# Supplementary material for: Trace gas oxidation sustains energy needs of a thermophilic archaeon at suboptimal temperatures
Source: Nat Commun. 2024 Apr 15;15:3219. doi: 10.1038/s41467-024-47324-2 (PMC11018855; doi:10.1038/s41467-024-47324-2)
Supplement: Supplementary file 5 — Supplementary Dataset 2 [file 41467_2024_47324_MOESM5_ESM.xlsx]

## Sheet: Sheet1
Table SX. Acidianus brierleyi survival assay																												Mean OD600												Mean protein (µg / ml)
1. Measurement			Time (day)	0	5	10	15	20	0	5	10	15	20	0	5	10	15	20	0	5	10	15	20		Summary		Time (day)	5			10			15			20			5			10			15			20
Culture	Temp (°C)	H2 (ppmv)	Replicate	OD600					Protein (µg / ml)					ATP (nM)					Cellular ATP level (nmol / mg protein)						Culture	Temp (°C)	H2 (ppmv)	Measurement	Fraction	p value	Measurement	Fraction	p value	Measurement	Fraction	p value	Measurement	Fraction	p value	Measurement	Fraction	p value	Measurement	Fraction	p value	Measurement	Fraction	p value	Measurement
Stationary culture	70	0	1	0.0753333	0.044	0.0285	0.0195	0.022	18.9273	13.9222	10.1298	9.23898	7.51802	47.7217	30.1078	13.2825	7.73618	6.04577	2.52131	2.16258	1.31123	0.837341	0.804169		Stationary culture	70	0	0.0436667	0.579646	-	0.028	0.371681	-	0.02	0.265487	-	0.0216667	0.287611	-	13.7301	0.725413	-	10.5205	0.555836	-	9.5535	0.504747	-	7.95827
Stationary culture	70	0	2	0.0753333	0.044	0.0285	0.0215	0.021	18.9273	13.4421	10.7158	9.71076	8.12759	47.7217	27.3336	14.6659	8.26212	6.60107	2.52131	2.03344	1.36862	0.850821	0.81218		Stationary culture	70	0.6	0.0446667	0.59292	0.174321	0.0291667	0.387168	0.16523	0.021	0.278761	0.167426	0.0226667	0.300885	0.0505958	13.9542	0.73725	0.319146	10.7716	0.569106	0.225186	9.8156	0.518594	0.153404	8.19532
Stationary culture	70	0	3	0.0753333	0.043	0.027	0.019	0.022	18.9273	13.8261	10.7158	9.71076	8.22919	47.7217	31.3688	13.0293	7.17803	5.69381	2.52131	2.26881	1.2159	0.739183	0.691904		Stationary culture	70	5	0.045	0.597345	0.0580583	0.0285	0.378319	0.306506	0.0208333	0.276549	0.219756	0.0226667	0.300885	0.0505958	13.7301	0.725413	0.5	10.6321	0.561734	0.373094	10.3398	0.54629	0.0831164	8.19532
Stationary culture	70	0.6	1	0.0753333	0.045	0.028	0.0215	0.023	18.9273	13.9222	11.2181	9.5535	8.12759	47.7217	33.6807	15.0366	8.26212	6.06141	2.52131	2.41921	1.34039	0.864826	0.745781		Stationary culture	70	50	0.046	0.610619	0.0124481	0.0308333	0.409292	0.113425	0.0221667	0.294248	0.15394	0.0236667	0.314159	0.0275203	13.8902	0.733868	0.321665	9.93447	0.524875	0.105869	10.0777	0.532442	0.107192	8.43238
Stationary culture	70	0.6	2	0.0753333	0.046	0.031	0.0215	0.023	18.9273	14.6903	10.6321	9.78939	8.22919	47.7217	32.0173	16.1759	8.19772	6.5385	2.52131	2.17949	1.52142	0.837408	0.79455		Stationary culture	25	0	0.0693333	0.920354	-	0.0633333	0.840708	-	0.0558333	0.74115	-	0.0546667	0.725664	-	15.7784	0.833633	-	15.5156	0.819748	-	16.3812	0.865478	-	15.7811
Stationary culture	70	0.6	3	0.0753333	0.043	0.0285	0.02	0.022	18.9273	13.2501	10.4647	10.1039	8.22919	47.7217	28.7447	15.0185	8.27822	7.03905	2.52131	2.16941	1.43516	0.819309	0.855376		Stationary culture	25	0.6	0.0686667	0.911504	0.1151	0.0668333	0.887168	0.0702233	0.0601667	0.798673	0.0488933	0.0608333	0.807522	0.10797	15.7784	0.833633	0.5	16.297	0.86103	0.13812	17.2723	0.91256	0.0247724	15.9843
Stationary culture	70	5	1	0.0753333	0.045	0.0295	0.02	0.023	18.9273	13.2501	10.967	9.78939	7.9244	47.7217	31.7111	14.1776	7.88108	6.32733	2.52131	2.39328	1.29276	0.805063	0.798461		Stationary culture	25	5	0.0713333	0.946903	0.0275203	0.0693333	0.920354	0.021622	0.0615	0.816372	0.00289228	0.0591667	0.785398	0.00441042	15.9065	0.840397	0.43086	15.8226	0.835966	0.293039	17.2985	0.913945	0.022575	15.8827
Stationary culture	70	5	2	0.0753333	0.044	0.027	0.0205	0.023	18.9273	14.5943	10.1298	10.0253	8.12759	47.7217	26.8953	13.9606	7.01166	6.17873	2.52131	1.84287	1.37817	0.699398	0.760216		Stationary culture	25	50	0.07	0.929204	0.18695	0.0695	0.922566	0.0157605	0.0675	0.896018	0.000189486	0.068	0.902655	9.65182e-05	17.2187	0.909726	0.00886476	16.7435	0.88462	0.0727946	17.1413	0.905636	0.081613	16.6954
Stationary culture	70	5	3	0.0753333	0.046	0.029	0.022	0.022	18.9273	13.3461	10.7995	11.2047	8.53397	47.7217	28.6787	13.3096	7.50004	6.12398	2.52131	2.14885	1.23242	0.669364	0.7176
Stationary culture	70	50	1	0.0753333	0.047	0.0345	0.0255	0.025	18.9273	14.0182	10.4647	10.6543	9.04195	47.7217	35.5421	22.3244	13.0654	9.48708	2.52131	2.53543	2.13331	1.2263	1.04923		Note: p value shows if H2 amended culture has significantly higher viability than culture without H2 supplementation (one-sided Student's T test)
Stationary culture	70	50	2	0.0753333	0.046	0.03	0.021	0.023	18.9273	14.3062	9.29263	10.0253	8.026	47.7217	29.5374	16.0041	8.68609	7.78989	2.52131	2.06465	1.72224	0.866419	0.970582
Stationary culture	70	50	3	0.0753333	0.045	0.028	0.02	0.023	18.9273	13.3461	10.0461	9.5535	8.22919	47.7217	30.6062	13.6351	7.55371	7.25805	2.52131	2.29328	1.35726	0.790674	0.881988
Medium only	70	0	1	0	0	0	0	0	0	0.0960149	-0.0837174	0.0393148	0	0	-0.00600475	0.0180837	0.0187836	0.0391059	-	-	-	-	-
Medium only	70	50	1	0	0	0	0	0	0	-0.0960149	0.0837174	-0.0393148	0	0	0.00600475	-0.0180837	-0.0187836	-0.0391059	-	-	-	-	-
Stationary culture	25	0	1	0.0753333	0.07	0.06	0.054	0.053	18.9273	16.0345	14.7343	16.1191	16.3568	47.7217	29.7154	7.7286	5.55853	5.24029	2.52131	1.85322	0.524533	0.344842	0.320374
Stationary culture	25	0	2	0.0753333	0.069	0.0665	0.0575	0.056	18.9273	15.9385	15.3203	16.9054	15.2392	47.7217	40.2755	16.7782	4.45082	3.14417	2.52131	2.52694	1.09516	0.263279	0.206321
Stationary culture	25	0	3	0.0753333	0.069	0.0635	0.056	0.055	18.9273	15.3624	16.4923	16.1191	15.7472	47.7217	33.3293	13.166	3.83416	3.49646	2.52131	2.16954	0.798312	0.237865	0.222037
Stationary culture	25	0.6	1	0.0753333	0.069	0.0675	0.063	0.0575	18.9273	17.7628	16.4086	17.4558	16.56	47.7217	38.1899	21.4866	9.7781	6.05936	2.52131	2.15	1.30947	0.560164	0.365904
Stationary culture	25	0.6	2	0.0753333	0.068	0.0665	0.0605	0.069	18.9273	13.2501	16.8272	17.4558	15.4424	47.7217	33.2718	20.0998	8.75033	5.75991	2.52131	2.51107	1.19449	0.501286	0.372993
Stationary culture	25	0.6	3	0.0753333	0.069	0.0665	0.057	0.056	18.9273	16.3225	15.6552	16.9054	15.9504	47.7217	32.5767	17.0577	5.7127	4.72066	2.52131	1.99581	1.08959	0.337922	0.295959
Stationary culture	25	5	1	0.0753333	0.072	0.071	0.0615	0.0595	18.9273	16.5146	15.7389	16.984	15.9504	47.7217	44.78	23.268	10.7659	8.38446	2.52131	2.71155	1.47838	0.633885	0.525658
Stationary culture	25	5	2	0.0753333	0.072	0.0685	0.062	0.0585	18.9273	14.5943	15.8226	17.2985	15.8488	47.7217	39.8274	20.9714	10.863	8.34043	2.52131	2.72898	1.32541	0.627971	0.526249
Stationary culture	25	5	3	0.0753333	0.07	0.0685	0.061	0.0595	18.9273	16.6106	15.9063	17.613	15.8488	47.7217	37.489	21.7662	11.6338	10.4718	2.52131	2.25694	1.3684	0.660522	0.660729
Stationary culture	25	50	1	0.0753333	0.069	0.069	0.0675	0.069	18.9273	17.5707	17.5807	17.8489	16.9664	47.7217	51.732	43.1431	38.3273	36.5587	2.52131	2.94421	2.45401	2.14732	2.15478
Stationary culture	25	50	2	0.0753333	0.07	0.0695	0.068	0.0675	18.9273	17.4747	16.0737	16.6695	16.2552	47.7217	56.2306	42.9348	36.7514	33.4057	2.52131	3.21783	2.67112	2.20471	2.05508
Stationary culture	25	50	3	0.0753333	0.071	0.07	0.067	0.0675	18.9273	16.6106	16.576	16.9054	16.8648	47.7217	56.2881	46.9088	44.4711	46.2907	2.52131	3.38869	2.82991	2.63059	2.74482
Medium only	25	0	1	0	0	0	0	0	0	-0.19203	0.418587	-0.471778	0	0	-0.0114909	-0.00548128	0.0142746	0.00880721	-	-	-	-	-
Medium only	25	50	1	0	0	0	0	0	0	0.19203	-0.418587	0.471778	0	0	0.0114909	0.00548128	-0.0142746	-0.00880721	-	-	-	-	-
2. Fraction of change since time zero			Time (day)	0	5	10	15	20	0	5	10	15	20	0	5	10	15	20	0	5	10	15	20
Culture	Temp (°C)	H2 (ppmv)	Replicate	OD600					Protein (µg / ml)					ATP (nM)					Cellular ATP level (nmol / mg protein)
Stationary culture	70	0	1	1	0.584071	0.378319	0.25885	0.292035	1	0.735559	0.535195	0.48813	0.397205	1	0.630905	0.278333	0.16211	0.126688	1	0.857722	0.520058	0.332105	0.318949
Stationary culture	70	0	2	1	0.584071	0.378319	0.285398	0.278761	1	0.710195	0.566157	0.513055	0.429411	1	0.572772	0.307322	0.173131	0.138324	1	0.8065	0.542821	0.337452	0.322126
Stationary culture	70	0	3	1	0.570796	0.358407	0.252212	0.292035	1	0.730486	0.566157	0.513055	0.434778	1	0.657329	0.273028	0.150415	0.119313	1	0.899851	0.482247	0.293174	0.274422
Stationary culture	70	0.6	1	1	0.597345	0.371681	0.285398	0.30531	1	0.735559	0.592695	0.504747	0.429411	1	0.705773	0.31509	0.173131	0.127016	1	0.959506	0.531622	0.343007	0.295791
Stationary culture	70	0.6	2	1	0.610619	0.411504	0.285398	0.30531	1	0.776141	0.561734	0.51721	0.434778	1	0.670918	0.338963	0.171782	0.137013	1	0.864428	0.603424	0.332132	0.315134
Stationary culture	70	0.6	3	1	0.570796	0.378319	0.265487	0.292035	1	0.700049	0.552888	0.533827	0.434778	1	0.602342	0.314711	0.173469	0.147502	1	0.860428	0.569214	0.324953	0.339259
Stationary culture	70	5	1	1	0.597345	0.391593	0.265487	0.30531	1	0.700049	0.579426	0.51721	0.418676	1	0.664501	0.29709	0.165147	0.132588	1	0.949221	0.512732	0.319303	0.316685
Stationary culture	70	5	2	1	0.584071	0.358407	0.272124	0.30531	1	0.771069	0.535195	0.529673	0.429411	1	0.563587	0.292543	0.146928	0.129474	1	0.730916	0.54661	0.277395	0.301516
Stationary culture	70	5	3	1	0.610619	0.384956	0.292035	0.292035	1	0.705122	0.57058	0.591987	0.450881	1	0.600958	0.278901	0.157162	0.128327	1	0.852275	0.488803	0.265483	0.284614
Stationary culture	70	50	1	1	0.623894	0.457965	0.338496	0.331858	1	0.740632	0.552888	0.562907	0.47772	1	0.74478	0.467804	0.273783	0.1988	1	1.0056	0.84611	0.486373	0.416144
Stationary culture	70	50	2	1	0.610619	0.39823	0.278761	0.30531	1	0.75585	0.490964	0.529673	0.424043	1	0.618951	0.335363	0.182016	0.163236	1	0.818881	0.683071	0.343638	0.384951
Stationary culture	70	50	3	1	0.597345	0.371681	0.265487	0.30531	1	0.705122	0.530772	0.504747	0.434778	1	0.641349	0.285722	0.158287	0.152091	1	0.909557	0.538314	0.313596	0.349813
Medium only	70	0	1	0	0	0	0	0	0	0.0960149	-0.0837174	0.0393148	0	0	-0.00600475	0.0180837	0.0187836	0.0391059	-	-	-	-	-
Medium only	70	50	1	0	0	0	0	0	0	-0.0960149	0.0837174	-0.0393148	0	0	0.00600475	-0.0180837	-0.0187836	-0.0391059	-	-	-	-	-
Stationary culture	25	0	1	1	0.929204	0.79646	0.716814	0.70354	1	0.847161	0.778466	0.85163	0.864189	1	0.622682	0.161952	0.116478	0.109809	1	0.735022	0.20804	0.136771	0.127066
Stationary culture	25	0	2	1	0.915929	0.882743	0.763274	0.743363	1	0.842088	0.809427	0.893173	0.805145	1	0.843968	0.351584	0.0932663	0.0658857	1	1.00223	0.434362	0.104421	0.0818308
Stationary culture	25	0	3	1	0.915929	0.84292	0.743363	0.730088	1	0.811651	0.871351	0.85163	0.831983	1	0.69841	0.275892	0.0803442	0.0732678	1	0.860481	0.316626	0.0943416	0.088064
Stationary culture	25	0.6	1	1	0.915929	0.896018	0.836283	0.763274	1	0.938472	0.866928	0.922253	0.874925	1	0.800265	0.450249	0.204899	0.126973	1	0.852732	0.519361	0.222172	0.145124
Stationary culture	25	0.6	2	1	0.902655	0.882743	0.803097	0.915929	1	0.700049	0.889043	0.922253	0.815881	1	0.697207	0.421189	0.183362	0.120698	1	0.995939	0.473756	0.198819	0.147936
Stationary culture	25	0.6	3	1	0.915929	0.882743	0.756637	0.743363	1	0.862379	0.82712	0.893173	0.842719	1	0.682639	0.357442	0.119709	0.0989208	1	0.791576	0.432153	0.134026	0.117383
Stationary culture	25	5	1	1	0.955752	0.942478	0.816372	0.789823	1	0.872525	0.831543	0.897328	0.842719	1	0.938357	0.487578	0.225598	0.175695	1	1.07545	0.586353	0.251411	0.208486
Stationary culture	25	5	2	1	0.955752	0.909292	0.823009	0.776549	1	0.771069	0.835966	0.913945	0.837351	1	0.834577	0.439452	0.227632	0.174772	1	1.08236	0.525682	0.249065	0.208721
Stationary culture	25	5	3	1	0.929204	0.909292	0.809735	0.789823	1	0.877598	0.840389	0.930562	0.837351	1	0.785576	0.456106	0.243785	0.219434	1	0.895144	0.542732	0.261976	0.262058
Stationary culture	25	50	1	1	0.915929	0.915929	0.896018	0.915929	1	0.928326	0.928851	0.943025	0.896395	1	1.08404	0.904058	0.803143	0.766082	1	1.16773	0.973308	0.851667	0.854626
Stationary culture	25	50	2	1	0.929204	0.922566	0.902655	0.896018	1	0.923253	0.849235	0.88071	0.858822	1	1.1783	0.899693	0.77012	0.700012	1	1.27625	1.05942	0.87443	0.815085
Stationary culture	25	50	3	1	0.942478	0.929204	0.889381	0.896018	1	0.877598	0.875774	0.893173	0.891027	1	1.17951	0.982966	0.931885	0.970014	1	1.34402	1.1224	1.04334	1.08865
Medium only	25	0	1	0	0	0	0	0	0	-0.19203	0.418587	-0.471778	0	0	-0.0114909	-0.00548128	0.0142746	-0.0212992	-	-	-	-	-
Medium only	25	50	1	0	0	0	0	0	0	0.19203	-0.418587	0.471778	0	0	0.0114909	0.00548128	-0.0142746	0.0212992	-	-	-	-	-
[truncated: 26 more columns]
