# Supplementary material for: Trace gas oxidation sustains energy needs of a thermophilic archaeon at suboptimal temperatures
Source: Nat Commun. 2024 Apr 15;15:3219. doi: 10.1038/s41467-024-47324-2 (PMC11018855; doi:10.1038/s41467-024-47324-2)
Supplement: Supplementary file 6 — Supplementary Dataset 3 [file 41467_2024_47324_MOESM6_ESM.xlsx]

## Sheet: r202 filtered hit
Table S2. GTDB r202 archaeal group 1 & 2 NiFe hydrogenase
organism	gene	domain	phylum	class	order	family	genus	species	has_motif	enzyme_class	full_score	closest	closest subgroup	closest_alignment_length	closest_percentage_identity	sequence
GB_GCA_002083985.1	MTER01000113.1_4	Archaea	Altarchaeota	Altarchaeia	Altarchaeales	Altarchaeaceae	Altarchaeum	Altarchaeum sp002083985	true	NiFe	407.3	WP_081985438.1 - Halopiger salifodinae - [NiFe] Group 1l	Group 1l	584	40.6	MAKEIIIEPLTRIEGHLAIHAIADEKTNKYIDAHSYGTMFRGFETILKNREPADAIWITQRICGVCPVPHATASVECVEMVYDAPPPTVGIALRNFTLMAEELYDAPLGCCILEGPDYSEVMLNKYAPDVLKEAQKTKAEHSSMHGFSTIADICKALNPITGALWLKALEMSKLGRKMASLLAGKHPHVNSFVPGGIGKTLTASDLEQYADMLSRHVSFSKEFILIFDDLLNFMDKFYGETGKREAIFLSAGCYESLDDYNAKYADMTKWGEKRAVTPGVFADGKITTNDLIKINLGIREYVNHSYYEDWDGKDVEKDPLGNELDKNHPWNEQTNPKPQEAKKWDDKYTWLKCPRWQNKDGKIYVVEVGPIARMYITAVSKKVPESTGKSLKFTLPRTN…
GB_GCA_001742785.1	MCBF01000001.1_547	Archaea	Altarchaeota	Altarchaeia	IMC4	IMC4	IMC4	IMC4 sp001742785	true	NiFe	403.5	WP_014815377.1 - Mycobacterium chubuense - [NiFe] Group 1h	Group 1h	571	41.5	MAAKTKTQGKEITIEPLTRIEGHLAVHATADNDGKKYTDAHSYGTMFRGFERILKGREPADAIWITQRICGVCPLPHATASAQCIDMTYNVSPPPVGIALRNFTLMSEELYDSPLGCAILEGPDYSAQILGKYAPDVLTRARVTKAEHAGLHGYATIGDIAEGLNPITGSIWLRALGMSKLGRKMASLLAGKHPHVNSFVPGGIGKTIRASDLEQYASMLFQHVAFSKEFVPLFDDLINFMMPYYGENGVRAPNMMAMGCYEDLSAYNAQYEDMGTWGIKRAVTPGVVIDGEIVTNDLIEINLGVREYVNHSYYEDWSALDMKTDPAGNALDKNHPWNEQTIAKPGPAKNWGGKYTWLKAPRWADSKGKTHVVEVGPVARMYTTAKSKKVDASTGKSLK…
GB_GCA_001723835.1	MCBD01000005.1_12	Archaea	Altarchaeota	Altarchaeia	IMC4	WOR-SM1-SCG	WOR-SM1-SCG	WOR-SM1-SCG sp001723835	true	NiFe	414.5	WP_023543351.1 - Streptomyces niveus - [NiFe] Group 1h	Group 1h	589	41.8	MAAETKGKEITIEPLTRIEGHLAVHAKADEAGKKYTDAHSYATMFRGFEVILKDREPADAIWITQRICGVCPLPHATASVECVDMCYNASPPPVGIALRNFTLIAEELYDSPLGCAILEGPDYSEGILKKYDPGVLKEADETRAEHADSHGYATIGDISRGLTPITGSLWLKALEMSKLGRKMACLVAGKHPHVHSFVPGGMGRTISATVLEQFASMLFKHVAFTKEFIAVFDDLIDFMLPYYDDVGVRDADLLSFGCYEDLGAYNASYSDMSSWGEKRAITPGVVSKGDLLTNDLVELNLGVREYVNHSYYDDWDGVEMSEDPLGNPLDKNHPWNEQTEPKPGPSKQWDGKYTWLKTPRWVANGDSYVVEVGPMARMYVTSLSKKVDESTGKSIKFTL…
GB_GCA_001723855.1	MCBC01000067.1_52	Archaea	Altarchaeota	Altarchaeia	IMC4	WOR-SM1-SCG	WOR-SM1-SCG	WOR-SM1-SCG sp001723855	true	NiFe	414.5	WP_023543351.1 - Streptomyces niveus - [NiFe] Group 1h	Group 1h	589	41.8	MAAETKGKEITIEPLTRIEGHLAVHAKADEAGKKYTDAHSYATMFRGFEVILKDREPADAIWITQRICGVCPLPHATASVECVDMCYNASPPPVGIALRNFTLIAEELYDSPLGCAILEGPDYSEGILKKYDPGVLKEADETRAEHADSHGYATIGDISRGLTPITGSLWLKALEMSKLGRKMACLVAGKHPHVHSFVPGGMGRTISATVLEQFASMLFKHVAFTKEFIAVFDDLIDFMLPYYDDVGVRDADLLSFGCYEDLGAYNASYSDMSSWGEKRAITPGVVSKGDLLTNDLVELNLGVREYVNHSYYDDWDGVEMSEDPLGNPLDKNHPWNEQTEPKPGPSKQWDGKYTWLKTPRWVANGDSYVVEVGPMARMYVTSLSKKVDESTGKSIKFTL…
GB_GCA_001723845.1	MCBE01000232.1_3	Archaea	Altarchaeota	Altarchaeia	IMC4	WOR-SM1-SCG	WOR-SM1-SCG-A	WOR-SM1-SCG-A sp001723845	true	NiFe	414.3	WP_080561888.1 - Sulfolobus islandicus - [NiFe] Group 1l	Group 1l	580	41.6	MAKELIIEPLTRIEGHLAMHVKADEKTKKYTDAHSYATMFRGFEIILRNREPADAIWITQRICGVCPLPHATASAQCVDMTYNAPPPPVGIALRNFTLIAEELYDSPLGCCILEGPDYSEQILGKYAPDVLNDAQKTKANNSDKHGYAKVGDILTGLNPITGSIWLKALGMSKLGRKMASLLAGKHPHVNSFVPGGIGKTINASDLEEYAGMLFEHVAFSKEFISIFDDLIDFMQGYYEDVGVREPIFLSGGCYEDLGAYNANYRDMNDWGEKRAVTPGVFADGKIITNNLIDINLGVREFVDHSHYEDWDSIEMESDPLGNKVDKNHPWNEQTKPKPGPPKNWDDKYTWLKTPRWAENKKTHVVEVGPLARMFITAKSRKVPEATGKSLKFTLPSSRR…
GB_GCA_003663055.1	QMZF01000199.1_3	Archaea	Halobacteriota	Archaeoglobi	Archaeoglobales	Archaeoglobaceae	Archaeoglobus_C	Archaeoglobus_C sp003663055	true	NiFe	464.4	WP_010878877.1 - Archaeoglobus fulgidus - [NiFe] Group 1j	Group 1j	567	66.7	MATTVVVDPVTRIEGHLRIEMDVKDVETSTGVWQVVGTARSSGTLFRGFEIFLKGRDPRDAWFITQRICGVCPAAHAETSIQAIERAFGVQPTPAAILMRNILHGAFFIYDHITHTYVLVGPELGIICKHPPMVPPALGKAGVAKLSLGSSYVKAIEIQRKATEIVALWGGKFPHHASEYPGGMTVRPTADRIANTLARMVEIWEFVAKTMVGDLLTLVNASERVGEKLSEILGINIRGLEDIGVSTGNFLCYGIFPAHDDYDDWYDPSKRRKALFHSGAWDGNFKRFDESKITEYVKYSWYTSPSGLHPSVGETEPNKGKGGAYSWIKAPRYENKVYEVGPLARMVNTFGLKWRIPRVHPITGEDYGDFVYEMRNPKGSLLDRIAARVACTLIIANKM…
RS_GCF_000194625.1	NC_015320.1_140	Archaea	Halobacteriota	Archaeoglobi	Archaeoglobales	Archaeoglobaceae	Archaeoglobus_C	Archaeoglobus_C veneficus	true	NiFe	429.7	WP_013682857.1 - Archaeoglobus veneficus - [NiFe] Group 1j	Group 1j	575	100	MAKVVMDPVTRIEGHLGISMETQDITTSTGTWTVVKEAYSHTNLFRGFEIILRGRDPRDAFFITQRICGVCPAPHGETAIQALDHAYGVTPPPAAILIRNILHGAYYVYDHMIHTYLLIGPELGVICKYPPMVPPALGKPGIAKLGLGSSYVKCIEMQRKANEIVALWGGKFPHHTSEYPGGVTVKPTLDRIATTLTNMTELWDFAVNTMVPDLMALVERNEHVGEAVSALLDIDFRGLQDLGPTYGNFLSYGLFPDVNDYDKWVEAQDGKPTYRDNALIKAGAWDGDFKKFDLSKIAEYVKYSRYDDSISGRHPREGDVIVRKDKPGAYAWMKAPRYEGKVYEVGPLARMINTFGLHWKIDVTNPVTGETFTFKWDVLNPKGSVIDRVAARVAQTVWF…
RS_GCF_000385565.1	NC_021169.1_2196	Archaea	Halobacteriota	Archaeoglobi	Archaeoglobales	Archaeoglobaceae	Archaeoglobus_A	Archaeoglobus_A sulfaticallidus	true	NiFe	418.1	WP_015591799.1 - Archaeoglobus sulfaticallidus - [NiFe] Group 1j	Group 1j	568	100	MAEVVMDPITRIEGHLGARMETKDITTSTGTWTIVDKAYSLTNLFRGWEIILKGRDPRDAFFITQRICGVCPAPHGETAIQALDHAYGVTPPPAAVLMRNILHGAYYVYDHMIHTYLLIGPELGVLAKYPPMVPPALGKKGIKALGLGSSYAACIEMQRKVNRVVALWGGKFPHHTSEYPGGMTVKPTLDRIANTLSAMTELWDFVVNVMVPDLMAIVSKNDHIAETVSSLLDIDFNGLQDLGQTYGNFLSFGLFPDYNDYDKWVRVQDGEEGYRENALIRAGAWDGSPKKFTHKKIREYVKYSRYDDSATGLHPSEGVTKPVKDKPGAYAWMKAPRYDGKVYEVGPLARMINTFGLKWKIDVTNPVNGKSFTFEWNVLNPKGSVIDRVAARVAQTLLF…
RS_GCF_000025285.1	NC_013741.1_1014	Archaea	Halobacteriota	Archaeoglobi	Archaeoglobales	Archaeoglobaceae	Archaeoglobus_B	Archaeoglobus_B profundus	true	NiFe	416.3	WP_012940402.1 - Archaeoglobus profundus - [NiFe] Group 1j	Group 1j	574	100	MARVWVDPITRIEGHLGVTMETKEVNTGKMTIDVVDKAYSHTNLFRGFEIILRGRDPRDAFYITQRICGVCPAPHGEAAIQALDHAYDVTPTPTAVLIRNILQAAYYVYDHLIHTYLLVGPEIGVVCKYPPMVPPALGKEGIRKLGLGSSYVQCVDIQRKANEIVALWGGKFPHHMCEYPGGVTVKPTGDRIAQTLAKATELWEWCAHVALKDLIAIKERNEIVSERLSELLGIEHRAFADIGASWGNYLSYGIFPDPENYDDWVKAQDGQPSFRKSAVIYAGSWQNGELKPFERDKIVEYVKYSRYKDEISGMKPWDVEMTNDIVWKDKPNAYAWMKAPRYDGKVHEVGPLARMIVTYGLRWKFDVTNPITGETVSVDWEVMNPKGSVIDRVASRVVQ…
GB_GCA_002011215.1	MTML01000068.1_31	Archaea	Halobacteriota	Archaeoglobi	Archaeoglobales	Archaeoglobaceae	Archaeoglobus_A	Archaeoglobus_A sp002011215	true	NiFe	405.8	WP_015591799.1 - Archaeoglobus sulfaticallidus - [NiFe] Group 1j	Group 1j	569	85.4	MAKVVMDPVTRIEGHLGVTMETKDVTTSTGTWTVVDKAYSNTNLFRGWELILKGRDPRDAFFITQRICGVCPAPHGETAIQALDHAYGATPPPVSILTRNILHGAYYVYDHMIHTYLLIGPELGVLAKYPPMVPPALGKEGIAKLGLGSSYAACIDKQRKANKIVALWGGKFPHHTSEYPGGMTVKPTLDRIATTLSNMTELWDFAVHRMVPDLMAIVSKNDHIGEAVSGLLDINFRGLQDLGATYGNFLSYGLFPDVNDYDKWVEAQDGKPTYRDNALIKAGAWDGDFKKFDHNKIVEYVKWSRYDDSITGRHPTQGETIPVKNKPNAYAWMKAPRYDGKVYEVGPLARMINTFGLKWNIDVTNPITGESFTFKWNVLNPNGSIIDRVAARVAQTVLF…
GB_GCA_002010195.1	MTMT01000108.1_35	Archaea	Halobacteriota	Archaeoglobi	Archaeoglobales	Archaeoglobaceae	Archaeoglobus_A	Archaeoglobus_A sp002010195	true	NiFe	404.9	WP_015591799.1 - Archaeoglobus sulfaticallidus - [NiFe] Group 1j	Group 1j	573	86.9	MAKVVMDPVTRIEGHLGVTMETKDVTTSTGTWTVVDKAYSHTNLFRGWEIILRGRDPRDAFFLTQRICGVCPAPHGETAIQALDHAYGAVPPPTAILIRNILHGAYYVYDHMIHTYLLIGPELGVLAKXPPMVPPALGKDGIRALGLGSSYAACIEMQRKANKVVALWGGKFPHHTSEYPTGVTVKPTLDRIANTLSNMTELWDFAVNVMVPDLMAIVSKNDHIAETVSSLLDIDFNGLQDLGPTYGNFLSYGLFPDYNDYDKWVAVQDGEEGYRDNALIKAGAWDGDFKKFTHTKIKEYVKYSRYDDSITGRHPSQGDVIVVKDKPGAYAWMKAPRYEDKVYEVGPLARMINTYGXNWKIDVTNPVTGESFTFKWKVLNPKGSVIDRVAARVAQTVLF…
GB_GCA_002494625.1	DACH01000005.1_247	Archaea	Halobacteriota	Archaeoglobi	Archaeoglobales	Archaeoglobaceae	Archaeoglobus_A	Archaeoglobus_A sp002494625	true	NiFe	402.1	WP_015591799.1 - Archaeoglobus sulfaticallidus - [NiFe] Group 1j	Group 1j	569	90	MATVKMDPVTRIEGHLGVTMETKDITTSTGTWTVVDKAYSHTNLFRGWEIILKGRDPRDAFFLTQRICGVCPAPHGETAIQALDHAYGMTPPPAAILARNILHGAYYVYDHMIHTYLLIGPELGVLAKYPPMVPPALGKDGIKALGLGSSYAACIQMQRKANKVVALWGGKFPHHTSEYPSGMTVKPTLDRIANTISNMTELWDFVVNVMVPDFMAIVSKNDHIAETVSTLLDIDFNGLQDLGPTYGNFLSYGLFPDYNDYDKWVAVQDGEEGYRDNALIKAGAWDGDFKKFTHTKIKEYVKYSRYDDSITGRHPSQGDVKVVKDKPGAYGWMKAPRYEDKVYEVGPLARMINTYGLNWKIDVTNPVTGESFTFKWKVLNPKGSVVDRVAARVAQTVLF…
GB_GCA_003663025.1	QMZE01000284.1_3	Archaea	Halobacteriota	Archaeoglobi	Archaeoglobales	Archaeoglobaceae	Archaeoglobus_B	Archaeoglobus_B sp003663025	true	NiFe	380.8	WP_012940402.1 - Archaeoglobus profundus - [NiFe] Group 1j	Group 1j	553	86.6	ETKEVDTGKMKIDLVEKAYSHTNLFRGFEIILRGRDPRDAFYITQRICGVCPAPHGETAIQALDQAYGVYPTSKAVLIRNIIQAAYYVYDHLIHTYILVGPEIGVVCKYPPMVPPALGKYGIRKLGLGLSYVQCLDIQRKANEIVALWGGKFPHHTSEYPGGVTVKATKDRIAQTLTKAAEIWEWCAKVALEDIMTIRERNETLSERLSEILGIEHRAFADIGASWGNFLSYGIFPDPENYDDWVKAQYGEPSYRRSAVIYAGSWQNGTLKPLERDKIVEYVKYSRYKDEISGMKPWDVEMSVDVVWKDKPNAYAWAKAPRYEGKVHEVGPLARMIVTYGLRWNFEVKNPVTEETVTVDWEVMNPKGSVIDRVASRVIQALIFTTKIMEWAVQLKEYIS…
RS_GCF_000008665.1	NC_000917.1_1428	Archaea	Halobacteriota	Archaeoglobi	Archaeoglobales	Archaeoglobaceae	Archaeoglobus	Archaeoglobus fulgidus	true	NiFe	433.3	WP_010878877.1 - Archaeoglobus fulgidus - [NiFe] Group 1j	Group 1j	566	100	MSRIVIDPVTRIEGHLRVELSPEKLKTSTGEWDVVKEAYCSGTLFRGWETILRGRDPRDAWIITQRICGVCPAPHAEASIQAIEAAFNVTPTPVAVLIRNVLHGAYYIYDHIIHSYILLGPELGVVCKYPPMVPPALGKEGVSKLGIGSSYVGALEIQRKANEIVAIWGGKFPHHQSEYPGGMAVRPTEDRIASSLARMFEIWRWVAETMVKDFYNLLEANEKVGEAVSSLLDINFRGLQDVGASTGNFLSYGLFPDHENYDDWLSVLDSPSKRSSALIHAGAWDGSSKPLDISKIAEYVRYSWYDNESGLNPKDEDAPKPDKNKSEAYSWLKAPRYDGKVYEVGPLARMLNTYGTRWKIPIRNPVTGEDHGYFEYEVLNPKGSVIDRLAARVALTILT…
GB_GCA_003662995.1	QMZC01000012.1_38	Archaea	Halobacteriota	Archaeoglobi	Archaeoglobales	Archaeoglobaceae	B5-G16	B5-G16 sp003662995	true	NiFe	414	WP_015591799.1 - Archaeoglobus sulfaticallidus - [NiFe] Group 1j	Group 1j	564	71.6	MAKVVVDPVTRIEGHLGITMETKEVKTSTGTWTLVDKAYSHTNLFRGFEIILKGRDPRDAYFLTQRICGVCHAVHGAASMQALDHAYGVTPPPAAVLVRNILHACFYCYDHMIHTYLLVGPELGVVAKYPPMVPPALGKAGIAKLGLGSSYAKCVEMQRIANEATALWGGRAPFPVAEYPGGVTVKPTLDRIAGTIGRMNQVWYFAVHTMYNDLMALVERNEHIGNAISTLLDVEFRGLQDLGPSYPYQLSYGLFPDPENYDDWVKAQDGEKSRRKSAVIHAGAWDGDFKPFELGKIKEYVKYSKYSNECTGLHPKDGKTIPDKNKPGAYAWAKAPRYDDKPYEVGPFARMVNTFGLRWKFEVTNPVTGESFTFDWKALNPNSSVIDRVAARVAQTILF…
RS_GCF_000025505.1	NC_013849.1_1633	Archaea	Halobacteriota	Archaeoglobi	Archaeoglobales	Archaeoglobaceae	Ferroglobus	Ferroglobus placidus	true	NiFe	421.3	WP_028052542.1 - Carboxydothermus ferrireducens - [NiFe] Group 1a	Group 1a	525	36.2	MEVVIDPVTRIEGHHGVRLKVEDGVVKDAHSLATMFRGFERIVIGRDPKDAPILLQRICGVCHNDHRLASLFAIENAAKLTNEWGAGLPEPAVLLRNAIAALQFVFDHPVWAYALTGPDYCDAIHKTGLVRFDPIVGRGVKEAVLAQKRLHQAMTYIGGKVPHIMTPIPGGVSLEIDANIISKLISIVLDVKKWALGVGLGKTALEHARDVAGYVIDDVSKKLEKGVVEPPNDPEVGKGLYDLVSLILVMANLGLKDMGERTPTMLAYGFLADPNGELFFPSGFFNGKELEKFDYRNIGEDVKYSYYDDEAGGSYVGEEDTRKLIPKYGKAGAYTWAKAPRYKGMPAEVGPLARMVAKGYRDGWEVGDPLDLRKNLAGGRTASNALARNIARIQEELVL…
RS_GCF_000025505.1	NC_013849.1_848	Archaea	Halobacteriota	Archaeoglobi	Archaeoglobales	Archaeoglobaceae	Ferroglobus	Ferroglobus placidus	true	NiFe	453.6	WP_012965344.1 - Ferroglobus placidus - [NiFe] Group 1j	Group 1j	568	100	MSNVVIDPVTRIEGHLRVEMHTKTLETSTGKWTVVDKAYCSGTMFRGIEIILKGRDPRDAWIITQRICGVCPAPHAEASMQAIEAAFDVKPTPLAILVRNILHGAYYIYDHIIHTYLLIGPELGVLAKYPPMVPPALGKEGIAKLNLGSSYAQALDIQRKANEIVAMWGGKFPHHQTEYPGGMAVKPTADKIAKTLSKMTEIWSWVANVMVRDFTKILEANERIGEAVSAILDVDFRGLQDLGASTGNFLSYGLFPDHENYDDWLSILYSPGYRKSALIQAGAWDGERKAFDLKKIEEYVKYSWYDNASGLHPSEEDLPKPNKEKSDAYSWLKAPRYDKKVYEVGPLARMINTFGMKWKIPITNPVTGEDFGYFEYEVQNPQGSVIDRVAARVAMTLLI…
RS_GCF_000789255.1	NZ_CP009552.1_713	Archaea	Halobacteriota	Archaeoglobi	Archaeoglobales	Archaeoglobaceae	Geoglobus	Geoglobus acetivorans	true	NiFe	422.2	WP_028052542.1 - Carboxydothermus ferrireducens - [NiFe] Group 1a	Group 1a	526	37.3	MEITIDPVTRLEGHHGVKINVEDGVVTDAKALALMFRGFERILIGRDIRDAPIITQRICGVCHNDHRLASLFAIENASGMADEWNVGMPPAATAFRNLVTTLQYVYDHPVWVYVLVGPDFSDSPHKTGLTRLNPIVGKGVKEAVWAQKELHKAMAIIGGKVPHMMTPAPGGMTLEIDEKIITQLVGIVADVKKWAVGVGIGQPAATNAEYVLDEVLKQMEEIKAGKRDAFEPKEGMGNALFDMVAMIAVAHDMGLNEQGVWEDSKMLAYGFLPDPESGELYFPSGFFNGSELENMDYRKISEDVTYSWYKDETQTGYVGTDLPPEPYYGKSGAYTWGKAPRYDGWPAEVGPLPRLVALYLKKSKELGDPLGLRKTFCGSATASTALSRMIARIQEELIM…
RS_GCF_000789255.1	NZ_CP009552.1_1706	Archaea	Halobacteriota	Archaeoglobi	Archaeoglobales	Archaeoglobaceae	Geoglobus	Geoglobus acetivorans	true	NiFe	420.3	WP_028052542.1 - Carboxydothermus ferrireducens - [NiFe] Group 1a	Group 1a	539	36.2	MEVVIDPVTRLEGHHGVKLNVEGGVVREAKALATMFRGFERIVVGRDVRDAPIILQRICGVCHNDHRLASLFAIENAAGLGNEWGHGLPEPALLLRNVIASLQYVFDHPVWAYALTGPDYCDQIHKTGLTRFNPLVGQGVKEAVFAQRRLHQAMAYIGGKVPHIMTPIHGGVTLEIDEKVISRLISIVLDVKKWAIGVGLGKTTLEHTADVAGYIIDDVSRKIQDGKEITPPSDPEIGRGLYDLVSLIVVMANMGLAEMGDRTPAMLAYGFLTDAEGKLFFPSGFFNGSELEKFDYRKISEDVKHSYYSDDAGGEYVGNEDTRKLVPKYGKSGAYTWAKAPRYAGKPAEVGPLARMVAKGFRDGWEYGDPLDLRKSLAGGRTASNALARNIARIQEELL…
RS_GCF_001006045.1	NZ_CP011267.1_2007	Archaea	Halobacteriota	Archaeoglobi	Archaeoglobales	Archaeoglobaceae	Geoglobus	Geoglobus ahangari	true	NiFe	425.6	WP_028052542.1 - Carboxydothermus ferrireducens - [NiFe] Group 1a	Group 1a	527	36.4	MEITIDPVTRLEGHHGVKINVDGGVITDAKALALMFRGFERLLVGRDIRDAPIITQRICGVCHNDHRLASLMAIENAAGIADEWNVGLPPAAIAFRNLVAALQYVYDHPVWVYVLAGPDFSDSPHGTGLTRLNPILGKGVREAVWAQRELHKAMALIGGKVPHMMTPAPGGMTLEIDEKIIAQLVGIISDVKKWAVGVGIGQPSATNAEYVLDEVLRQLEEIKAGKRKEFEPKEGMGNALFDMVAMIAVAHDMGLNEQGVWEDSKMLAYGFLPDPDTGELYFPPGFFNGRELERFDYRRISEDTTYAWYKDETQTGYVGTDLPPEPYYGKPNAYTWGKAPRYDGWPAEVGPLPRLVAMYFKKSKELGDPLGLRKTFCGSPTASTALSRMIARIQEELIM…
RS_GCF_001006045.1	NZ_CP011267.1_900	Archaea	Halobacteriota	Archaeoglobi	Archaeoglobales	Archaeoglobaceae	Geoglobus	Geoglobus ahangari	true	NiFe	419	WP_015049787.1 - Thermacetogenium phaeum - [NiFe] Group 1a	Group 1a	536	36.4	MEVVIDPVTRLEGHHGVRLNVEGGVVREAKALATMFRGFERIVVGRDIRDAPIILQRICGVCHNDHRLASLFAIENAAGLGNEWGHGIPEAALLMRNVIASLQFVFDHPVWAYALTGPDFCDQIHRTGLKRFDPLVGQGVKEAVFAQRRLHQAMAYIGGKVPHIMTPVPGGVTLEIDEKVISRLISIVLDVKKWAIGVGLSKGTLEHTADVAGYIIDDVSRKLEEGKEIAPPSDPEIGRGLYDLVSLIVVMARMGLADMGERTATMLAYGFLSDANGELFFPSGFFNGSDLEKFDYRKIGEDVTHSYYSDDAGGEYVGNEDTRKLVPKYGKSGAYTWAKAPRYDGKPAEVGPLARMVAKGFRDGWEYGDPLDLRKSLAGGRTASNALARNIARIQEELL…
GB_GCA_002494725.1	DACG01000010.1_43	Archaea	Halobacteriota	Archaeoglobi	Archaeoglobales	Archaeoglobaceae	Geoglobus	Geoglobus sp002494725	true	NiFe	415.6	WP_015049787.1 - Thermacetogenium phaeum - [NiFe] Group 1a	Group 1a	537	36.5	MEVVIDPVTRLEGHHGVRLNVENGTVKEAKALATMFRGFERIVINRDVKDAPIILQRICGVCHNDHRLASLFAIENAAGLANEWGHGLPEAAVLLRNTIAALQYVFDHPVWAYALTGPDYCDALFKTGLVRFDPLVGQGVKEAVEAQRRLHQAMAYIGGKVPHIMTPVPGGVTLRIDEKVITRLISIVLDVKKWALGVGLGKTALEQTADVAGYIIDDVSKKLEDGKEIIPPNDPEIGRGLYDLVSLMLVMANRGIGDMGERTPTMLAYGFLTDVDGKLFFPSGFFNGNELEKFDYRKISEDVTHSYYSDDAGGDYVGSEDTRKLVPKYGKERAYTWAKAPRYGGKAAEVGPLARMVAKGFRDGWKVGDPLDLRKNLAGGRTASNALARNIARIQEELV…
GB_GCA_002010045.1	MTMJ01000055.1_40	Archaea	Halobacteriota	Archaeoglobi	Archaeoglobales	Archaeoglobaceae	JdFR-22	JdFR-22 sp002010045	true	NiFe	270.2	WP_028320012.1 - Desulfobacterium anilini - [NiFe] Group 1b	Group 1b	85	57.6	MADYVKITPLTRLEGHLGITAKIADDKVITAYSHGEMFRGFEKILIGRDPRDAPVITSRTCGVCHFIHRHTSLRAIETAAGFAFPFAQAFDDTTESGGFTGGNEPGSLYGDGINPRWLGPGRNTQQGASPSAIGGYSTVSLLPLGAQLARNIVHALTYVYSHAAHTIALAAPDYKDLIDTYIRQNKTALEANTNAYLSDAEKNGTESFFENFLAEAVVAQRIIHELLGALGGKVPHQMSAIPGGFTTQLSGGLATAALKIAAKRVPHAGKASNLASGGQSWPLLEDSGDGVVDLDTGNNLLTNSDWICARVVPFTLGLLYGVIQTEAHTWGVGSGNFVCAGTFDIVRADAGSVSITGDQYFRSGVYLGNSTDRGRAPGGDSRYRYGLDPTTGTSAGDAW…
GB_GCA_002010045.1	MTMJ01000104.1_3	Archaea	Halobacteriota	Archaeoglobi	Archaeoglobales	Archaeoglobaceae	JdFR-22	JdFR-22 sp002010045	true	NiFe	428.4	WP_010878877.1 - Archaeoglobus fulgidus - [NiFe] Group 1j	Group 1j	568	71	MANVVIDPVTRIEGHLRIEMQPKDIETSTGTWQIVDKAWSSGTLFRGWETILRGRDPRDAWFLTQRICGVCPAPHAESSIQAIESAFGIQPTPVATMIRNILHGAYYIYDHMIHTYLLVGPELGVIAKXPPMVPPALGKDGIAKLGLGSSYAQCVTMQRKANEIVTMWGGKFPHHASEYPGGMTVKPTLDRIASTITRMAEIWPFVAKTMVGDLLALAEANEHVGEAVSSLLDIPFRGLQDVGVCTGNFLSYGIMPDPTNYDDWLAVYDRPGRRKSALIHAGAWDGDYKDFDLRKIVEYVKYSRYDNASGLTPDKEDAPKPNMNKAGAYSWLKAPRYGDKVYEVGPLARMINTFGMKWKIPRVNPLTGEDLGDFEYTVLNPKGSVIDRVAARVALTLLI…
GB_GCA_002010215.1	MTMY01000041.1_11	Archaea	Halobacteriota	Archaeoglobi	Archaeoglobales	Archaeoglobaceae	JdFR-37	JdFR-37 sp002010215	true	NiFe	439.5	WP_028052542.1 - Carboxydothermus ferrireducens - [NiFe] Group 1a	Group 1a	532	36.8	MVELVIDPVSRLEGHHGVKLEVEGGKVVKAKALATMFRGFERIVIGRDPRDAPILLQRICGVCHNDHRLVSLMAIENAAGVKIPEAGLLLRNIIASLQFVFDHPVWAYALTGPDYCDAIHKTGLVRFDPITGAGVKEAVAAQRRLHQAMAYIGGKVPHIMTPLPGGVSLEINGDIISKLVSIVEDVKKWAIGVGVGKTALEHTADIAGYIIDDVTSKLNAGKPVEPPKDPEIGRGLYDLVSLILVMANMGLKDMGERDPVMLAYGFLEDYDGNRYFPPGFFNGEKFEKFDEKNISEDVTHSFYVDDAGGSYVGDEDTRKLKPAYGKVGAYTWAKAPRYKGVPAEVGPLPRMVAKGFRDGWELGDPLNLRKDLAGGRTASNALARNIARIQEELLLIDYL…
GB_GCA_002010215.1	MTMY01000018.1_41	Archaea	Halobacteriota	Archaeoglobi	Archaeoglobales	Archaeoglobaceae	JdFR-37	JdFR-37 sp002010215	true	NiFe	454.7	WP_012965344.1 - Ferroglobus placidus - [NiFe] Group 1j	Group 1j	567	78.3	MSSNIVIDPVTRIEGHLRVEMKPTEVQTATGSWTIVDKAYCIGTMFRGIETILRGRDPRDAWFITQRICGVCPAPHGETSIQAIEAAFDVKPTPVTVLIRNILHGAYYIYDHIIHTYLLIGPELGILAKYLPMVPPALGKEGIEKLNLGSSYAQALEIQRKANEIVALWGGKFPHHQTEYPGGMTVRPTADRIASTLARMTELWSWVAKVMVRDFRSLLTANERIGEAVSTLLDIEFRGLQDLGTSTGNFLSYGLFPDHENYGDWLSLLDSPGKRESALIHAGAWDGSAKSFDLEKIAEFVKYSWYKNESGLNPKHETTPIPDKTKVEAYSWLKAPRYDNKVYEVGPLARMINTFGMKWKIPIRNPVTEEDLGYFEYGVLNPKGSVIDRVAARVALTLL…
GB_GCA_002010305.1	MTND01000029.1_62	Archaea	Halobacteriota	Archaeoglobi	Archaeoglobales	JdFR-42	JdFR-42	JdFR-42 sp002010305	true	NiFe	493.7	WP_012122267.1 - Roseiflexus castenholzii - [NiFe] Group 2a	Group 2a	524	44.8	MNEVKIMAELDLSPITRIEGHLDFKINVENGVVTDAKAIGALFRGFELILKGRDPLDALVITPRICGVCPTSHNDASARALDNALNASIPENGYLMRSILLGTENLMSHAAHMYVLFGPDLANKKYEGHEAYPELVKRFAPITGTSYKGAVFARIKLDEIFAIFGGKHPHTTFVPGGAPVRPQLNDITRALSIFMQVQDFLENTTLGCSVERWLENKSLKDVVSWLEEDEKHANSDLGLFIRFGTELGFHKLGPGPGNFLSYGVYAQADGKNWLPAGFYDGKHHSLDQSKIEEHIRYSWYTGYEGGRHPSEGVTEPYYEEGEKYTWAKCPRYQGMPVEVGPLARMIIDKDPVVLDLAKEYGPCVYTRVLARLHEAVRLAAKIKEWLLELDPGKPFFGSY…
RS_GCF_004765805.1	NZ_SBIU01000006.1_184	Archaea	Halobacteriota	Halobacteria	Halobacteriales	Haladaptataceae	Halorussus	Halorussus sp004765805	true	NiFe	416	WP_015049787.1 - Thermacetogenium phaeum - [NiFe] Group 1a	Group 1a	508	37.8	MPEIEIDPTTRIEGHHSTTLEVEGGEVTAAKSHMDMFRGMELVVLNRPPSDAPVFTQRVCGVCFTVHRQTSLLAIENAAKSAGVFDGIPETARKMRNLLERMATLWNHAVHMFALVGPDYSDAVADTGLTRLDPMEGEGYKKALEAQRKLLQGFAEFGGKAPHPLTYAPGGMSANPTIEKLEQIRDQVEFVSDWLGPTDAVPQVLENVRNGEFDPSLGEGLHDAVSILLAAKEAGADEFGVGPGRYYCNGIYPDENGNDRVPSGVYVDGELSHPSDEEIKNAITESTARSWYTDDSGGSPMDESPPKPAPEKEDAYSWGKAPRYDGMNMETGSLARLVVTEQDPFDLRATLGGDPTKSSTLNRLVARAQESLLLRDRILELLDEIDPNGTVNTGWDDDF…
RS_GCF_009741825.1	NZ_WPCA01000075.1_7	Archaea	Halobacteriota	Halobacteria	Halobacteriales	Haloarculaceae	Halapricum	Halapricum sp009741825	true	NiFe	393.4	WP_029915207.1 - Pelobacter seleniigenes - [NiFe] Group 1a	Group 1a	534	34.1	MPRIDIDPTTRIEGHHSTTLEVEDGVVTSAKSKMDMFRGIESIVLGRPPTDAPQFCQMVCGVCFTCHRQASILAIEDAARRAGVFDSVPLQGRLLRDVMEGMFLLWNHTVHLFTLAGPDYSEEVAATGFERLNPVDGGGYEDALRKQRVLLQAFAEFGGKAPHPLTYAPGGVATSPDQATIDDVVETVETVDEWLGPTEMVPEALANVRAGETDSEEAQGIHDLLSVLVGAAEVGAHEFGDGPDRFYANGMFHGLRDDGYVLPGGIYRDGGIERPDTEEMVENIREDTAYSWYTDDSAGHPGEAPAPDPDPEKEGAYSWGKAPRYDGDPMETGPLARMVAAERDPFDLRAELGGEAVASSTFHRLAARVQELLVVRDHLLEWLDALDPSGTFTADFDEE…
RS_GCF_900880625.1	NZ_CAAHFB010000006.1_276	Archaea	Halobacteriota	Halobacteria	Halobacteriales	Haloarculaceae	Halorhabdus	Halorhabdus rudnickae	true	NiFe	394.9	WP_015049787.1 - Thermacetogenium phaeum - [NiFe] Group 1a	Group 1a	506	35.4	MPEITIDPTTRIEGHHATTLDVEDGVVQDAKSHMEMFRGVELVTLERPPSAVPDLTGKVCGVCFTCHRLTSSRAVEDAAMAAGVFDGVPRNAVLLRDAMEGIFYLWNHTIHLYALAGPDYSDAVAETGLTRLDPIEGDGYMEAMDHQRTLMKAFTEFGGRVPNSLTYVPGGMSADPDASTIQSIKDYVGTVSEWIGPTDAVPAVIENVRNGEFDPSLGSGLHDLVGMLYTAAEAGAAEYGVGPGRYYSNGVFRLPESEEFLFERGIYRDGSVEPKTKAEILDGITESTAYSWYTADSAGHPAEAKPPEPAPEKDGAYSWGKAPRYEGQTMEVGPLARLVVSDLDPFDLRAELGGGSAASSTLNRLIARTQEILIVRDNVLKLLDAIEPGKPFTAEWDDD…
RS_GCF_900102305.1	NZ_FNBK01000008.1_33	Archaea	Halobacteriota	Halobacteria	Halobacteriales	Haloarculaceae	Halorientalis	Halorientalis regularis	true	NiFe	396.7	WP_007288048.1 - Thermosinus carboxydivorans - [NiFe] Group 1a	Group 1a	508	36.4	MPEIEIDPTTRIEGHHATTLEVEDGRVVRAESEMNMFRGIESITHGRTPSDVPQVTQMVCGVCFTCHRQASILALEDAARRAGVFDGVPVTGRLLRDVMEGLFLMWNHAVHLFVLAGPDYSDAVADTGFDRLDPVEGAGYQTALARQRDLLQAFTEFGGRAPHPLTYAPGGVTADPDEAALTAVREALSGVDEWLGPTEALPEHLERARDGGPVPEQGVGTYDLCCLLLAAADAGADGFGVGPGRFYANGMFYGTGDDSLVFPRGIYDGEALSRPSRDELIEGITEDVSHAWYTDASGGRIDEAPAPDPDPEKADAYSWGKAPRFEGETMETGPLARQIAARSDPFDLRADLGNGVAASSTFNRLAARVQELLATRDHLLRWLDAVDLDAPTKADWTDE…
RS_GCF_900100385.1	NZ_FNFC01000006.1_153	Archaea	Halobacteriota	Halobacteria	Halobacteriales	Haloarculaceae	Halovenus	Halovenus aranensis	true	NiFe	408.9	WP_015049787.1 - Thermacetogenium phaeum - [NiFe] Group 1a	Group 1a	509	37.1	MPEIEIDPTTRIEGHHSTTLQVEDGHVTEAKSHIDMFRGMEMVVLDRPPSDAPVFTQRVCGVCFTVHRMSSLLAIENAAKRAGVFGGVPETARQMRNLLERIATLWNHAVHMFALVGPDYSDAVAGTGLDRLDPMEGEGYKRALEAQRELLQGFAEFGGKAPHPLTYAPGGMSATPTAGKLQNIRDQVEFVSDWLGPTDAIPEIIENVRNGEFDADLGEGLHDIVSLLFAAKEAGADDFGVGPGRYYCNGIYPDGDGGREIPAGIYVDGELTHPEKDDITSAIHESTARSWYTDDSGGHPMEESPPKPDPEKEDAYSWGKAPRYDGMNMETGSLARLIVTERDPFDLRATLGGDPTKSSTLNRLIARAQESVLLRDQILDVLDDIEPDSTVNRGWTDDF…
GB_GCA_001564135.1	LKNH01000002.1_8	Archaea	Halobacteriota	Halobacteria	Halobacteriales	Haloarculaceae	Halovenus	Halovenus sp001564135	true	NiFe	397.5	WP_015049787.1 - Thermacetogenium phaeum - [NiFe] Group 1a	Group 1a	515	39	MVEITIDPTTRIEGHHGTVLEVEDGQVVEAKSQMKMFRGAEIITIGRQPNDAAQLTGMVCGVCFLCHRLCSSKASEDAAMNAGVYDGPPRNAVLLRDAAEGIFYLWNHAIHLFALAGPDYSDAVADTGFDRIDPLEGDGYQSALANQRKLMKALTEFGGRAPHPVGYIPGGLATKADASTIEQVKSRVREVSEWLGPTDAIPEVLENVQNGEFDPTLGEGLHDVVSILVGAAQMGAAELGEGPNRFYSNGIFEDPDTGELFLPRGVYRDGQVELMDKEEIVEGITEDTEYSWYTDESAGAPTEAPPPEPDLDKEDAYSWGKAPRFDGQSVEVGPLARLVVADLDPFDLRETLGGGSAESNTLNRLIARAQEVVLVRDQVLEWLDAIDPSEPFVNDFPKE…
GB_GCA_003551265.1	PUMG01000015.1_5	Archaea	Halobacteriota	Halobacteria	Halobacteriales	Haloarculaceae	Halovenus	Halovenus sp003551265	true	NiFe	381.8	WP_015049787.1 - Thermacetogenium phaeum - [NiFe] Group 1a	Group 1a	510	38.2	MVEITIDPTTRIEGHHGTTLEVEDGEVVEAKSMMKMFRGAEIITVGRKPYDAAQLTGMVCGVCFLCHRLCSSKAAEDAAIEAGAFDGPPANAVLTRDASEGVFYLWNHAIHLFALVGPDYSDAVAETGFDRLDPLEGDGYLGALENQRKIMNALAEFGGRSPHPLSYVPGGLATRPDASTIEAVKSRVREVSNWLGPTDAVPQVLENVQNGEFDPELGEGLHDIVSILVAAAEEGAAEIGQGPNRYYSNGIFEHPETGELFLPRGVYRDGSRELLSKAEVVDGITEDTEYAWYTDDSGGHPTEAKPPEPDPEKEGAYSWGKAPRFDGQSMEVGPLARLVIADLDPFDLRETLGGGATESNTLNRLIARAQEALVVRDQVMEWLDAIDPAEPFMADDWPD…
RS_GCF_009831575.1	NZ_WUUT01000005.1_278	Archaea	Halobacteriota	Halobacteria	Halobacteriales	Haloarculaceae	Halovenus	Halovenus sp009831575	true	NiFe	391.9	WP_015049787.1 - Thermacetogenium phaeum - [NiFe] Group 1a	Group 1a	505	37.2	MPEIEIDPTTRIEGHHSTTLSVSDGEVVRAESEMNMFRGIESIVLGRPPSDAPQVTQMVCGVCFTCHRQASILAIEDAARRAGMFDSVPLHGRLLRDIMEGMFLLWNHTIHLFTLAGPDYSEAVADTGFDRLDPVDGAGYRAALRRQRELLQAFSAFGGRAPHPLTYAPGGVTADPDPETVEEVRETVAAFRDWLGPTDALEAVLSTARDRGPVPDHAPGLYDLCSVLVAAEEAGATGFGVGPGRFYANGMFYGTGDRSLVLPRGIYADGRLRRPDREELIGGITEDVSHAWYTGDSGGPATTAPPPEPAPEKTDAYSWGKAPRFEGQSMETGPLARLIAADRDPGDIRASPGGDANRSSTFNRLAARVQELLIVTGLVESWLDELDVDEPMTGEWTDD…
GB_GCA_003021745.1	PXQY01000012.1_6	Archaea	Halobacteriota	Halobacteria	Halobacteriales	Haloarculaceae	Natronomonas	Natronomonas sp003021745	true	NiFe	431.7	WP_081985438.1 - Halopiger salifodinae - [NiFe] Group 1l	Group 1l	658	73.3	MDYEFRNLPIAFDDDGEPFVVDDRGFRVDRHHDNAERLDDMVPDGAGEVIGETEDAEELEKSTGEEIYDINIDPVTRVAGALAFHAKVDLEAKTVEAGHSQATLFRGYEIILEGRDPRDAIDLSSRACGVCGAVHSICSAYALEMAMDVVPPDFGLWIRNMGQAAAFIYDHPLHLHLLAGPDYSETMLEESNPDVLRAARNSPAPNADVHGYDTVGDIMEALNPLEGELYLRGLEVTRTGRQMASLMLGKYPHPSTIAPGGVTTTVTRQTFSEFYTRLTEMFDYAKETAYVWDDLIDFMLAEMDGYAEVGERPINLVGTGIWDDPDHYNARYDDADEWGRARLATPGVVIDGELRTTDLKVIDQGAEEFVDHSFYEDWTDEEPRFETNPAGDPISPYHP…
RS_GCF_013839515.1	NZ_JACDNQ010000004.1_54	Archaea	Halobacteriota	Halobacteria	Halobacteriales	Haloarculaceae	Natronomonas	Natronomonas sp013839515	true	NiFe	414.2	WP_015049787.1 - Thermacetogenium phaeum - [NiFe] Group 1a	Group 1a	503	38	MPEIEIDPTTRIEGHHSTTLQVEDGVVTEAKSHMDMFRGMEMVVLDRPPSDAPVFTQRVCGVCFSVHRMCSLLAIEDAARGAGTFEGVPETARQMRNLLEKMANLWNHAVHMFALVGPDYSDAVADTGLERINPMEGEGYKRALQAQRKLLQGFAEFGGKAPHPLTYAPGGMSATPTAGKIENIRDQVEFVSEWLGPTDAVPEVIENVRNDEFDASLGEGLHDIVSILFAAKAAGADDFGVGPGRYYCNGVYPDGKGGREIPSGLYVDGERSHPDKEAITSAITESTARSWYTDDSGGHPMEESPPKPDPEKEDAYSWGKAPRYNGMNMEVGSLARLIVTEQDPFDLRATLGGDPTKSSTLNRLIARAQESVVLRDQIVDLLDDIEPDSTVNHGWTDDF…
RS_GCF_009789175.1	NZ_CP046866.1_141	Archaea	Halobacteriota	Halobacteria	Halobacteriales	Haloarculaceae	Salinibaculum	Salinibaculum litoreum	true	NiFe	417.3	WP_015049787.1 - Thermacetogenium phaeum - [NiFe] Group 1a	Group 1a	508	37.8	MPEIEIDPTTRIEGHHSTTLHVDDGVVTEAKSHMDMFRGMELVVLNRPPSDAPVFTQRVCGVCFTVHRYTSLRAIENAARKAGVFDDIPPTAKRMRNLMEAMFTLWNHAVHTFALVGPDYSSAVMGEDGVERLDPLEGDGYLTALEMQRQLLQGFAEFGGKAPHPLTYSPGGMAATPTAEKIQSIRDQLETVSEWLGPTDAVPEVVENVNNGQVESDFAQGLHDIVALLVTAKEVGADDFGVGPGRYYSNGKYYDMDGGKELEPGVYLDGKRQPKSKDEITSAITEDVSRAWYTDDSGGQPMEETPPKPDPEKEGAYSWGKAPRFNGKNMECGPLARLVLADSDPFDLRATLGDDPAKSSTLNRLIARAQESLWLRDKAMEWLDEIEAGGTVGQEWTDD…
RS_GCF_001886955.1	NZ_CP016804.1_674	Archaea	Halobacteriota	Halobacteria	Halobacteriales	Halobacteriaceae	Halodesulfurarchaeum	Halodesulfurarchaeum formicicum	true	NiFe	391.3	WP_015049787.1 - Thermacetogenium phaeum - [NiFe] Group 1a	Group 1a	514	38.1	MPEIDIDPTTRIEGHHGITLQVDADGTVTEAKSKMEMFRGAEIVTLGRPPSDAPQITGMVCGVCFLCHRFCSSKAAEDAALNAEDVDFGGPPANAVRLRDTVEGIFYLWNHAVHLFALVGPDYSDAVAGTGFDRLDPLEGDGYMAAMANQRKVMKALAEFGGRAPHPVAYVPGGLATRPDVSTIQAVKSRVQEVSNWLGATENVPQVIENVQNGEFDPALGEGLHDIVSIILAAAEAGAADIGQGPDRFYSNGMFEDPESGELFLKRGVYRNGSAEELTKQEIIDGITEDTEYSWYTDDSGGAPTDAKPPEPAPEKDQAYSWGKAPRFEGQSMEVGPLARMTITGLDPFDLRATLGGGAAESNTLNRLIARAQETLVVRDQIMDWLDAIDPSEPFMADD…
GB_GCA_003021045.1	PXRN01000014.1_28	Archaea	Halobacteriota	Halobacteria	Halobacteriales	Halococcaceae	Halococcus	Halococcus sp003021045	true	NiFe	417.2	WP_081985438.1 - Halopiger salifodinae - [NiFe] Group 1l	Group 1l	656	76.8	MDHDYRNLPIAFDDDGTPYVLDDDGFAIDHDSIARSGVEDLVPDGAGQQVDAETEPAGEEHSESIHDVNIDPVTRVAGALAFHAKVDLDNEQVLEGHSQATLFRGYEIILEGRDPRDAIDLSSRACGVCGAVHSLCSSMALEMAFPVEPPPMGVWARNMGQAGAFLYDHTIHLFLLAGPDYSASLLGESNPDLLETARNTAAPHADVHGYESIGEVMAALDPLEGELYLKGLEKTRDARQMASLMLGKYPHPSTIAPGGVTTTLSRTTFMQFYSRLDDMFDWAKQVAFIWDDLMDFMLEHLEGFEQVGERPMNMIGTGIWDDPDAYNARYEDAEEWGRARLSTPGVIVDGELVTTSLHELDMGVEEFVDHSFYEDWTDENQRFETTPAGGPLSPYHPWN…
RS_GCF_002952775.1	NZ_CP025066.1_602	Archaea	Halobacteriota	Halobacteria	Halobacteriales	Haloferacaceae	Halalkaliarchaeum	Halalkaliarchaeum desulfuricum	true	NiFe	384.1	WP_015049787.1 - Thermacetogenium phaeum - [NiFe] Group 1a	Group 1a	508	37.6	MPEITIDPTTRIEGHHGTTLQVEDGVVQEAKSEMKMFRGAEIITLGRPPTDAAQITGMVCGVCFLCHRLCSSKAAEDAAMNAGVFDGPPRNAVLLRDAAEGIFYLWNHAVHLFALVGPDYSDAVAGTGFDRLDPLEGDGYMGAIENQRKLMKALAEFGGRAPHPVGYVPGGLAVQPDASTIASVKSRVMEVSNWLGPTEAVPEVIENVQNGEFDPELGEGLHDIVSILVAAAEAGAADIGEGPNRYYSNGIFEDPDTGDLFLPRGVYRDGSVELMSKDEIVEGITEDTEYSWYTDDSGGDPRTAKPPEPDLDKEEAYSWGKAPRFDGESMEVGPIARLVIKEADPFDLREALGGGAAESNTLNRLIARAQEALLVRDQVVEWLDAIDPAEPFMADDWTD…
RS_GCF_003605575.1	NZ_QKNY01000009.1_11	Archaea	Halobacteriota	Halobacteria	Halobacteriales	Haloferacaceae	Halonotius	Halonotius sp003605575	true	NiFe	410.6	WP_015049787.1 - Thermacetogenium phaeum - [NiFe] Group 1a	Group 1a	509	37.9	MPEIEIDPTTRIEGHHSTTLNVEGGVVTEAKSHMDMFRGMELVVLNRPPSDAPVFTQRVCGVCFTVHRQTALLAIENAAKNAGVFDGIPDTARKMRNLLERMATLWNHAVHMFALVAPDYSDAVADTGLTRLDPMDGAGYTAALEAQRKLLQGFAEFGGKAPHPLTYAPGGMSANPTIEKLQQISDQVEFVSDWLGPTDAVPEVIENVRNDRFDPTLGEGLHDIVSLLFAAKEAGADDFGVGPGRYYCNGIYPDENGEDQIPSGIYVDGELSHPSDEEIKNAITESTAHSWYTDDSGGSPMEESPPKPAPDKEGAYSWGKAPRYNGMNMETGSLARLIVTDRDPFDLRATLGGDPTKSSTLNRLIARAQEALLLRDQIVELLDDIDPNGTVNTGWSDDF…
RS_GCF_000427685.1	NZ_KE386573.1_799	Archaea	Halobacteriota	Halobacteria	Halobacteriales	Haloferacaceae	Haloplanus	Haloplanus natans	true	NiFe	402	WP_094527870.1 - Halorubrum sp. Ea8 - [NiFe] Group 1l	Group 1l	621	94.2	MFEHLPITRADDGSYRTVDGGTFRVDETHRSTAERVADMTGGDDAVHPDGAGLHEADPERDEQLHDIDIDPVTRVAGSLAFHANVDLEERTVREAHAQATLFRGYEIILEGRDPRDAIDLSSRACGVCGAVHSICSSMALEMALPVEPPPMGVWARNMGQAAAFLYDNSLHLHLLAGPDYSAAMMADTNPDLLATARETAAPHADIHGYETVGEIMEGLNPLEGDLYLSALEKTRDARQMASLMLGKYPHPSTIAPGGVTTTLSRSSFTQFYTRLDDMFDWAKQVAYLWDDLMDFMLEEQAGFEHVGEHPKNMIGTGVYDDPDVYNARYEDADEWGNARLATPGVVVDGELVTTNLTEIDIGMEEFVDHAYYEDWTDEAVPFETSPAGDPLSPYHPWNK…
RS_GCF_009762275.1	NZ_CP034345.1_496	Archaea	Halobacteriota	Halobacteria	Halobacteriales	Haloferacaceae	Haloplanus	Haloplanus rallus	true	NiFe	403	WP_094527870.1 - Halorubrum sp. Ea8 - [NiFe] Group 1l	Group 1l	621	94.7	MFENLPITRADDGSYRTVDGGTFRVDETHRSTADRVADMTGDDAAVHPDGAGLSEADPERDQQLHDIDIDPVTRVAGSLAFHANVDLEERTVREAHAQATLFRGYEIILEGRDPRDAIDLSSRACGVCGAVHSICSSMALEMALPVEPPPMGVWARNMGQAAAFLYDNSLHLHLLAGPDYSAAMMADTNPDLLATARETAAPHADIHGYETVGEIMEGLNPLEGDLYLSALEKTRDARQMASLMLGKYPHPSTIAPGGVTTTLSRSSFTQFYTRLDDMFDWAKQVAYLWDDLMDFMLEEQSGFEHVGEHPKNMIGTGVYDDPDVYNARYEDADEWGNARLATPGVIVDGELVTTNLTELDMGMEEFVDHAYYEDWTDEAVPFETSPAGDPLSPYHPWNK…
RS_GCF_900112205.1	NZ_FOKW01000009.1_65	Archaea	Halobacteriota	Halobacteria	Halobacteriales	Natrialbaceae	Halobiforma	Halobiforma haloterrestris	true	NiFe	410.9	WP_015049787.1 - Thermacetogenium phaeum - [NiFe] Group 1a	Group 1a	505	36.4	MPEIEIDPTTRIEGHHSTTLQVEDGVVTEAKSHMDMFRGMETVVLDRPPSDAPVFTQRVCGVCFTVHRMSSLLAIENAAREAGVFDGVPDTARKMRNLLEKIATLWNHAVHMFALVGPDYSDAVADTGLERLDPMEGEGYKKALDAQRQLLQGFAEFGGKAPHPLTYAPGGMSATPTEGKLQTIRRQVEYVSDWLGPTDAIPEVIGNVRNGEFDPSLGEGLHDIVSILFAAKEAGADDFGVGPGRYYCNGVYPDGEGDREVPAGIYVDGELSHPSKEEITSAITEDTTRAWYTDDSGGHPMEESPPKPDPEKDGAYSWGKAPRYDGMNMETGSLARLIVTDRDPFDLRADLGGDPTKSTTLNRLIARAQEAVLLRDGILELLEEIEPNATVNRGWTDDF…
RS_GCF_003430825.1	NZ_CP024046.1_119	Archaea	Halobacteriota	Halobacteria	Halobacteriales	Natrialbaceae	Natrarchaeobaculum	Natrarchaeobaculum sulfurireducens	true	NiFe	398.9	WP_015049787.1 - Thermacetogenium phaeum - [NiFe] Group 1a	Group 1a	513	37	MVEVTIDPTTRIEGHHGTTLEVEDGQVVEANSQMKMFRGAEIITIGRTPRDAAQITGMVCGVCFLCHRLCSSKAAEDAAMNAGAFDGPPRNAVLLRDAAEGIFYLWNHAIHLFALVGPDYSDAVADTGFDRLDPLEGEGYQGALENQRQLMKALTEFGGRAPHPVGYIPGGLATNPDASTIEQVKSRVREVSEWLGPTEAVPEVLENVQNGEFDPDLGEGLHDVVSILVGAAELGAADIGAGPNRYYSNGIFEDPETEELFLPRGVYRDGEVELLSKAEIVEGITEDTEYSWYTDESGGPPTEAQPPEPDLDKDEAYSWGKAPRFDGQSMEVGPLARLVIADLDPFDLRDTLGGGATESNTLNRLIARAQETLVVRDQVLEWLDAIDPADPFMADFPDE…
RS_GCF_900110455.1	NZ_FOIS01000003.1_31	Archaea	Halobacteriota	Halobacteria	Halobacteriales	Natrialbaceae	Natrinema	Natrinema salifodinae	true	NiFe	412.5	WP_081985438.1 - Halopiger salifodinae - [NiFe] Group 1l	Group 1l	657	100	MTFDNLPIEFDDDGNPIRSEERGFDVPGEHDGVAVNGLGKQETNGGERVAEEEAQRGREPSEGVKDVNIDPVTRIAGALAFHAKADLENEEVLEAHSQATLFRGYEIILEGRDPRDAIDLSSRACGVCGAVHSLCSSMALEMAFPVEPPPMGVWARNMGQAAAFLYDHSLHLFLLAGPDYSESLLSQSNPDVVEQAMETSAPHADVHGYETIGEIMTAMNPLEGELYLEALENTREARSAASLMLGKYPHPSTIAPGGLTTTLTRTSFQQFYTRLNHFFDYAKKIAFVWDDLLDFLLAELEDYEHVGERPVNLIGTGIWDDPDAYNARYEDADEWGLARLSTPGVIIDGELVTTNLTEIDMGVEEFVDHSFYEDWTDDEGPRFSETPAGGPISPYHPWN…
RS_GCF_000230715.2	NC_019792.1_2110	Archaea	Halobacteriota	Halobacteria	Halobacteriales	Natrialbaceae	Natronobacterium	Natronobacterium gregoryi	true	NiFe	403.3	WP_015049787.1 - Thermacetogenium phaeum - [NiFe] Group 1a	Group 1a	511	36.4	MVEVTIDPTTRIEGHHGTELEIENGEVVNAKSQMKMFRGAEIITLGRPPYDAPMLTGKVCGVCFTCHRLASSKAVENAAQDAGVFEGPPRNAVLLRNALEGIFYLWNHAIHLYALVGPDYSDAVADTGLDRLDPIEGEGYQAALDQQRKLLKAFAEFGGRAPHPLTYVPGGMAGQPDPSTVESVKSRVAEVSEWIGPTEAAPEVLERYLAADEPGDVEVDPDLGEGLHDLVGLLVAAAQAGTAEHGVGPNRYYSNGVFDHADGDGLFLDRGIYRNGLVESKTRDEIIDAISEDTAYSWYTNDSGGDPAKAKPPEPAPDKDDAYSWGTAPRWNGQTMETGPLARLVIDDRDPFDLRADLGGGAAESNTLNRLIARAQEILLVRDEVLNWLDALDFDEPFV…
GB_GCA_001564275.1	LKND01000005.1_30	Archaea	Halobacteriota	Halobacteria	Halobacteriales	Natrialbaceae	Tc-Br11	Tc-Br11 sp001564275	true	NiFe	391.1	WP_015049787.1 - Thermacetogenium phaeum - [NiFe] Group 1a	Group 1a	511	37.6	MVEVTIDPTTRIEGHHGTELEIEDGTVTEAKSMMKMFRGAEIITVGRTPRDAAQLTGTVCGVCFLCHRLCSSKAAEDAARNASAFDGPPANAVLTRDASEGIFYLWNHAIHLFALVGPDYSDAVAGTGFDRLDPLEGDGYMGALESQRKIMNALAEFGGRSPHPLSYVPGGLATRPDASTIEAVRSRVREVSNWLGPTEAVPEVLENVQNGTFDPELGEGLHDIVSILVAAAREGAADIGQGPNRYYSNGIFEDPETDELFFPRGVYRNGSVELLSKAEVVDGITEDTEYAWYTDDSGGSPTEAKPPEPEPDKEAAYSWGKAPRFDGESMEVGPLARLVIADMDPFNLREELGGGPAESNTLNRLVARAQETLLVRDQVLEWLDAIDPADPFMSDDWPA…
GB_GCA_001564285.1	LKNF01000172.1_3	Archaea	Halobacteriota	Halobacteria	Halobacteriales	Natrialbaceae	Tc-Br11	Tc-Br11 sp001564285	true	NiFe	398.7	WP_015049787.1 - Thermacetogenium phaeum - [NiFe] Group 1a	Group 1a	508	37.6	MVEITIDPTTRIEGHHGTTLEVEDGQVVEAKSQMKMFRGAELITIGRTPRDAAQITGMVCGVCFLCHRLCSSKAAEDAAMNAGAFDGPPRNAVLLRDAAEGIFYLWNHAIHLFALVGPDYSDAVAETGFDRLDPLEGEGYLGALENQRQLMKALTEFGGRAPHPVGYIPGGLATKPDASTIEQVKSRVREVSEWLGPTEAVPEVLENVQNDEFDPTLGEGLHDIVSILVGAAELGAGDIGAGPNRYYSNGIFEDPETGDLFLPRGVYRDGQTERLSKAEVVEGITEDTEYSWYTDESGGPPTDAQPPEPDPDKDEAYSWGKAPRFDGQSMEVGPLARLVVADRDPFDLRETLGGGATESNTLNRLIARAQETLAVRDQVLEWLDAIDPADPFMAEFPAE…
GB_GCA_003552325.1	PUKM01000281.1_2	Archaea	Halobacteriota	Halobacteria	Halobacteriales	Natrialbaceae	Tc-Br11	Tc-Br11 sp003552325	true	NiFe	397.4	WP_015049787.1 - Thermacetogenium phaeum - [NiFe] Group 1a	Group 1a	508	37.4	MVEITIDPTTRIEGHHGTTLEVEDGQVVEAKSQMKMFRGAEIITIGRTPRDAAQITGMVCGVCFLCHRLCSSKAAEDAAMNAGAFDGPPRNAVLLRDAAEGIFYLWNHAIHLFALVGPDYSDAVAETGFDRLDPLEGEGYLGALENQRQLMKALTEFGGRAPHPVGYIPGGLATKPDASTIEQVKSRVREVSEWLGPTEAVPEVLENVQNDEFDPTLGEGLHDIVSILVGAAELGAGDIGAGPNRYYSNGIFEDPETGDLFLPRGVYRDGQTERLSKAEVVEGITEDTEYSWYTDESGGPPTDAQPPEPDPDKDEAYSWGKAPRFDGQSMEVGPLARLVVADRDPFDLRETLGGGATESNTLNRLIARAQETLAVRDQVPEWLDAIDPADPFMAEFPAE…
GB_GCA_003552885.1	PUPA01000140.1_6	Archaea	Halobacteriota	Halobacteria	Halobacteriales	Natrialbaceae	Tc-Br11-E2g8	Tc-Br11-E2g8 sp003552885	true	NiFe	389.6	WP_015049787.1 - Thermacetogenium phaeum - [NiFe] Group 1a	Group 1a	511	38.7	MVEVTIDPTTRIEGHHGTTLEVDDGVVVSAESEMKMFRGAEIITIGRKPTDAAQITGMVCGVCFLCHRLCSSKAAEDAARNAGVFDGPPRNAVLLRDAAEGIFYLWNHAIHLFALVGPDYSDAVAGTGFDRLDPLEGEGYLSALENQRTLMKALTEFGGRAPHPVGYLPGGLATHPDPSTIQRVRSRVAEVSEWLGPTDAVPAVLENVQDGAFDPELGEGLHDVVSILAGAAELGAADIGEGPGRYYSNGIFEDPDSGELFFPRGVYRDGSVEHLSRDEVVAGITEDTEYSWYTDDSGGPPTEAKPPEPELGKEEAYSWGKAPRFDGQSMEVGPLARLVLAEQDPFDLRESLGGGAAESNTLNRLIARAQEVLVVRDRVLEWLDAIDPAEPFMTEFPDG…
GB_GCA_002067315.1	MVRA01000101.1_3	Archaea	Halobacteriota	Methanocellia	Methanocellales	Methanocellaceae	Methanocella_A	Methanocella_A sp002067315	true	NiFe	394.5	WP_012036281.1 - Methanocella arvoryzae - [NiFe] Group 1k	Group 1k	573	70.7	MVRIVIDPVTRTTGGLRFAAEMRDGSVVDARCSGTTYRGFEQMLVGRDPMDVVYYTQRICGMCSTPHAIAAAGAVESLCEASGEVPKDALVIRNILNGLAWIRSHVENLYLSFLPDLADPFYWELLKFSDTGTALYGELASRFNVPGYASAVMTAPGSAYADAVRCVKLIGETEAILSGRSPHGPAIVPGGVTARPTASDLSRLKSNYAAIVDFLERRLTAPLSLDQWLANTHAGTPDPNYILDHVNALPLKDLSAGKGWNDMMLFTVFGSRMMSSDFLALPVYIELDTLGGYPLLDQLIGFLNHGAFYRVRDGYAPLDAAQADAYQVAPGFTAGSLQNLFASAESPDPARIAEQVGSSFYTYSGAGLAVPPAGGETIPAGSAADIDYAGQKYSFVKAP…
RS_GCF_000063445.1	NC_009464.1_1966	Archaea	Halobacteriota	Methanocellia	Methanocellales	Methanocellaceae	Methanocella_A	Methanocella_A arvoryzae	true	NiFe	376.4	WP_012036281.1 - Methanocella arvoryzae - [NiFe] Group 1k	Group 1k	572	100	MKDGSVVDARCSGTTYRGFEQMMIGRDPMDAVYFTQRVCGMCSTPHATAAAGAVESLAGATGQIPKDALLVRNILNGLAWLRSHVENLYLSFLPDLADPIYGDLLRYSDVGTALTGELAGRFNVPGYASTGHTAPGSAYTDAIRFVKLTGEAEAILGGRSPHSPVIVPGGVTVRPSASDLMKLKGCYASIVDFLERRLTYPLSLDEWLENTHSTQANPDFILNRIKSLPTGDLSMEKGWNDMQLFSVFCSRMMSYDFLSMPIYVELDTLGGYPLYDQLIGFLNYGGFYRVRDRAGNFTDGYSPVDGEEGTFEIPSGFTPGSMPNLFDSPGKADPAMVAEQVSGSFFSYSGGETALKPEAGETSPSPRAADIDYSGHKYSFVKAPRYGNVPCETGPLARM…
RS_GCF_000251105.1	NC_017034.1_469	Archaea	Halobacteriota	Methanocellia	Methanocellales	Methanocellaceae	Methanocella	Methanocella conradii	true	NiFe	387.9	WP_014405075.1 - Methanocella conradii - [NiFe] Group 1k	Group 1k	569	100	MRITLDPLTRLSSGLRISVELKDGFVVSAGCSGMVYRGLEQMLLNKSPMDAPYFTQRICGMCSSFHATASASAIESACEATGTVPKDALVIRNVLNGFGWLKSHLEHLYLGFMPDLADPMYRDILNSSDLGNLLWKELKNRYASPGGEACSDALRCIRSISRAEGILGGRSPGSPVIVPGGVTSRPTRGDIYVLKDCVEDIKAIVQKRLLGALSIEEWLESTHDNGGEHAFKYLESLSRDDLSEEKGWGDLPLFMMFCSRMLAKDTLSLPAYIGLDELGGYPLDDQLIGFLSYGSFYQVRDGYAPVEDSQAGSFVLPAGFTPGGLQNINSAADRLDPGLIVEHVYASFYEDGEGRTSEAPMDEETVTVEKADAIGYDGIKYSFIKAPRYGRVPCETGPL…
RS_GCF_000011005.1	NC_013665.1_2984	Archaea	Halobacteriota	Methanocellia	Methanocellales	Methanocellaceae	Methanocella	Methanocella paludicola	true	NiFe	406.9	WP_012901677.1 - Methanocella paludicola - [NiFe] Group 1k	Group 1k	579	100	MRITIDPVTRLSSGLRVTAELTDGAITSASSSGMIYRGLEQMLAGRSPEDAPYFTQRICGMCSASHATASVNAIESAAGAAGLIPRDALLVRNILNGLGWLKNHVEHLYMAFMPDLADPVYGDALNSSSLGNLLWQELKERYAVSGGQAYGEALRCIREIGRAEGVLGGRSPCSPAIVPGGVTVRPARGDIGALETCLENIDGFLQKRLVGAMTIGEWLANTHDQDAGFGYDYIEHLPMGDLSASKGWGDLPLFMMFFSRMFARDVLSLPAYIGLDDAGGYPLDDQLIGFLSYGSFYRVRDESGRLKDGYGTVEDGAFEMPAGFTPGGMQNIYLAADRVDPNLIVEHVAASFYDYSEERLSEAPLDGETVPAGRASSIELDGARYSFIKAPRYGRVPCE…
GB_GCA_002495885.1	DAHG01000041.1_27	Archaea	Halobacteriota	Methanocellia	Methanocellales	UBA148	UBA148	UBA148 sp002495885	true	NiFe	444	WP_011021166.1 - Methanosarcina acetivorans - [NiFe] Group 1k	Group 1k	615	55.3	MTIVVVDPLTRIEGHLRLTAEVSDGVITNAHSSGTMYRGLEQILKGRDPRDASRITQRICGVCPTCHAIASVSVLDDAFGITGSIPKDALVVRNILQGLNAIASHATHIWVLWLPDLTHPIYKTILETVNLKSVWDEFVGRFAPISYSIEGKAVPPGSSYLAAIPEKKALHEAEAILGGKMPHQMATIVGGVTCTPTIGDIGKIASYYVRVMEFVNHYALGLDALFGITDPLEVADAWLGLTHDVSKDKAVENLLGILGGLPTDDFSREAGWSDVALLAAFGSELIGETLLGLPASLKLDMIGGYPADPTKIGFLSYGWYYAIKEGYDPTSTKGERFITSGFTSGDLKYENFNHLNVTEHVAHSFYTSGNDLRPWNGETEPVKKAADIKYDDPTAKYSW…
GB_GCA_013415795.1	JAAEEL010000039.1_11	Archaea	Halobacteriota	Methanocellia	Methanocellales	UBA148	UBA148	UBA148 sp013415795	true	NiFe	443.7	WP_011021166.1 - Methanosarcina acetivorans - [NiFe] Group 1k	Group 1k	614	56.5	MTMVVVDPLTRIEGHLRLTAEVSDGVITNAQSSGTMFRGIEQILKGRDPRDASRITQRICGVCPTCHSMASANALDDAFGIAGSIPKDALVVRNILQGLNAVASHATSIWVLWLPDLAHPTYKTILETVNLKSVWNELVGRFAPISYSIEGNSVPPGSSYLAAIPEKKALQEAEAILGGKMPHQMATIVGGVTCTPTIGDIGKIASYYVRAMEFVNHYALGLDALLGITDPLEVADAWLGLTHDVNKDTAVSNVLDILGSLPTDNFSREVGWSDVALFAAFGSELIGETLLGLPASLKLDTIGGYPDDPTKIGFLSYGVYYAIKEGYDPTSPKGERFITSGFTSSDLKYENFDHRNVTEHVAHSFYTSGNDLHPWSGETEPVKKAADIKYDDPTSKYSW…
GB_GCA_001914405.1	MSDW01000002.1_55	Archaea	Halobacteriota	Methanonatronarchaeia	Methanonatronarchaeales	Methanohalarchaeaceae	Methanohalarchaeum	Methanohalarchaeum thermophilum	true	NiFe	423.1	WP_011021166.1 - Methanosarcina acetivorans - [NiFe] Group 1k	Group 1k	603	35.5	MSEKEVVVDPLTRIEGHLKIRAKIDDSGNVVDESPYSSGTLYRGFENIMAGNDPVDAIHISSRFCGVCYLAHATASTRALEELYDVTPPKQGRIMRNIANGAQAIEDHAEIIYALGLPDLASPRYVDPDEGILANYSMLRKELIKRFAAINDPHGPGDSYLKAVEARKEVAKVPGIINGMSPHPRTFAPGGISYVPTYSDLSKMAGLWERAVKFVEEVALGRPGDPITYQTYMEKANEWSKSDQPLTDILEWVNTLIDEKGGISNIGDIPLILKYGALNDIKGEPNLKMHRYGNTNQLLMSYGGWEEWEDEEYLGSGVYDIQTGDLSEVDTGKIKEYVTNSYYKEGTGGHFSEETTEPKTDLKEEDFNTYEPEAEYTWTKAPRYNGKPAEVGPLARMAI…
GB_GCA_004212035.1	RYFX01000063.1_2	Archaea	Halobacteriota	Methanonatronarchaeia	Methanonatronarchaeales	Methanonatronarchaeaceae	Methanonatronarchaeum	Methanonatronarchaeum sp004212035	true	NiFe	420.5	WP_011021166.1 - Methanosarcina acetivorans - [NiFe] Group 1k	Group 1k	611	35.4	MSKEVVIDPFTRIEGHLKIRAEVDEQGNVEDESAYSAGTLFRGFENIIEGHDPVDSIHIMSRICGVCNLAHAEAATRALEGIYDVQPPEQGALMRDITNGAQNVEDHAEIVYALQLPDLVNPRYVGDNGLVDDNAVRNELKNRFPAINDPLGPGESYLQAVETRKHMAQVVGIINGISPHPRTFVPGGIAFKPDSQSISKIAASWGKVVDFVENYALGRPRDPVSWEDWYDLVQEWGDSDQPLTDILEWINQQEEAKGTEGLGDVPLFLKYGALNDLHGGTNLQMHRYGVTQDLMMSYGGYEEYDDGWLEGGIFDLQDMEHKEIDTDQITEDVSKAFYEDDTGGHPSVGTTEPRTDLEDEDFGVWDPDEEYSWSKAPRYELDGEMRTVEVGPLARMIVD…
RS_GCF_002153915.1	NZ_MRZU01000003.1_370	Archaea	Halobacteriota	Methanonatronarchaeia	Methanonatronarchaeales	Methanonatronarchaeaceae	Methanonatronarchaeum	Methanonatronarchaeum thermophilum	true	NiFe	430.8	WP_011021166.1 - Methanosarcina acetivorans - [NiFe] Group 1k	Group 1k	616	35.7	MSKEVVIDPFTRIEGHLKIRAEVDDDGNVLDDSAYSSGTLFRGFENIIKGHDPVDAIHIMSRICGVCHLAHAEAATRALEEIYEVQPPEQGALMRDISNGAQNVEDHAEIVYALQLPDLANPRYVGDNGLIPDNTLKNELKKRFPAINDPLGPGESYLKAVETRKHIAQVVGIINGIAPHPRTFVPGGIASKPDSNDISKIAASWGQVVDFVEQYALGRPRDPVSWETWYDLVQEWGESDTPLADILEWINELEDQKGTEGLGDVPLFLKYGALNDLQGGTNLQMHRYGVTDDLLMSFEGYEEYDESWIESGIFDLQDMDAGIQEVDTDQITEDVSRAFYEDDTGGHPSEGLTEPLTDLEDEDFGVWDPDEKYSWSKAPRYELNGEMRTVEVGPLARMV…
GB_GCA_003034855.1	PZKD01000125.1_52	Archaea	Halobacteriota	Methanonatronarchaeia	Methanonatronarchaeales	PZKD01	PZKD01	PZKD01 sp003034855	true	NiFe	414.2	WP_011021166.1 - Methanosarcina acetivorans - [NiFe] Group 1k	Group 1k	609	36.8	MSKEVVVDPLTRIEGHLKVRAEIDEDGNVVDGSPYSVGTLFRNFENIIKGHEPTDAIHISSRFCGVCYLAHATTSTRALEELYDVEPPKQGRLMRNIANGAQAIEDHAEIIYALWLPDLANPLYTDPDDGILAPFSGLRKELVNRFAAINDPNGPGESYLKAVQTRKEVAKVPGIINGMSPHPRTFQPGGISYVPKEADVSKFASVWQRAVDFVEKVALGRPNNPIPYTAWFDLAEEWAGSSTPLADILEWINGIEDQNGISGLGDVPLLLKYGALNALQGGPNLRMHRYGITNDLLLSYGCWEEWNDEPYLSPGVVDLQDPATITEPDPVDTSQIREDVKNSFYEDGTGGHPSSESTKPLTDLTDEDFETYQADKKYTWSKAPRYNGRPAEVGPLARM…
GB_GCA_002839545.1	PGYG01000082.1_6	Archaea	Halobacteriota	Methanosarcinia	Methanosarcinales	Methanoperedenaceae	Methanoperedens_A	Methanoperedens_A sp002839545	true	NiFe	464.1	WP_013119653.1 - Thermincola potens - [NiFe] Group 1a	Group 1a	529	39.1	MATEINIDPVTRLEGHLGVSVSVEDGIVVDAKCSGTMFRGFETILIGRDPRDAPVLSQRICGVCHQSHRITGVRALENLAGTRVPDGARVMRNLIEAVTTVYSHALWFYALGGPDYSDAVTKNGLTRLDPITGQGYREAVANQRKLHEVMSILGAKVPHQMTYIHGGMTHQPSVEKIMQVKTRMLEVSDWVGSTANLPAVLEDKLAGKPNDYSKGHALNDVVDWAVYALSEGADKWGGGHGKYISYGVYDMADGSLFEPSGVWDGSKVIPMDEKKITEHVKYSWYTDDSGGTPASAPTPKTKHDKAGAYSWSKTPRYGTMAVEGGPLARLVIAGIDPFDLRKNLGGGSGKASTFNRTLARMQETLLLRDKIVEWLDELVPGQKTYTDFEVPEKGIGVGL…
GB_GCA_013331375.1	DUGO01000118.1_16	Archaea	Halobacteriota	Methanosarcinia	Methanosarcinales	Methanoperedenaceae	UBA10536	UBA10536 sp10536u	true	NiFe	463.8	WP_011021166.1 - Methanosarcina acetivorans - [NiFe] Group 1k	Group 1k	601	58.1	MTTITIDPLTRIEGHLRITAEVDERGIVKSARSSGTLFRGIERIAQGRDPRDMARIASRICGVCPTCHSIASVSAQDDLFGVASSVPRDALVMRNILQGLNWVASHATHIYVLFAPDLANPGYRKVLESRNLGSVWKELAGRFAPISYAIEGQPVPPGSSYLAAIPARRKLHEAMAVLGGKMPDQMAAIVGGVTYRPTAADITKVASYWIDTAGFVNDYVLPGSKGVDLDTWLSLTHDGVSPEKAVENLLGYMGGLSLNDLSREAGWSDAVLFAAFGSELVGEKLLSLPASLKLDRLGGYGDASKIGFLSYGVFYNAEKDGFDPTSPAGERFLSSGFTSGDLKREAFDHMKVTEHVAHSFYTSGSDLHPWDGATEPVKAGSDIGFEGDKYSWLKAARYR…
RS_GCF_004363215.1	NZ_SNYS01000005.1_23	Archaea	Halobacteriota	Methanosarcinia	Methanosarcinales	Methanosarcinaceae	Methanimicrococcus	Methanimicrococcus blatticola	true	NiFe	448.4	WP_011021166.1 - Methanosarcina acetivorans - [NiFe] Group 1k	Group 1k	599	62.1	MVKVTVDPLTRIEGHMKVSAEVDSSGLITSAQSGGMLFRGFERMLQGKDPRDASMHVARICGVCPISHSMTATNALDDLYGVAESVPQNALAVRNFIQAANTIASHATHIYILFGPDLANPRYRDVLTGSTLSLGATGQAVWNELLGRFAPLSYKLDGKAIPVGTSYLNAIPEKKRLQEAIALFGGKMPHQAVTVAGGVTCTPGLGEITKSAAIYLKVMEFVQNYTLGVPLDTWILNTAQAKSPDAAVKFVTDHLASLISKSSGNDFSRENGWKDVEFFAAFGSELVGEKILGLPASLRLDKLGGYQDPSKISFLSYGSFYDSTKDGYNPESPTGERFLTSGVVSGNLKFEDLDTTKITESIQCAFYEDDTPSRHPYDGTTVPVSKAEQINLEAGPTEK…
GB_GCA_009776675.1	WRNK01000004.1_12	Archaea	Halobacteriota	Methanosarcinia	Methanosarcinales	Methanosarcinaceae	Methanimicrococcus	Methanimicrococcus sp009776675	true	NiFe	448.2	WP_011021166.1 - Methanosarcina acetivorans - [NiFe] Group 1k	Group 1k	600	62.8	MVKVTVDPLTRIEGHMRVSAEVDSSGIITSAQSGGMLFRGFERMLQGKDPRDAPQHVARICGVCPISHSMTSTNSLDDLYNVAESIPKDALAVRNFIQAVNMVASHATHIYVLAGPDLANPRYKDVLTSTQLGLGATGEAIWNELLGRFAPISYKIDGKAVPVGSGYLNAIPEKKRLQEIIALFGGKMPHQVATCVGGVTCQPTVADIAKAGAQYLKVMQFVRNYTLGVPLDDWIAGTANASSPDAAVKFVTDHLSNLISNTKNNDFSRANGWKDVEFFAAFGSELIGEKILGLPASLRLDKIGGYSDPSKICFLSYGAYYAYKDGYNPKSPTGERFWSSGIVTGNLEFKDLDTDKITESTKCAFYKDDGDALHPYIGVTDPVAPDLINYEGEIDSKYS…
GB_GCA_009776675.1	WRNK01000015.1_9	Archaea	Halobacteriota	Methanosarcinia	Methanosarcinales	Methanosarcinaceae	Methanimicrococcus	Methanimicrococcus sp009776675	true	NiFe	448.2	WP_011021166.1 - Methanosarcina acetivorans - [NiFe] Group 1k	Group 1k	600	62.8	MVKVTVDPLTRIEGHMRVSAEVDSSGIITSAQSGGMLFRGFERMLQGKDPRDAPQHVARICGVCPISHSMTSTNSLDDLYNVAESIPKDALAVRNFIQAVNMVASHATHIYVLAGPDLANPRYKDVLTSTQLGLGATGEAIWNELLGRFAPISYKIDGKAVPVGSGYLNAIPEKKRLQEIIALFGGKMPHQVATCVGGVTCQPTVADIAKAGAQYLKVMQFVRNYTLGVPLDDWIAGTANASSPDAAVKFVTDHLSNLISNTKNNDFSRANGWKDVEFFAAFGSELIGEKILGLPASLRLDKIGGYSDPSKICFLSYGAYYAYKDGYNPKSPTGERFWSSGIVTGNLEFKDLDTDKITESTKCAFYKDDGDALHPYIGVTDPVAPDLINYEGEIDSKYS…
GB_GCA_009783635.1	WRDC01000097.1_4	Archaea	Halobacteriota	Methanosarcinia	Methanosarcinales	Methanosarcinaceae	Methanimicrococcus	Methanimicrococcus sp009783635	true	NiFe	425	WP_011021166.1 - Methanosarcina acetivorans - [NiFe] Group 1k	Group 1k	585	60.9	HMKVMAEVDANGIITSAQSGGMLFRGFERMLQGKDPRDASLHVARICGVCPISHSMTATNALDDLYGVAESVPQNALAVRNFIQAANVIASHATHIYILFGPDLANPRYRDVLTGPTLKLGETGEAIWKELLGRFAPLSYKIDGTPVPVGSGYLNAIPEKKRLQEAIALFGGKMPHQAITVVGGVTCNPGLGEITKAAAHYLKVLEFVQKFTLGVPLETWVQNTAYAKSPDAAVKFVTDHLSSLISKTPGNQFTRENGWKDVELYAAFGSELIGEKILGLPASLRHDKIGGYSDPSKICFLSYGAYYKRGQDGYTPESPTGERFFTSGVVSGNLKFEDLDTAKITESIQCAFYEDDVPSRHPYDGTTVPVADHNKINLNAGPTEKYSWMKAPRYNGIAA…
GB_GCA_009784005.1	WRCE01000014.1_10	Archaea	Halobacteriota	Methanosarcinia	Methanosarcinales	Methanosarcinaceae	Methanimicrococcus	Methanimicrococcus sp009784005	true	NiFe	448.4	WP_011021166.1 - Methanosarcina acetivorans - [NiFe] Group 1k	Group 1k	600	60.5	MVKVTVDPLTRIEGHMKVMAEVDANGIITSAQSGGMLFRGFERMLQGKDPRDASLHVARICGVCPISHSMTATNALDDLYGVAESVPQNALAVRNFIQASNTIASHATHIYILFGPDLANPRYRDVLTGPELSLGATGEAIWKELLGRFAPLSYKIDGVPVPVGSGYLNAIPEKKRLQEAIALFGGKMPHQAVTVAGGVTCDPGLGEITKAAAHYLKVLEFVQNYTLGVPLETWVQNTAYAKSPDAAVKFVTDHLASLVSKTTDNDFSRENGWKDVELYAAFGSELIGEKILGLPASLRLDKLGGYTDPDKICFLSYGAYYKRGQDGYTPESPTGERFFSSGVVSGDLKFEDLDTTKITESIQCAFYEDSVPSRHPYDGTTVPLADHNKIDLNAGPTEK…
GB_GCA_012518265.1	JAAYST010000052.1_38	Archaea	Halobacteriota	Methanosarcinia	Methanosarcinales	Methanosarcinaceae	Methanimicrococcus	Methanimicrococcus sp012518265	true	NiFe	442.3	WP_011021166.1 - Methanosarcina acetivorans - [NiFe] Group 1k	Group 1k	600	57.5	MVKVTVDPLTRIEGHTRITAEVDSNGTIQYAQSGGLLFRGFERMLQGKDPRDSALFVQRICGVCPISHGLTSVNALDHLYGVAESVPQNALAVRNFIQAANMVASHATHIYVLWGPDLSNPRYRDVLTAPEMGLGEVGKNVWSEMVGRFTPLSYKMDGKAIPPGVSYMNALTAKRRCQEALAPFAGKMPHVAILYPGGVTCNPGLGEITKAAATYLKILDFVKDHVLGVDLDVWIENTMKAKSPDAAVNFVVEHLSGLISKADGKFTKENGFKDVEFFATFGSELVGERLLGLPVSLRLDKLGNYNDPSKIQFLSYGAYYKRGQDGYTPESADWERFVTSAITKGDLSREPFDSSKITESIACAFYTDDVQSRHPYNGTTVPVADHNLINFEGDVTSKY…
RS_GCF_000765475.1	NZ_JRHO01000014.1_40	Archaea	Halobacteriota	Methanosarcinia	Methanosarcinales	Methanosarcinaceae	Methanococcoides	Methanococcoides methylutens	true	NiFe	433.9	WP_011021166.1 - Methanosarcina acetivorans - [NiFe] Group 1k	Group 1k	596	63.4	MVRVTVDPLTRVVGPLRLDTEVDENGIIKEARSSNMIFRGFERIYRGQDPRDSILLSQRICGVCPVAHSIAAVNALDELYGVAGSVPKDALVARNINQGLNTVSNHLLHFYILWAPDLANPAYGNVMSTFGDLGASVWKELLGRFAPISYKIGGELIPPGSSYVGVIPMKKRLHDAGAVIGGKMPHQTVTYPGGVTNNPTTSDIQTLSSIMSEVVDFLNKNVISIPFEDWIENTYKASSPKKAVDFFIEHLNELTEMSLQKNDLSRPNGWGDVELYSAFGSELIGEELLGLPISLKHDKMSGYNDLSKIGLLSYGGFYNVGHEGYDPTSPSGDRFQTSGFMTSSLEYHDFDSNKVTENVKHAFYDDYEGDRHPYEGVTEPFTDPDRINYDNFSEEKYTW…
RS_GCF_000970325.1	NZ_CP009518.1_1405	Archaea	Halobacteriota	Methanosarcinia	Methanosarcinales	Methanosarcinaceae	Methanococcoides	Methanococcoides methylutens	true	NiFe	428	WP_011021166.1 - Methanosarcina acetivorans - [NiFe] Group 1k	Group 1k	596	61.9	MVRVTVDPLTRVVGPLRLDTEVDENGIITEARSSNMIFRGFERIYRGQDPRDSILLSQRICGVCPVAHSIAAVNALDDLYGVAESVPKDALVARNINHGLNTISNHLLHFYILWGPDLANPAYGDVLSTFGNLGSSVWKEFLGRFAPISYKIGGESIPPGSSYVGVIPMKKILHDAGAVIGGKMPHQTVMYPGGVTNNPTASDVETMSSIMSEVVDFLNATSIGIPFEEWVGNTYRASSPKKAVDFFIEHLHELTERSLRTNDLSRSNGWGDVELYSALGSELIGEQIMGLPISLKHDNMSGYNDLSKIGFLSYGDFYNVEHEGYEPTSPAGDRFQTSGFMTSSLEYHKFDSAKVTESVKHAFYDDYEGDKHPYEGVTEPFTDPGRIDYQDFSAEKYTW…
RS_GCF_900111645.1	NZ_FOHQ01000001.1_414	Archaea	Halobacteriota	Methanosarcinia	Methanosarcinales	Methanosarcinaceae	Methanococcoides	Methanococcoides vulcani	true	NiFe	416.8	WP_011021166.1 - Methanosarcina acetivorans - [NiFe] Group 1k	Group 1k	596	64.3	MVRVTVDPLTRVVGPLRLDTEVNEEGIITQARSSNMIFRGFERIFQNQDPRDSVLLSQRICGVCPVAHSMASVNALDELFGVAQSVPKDALVSRNINQGLNTIANHMLHVNILWGPDLANPAYGNVLSTFGDMGGAIWKELLGRFAPISYKIDGAAIPPGSSYVDVIPVKKKIHDACAVIGGKMPHQTVTYPGGVTNKPTASDINSLSSIISDVINFFNSHTIGVPFEFWVENTYMATSPKKAVNFFIEHLNEITEKSLKTNDLSRSSGWGDVELYAAFGSELIGERLLGLPISLKHDKMGGYRDLSKIGFLSYGGFYNVEHEGYDPTSPSGDRFQTSGFMSSSFEYHKFDANKVTESVKHAFYKGDDSNKHPYDGVTEPYSDPNLINYQDSPDDKYTW…
RS_GCF_900114835.1	NZ_FOUJ01000002.1_24	Archaea	Halobacteriota	Methanosarcinia	Methanosarcinales	Methanosarcinaceae	Methanolobus	Methanolobus profundi	true	NiFe	446.1	WP_023846630.1 - Methanolobus tindarius - [NiFe] Group 1k	Group 1k	597	64.5	MTNVTIDPLTRIQGHFRLSTEVNENGVITDAQSSGMLFRGLERILVNRDPRDAARITQRVCGVCPTAHAITSANALEDLFGIADQIPKDALVTRNIMQSLNMIDSHATHTYALWLPDLVNPAYRDVFATADNMGTMLWRELLHRFAPLSYKIDGISIPPGQAYVNAIKEKRRLHGSIALIAGKMPHQMSTIFGGVTYKPTVADIGKLTYYHQQLMDFVDKYTLGIDHSTWLDNTYRASSPQRAVEFVTGHLQELTESSMSSNDFSYSAGWGDIDMLLAFGSETIGEDILGLPVSFKFDRTGTYSDPANIGFLSYGAYYDVENGDGYDPLKFGQNSFHKAAFITGSLEHKKFDHMKITEEVSHSFYTGEGDDHPFDGDTEPVRNADEIDYHGGSQSKYTW…
RS_GCF_900114835.1	NZ_FOUJ01000001.1_843	Archaea	Halobacteriota	Methanosarcinia	Methanosarcinales	Methanosarcinaceae	Methanolobus	Methanolobus profundi	true	NiFe	435.9	WP_023846630.1 - Methanolobus tindarius - [NiFe] Group 1k	Group 1k	596	86.6	MTKVVVDPLTRIEGHLRIATEVDSNGVITDAQSSGMLFRGIERILVNRDPRDAARLTQRICGLCPTAQSLASVNALDDLFGVAEEIPKDALVTRNIIQGLNTLTSHATHFYVLWMPDVVNPAYRDILATVDDTGSALWKELLSRFAPISYKMDGEAITPGTGYINAIKQKKNLEEAMALIAGRMPHQMSTITGGVTYLPNIGDIGKLTSYYLTLMDFINGSTLGVDAQTWLDNTYRASSPQKAVSFMLEHLQDVVDGSLSSQNFSKSKGWGDFELFAAFGSELIGEDTLGLPVSFKFDRTGQYAEDSDVGYLSYGVFYDVENGDGYDPTGFGQKSFQKAAFINSALEKKTFDHNYITEETTHGFYTHDEALHPFDGVTEPVRTADEITFEGGSDSRYSW…
RS_GCF_000504205.1	NZ_AZAJ01000001.1_2933	Archaea	Halobacteriota	Methanosarcinia	Methanosarcinales	Methanosarcinaceae	Methanolobus	Methanolobus tindarius	true	NiFe	452.3	WP_023846630.1 - Methanolobus tindarius - [NiFe] Group 1k	Group 1k	595	100	MTKVVVDPLTRIEGHLRVSTEVDDNGVITDAQSSGMLFRGIERIMMKRDPRDAARLVQRICGLCPTAQSMASVNALDDLFGVAESIPKDALVTRNIIQGLNTLTSHATHFYVLWMPDIVNPAYRDILATVDNTGPALWKELLSRFAPISYKMDGEAITPGAGYINAIKQKKNLEEAMALIGGKMPHQMSTIAGGVTYLPTVADIGKLTSYYLNLMDFVNTSTLSVGAETWLDNTFRASSPQKAVNFVMEHLQEVVDGSLASQNFSKAKGWGDLELFAAFGSELIGETLGLPATFKFDRTGQYAEDANVGYLTYGVFYDVENGDGYNPTEFGKSGFQQAAFINSSLEKKSFNHEYITEETTHAFYETDEGLHPFDGVTEPVRTADEISYEGGSDSKYTWM…
RS_GCF_006546655.1	NZ_VIAQ01000017.1_13	Archaea	Halobacteriota	Methanosarcinia	Methanosarcinales	Methanosarcinaceae	Methanolobus	Methanolobus vulcani	true	NiFe	437.4	WP_023846630.1 - Methanolobus tindarius - [NiFe] Group 1k	Group 1k	596	73.8	MTRVVVDPLTRIEGHLRVSTEVNANGEITDAQSSGMLFRGMERILVNRDPRDASRFTQRVCGICPTAQGMASVNALDDLYEVADQIPKDALVTRNIIQSINTMASHATHIYVLWGPDLVNPAYRDLLATVEGTGSVVWKELLSRFAPISYKLNGESITPGTAYINAIKEKKNLEEAMAVIGGKMPHQMATVTGGVTYRPNLADIGTLTGHYYKLMDFVNSSTLGVNAQTWLDNTYRASSPQKAVNFLLEHLQNLVDKSLSSNDFSFSAGWGDLELLSAFGSELIGEKTLGLPASLKIDKTGGYAEDANIGFLTYGAFYDVENGDGYDPVGFGQSAFQQAAFINSSFEKKAFDHKYVTEETSHGFYSSDDALHPYDGVTEPLTTASEITYEGGSDSRYSW…
GB_GCA_002508425.1	DAKU01000124.1_19	Archaea	Halobacteriota	Methanosarcinia	Methanosarcinales	Methanosarcinaceae	Methanomethylovorans	Methanomethylovorans sp002508425	true	NiFe	449.6	WP_023846630.1 - Methanolobus tindarius - [NiFe] Group 1k	Group 1k	596	67.8	MTRVVVDPLTRIEGHLRVSTEVDENGVITEAKSSGTLFRGLERILLNRDPRDAARYTQRVCGVCPTGHALASANALDDLFGVAEQIPKDALVTRNIIAGLNMAASHATHIYVLWMPDIVNPAYRDALVTVGDTGNAIWNELLGRFAPISYKLNGTAITPGTAYINAIKEKKRIEEAMALIAGKMPHQMSTVVGGVTYPPTVADIGKLSSYYLQVMDFINGSTLGVDTTTWLNNTFRASSPQNAVKFLQEHLQGLVDKSLTTNDFSHAAGWGDVEMLAAFGSELVGEKLLGLPVSFKLDKVGGYSKESNVGYLSFGAFYDVENGEGYDPLTFGEKSFIKSAYINSAGEKQSFDQSKITEETSHGFYDGEGNLHPLEGITDPVKTAAEIDYTGDSTSKYTW…
GB_GCA_007127385.1	SKZM01000222.1_3	Archaea	Halobacteriota	Methanosarcinia	Methanosarcinales	Methanosarcinaceae	Methanosalsum	Methanosalsum sp007127385	true	NiFe	373	WP_013898215.1 - Methanosalsum zhilinae - [NiFe] Group 1k	Group 1k	596	84.1	MVRVTIDPLTRIGGGVRLDTEVTDQGIIAQARVSNMDFRGFERIFQHGDPRDAALLSQRICGACPVAHSIASSSALDDLFGVAESVPKDALVVRNILQAMETIANNALHTYIMWTPDLLNPAYKEILSEFGNFGNMMWRELLKRFAPINYSINGITVEPGTTYMDILSLNTNLHEAGGILGGKMPHQVVNYPGGLTTRPKPSEIDKVSSIIGDVKKFFNIHTTGMAFEEWLDNTYRASTPSKAADFFIDHLQHLTEKAYSASNLSKYRGWGDLELYSVFCSELIGEQILGNPISFRLDKIGGYSNLSQINFLSYGGYYNVDYDGYDPANPQKDRFQNAGIVTGILEHEKFDVNKIKENVAHAFYKDDDDSYRNPFNGITEPYSDPDMIDYEDFSRKAYT…
RS_GCF_000217995.1	NC_015676.1_923	Archaea	Halobacteriota	Methanosarcinia	Methanosarcinales	Methanosarcinaceae	Methanosalsum	Methanosalsum zhilinae	true	NiFe	380.3	WP_013898215.1 - Methanosalsum zhilinae - [NiFe] Group 1k	Group 1k	596	100	MVRVTIDPLTRIGGGVRLDTEVSEQGTITTARVSNMDFRGFERIFQYEDPRDAALLSQRICGACPVAHSIASSSALDDLFGVAESVPKDALVMRNILQAMETVANNALHTYIMWTPDLLNPSYRDILTEFSNTGVVMWKELLKRFAPINYSFRGVTVEPGRTYLDILSLNRSLHEAGGILGGKMPHQVVNYPGGLTAKPEQSKVNKVSSIIADVNKFFNTHTTSMTFQEWLDNTYRAPSSSKAISFFLEHLEQLTEKFHSSSNSTDYRGWGDLELYSVFCSELIGEQILGNPVSFRLDKIGGYSDLSQINFLSYGGYYNVDHEGYDPENPQKDRFQNAGIVKGTLSNEKFDVNKIGENVSHSFYKDDDENYRNPFRGVTEPYSDPDTIDYNDFSKKEYT…
RS_GCF_000007345.1	NC_003552.1_1174	Archaea	Halobacteriota	Methanosarcinia	Methanosarcinales	Methanosarcinaceae	Methanosarcina	Methanosarcina acetivorans	true	NiFe	449.4	WP_011021166.1 - Methanosarcina acetivorans - [NiFe] Group 1k	Group 1k	595	100	MVNVTVDPLTRIEGHLRLSTEVDANGVITDSQSSCLMFRGFERILQNQDPRDAALLVQRICGVCPTSHSLTAANALDDLFGVADTIPKDALVARNINQALNFLASHATHIYILWGPDLANPAYRDVLTPLGETGTAVWKEMVGRFAPISYKIDGESVPVGSSYLAAIPEKKRLQEAIAVIGGKMPHQVTSYPGGYTYKPNVADIGKLSSYYLQVMDFVSSYTLRVPFDTWIENTYKASSPQKAVNFVVEHLTDLVDKSVTSNDFSREAGWGDTEFYAAFGSELVGETLLGLPASLKHDKIGGYSDPSKIAFLAYGGFFNPENGDGYDPSSPAGERFLTSGIVTGSLEYQNLDTSKITESVAHAFYEDTADLHPSKGETNPFTDPDAIRFDQGSDSRYSW…
RS_GCF_000007345.1	NC_003552.1_1179	Archaea	Halobacteriota	Methanosarcinia	Methanosarcinales	Methanosarcinaceae	Methanosarcina	Methanosarcina acetivorans	true	NiFe	431.3	WP_011021171.1 - Methanosarcina acetivorans - [NiFe] Group 1k	Group 1k	596	100	MVQVTIDPLSRIEGHYRINTEVDEDGVITDAQSNALLFRGFEKFLLNQDPRDAALLTQRICGVCPVCHSIAAANALDELFGVIEEVPKDALVMRNIHQGFNFIASHAAHIYILWGPDLANPAYHNILMQYGEMGNAVWGELAGRFMPIVNQFNGIRYPAGSSYLGAIREQRHMHDAISLVAGKMPHSVLQHVGGVVYSPTIADINELVAYVEKTAEFVEAFTLGVSPDTWIENTYKASSPQKAVNFVLERLQELLDNSLVSNDFSHSSGWGDVPLFAAFGSELVGEQLLGLPISMKMDRAGVYPDPDKIGFLSYGVFFKPENGDGYDPTSPADERVIPSGYMNGNLELEEFDYRIISESITHSFYIDEEEDRSPWNGVTVPEGDPDKIDYTKGSESRYS…
RS_GCF_000970025.1	NZ_CP009528.1_2791	Archaea	Halobacteriota	Methanosarcinia	Methanosarcinales	Methanosarcinaceae	Methanosarcina	Methanosarcina barkeri	true	NiFe	423.7	WP_011306827.1 - Methanosarcina barkeri - [NiFe] Group 1k	Group 1k	601	93.2	MVQVTVDPVSRIEGHYRINTEVNGEGVITDAQSNGLQLRGFERLLQHQDPRDAALLSQRICGVCPVSHGIAAANALDELFGVAGEVPKDGLLMRNIHQALNFIASHAAHIYVLWGPDLANPAYRDILAKYGDVGNAVWKELQGRFAPLIYQIDGASYPAGSSYLGAIVEFRRLHEAISLIASKMPHPVLQHVGGVVYSPTVADIGQILSYVTKTMEFVKTFTLGVSPDTWIENTYRASSPQKAANFVLNHLQELLNKSLDSKDFSHSAGWGDVPLFAAFGSELIGEKLLGLPISMKMDLAGTYKDPDKIGFLSYGVFFKPEKGNGYDPTSPADSRVIPSGYMNGYFKLEKFDYKKISESISHSFYIDDVNDRSPWNGITVPEGNPENIDYTKGSKSRYS…
RS_GCF_000970025.1	NZ_CP009528.1_2785	Archaea	Halobacteriota	Methanosarcinia	Methanosarcinales	Methanosarcinaceae	Methanosarcina	Methanosarcina barkeri	true	NiFe	423.1	WP_011306833.1 - Methanosarcina barkeri - [NiFe] Group 1k	Group 1k	591	95.4	MVNVTVDPLTRIEGHQRISTEVGADGVITDAQSSSLIFRGFERILQHQDPRDAAFLTQRICGVCPLSHGLTATNALDDLYGVAESVPKDALMMRNIFQGLNMVASHATHIYVLFGPDLANPAYKNVLTTLGDTGNAVWKEMVGRFAPISYKMDGVAVPAGSSYLAAIPEKKRLAEMIALIAGRMPGPSALYPGGYTYPATVADVTKLASYYLQIMDFVSKHTLRVDFDTWIKNTYKASSPQKAVSFVTEHLQGLVDKSTASNDFSKDAGWGDVEFYAAFGSELVGEQILGLPASLKHDTIGGYKDPSKICFVAYGGYYKYKDGYDPRSPAGDRIFTSGVVSGNLEYQKFDPDKITESTAHSFYQNSSNDLAPTKGETVPFTDPNKIVYTGGSDSQYSWD…
RS_GCF_000195895.1	NC_007355.1_1958	Archaea	Halobacteriota	Methanosarcinia	Methanosarcinales	Methanosarcinaceae	Methanosarcina	Methanosarcina barkeri	true	NiFe	420.7	WP_011306833.1 - Methanosarcina barkeri - [NiFe] Group 1k	Group 1k	591	100	MVNVTVDPLTRIEGHQRISTEVGADGVITDAQSSSLIFRGFERILQHQDPRDAAFLTQRICGVCPLSHGLTATNALDDLYGVAEYVPKDALMMRNIFQGLNMAASHATHIYILFGPDLANPAYRNVLTPLGDTGTAVWKEMVGRFAPISYKMDGVAVPAGSSYLAAIPEKKRLQEMIALIAGRMPGPSALYPGGYTYPATVADITKLSSYYLQIMDFISKHTLKVDFDTWIENTYKASSPQKAVNFVTEHLQGLVDKSTASNDFSKDAGWGDVEFYAAFGSELVGEQILGLPASLKHDTIGGYKDPSKICFVAYGGYYKYKDGYDPKSPAGDRIFTSGVVSGNLEYQKFDPDKITESTAHSFYQNSSNDLAPTTGETVPFTDPDKIVFTGGSDSQYSWD…
RS_GCF_000970305.1	NZ_CP009517.1_2783	Archaea	Halobacteriota	Methanosarcinia	Methanosarcinales	Methanosarcinaceae	Methanosarcina	Methanosarcina barkeri	true	NiFe	420.6	WP_011306833.1 - Methanosarcina barkeri - [NiFe] Group 1k	Group 1k	591	92.9	MVNVTVDPLTRIEGHQRISTEVGADGFITDAQSSSLIFRGFERILQNQDPRDAAFLTQRICGVCPLSHGLASTNALDNLYGVAESVPKDALMMRNIFQGLNMVASHATHIYVLFGPDLANPAYKKVLTTLGDTGNAVWKEMVGRFAPISYKMDGVAVPVGSSYLAAIPEKKRLQEAIALIAGRMPGPSSLYPGGYTYPATVADITKLSSYYLQVMDFVSKHTLKVDFNTWIENTYKASSPQKAVSFVTEHLTDLINKSTSSNDFSKDAGWGDVEFYAAFGSELVGEKILGLPASLKHDTIGGYKDPSKICFVAYGGYYKYKDGYDPKSPAGDRIFTSGVVSGKLEYQKFDPEKITESTAHSFYQNSVNDLAPAKGETVPLTDPSKIVYTGGSNSQYSWD…
RS_GCF_000970305.1	NZ_CP009517.1_2776	Archaea	Halobacteriota	Methanosarcinia	Methanosarcinales	Methanosarcinaceae	Methanosarcina	Methanosarcina barkeri	true	NiFe	418.1	WP_011021171.1 - Methanosarcina acetivorans - [NiFe] Group 1k	Group 1k	596	79.7	MVQVTVDPLSRIEGHYRINTEVSADGVITDAQSNGLVFRGFERSLQKHDPRDAVLFTMRICGVCPVCHSIAAANAMDDLFGVADQIPKDALVMRNIHQAMNYIASHAAHIYVLWGPDLANPAYHDILAKYGDVGNAVWGELSGRFMPIVNQFNGVRYPAGSSYVAALGEFRRLHKGIAIIGGKMPHTVLQHVGGVVYSPTVADIGKLISTVSETAKFVESFTLGVSPETWIENTYKASSPEKAVNFVIGRLQELLNNSLKNNNFSLSSGWGDVPLFAAFGSELIGETLLGLPVSLKLDRAGGYKDPDKIGFLSYGVFFKPENGDGYDPTSPADSKVIPSGYMNGHFQLEKFDYRKISENITHAFYLDQEMDRPPWNGVTNPEGNPDEIDYTRGSESRYS…
RS_GCF_000195895.1	NC_007355.1_1952	Archaea	Halobacteriota	Methanosarcinia	Methanosarcinales	Methanosarcinaceae	Methanosarcina	Methanosarcina barkeri	true	NiFe	411.3	WP_011306827.1 - Methanosarcina barkeri - [NiFe] Group 1k	Group 1k	596	100	MVQVTVDPLTRIEGHYRINTEVNEEGVITDAQSNGLQLRGFERLLQHQDPRDASLLSQRICGVCPVSHGIAAANALDDLFGVAGEVPIDGLLMRNVHQALNFIASHAAHIYLLWGPDLANPAYRDILAKYGDVGNAVWKELQGRFAPLIYQLDGTSYPAGSSYLGSIVEFRRLHEAISLIASKMPHPVLQHVGGVVYSPTVADIGQILSYITKTMEFVEAFTLGVSPDIWIENTYRASSPQKAANFVLNHLQELLNKSLDNKDFSHSAGWGDVPLFAAFGSELIGEKLLGLPISMKMDLAGTYKDPGKIGFLSYGVFFKPENGNGYDPTSPADSRVISSGYMNGYFKLEKFDYKKISESINHSFYIDDVKDRPPWNGVTVPEGNPENIDYTKGSKSRYS…
RS_GCF_001304615.2	NZ_CP032683.1_2108	Archaea	Halobacteriota	Methanosarcinia	Methanosarcinales	Methanosarcinaceae	Methanosarcina	Methanosarcina flavescens	true	NiFe	429.2	WP_011306833.1 - Methanosarcina barkeri - [NiFe] Group 1k	Group 1k	591	90.2	MVNVTVDPLTRIEGHQRVSTEVDANGVITDAQSSSLIFRGFERILQKQDPRDAAFLTQRICGVCPISHGITATNALDDLYGVAEHVPKDALVMRNILQGLNMIASHATHIYVLWGPDLSNPAYRDVLTTLGDTGNAVWKEMVGRFAPISYKIDGTAVPAGSSYLAAIPEKKRLHEAIALIAGRMPGPASLYPGGYTYPATVADITKLSTYYLEVMDFVSKHTLRVPFDTWIENTYKASSPQKAVSFVTEHLQGLVDKSTTSNDFSKEAGWGDVEFYAAFGSELVGETLLGLPASLKLDTIGGYKDPSKICFVSYGGYYKPKDGYDPRSPAGDRIFTSGVVSGNLEYLKFDPDKITESTAHSFYDNSNNDLPPLKGETVPFTDPDKIVYTGGSDSQYSWD…
RS_GCF_001304615.2	NZ_CP032683.1_2113	Archaea	Halobacteriota	Methanosarcinia	Methanosarcinales	Methanosarcinaceae	Methanosarcina	Methanosarcina flavescens	true	NiFe	426.7	WP_011034237.1 - Methanosarcina mazei - [NiFe] Group 1k	Group 1k	596	84.1	MVEVTVDPLSRIEGHYRINTEVSEDGVITDAQSNGLVFRGFERALQHHDPRDAALFTMRICGVCPVCHSITAANALDDLFGVADQVPKNALVMRNVHQAMNFIASHAAHIYVLWGPDLANPAYRDLLTQYGDVGNAVWGELSGRFMPLVNQERGTRYPAGSSYVAALREFRRLHEGIALIAGKMPHPVLQHVGGVVYSPTVADIQKLISYISQTAKFVENFTLGVPPETWIENTYRASSPESAVNFVIERLQELLDDSLNSNDFSHASGWGDVPLFAAFGSELVGETLLGLPVSLKLDRSGGYKDPNTIGFLSYGVFFKPENGDGYDPTSPAEDKVIPSGYMNGNLQLEKFDHRKISENITHAFYIDEEADRPPWNGVTNPEDNPDEIDYTRGSESRYS…
RS_GCF_000970285.1	NZ_CP009516.1_3431	Archaea	Halobacteriota	Methanosarcinia	Methanosarcinales	Methanosarcinaceae	Methanosarcina	Methanosarcina horonobensis	true	NiFe	430.9	WP_011306833.1 - Methanosarcina barkeri - [NiFe] Group 1k	Group 1k	595	79.8	MVNVTVDPLTRIEGHLRVSTEVDANGVITDAQSSCTIFRGFERILQKQDPRDAALLVQRICGVCPISHSLAATNALDNLYGVAEYVPKDALVMRNIFQSLNTIASHATHIYVLWGPDLANPAYRDVLGTLGDTGNAVWKELVGRFAPISYKIDGAAISAGTSYMAAIPEKKRLQEAIALIAGRMPGPVTPYPGGYTYKPTAADIVKLSSYYLQVMDFVSKYTLQVPFDTWIENTYKASSPDKAVSFVTEHLQGLIDKSTTSNDFSREAGWGDVELYAAFGSELVGETLLGLPASLKHDKIGGYSDPSKISFLAYGGFYNVEDDGYDPKSPAGARFQTSGVVTGNLERKEFDSDKITESVAHSFYDDSKGDLHPSKGETIPFTDPEKISYTGGSESRYTW…
RS_GCF_000970285.1	NZ_CP009516.1_3426	Archaea	Halobacteriota	Methanosarcinia	Methanosarcinales	Methanosarcinaceae	Methanosarcina	Methanosarcina horonobensis	true	NiFe	411.3	WP_011021171.1 - Methanosarcina acetivorans - [NiFe] Group 1k	Group 1k	596	82.6	MVQVTVDPLSRIEGHYRVNTEVDADGVITDAQSSGLVFRGFERLLQKHDPRDAALMTMRICGVCPVCHSIAAANALDDLFGVADQVPKDALVMRNIHQGMNLIASHAVHIYVLWGPDLANPAYRDILTQYGDVGNAVWGELVGRFAPLVNQYNGTTYPAGSSYLGAIRELRRLHVGISLIAGKMPHSVLQHVGGVVYSPNFGDIQKLEAYVSETAKFVETSTLGVSPGTWIENTYRASSPQKAVNFVLERLQELLDNSLSNNDFSHSSGWGDVPLFAAFGSELIGEKLLGLPISMKMEHAGVYTDPDKIGFLSYGLFFKPEKGEGYDPTSPADSRVIPSGYMNGHLELEKFDYRKISESTAHALYIDEERDRPPWNGITVPEDNPDEIDYTRGSESRYS…
RS_GCF_000970265.1	NZ_CP009515.1_735	Archaea	Halobacteriota	Methanosarcinia	Methanosarcinales	Methanosarcinaceae	Methanosarcina	Methanosarcina lacustris	true	NiFe	436.3	WP_011021171.1 - Methanosarcina acetivorans - [NiFe] Group 1k	Group 1k	590	69.7	MVEVTVDQLTRIEGHYRITTQVNEEGVVTEAQSMGLMLRGFERFLQNQDPRDAALLTQRICGVCPTSHSIAAANALDQLFGVEDAVPKDALVMRNIHQSLNLIASHATHIYVLWGPDLANPAYKTLLGNYGDTGKAVWNELLGRFAPISYRLDGVDIPVGRGYVAAIGEKRRLHEAISLFGAKMPHSVAAHVGGVTYGPTVADIGQLAAYYWKFMDFVENFVLGVSPETWVENTRFASSPQKAVGFVVDRLQELVDASLVSNDFSYAAGWGDVPLYAAFGSELVGEEVLGLPVSMKLDRIGGYSDPSKIGYLVYGLFFKPELGDGYDPTCPPDSRIVPPGFLNGKLEFQKFDHSKITESIAHSFYVDSESDREPLEGTTQPEPEPDEIEYSRGIESRYS…
RS_GCF_000970265.1	NZ_CP009515.1_1074	Archaea	Halobacteriota	Methanosarcinia	Methanosarcinales	Methanosarcinaceae	Methanosarcina	Methanosarcina lacustris	true	NiFe	423	WP_011021166.1 - Methanosarcina acetivorans - [NiFe] Group 1k	Group 1k	596	81.4	MVNVTVNPLTRIEGHLSVDTDVDANGVITDSRSSCLIFRGFERILQKQDPRDAALLTQRICGVCPISHGLASTNALDDLYGVADQVPKDALVMRNIFQGLNTIASHATHIYVLWGPDLANPAYRNVLATLGDTGNAVWKEMVGRFAPISYKIDGQSVPVGSSYIAAIPEKKRLQEAIALIAGRMPGSVSPYPGGYTYKANVGDIVKLSSYYLQVMDFVSKYTLQVPFDAWIANTYKASSPQKAVSFVVEHLKGLVDKSLTSNDFSREAGWGDAEFYAAFGSELVGETLLGLPASLKHDKIGGYSDPSKIAFLAYGGFYNTENGDGYDPTSPEGDRFQTSGIVTGKLEYQKFDSSKITESVAHSFYDDSKGDLHPTVGETIPFTDPAKIDYTGGSDSKYT…
RS_GCF_000970205.1	NZ_CP009512.1_2687	Archaea	Halobacteriota	Methanosarcinia	Methanosarcinales	Methanosarcinaceae	Methanosarcina	Methanosarcina mazei	true	NiFe	424	WP_011034101.1 - Methanosarcina mazei - [NiFe] Group 1k	Group 1k	591	100	MVNVTVDPLTRIEGHQRISTEVDANGVITDAQSSSLIFRGFERILQHQDPRDAAFLTQRICGVCPLSHGLTATNALDELYGVAEHVPKDALVMRNIFQGLNMVASHATHIYVLFGPDLANPAYKKVLTPLGDTGSAVWDEMLGRFAPISYKMDGAAIPAGSSYMAAIPEKKRLQEMIALIAGRMPGPSSLYPGGYTYPATVADITKLSTYYLQVMDFVSAHTLKVDFNTWIENTYKASSPTKAVNFVTEHLTDLINKSTSSNDFSKEAGWGDVEFYAAFGSELVGEKLLGLPASLKHDTIGGYQDPSKICFVAYGGYYKPTDGYDPRSPAGDRIFTSGVVSGNLEYLKFDPDKITESTAHSFYQNSVNDLPPVKGETVPFTDPEKIVYTGGSDSQYSWD…
RS_GCF_000970205.1	NZ_CP009512.1_2550	Archaea	Halobacteriota	Methanosarcinia	Methanosarcinales	Methanosarcinaceae	Methanosarcina	Methanosarcina mazei	true	NiFe	419	WP_011034107.1 - Methanosarcina mazei - [NiFe] Group 1k	Group 1k	591	99.7	MVNVTVDPLTRIEGHQRISTEVDANGVITDAQSSSLIFRGFERILQHQDPRDAAFLTQRICGVCPLSHGLTATNALDELYGVAEHVPKDALVMRNIFQGLNMAASHATHIYVLWAPDLANPAYKKVLTPLGDTGNAVWKEMVGRFAPISYKMDGVPIPAGSSYLAAIPEKKRLQEMIALIAGRMPGPSALYPGGYTYPATVADITKLSTYYLQIMDFISAHTLRVPFDTWIENTYKASSPTKAVSFVTEHLTDLINKSTTSNDFSKEAGWGDTEFYAAFGSELVGEKLLGLPASLKHDTIGGYQDPSKICFVAYGGYYKPTDGYDPRSPAGDRIFTSGVVSGNLEYLKFDPDKITESTAHSFYQNSVNDLPPVKGETVPFTDPEKIVYTGGSDSQYSWD…
RS_GCF_000970205.1	NZ_CP009512.1_2681	Archaea	Halobacteriota	Methanosarcinia	Methanosarcinales	Methanosarcinaceae	Methanosarcina	Methanosarcina mazei	true	NiFe	414.5	WP_011034237.1 - Methanosarcina mazei - [NiFe] Group 1k	Group 1k	596	99	MVQVTVDPLSRIEGHYRINTEVDGNGVITDAQSNGTVFRGFERFLQNHDPRDAALMTMRICGVCPVCHSIAASNALDELFGVADQVPKDALVMRNIHQGMNFIASHAAHVYVLFGPDLANPAYHDILTQYGDTGNAVWDELSGRFMPLINHSNGTHYPAGSSYLGALREFRRLHEGISLVAGKMPHSVLQHVGGVVYSPTVADIQQLGVYLSQTLKFIESFTLGVPLETWLENTYRASSPERAVNFVVEHLQELVDNSLTNNDFSHSTGWGDAPLFAAFGSELVGETLLGLPVSLKLDRSGGYEDPNTIGFLSYGVFFKPEQGDGYDPTSPAEDRVIPSGYMDGNLQPEKFDHTKISENITHAFYIDEEADRPPWNGLTVPEDNPDEIDYTRGSESRYS…
RS_GCF_000970085.1	NZ_CP009506.1_1147	Archaea	Halobacteriota	Methanosarcinia	Methanosarcinales	Methanosarcinaceae	Methanosarcina	Methanosarcina siciliae	true	NiFe	448.6	WP_011021166.1 - Methanosarcina acetivorans - [NiFe] Group 1k	Group 1k	595	97	MVNVTVDPLTRIEGHLRLSTEVDADGVISDAQSSCLMFRGFERILQNQDPRDAALLVQRICGVCPTSHSLTAANALDDLFGVADTIPKDALVARNINQALNFLASHATHIYILWGPDLANPAYRDVLTPLGETGTAVWKEMVGRFAPISYKIDGESVPVGSSYLAAIPEKKRLQEAIAVIGGKMPHQVTSYPGGYTYKPNIADIGKLSSYYLQVMDFVSSYTLRVPFDTWIENTYKASSPQKAVNFVVEHLTGLVDKSVTSNDFSREAGWGDTEFYAAFGSELVGETLLGLPASLKHDNIGGYSDPSKIDFLAYGGFFNPENGDGYDPSSPAGDRFLTSGIVTGNLEYQNLDASKITESVAHAFYEDTDDLHPSNGETNPLTDPDAIRFDQGSDSRYSW…
RS_GCF_000970085.1	NZ_CP009506.1_1142	Archaea	Halobacteriota	Methanosarcinia	Methanosarcinales	Methanosarcinaceae	Methanosarcina	Methanosarcina siciliae	true	NiFe	428.1	WP_011021171.1 - Methanosarcina acetivorans - [NiFe] Group 1k	Group 1k	596	94.3	MVQVTVDPLSRIEGHYRINTEVDGDGVITDAQSSALLLRGFEKFLMNQDPRDAALLTQRICGVCPVSHSIAAANALDELFGVVEEVPQTALVMRNIHQGLNFIASHAAHIYILWGPDLANPAYHDILMQYGDTGNAVWGELAGRFMPIVNQFNGIRYPAGSSYLGAIGEQRNMHDAISLVAGKMPHAVLQHVGGVVYSPTIADINELAAYVEKTAKFVEAFTLGLSPDTWIENTYKASSPQKAVNFVLERLQELLDNSLVSNDFSHSSGWGDVPLFAAFGSELVGEQLLGLPISMKMDRAGAYPDPDKIGFLSYGVFFKPENGDGYDPTSPADDRVIPSGYMNGNLELEEFDYRIISESINHSFYIDEEGDRPPWNGVTVPERDPDKIDYTKGSESRYS…
RS_GCF_000969965.1	NZ_CP009503.1_2943	Archaea	Halobacteriota	Methanosarcinia	Methanosarcinales	Methanosarcinaceae	Methanosarcina	Methanosarcina sp000969965	true	NiFe	439.3	WP_011021166.1 - Methanosarcina acetivorans - [NiFe] Group 1k	Group 1k	595	91.4	MVNVTVDPLTRIEGHLRLSTEVNAEGVITDAQSSCLMFRGFERILQNQDPRDAALLIQRICGVCPTSHSITAANALDQIFGVVDTVPKDALVARNINQALNFLASHATHIYILWGPDLSNPAYRDVLTPLGETGNAVWKEMVGRFAPISYKIDGQSVPVGSSYLAVIPEKKRLQEAVAVIGGKMPHQVTSYPGGYTYKPNVADIGKLSSYYLQVMDFISNYTLKVPFETWIENTYKASSPQKAVSFVVEHLKGLVDKSVDSNDFTREAGWGDTEFYAAFGSELVGETLLGLPASLKHDKIGGYSDPSKISFLSYGGFYNTENGDGYDPNSPAGDRFLTSGIVTGSLEYQNFDASKITESIAHAFYEGAADLHPSKGETNPFTDPEAIRFDKGSDSRYTW…
RS_GCF_000969965.1	NZ_CP009503.1_2948	Archaea	Halobacteriota	Methanosarcinia	Methanosarcinales	Methanosarcinaceae	Methanosarcina	Methanosarcina sp000969965	true	NiFe	435.5	WP_011021171.1 - Methanosarcina acetivorans - [NiFe] Group 1k	Group 1k	596	94.3	MVQVTIDPLSRIEGHYRINTEVDGDGVITDAQSNALLFRGFERFLQNQDPRDAALLTQRICGVCPVCHSIAAANALDELFGVIEEVPKDALVMRNIHQGLNFIASHAAHIYVLWGPDLANPAYHDILMQHGEMGDAVWGELAGRFMPIVNQFKGIRYPAGSSYLGAIREQRHLHDAISLVAGKMPHSVLQHVGGVVYSPTIADINELAAYVSKTVEFVEAFTLGVSPDTWIENTYMASSPQKAVNFVLERLQELMDNSLSSNDFSHSSGWGDVPLFAAFGSELIGEQLLGLPISMKMDRAGVYPDPDKIGFLSYGVFFKPENGDGYDPTSPADDRVIPSGYMNGRLKLEEFDYRIISESVTHSFYIDEKEDRPPWNGVTVPEGNPDEIDYTKGSESRYS…
RS_GCF_000979455.1	NZ_JJOY01000039.1_28	Archaea	Halobacteriota	Methanosarcinia	Methanosarcinales	Methanosarcinaceae	Methanosarcina	Methanosarcina sp000979455	true	NiFe	445	WP_011021166.1 - Methanosarcina acetivorans - [NiFe] Group 1k	Group 1k	595	92.4	MVNVTVDPLTRIEGHLRLSTEVNAEGVITDAQSSCLMFRGFERILQNQDPRDAALLVQRICGVCPTSHSLTAANALDQLFGVADTIPKDALVARNINQALNFIASHATHIYILWGPDLANPAYRDVLTPLGETGNAVWKEMVGRFAPISYKIDGQSVPVGSSYLAAIPEKKRLQEAIAVIGGKMPHQVTSYPGGYTYKPNVADIGKLSSYYLQVMDFVSNYTLKVPFETWIENTYNASSPQKAVSFVVEHLKGLVEKSVASNDFSREAGWGDAEFYAAFGSELVGETLLGLPASLKHDKIGGYSDPSKIAFLSYGGFYKPENGDGYDPNSPAGDRFLTSGVVTGSLEYQNFDASKITESVAHAFYDDTADLHPSKGETNPFTDPEAIRFDQGSESRYTW…
RS_GCF_000979455.1	NZ_JJOY01000039.1_24	Archaea	Halobacteriota	Methanosarcinia	Methanosarcinales	Methanosarcinaceae	Methanosarcina	Methanosarcina sp000979455	true	NiFe	431.2	WP_011021171.1 - Methanosarcina acetivorans - [NiFe] Group 1k	Group 1k	590	69.2	MVEVTVDQLTRIEGHYRITTQVNEEGIVTEAQSIGLMLRGFERFLQNQDPRDAALLTQRICGVCPTTHSIAAANALDQLFGVTDAVPKDALVMRNIHQSLNLLASHATHFYVLWGPDLANPAYRTLLGNYGDAGKAVWDELLGRFAPVSYRLDGVDVPVGSGYVAALGEKRRLHEAISLFGAKMPHSVVAHVGGVTYGPTAADIGQLASYYWKFMDFVEDIALGVSPETWVENTRFASSPQKAVGFVVDRLQELVDASLVSNDFSYAAGWGDVPLYAAFGSELIGEEVLGLPVSMKLDRIGGYSDPSKIGFLAYGLFFKPELGDGYDPASPPESRVIPSGFLNGNLELQKFDHRKISESIAHSFYVDTESDRYPMEGTTQPEPEPDEIDYSRGVESRYS…
GB_GCA_001714685.2	MDTP02000107.1_13	Archaea	Halobacteriota	Methanosarcinia	Methanosarcinales	Methanosarcinaceae	Methanosarcina	Methanosarcina sp001714685	true	NiFe	428.5	WP_011034107.1 - Methanosarcina mazei - [NiFe] Group 1k	Group 1k	594	83.3	MVNVTVDPLTRIEGHLRINTEVDSAGVITDAQSSCLIFRGFERILQGQDPRDAAFLVQRICGVCPLAHGLTATNALDQLYGVADQVPKDALVMRNIFQGLNMVASHATHIYVLWGPDLANPAYKNVLATLGDTGNAVWKEMVGRFAPISYSIDGVPVPVGSSYLAAIPEKKRLQEAIALIAGRMPGPSSLYAGGYTYKANVADITKISTYYLQVMDFVAKHTLKVPFDTWIANTYKASSPQKAVSFVVEHLQGLLAKSLTTNDFSKEAGWGDAEFYAAFGSELVGEKLLGLPASLKHDIIGGYKDPSKIQFLSYGGYYKPKDGYDPRSPAEDRIIPSGIVTGKLEHLKFDPDKITESTAHSFYQNSVDDLAPIKGETDPFTDPAKIVYDQGSKSKYSWD…
GB_GCA_001714685.2	MDTP02000107.1_4	Archaea	Halobacteriota	Methanosarcinia	Methanosarcinales	Methanosarcinaceae	Methanosarcina	Methanosarcina sp001714685	true	NiFe	410.4	WP_011306827.1 - Methanosarcina barkeri - [NiFe] Group 1k	Group 1k	596	89.4	MVQVTVDPLSRIEGHYRINTEVNGEGVITDAQSNGLQLRGFERLFQKHDPRDAALLVQRICGVCPVSHGITAANALDELFGVAGEVPKNALVMRNIHQSLNYIASHAAHIYVLWGPDLANPAYRDILAKYGDVGNAVWKELPRRFAPLIYQLNGTSYPAGSSYLGAIVEFRRLHEAISLIAGKMPHPVLQHVGGVVYSPTVADIGQIVGYVSKAMEFIEAFTLGVSPTTWIENTYRASSPQKAVNFVIGRLQELLNKSLASKDFSHSAGWGDVPLFAAFGSELVGEKLLGLPISMKMDRAGTYKDPDKIGFLSYGVFFKPEKGDGYDPTSPADSRVIPSGYMNGYFKPEKFDYEKISESTSHSFYIDGEKDRPPWNGVTVPEGDPEKIDYTKGSASRYS…
GB_GCA_002496565.1	DAKJ01000022.1_13	Archaea	Halobacteriota	Methanosarcinia	Methanosarcinales	Methanosarcinaceae	Methanosarcina	Methanosarcina sp002496565	true	NiFe	421.1	WP_011306833.1 - Methanosarcina barkeri - [NiFe] Group 1k	Group 1k	591	89.8	MVNVTVDPLTRIEGHQRISTEVDANGFITDAQSSSLIFRGFERILQKQDPRDAAFLTQRICGVCPISHGMTATNALDDLYGVADQVPKDALVMRNIFQGLNMIASHATHIYVLFGPDLANPAYKKVLTTLGDTGSAVWNEMVGRFAPISYKMDGAPVPVGSSYLAAIPEKKRLQEAIALIAGRMPGPSSLYPGGYTYPATVADITKLSTYYLQVMDFVSKHTLRVDFNTWIENTYKASSPQKAVSFVTEHLQGLVDKATTSNDFSKEAGWGDVEFYAAFGSELVGETLLGLPASLKHDTIGGYKDPSKICFVSYGGYYKPKDGYDPKSPAGDRIFTSGVVSGKLEYQKFDPEKITESTAHSFYNNSTKDLAPAKGETIPYTDPNKIAFTGGSDSQYSWD…
GB_GCA_002496565.1	DAKJ01000022.1_8	Archaea	Halobacteriota	Methanosarcinia	Methanosarcinales	Methanosarcinaceae	Methanosarcina	Methanosarcina sp002496565	true	NiFe	415.4	WP_011306827.1 - Methanosarcina barkeri - [NiFe] Group 1k	Group 1k	596	90.6	MVQVTVDPLSRIEGHYRINTEVNGEGVITDAQSNGLQLRGFERLLQKHDPRDAVLLTQRICGVCPVSHGITAANALDELFGVAGEVPKNALVMRNIHQSLNYIASHAAHIYVLWGPDLTNPAYRDILVKYGDVGNAVWKELQGRFTPLINQINGTSYPAGSSYLGAIVEFRRLHDAISLIAAKMPHPVLQHVGGVVYSPTVADIGQIVGYVSKTMKFIEAFTLGVSPDTWIENTYRASSPQKAVNFVIGHLQELLNKSLTSKDFSHSAGWGDVPLFAAFGSELIGEKLLGLPISMKMDLAGTYKDPDKIGFLSYGVFFKPEKGDGYDPTSPADSRVITSGYMNGYFKLEKFDYKKISESIHHSFYIDNIEDRPPWDGVTVPEGNPEKIDYTKGSKSRYS…
GB_GCA_002499445.1	DALS01000058.1_23	Archaea	Halobacteriota	Methanosarcinia	Methanosarcinales	Methanosarcinaceae	Methanosarcina	Methanosarcina sp002499445	true	NiFe	437.5	WP_011306833.1 - Methanosarcina barkeri - [NiFe] Group 1k	Group 1k	594	76.9	MVNVTVDPLTRIEGHLRVSTEVNADGVITDAQSSSVIFRGFERILQNQDPRDAGLLTQRICGVCPISHCLTATNALDQLYGVEDQVPKDALVMRNILQGLNFIASHATNIYVLWGPDLANPDYKKVLATLGDTGDAVWKELAGRFAPIGYKIDGVAVPAGTSNMAAIPAKKTLHEAIALIGGRMPGPVTPYPGGYTYKANVGDVVKLSSYYLKVMDFVSNYTLKVPFDTWIENTYQASSPQKAVNFVVEHLQSLVDKSLASNDFSREAGWGDAELFAAFGSELVGETLLGLPASLKLDNIGGYKDPSKICFVSYGGFYGAKDGYDSASPEGERVLTSGVVGGNLEYQKFDPSKITESVAHAFYDDSKGDLHPSKGETIPFTDPEKISYTGGSESRYTWD…
GB_GCA_002499445.1	DALS01000058.1_18	Archaea	Halobacteriota	Methanosarcinia	Methanosarcinales	Methanosarcinaceae	Methanosarcina	Methanosarcina sp002499445	true	NiFe	419.1	WP_011034237.1 - Methanosarcina mazei - [NiFe] Group 1k	Group 1k	596	83.4	MVEVTVDPLSRIEGHYRINTEVSADGVITDAQSNGLVFRGFERFLQKHDPRDAALLTMRICGVCPVCHSISAANALDDLFGVADQVPKNGLVMRNIHQAMNFIASHAAHIYILWGPDLANPAYRDILTQYGNVGNAVWGELSGRFMPLVNQFNGTHYPAGSSYVAALREFRRLHDGISLVAGKMPHPVLQHVGGVVYSPTVADIQQLIAYISETAKFVESFTLGVPPETWIENTYRASSPEKAVNFVIGHLQELLNKSLTNNDFSHSSGWGDVPLFAAFGSELVGEKLLGLPVSLKLDRGGGYKDPDKIGFLSYGVFFKPEKGDGYDPASPADSRVIPSGYMNGRLQLEKFDHTKISENITHAFYIDQEEDRPPWNGVTEPESNPDEIDYTRGSESRYS…
GB_GCA_002505485.1	DAVG01000103.1_84	Archaea	Halobacteriota	Methanosarcinia	Methanosarcinales	Methanosarcinaceae	Methanosarcina	Methanosarcina sp002505485	true	NiFe	417.5	WP_011306833.1 - Methanosarcina barkeri - [NiFe] Group 1k	Group 1k	591	92	MVNVTVDPLTRIEGHQRISTEVGADGVITDAQSSSLIFRGFERILQKQDPRDAAFLTQRICGVCPLAHGLTATNALDDLYGVAGSVPKDALMMRNIFQGLNMVASHATHIYVLFGPDLANPAYKKVLTTLGDTGNAVWKEMVGRFAPISYKMDGVAVPVGSSYLAAIPEKKRLQEAIALIAGRMPGPSSLYPGGYTYPATVADVTKLASYYLQVMDFVSKHTLKVPFNDWINNTYKASSPQKAVSFVTEHLQGLVDKATTSNDFSKDAGWGDVEFYAAFGSKLVGEDILGLPASLKHDTIGGYKDPSKICFVAYGGYYKYKDGYDPKSPAGDRIFTSGVVSGKLEYQKFDPEKITESTAHSFYQNSANDLAPTKGETVPFTDPNKIAFTGGSNSQYSWD…
GB_GCA_002505485.1	DAVG01000103.1_79	Archaea	Halobacteriota	Methanosarcinia	Methanosarcinales	Methanosarcinaceae	Methanosarcina	Methanosarcina sp002505485	true	NiFe	409.7	WP_011306827.1 - Methanosarcina barkeri - [NiFe] Group 1k	Group 1k	596	87.8	MVQVTVDPLTRIEGHYRVNTEVNGEGVITDAQSNGLQLRGFERLLQHQDPRDAALLAQRICGVCPICHSISAANALDQLFGVAGQVPKNALVMRNIEQGFNYIASHAAHIYVLWGPDLANPAYRDILAKYGDVGNAVWKELSGRFAPLIYQLNGTSYPAGSSYVGAIAEFRRLHEAIALIAGKMPHQVLQHVGGVVYSPTVADIGQLVGYLSKTMEFVEAFTLGVSPDTWIANTYKASSPQKAANFVLNHLQELLNKSLTSKDFSHSAGWGDVPLFAAFGSELIGEKLLGLPISMKMDLAGAYKDPNKIGFLSYGAFFKPEKGDGYDPTSPADSRVIPSGYMNGNFKLEKFDYKKISESTRHAFYIDNVEDRPPWNGATVPEGDPGKIDYTKGSASRYS…
GB_GCA_002509325.1	DADO01000157.1_4	Archaea	Halobacteriota	Methanosarcinia	Methanosarcinales	Methanosarcinaceae	Methanosarcina	Methanosarcina sp002509325	true	NiFe	439.2	WP_011306833.1 - Methanosarcina barkeri - [NiFe] Group 1k	Group 1k	594	76.8	MVNVTVDPLTRIEGHLRVSTEVNADGVITDAQSSSVMFRGFERILQKQDPRDAGLLTQKICGVCPISHCLTATNALDQLYGVEDQVPKDALVMRNILQGLNFIASHATHIYVLWGPDLANPAYKNVLATLGDTGNAVWKELAGRFAPIGYKIDGVAVPAGTSYMGAIPAKKTLHEAIALIGGRMPGPVTPYPGGYTYRANVGDVVKLSSYYLKVMDFVSNYTLQVPFDTWIENTYQASSPQKAVSFVVEHLQGLVDKSLASNDFSREAGWGDAEFFAAFGSELVGETLLGLPASLKLDKIGGYTDPSKICFVAYGGFYGAKDGYDSASPEGERVLTSGVVGGNLEYQKFDPSKITESVTHAFYDDSKGDLHPSKGETIPFTDPEKISYTGGSESRYTWD…
GB_GCA_003164755.1	PLUB01000075.1_52	Archaea	Halobacteriota	Methanosarcinia	Methanosarcinales	Methanosarcinaceae	Methanosarcina	Methanosarcina sp003164755	true	NiFe	421.4	WP_011021166.1 - Methanosarcina acetivorans - [NiFe] Group 1k	Group 1k	595	79	MVNVTIDPLTRIEGHQRVSTEVGADGVITDAQSSSLMFRGFERILQNQDPRDAAILVQRICGVCPISHCLAATNALDNLYGVAEHVPKDALVTRNIFQALNTIASHATHIYVLWGPDLANPAYRNVLATLKDTGNAIWKEMVGRFAPISYKIDGIPIPAGTSYLAAIPEKKRLQEAIAIIGGRMPGPVTPYPGGYFYKPTVADVVKISSYYLQVMDFVSKYTLQVPFDAWIANTYKASSPKKAVNFVVEHLQGLINKSLSTNDFSREAGWGDVEFYAAFGSQLVGETLLHLPASLKHDSIGGYSDPSKINFLSYGGFYKPENGDGYNPSSPAGDRFLTSGIVTGKLEHKDFDPSKVTESIAHSFYENNDNLPPAKGETVPFTDPGKIVYDQGPNSRYSW…
RS_GCF_004099695.1	NZ_SCHL01000003.1_138	Archaea	Halobacteriota	Methanosarcinia	Methanosarcinales	Methanosarcinaceae	Methanosarcina	Methanosarcina sp004099695	true	NiFe	431.9	WP_011306833.1 - Methanosarcina barkeri - [NiFe] Group 1k	Group 1k	591	90.7	MVNVTVDPLTRIEGHQRISTEVDANGVITDAQSSSLIFRGFERILQKQDPRDAAFLTQRICGVCPLSHGLTATNALDDLYGVAEHVPKDALVMRNIFQGLNMIASHATHIYVLFGPDLANPAYRNVLTTLGDTGNSVWKEMVGRFAPISYKMDGAAVPAGSSYLAALPEKKRLQEAIALIGGRMPGPSSLYPGGYTYPANVADITKLSTYYLEVMDFVSSHTLKVPFDTWIENTYKASSPQKAVSFVTEHLQGLVDKSVASNDFSKEAGWGDVEFYAAFGSELVGETLLGLPASLKHDTIGGYKDPSKICFVAYGGYYKPKDGYDPRSPEGDRIFTSGVVSGNLEYLKFDPDKITESTAHSFYKNSADDFAPAEGETVPFTDPEKIVFTGGSDSQYSWD…
RS_GCF_004099695.1	NZ_SCHL01000003.1_132	Archaea	Halobacteriota	Methanosarcinia	Methanosarcinales	Methanosarcinaceae	Methanosarcina	Methanosarcina sp004099695	true	NiFe	422.2	WP_011034237.1 - Methanosarcina mazei - [NiFe] Group 1k	Group 1k	596	84.1	MVEVTVDPLSRIEGHYRVNTEVSEDGVITDAQSSGLVFRGFERSLQNHDPRDAALFTMRICGVCPVCHSIAAANALDDLFGVADQVPKDALVMRNIHQAMNFIASHAAHIYILWGPDLANPAYRDILTQYGDVGNAVWGELSGRFMPLVNQDRGTRYPAGSSYVAALREFRRLHEGIALIAGKMPHSVLQHVGGVVYSPTVADIQKLISYVSQTSKFVENFTLGVPPETWIENTYRASSPESAVNFVIERLQELLDDSLTSNDFSHASGWGDVPLFTAFGSELVGETLLGLPVSLKLDRSGGYNNPDQIGFLSYGVFFKPENGDGYDPASPADEKVIPSGYMNGSLQLESFDHTKISENITHAFYIDEEADRPPWNGVTNPEEDPDEIDYTRGSESRYT…
GB_GCA_013331265.1	DUGS01000133.1_38	Archaea	Halobacteriota	Methanosarcinia	Methanosarcinales	Methanosarcinaceae	Methanosarcina	Methanosarcina sp10923u	true	NiFe	438.8	WP_011306833.1 - Methanosarcina barkeri - [NiFe] Group 1k	Group 1k	592	82.4	MVNVTVDPLTRIEGHQRISTEVDANGVITDAQSSSLIFRGFERILQKQDPRDAALLVQRICGVCPISHSLTATNALDDLYGVAEHVPKDALVMRNIFQGLNTVASHATHIYVLWGPDLANPAYRDVLTTLEDTGNAVWKEMVGRFAPISYKMDGTAIPAGTSYMAAIPEKKRLQEAIALIAGRMPGPVTPYPGGYTYKATVGDIVKLSSYYLQVMDFVSKYTLQVPFNTWIENTYKASSPDKAVKFVVEHLQGLVDKSLASNDFSREAGWGDAEFYAAFGSELVGETLLGLPASLKHDKIGGYSDPSKICFISYGGYYNVEDDGYDPKSPEGSRFITSGVVTGKLEYQKFDSDKITESVSHAFYDDSKGDLHPSKGETIPFTDPDKIVYTEGSKSRYTW…
GB_GCA_013331265.1	DUGS01000133.1_34	Archaea	Halobacteriota	Methanosarcinia	Methanosarcinales	Methanosarcinaceae	Methanosarcina	Methanosarcina sp10923u	true	NiFe	425	WP_011021171.1 - Methanosarcina acetivorans - [NiFe] Group 1k	Group 1k	596	84.2	MVQVTIDPLSRIEGHYRVNTEVSGEGVITDAQSNALVFRGFERFLQKQDPRDAALLTQRICGVCPVCHSISAANALDELFGVAGEIPKDALVVRNIHQGLNYIASHAAHIYVLWGPDLANPAYHDILMQQGDLGNAVWGELSGRFMPVVNQFDGIRLPPGSSYLGAVMELRRLHDAISLIGGKMPHAVLQHVGGVVYSPTVADIQQLASYVSKTVNFVEAFTLGVSPDTWIENTYRASSPQKAVDFVIGHLQDLLDKSLTNNDFSHSSGWGDVSLFAAFGSELIGEKLLGLPVSMKMDRAGVYPDPAKIGFLSYGVFFKPEKGDGYDPASPADGRVIPSGYMNGSLKLEKFDHQKISESINHSFYIDEKKDRPPWNGVTVPEENPEEIDYTRGSESRYS…
GB_GCA_013331275.1	DUGT01000006.1_17	Archaea	Halobacteriota	Methanosarcinia	Methanosarcinales	Methanosarcinaceae	Methanosarcina	Methanosarcina sp11020u	true	NiFe	416.4	WP_011306827.1 - Methanosarcina barkeri - [NiFe] Group 1k	Group 1k	596	91.9	MVQVTVDPLTRIEGHYRINTEVDGEGVITDAQSNGLQLRGFERLLQHQDPRDAALLSQRICGVCPVCHGITAANALDELFGVAGEVPKDALMMRNVQQGLNYIASHAAHIYVLWGPDLANPAYHDILAKYGDVGNAVWKELQGRFAPLIYQVNGTSYPAGSSYLGAIVEFRRLHEAISLIAAKMPHPVLQHVGGVVYSPTVADIGQIFSYVSKTMEFVKAFTLGISPDTWIANTYRASSPQKAADFVLNHLQELLNKSLTSKDFSHSAGWGDVPLFAAFGSELIGEKLLGLPISMKMDLAGTYKDPDKIGFLSYGVFFKPENGDGYDPTSPADSRVISSGYMNGHFKLEKFDYKKISESISHSFYIDDVNDRSPWNGVTVPEGNPDNIDYTKGSESRYS…
GB_GCA_013330315.1	DUIO01000082.1_14	Archaea	Halobacteriota	Methanosarcinia	Methanosarcinales	Methanosarcinaceae	Methanosarcina	Methanosarcina sp8098u	true	NiFe	436.6	WP_011306833.1 - Methanosarcina barkeri - [NiFe] Group 1k	Group 1k	594	79.1	MVNVTVDPLTRIEGHLRVSTEVDANGVITDAQSSCTIFRGFERILQKQDPRDAALLVQRICGVCPISHSLAATNALDNLYGVAEQVPKDALIARNIFQSLNFIASHATHIYVLWGPDLANPAYKNVLGTLGDTGNAVWKELVGRFAPISYKIDGAAVPAGSSYMAAIPEKKRLQEAIALIAGRMPGPVTPYPGGYTYRPTVADIVKLSSYYLQVMDFVSNYTLKVPFDTWIENTYKASSPEKAVSFVTEHLQGLIDKSVDSNDFSREAGWGDVELYAAFGSQLVGETLLGLPASLKHDKIGGYSDPSKISFLSYGGFYNAEDGYDPKSPAGERFITSGVVTGNLEYKEFDADKITESVAHAFYDDSKGDLHPLKGETIPFTDPEKITYSGGSESRYTWD…
RS_GCF_002287235.1	NZ_LMVP01000523.1_8	Archaea	Halobacteriota	Methanosarcinia	Methanosarcinales	Methanosarcinaceae	Methanosarcina	Methanosarcina spelaei	true	NiFe	429	WP_011306833.1 - Methanosarcina barkeri - [NiFe] Group 1k	Group 1k	591	91.5	MVNVTVDPLTRIEGHQRISTEVGADGTITDAQSSSLIFRGFERILQNQDPRDAAFLTQRICGVCPLSHGLASTNALDNLYGVAESVPKDALMMRNIFQGLNMVASHATHIYVLFGPDLANPAYKKVLTTLGDTGNAVWKEMVGRFAPISYKMDGVAVPAGSSYLAAIPEKKRLQEMIALIAGRMPGPSSLYPGGYTYPATVADVTKLASYYLQVMDFVSKHTLKVDFNTWIDNTYKASSPQKAVSFVTEHLTDLVNKSTSSNDFSKDAGWGDVEFYAAFGSKYIAETLGLPASLGHDTIGGYKDPSKICFVAYGGYYKYKDGYDPKSPAGDRIFTSGVVSGKLEYQKFDPEKITESTAHSFYQNSVNDLEPAKGETVPLTDPSKIVYTGGSNSQYSWDK…
RS_GCF_002287235.1	NZ_LMVP01000523.1_2	Archaea	Halobacteriota	Methanosarcinia	Methanosarcinales	Methanosarcinaceae	Methanosarcina	Methanosarcina spelaei	true	NiFe	405.2	WP_011306827.1 - Methanosarcina barkeri - [NiFe] Group 1k	Group 1k	596	91.9	MVQVTVDPLTRIEGHYRINTEVNDEGVITEAQSNGLQLRGFERLLQHQDPRDASLLSQRICGVCPVSHGIAAANALDDLFGVAGEVPITGLLMRNVHQALNFIASHAAHVYLLWGPDLANPAYHDILAKYGDVGNAVWKELQGRFAPLIYQVNGTSYPAGSSYLGAIVEFRRLHDAISLIAAKMPHPVLQHVGGVVYSPTIADIEQIISYVMKVMEFVKASTLGISPDTWIENTYRASSPEKAVNFVIGHLQELLNKSLTSKDFSHSAGWGDVPLFAAFGSELIGEKLLGLPISMKMDRGGTYKDPDKIGFLSYGVFFKPENGDGYDPTSPADSRVISSGYMNGYFKSDKFDYRKILESTNHSFYIDDINDRPPWNGVTVPEGNPENIDYTKGSKSRYS…
RS_GCF_000969885.1	NZ_CP009501.1_1204	Archaea	Halobacteriota	Methanosarcinia	Methanosarcinales	Methanosarcinaceae	Methanosarcina	Methanosarcina thermophila	true	NiFe	427.6	WP_011306833.1 - Methanosarcina barkeri - [NiFe] Group 1k	Group 1k	591	90	MVNVTVDPLTRIEGHQRISAEVDANGVITDAQSSSLIFRGFERILQKHDPRDAAFLTQRICGVCPISHGMAATNALDDLYGVAEHVPKDALVMRNILQGLNMVASHATHIYVLFGPDLANPAYRDVLTTLGDTGNAVWKEMVGRFAPISYKMDGVAVPAGSSYLAAIPEKKRLQEAIALIAGRMPGAASLYPGGYTYPATVADITKLSTYYLEVMDFVSKHTLKVDFNTWIENTYKASSPQKAVSFVTEHLQSLVDKSTTSNDFSKEAGWGDVEFFAAFGSELVGEKLLGLPASLKLDTIGGYKDPSKICFVSYGGYYKPKDGYDPRSPAGDRIFTSGVVTGNLEYLKFDPDKITESTAHSFYSNSSNDLPPTKGETVPFTDPDKIVFTGGSDSQYSWD…
RS_GCF_000969885.1	NZ_CP009501.1_1199	Archaea	Halobacteriota	Methanosarcinia	Methanosarcinales	Methanosarcinaceae	Methanosarcina	Methanosarcina thermophila	true	NiFe	423.8	WP_011034237.1 - Methanosarcina mazei - [NiFe] Group 1k	Group 1k	596	84.1	MVEVTVDPLSRIEGHYRINTEVSEDGVITDAQSNGLVFRGFERALQHHDPRDAALFTMRICGVCPVCHSITAANALDDLFGVADQVPKNALVMRNVHQAMNFIASHAAHIYVLWGPDLANPAYRDILTQHGDLGNAVWGELSGRFMPLVNQEGGTRYPAGSSYVAALREFRRLHEGIALIAGKMPHPVLQHVGGVVYSPTVADIQKLISYVSQTARFVENFTLGVPPETWIENTYRASSPESAVNFVIERLQELLDNSLNNNDFSHASGWGDVPLFAAFGSELIGETMLGLPVSLKLDRSGGYKDPNTIGFLSYGVFFKPENGDGYDPTSPAEDKVIPSGYMNGNLQLEKFDHRKISENITHAFYIDEVADRPPWNGVTIPEDNPDEIDYTRGSESRYS…
RS_GCF_000969905.1	NZ_CP009520.1_2728	Archaea	Halobacteriota	Methanosarcinia	Methanosarcinales	Methanosarcinaceae	Methanosarcina	Methanosarcina vacuolata	true	NiFe	428.4	WP_011306827.1 - Methanosarcina barkeri - [NiFe] Group 1k	Group 1k	596	93	MVQVTVDPVSRIEGHYRINTEVNGEGVITDAQSNGLQLRGFERLLQRQDPRDAALLSQRICGVCPVSHGIAAANALDELFGVAGEVPKNGLLMRNIQQALNYIASHAAHVYVLWAPDLANSAYRDILAKYGDVGNSVWKELQGRFAPLIYQIDGASYPAGSSYLGAIVEFRRLHEAISLIASKMPHPVLQHVGGVVYSPTVADIGQILSYVTKTMEFVKAFTLGVSPDTWIENTYRASSPQKAANFVLNHLQELLNKSLDSKDFSHSAGWGDVPLFAAFGSELIGEKLLGLPISMKMDLAGTYKDPDKIGFLSYGVFFKPEKGDGYDPTSPADSRVIPSGYMDGYFKLEKFDYRKISESISHSFYIDDVNDRPPWNGVTVPEGTPENIDYTKGSKSRYS…
RS_GCF_000969905.1	NZ_CP009520.1_2722	Archaea	Halobacteriota	Methanosarcinia	Methanosarcinales	Methanosarcinaceae	Methanosarcina	Methanosarcina vacuolata	true	NiFe	423	WP_011306833.1 - Methanosarcina barkeri - [NiFe] Group 1k	Group 1k	591	90.7	MVNVTVDPLTRIEGHQRISTEVGADGVITDAQSSSLIFRGFERILQNQDPRDAAFLTQRICGVCPLAHGLASTNALDDLYGVAESVPKDALMMRNIFQGLNMVASHATHIYVLFGPDLANPAYKKVLTTLGDTGNAVWNEMVGRFAPISYKMDGAAVPVGSSYLAAIPEKKRLQEAIALIAGRMPGPSSLYPGGYTYPATVGDITKLSTYYLQVMDFVSKHTLKVDFNTWIKNTYQASSPQKAVSFVTEHLTDLYNKTSTSNDFSKDAGWGDVEFYAAFGSELVGEKILGLPASLKHDTIGGYKDPAKICFVSYGGYYKYKDGYDPKSPAGDRIFTSGVVTGKLEYQKFDPEKITESTAHSFYQNSSNDLAPAKGETVPYTDPNKIVYTGGSNSQYSWD…
RS_GCF_000970045.1	NZ_CP009505.1_2614	Archaea	Halobacteriota	Methanosarcinia	Methanosarcinales	Methanosarcinaceae	MTP4	MTP4 sp000970045	true	NiFe	437.3	WP_011021166.1 - Methanosarcina acetivorans - [NiFe] Group 1k	Group 1k	595	85.5	MVNVTVDPLTRIEGHLRLSTEVNAEGVITDAQSSCLMFRGFERMLQNQDPRDAALLTQRICGVCPTSHSLAAANALDQLFGVADSVPKDALVARNINQALNTLASHATHVYVLWGPDLANPSYRNVLTPLGETGSAVWKELVGRFAPISYRIDGNAIPPGSSYLAAIPEKKRLQEAIAVIGGKMPHQVTSYPGGYTYKPNIADIGKLSSYYLQVMDFVSSYTLRVPFETWIENTYKASSPQKAVNFVLEHLQGLVDSTVTSNNFSREAGWGDTEFYAAFGSELVGETLLGLPASLKHDRTGGYSDPSKINFLAFGAFYKTENGDGYDPNSPAGDRFQTSGIVTGNLEYKNFDASKITEGVSHAFYEDTGELHPSKGETNPIGDPAEIRYDRGSESRYTW…
RS_GCF_000970045.1	NZ_CP009505.1_2610	Archaea	Halobacteriota	Methanosarcinia	Methanosarcinales	Methanosarcinaceae	MTP4	MTP4 sp000970045	true	NiFe	406	WP_011021171.1 - Methanosarcina acetivorans - [NiFe] Group 1k	Group 1k	587	70.2	MVKVTVDQLTRIEGHYRIDTQVNEEGVITEAQSMGLMLRGFERFLQHQDPRDAALLTQRICGVCPTSHSLAATNALDQLFGVEDAVPKDALVVRNIHQGLNTIASNTTHIYVLWGTDLANPAYRDLFGNFGDTGKAVWDELLRRFAPISYRLNGVDIPVGVSYAAAIREKRRLHEAISLLGAKMPHSVLAHVGGVTYGPTLADIGQLASYYWQVMDFVENFALGVSPETWIENTRFASSPQKAVNFVVERLQELTAASLVSKDFSHAAGWGDVPLLAAFGSELIGEEVLGLPASMKLDRTGGYSNPDTIGYLSYGVFFKPEDGDGYDPTSPPGSRVISSGYMDGNLKLHKFDHRKISESIAHSFYVDSEADRFPWEGVTEPEPEPDEIDYSRGTESRYS…
GB_GCA_013329415.1	DUKH01000204.1_6	Archaea	Halobacteriota	Methanosarcinia	Methanosarcinales	Methanosarcinaceae	MTP4	MTP4 sp9310u	true	NiFe	407.2	WP_011021171.1 - Methanosarcina acetivorans - [NiFe] Group 1k	Group 1k	596	69.3	MVEVTVDQLTRIEGHYRIDTQVNEEGVITEAQSMGLMLRGFERFLQHQDPRDAALLTQRICGVCPTSHSLAAAGALDQLFGVEDAVPKDALVVRNIHQGLNTIASNTTHIYVLWGTDLANPAYRDLFGNFGDTGKAVWDELLRRYAPISYRLNGVDIPVGVSYAAAIREKRRLHEAISLMGAKMPHSVLAHVGGVTYGPTLADIGQLASYYWQVMDFVENFALGVSPETWIENTRFASSPQKAVNFVVERLQELTAASLVSNDFSHAAGWGDVPLLAAFGSELIGEEVLGLPASMKLDRTGGYSNPDTIGYLSYGVFYKPEDGDGYDPTSPPGSRVISSGYMDGNLKLHKFDHRKISESIAHSFYVDSEVDRFPWEGVTEPEPEPDEIDYSGGTESRYS…
GB_GCA_002010075.1	MTMG01000017.1_44	Archaea	Halobacteriota	Methanosarcinia	Methanosarcinales	Methermicoccaceae	JdFR-19	JdFR-19 sp002010075	true	NiFe	481.5	WP_006368950.1 - Gordonia polyisoprenivorans - [NiFe] Group 2a	Group 2a	521	40.1	MAVKVVEVGPITRIEGHLDVKVEVEDGVVKSAYTSGTLVRGFENVMKGRDPKEAPTITQRVCGVCPIAHGIAASYAGDDAQGVEPPANATYVRNAIIASNYIMSHATHHYALFAPDMVNPKYKDLEGYDEIVEKFTPFTGTSHIKALRARILPHELIAIFGGKMPHVACFVPGGVTCSPGASEILKALSILQDIQEYVESTVLGCSVERWLENKTLDDVLKWLEEDEAHAHSDLGLYITFGQAMGLHTYGQGCGNFICYGGYPDPDGEKFFKSGVIIDGKKEPLDHTKISEFIEYSWYTGYEGGRHPFDGMTHPIWTSEKKYSYIKSYRYDGKPVETGPLARLLVSEEPLITDVVDKLGVNVFTRHLARLHETVLVIPKLKEYLESINPNEPFYKPHTE…
GB_GCA_004212135.1	RXIE01000127.1_42	Archaea	Halobacteriota	Syntropharchaeia	ANME-1	ANME-1	ANME-1-THS	ANME-1-THS sp004212135	true	NiFe	387.4	WP_015922819.1 - Thermomicrobium roseum - [NiFe] Group 1h	Group 1h	588	42.3	MTKLLEKILGKKEAEAAPAPEAKGGEREISIEPVTRIEGHLGVHAKLDIGARRISDAYAYSPMFRGFEIILLGREPSEAAMITQRACGVCPVPHGFSSITACDQVYGVSPPPMGVVLRDFIHGAEQLYDAEVGVLNLEGPDYSEIAVKKFNPAWWTEAQKTKAERSAVHGFATIADIMTALNPLAGELYLRSLLVQKAGHDMAAIFGAKHPHVHSFIPGGIAKINLSMSDIASYLTLLMRHIAFTKELVSATDDLLDFVLAQGYEDVGARPLNLFAVGGYNDPEAYSAVYSEMTDWGRKRMVSPGVILNGNLVTTDLVEINAGVREFVGRGWYSSNWEQEIATDPAGNKIALEHPWNKRTIPEPGEAGKWNSKYTWVTSPRWWHWKGDGANHVVELGPL…
GB_GCA_011049045.1	DSCO01000066.1_4	Archaea	Halobacteriota	Syntropharchaeia	ANME-1	ANME-1	JACGMN01	JACGMN01 sp011049045	true	NiFe	401.4	WP_016573948.1 - Streptomyces albulus - [NiFe] Group 1h	Group 1h	584	42.3	MSIEQLKGGERELTIEPITRIEGHLGVHAKIDTGARKIKDAYAYSPMFRGFEVILVGREPSEAVMITQRCCGVCPVPHALSSVTACDQTYGVTPPPMGTALRDLVHGAEHLYDAEVGVVNLEGPDYSEMAMKKFNPTWWDEAQKTKAEHSAVHGFATVADIMTALNPLAGELYLRSLLVQKDGHNMAAIFGAKHPHVHSFVPGGIAKWNLSMTDLESYLTLLMHHVAFTKELVTASDDLLNFVLEQGYEDVGARDLNLLSVGSYNDPTAYSAVYEEMTDWGRKRLISPGVILNGELVTTDLVEFNAGVREYIGSGWYEEQWAKEIEADPAGNTLEYEHPWNKRTLPQPGKYGEWASKYSWVTAPRWKNWKGDGKDYSLELGPLARLWVTAKAQLVPEST…
GB_GCA_003601795.1	PIXU01000194.1_6	Archaea	Halobacteriota	Syntropharchaeia	ANME-1	ANME-1	QEXZ01	QEXZ01 sp003601795	true	NiFe	407.4	WP_015922819.1 - Thermomicrobium roseum - [NiFe] Group 1h	Group 1h	588	42.7	MMKGKGKEREITIEPITRIEGHLGVHVKVDTEARRITDAYAYSPMFRGFEIILKGREPSDAVMITQRSCGVCPVPHALASVNAIDQVYGVSPPPMSVVLRDLVHGAEQLYDVQVGVLNLECPDYCERAMKKYNPEWWEEAKKTKAPRSDVHGFDAISDILTALAPLSGELYLRSLLVQKAGHNMAAIFGAKHPHVHSFVPGGIAKINLSASDIESYLTLLMRHVAFAKELVAVTDDLLDFVLAQGYEDVGARTANLGSVGAYNDPEAYSAKYEEMTDWGRKRMVSPGVILDGELVTTDLIEFNVGVREFIGSGWYSSEWEQEVESDPLGNKIMKEHPWNKRTVPKPGEYGKWDSKYTWVTAPRWWHWKGDGKNHVIELGPLARMWVTAKAGLVPESTGN…
GB_GCA_003661185.1	QMVQ01000115.1_6	Archaea	Halobacteriota	Syntropharchaeia	ANME-1	B39-G2	B39-G2	B39-G2 sp003661185	true	NiFe	407.6	WP_015922819.1 - Thermomicrobium roseum - [NiFe] Group 1h	Group 1h	578	42.4	MAVRELTIEPITRIEGHLGAHVKIDTDARKITDAYVYSPMFRGFEIILVGREPSEAIMITQRSCGVCPVPHAYSSAMAVDQTYKVSPPPMAVALRVLVHGAEQLYDAEVGVVNLEGCDYSETLVKKFNPDWWEEAEKANAERVDIHGYEKISDIMRALNPFTGELYVQSLLIQKAGHNMAAIFGAKHPHVHSFVPGGISKANLSPSDFEAYLTLLMRHIAFSKKLVAATDDLLDFVLKQGYEDVGTREANLFSVGAYDAPEQYSAEYSDIGKFGKARLVSPGVILNGELVTTDLVEINVGVREFIGRGWYENDWEQEFSTDPLGNKIEREHPWNKRTKPKPGKYGDWTGAYSWVTASRWFKGGKSHVVELGPLARMWVTAKAGLVPESTGNSLRFELPA…
GB_GCA_001766815.1	LYOS01000004.1_192	Archaea	Halobacteriota	Syntropharchaeia	Syntropharchaeales	Syntropharchaeaceae	Syntropharchaeum_A	Syntropharchaeum_A caldarius	true	NiFe	516.7	WP_013987182.1 - Sulfobacillus acidophilus - [NiFe] Group 2a	Group 2a	546	40.3	MVEVTIDPLTRIEGHLKIRANVDGGKVTDAWSSGMMYRGLENILIGRDPRDASIITQRACGVCPVAHATASIRCLDDAFDASVPENAKLIRNIILGSNNIMSHATHFYALWAPDLANPVYKDILEAAGAGSVYNELSRRFAAFTGSSWIRAVMVRKKLHEIIAIFGGKMPHHMTYIPGGVTVRPDVGDIVKAYSLWLESKSFVEEQVLGCSVDRWLENRSLDDVVAWLDESESHANSDIGLLIRYGGPIEDINLGLHAYGGYGAGECGFLSYGAFYEGDGRWLKPGFYDGDFNAFDPEKVTEYIAYSWYSGYTGGKHPNEGFTEPIEDPDFTSKDKYTWMKAPRYNDMPTEVGPLARMINDRDPLVLDLATKLGANVYTRTLARLHEAVRVLAKLKEWL…
GB_GCA_001766825.1	LYOR01000002.1_90	Archaea	Halobacteriota	Syntropharchaeia	Syntropharchaeales	Syntropharchaeaceae	Syntropharchaeum	Syntropharchaeum butanivorans	true	NiFe	421	WP_016573948.1 - Streptomyces albulus - [NiFe] Group 1h	Group 1h	588	44.4	MMKEITIEPVTRIEGHLGIHATIDTESRRVKNAHAAGAMFRGLEIILRGREPSEAVLITQRACGVCPVPHAVASVIAVDQTYQASPPPMAVVIRNLVHGAEQLYDAEVGVINLEGPDYSEHAVKSFNPDWWDEAARTRAERSDIHGFRTIADIMRALNPMEGELYLRSLLVQKAGHNMAAIFGAKHPHVHSFVPGGVAKANLSPSDIESYLTLLMHHVAFTKELVTATDDLLDFVLAQGYDEVGKRPVNLASGGAFDDPDAYSAVYGEMTEWGRRRMVSPGMILNGELVTTDLLEINVGVREYTGSGWYSDDWEEEFKTDPAGKRISREHPWNKRTEPMPAEYGRWDDAYTWVTSPRWWNWKGDGRDHVIEVGPLARMWVTAKAGLVPASTGNSIRFEL…
GB_GCA_002897955.1	BDTY01000039.1_4	Archaea	Hydrothermarchaeota	Hydrothermarchaeia	Hydrothermarchaeales	BMS3B	BMS3B	BMS3B sp002897955	true	NiFe	482.2	WP_013076467.1 - Kyrpidia tusciae - [NiFe] Group 2a	Group 2a	514	46.9	MKELDISPISRIEGHLDFKIMIEDHKVVDAKAIGALFRGFEIILKGREPEDALIITPRICGVCPTSHNDASARALDCAYDAEVPPNGYLVRSTLLATENTMSHAAHIYVLFGPDLVNMKYSKHKAYPELAKRFSAITGTSYKGAVLTRIKLDEIFAIFGGKHPHTTFVPGGVPCRVKTSDITKAVGILMGVQDFIENTTLGCSVERWLENKSLKDVQAWLEEDEKHANSDLGLIIRYGPDLGLHKIGVGPGKFLAYGVYHQKDSKPWLPGGYFDGKLHELDQSRISEHIKHSWYEGYEGGRHPHEGVTKPYYDPESDDKYSWAKSPRYSDAPAEVGPLARQIIDKDALVLNLAENFGPCVFTRVLARAHEAVRTLAKIKEMLLELDVNEPFYKKPTKPK…
GB_GCA_003229935.1	QIGD01000209.1_1	Archaea	Hydrothermarchaeota	Hydrothermarchaeia	Hydrothermarchaeales	BMS3B	BMS3B	BMS3B sp003229935	true	NiFe	391.4	WP_013076467.1 - Kyrpidia tusciae - [NiFe] Group 2a	Group 2a	459	47.1	ICGVCPTSHNDASARALDSAYNAEVPPNGYLVRSILLATENTMSHAAHTYVLFCPDLANMKYSKHEAYSEFVKRFSVITGTSYKGAVLTRIKLDEIFAIFGGKHPHTTFVPGGVPCRVKTSDITKAVGILMGVQDFIENTTLGCSVERWLENKSLKDVQAWLEEDEKHANSDLGLIIRYGPDLGLHKIGVGPGKFLAYGVYHQKDGKPWLPGGYFDGELHELDQSRITEHIKHSWYEGYEGGKHPSEGITKPYYDPEGDDKYTWAKSPRYSDAPAEVGPLARQIVAQDALVLDLAANFGPCVFTRVLARAHEAVRTLVKIKEMLLELDVNEPFYKKPAAKPQNAEGIGLTEAARGALGHWISIKDGKIDNYQVITPTAWNVSPKDSFGHNGPIESAVIG…
GB_GCA_013152685.1	JAADFX010000010.1_46	Archaea	Hydrothermarchaeota	Hydrothermarchaeia	Hydrothermarchaeales	BMS3B	JAADFX01	JAADFX01 sp013152685	true	NiFe	497	WP_014511332.1 - Thermus thermophilus - [NiFe] Group 2a	Group 2a	513	45.8	MAEIDLSPITRIEGHLDFKINVEEGKVTDAKAIGALFRGFEIILKGRDPLDALVITPRICGVCPTSHNDASARALDDALNASIPENGYLMRSILLGVENLMSHAAHTYVLFGPDLANKKYEKHEAYPELARRFAPITGTSYKGAVFARIKLDEIFAIFGGKHPHTTFVPGGAPVRPQLSDITKALSIFMQVQDFLENVTLGCSIERWLENRSLKDVQKWLEEDERHANSDLGLFIRYGPELGLDKLGRGPGNFLSYGVYAQADGKNWLPAGFYDGKHHTLDQSKIEEHIKYSWYTGYEGGRHPMEGITEPYYEEGEKYTWAKCPRYDGKPAEVGPLARMIIDKDPLVLDLAKEYGPCVYTRVLARLHEAVRLAAKIKEWLLEIDPAKPFFGSYERPSNV…
GB_GCA_002011125.1	MTMF01000001.1_293	Archaea	Hydrothermarchaeota	Hydrothermarchaeia	Hydrothermarchaeales	Hydrothermarchaeaceae	Hydrothermarchaeum	Hydrothermarchaeum profundi	true	NiFe	487.2	WP_012032862.1 - Pelotomaculum thermopropionicum - [NiFe] Group 1a	Group 1a	507	41.2	MVEIVIDPVNRIEGHLGVTVNIENNQVTDAKTHANMFRGFELIVRGRDPRDAPVLLQRICGVCHTEHRICSLRAIENAAGVTVPDGARKIRNIIEVVTTLYSHAIWFYALAGPDFSKSFAGTNLERINFLTGAGYKEAVRMQRTLHEVLAIFGAKVPHHMTTVPGGVTVKPSADNIGRALTRLVEVSNWIGATENVPAVIDNVVDGKFDPSLGSALHDIVGMVLVAKEIGADKWGQGPNKFISYGVYDMADGSSFEPAGFFDGKKAHPLDEKKITEDVKHSWYTDDSGGMYVGDAPPLKPALDKSGAYSWAKSPRYEGHAAEAGPLARMVMMNEIKGSALGDPFDLRKKLAGGATVANTLARIIARAQETLILRDALVEWMGELVPGEKVSVPYKVPDN…
GB_GCA_013152845.1	JAADFM010000050.1_3	Archaea	Hydrothermarchaeota	Hydrothermarchaeia	Hydrothermarchaeales	JAADFM01	JAADFM01	JAADFM01 sp013152845	true	NiFe	418.1	WP_028052542.1 - Carboxydothermus ferrireducens - [NiFe] Group 1a	Group 1a	520	36	MAAKTITLDPMTRLEGALQITVTVEDGRVTDAWSVAPMFRGIENILLGRDPRDAPVITSRVCGVCHTVHRQASTRAIENAFGLTDQIPEGAKMLRNLECGIEYIYDHALHTIALAGPDYSYNLLKQDGVDMSGWPNSYIETVKGFNFLTGKIYKEAVAQQRKLHQCLALLGGRGVFNHSWVPGGVPQAITVKLAAQLLTRVLSVQAWVDQTLVPAVVTLYKIMTEELGAHTFGQGLNDFLSYGFFDDIENPGGLLMPGGVYSGGADHGYSEANVGETIAHSWYSPDMGNQDEPVYIGDEPTPKPDVSAIDMDNPVPQDPDGKYSWAKSTRYKLNGEWLPFEVGPLARLVINRKTIGNPLDLRIDENGNPSDTAANTLNRVIARIQETLLLLGSPSLGIE…
GB_GCA_002923215.1	BDTI01000137.1_7	Archaea	Hydrothermarchaeota	Hydrothermarchaeia	Hydrothermarchaeales	SZUA-236	SZUA-236	SZUA-236 sp002923215	true	NiFe	463.6	WP_013217520.1 - Dehalogenimonas lykanthroporepellens - [NiFe] Group 1a	Group 1a	567	34.7	MAKLMIDPVTRIEGHLGIELDINEGKVTEAKTHSTLFRGFERIVVGRDPRDAPIILQRICGVCHTEHRLCSLRAIENAAGVTDEIPEQAKLIRNIIEAITFMYSHGIHLYALAGPDYSDGVAKTGLTRLNFLTGQGYREAVKAQRTLHECLALLGGKAPHFMTACPGGVTLQPDAALITRVTTRVLEVKKWAVGRTFDPSDDAATNVPAVLENVLAEAEQGSWKGPDPELGNALYDLISMLAVAKLKFGADKSGIGPGRYVAMGVFDKPGGGTYMPAGFYNGSSIEPFDEKNIIEDVKHSWYTAESGGMYVGDAPPLEPDYGKDVGYSWAKAPRYKGMSAEVGPLARLVSAGLDPLDLRKTLGGSATIGSTLTRNLARTQEILWLIDSLERWLLELKPG…
GB_GCA_002867475.1	PKTL01000084.1_28	Archaea	Nanoarchaeota	Nanoarchaeia	Woesearchaeales	BM511	BM511	BM511 sp002867475	true	NiFe	416.9	WP_028315676.1 - Desulfatibacillum aliphaticivorans - [NiFe] Group 2c	Group 2c	498	36.9	MNHKNVIDPLNRIEGDMAVEISVGKNNIIEDAKCLGFVYRGLENIFVGKKAFDAMRLSQRSCGVCPVSHGTAGAKSIESIHDFKIPRNAQLIRDIVLGTNIVVSHGTHFYFMWGPDLVNKDYKKSKLYDELIEKFDPLKSSHIKSILKEVRIPLHSVVALFGGKFPHPMHAVPGGVTCVPKQVELNKALTLLIEVKEFIEENVLNGVTIDNWKDVKSVGDVLELMKNKDFSKSDVGLFIRASQEFGLDSLGEGSPNNFLSYGFGELGEDLLFRSGYVENGKFHKLDSTHISEDTAKGYYETENKWRHPSEGKTNPLPNKEGAYSWIKSARYFGNVVETGPLARQIVNSDPLIIDLVKNFGVNTFTRTLARLHEILLILPQLIKWIEEIDLAKPFHYPFP…
GB_GCA_011362635.1	DSSI01000071.1_15	Archaea	Thermoplasmatota	Thermoplasmata	RBG-16-68-12	RBG-16-68-12	RBG-16-68-12	RBG-16-68-12 sp011362635	true	NiFe	443.1	WP_015049787.1 - Thermacetogenium phaeum - [NiFe] Group 1a	Group 1a	460	46.5	MSVTIAIDPIARIEGHLGIDVTVDSGAVIDARARGTLFRGTEIILLGRDPRDAPTITSYICGVCVSEHQIASVLSLEDAARVVAPRNAIVIRNIIEGATTLYSHLLHIFVLTGPDYGLYGLGNENWAKLMKDVVLPVQRLCHQIVAIWGGRSPHYYSSVAGGEGVVPTPENIVMTLARMFEVKKTIETYAPLVQGYLDAHPELQDFGVGPRNFLAYGVYPNPDNTEERLFKRGVVTAGTPLPLDPEKITEHVKYSWYSDDSGGGPAAEIPPQPAYGKQGAYTWAKAPRYDGKVHEVGPLARMIVSDYYVPKSRYGASVYDRLMARLLETAKIADAMFGWIEMLRPGEGVYEPYTTPSSASGRGLWEAPRGALGHWITIDGGKIGRYQVITPTAWNASPR…
GB_GCA_001768965.1	MEMY01000100.1_3	Archaea	Thermoproteota	Bathyarchaeia	40CM-2-53-6	FEN-987	FEN-987	FEN-987 sp001768965	true	NiFe	439.5	WP_028052542.1 - Carboxydothermus ferrireducens - [NiFe] Group 1a	Group 1a	477	44	MPETITIDPVVRIEGHLGIDVTVDKGEVIDAHTHGTLFRGAEIILVGRDPRDAPTITSYICGVCVSEHQLASAFSLEDAAKVNIPRNAILIRNIIEGATTLYSHLLHIFVLTGPDYDLYGLGNDKWAELLKEVVIPVQVNCHQIVAIWGGRSPHYYATVAGGEGVVPKSELIGMTLARMNLIKRTIDEYGPLVLGYLDNHPELQDFGVGPTNFLAYGVYPNPDNLEERLFKRGVITSGVPQTLDTQRISEDVKHSWYSDRSGGHPAVEIPPEPAYGKQGAYTWAKAPRYYGRPHEVGPLARMMISGYYTPKSKHGASVYDRLMARLLETIKISQAMFDWIGMLKPDESVYEPYATPSAAAGMGLWEAPRGALGHWITISGGKIERYQVITPTAWNVSPR…
GB_GCA_001775955.1	MEZD01000016.1_80	Archaea	Thermoproteota	Bathyarchaeia	40CM-2-53-6	RBG-13-38-9	RBG-13-38-9	RBG-13-38-9 sp001775955	true	NiFe	435.2	WP_011344452.1 - Carboxydothermus hydrogenoformans - [NiFe] Group 1a	Group 1a	470	43	MTQTVKIDPVARLEGHYSVKVEVDNGIVVDAKTSGTLFRGIETIVTGRDPRDAPTITSSVCGVCVSEHQIASARALDEAFGADPPRNGVLIRNIIEGATTLFSHAAHIFVLNGPDYDLYGLVPGLSKSEHFTDDYTKVLKNVVLPVSRLCHQIVALFGGKSPHYWSVVGGGESIRHEDLPRVGSLVKSRLSSIKKTVNEVAPAVLDYLDQNPQLQDYGVGPTNFLSYGVYPDPVSPPDMFLKRGVIINGEQRAMDPANIREDIKHSWYADDSGGNLKDESLPNPNYGKDEAYTWLKAPRYEGNVVEVGPLARMIVSGLYTAKSNKGASIYDRIYARAAEMLLIMEEMESWVDNIVPAEPVYTPTQVPESGEGLGLWGAPRGALTHYIKISEKKIANYQI…
GB_GCA_003662485.1	QMYD01000052.1_5	Archaea	Thermoproteota	Bathyarchaeia	B25	B25	B25	B25 sp003662485	true	NiFe	462.1	WP_081985438.1 - Halopiger salifodinae - [NiFe] Group 1l	Group 1l	557	42	MTLREMVIEPVTRIEGHLAIRVLLDPDRRMVAEAYTSATMFRGFEIFLKGRQALDAQWIATRICGVCSAAHSIASAESLDMALKVSPPPLGILLRNLGQEADMIYDHTLHWFQLAGPDYSESVVRKANPGWLREAGRVKAEEASAYGYHTIYDIMAGLNPLEGRLYLKALRMGRLAREAATLILGKLPHPASVVPGGIAKNLTPGEVSAYASMLMHLIDWIKEWRAVAEDLCRFLDEKLNYVENGLREANLMSYGVYEDHEAYDGKRENMDAWAVKRWVTPGVMVNGEIKTVRLAEVNEGLTESIAHSWYGDWGKPQFSDVDGKHPWNKETLPAPDFRNWDGKYSWSTSPRWRDVAVEVGPLARMWITATAGKISEAGAGCLRFTLPKSSLPEVEVEYR…
GB_GCA_001593875.1	LUCA01000014.1_6	Archaea	Thermoproteota	Bathyarchaeia	TCS64	TCS64	B23	B23 sp001593875	true	NiFe	419	WP_081985438.1 - Halopiger salifodinae - [NiFe] Group 1l	Group 1l	577	44.5	MVKREVLIEPMTRLEGHLGIQAVADLEKGVYVDAHSFVVMFRGFEIILKGREPADAIWITQRICGVCPYPHGIASAMAVDMAYQAPPPPMGVLLRNFMHGAEQLYDAPLGCLVLEGPDYSEAAVKKWNPEWWEKARKAKAPNADLHGYRTIADIMEALNPLSGGLWLRSLAVEKLGRKMAALFGGKHPHVNSLVPGGVAKTLTPTDLEQYAAMLAHHVAFAKEFIPVMDDLLDFVLSMGYEESGARKVNLISYGAYDDPEAYTARYDEMSEWGLRRAVSPGVVVDGQLVTQDLIEINVGVREFIDRSYYEEWAGPAVAEDPAGNPLDAKHPWNKETKPKPGPYKAWDSKYSWAGSPRWEDWRKRVDGFAHAVEAGPIARMWVTAKAGNVPESTGSSLKF…
GB_GCA_003662205.1	QMXQ01000078.1_7	Archaea	Thermoproteota	Bathyarchaeia	TCS64	TCS64	B46-G15	B46-G15 sp003662205	true	NiFe	397.5	WP_081985438.1 - Halopiger salifodinae - [NiFe] Group 1l	Group 1l	583	43.6	MAKQEVMIEPMTRLEGHLGIHASADMEKKAYVDAHSFITMFRGWEIILKNREPADAIWITQRVCGVCPVPHGMAAAMAVDMAYQAPPPPMGIAVRNFIFGAEQLYDSPLGCIVLEGPDYSQAIVEKANPDWWEAAKKEKAPHADLHGYKTIADIMTALNPITGSLWMRSLTIEKIGRKMAALMGAKHPHVNTLVPGGVAKTLTATDLEQYAAMLSQHVAFAKEFVPVMDDLLDFVLSMGYEDAGLRRTNLISYGGYDDPEAYNADYKDITDWGRKRRVSPGVVIDGELVTQDLAEINAGIREYVDRSYYSEWPGPAIREDPLGNPLHENHPWNKDTRPAPGPIKAWDSKYSWACSPRWEDWKKHVGGATHALEAGPIARMWTTAKGGLVSESTGSSVKF…
GB_GCA_014381835.1	JACNKW010000063.1_2	Archaea	Thermoproteota	Bathyarchaeia	TCS64	TCS64	GCA-2726865	GCA-2726865 sp014381835	true	NiFe	372.7	WP_081985438.1 - Halopiger salifodinae - [NiFe] Group 1l	Group 1l	582	41.1	MGKEITIEPVTRIEGHLGVQAEVSDDGKTYTDAHCFGTMFRGWEIILKGREPADAIWITQRTCGVCPTPHGVAAAMTVDMTYQSPPPPMGIALRNLLMGAEQLYDSALGCFILEGPDYSQAIVEKSNPDWWDAAQTADAPGAEYHGYVTIADIMTALNPISGALWVNSLGIEKVGRKMAALLGAKHPHVNTLVPGGVAKTLSPTDLEQYASMLSQHVAFSKGFIPVMNDLLDFVLSMGYEDAGAREPNLISYGTYEDPLAYNANYADMGEWAKKRKVSPGVILDGKLVTQDLIEINVGVQEMVERSYFEEWDGLRVKEDPVGNPLTKYHPWNKTTKPAPGEYKKWDGKYSWGTSVRWLDWNGSGELNTVELGPLARMWATAVGKLVPESTGSSLKFALP…
GB_GCA_003661385.1	QMWA01000164.1_5	Archaea	Thermoproteota	Korarchaeia	Korarchaeales	B14-G2	B14-G2	B14-G2 sp003661385	true	NiFe	204.6	WP_010878877.1 - Archaeoglobus fulgidus - [NiFe] Group 1j	Group 1j	379	49.6	VAAMVDVWEFVALTHIQDIMNLIEANERLKEVTGEVLGANVGLEDIGVTTGNFLSYGMLPWPEDYESDWLNTSKREKSVIKAGCWYDGSRHPLDENKITEDAKYSWYDVPDGLHPWEGQTVPNRNKPGAYTWTKAPRYDDRVCEVGPLARMLNTMGTEWRIPRIHPITGENYGDFVYKVRNPKGSVLDRVVARAACALICANVVFDFLKGLATLVKAGMTKNLNYKPVPKEAKGRGLWEAPRGALGHWVKIKDYKIDNWQAVVPGTWNWSPRDSKDRPGAGEHAIQCGTTWIPTLTVPELANALYPGWGDTIATALTRLNPKLADLNMEPTDTGEKVNATLPLIIVRSFDPCLACGVHIITPSKRTYVFELKHGLCSLC*
GB_GCA_011056255.1	DSGI01000013.1_17	Archaea	Thermoproteota	Korarchaeia	Korarchaeales	Korarchaeaceae	Korarchaeum	Korarchaeum sp011056255	true	NiFe	392.6	WP_020962524.1 - Thermofilum sp. 1910b - [NiFe] Group 1g	Group 1g	595	54.1	MLERELFIDPITRIEGHLGVKAIVDESTKKIKEAWSFGAMFRGFEVFLRGREPPDAVHLTSRVCGVCATAHANASVKANDMALGAVPKPFGVLVRNLAWAALDHIYDNPTHLSILAGPDYSGLIVSKLTPSVYDEAKRTKAEHSDVHGFSSIGDIMDALNPLQGKIYILALQMQKIARQMGVLFYGSHPHPRTLIPGGIGATVTEETLIEYSYRLTKLTAWAKFIATIWEDLANFYNSIGYERQGITYEKPNLISVGTYEDPEAYSSLGESFEEIYKNIDEAGRKRYMKPGLILDGELVTDKLTDMNIGTIELVDTSFYDEWDGLLVDKDPAGNPIVWGISELMKYHPWNKTTIPHPQAQDWRSKYSWNAIVRFVWKGKIYPIEAGPIARMWAHAMQNG…
RS_GCF_003947435.1	NZ_RCOS01000005.1_10	Archaea	Thermoproteota	Korarchaeia	Korarchaeales	Korarchaeaceae	Methanodesulfokores	Methanodesulfokores washburnensis	true	NiFe	378.1	WP_020962524.1 - Thermofilum sp. 1910b - [NiFe] Group 1g	Group 1g	593	68.6	MSMRKIVIEPITRIEGHLGAVVDVDEATRTPKDAHVFATMFRGFEVFLRTKPPEDAIAITSRICGVCGASHSNASMHAVDMAYGAVPQPLGVLLRNMGFLMTDHLYDHSIILNILGAPDYSSLYVKKLTPMVYQEAQETLSPRRDIHGFTRISDIMDGFVPVAGKIWNLTVRYQRFAKEAGIMIYGKHPHPSTIIPGGIATDLTNPDSLIVGYTFRLNLLTAWVKYVYAIWEDLVWFYEEVVGYRDQGKTYDKPNYVSGGLFDDPEAYSSLSSEPEEFYKGMDEVALKRGIKPGIMINGELVSTSYKEINVSISEDVKTSFYEEWSTLFTDKDPEGTPLLWGKVNPVHHPWNKTTIPSPQPRDFSKKYSWVADVRLVWKDGTITPFEVGPLARLTVTAY…
GB_GCA_003661265.1	QMVU01000097.1_5	Archaea	Thermoproteota	Korarchaeia	Korarchaeales	QMVU01	QMVU01	QMVU01 sp003661265	true	NiFe	432.9	WP_081985438.1 - Halopiger salifodinae - [NiFe] Group 1l	Group 1l	588	42.7	MIMVKEIYIEPLTRIEGHLAIHAVGDLDKKKYVDAHSYAVMFRGFEIILKNREPADAIWITQRICGVCPTPHGLASVQCIDMTYNVSPPPFAVAIRNFIHISEQLYDAILGCGILEGPDYSEPVVKKLNPDWWDKAKDAAAENRDLHGYGTIADIMTALTPLKGTLWLRCLQMSKMGRKMAALLGGKHPHVNSFVPGGVAKTVTASDLEMFSAMLSQHIAFAKEFVSAFDDLLNFVLEMGYEDAGKREANLISYGSYDDPYAYTGKYEDLTKWGDKRKVTPGVVIKGNLVTTDLTEINLGIREFITHSYYEEWEHSRAHPLISDLSIWHPWNKETKPAPSRPRNWDGKYSWGTAPRWEDWKKRVDGKIHVVEAGPIARMWTTASAQKVDESTGTSVKFT…
GB_GCA_003661365.1	QMVZ01000018.1_2	Archaea	Thermoproteota	Korarchaeia	Korarchaeales	QMVU01	QMVU01	QMVU01 sp003661365	true	NiFe	418.8	WP_094527870.1 - Halorubrum sp. Ea8 - [NiFe] Group 1l	Group 1l	572	42	MIMVAKEIYIEPLTRIEGHLAIHAVGDLEKKRYVDAHSYAVMFRGFEIILKNREPADAIWITQRICGVCPTPHGLASVQCVDMTYNVSPPPFGVAIRDFIHISEQLYDAVLGCGILEGPDYSEPVVKELNPDWWDKAKDTKAENRDLHGYGTIADIMSALTPLKGTLWLRCLQLSKMGRKMASLFGGKHPHVNSFVPGGVAKTVTPSDLEMFSAMLSQHIAFTKEFVTAFDDLLNFVLEMGYEEAGKREANLISYGSYEDPYAYTGKYEDLSKWGEKRKVTPGVVIKGNLVTTDLSEINLGIREFIAHSYYEEWEQTRAHPLISDLSVWHPWNKETKPAPGKPRDWDGKYSWGTSPRWEDWKKRFDGKIHAVEAGPISRMWTTAKAQKVDESTGSSVKF…
GB_GCA_003649085.1	QMQV01000013.1_30	Archaea	Thermoproteota	Methanomethylicia	Methanomethylicales	B66-G16	B66-G16	B66-G16 sp003649085	true	NiFe	395	WP_080561888.1 - Sulfolobus islandicus - [NiFe] Group 1l	Group 1l	585	42.1	MTVKELMLDPITRLEGHAALHAKIDVEAKRYIDAHSVAGMFRGFEIILKGRDPPDATFITQRICGVCPVPHAYASALSLDMALKAPPPPLATILRNLTIAAELLYDHPIHLFQLAGPDYSAIIVKKFNKAWWSAAQLTLCEYRDVHGYTTIADLMEALNPLSGSLYLYTLKMERFSRKLASLLGAKHPHVNTFIPGGVARTWGASEAAQAFSMLLTLAGLSKLLVTVWEDLSRFLYDMGYEDAGLRPANLIAYGVMEDHETYDASYANMSKWGEKKYLTPGVVVNGELVTYDLKEIHRGIREYVEHSYYEAWSPEFTTDPEGVSLDSNHPWNKETLPSPQARSWDGKYTWASTPRWAYNGAIYVLEAGPAARIWAPALAGKVNFTCPFSEVKTGNGVVR…
GB_GCA_003649615.1	QMSI01000001.1_66	Archaea	Thermoproteota	Methanomethylicia	Nezhaarchaeales	B40-G2	B40-G2	B40-G2 sp003649615	true	NiFe	432.2	WP_028052542.1 - Carboxydothermus ferrireducens - [NiFe] Group 1a	Group 1a	500	40.4	MPEVVIDPMSRIEGHMAIKLMVEDGQVVDAWSMGMLWRGLERVVLNRDPRDAPIILSRICGVCHGVHRQTSILAIEHACMGEDYHPPDNAIRIRNIIEGIQEIWDHAAHLTVLAGPDYAVYGLAGKYCPGLRQPPWAPPTSTETATSSAPCLEIDINRYYSLLHNVILPVQKLCHEAMAIFGGKVPHHMTALPGGVTVTPSPADLALAYAKMREVKNIIEEVYNYVWGTFVPHLLDEHPDVVEAITNIGVGVKNFLAYGVCPVPENNYAKFLDGGVIINGDRYSIDLNEIEEQVKYSWYTDSSGGKPSQEPPPEPYYGKSGAYSWIKAPRYMGEPCEVGPLARMLVNNKYTPISNQGASLLDRVLARLEEAKLYAENILDWILSVKPGQPVYDTDFELR…
GB_GCA_011375665.1	DRYY01000200.1_8	Archaea	Thermoproteota	Methanomethylicia	Nezhaarchaeales	B40-G2	DRYY01	DRYY01 sp011375665	true	NiFe	420.7	WP_028052542.1 - Carboxydothermus ferrireducens - [NiFe] Group 1a	Group 1a	502	40.2	MVEITIEPMTRIEGHLAIRLSVEGGRVVEAHSMGTLWRGLERIVVGRDPRDAPIILSRICGVCHGVHRQTSVLAIEHACMGEHYHPPDNAIRIRNIIEGVQEVWDHAAHLTVLAGPDYAVYGLAGKRCPGLRQPPWAPPASSKPASTSAPCLEIDVDRYYQLLHSVILPAQKLCHEAMAIFSGKVPHHMTVVPGGATVVLTPADVALAYAKMKEVNAVIHAVYDYVWNDFVPHLREEHPDVVEALANMGIGVRNFLAYGVCPDPDRGYAKFLEGGVLLNYPANTTPEPVDLEEIEEQVKYSWYTDTSGGKVSREPMPEPYYGKPGAYSWAKAPRYRGKPCEVGPLARMLVNKKYKPLSPRGASVLDRTLARLEELKLYADAVLDWILNLGEHLGQPVYD…
GB_GCA_011333845.1	DTJL01000020.1_2	Archaea	Thermoproteota	Nitrososphaeria	Conexivisphaerales	DTJL01	DTJL01	DTJL01 sp011333845	true	NiFe	369.2	WP_015739752.1 - Ammonifex degensii - [NiFe] Group 1a	Group 1a	548	35	MKVVIDPVSRIEGHLKVQLEVDESSSIVKSAQCTATLFRGFENIVRGRDPRDCPPILSAICGVCHSDHHIASVKAVENAAGMLRYLEGYNYEGTTIPKNAVLSRNVIQGANMVYSHAAHLLVLAGPDYHLYDLLEVLKKSVVVNSYPDLLKWVIIPAQRLMHQLITLWGGKTPHQRGTIPGGNPVRPTPEIVAESIAKVSEFRKILDVAAPVIWNFVTLRASALAGLGSGTGNFLSLGAFPDPTTSSGTDRMPLALRRGVIMAPSTAPIPFDPSQVTEDTSLSWYDQPSSVPVIGEQLPVPDMSKPGAYSWAKSPRYMGKPAEVGPLSRLYVSGIYPKLGEVIHRVIPEVPGLPLNPRGSVFDRMACRALELVALVGSENTTPNLQVLGRPLGVSLVDV…
GB_GCA_002011085.1	MTMB01000002.1_248	Archaea	Thermoproteota	Nitrososphaeria	Geothermarchaeales	JDFR-13	JDFR-14	JDFR-14 sp002011085	true	NiFe	417.9	WP_010878877.1 - Archaeoglobus fulgidus - [NiFe] Group 1j	Group 1j	578	49.7	MPSFKVDPISRIEGHLKIECKIERVPDLNNEYFVTECRAPVTMFRGFEIFMVGRDPRDALLFTPRICGVCPNPHSITSAMALDDAFDAVPPPAAILVRNIEEAAYYIYDHLIHFYLLIGPELGVIMGPEYGAPILPPVAGTAGLAQGIGTHYAKCIEVQRRANEVVAMWGGKFPHVTSYYPGGVLVEPTLDRITNTITSLVPLWEFVALTHMQDIMNLLEANERLKEVTEAVLGVRVGLEDIGVGTGNFLSFGMMPQTDNYEGDWLETSNRNNSLIKAGAFYDGSRHSLDENKITEDVKYSFYDVPDGLHPWDGVTVPNKDKPGAYSWTKAPRYDNKVFEVGPLARMLNTFGMEWRIPRVHPITGENYGDFVYRVRNPKGSVLDRIVARAACVLLTANA…
GB_GCA_011358735.1	DTMX01000001.1_70	Archaea	Thermoproteota	Nitrososphaeria	Nitrososphaerales	JACAEJ01	JACAEJ01	JACAEJ01 sp011358735	true	NiFe	424.8	WP_010878877.1 - Archaeoglobus fulgidus - [NiFe] Group 1j	Group 1j	578	50.3	MPTFKVDPISRIEGHLNIKCNIEKNPELGNEYFVTECKASVTLFRGFEIFLIGRDPRDAIHITQRICGVCPNPHAMASTMALDDAFNAIPPPAAILIRNIVECAYYLYDHLIHFYLLIGPELGVLMGPDRGAPIIPPVLGTEGIKQGIGSHYAECVKVQREANEVVALWGGKFPHIMNYYPGGVLVEPTLDKITNSIVSLLDVWEFVALTHIEDINKLIEANERLKEVTEAVLGARVGLENIGFGNGNFLSFGMLPQPEDYESDWLDTSKRENSIIKAGAWKEGTGRRPLDENKITEDAKYSFYDVPDGLHPFDGQTVPDHNKAGAYSWTKAPRYDDEVYEVGPLARMLNTQGLEWRIPRIHPLTGEDYGDFVYSVKNTKGSVLDRVVARAATAMICAN…
GB_GCA_003164815.1	PLUF01000043.1_78	Archaea	Thermoproteota	Nitrososphaeria	Nitrososphaerales	UBA183	BOG-1369	BOG-1369 sp003164815	true	NiFe	337.8	WP_015739752.1 - Ammonifex degensii - [NiFe] Group 1a	Group 1a	551	33.6	MATIIIDPVTRIEGHLKLELQVENGAVASARNTAALYRGFENIVLNRDPRDCAPILSAICGVCHSDHHIASVRAVENAAGMTQYTNSYANETTSLPVNAVLARNVILGADWTYSHAAHILALAGPDYHLYGLLDALSQSIVVNSYADLLRVVIIPAQALMHQIITLWGGKAPHQRGSIPGGNPVKPTADVIENTLSRIATFRTTLDIAAPVVWNYLTANASLLAGLGPGTGSFISMGGFQDPTSSSGTSNMPLTIPRGVILNPSTTPVPFDPTQIIEDTTFSWYNQPTPENVIGEQTPVPDKTNSAAYTWAKAPKYNGQFCESGPLAREYVSGVYPALGKVIHGIIPAVLGLPLNPMGSVFDRMVARAVELVALVGSNNTTKNLQVLGYDLNLSLVDVL…
GB_GCA_013152575.1	JAADGB010000063.1_2	Archaea	Thermoproteota	Thermoproteia	Sulfolobales	Acidilobaceae	JAADGB01	JAADGB01 sp013152575	true	NiFe	343.7	WP_020962524.1 - Thermofilum sp. 1910b - [NiFe] Group 1g	Group 1g	601	63.7	MGLRIREMVIDPITRIEGHLGLRLVIDTDARKPVAEETRSFVTMFRGFEVFSLGRPPEDAVHITSRICGVCGASHANADVIAADMVYGVSPKPLGVVLRNLAFAVTDHIYDHSIILNMLEGPDFSAMTVSKLTPSVWDEAQNTLAEHRDIHGFTKISDIMEALNPINGKMWRLALRYQRIAREAGVLIYGRHSHPSTLIPGGISTDLTNAEYLLMGYTYRLVRLTAWAKFNYYVWHDLLSFYEKLGYNEQGKTYDKITGVSTGLFDDPSVLGGIGDVEPEEYYKAMDDVAGSRLIKPGIIIDGEIVSTKYTEINVSHMEHVEKSFYEDWADKVRSLEFYTEEDPAGNKLLWGNLDPVYHPWNKLTIPKRGAKDWASKYSWAATVRLVWKDGRILPFEVG…
GB_GCA_011380215.1	DRZC01000057.1_8	Archaea	Thermoproteota	Thermoproteia	Sulfolobales	Fervidicoccaceae	DRZC01	DRZC01 fontis	true	NiFe	440	WP_011344452.1 - Carboxydothermus hydrogenoformans - [NiFe] Group 1a	Group 1a	478	41.8	MPEVKIEPLTRIEGHASVRVLVEGGVVKDAWTKISLFRGIEIILIGRDPRDAPTITSRICGVCHDVHRMASLLALEDAAGVIPPENGVRVRNIIEAAQNAWDHLAHLTILAGPDYGVYGLASKPHPRELELDVEKYYKLLRSTIIPLQRTLHEIQAMFGGKVPHGTATVPGGATVEITTDRIGAAYNRYLTAKEAFYAIYDYLTNTFIPHLMAEHPDVVDVLLNIGVGVRNFLAYGFLPDPADPTNPDKMLFKRGVIIRGERGPLDVDKIAESVKHSWYTDRSGGRVRDEIPPEPHYGKPGAYSWCKAPRYDGVPCEVGPLARMLISGYYKPLSKHGASLLDRLLARLEETKVIMDSLGEMILDLRPGARVYNDYEVPRTAEGFGLWDAPRGALLHYVR…
GB_GCA_009904015.1	WYEQ01000001.1_14	Archaea	Thermoproteota	Thermoproteia	Sulfolobales	Fervidicoccaceae	WYEQ01	WYEQ01 sp009904015	true	NiFe	342	WP_020962524.1 - Thermofilum sp. 1910b - [NiFe] Group 1g	Group 1g	599	62.1	MARTIELKVDPITRIAGHLGVRAVIDVDTRKPIPETVRSFITMFRGVEVFSVGRPPEDMPHITSRLCGVCGSAHANGSIIAVDMAYGVTPLEFGVVLRNLAHAMTDHIYDHPHILNLLEGPDFSESIVSKLTPSVWEEAKKTRAEHRDIHGMTTIADIMRELNPVTGKMWQLAVLFQRIAREAGVLIYGRHSHPSTLIPGGISTDLTDAQSLLIAYTYRLTKLTAWAKFNYLVWEDLLRFYEDIGYALNGATYEKPNVMSAGLFDDVEAYSSIGDNKEWEDVYKGIDEATEKRTIVPGLMLDGELVSTKYTDMNVSTMEHVEHSFYDEWADKVRKQEWYTETDPLGNKLLWGHQDPAYHPWNKVTIPKPMAIDWNDKYTWGAHVRIVWKDGRVRPIEVG…
RS_GCF_000017945.1	NC_009776.1_1415	Archaea	Thermoproteota	Thermoproteia	Sulfolobales	Ignicoccaceae	Ignicoccus_A	Ignicoccus_A hospitalis	true	NiFe	340.9	WP_012123507.1 - Ignicoccus hospitalis - [NiFe] Group 1g	Group 1g	664	100	MSEKVNRPVRKEEKKDPKMVLLAPNVKRIKGNTAEIFIDPITRIEGHLGLKAEVDVTSRKTTNTWVFATMFRGFEVFMRGRPPEDAIAISSRVCGVCGASHANAATMATDMALGAVPTPLGVVLRNMAFVMTDLLYDHAIILNLLGGPDYSEVAVSKLTPSCWEAAKTTPAEYSAVHGYRTIADIMKDMNPITGRIWQLTVKYQRIAREAGVLIYGRHSHPATLIPGGISTDLSTAQYLFEGYAFRLTQLTAWTKFVVAVWMDLADFYNKNCNYEDEGYTYSKPILYSSGVFDDPEAYSQLGDDYKTIYEKIDEVAKKRAAPPGLYIGGELVTENITEHQRNVVELVDSSFYEEWKDKTTLFTKTDPAGNPLVGGDETLVWYHPWNKTTIPRPTDSSWS…
RS_GCF_001481685.1	NZ_CP006867.1_60	Archaea	Thermoproteota	Thermoproteia	Sulfolobales	Ignicoccaceae	Ignicoccus	Ignicoccus islandicus	true	NiFe	333.6	WP_012123507.1 - Ignicoccus hospitalis - [NiFe] Group 1g	Group 1g	646	74	MSEIFLPASNVKGIRNGVAELFIDPITRIEGHLALKAEIDVNQRKPKDTWVSATMFRGFEVFLRGRAPEDAIAISSRVCGVCGASHANAATIATDMALGAVPTELGVVLRNMAFAMTDHIYDHSIILNLLGGPDYSEIVVKKLTPKCWERALETEAKYSDIHGYRKIADIMKDLNPIVGKIWKLTVKYQRIAREAGVLLYGRHSHPSTLIPGGISTDLSTANSLLEAYTFRLVKLTAWAKFVTSFWMDLADFYNTECGYEKQGMTYPKPTLYSPGLMDDPETYSALGDNYIDIYKEFDKAAMNRGTPSGLYIAGELVSEKPSDMQRNVVELVDSSFYEEWKDKTSLFTKEDPAGQPLVGGNEELMWYHPWNKTTIPKPTDINWGNKYSWAATVRIYWNG…
RS_GCF_000015145.1	NC_008818.1_1484	Archaea	Thermoproteota	Thermoproteia	Sulfolobales	Pyrodictiaceae	Hyperthermus	Hyperthermus butylicus	true	NiFe	369.5	WP_011822511.1 - Hyperthermus butylicus - [NiFe] Group 1g	Group 1g	641	100	MTRTSRTIRIHIDPITRIEGHLGLRLHVDAETRKPTGEAWTFVTMFRGFEIFSIGRPPEDLPHVTSRICGVCGASHANASVLAVDMAYGVSPKPMGVVLRNMAFAMTDHIYDHSIILGMLEGPDYSAAIVSKFTPSVYDHAKKVYAEHRDIHGFTTIADIMEALNPLTGKVWQYAVRFQRLAREAGVLIYGRHSHPSTLIPGGISTDISDAENLLLAYTTRLIKLTAWVKWFYALWEDLLSFFEKEVTLPGGLPYSCNGLSYAYTSEPSECPGMKTTVLAVTSSGIFDDPEAYGEDMPQYDPVEFYKAIDKAAIKRLLKPGIVIRGELVSTSLKEYQRSIMEHVERAFYEDWDKPRWYREQDPEGSPLLHGKYDAKYHPWNKVTIPKLEGKAINWSGKY…
GB_GCA_013153145.1	JAADEY010000014.1_8	Archaea	Thermoproteota	Thermoproteia	Sulfolobales	Pyrodictiaceae	JAADEY01	JAADEY01 sp013153145	true	NiFe	301.9	WP_020962524.1 - Thermofilum sp. 1910b - [NiFe] Group 1g	Group 1g	653	53	MGMKKLLFIDPVTRIEGHLGIRAVVDVSTGAVDPASARTFVTMFSGFEVFLRGRPPEDAIHITSRICGVCGASHANASTIANDMAYGVSPTPLGIALRNMAFAMTDHIYDHPLILNMLEGPDYSEMLVSRMTPSVWEEAKKYDDLVFVDIHGYKTAADIMRDLNPITGKIWRLTVKYQRIAREAGVLIYGRHSHPATLIPGGIATDLTNAEYLFTAYLGRLVHLTAWVKFVAAVWHDLWRFYTYAVGLPDGRMYEFPRPAWGKVPKDSYLYNGLTYYNSILVTAGLFDEPEGSYAECGDYKSAEEFYACMDRAAKERLIPIAMVYKGKVVSQKYSDINVSEIEHPMHTFFKDWKGVQPILADKDPNGTPIHYGKYDVAYHPWNMMTIPAPQKIDWNGKY…
RS_GCF_001412615.1	NZ_CP013011.1_675	Archaea	Thermoproteota	Thermoproteia	Sulfolobales	Pyrodictiaceae	Pyrodictium	Pyrodictium delaneyi	true	NiFe	338.7	WP_014025627.1 - Pyrolobus fumarii - [NiFe] Group 1g	Group 1g	643	63.9	MPTREMLIDPITRIEGHLGLRVIVDTEARKPVKDSVRSFVTMFRGFEVFDLGRPPEDLPHINSRICGVCGASHANASVIAVDMAYGVSPYRMGVTLRNMAFAMTDHIYDHTIILNMLEGPDYSSAVVAFMTPSVYDQAKKTLAEHRDIHGFTTIAEIMDALTPITGKLWQLAAKFQRYAREAGVLIYGRHSHPSTLIPGGISTDLSNAEYLVTGYIFRLTKLTAWTKYMYTAWYDLLKFYEDLGYAENGISYHPDPAKSTVLAVASSGIFDDPETYESVGDYVEWEEFYKKMDENAKKRMIKPGIVLKGNLVTTSYADYNASIMEHTERAFFKDWKDKAKELPWYGELEARNFRDPLGNELLWGKYDPVYHPWIKVTIPEPSARDWAGKYSWVTHIRLV…
RS_GCF_001462395.1	NZ_LNTB01000001.1_644	Archaea	Thermoproteota	Thermoproteia	Sulfolobales	Pyrodictiaceae	Pyrodictium	Pyrodictium occultum	true	NiFe	345.9	WP_014025627.1 - Pyrolobus fumarii - [NiFe] Group 1g	Group 1g	645	63.3	MPTREMIIDPITRIEGHLALRVIVDTEARRPIKDSVRSFVTMFRGFEVFDLGRPPEDLPHINSRICGVCGASHANASTLAVDMAYGVTPYRMGVALRSMAFAMTDHIYDHTIILNMLEGPDFSSPVVALMTPKVYDQAKKTLAEHRDIHGFTTIAEIMDALTPITGKMWQLAAKFQRYAREAGVLIYGRHSHPSTLIPGGISTDLTNAEYLLTGYMFRLTKLTAWGKFMYSVWHDLLKFYEDLGYAENGISYHPDPAKSTVGAVASSGIFYDPEVYESIGDYVEWEEFYRNIDKAAATRLLRPGIVLRGQLVTNKYTEYNASIMEHVERAFYKDWANKVRDLPWYDELAKNDFKDPLGNRLLWGKYNPAYHPWLKITIPNPTARDWAGKYSWVTHVRLV…
RS_GCF_000223395.1	NC_015931.1_79	Archaea	Thermoproteota	Thermoproteia	Sulfolobales	Pyrodictiaceae	Pyrolobus	Pyrolobus fumarii	true	NiFe	334.7	WP_014025627.1 - Pyrolobus fumarii - [NiFe] Group 1g	Group 1g	641	100	MVREIKLHIDPVTRIEGHLGVRVHVDADTRKPTGKVWAFVTMFSGFEIFGIGRPPEDLAHVTSRICGVCGASHANASTLAVDMAYGVSPKPMGVVLRNMAFAMTDHIYDHTIILGMLEGPDYSAALVKKFTPKVYEAAKQTRAENRDIHGFTTIADIMEALNPVVGKVWQLAVKFQRIAREAGVLIYGRHSHPSTLLPGGIATDLSNAQYLFTGYTFRLAKLTAWAKWFYALWEDLMRFYEENVTLDPAGNLSYACNGLSYAYTEEPKECPGMRTTVLAAASSGLFDDPEVYGEGMPEYNPEEFYKSIDKAGRARMLKPGVIIKGKMVTDKLTEYQVSIMEHVERAFYKEWDMPDFGTDVDPAGNKLLWGRVDPRFHPWNKITVPEVTSKTIKWDGKYT…
GB_GCA_003978665.1	QNYQ01000046.1_18	Archaea	Thermoproteota	Thermoproteia	Sulfolobales	Pyrodictiaceae	QNYQ01	QNYQ01 sp003978665	true	NiFe	352.4	WP_011752262.1 - Thermofilum pendens - [NiFe] Group 1g	Group 1g	596	69	MVRFEMVIDPITRIEGHLGLRVVVDSDTRRPDPESVRSFATMFRGFEVFSVGRPPEDLPHITSRICGVCGASHANADVIAVDMAYGVSPLPLGVVLRNMAFAMTDHIYDHTIILNMLEGPDYSELMVSKLTPSVWSEAQKALAEHRDIHGFTTIADIMRALNPISGKMWQYAVKYQRLAREAGVLLYGRHSHPSTLIPGGISTDLTNAEYLVIGYTYRLTKLTAWAKFNYYVWHDLLSFYESIGYSDNGLTYDPPITVSGGLFDDPEEYSSIGDYADPEDFYKNMDKAMSKRIIKPGLVLNGRLVSKSYTEIQNSIMEHVETAFYHDWADKARGLEFYTEEDPAGRKLLWGRHDPAYHPWNKITLPNPQARDWAGKYSWVTNVRLVWKDGSKVPFEVGP…
GB_GCA_013153105.1	JAADFC010000152.1_8	Archaea	Thermoproteota	Thermoproteia	Sulfolobales	Pyrodictiaceae	QNYQ01	QNYQ01 sp013153105	true	NiFe	343.3	WP_011822511.1 - Hyperthermus butylicus - [NiFe] Group 1g	Group 1g	649	61.3	MVKKELLIDPITRIEGHLALRVIVDTNTRRPERESVRSYVTMFRGFEVFDIGRPPEDMPHINSRICGVCGASHANASVIAADMVYGVSPYRMGVALRNMAFAMTDHIYDHTIILNMLEGPDYSAPVVATMTPSVYAEAKKTLAPNRDKHGFTTIADIMAALTPITGKVWQLAAKFQRYAREAGVLIYGRHSHPSTLIPGGISTDLSNAEYLVIGYIYRLTKLTAWVKYMYYIWEDLLTFYRDTYKYEDNGISYHPDEAKSTVLAVASSGIFDDPETYEAVGDYVEWEEFYKAMEENAKKRMLKPGVVYKGELIHNSYAKYQASIVEYVDHAFYEDWADKVSTLPWYGELEKSDFADPLGNKLAGGKSELVPYHPWLKVTLPKLTARDWNGKYTWVAHVR…
GB_GCA_013540595.1	JABXKE010000002.1_869	Archaea	Thermoproteota	Thermoproteia	Sulfolobales	Pyrodictiaceae	QNYQ01	QNYQ01 sp013540595	true	NiFe	361.3	WP_020962524.1 - Thermofilum sp. 1910b - [NiFe] Group 1g	Group 1g	605	67.8	MVKKEMIIDPITRIEGHLGLRVIVDTETRRTDPESVRSFVTMFRGFEVFLRGRPPEDEPHIASRICGVCGASHANAGVKAVDMAYGVTPLPMGVVLRNLAWVMTDHLYDHSIILNMLEGPDYSEAIVSKLTPSVYEEAKKTYAEHRDIHGFTTIADIMKALNPISGKMWQLAVKYQRLAREAGVLIYGRHSHPSTLIPGGISTDLTNAEYLLVGYTYRLTKITAWVKFNYLVWEDLLRFFEDIGYADNGLTYDPPIVVSSGIFEDPEAYASIGDYADWEEVYKGIDGAAEARTLKPGIVLKGELVTTKYTEINVSIMEHVERAFYLDWADKVRNEEWYTEQDPLGRKLLWGHYDPAYHPWNKVTVPKPGARDWASKYSWAAHVRLVWKDGTIVPFEVGP…
GB_GCA_000389735.1	APJY01000004.1_28	Archaea	Thermoproteota	Thermoproteia	Sulfolobales	Sulfolobaceae	Acd1	Acd1 sp000389735	true	NiFe	312.6	WP_012123507.1 - Ignicoccus hospitalis - [NiFe] Group 1g	Group 1g	641	49	MSSPIKMRIDPITRVAGHLGLTVTVDPNTGQVVNNQAYTYVTMFRGFEVFLRGRQPPDAVHITSRSCGVCGAAHANGSVRANDMALGAVPHPLGHALRNLAYAMTDMTYDHPTILNVLEGPDFSAEVMQNYYPSCWQAAQQTQAEYSDVHGFTTIADIMTALNPFTGWLWQKTIKYQLIAREAGVLIYGRHSHPPMLIPGGIGTDLSVGESLFVQYMYRLTKLTAWTKVLVAAWMDLANFLINNCGYEKQGLTYAKPTYISSYGFESPVLYSNLGDNYVDIYKNYDSLANTADEGPQTVFRATIVRNGELLSKSFIDLNVAQLEFVNSSFYQDWAKITQPFTETDPIGNTLAWGLQNSDGINLYMYHPWNKTTIPNPIAPNFMEKYSWDAEPRLVWKDG…
GB_GCA_000389735.1	APJY01000001.1_277	Archaea	Thermoproteota	Thermoproteia	Sulfolobales	Sulfolobaceae	Acd1	Acd1 sp000389735	true	NiFe	249.4	WP_080561888.1 - Sulfolobus islandicus - [NiFe] Group 1l	Group 1l	568	30.6	MELDLEPISRIEGHLGVHVKVEDGEYVDARVKVTMYRGFESLLKGKDLHLAPNVAGKICGVCGATHTLVSTEALEMAYGVYPSSDAIKFRNIAYSLADIMYNNVTVVYLFQAIDYSAEVVKKHTPSVYERAKETNCEFRDVHGYPKVSSILDNLYFGKEIYRSAFRVQTALRDLATAIWLRYPQPLSLKPGTITIRDPSIAEKVKKFMKEDREIEKLFYIMAELREFFAGYKRIEDDYVTYGLLESDEYDADYEGMDEWGSKREFPAALIINGELVEDRLSKILLSVRVYVDGTPYEDWDREYERDELGNELDRRHPWNKETKLKGKIVINNFVPTVKQYYNGKEYMPTTGDIARLYAYRLKKGKIRALGYEWEPRGNTVMERTFARIFTVAYLKEYLQ…
RS_GCF_003201835.2	NZ_CP029289.2_801	Archaea	Thermoproteota	Thermoproteia	Sulfolobales	Sulfolobaceae	Acidianus_B	Acidianus_B brierleyi	true	NiFe	298.6	WP_011850254.1 - Pyrobaculum calidifontis - [NiFe] Group 1g	Group 1g	662	49.5	MSSIKLTVDPVTRVAGHLGMTATVDTNTRQVINNQGYTYVTMFRGFEVFLRGRQPPDAVHITSRSCGVCGAAHANASVRANDMALGAVPYPLGQTLRNLAYAMTDMIYDHLIILNVLEGPDFSAQVMQTYYPSCWQTAQQTQAEYSDIHGFSTIADIMTALNPFAGWLWVHAVKAQILAREAGVLIYGRHSHPPMLIPGGIGTDLSVGESLFTQYMYRLTTLTAMAKVVIAAWMDLANFLINNCNYQYQGLTYSAPTYISSYGYESPELYSNLGDTYEDIYKNYDTLAQQASEGPQTVFRATIVRNGELLSKSFIDLNVGQLEFVNSSYYHNWAHITSPFTETDPIGNKLAWGLTESDGTPLYMYHPWNKTTIPNPQAMNFMDKYSWDAEPRLSWNDGT…
RS_GCF_003201835.2	NZ_CP029289.2_2920	Archaea	Thermoproteota	Thermoproteia	Sulfolobales	Sulfolobaceae	Acidianus_B	Acidianus_B brierleyi	true	NiFe	139.6	WP_015922819.1 - Thermomicrobium roseum - [NiFe] Group 1h	Group 1h	717	29.3	MATTPYYFTFDWTKPVLIEPIVRIKPELGIQVTYDFSTNRANDAYAAAGMFRGFEIFMRNKPGPDVIMLSSRECGICGEHHQYIERIAQEMAQAGNAPPPLGLEGIVLGIDAAMTYDATAHLTALGGPDWSSLFFKIAGYFPKEIYEIAQQTPLSKVAQYSEAFPMGAPTELEMAGVKIKTVSDIMDALVPIIGAYFLEGAYSWRILHEAELLYYLRIPHPITMVPGGIGVPPTVENLQRYLQRMINGTAWLMKQMAAYEYLDLFLADYNNVFGIQALYDKLNGTLGFAEEGNRPGNFVSYGQSDVSETPSVTPSTTKVAPYDATYANMGAWGRARVVKPGLVIQQSASSPPTLVTNDLIDINLGIREFVESSWYNPWYKDGSFASEVPSEVAGIEEDP…
RS_GCF_003201835.2	NZ_CP029289.2_757	Archaea	Thermoproteota	Thermoproteia	Sulfolobales	Sulfolobaceae	Acidianus_B	Acidianus_B brierleyi	true	NiFe	231.3	WP_080561888.1 - Sulfolobus islandicus - [NiFe] Group 1l	Group 1l	555	31.4	MVDLSLDPISRIEGHLGIHVKVENGEYTDSKVEVSMFRGFENLLKGKELHLAPNITAKICGVCGATHTLVSTEALEMASGLYPSERAIAFRNVAYSLADIMYNNVTVTYLFQSIDYSTEIVGKQTPKEYERAKNTPCKFKDVHGFSKISDILDNLYFGKSIYREAFKLQTNLRDLATAIWLRYPQPLSMKAGSITVRDPSIIDKVKKFMKEDKTIDKLFYIMADLRDFIDYYNNIDEDFVTYGLLEGGEYNADYEEMDSWAEERLFPPALIRKGEVIETNLSKILLGVRVYIGGTPYEKWDREYDKDELGNEIDEKHPWNKETKIKSLINTNFVPTVKQFHGEEFMPTTGDIARLYSMRLRRGKISALNYEWEPRGNNVIERTFARIFTVAFLKEFLEN…
RS_GCF_003201835.2	NZ_CP029289.2_2897	Archaea	Thermoproteota	Thermoproteia	Sulfolobales	Sulfolobaceae	Acidianus_B	Acidianus_B brierleyi	true	NiFe	393.5	WP_009070398.1 - Metallosphaera yellowstonensis - [NiFe] Group 2e	Group 2e	513	69.2	MNEKIISPLNRVEGDLDLKVVFRGNKVIEAYPMSRLFRGIEIILKNKYPMDSLVITPRICGICGGSHLMSAVEALDMAYKAEVPPNAVLLRNIMALAEMGQNDVRHTYLMFMIDTVNKKYEKMDFYKDMVTRWAPFYGTSYKAAVKWSKRYTEIYAIFGGQWPHGSSMVPGGVTADPYPNDILKARGIINEITSEFIEKVMLGGPLDQFLQLKSVKDLDQWSQDYPNGDISKLWIYGREMKWDKIGKGSNFLMSFGHVPSAEDYTTENPKLRFKRGILNLDTMEFSSIDQANMLEFVTKSFYSYSNGDIGLHPFEGETNPLSPFSNDKYTFTKTFRYKLNGKLIAPEVGALSMMAVDNNPLIIDLLNKLGSNVLLREIARFVRLAIISEIIIEELEKFR…
RS_GCF_009729015.1	NZ_CP045482.1_1590	Archaea	Thermoproteota	Thermoproteia	Sulfolobales	Sulfolobaceae	Acidianus	Acidianus ambivalens	true	NiFe	309.7	WP_012123507.1 - Ignicoccus hospitalis - [NiFe] Group 1g	Group 1g	641	48.8	MKIDPITRVAGHLGLTATVDPNTGQVINNQAYTYVTMFRGFEVFLRGRQPPDAVHIVSRSCGVCGAAHANASVRANDMALGAVPYPLGQALRNLAYAMTDMIYDHSIILNVLEGPDFSAEVMQQYYPSCWQAAQQTQAEYSDIHGFSTIADIMTALNPFTGWLWQKSVKYQIIAREAGVLIYGRHSHPPMLIPGGIGTDLSVGESLFTQYMYRLTKLTAWTKVVIAAWMDLANFLINNCDYETQGLTYAKPTYISSYGYESPVLYSNLGDNYQDIYKNYDSLANTADEGPQTVFRATIVRNGELLSKSFIDLNVAQLEFVNSSFYHDWAKITSPFTETDPIGNTLAWGLQDSDGVNLYMYHPWNKTTIPNPMAPNFMDKYSWDAEPRLVWKDGTMWAYE…
RS_GCF_009729015.1	NZ_CP045482.1_1658	Archaea	Thermoproteota	Thermoproteia	Sulfolobales	Sulfolobaceae	Acidianus	Acidianus ambivalens	true	NiFe	254.4	WP_089935866.1 - Candidatus Entotheonella palauensis - [NiFe] Group 1l	Group 1l	560	26.8	MDLDLDPISRIEGHLGVHVKVDNGEYVDAKVGVSMYRGFENLLKGKDIHLAPNIAGKICGVCGATHALVSTEALEMASGIYPSTQAIKYRNIAYSLADLMYNNITVTFLFQAIDYSTEIVSKYTPSVYDKAKDTSCEFKDIHGYPKISSILDNLYFGKEIYRTAFRLQTALRDLATAIWLRYPQPLSLKPGSITIRDPSVAEKVKKFMKEDKSIEKLLYIMADLREFFTEYKKIEDNYVTYGLLESEEYDADYEKMDEWSSKREFPPALIINGEIVEDRLSKILLGVRVYVDNTPYDEWDREYEKDELGNDIDRRHPWNKETKLRDKIIINNFVPTVRQYYDGKEYMPTTGDIARLYAYRLKKGKIRALGYKWEPRGNNVIERTFARMFTVAYLKEYLQ…
RS_GCF_000632495.1	NZ_JFZT01000066.1_22	Archaea	Thermoproteota	Thermoproteia	Sulfolobales	Sulfolobaceae	Acidianus	Acidianus copahuensis	true	NiFe	302.7	WP_011850254.1 - Pyrobaculum calidifontis - [NiFe] Group 1g	Group 1g	653	49	MSSNQNQIKLVVDPVTRVAGHLGLTASVNTDTRQVINDDAYTYVTMFRGFEVFLRGREPPDAVHITSRSCGVCGAAHANASVRANDMALGAVPYPLGQSLRNMAYAMTDMIYDHSIILNVLEGPDFSAQVIQQYYPTWWATAQQTKAEYTDIHGFSTIADIMTALNPFSGSLWVNAVKAQILAREAGVLIYGRHSHPPMLIPGGIGTDLSVGESLFSEYMYRLTSLTAWVKVIISSWMDLANFLIENFDYELQGLTYENPTYISSYGYESPVLYSELGESDSEIYGNYDNLSQNASEGPQSIFRPAIVRNGELLSKSFIDLNVGQLEFVNSSYYRDWAKITSPFSETDPIGNKLAWGLTAEDGTPLYMYHPWNKTTIPNPQGQNFMDKYSWDAEPRLVW…
RS_GCF_000632495.1	NZ_JFZT01000057.1_34	Archaea	Thermoproteota	Thermoproteia	Sulfolobales	Sulfolobaceae	Acidianus	Acidianus copahuensis	true	NiFe	146	WP_015922819.1 - Thermomicrobium roseum - [NiFe] Group 1h	Group 1h	701	29.1	MATSSPYYFTFDWTKPVLIEPVVRIKPELGIQVTYDSNISRATDAYASAGMFRGFEIFMRSKPAPDVIMLSSRECGICGEHHQYIERVAQEMAQGGNPPPPLGLEGIMLANDAAMSYDATAHLTALGGPDWSSLFFKIAGYFPPQIYEIAQQTPLSKVAQYSKAFPMGAPTQLQMAGTTINTIADLMDSLVPIIGAYFLEGAYSWRIWHEAEVLYYLRIPHPISMVPGGIGVPPTVENMQRYLQRMIDGTAWMMKQMAAYEYLDLFLADYDNVFGIQGLYDKLNGTLGFAEEGNRPGNFVSYGQSDVSEAPTVTPSSTTVSPYDATYENMGAWGRARVIKPGLVIQTSPTSAPQLVTNDLIDINLGVREFVESSWYTPWYSNGAFNSEVPSNVSGITED…
RS_GCF_000632495.1	NZ_JFZT01000066.1_32	Archaea	Thermoproteota	Thermoproteia	Sulfolobales	Sulfolobaceae	Acidianus	Acidianus copahuensis	true	NiFe	236.5	WP_104527565.1 - Blastococcus saxobsidens - [NiFe] Group 1l	Group 1l	575	29.7	MKDISLDPISRIEGHLGVKVKYDHGEYVDARVEVTMFRGFENLLLGKEPQTAINLAGKICGVCGATHTLVATEAMEMASGVYPSEKVIAFRNIAYSLADVMYNNLVVSFLFQGIDYSTEILKEKSPKDYERGKDTSCQFKDIHGYNKISDIMDNLYFGKEIYKEAFKLQTNLRDLATLIWLRYPQPLSLRPGTLSIRDESAPQKIKEFLKGDKIIQKLLYIMADLRDFYTGFYKDIEEDFVSYGLLESSDYNADYENMDDWGKKRLFPPAIIRGREIVEDRLSKILLGIRVDVEGRPYENWKQEYTQDELGNELDEKHPWNKETKLGNLLNTNFIPTIKQYYNGQVFMPSTGDLARLYTMRLLKGKVKALGYEWEPRGNNVIERTFARVFTIAFLKEFL…
RS_GCF_000632495.1	NZ_JFZT01000057.1_13	Archaea	Thermoproteota	Thermoproteia	Sulfolobales	Sulfolobaceae	Acidianus	Acidianus copahuensis	true	NiFe	418.5	WP_012020882.1 - Metallosphaera sedula - [NiFe] Group 2e	Group 2e	513	67.3	MSSKIISPFNRVEGDLDLKIEFSGNTVVKAYAISRLFRGIEIILKEKYPMDALVITPRVCGICGGSHLLASAQALDMAYKAEVPENGVRLRNVMSMAEMGQNDARHIYLMFLIDTVNRKYEKFPFYKDMVMRWAPFYGSSYKAAVVWSKRYTEIYAIFGGQWPHGSSIVPGGITCEPTPEDIIKAKAILKTIKENFIEKVLLGGPLTQFLELKSQSDLDQWSEDYPQGDISKIWIYGKEMEWDKLGSGSQYLMSFGHLPLAENYSQGKGELRFRSGILNLKTWEIFPLEQGNIAEFVTHSFYTYTKGNVGLHPFKGETIPIMPKENGKYTFTKAFRYSLNGEYIAPEVGSLAMLSVSLNPLIVDILRRRGKSVLVREISRILRLVLIHKFVEEELGNYE…
GB_GCA_003086435.1	QEFD01000111.1_7	Archaea	Thermoproteota	Thermoproteia	Sulfolobales	Sulfolobaceae	Acidianus	Acidianus hospitalis	true	NiFe	312.3	WP_012123507.1 - Ignicoccus hospitalis - [NiFe] Group 1g	Group 1g	641	49	MKIDPITRVAGHLGLTATVDPNTGQVINNQAYTYVTMFRGFEVFLRGRQPPDAVHITSRSCGVCGAAHANASVRANDMALGAVPYPLGQALRNLAYAMTDMIYDHSIILNVLEGPDFSAEVMQQYYPSCWQAAQQTQAEYSDIHGFSTIADIMTALNPFTGWLWQKSVKYQIIAREAGVLIYGRHSHPPMLIPGGIGTDLSVGESLFTQYMYRLTKLTAWTKVVIAAWMDLANFLINNCDYETQGLTYAKPTYISSYGYESPVLYSNLGDNYQDIYKNYDSLANTADEGPQTVFRATIVRNGELLSKSFIDLNVAQLEFVNSSFYHDWAKITSPFTETDPVGNTLAWGLQDSDGVNLYMYHPWNKTTIPNPMAPNFMDKYSWDAEPRLVWKDGTMWAYE…
GB_GCA_003086435.1	QEFD01000037.1_7	Archaea	Thermoproteota	Thermoproteia	Sulfolobales	Sulfolobaceae	Acidianus	Acidianus hospitalis	true	NiFe	248.2	WP_089935866.1 - Candidatus Entotheonella palauensis - [NiFe] Group 1l	Group 1l	560	26.8	MDLDLDPISRIEGHLGVHVKVDNGEYVDAKVGVSMYRGFENLLKSKDLHLAPNIAGKICGVCGATHTLVSTEALEMASGIFPSVQAIKYRNIAYSLADLMYNNITVTFLFQAIDYSTEIVSKYTPSVYDKAKDTSCEFKDIHGYPKISSILDNLYFGKEIYRTAFRLQTALRDLATAIWLRYPQPLSLKPGSITIRDPSVAEKVKKFMKEDKSIEKLLYIMADLREFFTEYKKIEDNYVTYGLLESEEYDADYEKMDEWASKREFPPALIINGEIVEDRLSKILLGVRVYVDNTPYDEWDREYEKDELGNDIDRRHPWNKETKLKDKIIINNFVPTVRQYYDGKDYMPTTGDIARLYAYRLKKGKIRALGYEWEPRGNNVIERTFARMFTVAYLKEYLQ…
GB_GCA_003086435.1	QEFD01000207.1_8	Archaea	Thermoproteota	Thermoproteia	Sulfolobales	Sulfolobaceae	Acidianus	Acidianus hospitalis	true	NiFe	386.3	WP_009070398.1 - Metallosphaera yellowstonensis - [NiFe] Group 2e	Group 2e	514	68.1	MNEKIISPLNRVEGDLDLKVVIEHNRVIKAYPMSRLFRGIEIILRNKYPMDSLVITPRICGICGASHLYATAQALDMAYNAHVPPNGVRLRNVMALAEMAQNDVRHIYLMFLIDTVNKKYENLPFYKDMVLRWAPYIGSSYKEAVKWSKKYTEIYAIFGGQWPHGSAMVPGGVTTEPYYNDIMKAKGILTHITEEFLEKTVLGGPLYQFLEINSLKGLEQWCIDYPNGDLCKIWNYGKDMGWLELGRGSNYLMSFGHVPLAEKYVPGKSKLIFEKGIINLENWEKIDLDQNNILEFVSNSYYTYYEGEKIGLHPFDGETNPLPPNINSSKYTFTKACRYKLGNSLIAPEVGVISMLTVGGNSLMVDLVRRFKSNVLLREIARIIRLALIHKIIMNELND…
RS_GCF_009729545.1	NZ_WFIY01000004.1_1359	Archaea	Thermoproteota	Thermoproteia	Sulfolobales	Sulfolobaceae	Acidianus	Acidianus infernus	true	NiFe	314.5	WP_012123507.1 - Ignicoccus hospitalis - [NiFe] Group 1g	Group 1g	647	48.5	MSNPLTMKIDPITRVAGHLGLTATVDPNTRQVINNQAYTYVTMFRGFEVFLRGRQPPDAVHITSRSCGVCGAAHANASVRANDMALGAVPYPLGQALRNLAYAMTDTIYDHSIILNVLEGPDFSAEVMQQYYPSCWQAAQQTQAEYSDIHGFSTIADIMTALNPFTGWLWQKSVKYQIIAREAGVLIYGRHSHPPMLIPGGIGTDLSVGESLFTQYMYRLTKLTAWTKVVIAAWMDLANFLIDNCDYEKQGLTYAAPTYISSYGFESPVLYSNLGDNYQDIYKNYDSLANTAEEGPQTVFRATIVRDGEFLSNSFIDLNVSQLEFVNSSFYHDWAKITSPFTETDPIGNTLAWGLQDSDGVNLYMYHPWNKTTIPNPMAPNFMDKYSWDAEPRLVWKDG…
RS_GCF_009729545.1	NZ_WFIY01000004.1_1432	Archaea	Thermoproteota	Thermoproteia	Sulfolobales	Sulfolobaceae	Acidianus	Acidianus infernus	true	NiFe	145.6	WP_006543203.1 - Frankia sp. EUN1f - [NiFe] Group 1h	Group 1h	725	29	MSSASSPYYFTFDWTKPVLIEPIVRIKPELGIQVTFDFNTNRATDAYASGGMFRGFEIFMRNKPGPDVIMLSSRECGICGEHHQYIERIAQEMAQGGNAPPPLGLEGIVLGIDAAMTYDATVHLSALGGPDWSSLFFKIAGYFPKEIYEIAQQTPLSKVAQYSEAFPMGAPSELEMAGVKLKTVADIMDALVPIVGAYFLEGAYSWRILHEAELLYYLRIPHPITMVPGGIGVPPTIENLQRYFQRMVDGTAWLMKQMAAYEYLDLFLADYDNVFGIQALYDKLNGTLGFAEEGNRPGNFVCYGQSDVSEAPVVTPSSTPVAPYDATYENMGDWGRARVVKPGLVIQQSSTSPPTLVTNDLIDINLGIREFVESSWYNPWVKDGTFASEVPSEVAGITE…
RS_GCF_009729545.1	NZ_WFIY01000004.1_1427	Archaea	Thermoproteota	Thermoproteia	Sulfolobales	Sulfolobaceae	Acidianus	Acidianus infernus	true	NiFe	255.8	WP_089935866.1 - Candidatus Entotheonella palauensis - [NiFe] Group 1l	Group 1l	554	26.5	MDLDLDPISRIEGHLGVHVKVDNGEYVDAKVGVSMYRGFENLLKGKDLHLAPNIAGKICGVCGATHVLVSTEAIEMASGIYPSPEAIKYRNLAYSLADLMYNNITVAFLFQAIDYSTEIVSKYTPNVYERAKNTSCEFKDVHGYPKISSILDNLYFGKEIYRSAFRLQTAFRDLATAIWLRYPQPLSLKPGSITIRDPSIVEKVKKFMKEDKEIEKLFYIMADLREFFTEYKKIEDDYVTYGLLESDDYDADYESMDMWGAKREFPPALIINGELVEDRLSKILLGVRVYVDNTPYDDWNKEYEKDELGNEIDKRHPWNKETRLKDKIIINNFVPTVKQYYKGKEYMPTTGDIARLYAYRLKKGKIRALGYEWEPRGNTVMERTFARVFTVAYLKEYLQ…
RS_GCF_009729545.1	NZ_WFIY01000004.1_1454	Archaea	Thermoproteota	Thermoproteia	Sulfolobales	Sulfolobaceae	Acidianus	Acidianus infernus	true	NiFe	386.6	WP_009070398.1 - Metallosphaera yellowstonensis - [NiFe] Group 2e	Group 2e	514	68.5	MNEKIISPLNRVEGDLDLKVIIENNRVIRAYPMSRLFRGIEIILRNKYPMDSLVITPRICGICGASHLYATAQALDMAYNAYVPPNGVRLRNVMALAEMAQNDVRHTYLMFLIDTVNKKYENLPFYKDMVLRWAPYIGSSYKEAVKWSKKYTEIYAIFGGQWPHGSAMVPGGVTTDPYYNDIMKAKGILTHITVEFLEKTVLGGPLYQFLEINSLNGLEQWCTDYPNGDLCKIWNYGKDMGWLELGRGSNYLMSFGHVPLAEKYVPGNSKLMFDKGIINLENWEKIDLDQNNILEFVSSSYYTYDEGEKIGLHPFDGETKPLPPNASSSKYTFTKAFRYKLGNSLIAPEVGAISMLTVGGNSLMVDLVRRFKSNVLLREIARIIRLALIHKIIMDELND…
RS_GCF_002116695.1	NZ_CP020477.1_844	Archaea	Thermoproteota	Thermoproteia	Sulfolobales	Sulfolobaceae	Acidianus	Acidianus manzaensis	true	NiFe	308.7	WP_012123507.1 - Ignicoccus hospitalis - [NiFe] Group 1g	Group 1g	641	49	MSNSNQNNQSNSSQINMVIDPITRVAGHLGLTATVDTTTKQVVNNNAYTYVTMFRGFEVFLRGRQPPDAVHITSRSCGVCGAAHANASVRSNDMALGAVPYPLGQALRNLAYAMTDMIYDHSIILNVLEGPDFSAQVMQTYYPSCWQTAQQTQATYSDIHGFSTIADIMTALNPFQGYLWVNSVKAQILAREAGVLIYGRHSHPPMLIPGGIGTDLSVGESLFTQYMYRLTTLTAWVKVVIAAWMDLANFLIDNCNYQYQGLTYSKPTYISSYGYESPELYSNLGDDYTTIYGNYDSLANKASEGPQTVFRATIVRNGELLSKSFIDLNVAQLEFVNSSYYHNWAHITSPFTETDPAGNKLAWGLSESDGTPYYMYHPWNKTTIPNPIAQNFMDKYSWD…
RS_GCF_002116695.1	NZ_CP020477.1_881	Archaea	Thermoproteota	Thermoproteia	Sulfolobales	Sulfolobaceae	Acidianus	Acidianus manzaensis	true	NiFe	239.5	WP_080561888.1 - Sulfolobus islandicus - [NiFe] Group 1l	Group 1l	555	32.3	MDLSLDPISRIEGHLGVNVKVEDGKYVEAKIGVSMFRGFENLLKGKDLHLAPNITAKICGVCGATHTLVSTEALEMATGVYPSERSIAFRNVAYSLADLMYNNVTVAFLFQGIDYSTEIVSKYTPKEFERAKNTSSEYKDVHGYSKISDIMDNLYFGKEIYKEAFKLQTSLRDLATSIWLRYPQPLSMKPGGITIRDPNVIQKVKDFMKQDKTIEKLLYVMADLREFYKDIYKKIDNNFVTYGLLESGEYNADYEEIDNWADKRVFPPALIRNGELIESNLSKILLGVRVYVKDTPYDEWNKDVEKDDLGNEIDVRHPWNKETKIKSLVTTNFVPTVKQFYKDEFMPATGDIARLYSYRLRRGKISALNYSWEYRANDVIERTFARVFTVAFLKEYLEN…
RS_GCF_002116695.1	NZ_CP020477.1_905	Archaea	Thermoproteota	Thermoproteia	Sulfolobales	Sulfolobaceae	Acidianus	Acidianus manzaensis	true	NiFe	404.8	WP_009070398.1 - Metallosphaera yellowstonensis - [NiFe] Group 2e	Group 2e	513	66.3	MNEKIISPLNRVEGDLDLKVELKGNKVVKAYPMSRLFRGIEIILKNKSPMDSLVITPRVCGICGGSHLYSTVRALDMAYKAEVPPNGVLIRNIMSLAEMGQNDVRHTYLMFLIDSVNKKYESFPFYKDMVLRWAPFYGSSYKEAVKWSKKYTEIYAIFGGQWPHGSSMVPGGVTAEPYPDDIMKAKAIIKEISSELVEKVMIGGPTEQFLSVKSMKDLNQWCEDYPNGDICKIWIYGKEMKWDKLGKGSDYLMSFGHVPLDEKYNQENPELMFKSGILNLNNFETLQLNQENFLEFVSKSYYTYSSGDIGLHPFQGETNPIPPISKDKYTFTKAFRYKLKDKLIAPEVGALSMLAVGGNDLILDLLKHLGTNVLLREIARFIRIVLINKIIEEQLEKYK…
RS_GCF_003201765.2	NZ_CP029288.2_801	Archaea	Thermoproteota	Thermoproteia	Sulfolobales	Sulfolobaceae	Acidianus	Acidianus sulfidivorans	true	NiFe	311.4	WP_012123507.1 - Ignicoccus hospitalis - [NiFe] Group 1g	Group 1g	644	49.7	MSNSSQNQSNSSQIKMVIDPITRVAGHLGLTATVDTTTGKVSNNEAYTYVTMFRGFEVFLRGRQPPDAVHITSRSCGVCGAAHANGSLRANDMALGAVPYPLGHALRNLAYAMTDMIYDHSIILNVLEGPDFSAQVMQQYYPSCWQAAQQTKATYSDIHGFSTIADIMTALNPFQGYLWVNSVKAQILAREAGVLIYGRHSHPSILIPGGIGTDLSVGESLFTQYMYRLTTLTAWVKVVISAWMDLANFLIDNCNYQYQGLTYSKPTYISSYGFESPELYSNLGDDYTTIYENYDSLAHTASEGPQTVFRATIVRNGELLSKSFIDLNVAQLEFVNSSYYHNWAHITSPFTETDPAGNKLAWGLQESDGTPYYMYHPWNKTTIPNPVAQSFMDKYSWDA…
RS_GCF_003201765.2	NZ_CP029288.2_788	Archaea	Thermoproteota	Thermoproteia	Sulfolobales	Sulfolobaceae	Acidianus	Acidianus sulfidivorans	true	NiFe	235.6	WP_080561888.1 - Sulfolobus islandicus - [NiFe] Group 1l	Group 1l	558	30.3	MVNLSLDPISRIEGHLGVFTKVEKGEYIDAKIEVSMFRGFENLLKGKDLHLAPNIAAKICGVCGATHTLVSTEALEMASGLYPSETSIAFRNIGYSLADIMYNNITVLYLFQAIDYSSEIMKDKAPKEYERAKNTSCEFKDIHGYSKISDIMDNLYFGKEIYKEAFKLQTDLRDLATAIWLRYPQPLSIKPGSITIRDPSITEKVKKYMKEDKIIDKLFYIMAELRNFVNYYNNIEEDFVTYGLMEGDEYNADYEDMDYWADKRLFPPALIRNKEIIETNLTKILLGVRVYVEGTPYEKWNKEYEKDELGNEIDEKHPWNKETKIKTLINTNFVPTVKQFKDIEFMPTTGDLARLYAMRLRRGKVVALNYKWEPRGNNVIERTFARMFTVAFLKEFLIN…
GB_GCA_000565255.1	ASRH01000041.1_2	Archaea	Thermoproteota	Thermoproteia	Sulfolobales	Sulfolobaceae	Aramenus	Aramenus sulfurataquae	true	NiFe	232.2	WP_080561888.1 - Sulfolobus islandicus - [NiFe] Group 1l	Group 1l	558	31.2	MVELSLDPISRVEGHLGVHVKVDNGEYTEAKVKVSMFRGFENLLKGKELHLAPNVAGKICGICGATHTLVSTEALEMATATYPSERAIAFRNVAYSLADIMYNNVTVVYLFQAIDYSSEIVKKQTPKEYERAKNTPCQFRDIHGYSKISDIMDNLYFGKSVYREAFKLQTNLRDLATAIWLRYPQPLSLKPGSITVRDPSIVDKVKKFMKEDKTIEKLFYIMADLRDFIDHYKNIEEDFVTYGLLEGGGYDADYEEMDIWADERLFPPALIRKGEVIETSLTKILLGVRVYVDGTPYEMWSKEYDKDELGNEVDEKHPWNKETRIKSLISTNFVPIVKQFNGEEFMPTTGDIARLYSMRLRRGKISALNYQWEPRGNNVIERTFARIFTVAFLKEYLEN…
RS_GCF_000016605.1	NC_009440.1_973	Archaea	Thermoproteota	Thermoproteia	Sulfolobales	Sulfolobaceae	Metallosphaera	Metallosphaera sedula	true	NiFe	143.6	WP_013337401.1 - Vulcanisaeta distributa - [NiFe] Group 1g	Group 1g	717	28.7	MASSSPYYFTFDWTKPVLIEPIVRIKPELGIQVTYDSSSNRVTDAYAAAGMFRGFEIFMRNKPGPDVIMLSSRECGICGEHHQFIERIAQEMAQGGNAPPPLGLETIILANDAAMTYDATAHLTALGGPDWSSLFFKVAGYFPSQIYEIAQQTPLSKVAQESQAFPMGAPTQLEMAGVKLKTVSDLMDALVPIIGAYFLEGAYSWRILHEAELLYYLRVPHPITMVPGGIGVPATVENLQRYFQRMVDGTAWLMKQMAVYEYLTLFLADYNNTFGIQALYDKLNGTLGFAEEGNRPGNFVSYGQSDVSEAPSVTPSSTSVMPYDGTYENMGAWGRARVVKPGLVIQPNSNSPPQLVTNSLIDINLGIREFVESSFYTPWYENGSFNSEVPSSVSGIEED…
RS_GCF_000016605.1	NC_009440.1_951	Archaea	Thermoproteota	Thermoproteia	Sulfolobales	Sulfolobaceae	Metallosphaera	Metallosphaera sedula	true	NiFe	414	WP_012020882.1 - Metallosphaera sedula - [NiFe] Group 2e	Group 2e	513	100	MNEKVISPLNRVEGDLDLKVVFEGKKVVKAFPMSRLFRGIEIILKGKFPMDSLVITPRICGICGGSHLLSAAKALEMAYGASVPPNAVRLRNVMTLAEMGQNDVRHTYLMFLIDTVNLKYEKMGFYRDIVLRWAPYLGQSYKQAVAWSKRYTEIYAIFGGQWPHGSAMVPGGVTTDPLSNDIIKAKSILASITAEFLEKVILGGPLDQFLQVKSKRDLDQWAKDYPNGDISKIWNYGLEMKWDKIGSGSQYLMSYGHVTLPEHYDPASHVEKKRFREGLLDLRTREIHQIKEENIVEFVSHSFYSYEQGDKVGLHPYNGETTPLPPESKGKYTFTKAFRYKLGGKYVAPEVGALAMMVVAGDPLMTDLVYRIGTSVLAREIARIVRLARIHEIMREELE…
RS_GCF_000243315.1	NZ_JH597761.1_394	Archaea	Thermoproteota	Thermoproteia	Sulfolobales	Sulfolobaceae	Metallosphaera	Metallosphaera yellowstonensis	true	NiFe	133.1	WP_015922819.1 - Thermomicrobium roseum - [NiFe] Group 1h	Group 1h	700	29.6	MATSSPYYFTFDWTKPVLIEPIVRIKPELGIQVTYDSVSGRASDAYAAAGMFRGFEIFMRNKPGPDVIMLSSRECGICGEHHQFIERIAQEMAQGGNAPPPLGLEGIVLATDAAMTYDATAHLTALGGPDWSSLFFKIAGYFPSQIYEIAQQTPLSKVAQESQAFPMGPPSEMEMAGVKLRTVADIMDALVPIIGAYFLEGAYAWRILHEAELLYFLRIPHPITMVPGGIGVPPTVENLQRYFQRMVDGTAWLMKQMAAYEYLTLFLADYNNAFGIQALYDKINGTLGFAEEGNRPGNFVSYGQSDVSEAPSVTPSSTSVSPYDGTYENMGAWGRARVVKPGLVIQKNSNSPPTLVTNDLVDINLGIRELVESSFYTPWYENGSFNSEVPSSVSGIEQD…
RS_GCF_000243315.1	NZ_JH597761.1_409	Archaea	Thermoproteota	Thermoproteia	Sulfolobales	Sulfolobaceae	Metallosphaera	Metallosphaera yellowstonensis	true	NiFe	218.4	WP_050532427.1 - Pseudaestuariivita atlantica - [NiFe] Group 1l	Group 1l	518	27.6	MPEIDLTPVSRVEGHLSVRVKVEGDRYVEAKVSGEMFRGFELLLRGKKLAQAPNLVGKICGVCGATHTLVSTEVMEMLMGVYPSWRTVILRNAAYSLADIMYNNVVVTFLFQGLDFSTPLVTEKEYEKARETTCQFKDRHGFSKVSDLMGELYFGREIFRLAMKLQTELRELATAIWLRYPQPLSLKPGSITLRDPGVLEKVRKYMREDSKVERLLYVMAELREFYRGVFRDVGRDFVTYGLLEGEGYDADYSRMREWGDKRYFPPGLVKGGELVTGDLREILLGVEVLKRGGIEELRDPLGEKLSINHPWCIDATVPPKGEFIPKVLQNGISPTTGDIARLYVFSLRKGKPSALEYEWEYRSNDVIERSFARMFTVAMLKEVLENIEDPGGSLDPVKG…
RS_GCF_000243315.1	NZ_JH597761.1_373	Archaea	Thermoproteota	Thermoproteia	Sulfolobales	Sulfolobaceae	Metallosphaera	Metallosphaera yellowstonensis	true	NiFe	397.1	WP_009070398.1 - Metallosphaera yellowstonensis - [NiFe] Group 2e	Group 2e	513	100	MNERVISPLNRVEGDLDLKVIFEGRKVVKAYPMSRLFRGIEVILKGKYPMDSLVITPRICGICGGSHLLSAAKSLDMAYGAKVPPNAVRLRNVLTLAEMGQNDVRHTYLMFMIDSVNRKYEKLPFYRDMVLRWAPYVGTSYKQAVVWSKRYAEIYAIFGGQWPHGSAMVPGGITAEPFPNDVVKAKGIIRQITAEFLERTVLGGPLDQFLELESVEDLEQWAKDYPEGDVSKVWNYGQSMGWHRIGKGSQFLMSYGHVNVPEDYDPANSREKLVFSRGILDLNSWDRFEVDPNNVLEFVAHSFYTYDLGDRIGLNPFMGQTNPLPPNGKGKYTFTKTFRYKLKDRYVAPEVGALSMLVVAGNRLMTDLVKRFGTNVLAREVARFVRLALIHELILNNLD…
RS_GCF_900079115.1	NZ_LT549890.1_1268	Archaea	Thermoproteota	Thermoproteia	Sulfolobales	Sulfolobaceae	Saccharolobus	Saccharolobus solfataricus	true	NiFe	163.5	WP_013337401.1 - Vulcanisaeta distributa - [NiFe] Group 1g	Group 1g	728	29.3	MASSYLFKYDWTKPVVIEPIVRIKPELGIQVSVNIEGQNQVRAVEAYAGAGMFRGFEIFMRNKPAPDVIMLSSRECGICGEHHQFIERIAQEMAMGGYAPPPLGLETIMLANDAAMMYDHTAHLTALGGPDWSSLFFKIAGYYPPEIYQLAQQTPISKVLEYSEAFPNGAPSELKFSGVTMRTVADIMDGLVPIIGAIWLEGAYVWRIFHEAELLYYLRVPHPITMVPGGIGVPATVENLQQYLQRLVDGTAYLKKQVAYWEVLNLFLTDYGNAFGVQAYYDKYNNLGFAEMGNRPGNYLCYGQSDVAEPPSVTPSSTSVMEYDATYENMGAWGRARVVKPGLVIQTSPNSPPQLVTNSLIDINLGMRQFIESSFYEDWVNNPQVPSEVSGISQDPIGN…
RS_GCF_001719125.1	NZ_CP017006.1_102	Archaea	Thermoproteota	Thermoproteia	Sulfolobales	Sulfolobaceae	Saccharolobus	Saccharolobus sp001719125	true	NiFe	432.1	WP_080561888.1 - Sulfolobus islandicus - [NiFe] Group 1l	Group 1l	572	77.8	MCLDKLSPEECKELDPPGSQSSNVREIFWDPVSRVAGDLAFYVKVDLNARKVIEARSVAALFRGYEVILRGRDPRDAAMISSRACGVCGGVHSVTSVMAQEMAYGVTPPPLAVVMRNLAGAAEMMYDHPLHLFLLAGPDYSAAIVSKTNPTLYETAKKTPAEHRDIHGFSTIGDLMEALNPLSGKLYLEAIQITRIAREMFSLMLGRYPHPSTLVPGGVSTTLRPDLFTDYLVRLTKIYDWAKTVALIWEDLVNFFYKEVPEYENVGKASKINIICGGIYDDPELAESGDLYKYDKAKEWGERRMVTPGVIKDGQLETTSLIDANVGLEEFVTHSYYEEWEKQPKILEKDPLGNPLSVDHPWNKITIPKPGPLNWREKYTWDTAPRWNKLVVETGGGPL…
RS_GCF_001719125.1	NZ_CP017006.1_76	Archaea	Thermoproteota	Thermoproteia	Sulfolobales	Sulfolobaceae	Saccharolobus	Saccharolobus sp001719125	true	NiFe	152.5	WP_094527870.1 - Halorubrum sp. Ea8 - [NiFe] Group 1l	Group 1l	497	27	MASSYLFKYDWTKPVVIEPIVRIKPELGIQVTVSTDENGSIRATEAYAGAGMFRGFEIFMRNKPAPDIIMLSSRECGICGEHHQFIERIAQEMAMGGYAPPPLGLETIMLANDAAMMYDHTAHLTALGGPDWSSLFFKIAGYYPPDIYQLATQTPISKVLDYSEAFPNGAPSQLQFAGVTMRTVADIMDGLVPIIGAIFLEGAYVWRIMHEAELLYYLRIPHPITMVPGGIGVPATVENLQAYLQRLIDGTAYMKKQAVVWEVLSLFLNDYDNVFGVQAYYDTHFNNLGFAELGNRPANFVSYGQSDVAEAPEVSPSSTTVAPYDATYENAGAWGRARVVKPGLVIQPSLTSPPQIVTNSYIDINLAVHEFVESSFQADWTQSPYSSQVPSEVSGIEVD…
RS_GCF_001719125.1	NZ_CP017006.1_50	Archaea	Thermoproteota	Thermoproteia	Sulfolobales	Sulfolobaceae	Saccharolobus	Saccharolobus sp001719125	true	NiFe	409.3	WP_016729728.1 - Sulfolobus islandicus - [NiFe] Group 2e	Group 2e	501	68.3	MTNITISPFNRVEGDLDVEVKYEKNKVVDVKFISRLFRGLEIILRNKDPWDALVITPRVCGICGGSHLYSSASALDMIYNAEVPKNAVKIRNVLAMAETCQNDIRHTYLMFLIDSTNRLYEKYEFYPEILKRWTPLVGSSYKEAIRWSKKYTEIYAIFGGQWPHGSAIIPGGVTTDPYPNEINKALGILKNITSNYLEKVILGGDLDQFLNTVKSVKDLDQWSEDFPESDLGKIWRFGNELGWHKLGFGSGIMLSYGHFPKDEYVKEVDREKDLIFRAGIYIVNKGELVRFDQKNIMEFINKSYYKYTKGDTIGLHPFEGETNPNMSGDKGKYTLTKCFRYNLNGELITPEVGALAMLTVGQNPLILDIVNKLGPSVLARVIARIVRVSIYHKLIEDEL…
RS_GCF_009729035.1	NZ_CP045483.1_1434	Archaea	Thermoproteota	Thermoproteia	Sulfolobales	Sulfolobaceae	Stygiolobus	Stygiolobus azoricus	true	NiFe	301.3	WP_011850254.1 - Pyrobaculum calidifontis - [NiFe] Group 1g	Group 1g	660	51.7	MSSSSTKNLTIDPITRVAGHLGMTATIDTNTRQVVNNQAYTYVTMFRGFEVFLRGRQPPDAVHITSRSCGVCGAAHANGSVRANDMALGAVPYPLGQVLRNMAYAMTDMTYDHPIILNVLEGPDFSAQVMQTYYPSCWQAAQQTKAEHSDIHGFSTIADIMTALNPFTGWLWIHAVKAQILAREAGVLIYGRHSHPPMLIPGGIGTDLSVGESLFVEYMYRLTTLTAWVKVVVAAWMDLANFLIDNCDYERQGLTYSAPTYISSYGFESPELYSNLGDTYENIYSNYDTLAQQASEGPQTIFRAAIVRNGELLSKSFIDLNVGQLEFVNSSYYQDWAHTTSPFTETDPIGNKLAWGLTDTDGTPLYMYHPWNKTTIPNPQAMNFMDKYSWDAEPRLIWK…
RS_GCF_009729035.1	NZ_CP045483.1_1278	Archaea	Thermoproteota	Thermoproteia	Sulfolobales	Sulfolobaceae	Stygiolobus	Stygiolobus azoricus	true	NiFe	234.2	WP_019807844.1 - Saccharomonospora halophila - [NiFe] Group 1h	Group 1h	575	29.7	MKLEPITRVEGHLGVDVKIDGNVYTEANVEITMFRGFEILLKSKKVELAPNLTEKICGVCGATHALVSTETLEMAKGVYPSEGYIDFRNIAYSLADIMYNNVVVAFMFEAIDFSSNFVSRYNPSLFNKAKETYCTYKDRHGYVRVSDLLQQLYFSGEIYKTALKVQTKIREMATLIWLRYPQPVSLRAGGLEIRDQNADQKIKDGIKGIKGDIDRLLYVAKELREFFVGMYKDIGEDFITYGLLEPHEYDATYENMSYWASKRYFPPALVKGGEIVSRDLREILLGVRVDVEGTPYEKWTRSIERDSLGNEVDERHPWNKETRLKVSGRNYLFHVRQNIGKEEFLPTTGDIARLYAYRKIKGKPKAFDEEWEYKSNDVMERFFARVFTVAFLAEYLLNV…
RS_GCF_009729055.1	NZ_CP045484.1_1305	Archaea	Thermoproteota	Thermoproteia	Sulfolobales	Sulfolobaceae	Sulfurisphaera	Sulfurisphaera ohwakuensis	true	NiFe	294.6	WP_012123507.1 - Ignicoccus hospitalis - [NiFe] Group 1g	Group 1g	647	47.8	MYMSSPIKMVIDPITRVAGHLGLTAYVDPNTRQVVSDQAWTYVTMFRGFEVFLRGRQPPDAIHITSRSCGVCGAAHANGSTRANDMALGAVPYPLGVVLRNMAYVMTDTIYDHSIILNVLEGPDFSAQVFQNYYPSCWQTAKQTKAEYTDIHGFSTIADIMTALNPFTGWLWIHAVKAQILAREAGVLIYGRHSHPPMLIPGGIGTDLSVGESIFLQYMYRLTTLTAWTKLVIASWMDLANFLINNCDYEKQGLTFEKPTYITGYGYESPELYSNLGNDYTTIYQNIDSITQEASEGPQTVFRPTMVRNGELISKSFIDINVSSLEFVNSSFYSDWAKTTSPLTETDPAGNKLAWGLTASDGTPYYMYHLWNKTTIPNPVAPNFMEKYSWDAEPRLVWK…
RS_GCF_009729055.1	NZ_CP045484.1_1107	Archaea	Thermoproteota	Thermoproteia	Sulfolobales	Sulfolobaceae	Sulfurisphaera	Sulfurisphaera ohwakuensis	true	NiFe	164.9	WP_015922819.1 - Thermomicrobium roseum - [NiFe] Group 1h	Group 1h	713	30.2	MGSSYLFKYDWTKPVVIEPIVRIKPELGIQVSVSIEGENQVRATEAYAGAGMFRGFEIFMRNKPAPDVIMLSSRECGICGEHHQFIERIAQEMAMGGYAPPPLGLETIMLSNDAAMVYDATTHLTALGGPDWSSLFFKIAGYYPPEIYQLAQQTPISKVLEYSEAFPNGAPSELKFSGVTMRTVADIMDGLVPIIGAIWLEGAYVWRIMHEAELLYYLRIPHPITMVPGGIGVPATVENLQRYLYRLVDGTAYAKKQVAYWEVLNLFLNDYGNVFGVQAYYDKYFNNLGFAEMGNRPGNFLCYGQSDVSEAPSVTPSSTSVMPYDATYENMGAWGRARVVKPGLVIQKSPNSPPELVTNSLIDITLGMREFVESSFYEDWVNNSEVPPEVSGISQDPIG…
RS_GCF_009729055.1	NZ_CP045484.1_1129	Archaea	Thermoproteota	Thermoproteia	Sulfolobales	Sulfolobaceae	Sulfurisphaera	Sulfurisphaera ohwakuensis	true	NiFe	237.3	WP_080561888.1 - Sulfolobus islandicus - [NiFe] Group 1l	Group 1l	571	31.7	MKIEPITRVEGHLGVDVNIENNVYTDARVKITMFRGFELLLKNKKLNLAPNIAGKICGVCGATHTLVSIEALEMATGVYPSSGVIDLRNVAYALADIMYNNVTVAFLFEGIDFSSPIVASFTPSQYERALNTPCVYKDRHGYQKVSDLMDNLYYKGEIYRISLKISTKLRDLATLIWLRYPQPVSLRIGGIEVRDLNVVDKIKQGLSEIKNDIEKLFYVALELREFYKGIYKDIGANFVTYGLLESHDYNASYEEMDKWGSKRFIPPALVKNSELVSSNLRDILLGVRIYIEDSAYDQWSQTVFSDPLGNKVDLHHPWNKETKLKNFKGDYLFTVKQAFNSEEFMPSTGDIARLYAYRVVKGKPKAFDHEWEYVANDVIERFFARVFTIGLLHEYLLNV…
RS_GCF_009729055.1	NZ_CP045484.1_1118	Archaea	Thermoproteota	Thermoproteia	Sulfolobales	Sulfolobaceae	Sulfurisphaera	Sulfurisphaera ohwakuensis	true	NiFe	399.5	WP_016729728.1 - Sulfolobus islandicus - [NiFe] Group 2e	Group 2e	504	80.8	MSSKIISPFNRVEGDLDVEVKFERNKVVDAKIISRLFRGIEIILKGKNPLDALVITPRVCGICGASHLYASASALDMIYNAEVPINAIRLRNVLSMAETCQNDLRHTYFMFLIDVLNNKYRDYANFEEVIRRWAPIQGSSYKECFRWSKKYTEVYAIFGGQWPHGSAIVPGGITADPLPNEIQRAISILLDIKRNYLEKVILGGPIDQFLDTVKSYNDLLQWAEDYKEGDLAKILEFGLEANWHKLGYGSGIMLSYGHLPIEEYVGIPRKKYFKPGIYFAKEKEYKEFDQRNVLEFVNSSYYIYSKGDQAGLHPFEGETNPNLDEKNKNKYSLTKCFRYKLDGKLIAPEAGALAMLTVSGNPLILDLIDKIGPSVLSRVIARLVRVLIYNELMLQELNS…
RS_GCF_012222305.1	NZ_CP035730.1_1573	Archaea	Thermoproteota	Thermoproteia	Sulfolobales	Sulfolobaceae	Sulfurisphaera	Sulfurisphaera sp012222305	true	NiFe	295.7	WP_012123507.1 - Ignicoccus hospitalis - [NiFe] Group 1g	Group 1g	647	47.6	MSSPIKMVIDPITRVAGHLGLTAYVDPNTRQVVSDQAWTYVTMFRGFEVFLRGRQPPDAIHITSRSCGVCGAAHANGSTRANDMALGAVPYPLGVVLRNMAYVMTDTIYDHSIILNVLEGPDFSAQVFQNYYSSCWQAAKQTKAEYTDIHGFSTIADIMAALNPFTGWLWIHAVKAQILAREAGVLIYGRHSHPPMLIPGGIGTDLSVGESIFLQYMYRLTILTAWTKLVIAAWMDLANFLIDNCDYEKQGLTFEKPTYITGYGYESPELYSNLGDNYTTIYQNIDSIIQEASEGPQTVFRPTMVRNGELLSKSFIDINVSSLEFVNSSFYSDWAKTTSPLTETDPVGNKLAWGLTAPDGTPYYMYHLWNKTTIPNPVAPNFMEKYSWDAEPRLVWKDG…
RS_GCF_012222305.1	NZ_CP035730.1_1408	Archaea	Thermoproteota	Thermoproteia	Sulfolobales	Sulfolobaceae	Sulfurisphaera	Sulfurisphaera sp012222305	true	NiFe	165.9	WP_008474746.1 - Nitrolancea hollandica - [NiFe] Group 1h	Group 1h	714	31.1	MGSSYLFKYDWTKPVVIEPIVRIKPELGIQVSVSIEGENQVRATEAYAGAGMFRGFEIFMRNKPAPDVIMLSSRECGICGEHHQFIERIAQEMAMGGYAPPPLGLETIMLANDAAMVYDATTHLTALGGPDWSSLFFKIAGYYPPEIYQLAQQTPISKVLEYSEAFPNGAPSELKFSGVTMRTVADIMDGLVPIIGAIWLEGAYTWRIMHEAELLYYLRVPHPITMVPGGIGVPATVENLQRYLYRLVDGTAYAKKQVAYWEVLNLFLNDYGNAFGVQAYYDKYFNNLGFAEMGNRPGNFLCYGQSDVSEAPSVTPSSTSVMPYDATYENMGAWGRARVVKPGLVIQKSPNSPPELVTNSLIDITLGMREFVESSFYEDWVNNSEVPSEVSGISQDPIG…
RS_GCF_012222305.1	NZ_CP035730.1_1430	Archaea	Thermoproteota	Thermoproteia	Sulfolobales	Sulfolobaceae	Sulfurisphaera	Sulfurisphaera sp012222305	true	NiFe	229.3	WP_080561888.1 - Sulfolobus islandicus - [NiFe] Group 1l	Group 1l	572	31.1	MKIEPITRVEGHLGVDVNIENKVYTDAKVKITMFRGFELLLKNKKLNLAPNIAGKICGVCGATHTLVSIEALEMTTGVYPSSGVIDLRNVAYALADIMYNNVTVAFLFEGIDFSSPIIASFTPSQYERALNTPCVYKDRHGYQKVSDLMDNLYYKGEIYKNSLKISTKLRDLATLIWLRYPQPVSLRIGGIDIRDLNVVDKIKQGLNEIKNDIEKLFYIALELREFYKGVYKDIGANFVTYGLLESHDYNASYEEMDKWGSTRFIPPALIKKGELVLTNLRDILLGVRVYIENSAYDQWNQTVFNDPLGNKVDLYHPWNKETKLKSFKGDYLFTVKQAFNSEEFMPSTGDIARLYAYRVIKGKPKAFDYEWEYIANDVTERFFARVFSVGLLYEYLMNV…
RS_GCF_012222305.1	NZ_CP035730.1_1419	Archaea	Thermoproteota	Thermoproteia	Sulfolobales	Sulfolobaceae	Sulfurisphaera	Sulfurisphaera sp012222305	true	NiFe	401.4	WP_016729728.1 - Sulfolobus islandicus - [NiFe] Group 2e	Group 2e	504	80.8	MSSKIISPFNRVEGDLDVEVKFERNKVIDAKIISRLFRGIEIILKGKNPLDALVITPRVCGICGASHLYASASALDMIYNAEVPINAIRLRNVLSMAETCQNDLRHTYFMFLIDVLNNKYHDYANFEEVIRRWAPIQGSSYKECFKWSKKYTEVYAIFGGQWPHGSAIIPGGITADPLPNEIQRAISILLDLKKNYLEKVILGGPINQFLDTVKSYNDLLQWAEDYKEGDLAKILEFGLEANWHKLGYGSGIMLSYGHLPTEEYVGTPSKKYFKPGIYFAKEKEYREFDQRNVLEFVNSSYYTYSKGDQTGLHPFEGETNPNLDEKNKKKYSLTKCFRYKLDGKLIAPEAGALAMLSVTGNPLILDLIDKIGPSVLSRVVARLVRVLIYNELMLQELNN…
RS_GCF_000015225.1	NC_008698.1_602	Archaea	Thermoproteota	Thermoproteia	Thermofilales	Thermofilaceae	Thermofilum_B	Thermofilum_B pendens_A	true	NiFe	385.7	WP_011752262.1 - Thermofilum pendens - [NiFe] Group 1g	Group 1g	596	100	MSVKEVFIDPITRIEGHLALRALVDTATKKPTDVWVFATMFRGFEVFLRGRPPEDAVHITSRICGVCGASHANASAHAVDMAYGVAPEPLGVVLRNMAFAMTDALYDHPLILNMLGGPDYSELIVKKLTPSVWSDAERTDAPNRDIHGFPKIADIMRALNPIEGRLWQLTVKYSRIAREAGVLIYGRHSHPSTLIPGGISTDLTNAEYLLIGYTYRLTKLTAWAKFLYAVWQDIVWFYEERHGYKEQGLTYRRHNMVSGGLFDDPEAYSALNGSPEDFYKNVDSAMSKRTIKPGAFVNGELVTKSYKEINLSIMEHVERSLYEDWKGKLPIYTEKDPEGNPLLWGKYDVAYHPWNKTTIPKPGAPDWNGKYNWATHVRFVWKDGTITPFEVGPIARLTV…
RS_GCF_000813245.1	NZ_CP007493.1_1831	Archaea	Thermoproteota	Thermoproteia	Thermofilales	Thermofilaceae	Thermofilum_B	Thermofilum_B adornatum	true	NiFe	381.8	WP_020962524.1 - Thermofilum sp. 1910b - [NiFe] Group 1g	Group 1g	596	100	MSQKEIFIDPITRIEGHLALRALVDTATRKPSDVWVFATMFRGFEVFLRGRPPEDAIHITSRICGVCGASHTNASMHAVDMAYGVAPEPLGVVLRNMAFAMTDALYDHPLILNMLGGPDYSELIVKKLTPSVWDDAQKTDAPHRDIHGFAKISDIMSALNPVSGKIWQLTMKYSRIAREAGVLIYGRHSHPSTVVPGGITTDLTNAEYLLVGYTYRLTKLTAWAKFLYAVWQDLVWFYEERHGYRDQGLTYKKHNMVSGGLFDDPEAYSSLDGSPEDFYKNVDQAASKRGIKPGAFVNGELVTKSYKEINLSIMEHVERAFYEDWKGAMPIYTEKDPEGNPLLWGKYDVAYHPWNKTTIPKPTARDWNGKYNWAAHVRFVWKDGTITPFEVGPIARLTV…
GB_GCA_011363115.1	DTFI01000109.1_16	Archaea	Thermoproteota	Thermoproteia	Thermofilales	Thermofilaceae	Thermofilum_C	Thermofilum_C pendens_B	true	NiFe	380.9	WP_011752262.1 - Thermofilum pendens - [NiFe] Group 1g	Group 1g	596	82.7	MSVKELFIDPITRIEGHLALRALVDVNTRKPTDVWVFATMFRGFEVFLRGRPPEDAIHITSRICGVCGASHANAAMHAVDMAYGVAPEPLGVTLRNMAFAMTDHIYDHPLILNMLGGPDYSEAVVKKLTPKVWADAQRVDAPRRDIHGFAKIADIMKALNPIEGKLWQLTVKYQRIAREAGVLIYGRHSHPSTIIPGGISTDLSNAEHLLVGYTYRLVKLTAWAKFLYAVWQDLVWFYEEHENYRDQGTTYRKHNMVSSGIFDDPEEYSALDGSPEDFYKNVDRAAAKRVVKPGAFVNGELVTRSYKEINVSIMEYVGASFYEDWAGKFPLYTESDSEGSKLLWGRQDPAYHPWNKVTIPKLSAKDWNGKYNWAATVRFVWKDGTVVPFEVGPIARLVV…
GB_GCA_011372985.1	DRZM01000170.1_5	Archaea	Thermoproteota	Thermoproteia	Thermofilales	Thermofilaceae	Thermofilum_C	Thermofilum_C pendens_A	true	NiFe	374.5	WP_011752262.1 - Thermofilum pendens - [NiFe] Group 1g	Group 1g	596	82	MSVRELFIDPITRIEGHLALRALVDVATRKPTNVWVFATMFRGFEVFLRGRPPEDAIHITSRVCGVCGASHANAAMHAVDMAYGVAPEPLGVVLRNMAFAMTDHIYDHPLILNMLGGPDYSEAIVKKLTPKVWADAQKVDAPRRDVHGFAKIADIMRALNPIEGKLWQLTVKYQRIAREAGVLLYGRHSHPSTIIPGGISTDLSNAEHLLVGYTYRLVKLTAWAKFLYAVWQDLVWFFEEHENYRDQGTTYRKHNMVSGGLFDNPEEYSALDGSPEDFYKGIDKAASKRVVKPGAFVNGELVTKSYKEINVSIMEHVGASFYEDWAGKFPLYTESDPEGTKLLWGKQDPALHPWNKVTIPKPEEKRWDGKYNWATTVRFTWKDGTVVPFEVGPIARLVA…
GB_GCA_011047595.1	DSMT01000014.1_19	Archaea	Thermoproteota	Thermoproteia	Thermofilales	Thermofilaceae	Thermofilum_C	Thermofilum_C sp011047595	true	NiFe	374.4	WP_011752262.1 - Thermofilum pendens - [NiFe] Group 1g	Group 1g	596	80.7	MSVKELFIDPITRIEGHLALRALVDVAARKPVEVWVFATMFRGFEVFLRGRPPEDAIHITSRICGVCGASHANAAMHAVDMAYGVAPEPLGVALRNMAFAMTDHIYDHPLILNMLGGPDYSEAVVKKLTPKVWADAQKVDAPRRDIHGFAKIADIMRALNPIEGRLWQLTVKYQRIAREAGVLLYGRHSHPSTIIPGGISTDLSNAEHILVGYTFRLVKLTAWAKFLYAVWQDLVWFFEEHENYRDQGTTYRKHNMVSGGLFDDPEEYSALDSSPEDFYKGIDKAAARRVVKPGAFVNGELVTKSYKEINVSIMEYVGASFYEDWAGRFPLYTESDPEGTKLLWGKQDPAFHPWNKVTIPKPEEKRWDGKYNWATTVRFVWKDGTVVPFEVGPIARLTI…
RS_GCF_000993805.1	NZ_CP009961.1_1336	Archaea	Thermoproteota	Thermoproteia	Thermofilales	Thermofilaceae	Thermofilum_A	Thermofilum_A uzonense	true	NiFe	373.9	WP_011752262.1 - Thermofilum pendens - [NiFe] Group 1g	Group 1g	596	86.9	MSVREVFIDPITRIEGHLALRALVDTTTRKPSEVWVYATMFRGFEVFLRGRPPEDAIHITSRICGVCGASHANASMHAVDMAYGVVPEPLGVVLRNMAFAMTDPLYDHPLILNMLGGPDYSELIVKKLTPRVWADAERTDAPHRDIHGFSKISDIMRALNPIEGKIWQLTVKYQRIAREGGVLIYGRHSHPSTIIPGGISTDLTNAEYLLIGYTYRLTKLTAWAKFLYAIWQDITWFYEEYENYKDQGLTYRRHNMVSGGVFDDPEVYSSLGETPEDIYKNIDKAASKRTIKPGAFVNGELVTKSYKEINLSIMEQVDRSFYEDWAGKFPLYTDKDPEGNPLLWGKQDPAYHPWNKITIPKPGARDWNGKYNWAATVRFVWKDGTVVPFEVGPIARLTV…
GB_GCA_002855745.1	NDWX01000013.1_5	Archaea	Thermoproteota	Thermoproteia	Thermofilales	Thermofilaceae	Thermofilum_A	Thermofilum_A sp002855745	true	NiFe	373.1	WP_011752262.1 - Thermofilum pendens - [NiFe] Group 1g	Group 1g	596	85.9	MSIKEVFIDPITRIEGHLALRALVDTTTRKPQNVWVYATMFRGFEVFLRGRPPEDAIHITSRICGVCGASHANASMHAVDMAYGVVPEPLGVVLRNMAFAMTDPLYDHPLILNMLGGPDYSELVVKKLTPKVWADAQMTDAPHRDIHGFAKISDIMRALNPIEGKIWQLTVKYQRIAREGGVLIYGRHSHPSTIIPGGISTDLSNLEYLLVGYTYRLTKLTAWAKFLYTVWQDIVWFYEEMENYKEQGLTYRRHNMVSSGFFDDPEEYSSLGETPEDVYKNIDKAAQKRSVKPGAFVNGELVTKSYKEINLSIMEYVGASFYDDWKGKFPLYTETDPEGNKLLWGKQDPAYHPWNKVTIPKPGARDWNGKYNWAATVRFVWKDGTVTPFEVGPIARLMA…
GB_GCA_011364825.1	DSZB01000178.1_2	Archaea	Thermoproteota	Thermoproteia	Thermofilales	Thermofilaceae	Thermofilum_C	Thermofilum_C sp011364825	true	NiFe	316.9	WP_011752262.1 - Thermofilum pendens - [NiFe] Group 1g	Group 1g	614	57	MSVRELLVDPITRVEGHIGARLIVDVATRKPDPASVRVFATMFTGFEVFLRGRPPEDAPAVTSRLCGVCGAAHANASTLAGDMAYGVSPEPLGVALRNIAYAMGEYLYDHSIILNLLEAPDYSELLVKKFTPSVWEAAAKTPAENRDRHGFATIADIMRAFNPVSGKVWQQTVLFQRIAREAGVIIYGKYPHPNALIPGGIQTDVFDIEEKLVAITYRLVKLTAWVKYNYYIWEDLLSFYKNIGYEMNGLTYEKPRVMSVGLFDDPESYSAIGDYVSWEDFYKSVDSTAEKRVFVPGLVLDGNLVTTKYTDMNVSTMEHVDTSFYLDWADKVKGEEWYTETDPLGNKLLWGKADPAYHPWNKVTLPNPAGRDWAKKYSWVVRVNIAWKDGSIGPIELGP…
RS_GCF_000148385.1	NC_014537.1_2330	Archaea	Thermoproteota	Thermoproteia	Thermoproteales	Thermocladiaceae	Vulcanisaeta	Vulcanisaeta distributa	true	NiFe	324.4	WP_013337401.1 - Vulcanisaeta distributa - [NiFe] Group 1g	Group 1g	642	100	MSTIKIWLDPITRIEGHLAAYIEIDSSTKHVTSAYTSAMMFRGFEVFLRGRPPEDAIAITSRSCGVCGAAHANASVVANDVASGYTPTPLGVALRNMAYAMTDYIYDHSIILNMLGGPDYSELIVSKLTPSVWQEAQSTPTQYSNIHGYKTIADIMTDLNPVTGRIWRLTVEYQRIAREAGVLLYGRHSHPSTLVPGGISTDLSLAGSIFEQYYTRLTALTAWVKFVWAIWQDLHDFYVSIGYELNGKTHDPPSMFAAGWADDPEVYGSFAPTSSPAQWKTLWEHLDEIYQARLEKPGYAMGTNLVTKSVVEMNQGWLEFVDTSFYYDWYKHNVLPPWGYWIKEDPLGNPIAFGNDELMPYHPWNKTTMPKPQAINFTEKYSWDAEPRLMLKDGTIAPI…
RS_GCF_000016385.1	NC_009376.1_1386	Archaea	Thermoproteota	Thermoproteia	Thermoproteales	Thermoproteaceae	Pyrobaculum	Pyrobaculum arsenaticum	true	NiFe	335.5	WP_011900768.1 - Pyrobaculum arsenaticum - [NiFe] Group 1g	Group 1g	638	100	MSTIKLWIDPITRIEGHLGLYAEVDAATRAVSVAKTTVMMFRGFEVFLRGRPPEDAIAITSRSCGVCGAAHANASTRACDAAAGMTPLPMGNVLRNLAYAMTDYTYDHPLILNMLEGPDYSELIVSKLTPSVWQTAQQTPAKYSSIHGYRTIADIMRDLNPIQGRIWQLTVKYQRIAREAGVLIYGRHAHPATLIPGGISTDITNLASLLQEYYARLSLLTAWVKFVWAIWQDLYEFFRDHVSTPDGQPYALTQGKTHDPPVMLAGGWSDDPEVYSNIYDEAGGDWVKMYSLLDKAYNARWEKPGFAIGHEIYSPNPTEIQLGYLEFADSSFYEDWVKANVAPPYGWLKTDPLGRELAYGTDLYKYHMWNRTTIPKPGAINFAEKYTWAAEPRLLLKDG…
GB_GCA_000015805.1	CP000561.1_1665	Archaea	Thermoproteota	Thermoproteia	Thermoproteales	Thermoproteaceae	Pyrobaculum	Pyrobaculum calidifontis	true	NiFe	325.1	WP_011850254.1 - Pyrobaculum calidifontis - [NiFe] Group 1g	Group 1g	638	100	MSTIKIWIDPITRIEGHLALYAEVDANTRRVGKAHTSVMMFRGFEVFLRGRPPEDAIAITSRTCGVCGAAHANASTRACDIASGFTPYPMGSVLRNLAYAMTDYTYDHPLILNMLEGPDYSEAIVSKLTPSVWKIAQETPAKYSDIHGYRTIADIMRDLNPITGRIWQLTVKYQRIAREAGVLIYGRHSHPATLIPGGIATDITNLPSLLQEYYARLSVLTAWVKFVWAIWQELYEFYRDHVSTPDGQSYALTQGKTHDPYVLLAGGFGDDPEVYSNAADEAKGDWRELYAKLDEIYNARAEKPGLAVGGELYSKSVIELNLGYMEFADSSFYEDWVKANVAPPYGWLDKDPLGNPLAFGTELYKYHMWNRTTMPKPGAINFADKYTWAAEARLMLRDK…
RS_GCF_000015205.1	NC_008701.1_219	Archaea	Thermoproteota	Thermoproteia	Thermoproteales	Thermoproteaceae	Pyrobaculum	Pyrobaculum islandicum	true	NiFe	334.9	WP_011761956.1 - Pyrobaculum islandicum - [NiFe] Group 1g	Group 1g	638	100	MSTVKIWIDPITRIEGHLALYAEIDTGTRAVKTARTTVMAFRGFEVFLRGRPPEDAPHIVSRTCGVCGAAHANASVIACDIAAGMTPYPMGSVLRTLAYSMTDYIYDHPLILNMLEGPDYSEVIISKLTPSVWKVAQETPANYTAIHGYRTIADIMKDLNPITGKIWQLTVKYQRIAREAGALIYGRHAHPSTLIPGGISTDITNLPSLLQEYYARLSQLTAWVKFVWAVWQDLYEFYRDHVTTPDGKPYATTQGKTHDPPVMLAGGFADDPEVYSNITDEARGNWRELYARLDQAYNARGEKPGFAIGHDIYSKNPTEIQLGYVEFADSSFYEDWVKSNVAPPTGWIKEDPIGRPLVNGTELFKYHMWNRTTIPKPGAINFAEKYSWAAEPRLVLKDG…
RS_GCF_000019805.1	NC_010525.1_408	Archaea	Thermoproteota	Thermoproteia	Thermoproteales	Thermoproteaceae	Pyrobaculum	Pyrobaculum neutrophilum	true	NiFe	331.1	WP_012349775.1 - Thermoproteus neutrophilus - [NiFe] Group 1g	Group 1g	638	100	MSTVKIWIDPITRIEGHLALYAEINSASRAVQTARTTVMMFRGFEVFLRGRPPEDAPHIVSRTCGVCGAAHANASVRACDVAAGMTPYPMGNVLRTLAYAMTDYTYDHPLILNMLEGPDYSEAIVSKLTPSVWKIAQETPAQYSAIHGYRTIADIMKDLNPITGRIWQLTVKYQRIAREAGVLIYGRHSHPSTLIPAGISTDISNLPSLIQEYYARLSQLTAWVKFVWAIWQDLYEFYRDHVTTPDGKPYATTQGKTHDPPVMLAGGFADDPEVYSNITDEAKGDWRELYARLDQAYNARGEKPGFAIGHDIYSKNPTEIQLGYVEFADSSFYEDWVKSNVAPPTGWIKEDPIGRPLVNGTELFKYHMWNRTTIPKPGAINFAEKYSWAAEPRLVLKDG…
GB_GCA_000247545.1	CP003316.1_927	Archaea	Thermoproteota	Thermoproteia	Thermoproteales	Thermoproteaceae	Pyrobaculum	Pyrobaculum oguniense	true	NiFe	328.8	WP_014346469.1 - Pyrobaculum oguniense - [NiFe] Group 1g	Group 1g	638	100	MSTIKLLIDPITRIEGHLALYAEVDAATRAVSTAKTTAMMFRGFEVFLRGRSPEDAIAITSRSCGVCGAAHANASTRACDAAAGMTPLPMGNVLRNLAYAMTDYTYDHPLILNMLEGPDYSELIVSKLTPSVWQTGQQTPAKYSSIHGYRTIADIMRDLNPIQGRIWQLTVKYQRIAREAGVLIYGRHAHPATLIPGGISTDITNLASLLQEYYARLSLLTAWVKFVWAIWQDLYEFFRDHVSTPDGQPYALTQGKTHDPPVMLAGGWSDDPEVYSNIYDEAGGDWVKMYSLLDKAYNARWEKPGFAIGHEIYSPNPTEIQLGYLEFADSSFYEDWVKANVAPPYGWLKTDPLGRELAYGTDLYKYHMWNRTTIPKPGAINFAEKYTWDAEPRLLLKDG…
GB_GCA_009903905.1	WYEI01000308.1_14	Archaea	Thermoproteota	Thermoproteia	Thermoproteales	Thermoproteaceae	Pyrobaculum	Pyrobaculum sp009903905	true	NiFe	332.3	WP_013680997.1 - Thermoproteus uzoniensis - [NiFe] Group 1g	Group 1g	637	93.4	MSIKLWIDPITRIEGHLALYAEVDSTTRAVSNAHTTVMMFRGFEVFLRGRPPEDAIHITSRTCGVCGAAHANASTRACDAAAGMTPLPMGNVLRNLAYAMTDYTYDHSIILNMLEGPDYSEAIVSKLTPSVWQTAQQTPANYSSIHGYRTIADIMRDLNPIQGRIWQLTVKHQRIAREAGVLIYGRHSHPSTLIPAGISTDVTLLASLLQEYYTRLSLLTAWAKFVWAIWQDLYEFFRDHVSTPDGQSYALTQGKTHDPPVMLAGGWADDPEIYSNITDEAGSDWKQLYALLDKAYNARWEKPGFAIGHEIYSKNPTEIQLGYLEFADSSFYEDWVKANVAPPYGWLKEDPLGRPLAYGNDALLKYHMWNRTTIPKPGAINFAEKYTWAAEPRLMLKDG…
GB_GCA_000960885.1	JZWT01000053.1_6	Archaea	Thermoproteota	Thermoproteia	Thermoproteales	Thermoproteaceae	Thermoproteus	Thermoproteus sp000960885	true	NiFe	319.6	WP_013337401.1 - Vulcanisaeta distributa - [NiFe] Group 1g	Group 1g	646	70.6	MSTIKIWIDPITRIEGHLALYAEVDSSTKHVTYAKTVATMFRGFEVILRGRAPEDAIAITSRSCGVCGAAHANASVVATDVAAGLAPKPMGVALRALAYAMTDYIYDHSIILNLLGGPDYSEMIVSKLTPSVWQEAQSTPAKYSDIHGYRTIADIMADLNPIQGKIWQWTVYYQRIAREAGVLIYGRHSHPSTLIPGGISTDLSLGASLFEEYYTRLSRLTAWVKFVWAIWRDIYEFYKGLGYWEEGKTHDPPIEFAAGWADHPDVYYNAAASANGDWRKLYEQLDDVYRARAEKPGVAVGNQLVTTSMLETNRGWLEFVDTSFYVDWAKHNIAPPTGWISEDPTGQALVGGRSDLLPYHPWNKTTIPKPGAVDFAGKYSWDAEPRLLFLSGSYSGQIA…
RS_GCF_002077075.2	NZ_LCWM02000028.1_12	Archaea	Thermoproteota	Thermoproteia	Thermoproteales	Thermoproteaceae	Thermoproteus	Thermoproteus sp002077075	true	NiFe	334.5	WP_013680997.1 - Thermoproteus uzoniensis - [NiFe] Group 1g	Group 1g	639	96.7	MSTIKLWIDPITRIEGHLALYAEIDSAARAVSTAHTTVMMFRGFEVFLRGRPPEDAIHITSRTCGVCGAAHANASTRACDVAAGMTPLPMGNVLRNMAYAMTDYTYDHSIILNMLEGPDYSEAIVSKLTPSVWQTAQQTPANYSSIHGYRTIADIMRDLNPIQGRIWQLTVKHQRIAREAGVLIYGRHSHPSTLIPGGISTDITLLASLLQEYYTRLSLLTAWVKFVWAIWQDLYEFFRDHVSTPDGQSYALTQGKTHDPPVLLASGWSDDPEVYSDIYDEAGGDWVKLYSLLDNAYNARWEKPGFAIGHEIYSPNPTEIQLGYLEFADSSFYEDWVKADVAPPYGWLKEDPLGRPLAYGNDPLFKYHMWNRTTIPKPGAINFADKYTWAAEPRLLLKD…
GB_GCA_009903945.1	WYEF01000075.1_6	Archaea	Thermoproteota	Thermoproteia	Thermoproteales	Thermoproteaceae	Thermoproteus	Thermoproteus sp009903945	true	NiFe	335.9	WP_013680997.1 - Thermoproteus uzoniensis - [NiFe] Group 1g	Group 1g	639	96.9	MSTIKLWIDPITRIEGHLALYAEIDSAARAVSNAHTTVMMFRGFEVFLRGRPPEDAIHITSRTCGVCGAAHANASTRACDVAAGMTPLPMGNVLRNMAYAMTDYTYDHSIILNMLEGPDYSEAIVSKLTPSVWQTAQQTPANYSSIHGYRTIADIMRDLNPIQGRIWQLTVKHQRIAREAGVLIYGRHSHPSTLIPGGISTDITLLASLLQEYYTRLSLLTAWVKFVWAIWQDLYEFFRDHVSTPDGQSYALTQGKTHDPPVLLASGWSDDPEVYSGIYDEAGGDWVKLYSLLDEAYNARWEKPGFAIGHEIYSPNPTEIQLGYLEFADSSFYEDWVKADVAPPYGWLKEDPLGRPLAYGNDPLFKYHMWNRTTIPKPGAINFADKYTWAAEPRLLLKD…
RS_GCF_000253055.1	NC_016070.1_35	Archaea	Thermoproteota	Thermoproteia	Thermoproteales	Thermoproteaceae	Thermoproteus	Thermoproteus tenax	true	NiFe	339.4	WP_014125970.1 - Thermoproteus tenax - [NiFe] Group 1g	Group 1g	644	100	MSTIKLWIDPITRIEGHLALYAEVDSSTRKVTTAHTTVMMFRGFEVFLRGRPPEDAIHITSRTCGVCGAAHANASTRACDVASGMTPYPMGNVLRTMAYAMTDYTYDHSIILNMLEGPDYSEAIVSKLTPSVWQTAQSTPANYSSIHGYRTIADIMRDLNPITGRIWQLTVKHQRLAREAGVLIYGRHSHPSTLIPGGISTDITLLGSMLEEYYARLSKLLAWVKFVWAIWQDLYEFFRDHVSTPDGKSYALTQGKTHDPPVLLASGWGDDPEVYSSITDEANGDWRQLYAKLDEAYNARWEKPGLAIGHQLYSPNPTEIQLGYVEFADSSFYEDWVKANVAPPYGWLTEDPIGRPLVNGDPTLQKYHMWNRTTIPKPGAINFADKYTWAAEPRIVLPM…
RS_GCF_000193375.1	NC_015315.1_2166	Archaea	Thermoproteota	Thermoproteia	Thermoproteales	Thermoproteaceae	Thermoproteus	Thermoproteus uzoniensis	true	NiFe	338.8	WP_013680997.1 - Thermoproteus uzoniensis - [NiFe] Group 1g	Group 1g	639	100	MSTIKLWIDPITRIEGHLALYAEIDSASRAVSKAHTTVMMFRGFEVFLRGRPPEDAIHITSRTCGVCGAAHANASTRACDAAAGMTPLPMGNVLRNMAYAMTDYTYDHSIILNMLEGPDYSEAIVSKLTPSVWETAKSTPANYSSIHGYRTIADIMRDLNPIQGRIWQLTVKHQRIAREAGVLIYGRHSHPSTLIPGGISTDITLLGSLLQEYYTRLSLLTAWVKFVWAIWQDLYEFFRDHVSTPDGQSYALTQGKTHDPPVLLASGWSDDPEVYSGIYDEAGGDWVKLYSLLDKAYNARWEKPGFAIGHEIYSPNPTEIQLGYLEFADSSFYEDWVKANVAPPYGWLKEDPLGRPLAYGNDPLFKYHMWNRTTIPRPGAINFAEKYTWAAEPRLLLKD…

## Sheet: Hyddb reference
Reference hydrogenase sequence from HydDB
WP_015407385.1	WP_015407385.1 - Dehalococcoides mccartyi - [NiFe] Group 1a	MQKIVIDPITRIEGHLKIEATVDGGEVKDAKCVGTLFRGFEIFMKDRDPRDAVHITQRICGVCPTSHGTTAALNLDAAFGVADKIPNNGRILRNLIQGANYIASHIVHFYHLAALDYVDVTEVADYDGTDPELLKVKDFISRALAAGDMSMLAPFYPRYEGDYRLPKKVAQAAVAHYVEALNMRRLAHELSAIYSGRMPHSVAVVAGGVTSHPSIDSISSFMSKLNTLRHFIDNVYLPDVIAVAETYPDYFGIGVGCGNLLSYGVFDLEANGTNLATRQRLFTQGTVSASDLTLHTFDPNKITEDIKYGWFKGETNEYPLNEVTEPDHTKAEGYSWLKAPRYENTPYEVGPLARMVVNYVAGDPVVQKMVNDTLAHFGAGPAALFSTLGRHAARALECK…
WP_013217520.1	WP_013217520.1 - Dehalogenimonas lykanthroporepellens - [NiFe] Group 1a	MAKIVIDPISRIEGHLKIEVVVENGVVKDAHSSGTMFRGFEIFLKGHNPTDAQHYTQRICGVCPTSHGMTAVLNLDSAFGVDDKIPDNGRIIRNLIQGANYIQSHILHFYHLAALDYVDVTAVADYSGNDAGLTKVQQFISRALAAGDYSMLGPFWPRYEGDYRLSKAINVKAVQDYVEALNMRRIAHEMSAIFSGRMPHSPALVVGGATQGPTEDNIVAFRAKLTKLRKFTDEVYIPDVIAVAEAYSDHFDQGFGTGNVLSYGVFDLDGKEKDLAKRQRFLPQGIASGLSLGTFDPQKITEDVKYGWFSSGSGYPGDTDTVDDPNKTGAYTWLKAPRYGGDVYEVGPLPRVLVAYLSGDPTAQKLVNDTLAHFGAPASALFSTLGRHAARALECKMVA…
WP_013218717.1	WP_013218717.1 - Dehalogenimonas lykanthroporepellens - [NiFe] Group 1a	MTRIVVDPLTRIEGHLRIEVEVENGVITDAWSAGTMARGWEKILQGRDPWDAPYVTSRVCGVCEGVHTIASNQAIEDAFGIELTEAGRLMRNLFSAGYYVHDHFIHFYVLSALDFLDIMAIASYEGSDPGLLAVKSKIVGLVSAGDTSPFTPRYTPDEFSVNDPETVTTLVSHYLKAIELKAKSQKMLSYLTGIQPHPNALMPGGCTATPSVEVLQDLRKLWQEQADFVNNVYVPDVMAVGYGPLLPLAASGFGATNGNYLAFPMLPQGGSASAGDISFGGSNPMFRGGVVKANGERASRTDISNLTVEDVDYSQITESVTYSWYDYPAGVDALHPSEGVTDFNLQKQDAYSFLKAPRYNAETMEVGPLARGMVNQFPELVDFFNAGGREGVVARHLSR…
WP_013011808.1	WP_013011808.1 - Denitrovibrio acetiphilus - [NiFe] Group 1a	MSKLLTVDPLTRIEGHMSVETAVESGKVSEVRIAGNMYRGFERMLLGRHPVDSARIAQRICGVCHEVHGVSSVMALEQIFGITPPANGIILRDMILGLHIVTDHILHFYNLCLPDYVNLSSAAGYNGKDRDLRNISDWLSSSGTAFMQNRTEGNYIKDKDSARRFALNYFEAIKIRSQAAGGLAILGAKVPFIHALMPGGITTEITTDALMKYYRALDATAEFVSSSFMPDVIEIAQRFPEYFDIGEAYNTFYAHQSFNSAKGDLFTQGVIADGEKVDFDYNKVKELIGSSYYKADGSPDENAEGAYSWIKAPRYDGIPLETGPIARAAVGNDEEFKSLLRRLGQKSIKSSVMGRLLARAHESVMLCNYLYGRTEEYVIGKPAIRAVDLQAPVSGEGIG…
WP_013885747.1	WP_013885747.1 - Flexistipes sinusarabici - [NiFe] Group 1a	MSKNLKIDPLTRIEGHLKISVEEEAGTVIDAKVHGEMYRGFEKILHGRHPFDAARITQRVCGICHEVHGVASVKAIENLYNVGVPFNGLILRDLILGLHVITDHIIHFYNLCLPDYVDFNVISEYSGSDRNLLKIKELITRPSNPFLKRKENAKFIQDRDLCIRMVRNYFKAIDVRSKAASGLAILGAKTPFCQALLPGGITTDVTLDSLYKYHKVLEETADFVIQDYYGDVQILCEYFPEYFNIGSTYDRFFGYESLSMNGEPLFKEGVLHGSKLYPLDYSKISERLVSSYYDDEGKPHYGKNNAYSWIKAPRYDGLPMETGPIARLLINHNKTISAETAKYYKGDILSSTMSRLLARVVECKIILRYLFDLVSKYRPGDDNIITVDPNQKITGSAFA…
WP_020589054.1	WP_020589054.1 - Desulfobacter curvatus - [NiFe] Group 1a	MSGSKPATAPIGSTKKIKISIDPVTRIEGHLKAEVEVRNGVVVDARMSGGMYRGFEQILVGRDPRDAVQITQRICGVCPTAHATAASLALDDAFGVTLTDNGRIARNLILGANFIQSHILHFYHLAALDYVNGPDTAPFIPRYKNNDIRVPKEINDVGVAQYLEALEMRKICHEMVALLGGKMPHVQGIVVGGTTEIPTREALNAYAERFKKVKKFVMEKYIPLIYTLAGPYGDLLKTGAGHKNLVSWGVFPMDNKGNTLLKPGVYTDGKDYKVDPALIKEYVKYSWFEDDTTGLNPTKGKTRPEPGKAGAYSFIKAPRYNDKPHEGGPLARMWATNPELSKTGQNALGVKKLRDIGDACFSILGRHVARAEETALVAGAVEQWLAQATPGKETFVPAD…
WP_004071552.1	WP_004071552.1 - Desulfobacter postgatei - [NiFe] Group 1a	MSGSKPTTGSVGVDSTKKLKISIDPITRIEGHLKAEVEVKNGVVVDARMSGGMYRGFEQILVGRDPRDAVQITQRICGVCPTAHATASSLALDDAFGVTLTDNGRIARNLILGANFIQSHILHFYHLAALDYVNGPDTAPFIPRYKHNDIRVSKDINDLCVGQYLEALEIRKICHEMVALLGGKMPHVQGIVVGGTTEIPTREALNAYAERFKKIKKFVMEKYIPVIYTLAGPYGDLLKTGVGHKNLVSWGVFPMDSKGNTLLKPGVYTDGKDYKVDPTQIKEYVKYSWFEDSTTGLNPTRGRTRPEPGKAGAYSFIKAPRYNGKPHEGGPLARMWATNPELSKTGQEALGVKKLRDIGDACFSILGRHVARAEETLLVAKAVEQWIAQATPGKETFVP…
WP_004072606.1	WP_004072606.1 - Desulfobacter postgatei - [NiFe] Group 1a	MKIDIGPVTRLEGHLNINTTVENNIITDAKSMGEMFRGFEVFLLGRDPLDAQQITQRICGVCPYAHAIASSYAQEAAYRLRTPPNGRILHNLIQGANHLYDYLLHFYQLSALDFIDVTAITGYTGKDRDLTHLKEWVNHALGSGDSHPAAPFLPRLSGTYVTDADINITALKHYVESLEIQKKANRASAIFGGRFPHATGIFPGGCTRPPDIDAISSYQALIHEVKHFIHHKYLPDLLAVAGAFPEYWHIGQSKGGFMSYGLLPFGPEPDSPRLLSPGVLIDGKVETVKTGAITEDVKFAKYSSPSGLKVTQGRLTPAPHKEGAYSWVKAPRYGGHVLEVGPAARILVDYLQGGNETVKQLVDRFAGMADIRPEQLNSVLGRHLCRAVSAVVIADFLLD…
WP_014959255.1	WP_014959255.1 - Desulfobacula toluolica - [NiFe] Group 1a	MKVDIGPVTRLEGHLSIHTTVENNVITEAKSMGEMFRGFEAFLRGRDPLDAQQITQRICGVCCYAHAVASSYAQESAYNLSVPPNGRILHNLIQGANHLYDYLLHFYQLSALDFVDVTAILEYKGSDSDLTVLRDWVKTELNSKTAFPAAPFLPRLSGRYLSDAQVNIGALKHYIESLEIQKKANRASAIFGGKFPHATAIFPGGCTQSPTIDNIASYRSLIFEVRNFIHQKYIPDILAVAKEFPDYWNIGKSRGGFLSYGLLPLGPQLDSKRLFAPGVLFQDNFARVDFDAIQEDVKYSKYSSPSGLKVRNGELTPSSHKTGAYSWVKAPRYQEKMVEVGPAARILVDYHQNNNPKIKQLVDKFAGLAGIKAENLNSVLGRHLCRAISAAVIADFLLE…
WP_022664892.1	WP_022664892.1 - Desulfospira joergensenii - [NiFe] Group 1a	MAGCKPQAEPAQAGKKIKIGIDPVTRIEGHLKAEVEVKGGKVVDARLSGGMYRGFEQILVGRDPRDATQITQRICGVCPTAHATASALALDDAFGVELTENGRIARNLILGANFLQSHILHFYHLAALDYVNGPDTAPFIPRYAKNDVRVPKDINDVAVGQYLEALEMRKICHEMVALLGGKMPHVQGIVVGGATEIPTREALNAYAERFKKVKEFIMKKYIPIVYLLAGPYGDLLKTGVGHKNLVSWGVFQLDAQGNTLLKPGVYTDGKDYPVDPALIKEYVKYSWFEDSTTGLNPTRGKTLPNIDKPGAYSFIKAPRYNGKPHEGGPLARMWATNPELSKTGQDALGVKKLRDIGDACFSILGRHVARAEETGLVAMAVEEWLAAAQPGKETFVPAE…
WP_011187404.1	WP_011187404.1 - Desulfotalea psychrophila - [NiFe] Group 1a	MSSIVKLDPFTRIEGHLAVSLNVQNNRVKDAQCTGEMVRGFEQILQGRSPLDAQQIVQRICGVCPVSHGIASVLAQEQAYGIQLPENARLQRNIMLASNYIQSHITHFYHLSALDFIDITAILDYKGGDAFLLAMQNWVKAELASKNLFPAAPFLPRYQGRYLKDVDFNITALRNYFIALEMRATAHQLIAIFAGKMPHMASIVPGGITEKVTTKKIIQCKSKLAQLKGFINNSYRNDLLAITAEFPSYLSIGKSCGNFLSFGAFGDANLEKSPLLPAGALLQGKLEEVDDISIKEDVSFSKYSSDSGREKTVPEPHKSGAYSWIKAPRYRGEAMEVGPLARLMVAQAKGNKKMQEASNAFLQKTDLSLTDLDSCLGRHIARFIELEVIIEKCEEWMEQ…
WP_024335307.1	WP_024335307.1 - Desulfotignum balticum - [NiFe] Group 1a	MAGCQPQAEPAQTGKKIKIGIDPVTRIEGHLKAEVEVAGGKVVDAHITGGMYRGFEQILYGRDPRDATQITQRICGVCPTAHATASALALDDAFGVELTDNGRIARNLILGANFLQSHILHFYHLAALDYCNGPDTAPFIPRYANNDMRLPKELNDVAVGQYLEALEIRKICHEMVALLGGKMPHVQGIVVGGSTEIPTREALNAYAERFKKVRQFILEKYVPIVYLLAGPYGDLLKTGVGHKNLVSWGVFPLDNKGNTLLKPGVYTDGKDYAVDPAMIKEYVKYSWFEDSTTGLNPTEGKTLPNPNKPGAYSFIKAPRYNGKPHEGGPLARMWATNPELSATGQKELGVTRLRDIGDACFSILGRHVARAEETALIASAMEEWLAQAQPGKETFVPAP…
WP_027365812.1	WP_027365812.1 - Desulfotomaculum alcoholivorax - [NiFe] Group 1a	MKKIVINPVTRANSPFVVEVTVSNGRVVGARCKCEIFRGFEIILRGRDPRDASYLTERVCGICSSAHGTAAAYALEDATGIRPPRNGNVLRNLIFGADLLQNHIRHFYLLGLPDYLRGPDLPPFVPCYKRDMRLSDRVNQEMLNNYYEAFEMARLAHELVALLGAKAPFPHGILAGGSTVAPSADVVMEFKFKLQKINNFINNKMAPDADRLAEAYADCYEIGRRKADMLVFGMFPKDEQDLERYFPFGYVQDGKVQNVKIDAIKEDISNSWYAGKKRLQDPAVDCTEPDRDKDGAYSWVKAPRYNGRAVEGGPLARLWVTGDYRRGVSAMDRIMARVKETCIVGSLMDSWLEELRPGEPVYNSFKLPDQAVGIGLTGAMRGPLGHWLRIEKGRIAHYQ…
WP_013162757.1	WP_013162757.1 - Desulfurivibrio alkaliphilus - [NiFe] Group 1a	MQVDIGPITRIEGHLNVKTTVENGVVTDARCEGEMFRGFEIFLRGRDPLDSQQITQRICGVCPYAHAIASSTAQENAYRLQVPPNGRILHNLIQGANHLYDYLLHFYQLCALDYVDITAVLEYTGKDRELSKVRDWVKAEIDSGKRYPAAPFLPRLSGKYLDNRDANLGAIKNYLEAMKMEQKANQAAAIFGGKFPHATAIFPGGCTQEARVDLIVPYQSLIREVRDFIHHKYIPDVLAVAGAFPEYWDIGRSQGGFLSYGHLPLGPEPDSRRLLAPGVMFDGQVEAVDFNQIRQDVGNAKYSSPSNLRVRDAAITPQPNKRDAYSWIMAPRYAGQVVEVGPAARVMVDYAQGHNPEIKKLVDRFAGQAGIQPTQLNSVLGRHLSRAILAAVLADFLLA…
WP_029915207.1	WP_029915207.1 - Pelobacter seleniigenes - [NiFe] Group 1a	MSTKITIDPISRIEGHLKIEATLDGGIVKEAKSSGMLYRGLENILLGRDPRDAARIMQRICGVCPTSHGLAAAFALDQAYGVQGSITDNGRILRNLIQGANYLQSHILHFYQLAALDYVDVTAVADYSGTDPVLKKVQDFISRGHLGPFVPRYEGDYRLSKEENMAAVAHYVEALNMRRLAHETVALFGGKMPHNMAIVAGGVSTQPTRDKITQFIGKVDQLIDFIDTCYLPDVLLVAGRYSDYFEIGAGCRQFMSFGVFDLDSDPDLTKRKRYLPQGIVRGKDLSMERVDPLLITEDVQNSWYVDSGIRHPFEGVTEADHDKAGAYSWCKSPRYNGEVMEVGPLARMLASYVSGDVQIRRLIDGVLGRFNASPTALFSVLGRHAARAIETRVVAGKLR…
WP_009380431.1	WP_009380431.1 - Bilophila sp. 4_1_30 - [NiFe] Group 1a	MSKTVIAIDPVTRLEGHLKVEVQVEDGKVADAWITGGMFRGFEAILRGRNPRDASQIVQRICGVCPVAHATASSLAIEAVCGVEVPENGRIARNLMLAGNYLQSNILHFYHLGGQDYFHGPDTVPFIPRYRNPDLRLSEEQNTLAMDEYIEALEVRQVCHQLVALFGGRMPHLQGILGGGAAQIPDRGTILEYAARMKQVRKFVENRYLPLVYTIASRYMDMFEMAHGYKNALCVGVFPLAKKGEQFFNAGAYINGRDEPFDGKRILEDVRYSWFEPAPSGTPLQKSESNPQVDKEGAYSFIKAPLYAGHRVEVGPLARMWINDKPLSPIGQRFFADMFGVRAETFRQIGEDPAFSIMGRNVARVEEVYQTLGMIEYWLHELEPGAQTFALPEVPQAGE…
WP_009368189.1	WP_009368189.1 - Bilophila sp. 4_1_30 - [NiFe] Group 1a	MAEATQTKTTIAIDPVTRIEGHLKAEVVVENGKVVDAKLTGGMYRGFESILRGRHPRDAAQIVQRICGVCPTAHATAASIALEKASGTAVPSNGRATRNLILGANYLQSHILHFYHLAGQDFIQGPDTAPFMPRYAKPDLRLPPAINAVGVDQYVEALEVRAVCHEMVALFGGRMPHVHGILAGGAAEIPTKEKLVEYAARFKKVRKFVEEKYLPVVYLVGSQYKDLGAFGQGYRNALCVGVFPLDDEGKEFVFKAGAYQDGKDMPFDVKRVTEDVKYSWFADSTSGKPFTKGENVLEVDKKGAYSFVKAPLYNGKPMEVGPLARMWVNNKPISPIGQKLFKEYFGLDVKNFRDMGEDLAFSLLGRHVARAEESYLMLDVVERFLKEVRPDEETFSMPV…
WP_005028324.1	WP_005028324.1 - Bilophila wadsworthia - [NiFe] Group 1a	MSKTVIAIDPVTRLEGHLKVEVQVEDGKVADAWITGGMFRGFEAILRGRNPRDASQIVQRICGVCPVAHATASSLAIEAVCGVEVPENGRIARNLMLAGNYLQSNILHFYHLGGQDYFHGPDTVPFIPRYRNPDLRLSEEQNTLAMDEYIEALEVRQVCHQLVALFGGRMPHLQGILGGGAAQIPDRETILEYAARMKQVRKFVENRYLPLVYTIASRYMDMFEMAHGYKNALCVGVFPLAKKGEQFFNAGAYINGRDEPFDGNRILEDVRYSWFEPAPSGTPLQKSESNPQVDKEGAYSFIKAPLYAGHRVEVGPLARMWINDKPLSPIGQRFFADMFGVRAETFRQIGEDPAFSIMGRNVARVEEVYQTLGMIEYWLHELEPGAQTFALPEVPQAGE…
WP_005027974.1	WP_005027974.1 - Bilophila wadsworthia - [NiFe] Group 1a	MAEATQTKTTIAIDPVTRIEGHLKAEVVVENGKVVDAKLTGGMYRGFESILRGRHPRDAAQIVQRICGVCPTAHATAASIALEKASGTAVPSNGRATRNLILGANYLQSHILHFYHLAGQDFIQGPDTAPFMPRYAKPDLRLPPAINAVGVDQYVEALEVRAVCHEMVALFGGRMPHVHGILAGGAAEIPTKEKLVEYAARFKKVRKFVEEKYLPVVYLVGSQYKDLGAFGQGYRNALCVGVFPLDDEGKEFVFKAGAYQDGKDMPFDVKRVTEDVKFSWFADSTSGKPFTKGENVLEVDKKGAYSFVKAPLYNGKPMEVGPLARMWVNNKPISPIGQKLFKEYFGLDVKNFRDMGEDLAFSLLGRHVARAEESYLMLDVVERFLKEVRPDEETFSMPV…
WP_015774148.1	WP_015774148.1 - Desulfomicrobium baculatum - [NiFe] Group 1a	MSQAATPAADGKVKISIDPLTRVEGHLKIEVEVKDGKVVDAKCSGGMFRGFEQILRGRDPRDSSQIVQRICGVCPTAHCTASVMAQDDAFGVKVTTNGRITRNLIFGANYLQSHILHFYHLAALDYVKGPDVSPFVPRYANADLLTDRIKDGAKADATNTYGLNQYLKALEIRRICHEMVAMFGGRMPHVQGMVVGGATEIPTADKVAEYAARFKEVQKFVIEEYLPLIYTLGSVYTDLFETGIGWKNVIAFGVFPEDDDYKTFLLKPGVYIDGKDEEFDSKLVKEYVGHSFFDHSAPGGLHYSVGETNPNPDKPGAYSFVKAPRYKDKPCEVGPLARMWVQNPELSPVGQKLLKELYGIEAKNFRDLGDKAFSIMGRHVARAEETWLTAVAVEKWLKQ…
WP_028575942.1	WP_028575942.1 - Desulfomicrobium escambiense - [NiFe] Group 1a	MSQAANPATDGKIKIAIDPLTRVEGHLKIEVEVKEGKVVDAKCSGGMFRGFEQILKGRDPRDSSQIVQRICGVCPTAHCTASVMAQDEAFGVKVPTNGRITRNLIFGANYLQSHILHFYHLAALDYVKGPDVSPFVPRYANADLLTDRITDGAKAEATNTYGLNQYLKALEVRRICHEMVAMFGGRMPHVQGMVGGGATQIPTAEKLAEYAARFKEVQKFVVDEYLPLIYTLGSVYTDLFATGVGYKNVIAFGVFPQDDEQKTFLLKPGVFLDGKDEAFDPKLIKEYVGHSFFDYSAPGGLHYSVGETVPNPDKKGAYSFVKAPRYKDKPCEVGPLARMWVENPELSPVGQKLLKDLYGIEAKNFRDLGDKAFSIMGRHVARAEETWMVATAVEKWLKD…
WP_028573845.1	WP_028573845.1 - Desulfonatronovibrio hydrogenovorans - [NiFe] Group 1a	MAGKKPDRAPGAYAPGQKIKVSVDPLTRIEGHLKVEVEVKDGVVVDARCEGPMFRGFENILIDRDPRDASQLVQRICGVCPTAHATASVRALDDAFDVKVNTNGRIMRNLIFGANYLQSHILHFYHLAALDYVNGPDVAPFVPRYENNDIRVDAATNQVGVDQYLKALEIRRICHEMVALFGGRMPHVQGLVVGGTTEIPTVDKIVGFMWRFKRVIDFIENEYLPLVYALGGVYPDLLETGKGCKNLLSFGVFPLDDEETTFLHKPGVYTDGQDYPLDTDKILEDVKYSWFDDATTGLHPSQGKTVPDPYKEGAYSFVKAPRYNNLPHEVGPLARMWITNPELSAVAQQAGFKTMRDFGDKAFSILGRHIARAEEALIVAKAVEKWLGEVKPGEETYVH…
WP_029968792.1	WP_029968792.1 - Desulfonauticus sp. A7A - [NiFe] Group 1a	MAGCKPKQGPAAAMAPGKKIKVAVDPVTRIEGHLKVEVEVKDGKVVDAHCSGGMFRGFENILKGRDPRDASQLVQRICGVCPTAHATASVRALDDAFNVKLTTNGRIVRNLIFGANYLQSHILHFYHLAALDYVKGPDVAPFIPRYQNPDIRVDAKTNAVGVDQYLKALEIRRICHEMVALFGGKMPHVQGMVVGGTTEIPTADKIVGFLWRFKKVKEFIENEYLPLVYALGSVYPDLLETGSGWKNCISYGVFPLNDEETEFLLKPGVFTDGKDYPLDPAKIKEYVRYSWFHNADTGLHPSEGRTNPKPGKEGAYSFVKAPRYNDKPHEGGPLARMWITNPELSPVAQKAGFKRMRDLGDKAFSILGRHIARAEEAYRVALAVEKWLMEVKPGAETYV…
WP_027360998.1	WP_027360998.1 - Desulfovibrio acrylicus - [NiFe] Group 1a	MSGCKRNGAAASGKTAHIAIDPVTRIEGHLKADVTVENGKVVDAKLSGGMYRGFEQILRGRDPRDSSQIVQRICGVCPTAHATASIMAQDAAFGVKVTNNARITRNLILGANFLQSHLLHFYHLAAQDFVQGPDSAPFVPRYQKSDLLEDRSKDLKAVNAAAVDQYIEALDVRAVCHEMVAIWGGKMPHVQGLVAGGTTEMPTKDRILEYAVRFKKVRDFVNNKYLPTVYTVGSVYPDMFKVGQGHKACIAYGVFPLDNAYSKFMMKSGVYFDGKDHKFDPSKIHEDVKYSWFEDSTTGLHYSEGKTIPAPEKEGAYSFVKAPRYNGVACEVGPLARMWVENPPLSPVGQKMLKEKFGMDAKRFRDLGEDAAFSLMGRHVARAEESWYILDFIDAWLKE…
WP_014261065.1	WP_014261065.1 - Desulfovibrio africanus - [NiFe] Group 1a	MSEKNVKISIDPVTRIEGHLKAEVKVENGVVTDAWMSGGMFRGFENILIGRDPRDATQIVQRICGVCPTAHSTASCLALDDAFGVKLTTNGRVTRNLIFGANYLQSHILHFYHLAALDYVAGPDVAPFVPRYEKSDLRLTPELNKVAVDQYLEALNVRLVAHEMVALFGGKMPHVSGQVVGGTTEIPSQQKLDEYTKRFKLVRKFIEETYVPTVYVIGKAYADLLKVGDGYKNVISFGVFPMDDSGKETLLKPGVYINGKDVAFDPAKIKEYAKYSWFEDSCSNLHPSQGKTLPKLGKPGAYSFIKAPRYDGHPVEVGPLARMWVSNPELSPMGKKQLKDLFGINANRFRDLGDLAFSIMGRHVARAEETYLVAKAIEERWLKEVKPGKETFVAASIPD…
WP_011368032.1	WP_011368032.1 - Desulfovibrio alaskensis - [NiFe] Group 1a	MSGCTNKMAAGGVSGKTKIAIDPVTRIEGHLKAEVVVEGGKVVDAHISGGMFRGFENILRGRDPRDASQIVQRICGVCPTAHSTASVMALDKAFGVKVTTNGRLTRNLILGANYMQSHILHFYHLAALDFVQGPETAPFVPRFKNPDLRLPSAVNQVAVDQYLEALEVRRICHEMVAIFGGRMPHVQGQVVGGTTEIPTKEALVEYAARFKKVRKFVEEKYVPVVYLVGSVYKDLFAFGQGYKNCVAFGVFPLNDEGTEFALKPGVYMDGEDKPFDARLIKEYVKYSWFDDSTTGLHYTEGQTIPDPEKPGAYSFVKAPRYNGKPCEVGPLARMWVANPELSPMGQKMLKEHYGIDAKRFRDIGAEAAFSLMGRHVARAEETWLTTNYIERWLKEVVPG…
WP_027178658.1	WP_027178658.1 - Desulfovibrio bastinii - [NiFe] Group 1a	MSQASDATKGKLKIAIDPVTRIEGHLKAEVLVEGGKVVDAWLSGGMYRGFENILVGRDPRDAAQLTQRLCGVCPTAHSTASCRALDDAFEVKVTTNGRVTRNLIFGANYLQSHILHFYHLAALDFVRGPSKAPFVPRFPHPDLRLDEKTNAAAVDQYVKALEIRRICHEMVAMFGGKMPHISGQVAGGTTEIPTEEKLKEYASRFKVVQKFVSEVYVPTVYLIGSVYKDLFDVGRGYKNCMAYGVFPLDDEESEFLLKSGVYIDGKDEKFDSDLIREYVKYSWFDESCTDLHPSKGKTIPQVHKDGAYSFVKSSRYNKKPVEVGPLARMWVQNPDLSPMGRKQLKELFGIEATKFRDLGDMAFSIMGRHIARAEEAYIVANAIGDIWLKEVKPGEETYV…
WP_020001710.1	WP_020001710.1 - Desulfovibrio desulfuricans - [NiFe] Group 1a	MSGCKRNGAAASGKTAHIAIDPVTRIEGHLKADVTVENGKVVDAKLSGGMYRGFEQILRGRDPRDSSQIVQRICGVCPTAHATASIMAQDAAFGVKVTNNARITRNLILGANYLQSHLLHFYHLAAQDFVQGPDSAPFVPRYQKSDLLEDRSKDLKAVNAAAVDQYIEALDVRAVCHEMVAIWGGKMPHVQGLVAGGTTEMPTKDRILEYAVRFKKVRDFVNNKYLPTVYTVGSVYPDMFKVGQGHKACIAYGVFPLDNAYSKFMMKSGVYFDGKDHKFDPSKIHEDVKYSWFEDSTTGLHYSEGKTIPAPEKEGAYSFVKAPRYNGVACEVGPLARMWVENPPLSPVGQKMLKEKFGMDAKRFRDLGEDAAFSLMGRHVARAEESWYILDFIDAWLKE…
WP_015336980.1	WP_015336980.1 - Desulfovibrio hydrothermalis - [NiFe] Group 1a	MSSKSHAPASKDGKIKIAIDPVTRIEGHLKAEVVVKDGKVVDAWLSGGMYRGFENILVGRDPRDAAQLTQRLCGVCPTAHSTASCLALDDAFGAKITTNGRVTRNLIFGANYLQSHILHFYHLTALDFVRGPGKAPFVPRFEQPDLRLDEKTNAVAVDQYIKALEIRRICHEMVALFGGKMPHISGQVVGGTTEIPTKEKLAEYASRFKDVQKFIAEVYVPTVYLIGSVYKDLFKIGGGYKNCMAYGVFPMSDGGDDFLIKSGVYVDGKDEKFDPKLIKEFTKYSWYTDECSDLHPSEGKTIPDVHKKDAYSFCKASRYNGNAVEVGPLARMWIHNPELSPMGKKQLKDLYGITAKNFRDLGEDMAFSLMGRHVARAEESYLVANAIGDIWLGEVKEGE…
WP_027185047.1	WP_027185047.1 - Desulfovibrio inopinatus - [NiFe] Group 1a	MPEADGKVKITIDPLTRVEGHLKVDVVVKDGKVVDAWCTGPMYRGFENILIGRDPRDASQIVQRICGVCPTAHATASSMALDDAFGIKGKITTNGRIARNLIFGANYLQSHILHFYHLAALDYVKGPDVAFFVPRYENPDLRLPEDVNKVGVDQYLKALRMREIAHECVALFGGKMPHVQGIVVGGTTQIPTKDALAAYLARFKEVADFIETEYVPTVYLVGTVYKDLFSTGIGYKNCISYGVFPENDEMTEYLQTPGVYTDGKDSKLDPALIKEYVKYSWYEQNTTGLNPTEGQTVPQVHKEGAYSFVKAPRYAERPHEAGPLARMWVSNHELSPVGQKQLKDLYNIEAKKFRDLGDLAFSIMGRHVARAEESYLVAQAMKRWMKEVKAGAETYVKAP…
WP_006003971.1	WP_006003971.1 - Desulfovibrio piger - [NiFe] Group 1a	MAKATIAIDPVTRIEGHLKAQVVVENGKVVDAHLTGGMFRGFEQILKGRDPRDSTQIVQRICGVCPTSHAMASALAQEDAFNIKVTGNGRITRNLILGANYLQSHILHFYHLAALDFVAGPDTAPFVPRFAQPDLRLPPEANKVGVDQYLEALEVRRIAHEMVALFGGRMPHVQGIVPGGATEMPTKEALLEYAARFKKVRQFIVEKYLPITYIVGSVYKDLFEQGQGVHGCSCFGVFPMTDDGKTHLLKAGVFLNGRDVEFDPKKITEDLKYAWYDDATTGKGADGAETNPNLDKKDAYSFVKAPRYDGEVIEVGPAARMWVANAPLSEVGVKMLKEKFGIEARTIRDLGWDKVFSIMGRHVARAEEALLIANAVEGWLKEVKPDGETFTPFEIPQSA…
WP_015851925.1	WP_015851925.1 - Desulfovibrio salexigens - [NiFe] Group 1a	MSSKSHAPAGKDGKIKIAIDPVTRIEGHLKAEVVVKDGKVTDAWLSGGMYRGFENILIGRDPRDAAQLTQRLCGVCPTAHSTASTRALDDAFGVKLTTNGRVTKNLIFGANYLQSHILHFYHLAALDFVRGPGKAPFVPRFEHPDLRLDEKTNKVAVDQYVKALEIRRICHEMVALFGGKMPHVSGQVVGGATEIPTKEKLAEYASRFKQVQKFIEETYVPTVYLIGSVYKDLFKIGGGYKNAMAYGVFPMDDAESEFLLKPGVYIDGKDAGFDQKLIKEYTKYAWYTDECSDLHPSKGKTIPDVHKKDAYSFCKASRYNGKAVEVGPLARMWVHNPELSPMGKKQLKDLFGIEAKMFRDLGEDMAFSLMGRHVARAEEAYMVANAIQDAWLKEVQPGE…
WP_010939204.1	WP_010939204.1 - Desulfovibrio vulgaris - [NiFe] Group 1a	MSGCTPKAAPAGATGRTTIAIDPVTRIEGHLKAEVVVENGKVVDARLSGGMYRGFETILRGRDPRDASQIVQRICGVCPTAHSTASVLALDEAFGAKVPNNGRITRNLIFGANYLQSHILHFYHLSAQDFVQGPDTAPFVPRFPKSDLRLSKELNKAGVDQYIEALEVRRICHEMVALFGGRMPHVQGQVVGGATEIPTKEKLVEYAARFKKVRDFVEQKYVPVVYTIGSKYKDMFKVGQGFKAALCVGAFPLDNSGKKHLFMPGVYAKGKDMPFDPSKIKEYVKYSWFAEETTGLNYKEGKTIPAPDKAGAYSFVKAPRYDGLSLEVGPLARMWVNNPELSPVGKKLLKDLFGISAKKFRDLGEEAAFSLMGRHVARAEETYYMLGAIEGWLKEIKAG…
WP_027722757.1	WP_027722757.1 - Desulfovibrio zosterae - [NiFe] Group 1a	MSSKSHAPAGKDGKIKIAIDPVTRIEGHLKAEVVVKDGKVVDAWLSGGMYRGFENILIGRDPRDAAQLTQRLCGVCPTAHSTASTRALDDAFGAKITTNGRVTRNLIFGANYLQSHILHFYHLAALDFVRGPGKSPFVPRFEHPDLRLDDKINAVAVDQYVKALEIRRICHEMVALFGGKMPHISGQVVGGATEIPTKEKLAEYSSRFKAVKKFIAETYVPTVYLIGSVYKDLFKIGGGYKNCMSYGVFPMDDAEKNFLIKSGVYVNGKDEKFDPELIKEYTKYSWYTDECSDLHPSNGKTIPDVHKEGAYSFCKASRYNGNAVEVGPLARMWVHNPELSPMGQKQLKDLFGITAKNFRDLGEDMAFSLMGRHVARAEEAYMVANALDDIWLKEVVPGE…
WP_025324287.1	WP_025324287.1 - Deferrisoma camini - [NiFe] Group 1a	MATIVLDPVTRIEGHLRVETRWDGPRLAEARVAGEMFRGFESILRGRDALDAPVITQRICGVCPVSHAVASCRALEQALGIRVPPNGRLLRSLVLGANFLQSHLLHFYHLSALDFVDVGALLKSDDPDPAVRALRTWVEAEVRSNRVLPAAPFLPQWPAGLPSDGRWAGRALGHYLKALEVRQATHRMAARFGGRVPHTATLVPGGVTAGVDPLGVEGFRSELASVRGFVEQVYLPDALEVAARFPHLAGQGVGPDRYLAFGAFEEADGRPWLPAGVWAGDRLEPLDPGRITEETAHSRYRGAEPDPEKPGAYSWLKAPRYDGRPVEVGPLARLRVAAASGLPEVKEAGERWLAPAGLRLSELSGVTGRHLARALEAWMLARRMEAWLDRLDPAGPTVG…
WP_026688533.1	WP_026688533.1 - Bacillus aurantiacus - [NiFe] Group 1a	MSKQKIIINPLTRISGFMEVDVTVEKNNVVDVKTKGNMFRGFEQMLVGRSPFDAVYFTQRICGICSAAHSMASSLALEDALGIEAVEQGRYLRDIIHCCEFLQNHIRHTYQYTVPDFVKIEQNPLFQSDHDDFRIPKTASDRISKHYFESLTISRLAHQMLAVLGGKAPHNHGVFIGGVTTQVNADIVVKLASILKQVTQFIEQKMIPDVYEIAAYYPEYYRLGGGYGNLLTFGAFDQYKELGTLYVDPLVSMSRGVEPFDETKIKEKIDYSWYRSTDEEYKPDETMPEPDRGKKTSYSWVKAPRYDGKPMEVGPLARLILSNEYTNGISAMDRTLARALEAQKIAGIMKTLLGQVVPGVDVQKKYTLPNEAEGRGLTDTTRGALGHWLKIKGKKLSFY…
WP_012959609.1	WP_012959609.1 - Bacillus pseudofirmus - [NiFe] Group 1a	MNKKIVINPLTRISGFMEIDVYIENNRVVDAKTKGHLFRGFEQMLVGRSPFDAVYFTQRICGICSAAHSIASSLALEDALNIHPLEQGRYLRDIIHCCEFLQNHVRHFYQYTVPDYVKLESNSLFNTDHHDFRLPKQINDRISRHYFESLEYSRLAHQMLAILGGKAPHNHGVFIGGITTQATAENVVKLDDSLQKISRFINDKMIPDAYDIAAYYSDYYRLGGGYGNLLTYGAFNNYKDLGTLYVDPLISKMNANNNLVEPFQEKNIKEKIDYSWYKASNAAYRPDSEMAEPDMEMNEKAYSWVKAPRYEGLPFEVGPLARLILSGEYQNGISAMDRTLARALEAKKICEIMKELLHSVIPNVDLQKAYEIPEQASGRGLVDTIRGALGHWLKVENKK…
WP_019123746.1	WP_019123746.1 - Brevibacillus massiliensis - [NiFe] Group 1a	MAKRIVINPVTRISGFMEIDVMVENQLVVDAKTKGNFFRGFEQMMVGRNPFDAIYLTQRICGICSTAHSTASSVALEDALQIQVTEIGRYVRDIIHGCEFLQNHLRHFYQYTIPDFVKLPEVSSIYQADHTDFRLPKEVNDRIAKNYFSSFEFSRLAHQMLAVLGGKVPHNHGIFVGGYSMPPTADKIIKMKSILQKISDFINQFALPDVYDIARFYPDYFTLGKGPGNLLSYGAFHRYKNLGTLYVEPLVYIGGKTESFDPNFITEDIGYSWYAGKSTYKPLETMPEPEMEKKHGYSWVKAPRYKLLPFEVGPLARLWLSGDYRKGISAMDRTIARVLEAQKIAKIIGVLLDQVIPNHSVQQEWQLPESAVGVGLVDTTRGSLGHWLKLEQKLLSFYQ…
WP_025219113.1	WP_025219113.1 - Lysinibacillus sp. GY32 - [NiFe] Group 1a	MNKRIIINPLTRISGFLEIDVRIENNVVVDAKTKGNLFRGFEQMLVGRSPFDAVYFTQRICGICSAAHSMASSLALEDALKIEPMEQGRYLRDIIHCCEFLQNHIRHFYQYTVPDYVKLGQNTLLETDHHDFRLAKEMNNRIAQHYLDSLAISRSAHQMLAVLGGKAPHNHGVFIGGITTKATSEKVALIDSLLQKIVEFIDEKMIPDVYDIAHYYPEYFQLGGGYGNLLSYGSFHNYKELGTLYTNPLVLSNKGLEVFNENNIEEKIDYSYYKLSEKTDKQNQLALEPDMDKKGAYSWVKAPRYNGLPFEVGPLARLILSGNYINRISAMDRTIARALETKKIAEIMKILLKQIIPDVEMQQKYDLPLSASGRGLVDTTRGALGHWLEIKNQKISFYQ…
WP_024363302.1	WP_024363302.1 - Lysinibacillus sphaericus - [NiFe] Group 1a	MNKRIIINPLTRISGFLEIDVRIENNVVVDAKTKGNLFRGFEQMLVGRSPFDAVYFTQRICGICSAAHSMASSLALEDALKIEPMEQGRYLRDIIHCCEFLQNHIRHFYQYTVPDFVKLGQNTLLETDHHDFRLAKEMNNRIAQHYLDSLAISRSAHQMLAVLGGKAPHNHGVFIGGITTKATSEKVVLIDSLLQKIVEFIDEKMIPDVYDIAHYYPEYFKLGGGYGNLLSYGSFHNYKELGTLYTNPLVLSNKGLEVFNENNIEEKIDYSYYKLSEKTDKQNQLALEPDMDKKGAYSWVKAPRYNGLPFEVGPLARLILSGNYINRISAMDRTIARALETKKIAEIMKILLKQIIPDVEMQQKYDLPLSASGRGLVDTTRGALGHWLEIKNQKISFYQ…
WP_025694942.1	WP_025694942.1 - Paenibacillus durus - [NiFe] Group 1a	MSTIKLDPVTRLEGHLKVEVTLGADNTVASAQVAGMLFRDFENMLLNRPPRDASFLTQRICGVCPVPQAVASAKAVEKILGFKPNLQGLMLRNLIQGANFLDSGITHFYHLSLLDYIQGPQMSPWTGGYTQDLRFSAADTQTLTDHYISALQIRRKANEMAAIFSGKLPHAANIVPGGVTALPSATEITNFRNYLNDIQSFISSTYQSDVNMLASAYNDYYSVGTGYGNLITFGAFDTNTSGGLLFPAGTVTGGTVGAFNEANIKEYNKYSYFSSPSGQAPASGTTTASYGKSGAYTWLKSPRYNNTAFEAGPLARAWVSGDYRRGVSVMDRHMARYVEMAKLVSNMQTWLDQLTPGASGFTNIGDPVSGSASGLTEAPRGAIGHWLSVSSSKISKYQI…
WP_025697751.1	WP_025697751.1 - Paenibacillus forsythiae - [NiFe] Group 1a	MSTIKLDPVTRLEGHLKVEVTLDANNAVASATVAGMLFRDFENMLLNRPPRDAAFLTQRICGVCPVPQAVASSKAVEKIKGFKPNLQGLLLRNLIQGANFLDSGITHFYHLSLLDYIQGPQMSPWTGGYTQDLRFNAADTQTLTDHYISALQIRRKANEMAAIFSGKLPHAANIIPGGVTALPSSTEITNFRNYLNEIQSFISNTYQSDVNMLASAYSDYYNVGTGYGNLITFGVFDTNTSGGLLFPAGTVIGGTVGAFNEANIKEYNKYSYYSSPSGQAPASGTTTASYGKSGAYTWLKSPRYNNTPFEAGPLARVWVSGDYRRGVSVMDRHMARYVEMSKLVSNMQTWLNQLTAGASGFTNIGAPVSGSASGLTEAPRGAIGHWVSVSSSKISRYQI…
WP_025334897.1	WP_025334897.1 - Paenibacillus sabinae - [NiFe] Group 1a	MSTIKLDPVTRLEGHLKVEVTLGADNTVASATVAGMLFRDFENMLLNRPPRDASFLTQRICGVCPVPQAVASAKAVEKIKGFQPNLQGLMLRNLIQGANFLDSGITHFYHLSLLDYIQGPQMSPWTGGYTQDLRFSAADTQTLTDHYISALQIRRKANEMAAIFSGKLPHAANIIPGGVTALPSATEITNFRNYLNEIQSFISSTYQSDVNMLASAYSDYYNVGTGYGNLITFGAFDTNTSGGLLFPAGTVTGGTVGTFNEANIKEYNKYSYYSSPSGQAPASGTTTASYGKSGAYTWLKSPRYNNTPFEAGPLARAWVSGDYRRGVSVMDRHMARYVEMAKLVSNMQTWVDQLTPGASGFTNIGDPVTGSASGLTEAPRGAIGHWVSVSSSKISKYQI…
WP_025690867.1	WP_025690867.1 - Paenibacillus zanthoxyli - [NiFe] Group 1a	MSTIKLDPVTRLEGHLKVEVTLDANNAVASATVAGMLFRDFENMLLNRPPRDASFLTQRICGVCPVPQAVASAKAVEKILGFKPNLQGLMLRNLIQGANFLDSGITHFYHLSLLDYIQGPQMSPWTGGYTQDLRFSAADTQTLTDHYISALQIRRKANEMAAIFSGKLPHAANIVPGGVTALPSATEITNFRNYLNDIQSFISSTYQSDVNMLASAYNDYYNVGTGYGNLITFGAFDTNTSGGLLFPAGTVTGGTVGTFNEANIKEYNKYSYYSSPSGQAPASGTTTASYGKSGAYTWLKSPRYNNTAFEAGPLARAWVSGDYRRGVSVMDRHMARYVEMAKLVSNMQTWLNQLTPGASGFTNIGDPVSGSAAGLTEAPRGAIGHWLSVSSSKISKYQI…
WP_028784867.1	WP_028784867.1 - Thalassobacillus devorans - [NiFe] Group 1a	MARKIIINPVTRISGFLELDVTVENGVVSEARTRGMMFRGFEQMMKGRKPFDVIYLTQRICGICSTAHSVGSSLALEDALNVTVEEQGRYLRDIIHGCEFLQNHIRHFYQYSVPDYVKMPPDHPLFTSYDGDARLPKKDNDTIVNHYFESLAISRLAHQMLALFGGKAPHNHGVYVGGYTTPATAVKIIEAKSMLQKIRNFIVDRMIPDTYTISRYYPELFQMGKGPGNLMSCGAFHGYEALGTLYTEPLVFNSKTNKTSPFDADLITENINYSWYQGKKTYKPFETMPEPDMEKEDAYTWVKAPRYDGMAVEVGPLARLWLSGDYRNGISAMDRTIARSLEAAKVAGIIATLLDQVVPDYMVQKEWELPSSAQGAGLVETTRGTLGHWLKIEDGMISF…
WP_010244488.1	WP_010244488.1 - Acetivibrio cellulolyticus - [NiFe] Group 1a	MTKRIVINPVTRISGFMEIDATIENNTVVDVKTEGLLFRGFEKMLVGRNPFDAVYFTQRICGICSTAHSMASTLALEAAMGVVPTEQGRYLRDILHGCEFLQNHIRHFYQYTIPDFVRLPDKYPLYVTDHNDFRLPKDKNDEIAAHYFESLDISRSAHEMLAVLGGKAPHNHGIFVGGITTQATTDRIIKIKSILHTIQQFIISRMVPDAYTIARYYSDYYKIGGGYGNLLSYGCFNGYKELGTLYVNPLVYSQGKVNMFNPGEITEEIDYSWYQDKMDEYKPMDTVPEAEMSKRQGYSWVKAPRYNGMPYEVGPLARQWLSGEYRNGISTMDRTVARVLEAKKITEILSILIENLIPGVSVQKEYAIPTSSAGGGLIDTTRGALGHWLKIDNEKLAFY…
WP_008909589.1	WP_008909589.1 - Caloramator australicus - [NiFe] Group 1a	MGRIVVIDPITRMSGFLGIEVEVEGDKIIDAKAVGNLFRGFEKILKGRHALDAVYLTERICGICSSAHSVASTLALEDALEITPSLNVRYIRDLIHAFDIIQNHIRHFYLFTVPDYVKFDSINPVSETCHKDYRLPVNLNNKIQGDYIKSIEYSKLAHVGVSILGGKSPHNHGILPGVVTGSLDRFKIEELKSLINKIKDFVDNYMLEDVDIISNYYNDYFEKGDTYNNFLSFGLFDYEDFSYLKPSVIINGIRQEFDKDKIRENIAYSWYKIEDGQIVEDINKEGAYSFVKSPRYDKWAMEVGPLARMILSGRYKLQNSTMDRITARCLEASVILKIMQVLIERIEPVEERIKYQFKDKAEGIGLTDTTRGALLHFVSLERDIINGYDIITPSAWNFS…
WP_010890826.1	WP_010890826.1 - Clostridium acetobutylicum - [NiFe] Group 1a	MKKTIIIDPITRISGFLETKVEVTESVITNAETSGLLFRGFEKMLKTRQPLDAIYFTERICGICSTAHAMASTLALEDALKVSVSINDLYVRDLIHSFEFMQNHIRQFYNLTVPSYVRMSKLDPLYSNQYSDYRLPNYENEIISKHSLESINYSRLAHEGLALFGGKAPHSHGIFVGGVTTSIDSYKLVKAKSIISSLKVFINNIMLEDMNTIAKYYSDYFNMGETYNNFMSYGLFDHYKDPEISYVSPSVMINYKKQSFDKNKITENILHSWYVSDTENEKPSNESADNIDLNKKQGYSFIKSPNYDGYPMEVGPLARMILSGDYKGKSSCMDRNVARVLEAKKIISIMEKLADKIELLPNSQKTYDIPINAFGAGLTDTTRGALGHWIKIENKLIKY…
WP_010233943.1	WP_010233943.1 - Clostridium arbusti - [NiFe] Group 1a	MSTLVLDPITRLEGHLKINVTLDSNNNVTAAQASGGLYRDFENMLLNRVPKDAAFLTQRICGLCPVSHAIASSKAIEQAAGFTPTLQGLLLRDLIQGSNYIADNLLHFYHLSLMDYVQGPQMSPWTPGYSQDYRFNSTDNQNLVNNYITALSIRRQAHEMGAIFGGKLPHVANVVPGGVTAIPTSTDITNFKNYLTTITSFITNTYQGDVNNLASTYSDYYSIGAGYGNLIAYGVFDTNTTGGKLFPAGIVTNGTLGSFSQANIKEYVGNSWYSSPSGVNPASETTTPSYGKSGAYTWLKAPRYSGQPYEAGSLARTWVSGDYRHGVSVMDRHMAKYTETAKLVSNMSTWINEIVTGTSGYTNIGTPTSGSGIGLTEASRGALGHWVSVSSSKISKYQI…
WP_017209204.1	WP_017209204.1 - Clostridium beijerinckii - [NiFe] Group 1a	MGKTITIDPVTRISGFLEIKAEVEGNTIAKANASGLLFRGFEKMLIGRSPFDAVYFTERICGICSTAHSMASTLALEDALKVTVSLNDNYIRDILHGFEFIQNHLRHFYLLSMPSYVKISNIKLIEEQQYTDYRLPDKINKKIEEDYIKSIELSRLAHEGLALLGGKAPHNHGIFVGGVTVNIDAYKLEKVKSIIRKIESFVKNIMKEDVEIISKYYSDYFKKGQSYPYFMTYGVFDKYEDPEITYVKPGVMKDNVKYPLEPDKITEQIHYSWYKKDEGVEEVDLSKLDAYTFIKAPRYLGLPMEVGPLARLIVSGQYTNGHSCMDRNIARVLETEKIIGIMNKLIERVELRPNNQKTYNIPEKAYGAGLTDTTRGALGHWIEIDKNVINHYNIITPTV…
WP_015958012.1	WP_015958012.1 - Clostridium botulinum - [NiFe] Group 1a	MGKIITIDPITRISGFLEIKVIVEDNIIIDGETSGLLFRGFEKMLEGRPPLDSIYFTERICGICSTAHATASTLALENALNITPSINDIYIRDMMHGFEFIQNHLRQFYCFTVPSYVNLPNIRPIYPQEYSDFRLPKKLNERISSHYEEGIKYSRLAHEALAVLGGKAPHSHGIFVGGVTVNIDSYKLTKIQSILKTIKKFVNIYMLEDMNIIAQYYPEYFNLGNTYGNFMSFGVFDKYKDKNISYVKPGVIINNKVENFDRDKITENIRYAWYVSDTIIENPIVNNEYTVDLKKEGAYSFVKAPRYDGLPMEVGPLARLKIAGEYTGGNSSMDRNIARVLETKKIINILYNISEKIQLLSNNQSAYNIPESAFGEGLIDTTRGALSHFIKIENKTIKY…
WP_027639785.1	WP_027639785.1 - Clostridium cadaveris - [NiFe] Group 1a	MATRITIEPITRISGPLSIEVEIEKNKIVNVKSSGVLFRGFESMLEGRPPLDAIYFTERICGICSTAHGVVASLALEDALKVKPDENGVRVRDFAHGADFIQNIIRQICLFVFPDYVKIKEVPGSIDYDFRLPDKLTRKISEDYLKALEYSRFAHEMVAIIGGKAPHSHGVFVGGTTANLDASKIIRLKYLLEQIYEFICSDMVEDINIISAYYPEYFKMGAGTKNLLTFGLFNDLPEKELVYVYPSVYIDDKKSGLDVDAIKEGVEYSWYKNTKSNTVPSEKPSELDIKKPGAYTFVKAPRYKGEVVQVGPLARMILSDNYKYSISTMDRLIARVLEGKLLSEKMLKLLDLITPTNAVQNQYIIPESAEGKGLYDAVRGALGHWIKIENGVIKNYDII…
WP_015924586.1	WP_015924586.1 - Clostridium cellulolyticum - [NiFe] Group 1a	MTRRIIINPVTRISGFMEIDAVIDKNTVTDVKTEGLLFRGFEKMLAGRNPFDAVYFTQRICGICSTAHSVASTLALETAMNVIPAEQGKYLRDILHGCEFMQNHIRHFYQYTIPDFVRLPDKYPLYVTEHNDFRIPKGKNDEIVKHYFESLDISRSAHEMLTVLGGKAPHNHGIFVGGITTQATTDKIIKIKSILHTIRKFIADIMIPDAYTIAQYYSDYYKKGRGYGNLLSYGCFNKYNELGTLYVDPLVYTQGKINVFNPGEITEEIDYSWYKDKMSEYKPTDTITEEDMSKSKAYSWVKAPRYSGIPYEVGPLARQWLSGEYRNGISTMDRTIARVMETSKIAEIISILIENLIPGVTVQKEYTIPTSSEGAGLIDTTRGALGHWLKIKNGIISFY…
WP_010076234.1	WP_010076234.1 - Clostridium cellulovorans - [NiFe] Group 1a	MSEKIIINPLTRISGFLQIEITIENNLVTEAKNRGFLFRGFEEMLKGRSPLDAIYFTERICGICSTAHGFVSAIALEDALKVKVDENGTILREIMHGCEFLQNHIRHFYQFTMPDYAKIDAVSKDEERKYKVTKDYTKIFNRHYMESFKYSRDAHKMLAILGGKAPHNHGIFVGGATINIDASRIIELKALLNGIKTFVNTAMLPDVRAISYYYKEDFVHGHGYTNFLSYGAFDSDVHSDISYVKAGTLIDDKLEPFDASKISEEISHSYYSDEKEILSQGDNNWKVDVNKKNAYTWVKAARYRNLPLEVGPLARQWISGEYKNGVSTMDRTIARVLEAKKICDILDKLIDRVKLTPTVQEKWEIPDSAKGIGLRDTTRGALGHWINIEGKKIANYNII…
WP_014254247.1	WP_014254247.1 - Clostridium clariflavum - [NiFe] Group 1a	MAQRIALNPVERVSGFIQVEAAIDNNRVVKAKSKGLLFQGAKKVLSGRNLLDAIYSRQGICGICSTAHSVASSLALENAIGIYPSQQERYLRDIIQGCDFLQNHIRHFYQYTLTDFVKLTENMSLWEAECEDFRLPRNKNFEIAEHYSESLNITRSIQEILALLGEKISHNNRTFVGGVTKDKITAIKSFLHRIRQFITEKMIPDAFVISHYYSDYYKIGSGCCNFLTYGCFYGYKEFGTLYVKPGVYIKGKESAFDASKITEEADYSCYIDKKGIYGAMDMITDEEIGNSDEYLWIKTPRYNGLPCEVGPLARQWLSGDYRNGTSTMDRIIARVLEAKKIVDIVDVLFENLHISKPYKKEYVIPIHSEGAGYIDTAKGALCHWLKIDNGIINCYRIIT…
WP_027623849.1	WP_027623849.1 - Clostridium lundense - [NiFe] Group 1a	MGKTITIDPITRISGFLEIKVKVEDNIIVDGKTSGLLFRGFEKMLEGRPPLDAIYFTERICGICSTAHAMTSTLALENALNITPSINDLYIRDMMHGFEFIQNHLRQFYCFTIPSYVNLPNIKPIYPQEYSDFRLPKKLNERISSHYEEGIKYSRLAHEALAVLGGKAPHTHGIFVGGVTVNIDSYKLTKIQSILKAIKEFVNTYMLEDMNIIAKYYSDYFNLGKTYGNFMSFGVFDNYEDKNISYVKPGVIINNKSENFDRNKITENIRYAWYVSDTITENPIMDNEYTVDLKKEGAYSFVKAPRYNGLPMEVGPLARLKIAGEYTGGNSSMDRNIARVLETKKIIDILSNISEKIQLIPNNQSVYNIPDNAFGEGLIDTTRGSLSHFIKIENKTIKY…
WP_024346501.1	WP_024346501.1 - Clostridium methoxybenzovorans - [NiFe] Group 1a	MAEKITINPITRINGFMEIEADIEKESIVDAKTKGMMFRGFEKMLQGRSPFDAVYFTQRICGICSTAHSMASALALEEALNIVPSQQGRYLRDLLHACEFLQNHLRHFYQFTLPDYVKLPDDYPLFKRDHNDYRFPKDINDKMVNDYFESLEFSRSAHQMLAILGGKAPHNHGVFIGGITSPVSADMIISIKSILYGIGQFIMGKMIPDVYTIGTYYPEYYHMGGGYGNLLTYGSFYDYRDLGTLYVDPLVFSKGRTSPFDPDLITQEDEYAWFNEEDEPDRSKPQAYSWIKAPRYDNVPYEVGPLARQWLSGEYGNGISAMDRTIARALEAKKIVEIMQTLIDNLIPGVSMQEEYEIPVQSSGKGLVDTTRGALGHWLYIENREIAFYQIITPSAWNL…
WP_004615979.1	WP_004615979.1 - Clostridium papyrosolvens - [NiFe] Group 1a	MTKRIVINPVTRISGFMEIDATIDNNAVTDVKTEGLLFRGFEKMLEGRNPFDAVYFTQRICGICSTAHSVAATMALESAMGIVPGEQGRYLRDILHGCEFLQNHIRHFYQYTIPDFVRLPDKYPLYVTEHNDFRLPEGKNENIVKNYFLSLDISRSAHEMLAVLGGKAPHNHGVFIGGITTQATTDKIIKIKSILLSIRQFIENRMIPDAYTIAGYYKDYFKNGRGYGNLLSYGCFNKYTELGTLYVDPLVYTQGNISVFNPDEITQEIDYSWYKSQTNEYKPTGATAEADMDKSKAYSWVKAPRYRGIPYEVGPLARQWLSGEYRNGISTMDRTIARVLEARKIAEVMGILIENLIPGVSVQKQYTIPDASEGAGLIDTTRGALGHWLKIENGNISRY…
WP_015614971.1	WP_015614971.1 - Clostridium pasteurianum - [NiFe] Group 1a	MSTIVLDPITRLEGHLKINVTLDSNNNVTAAQASGGLYRDFENMLLNRVPKDAAFLTQRICGLCPVSHAISSSKAIEQAGGFTPTLQGLLLRDLIQASNFISSNILHFYHLALMDYVQGPQMSPWTPGYSQDYRFNSTDNQNLVNNYVTALSIRRQAHEMGAIFGGKLPHVANIVPGGVTAIPSSTDITNFKNYLTTITSFITNTYQGDVNKLASTYSDYYSVGAGYGNLIAYGVFDTNTTGGKLFPAGTVTNGTVGSFSQTNVKEYVGHSWYSSPSGVNPASETTTPSYGKSGAYTWLKAPRYSGQPYEAGSLARTWVSGDYRHGVSVMDRHMARYTETAKIASNMNTWINQIVTGTNGYTNIGTPTSGSGVGLTEAPRGALGHWVSVSSSKISKYQI…
WP_013272840.1	WP_013272840.1 - Clostridium saccharolyticum - [NiFe] Group 1a	MAERVTINPITRINGYMEIDADIENQSIVDARTKGMMFRGFEKMLQGRSPFDAVYFTQRICGICSTAHSMASALALEEALNIVPSEQGRYLRDLLHACEFLQNHLRHFYQLTLPDYVKLPEDYPLFKREHDDFRLPKDINDKMVKDYFDSLEFSRNSHQMLAILGGKAPHNHGVFIGGITSPISADKIISIKSILYGIGQFITEKMIPDVYTIGTYYPEYYHMGGGYGNLLSYGCFNNYKDLGTLYVNPLVYSQGKTSSFDPGLLSQEDEYAWFNENDEPDRNKPQAYSWVKAPRYDNIPYEVGPLARQWLSGEYGNGISAMDRTIARVLEAKKIVEIMQTLIDNLIPGVPMQEEYEIPLQSSGKGLVDTTRGALGHWLYIENRTIAFYQIITPSAWNL…
WP_015394142.1	WP_015394142.1 - Clostridium saccharoperbutylacetonicum - [NiFe] Group 1a	MSTITLDPITRLEGHLKINVTLDSSNTVTAAQASGGLYRDFENLLLNRVPKDAAFLTQRICGLCPVSHAISSAKAVEQAAKFTPNLQGMLLRNLIQGSNYISDHILHFYHLALMDYVKGPQSHPWTPTYGQDYRFDSTDNQTLVDNYIKALSIRRKAHEMGAIFGGKLPHAASIVPGGVTAIPSAVDITKFKSNLSEITTFITDTYQADVNKLASTYSDYYKIGKGYGNLIAYGVFDTDTNGTKLFPQGTVTNGVIGSFSQDNIKEYVGHSWYSSQSGTNPASGSTTPSYGKSGAYTWLKAPRYNGQPYEAGPLARAWISGDYKKGVSVMDRHMARYIETAKIANNLSKWIDQIQVNKSGYTDIGTPASGSGIGLTEAPRGALGHWVSVASSKISKYQI…
WP_016206881.1	WP_016206881.1 - Clostridium sartagoforme - [NiFe] Group 1a	MIKRITIDPVTRISGFLDVKAEVEKDTIVQATASGLLFRGFEEMLKGRPALDCIYFTERICGICSAAHSMASTLALEDALKVQVTLNDSYIRDIMHGFEFIQNHLRHFYLLSIPSYAKIYSVKLAENSQYNDYRLPSKINNIIGEHYVKSIELSRLAHEGLAILGGKAPHNHGIFVGGVTVDIDAYKIEKVKSIIRKITDFVSNEMIEDVEVIAKYYPDYFKKGISYPNFMSFGVFDKYEDPEITYVKSGVIENNVRYAFEPNKITEQVHYSWYKKEQGLEEVDLTKSNAYTFIKAPRYNGLPMEVGPLARLIISGEYTNGHSCMDRNIARVLETKKILNILENLVKRVELKSNNQKVYLIPDKAYGVGLIDTTRGALGHWIEIENKVIKHYNIITPTV…
WP_029159252.1	WP_029159252.1 - Clostridium scatologenes - [NiFe] Group 1a	MATRITIEPITRISGPLSMEVEIEKNKIINAKSSGVLFRGFESMLKGRPPLDAVYFTERICGICSTAHGVVASLALEDALKVKPDKNGVRIRDFAHGADFIQNIIRQICLFVFPDYAKIKEVPGSIDYDFRLPDKLTQKISEDYLKALEYSRFAHEMVAIIGGKAPHNHGVFVGGTTANLDASKIIRLKYLLQQIYEFICSDMIEDINIISAYYPEYFKMGAGTKNLLTFGLFNDLPEKELVYVYPSVYMDDKKGSLDVDAIKEGVEYSWYKNTKSNIVPSEKPSELDIKKPGAYTFIKAPRYRGKVVQVGPLARMILGGYYKYNVSTMDRLIARVLEGKILSEKMLKLLDFIMPIPAVQNQYIIPESAEGKGLYDAVRGALGHWIKIENGVIKNYDII…
WP_003493671.1	WP_003493671.1 - Clostridium sporogenes - [NiFe] Group 1a	MSKVINVDPITRMSGFLEITAKVEENTVIDAATSGLLFRGFEKMLRGRSPLDAIYFTERICGICSTAHSMASTLALEDALKISPNENDKYIRDILHGFEFLQNHIRHFYLYITPSYVKLPDINPISPQDSKDFRLPKTLDEKISKNYIRAIEYSRLAHEGLAVLGGKAPHNHGIFVGGVTVNIDAYKLEKIRSIILAIKEFTNLMLEDAYTIAKYYPDYFKKGITYPYFMTYGSFNNYYEKDLIYVNPGVSIDGKVYSLDSNKITENIRYAWYISDKNVKKPGQDAIEEVDISKNDAYSFIKAPRYEGLPMQVGPLARLVINGEYKGGNGTMDRIIARAIETKRIAEIMGKLCQRVQLKNNNQGIYSIPDKAYGVGLIDTTRGALGHWVSIENKIIKNY…
WP_017413313.1	WP_017413313.1 - Clostridium tunisiense - [NiFe] Group 1a	MATKVIINPITRISGYLQIEVEIENNVVVEAKSQGMMFRGFEKMLKGRVPSDAIYFTERICGICSTAHGLVSARALENALNITPSLNERILRDIMHSSEFIQNHLRHFYQFVLPDYVGNIGVDPVFEVISKDYRIPEKDSERLREDYFLSIEVSKKAHQLLALLGGKAPHTHGVFVGGVTCIINAEKVLEAQGIVTELIDFIENRMITDVNTIGKYYGDYYEIGESSGNFMSYGLFDSYADIKYVPRKIILNNGKELDIEPEKITQNIYNSWYSSEEEQFGVGSDNWQANPQKATGYSWIKAPRYDGMPMEVGPLARMYISGLYREGSSTMNRLMARALEAKEVAEGIKMLLQRVRIEPLSFKKFSMPIEALGFDLHDTTRGALAHFVGIKDKVIDRYT…
WP_025205213.1	WP_025205213.1 - Dehalobacter restrictus - [NiFe] Group 1a	MSAQKIVIDPITRIEGHLKIEVEIENGVVSNSRVIGTMYRGLENLVIGRDPRDASYVTERACGVCSTVHGLASALALDAAFGAEVPYGGRLIRNLIYGATLLHNHPLHFYHLSALDYLDVMAIAQYKGNDAGLNGVKDKILKLVAANDTAPLTPRYNPDQYCVSDPELVTMAVAHYLKALEMQAKAKKMSAIFAGKQPHQSSIVVGGVTILPTLEQVFQYRSMLMEQIAFVENVYLQDVLTFGTGPLLPLAQAGVGGSHGNYMSYGGFAGDAEGKDLLFTSGIILDNNLATVHPFSIDKITEDITHAWYKSDKGRTPYEEDTVIDLDKKDAYTYVKAPRYEGKPMEVGPLARMLVMQPKVLMDVITKYNIKPGAVARHAARAVETILMAKKMLEWVDSL…
WP_019225238.1	WP_019225238.1 - Dehalobacter sp. E1 - [NiFe] Group 1a	MSAQKIVIDPITRIEGHLKIEVEIENGVVSNSRVIGTMYRGLENLVIGRDPRDASYVTERACGVCSTVHGLASALALDAAFGAEVPYGGRLIRNLIYGATLLHDHPLHFYHLSALDYLDVMAIAQYKGNDAGLNGVKDKILKLVAANDTAPLTPRYNPDQYCVSDPELVTMAVAHYLKALEMQAKAKKMSAIFAGKQPHQSSIVVGGVTILPTLEQVFQYRSMLMEQIAFVENVYLQDVLTFGTGPLLPLAQAGVGGSHGNYMSYGGFAGDAEGKDLLFTSGIILDNNLATVHPFSIDKITEDITHAWYKSDKGRTPYEEDTVIDLDKKDAYTYVKAPRYEGKPMEVGPLARMLVMQPKVLMDVITKYNIKPGAVARHAARAVETILMAKKMLEWVDSL…
WP_020491267.1	WP_020491267.1 - Dehalobacter sp. FTH1 - [NiFe] Group 1a	MSAQKIVIDPITRIEGHLKIEVEIENGVVSNSRVIGTMYRGLENLVVGRDPRDASYVTERACGVCSTVHGLASALALDAAFGAEVPYGGRLIRNLIYGATLLHDHPLHFYHLSALDYLDVMAIAQYKGNDAGLNGVKDKILKLVAANDTAPLTPRYNPDQYCVNDPELVTMAVAHYLKALEMQAKAKKMSAIFAGKQPHQSSIVVGGVTILPTLEQVFQYRSMLMEQIAFVENVYLQDVLTFGTGPLLPLAQAGVGGSHGNYMSYGGFAGDAEGKDLLFTPGIVLDNNLATVHPFSIDKITEDITHAWYKSDKGRTPYEEDTVIDLDKKDAYTYVKAPRYEGKPMEVGPLARMLVMQPKVLMDVITKYNIKPGAVARHAARAVETILMAKKMLEWVDSL…
WP_014792614.1	WP_014792614.1 - Desulfitobacterium dehalogenans - [NiFe] Group 1a	MLEKKILFPFARIHNPMLVEAHLENGVIQDAFISDTLYRGFEQILEGRPAFDMPYYTQRICGICSSVHAVAAAYAVEQALGMNVPPNGLIQRNLIMGSDFLQNHIRHFYLMSMPDYFKGPDIYPFIPHLEGDLRLTPEEDQRMTEHYFQAIEISRDAHAAFGVFGGKAPHGHGIVPGGCTMHVDADKINRYRGYLVKILEFIDNVMIPDVEFLAERYPEYVHLGKGNGNFLSVGAFTQPDGSTLFPHGTVLNDRHQPFDDRLITEEVTTAWYKSTKPAHPWQGTTEPDKNQPQGYTWVKAPRYQGHALEVGPLARAVIAKEKIIGYGAIGRHWSRVMETKKITQAAMIWLERLVPGAETLNTKVQQESGMGIGYVDAMRGALGHWVKIEKGRVKHYQII…
WP_014794526.1	WP_014794526.1 - Desulfitobacterium dehalogenans - [NiFe] Group 1a	MAKRVVIDPVTRVEGHLRVEVEIEKGIVTNAWAQGTMFRGIEQILQGRDPRDAVYITERICGVCMASHGWTSAMAVEDAHGADVPRAAQLIRNLIAGSLWLHDHPLHFYHLSALDYLDVLAVDHYKGNAPELLAVKNKILSLVKAGDTAPLTPRYQPDRYSVNDPEIVITALAHYLEALKIQGKAKKMSAILGGKQPHQSSIVVGGVTIYPRKEQLDAFRTLLNEVVSFAELVYVPDVVSFCTGPLLGLGKAGVGAGSGSYIAYGGFPMDDSGTETLFRGGFISGKAPGVVEELDMSKITESVASAWYKEGEPANPWDGDTVIDFDKKGAYSFIKSPRYKGEAAEVGPLARMMVMQHSGLLDLMSRYGIKPGAVARHLARAQETLLMTSSMYRWLNDLE…
WP_015262676.1	WP_015262676.1 - Desulfitobacterium dichloroeliminans - [NiFe] Group 1a	MAKRIVVDPVTRIEGHLRIEVEIDRGVVTNAWAQGTMYRGIEDILRGRDPRDAVYITERVCGVCVASHGWTSAMAVEDAHGAHVPRAAQLIRNLLTGALWLHDHPLHFYHLSALDYLDVMAIDHYKGKDQELLAVKNKIMSLVKAGDTAPLTPRYQPDRFSIGDPEIVITALAHYLEALKVQAKAKKMSAILGGKQPHQSSIVVGGVTIYPQKEQLDNFKEILNEVVAFIETKYVPDVVNICTGPLGQLGRAGVGAGSGSYLAYGGFPMDDLGNDKLFKGGFISSTSPGVVQELDISKITEAVASSWYRDAEPANPWQESSEIDLDKKGAYTFVKSPRYNGEVTEVGPLARMMVMQHQPLLNLMGKYGIKPGSVARHLARAQETLLMTEAMYRWLDELE…
WP_015262308.1	WP_015262308.1 - Desulfitobacterium dichloroeliminans - [NiFe] Group 1a	MGKVIIDPVTRIEGHLKVEVEVTNGVITDAKSIGTMYRGFEPLLRGRDPRDATYVTERTCGVCAGSHGWASSLALDQAFGAKVPAGGRLIRNLMMGAMWLHDHPLHFYHLSALDYIDITAVAKYQGKDAGLLRVKDKIGKLIAAGDTAPLTPRYEPDEFCVNDPELVTLAVSHYLKALDMQAKAKKMSALFAGKQPHQSSIVVGGVTILPNIEVVEQFRSMLLEQIDYLENIYLQDVITFGTGPLLPLAQAGVGGSYGNYLSYGGFGLDDEGKDFLFKPGIVLDGDLSNVMAIDQSKITEGVTRAWYKDSPNGDHPFDSDTVPDLARTDAYSFVKAPRYDGKPVEVGPLARMLVLQPKGLMDIIVKYNIKPGAVARHAARAFETVILAKEMINWVNQLE…
WP_005811612.1	WP_005811612.1 - Desulfitobacterium hafniense - [NiFe] Group 1a	MGKVVIDPVTRIEGHLKVEVEVTNGVVTDAKSIGTMYRGFEPLLRGRDPRDATYVTERTCGVCAGSHGWASSLALDQAFGAKVPTGGRLIRNLMIGAMWLHDHPLHFYHLSALDYLDITAVAKYQGQDPGLLRVKDKISKLIAAGDTAPLTPRYEPDAFCVNDPELVTLAVSHYLHALNMQAKAKKMSALFAGKQPHQSSIVAGGVTMLPNIEVVEQFRSMLLEQIDYLENIYLQDVLTFGTGPLLPLAQAGVGGGYGNFLAYGGFGLDDEGKDFLFKQGIVLDGNLSNVMPVDQSKITEGVTHAWYKDNPNGDHPYDSDTVPDLAKKDAYSFVKAPRYDGKPIEVGPLARMLVMQPQGLMDIIAKYNIKPGAVARHAARAFETVILAKEMINWVNQLE…
WP_005808602.1	WP_005808602.1 - Desulfitobacterium hafniense - [NiFe] Group 1a	MSLLEKKVIFPFTRIHNPMLVEAYLENGVIQEAFISDTLYRGFEQILEGRPAFDMPYYTQRICGICSSVHAVAAAFAVEQALGMTVPSNGLIQRNLIMGSDFLQNHIRHFYLMSMPDYFKGPDIPPFTPHLEGDIRFNTEENQRMTEHYFQAVEISRDAHAAFGVFGGKAPHGHGIVPGGCTMHVDADKINRYRGYLIKILEFINNVMIPDIELLVKRYPEYVHLGKGNGSFLSVGGFTQPDGGTLFPHGIVLEDKHQPFDDRLILEEVTTSWYKPTPPAHPWQGITEPDKSQPQGYTWVKAPRYQGHALEVGPLARAVIAKEKIIGYGTLGRHWSRVMETKKIAEAAMIWLERLVPGAETLNTKVQQESGMGIGYVEAMRGTLGHWVKIEKGRVKHYQ…
WP_005812775.1	WP_005812775.1 - Desulfitobacterium hafniense - [NiFe] Group 1a	MAKRVVIDPVTRVEGHLRIEVEIENNVVTNAWAQGTMFRGIEQILQGRDPRDAVYITERVCGVCMASHGWTSAMAIEDAQGANVPRAAQLIRNLIAGSLWLHDHPLHFYHLSALDYLDVLAVNHYQGNVAELLAVKNKIMSLVTAGDTAPLTPRYQPDSYSVRDPEIVTTALAHYLEALKIQGKAKKMSAVLGGKQPHQSSIVVGGVTIYPRKEQLEAFRTLLNEVVSFAELTYVPDVVSFCTGPLLELGKAGVGAGPGGYIAYGGFPMDDSGTEKLFKGGFISSEAPGVVEALDMSRITESVASAWYKEGEPAHPWAGETVIDFDKKGAYTFIKSPRYKGEAAEVGPLARMLVMQHSGLLDLMGRYGIKPGAVARHLARAQETLLITKSMYRWLDDLE…
WP_019850824.1	WP_019850824.1 - Desulfitobacterium sp. PCE1 - [NiFe] Group 1a	MAKRVVIDPVTRVEGHLRVEVEIEKGIVTNAWAQGTMFRGIEQILQGRDPRDAVYITERICGVCMASHGWTSAMAVEDAHGADVPRAAQLIRNLIAGSLWLHDHPLHFYHLSALDYLDVLAVDHYKGNAPELLAVKNKILSLVKAGDTAPLTPRYQPDSYSVNDPEIVITALAHYLEALKIQGKAKKMSAILGGKQPHQSSIVVGGVTIYPRKEQLDAFRTLLNEVVSFAELVYVPDVVSFCTGPLLGLGKAGVGAGSGSYIAYGGFPMDDSGTETLFRGGFISGKAPGVVEELDMSKITESVASAWYKEGEPANPWDGDTVIDFDKKGAYSFIKSPRYKGEAAEVGPLARMMVMQHSGLLDLMSRYGIKPGAVARHLARAQETLLMTSSMYRWLNDLE…
WP_014825623.1	WP_014825623.1 - Desulfosporosinus acidiphilus - [NiFe] Group 1a	MNKKVIFPVTRIHNPMLLEAWLDNGEIKDAFISDTLYRGFEQILIGRSPMDMPYYTQRICGICSSAHAITAALAVEKALGMEVPPNGILIRNLIFASDMIQNHIRHLYLYALPDYFRGPDLAPFIPHSESDLRLSKQENTLLSEHYFKALEISRAAHAAFAVFGGKAPHGHGIVPGGASMEVDADKVNRYRGYIIEILSFLDDTLLPDVDLIIKRYPDYVDIGAGNGNYISVGGFPNPEGGTLFPQGVLILDERQSFYEKYITEDVTHAWYKPHGPLHPSVEDTIPDHSQNKGYTWVKSPRYRGQPVEVGPLARAIINKEKVIGHGALARIWARSLEIKKIALATLVWLNRLEPGAETLNCKIKQNSGSSVGLHEAMRGFLGHWLQVKNGRVEHYQIIT…
WP_014828375.1	WP_014828375.1 - Desulfosporosinus acidiphilus - [NiFe] Group 1a	MTKIVVDPLTRIEGHLKVEVEVENGKISDAHVVGTMYRGIEAMLRGKDPRDATYVTERVCGVCAGSHGWASSQALDKAFGASVPAGGRLIRNLIIGAMWLHDHPLHFYHLSALDYLDVMAVAQYQGKDPALLAVKDKIVKLAAAGDTAPLTPRYKPDEFSVKDPELVTMAVAHYLKALEMQAKAKKMSALFAGKQPHQSSIVVGGVTILPSIEVVEQYRSMLLEQIDFIEKVYLQDVLTFGTGPLLPLAQAGVGGAGAVNFLSYGAFAKDDAGKDLFLKPGIVMDGDLSKILPVDESKITEDVQYSWYKPSANGKTPYTEDTVPDLDKKDAYSFVKAPRYDGKPMEVGPLARMLVMQPKGLMDIITKYNIKPGAVARHAARAYETLLLAKDMLTWLDAL…
WP_014901287.1	WP_014901287.1 - Desulfosporosinus meridiei - [NiFe] Group 1a	MTTLEKRVIFPMSRIHNPMLVEAWLEGNEIRDAYISDTLYRGFEQILVGRSAFDMPYYTQRICGICSSAHAMTAALAVEQALGMHIPPNGLLLRNLILASDFIQNHLRHIYLYSFPDYFRGPDIAPFIPHSEFDLRLSAKEESTMIEHYFKSFEISRIAHSAFAVFGGKAPHGHGIVLGGVSMEVDADKVNRYRGYMIEILDFIDDFLLPDINLIKERYPDYIQLGNGIGNYMSVGGFSSPEGSTLFSQGVLLQGKRESYDERHVTEDVTNAWYKPHGPLHPMEEDTIPDRSQAKGYTWVKSPRYRGQPIEVGPLARAIINKEETLGTGTIGRIWARALELKKLAKSTLDWLNRLEPGADTLDLKMEQDSGVGIGLHEAMRGSLGHWVSIENSRVKHYQ…
WP_014901856.1	WP_014901856.1 - Desulfosporosinus meridiei - [NiFe] Group 1a	MAKVVIDPLTRIEGHLRVEVEVENGKVVDAHIIGTMYRGIEAMLRGRDPRDATFVTERVCGVCAGSHGWASSLALDKAYGANVPAGGRLIRNLIIGAMYLHDHPLHFYHLSALDYLDVMAVAQYQGKDPGLLAVKDKIVKLVTAGDTAPLTPRYKPDDFSVNDPELVTTAVAHYLKALEMQAKAKKMSALFAGKQPHQSSIVVGGVTMLPSIQVVEQFRSMLYEQLDFIEKTYLQDVLTFGTGPLLPLAQAGVGGGSPNYLSYGGFARDDAGKDMFFKAGVIMDGNLSKIIPVDESKITEDVQYSWYKASAMGKTPYTEDTIPDLDKKGAYTFVKAPRYDGKPIEVGPLARMLVMQPKGLMDIIAKYGIKPGAVARHAARAYETLLMAKDMFNWLDALE…
WP_014183412.1	WP_014183412.1 - Desulfosporosinus orientis - [NiFe] Group 1a	MAKVVIDPLTRIEGHLRVEVEVENGKVVDAHVIGTMYRGIEAMLRGRDPRDATFVTERVCGVCAGSHGWASSLALDKAFGAKVPAGGRLIRNLILGAMYLHDHPLHFYHLSALDYIDVMAVAQYQGKDPGLLAVKDKIVKLVTAGDTAPLTPRYKPDDFSVNDPELVTMAVAHYLKALEMQAKAKKMSALFAGKQPHQSSIVVGGVTMLPNIEVVEQFRSMLYEQLNFIEKTYLQDVLAFGTGPLLPLAQAGVGGGSPNYLSYGGFGLDDAGQDFFFKPGVIMDGDLSNIIAVDEAKITEDVQYSWYKASANGKTPYTEDTVPDLGKNGAYTFVKAPRYNSKPIEVGPLARMLVMQPQGLMDIIAKYGIKPGAVARHAARAYETLLLAQDMFNWLDALE…
WP_014182845.1	WP_014182845.1 - Desulfosporosinus orientis - [NiFe] Group 1a	MTILEKKIIFPMTRIHNPMVVEAWLEDGEIKDAYISDPLYRGFEQILIGRSALDMPYYTQRICGICSSAHAITAALAVEQSLGMQVPPNGVLLRNLIFASDIIQNHLRHIYLYIMPDYFRGPDLAPFIPHSEYDLRFSSKENTLLTEHYFKSFEISRLAHSAFAVFGGKAPHGHGIVPGGASMEVNADNINRYRGYMMEILSFIEDILIPDMTLIKERYPEYIQLGKGIGNYMSVGGFPSPEGSTLFTQGVLLQGKRENYDEKNVTEDVTFAWYKPHGPLHPMEEDTVPDRSQAKGYTWVKSPRYRGQPVEVGPLARAIINKEEIIGTGTIGRIWARMIELNKLTKTTLEWLNRLEPRAETLNLKMEQSSGVGIGLHEAMRGSLGHWVSVENGRVKHYQ…
WP_009616484.1	WP_009616484.1 - Desulfosporosinus sp. OT - [NiFe] Group 1a	MAKVVVDPLTRIEGHLRIEVEVENDKVVEAHVIGTMYRGIEAMLRGRDPRDATYVTERVCGVCAGSHGWASSMALDKAFGANVPAGGRIIRNLIIGAMFLHDHPLHFYHLSALDYLDVMAVAKYQGKDPGLLAVKDKIVKLVVAGDTAPLTPRYKPDAFSVNDPELVTMAVAHYLKALEMQAKAKKMSALFAGKQPHQSSIVVGGVTMLPNIEVIEQFRSMLSEQLDFIEKIYLQDVLTFGTGPLLPLAQAGVGGGALNYMSYGGFARDNESKDLFFKAGLIMNGDLSNILPVDEKKITEDVQYSWYKASANGKTPYTEDTIPDLDKKGAYTFVKAPRYDAKPIEVGPLARMLIMQPKGLLDIIAKNNIKPGAVARHAARAYETLLLVKDMFTWLDALE…
WP_007778579.1	WP_007778579.1 - Desulfosporosinus youngiae - [NiFe] Group 1a	MTKLEKKTIFPLTRIHNPMLLEAYLDNGEIKDAYISDTLYRGFEQILIGRSAMDMPYYTQRICGICSSAHAITAALAVEQALGMQVPPNGLLLRNLILASDFIQNHIRHLYLYTMPDYFRGPDLAPFIPHSESDLRLSSKESISMTEHYFKAIEISREAHAAFAVFGGKAPHGHGIVPGGASMEVDADKVNRYRGYMMMILGFIDDILLPDVKLIIERYPEYADLGKGVGNYMSVGGFPSPEGSTLFPEGVILQGKLESFNEKYVTEDVTNAWYKPHGPLHPMDEVTVPDRGQAKGYTWVKSPRYRGQPVETGPLARAIINKEEVIGTGCLGRTWARTLELKKIAKTALKWLNRLEPGAETLDRKIGQDSGVGIGLHEAMRGTLGHWIAVENIRVKHYQ…
WP_007779707.1	WP_007779707.1 - Desulfosporosinus youngiae - [NiFe] Group 1a	MAKVVIDPLTRIEGHLRVEVEVENGKVVDAHVIGTMYRGIEAMLRGRDPRDATYVTERVCGVCAGSHGWASSLALDKAFGASVPAGGRLIRNLIIGAMYLHDHPLHFYHLSALDYIDVMAVAQYQGKDPGLLAVKDKIVKLVTAGDTAPLTPRYKPDAFSVNDPELVTMAVAHYLKALEMQAKAKKMSALFAGKQPHQSSIVVGGVTMLPNITVVEQFRSMLYEQLDFIEKTYLQDVLTFGTGPLLPLAQAGVGGGSPNYLSYGGFARDDAGKDLFFKAGVITDGDLSNVKPVDEAKITEDVQYSWYKASPNGKTPYTEDTVPDLDKKGAYTFVKAPRYEGKPMEVGPLARMLVMQPKGLMDIIAKYSIKPGAVARHAARAYETLLMAKDMFNWLDALE…
WP_014116604.1	WP_014116604.1 - Oscillibacter valericigenes - [NiFe] Group 1a	MKRVVINPVTRISGFMEIDADIDNGVVTDARTEGLLFRGFEKMLEGRSPFDAVYFTQRICGICSTAHSVASTLALEDALGIAVSQQGRYLRDIIHGCEFLQNHIRHFYQYTAPDFIRLPEGNTLFETDHRDFRLPRRENDRIVQHYFDSLEYSRNAHEMLAILGGKAPHNHGVFIGGITTQATPEKIGRMRALLVNIRRFICDKMIPDAYAVARCYPEYFEIGRGYGNLLTFGCFNGYERLGTLYVNPSTYSDSRIMELNPGEITENIYSSWYEAGRDTYMPFETIPEPDREKKDAYSWVKAPRYKGLPYEVGPLARMWLCGEYRHGISTMDRTLARALEAKKIADIMWVLLDHLVPGVCVQKEYEIPRGACGAGLIDTTRGALGHWIRIENQVISLYQ…
WP_017379378.1	WP_017379378.1 - Paenisporosarcina sp. TG-14 - [NiFe] Group 1a	MSRKIIINPLTRISGFMEIDVTIENNQVIEAKTKGNLFRGFEQMLVGRNPFDAVYFTQRICGICSAAHSMASSLALEDALNIKLMEQGRYLRDIIHCCEFLQNHIRHFYQYTVPDFVKIEQNPLLLSDHDDFRLPKAINDRISQHYFDSLPISRLAHQMLAVLGGKAPHNHGVFIGGISTQATAEKVVHIDSILQKVTQFIDEKMIPDVYDIAHYYQEYFHLGKGYGNLLTYGSFNNYKDLGTLYVDPLVSKNGYLETFDENKIQEKIDYSWYTSKKSTNQPSEAVTEPDMDKEKAYSWVKAPRYDHLPFEVGPLARLILSGEYDNRISAMDRTIARAIEAKKIAEIMKVLLQQIIPGVDVQKKYELPEIAAGRGLVDTTRGALGHWLEIKEKKLSFYQ…
WP_012032862.1	WP_012032862.1 - Pelotomaculum thermopropionicum - [NiFe] Group 1a	MAQRIIVDPVTRIEGHLKIEVEVENNKVIDAKTSGTLFRGLEIILRGRDPRDACHYVQRICGVCPIAHGLTSILCLDDAFGVKPPANGRIVRNLIQGANYLQSHILHFYHLTALDYVKGPDTAPFIPRYEGDYRLPKEVNDKAVEHYIQALTMRKKAQEMLAVFGAKMPHVTAYTAGGVTEQVTPEKIAQFKNYLQEITSFIDNVYIPDVLAVAGVYGDDWFAIGTGCKNMLAYGGFRLTDEDDPDGQAQLFKRGRYTQGQYASVDKMKITEEVKYSWYEDSTTGKYPGEGATVPAPDKKGAYSWLKAPRYEGLPHEVGPLARQWVGKQKDVVNLGEKAFSVLGRHFARAIEASQVAHAMAEWLNQLVPGQPTYTPFNVPKEGAGVGLHEAPRGALGHW…
WP_013174572.1	WP_013174572.1 - Syntrophothermus lipocalidus - [NiFe] Group 1a	MAQKVVVDPVTRIEGHLKIEVEIDGGKVVDARTSGTMFRGMELIMQGRDPRDSSQIMQRICGVCPVSHGTAASLALDDAFGIEAPDNGRIIRNLILGSNYIQSHILHFFHLAALDYVKGPDVPPFVPRYQADYRLPDAVNKQAVDNYIKALDMRRKAQEMLAIWGGKMPHQQGIVVGGATEQPDTQKIVEFKWRLAELIDFIDNVYVPTVKAVAEAYSDWFDIGRGCMNLLAYGGMPLEQGKDHVKKEKFFPSGTYIRREYRPFDPSLVAEEVKYSWYKDDTGGKKPTEAVVTPDPKKEGAYSWLKAPRYNGIVMEVGPLARMWIKKVKEVTDLGEKAFSVMGRHFARAIECSLVAHAMDEWVLQLEPGKPVATPYEIPGEAYGMGLTEAPRGALGHWH…
WP_013119172.1	WP_013119172.1 - Thermincola potens - [NiFe] Group 1a	MAQKIVIDPVTRIEGHLRVEVEIENGVVKDAWSSGTMFRGWEVLLQGKDPRDATYVTERVCGVCAGSHGWGSSLALDDAFGAQVPDAGRILRNLMLGAMWLHDHPLHFYHLCALDYIDVMAVANYKGNDPGLLAVKDKIVKLVQAGDAAPLTPRYEPDQYCVNDPELATVAVSHYLKALEMQAKAKKMSALFGGKQPHQSSIIVGGVTCYPNPQLVAQFRSLLMEQIEYLENIYYKDVIAFGTGPLLPLAQSGLGGGKPNYLAFGGFPQDSEGKDLFFKRGLILNGNLSQVMEVDIDKITEEAKYAWYAVEEPLTPLKGNTEHKLDKPDAYSFIKAPRYDGEILEVGPLARMMVMQPKAFMDLVEKYKIKPGVVARHAARAVETIMLAHKMVEWLDELE…
WP_013119653.1	WP_013119653.1 - Thermincola potens - [NiFe] Group 1a	MAQKIVVDPITRIEGHLAIEVEVEGGVVKDAKCKGTLFRGLEIICQGKDPRDAAVLTSRSCGVCPAEHAHASVQQLDMAFGAEVPDNGRIIRNLVAGSNFIASHILHFYHLTALDYLDIMAIAQYNGSDPALLKVRDKVVALVKAGDTAPLTPRYNPDQFSVADPTVVTSAVHHYIQALEMRKKAQEMLAIFGGKMPHHVTYVAGGVTIQPTPDRIAAFRSRLLELIDFINNVYLKDVLYFGTGPLKPLHDMKVGAGCGNFLSYGNFDLGKSGDFNNRFLKAGTIFNGDLTKVNPLDPDKIHEEVKYSWYEDTTTGKHPYEGETKPDAQKEGAYSWLKAPRYDGNPMEVGPLARQLITQEKGFMDLVNKLGAWPSAVARHAARAWECKLIAEAMLKWVG…
WP_021169773.1	WP_021169773.1 - Sporomusa ovata - [NiFe] Group 1a	MTVQTIFPVTRIHEPLRADVDVQNGQIVDAWLGAHLFRGFENMLTGRDPRDAALLTQRICGICSSAHAVAASMAQQQAFGVVPTPTGQQLTNLIFAADIIQNHLRHFYILVVYDYVKGPDMPPYIPRPQADFRLPPKVNAELLQHAKEAVIQAMRAHEAMAVFGAKAPMQQTIMPTGVTEQASVERLMAYSSILQELTEWVENFFINDVLVIADYYKDYYNIGVGYGNFMSYGMFPAPVTGERAFKPGLIVNQGQIEQLDANQIAEEIRYSWYKDEQERRTVPEGRTIPSRDKPDAYSWIKAPRYQALSVEGGPLARGYINGDYQRGVSVMDRLVARAKETLKICQLAQGWLNEIVPNTPSCQQFTPPEAGTGVGLTDAMRGALGHWMEYRHNKVTHYQ…
WP_007288048.1	WP_007288048.1 - Thermosinus carboxydivorans - [NiFe] Group 1a	MRRISIDPVTRLEGHLKIEVTVDGRQVTDAHAVGTLYRGFEPILAGRDPRDAVFLTQRICGVCPVSHATAAALALDDVTGVAVPHNGRLLRNLILGGNYLQSHIIHFYQLSLPDYVQGPDIAPFAPRYSGDYRLNKETSDRLLGHYFKALEIRRKCHEMVAQFSGKMPHQASIIAGGVTQNATKERIAAYRKLLAEVAAFINNEYQEDVGVIASAYNDYFKLGRGPANFLVYGAFPLDDAGRDFLFTPGAYINGKLVTLDKEKITEDVTHAWYTSAGDGKPAEAVTQDQCNKAGAYSWVKAPRYDGMVCEVGPLARMWISGRYTNGVSVMDRIVARMLEAKLVAQTLPVWLDELEIGGPCEAAVEIPYMGVGVGLTEAPRGALGHWVVINNYRIERYQA…
WP_015739219.1	WP_015739219.1 - Ammonifex degensii - [NiFe] Group 1a	MPKKVVIDPVTRIEGHLKIEVDVDGGKVVDARSSGTLFRGFEIILQGRDPRDAQHITQRICGVCPIAHSMASARCLDDAFKAEVPTNGRITRNLIQGANYIQSHILHFYTLAALDYVKGPDVPPFVPRYEGDYRLPPEVNKAAVEHYLEALNMRRKAQEMLAIYGAKMPHITVIIPGGITEKVTKESIDQFRSYLKELIDFIDNVYVPDVIAIGEVYKDYYDIGRGYQNALAFGIFPLTDEPDPTGQKMLIKRGAYANGKFIPVDPAKITEDVKYSWYRNDTSGLNPAEGKTEPQPRKAEAYSWIKAPRYQGYPVEVGPLARMWVNRVPEVYSLGEKAFSTMGRHLARAIECRMVAHAMVEWLDQLRPGEPTMKPCEVPREARGMGLWEAPRGAIGHWI…
WP_015739752.1	WP_015739752.1 - Ammonifex degensii - [NiFe] Group 1a	MATKVIVDPITRIEGHLKIEVEVANGKVVNAWSSGTLFRGIEIILKGRDPRDAQHITQRICGVCPLSHGIASVLCLDDAFKAQVPPNGRIIRNLIQGANWLMSHILHFYTLAALDYVKGPDTPPFVPRFKGDYRLPPKVNEVLVQHYLEALDARRKAHEMLAVFGAKAPHPTVFIPGGVTEAVTAERIEKFRTYLEELIRFIDQTYVPDVKIVAEYYSDYWDIGRGCRNMLAYGAFPQADGQAGRRDLFFKPGVYTNGKFAPFDPQKIVEDVKYSWYANDTSRLPPARGETVPQPRKAGAYSWLKAPRYNGLPHEVGPLARSWINQAPEIVSLGERAFSVLGRHYARALECSRLAHAMLDWLNQLKVGEPVYLPAQVPEEAHGMGLTEAARGALGHWIE…
WP_028052542.1	WP_028052542.1 - Carboxydothermus ferrireducens - [NiFe] Group 1a	MAQKIVVDPVTRIEGHLKIEVMVDGGKVVDAKSSGVLYRGIETILVGRDPRDAQQITQRICGVCPTAHATAATFNLDNAFGIHPPKNGRILRNLIFGANYLQSHILHFYHLTALDYVKGPDASPFIPRYEGDYRLPTAVNQKAVEHYILALEMRKKAHEMLAIFGGKMPHVVGIVPGGSSETVDAQKIIDFRSRLKELISFIDNVYIPDVLTIAEYYKDYFEIGRGCQNLMSYGSFPQKEDGSERFFKAGVYINGQEQELNPEKITEHLKYSWFDDANSQKHPREGVTAPKPGKDGAYSWMKAPRYDGHPMEVGPLARMWISGESKIKGLGEKAFSVLGRHLARALEASRVAHAMDEWLLELEPGKPTHTPFEIPKESEGMGLTEAPRGALGHWIKIKN…
WP_011344452.1	WP_011344452.1 - Carboxydothermus hydrogenoformans - [NiFe] Group 1a	MAQRIVVDPLNRIEGHLKIEVMVDGGKVVDAKSSGVLYRGIETILVGRDPRDAQQITQRICGVCPTAHATAATFNLDNAFGIQPPKNGRILRNLIFGADHLMDHILHFYHLSALDYVKGPDASPFIPRYEGDYRLPAAVNQKVVEHYIQALDIRKKAHEMAAIFGGKMPHTVGIVPGGSSENVDAQKIINFRSRLKELISFIDNVYIPDVLTIAEYYKDYFDIGRGCQNLMSYGSFPQKEDGSERFFKAGIYINGQEQELNPEKITEHLKYSWFDDANSQKHPREGVTAPKPGKDGAYSWMKAPRYDGHPMEVGPLARMWIAGEKKIRGLGEKAFSVLGRHLARALETSRIAHAMEEWINELEPGKPTHTPFEIPKESEGMGLTEAPRGALGHWIKIKN…
WP_015049787.1	WP_015049787.1 - Thermacetogenium phaeum - [NiFe] Group 1a	MPKVIVDPVTRIEGHLKIEVEVEGGKVTEAKSSGTLFRGVELILRGHDPRDAQEIVQRICGVCPIGHATAATLALDDAFGIKPPGNGRIIRNLILGANYIQSHILHFYHLAALDYVKAPDNILPLAPRYEGDYRLPEAVNSAAVNHYLQALEMRKKAHEMLAIFGGRAPGQRAIVPGGVTETVDAQKIINFKFRLAELTSFIENVYVPDVLAIAEVYQDWLEIGKGCGNMLAYGAFPVDDDGELFFKRGRYTEGVDGEVDPDKITEDVKYSWYEDDTGGKKPTESVITPAPKKEGAYSWMKAPRYDGKVHEVGPLARMWVAGDPEIRSLGEKAFSVMGRHAARALECKKLAHAMAGWLEQLQPGEPTCTPHEVPREAEGVGLTEAARGALGHWIKIKGG…
WP_013755712.1	WP_013755712.1 - Thermodesulfobium narugense - [NiFe] Group 1a	MANKIVIDPVTRIEGHLRIEVEVENGVVKDAWSSGTMARGFEAMLVGRQPMDAIYVTERSCGVCTMVHGLCSSRALDMAYGCKVPEAGILLRNLMLAALYMGDHIQIFYNLNAPDYIDITAVAGYKGNDPKLLAIKDKIVALVKANDTAPFTPAYKGDQYTLTDPEIVTTLVSHYIQAIEARAIAQKCIAIFGGKSPHQAGVIQGGVTYHPNLEDLVKYKEYIAKVIDFVQNVYWKDILFLGSGPLLPVGQAGLGGGYNNYLSGPEFPLDNSGKNFLWKGGVVTDGNLGAVQPLDGQKIAESVAHSWYDYSNNQPLLQPFEGETKFNLKKEGAYSFLKAPRYDGKPYEVGPLAWAMTVQPKEFMDIVTKLNIKPGFLARHAARAYQAVDVSKNVMKWVD…
WP_012675774.1	WP_012675774.1 - Persephonella marina - [NiFe] Group 1b	MGKHLVIDPITRIEGHLRIEAILDENNTVIDAYSSSTMWRGIEIIMKGRDPRDVPLLAMRICGVCTGTHYYTSTQTVEHALGIVPPKNARLVRNLIQGSLYIHDHVVHFYHLHALDWVDIVSALKADPAKAAAEAKKWANMLTDPVTGATIQPWNAGEGQFRTVQERLKKFVKAGRLGPFANAYWGNKSYKLTPEQNLVAVSHYLDALEMQREMAKLMAIFGGKNPHPQSLVVGGVTCVLDIQNPARIGQFKDILMKSREFIYRAYLPDLLMAGAVYADEALKGIGKGLGNYMAYGDFRMDDNDWYKGELLFPPGVVLNMDLSTVYDLDQSKITEDVTHSWYEYSVNQPLHPYEGQTNPKYTGFRKDGTVDPKGKYSWIKSPIYDDKRVEVGPLARMIV…
WP_029520216.1	WP_029520216.1 - Persephonella sp. IF05-L8 - [NiFe] Group 1b	MGKHVVVDPITRIEGHLRIEAILDDNNTIVDAYSSSTMWRGIEVIMKGRDPRDVPLLAMRICGVCTGTHYYTSTQTVEHALGVVPPKNARLVRNLIQGSLYIHDHVVHFYHLHALDWVDVVSALKADPAKAAEEARKWASMLKDPITGETIRPWKDGAGEFAAVQDRLTKFVKAGRLGPFANAYWGNKSYKLTPEQNLVAVAHYLDALQIQREMAKLMAIFGGKNPHPQSLVVGGVTCVQDIQNPARLGQFEDLLNLSREFIYRAYLPDILMAGTVYAEEALAGIGRGLGNYMAYGDFRMDDNPWYQGKTLFPQGLVLNMDLTKVYDIDQSKITEDVTHSWYEYKGTDKPLHPFEGQTNPKYTGFKPDGTLDPKGKYSWIKSPIYDDHRVEVGPLARMI…
WP_029523035.1	WP_029523035.1 - Persephonella sp. KM09-Lau-8 - [NiFe] Group 1b	MGKHVVVDPITRIEGHLRIEAILDDNNTIVDAYSSSTMWRGIEVIMKGRDPRDVPLLAMRICGVCTGTHYYTSTQTVEHALGVVPPKNARLVRNLIQGSLYIHDHVVHFYHLHALDWVDVVSALKADPAKAAEEARKWASMLKDPITGETIRPWKDGVGEFKAVQDRLTKFVKAGRLGPFANAYWGNKSYKLTPEQNLVAVGHYLDALQIQREMAKLMAIFGGKNPHPQSLVVGGVTCVQDIQNPARLGHFGDILGLSREFIYRAYLPDILMAGTVYAEEALAGIGRGLGNYMAYGDFRMDDNPWYQGKTLFPQGLVLNMDLTKVYDVDQSKITEDVTHSWYEYKGTDKPLHPFEGQTNPKYTGFKPDGTLDPKGKYSWIKSPIYDDHRVEVGPLARMI…
WP_012674350.1	WP_012674350.1 - Sulfurihydrogenibium azorense - [NiFe] Group 1b	MSKRLVVDPITRIEGHLRIEVVLDENNRVVDAYSSSTMWRGIETILKGRDARDCGLIAMRICGVCTGAHYWTSIKAVEHALGITPPTNARLVRNLIAGSLYLHDHVVHFYHLHALDWVDIVSALKADPYKAAKEAENYSENPWYNSPTQYKAIQERLKKFVESGRLGPFANAYWGNKSYKFTPEQNLIATAHYLEALEAQRWMAQMMAIYGGKNPHPQSIVVGGVTCVQDIKNPARASLFKELLLKSRDFVLRAYIPDIIMAGQVYKDEALNGVGAGLGNYLVYGDFPLDDNPHYKAKLLFSPGVVVNKDLTKVIPFDQSKITEDVTHSWYKYENTDKPLHPFDGQTNPNYTGFDENGLLKVNEKYSWIKSPIYDDIRVEVGPLARMIVGYASGNERIK…
WP_028949938.1	WP_028949938.1 - Sulfurihydrogenibium subterraneum - [NiFe] Group 1b	MSKRLVVDPITRIEGHLRIEVVLDENNRIVDAYSSSTMWRGIETILKGRDARDCGLIAMRICGVCTGVHYWTSIKAVEHALGITPPTNARLVRNLIEGSLYIHDHVVHFYHLHALDWVDIVSALKADPYKAAKEAENYSENPWYNSPTQYKAIQERLKKFVESGRLGPFANAYWGNKSYKFTPEQNLIATAHYLEALEAQRWMAQMMAIYGGKNPHPQSIVVGGVTCVQDIKNPARAALFKELLLKSRDFVLRAYIPDIIMAGQVYKDEALNGVGAGLGNYLVYGDFPLDDNPHYKAKLLFSSGIVVNKDLTKVIPFDQSKVTEDVTHSWYKYENTDKPLHPFDGQTNPNYTGFDENGLLKVNEKYSWIKSPIYDDIRVEVGPLARMIVGYASGNERIK…
WP_027390843.1	WP_027390843.1 - Chrysiogenes arsenatis - [NiFe] Group 1b	MSTQRVVVDPITRIEGHLRVEVIVDQDNVIQDAFATSTLWRGIELILKGRDPRDAGFMTQRICGVCTYSHYKAGIEAVENALGIEIPYNATLTRTLMAQALFMHDHPVHFYHLHGLDWCDITQALSADPRKASDLAFRYADLPIATGADELTAVQRRLKTFVDKGHLGPFANAYWGHKTYHFTPEQNLIVASHYLKALEVQRNAAQMLALFGAKQPHPQSLTVGGVTCIMDLQNPARLGEYLTKFEEVSDFINRAYYADVKMAAEAFIGEGSVLAGCGVKNFMAAKEFQINRSETLFDSGIILDGDLGKVHEINESKITEEATHAWYSDNQPFHPYEGQTSPNFTGYRDGDTANGKAKIIDEKGKYTWVKAPRYDGKPMEVGPLAQILVSYASGNERVQ…
WP_013505701.1	WP_013505701.1 - Desulfurispirillum indicum - [NiFe] Group 1b	MSRRIVVDPITRIEGHLRVDVVIDDNNTITDAFASGTLFRGIEEILKGRDPRDAGFMTQRICGVCTYSHYKAGIEAVENALGIIPPYNAQLVRSLMGIALFMHDHLVHFYHLHGLDWCDITQALAADPRKASDLAFRYAEFPVSTGADELKAVQAKVKTFVDKGHLGPFANAYWGHGTYHFTPEQNLIVLSHYLKALEIQRTAAQMLAVFGAKQPHPQSLTVGGVTCIMDLESPARLGEFLTRFEETADFIRRAYYADVKMAAEAYVGEDSVLKGCNIKNFLSASQYQINRTETIFDSGYILNGDLSRVYEVDEQMITEEATHAWYRDNAPLHPYEGKTNPNYTGFQDGDTVNGRAKILDGDGKYTWVKAPRYDGRPMEVGPLAQMLVGYGKGNPRVQR…
WP_028324338.1	WP_028324338.1 - Desulfatirhabdium butyrativorans - [NiFe] Group 1b	MGNRITIDPITRIEGHLRIEVEVEGGKVKDAWSSGQMFRGIEIILQGRDPRDAQHFVQRSCGVCTYTHALASVRAVEAAVNVTIPPNARLIRNLLHGAQFQHDHLVHFYHLHALDWVDIVSALKADPAKTAALADNVSNASVGGTAYYKSVQQRLQTFVDSGQLGPFSNAYWGHPAYKLPAEANLMAAAHYIEALKLQARTARMHAVFGAKNPHLQSLVVGGVTCVKDLTPDRIAEFLYLWKETQEFVNNVYVPDLLAVASFYKDWGGIGGTTNFLAYGDLPASEKEPESLYMPRGVVFKRDLAKVGDVNQEKITESVIHSWYEEGSPKHPYKGETKPKHGDYNTAGKYSWLKAPRYEGESCEVGPLARVLVAYGKGHPEIKKLVDDTVKKLDIPVTAL…
WP_020585310.1	WP_020585310.1 - Desulfobacter curvatus - [NiFe] Group 1b	MGRRIIVDPITRIEGHLRIEVEVENGKVVDAWCSGQMFRGIEVMLRGRDPRDAHHFVQRSCGVCTYVHALSSVRAVEKACNIEIPENARIIRNLLHGSQFQHDHIVHFYHLHALDWVDIVSALSADPAKTAKLSENVSGRPQSSAYFSDIQTKLKTFVNSGQLGPFNNAYWGHSAYNLPAEANLMAASHYIEGLKLQAKAARMHAIFGGKNPHPQSLVVGGITSVKDLTPERIDEYTRIWKETKAFIDEVYLPDLLAIASFYKEWSAIGGNNDTYLAYGEFPRKKVDDDLLLPGGVVDANLAYAAVDTDKITEDVTRAWYEKGEAKHPFSGETKPIAGDIFYNTDDKYSWIKAPRYAGKAAEVGPLARVLVAYAKGNDHVKKLVDHTLKTLDVGKGALF…
WP_028320012.1	WP_028320012.1 - Desulfobacterium anilini - [NiFe] Group 1b	MAKRITIDPVTRIEGHLRIEVEIADGKVVNAWSSGQMFRGIEMILKGRDPRDAPLFTQRSCGVCTYVHYLASIRAIEAAVGVEVPENARILRNLLHGTQYQHDHIIHFYHLHALDWVDILSALKADPQKTAALAENVSQARWGGTAYFKQVQERIKTFVESGQLGPFNNAYWGHSAYALPPEANLMAVSHYLEALRLQAKAAQMHAIFGAKNPHLQSLVVGGITCAMDLTPDRIAEFLYLWKETQTFVRNVYLSDILAIGSFYKDWAALGGTSNFLAWGDFPEGEKEPESLFMPRGVIMNRDIAAVRPAEQEKVTEHISHSWYEGNTDQHPYKGQTAPQHGDYDPDNRYSWIKAPRYEGEPCEVGPLARMLVAYARGKDSARKLVDDTLARLGVPVTAL…
WP_015904103.1	WP_015904103.1 - Desulfobacterium autotrophicum - [NiFe] Group 1b	MGKRIMIDPITRIEGHLRIEVEIENNRVKDAWCSGQMFRGIEMMLKGRDPRDAHHFVQRSCGVCTYVHALSSVRAVEDACNIAIPDNARIIRNLIHAAQFQHDHIVHFYHLHALDWVDIVDALKADPVKTAKLSANVSGRPESSEYFKTIQDKLKTFVSSGQLGPFNNGYWGHSAYALPAEANLMAAAHYIEALKLQAKAARMHAVFGGKNPHPQFLVVGGVTSVRDLNIDRIKEFEDIWKETKAFVDEVYIPDLMAIASFYKNWGAIGGNNEAFLVYGDFAENSSESRLLMPPGFIRKGLGVEKLDVELITEDVTRAWYENSTPSHPYAGKTEPIKGEVAYNTDDKYSWIKAPRYDGLAPEVGPLARILVAYGKGDATAKNLVDQTLKKLGVGSDALF…
WP_022666958.1	WP_022666958.1 - Desulfospira joergensenii - [NiFe] Group 1b	MGKRIIVDPITRIEGHLRIEVEVENGKVKDAWSSGQMFRGIEMMLQGRDPRDAHHFVQRSCGVCTYIHALSSVRAVEDACDIEIPENARIVRNLLHGAQYQHDHIVHFYHLHALDWVDIVSALSADPVKTAKLSENVSGRPQKAAYFKEVQTRLKTFVNSGQLGPFNNAYWGHPAYNLPAEANLMAASHYLEGIKLQAKAARMHAIFGGKNPHPQSLVVGGVTSVRDLTPERIDEFFAIWKETKAFVDEVYLPDLLAVASFYKDWGGIGGNNDTYLAYGDFPQKNINDDLLLPAGVLMGDLVPKAVDTLKITEDVTRAWYEKGSAKHPYEGETKPIKGEVSYNTDDKYSWMKAPRYAGKSAEVGPLSRVLVAYTGGHKQVKALVDHALKTLGVGTEALF…
WP_006964156.1	WP_006964156.1 - Desulfotignum phosphitoxidans - [NiFe] Group 1b	MGQRILIDPITRIEGHLRIEVEVENGRVKDAWSSGQMFRGIEMMLKGRDPRDAHHFVQRSCGVCTYVHALSSARAVEAACNITIPDNARIIRNLLHGAQYQHDHIVHFYHLHALDWVDIVSALSADPVKTASLSENVSGRPGTADYFRTVQDKLKTFVNSGQLGPFNNAYWGHPAYQLPAEANLMAASHYLEALKLQAKAARMHAIFGGKNPHPQSLVVGGVTCIGDLTPERLDEFYGIWKETKEFVDQVYIPDILAVASFYKDWAGIGGNNATYLAYGDFPRKGVDDDLLLPGGVLMGDLTPKPLDTNLITEDVTRGWYEPGESRHPYQGETKPIPAEVTYNTDDKYSWIKAPRYDGRSAEVGPLARNLVAYTRGQKDVKQLVDHVLSTLGVGTEALF…
WP_009380705.1	WP_009380705.1 - Bilophila sp. 4_1_30 - [NiFe] Group 1b	MSEARKTPQSHFTGPVVIDPLTRIEGHLRIEVEVKDGRVSEARSVGTLYRGLETILVGRDPRDVQHFTQRTCGVCTYTHALASTRALEDAIKVEIPKNATYIRNLVLGMQYLHDHIVHFYHLHALDFVDVTSALQADPVKAAKICSSVSPRPASADDFKAVQAKLKAFVESGQLGPFTNAYFLGGHPAYYLDPEANLIATAHYLEALRLQVKAARAMAVFGAKNPHTQFLVAGGVTCYESLTPERIAEFEGLYKEVNDFVNQVYIPDLLLVGGAYKDWTKIGGTTNFMTFGEFPGDERNLESRWFKPGVVFDRKLEALPFDPSKIEEHVRHSWYAGDAVHKPFQGVTEPKFTFMGDKDRYSWMKAPRYDGRAVETGPLAQVLVAYLKGNAEVVPVVDSV…
WP_005027591.1	WP_005027591.1 - Bilophila wadsworthia - [NiFe] Group 1b	MSEARKTPQSHFTGPVVIDPLTRIEGHLRIEVEVKDGRVSEARSVGTLYRGLETILVGRDPRDVQHFTQRTCGVCTYTHALASTRALEDAIKVEIPKNATYIRNLVLGMQYLHDHIVHFYHLHALDFVDVTSALQADPVKAAKICSSVSPRPASADGFKAVQAKLKAFVESGQLGPFTNAYFLGGHPAYYLDPEANLIATAHYLEALRLQVKAARAMAVFGAKNPHTQFLVAGGVTCYESLTPERIAEFEGLYKEVNDFVNQVYIPDLLLVGGAYKDWTKIGGTANFMTFGEFPGDERNLESRWFKPGVVFDRKLEALPFDPSKIEEHVRHSWYAGDAVHKPFQGVTEPKFTFMGDKDRYSWMKAPRYDGRAVETGPLAQVLVAYLKGNAEVVPVVDSV…
WP_013258222.1	WP_013258222.1 - Desulfarculus baarsii - [NiFe] Group 1b	MAKLTIDPITRIEGHLRIDVEIENGKVKDAWSSAQLFRGLEIILKGRDPRDAPHITQRACGVCTEVHALASIRALDDAAGVKIPDLARLTRNLLHGVQFIHDHITHFYVLHALDWVDVVNALQADPKKTAALADSLGNYPNSGVNDFRDVKARLQKFVDSGQLGPFANGYWGHPDYRLPAEANLLAAAHYIEWLRMQTRAARMMAMLGGKNPHVQVHVTGGVSCVQDVMDVERLSEFLWYLQAMRRFIDNVYLPDLLAVASFYKDWGGIGGTTNFLAYGNFPQKSGPYGQEDMWLPGGVIFDRDIAKPQPVDPARITEEVKRAWYADGEPRHPYQGVTEPILPDYDYEGKYSFFKAPRYEGRPMEVGPLAQMLMAYAGGVAPVKASVEAVLKHLDIPVT…
WP_028586938.1	WP_028586938.1 - Desulfocurvus vexinensis - [NiFe] Group 1b	MAGCKTSKMPVTPVGNYNGKVVIDPVNRLEGHLRIEVEVENGRVKNAWSSSQLFRGLEIILQGRDPRDAKHFTQRACGVCTHTHALASTRCVDNAVGVQKDIPETGLVLRNLLLGAQFLHDHIVHFYHLHALDWVDVVSALSASPKKAAEIANTAGLGHRPHTVEELQATQDRVKKFVEQGQLGIFTNAYFLEPHASYKLPAELNLIATHHYLEALKIQILPSRMMAIIGGKNPHTQSLYEGGITCYDALKPENIAQFKALFKQTMEFVNNTYIPDVLAVAPYYLDWGGIGHTTHFAACGEFPMDESDLGSRYLPAGVIFNNDLSVVHDFDLKKIEEHVAHSWYKDGSPKHPWQGVTEPMYTSLDEMETGNTGKYSWMKAPRYDGKATEVGPLAQVLVA…
WP_015750727.1	WP_015750727.1 - Desulfohalobium retbaense - [NiFe] Group 1b	MAGCKAQKAPAVPVTPQSSYSGPIVIDPVTRIEGHLRVEVEVDNGKVSNVWSSSQLFRGLETILKGRDPRDAQHFTQRSCGVCTYVHALASTRCVDNAVGVKIPENAHLVRNLVLSAQYLHDHIVHFYHLHALDWVDVTSALKADPAKAAKIANNISPRVTKAEDLKAVQQKLQSFVDSGQLGIFTNAYFLGGHEAYYLPPEVNLIATAHYLEALRLQVKAARAMAVFGAKNPHTQFTVVGGVTCYNSLTPERISEFKSLYEETRKFVEECYIPDLLAVAGYYKDWGSIGGCTNFLSFGEFGNDDYSMADNYIPQGVIMNRNLGQVTDFDPNAIAEHVKHSWYKDGPAKHPYEGVTEPQYTSLEDKDRYSWMKAPRYQGEAMEVGPLAHVLVAYARGHK…
WP_015772985.1	WP_015772985.1 - Desulfomicrobium baculatum - [NiFe] Group 1b	MSGCKPNQAPGVIATPMDTTFKGPIIVDPVTRIEGHLKIEVEVDQGKVTNVWSSSQLFRGLELILKGRDPRDAQHFTQRSCGVCTYTHALASTRCVDNAVGVDKNLPDNARLIRNLVLAAQFLHDHIVHFYHLHALDWVDVTGALTADPKKAASIANSISTRVTKAEDLKAVQDKVKGLVDSGQLGIFTNAYFLGGHKAYYLPAEVNLIATAHYLEALHLQVKAARAMAVFGAKNPHTQFTVVGGVTCYESLTDERIAEFVGLFQETKQFIDECYIPDLLAVASYYKDWAGIGGTTNFLSFGEFPAVDSDMNSRWIPQGVIMNRNIAGVGNFDPKLIEEHVRHSWYQGDKAHHPYTGVTEPQYTSYEDRDRYSWMKAPRYNGESMETGPLATVLIAYGK…
WP_028577451.1	WP_028577451.1 - Desulfomicrobium escambiense - [NiFe] Group 1b	MSGCKPNQAPGVVATPMDKNFKGPIIVDPVTRIEGHLKIEVEVDKGKVTNVWSSSQLFRGLELILKGRDPRDAQHFTQRSCGVCTYTHALASTRCVDNAVGVDKNLPDNARLIRNLVLAAQFLHDHIVHFYHLHALDWVDVTAALTADPKKAASIANSISTRQTKAEDLKAVQDKVKSLVDSGQLGIFTNAYFLGGHDAYYLPPEVNLIATAHYLEALHLQVKAARAMAVFGAKNPHTQFTVVGGVTCYESLTNERMAEFVGLFQETKKFIDECYIPDLLAVASYYKDWAAIGGTTHFMSFGEFPAVENDLNSRWLPPGVILNRNIGKVDAFNPKLIEEHVRHSWYQGDKAHHPFQGVTEPKYTSYEDRDRYSWMKAPRYDKLSVETGPLATVLVAYGK…
WP_028574549.1	WP_028574549.1 - Desulfonatronovibrio hydrogenovorans - [NiFe] Group 1b	MAGCKPQAAPVIPVTPKSDFSGPIIIDPVTRIEGHLKMEVEVENGRVKNAWSSSQLFRGLEIILKGRDPRDAQHITQRACGVCTYVHALASTRCVDNAVGVEIPENARIIRNLVMASQFMHDHVVHFYVLHALDWVDVTSSLKADPRKAAQIANDISPRKTTPQELKAVQERLTKFVESGQLGPFTNAYFLDEHPAYYLPPEVNLIATAHYLEALRLQVKAARMMAIYGSKNPHTQFTIVGGVTCYDGLRKERIDQFAELLKETRDFIEDVYIPDLLAVASFYKDWAGIGGTHNYMSFGEFPKNEQDLESRWIPPGVILNRNLSRVDTVDPGAIYEHVAASWYEGKEAKHPYEGVTEPKYTSYDDKERYSWSKAPRYNDQAMEVGPLASVLVAYAKGQP…
WP_028572157.1	WP_028572157.1 - Desulfonatronum lacustre - [NiFe] Group 1b	MSGCKPQGAPVIPVTPQSNYSGPVIVDPLTRIEGHLRLEVEVDNGKVKNAWSSSQLYRGLETILKGRDPRDAQHFTQRACGVCTYTHALASTRCLDDAVGVNIPENARLVRNLVMASQTWIDHLIHFYVLHALDWVDVTSALQADPAKAAKIAGNISPRPTSAEDLKAVQDKLTAFVNQGQLGIFTNAAFLGGHPAYYLPPEVNLIATAHYLEALRLQIKGSRAMAIFGGKVPHTQFTISGGVTCYDALRPERIEEYRALYKETRDFIEQVYIPDLLAVASYYKDWAGIGGCTNYLAFGEYPQVEKDINSRWYPQGVIMNRDLTNVKDFDPAAIYEHVAASWYEGTEARHPYEGVTEPKYTSLDDKERYSWMKAPRYQDESMEVGPLAQVLVAYAKGQP…
WP_029966051.1	WP_029966051.1 - Desulfonauticus sp. A7A - [NiFe] Group 1b	MSGCRAKKAPAIPVTPKSNYSGPIVVDPVTRIEGHLRIEVEIENGKVKNAWSKPQLFRGLEIILKGRDPRDAQHFTQRACGVCTYVHALASVRCVDDAVKVDIPANARIMRNLVMGAQYLHDHIVHFYHLHALDWVDVTSALKADPYKAAKIANNISPRPTKAEDLKAVQEKLKAFVDSGQLGIFTNAFFLGGHDAYYLPPEVNLIATAHYLEALRLQVKAARAMAVFGAKNPHTQFTVVGGVTNYEALSPERLSEFRNLWQETKKFVDEVYIPDLLAVASYYKDWAQYGGCTNFITFGEFPEKANDLASRFMPQGVIFNRDLSKIEDFDPKEIYEHVKYSWYEGDKARHPYEGETKPYYTSLEDKNKYSWMKAPRYKGEPCETGPLASVLVAYAKGVP…
WP_027361001.1	WP_027361001.1 - Desulfovibrio acrylicus - [NiFe] Group 1b	MKSNSSGFPVTPQGNKSGRVVVDPVSRIEGHLRIEVELKDGKIANAWSSSTLFRGLEIILKGRKPEDAQHFTQRSCGVCTYVHGLASTRAAEDACNVTIPENATLIRNLVMGSQYMHDHLVHFYHLCGLDWIDVAGALKADPKKAASIANSISPRQTKVEDLKAVQATLKKFVDSGQLGPFTNAYFLNGHEGYYLSPELNLIGTAHYLEALKIQLLPARAMAIFGGKNPHPQFMQVGGVTCYKSLEKEKLKQFRDLLMQTKNFIDQVYIPDLLAIAGQYKDWTQYGGCTNFLTFGEFPTKGQELDSRYFPAGIVMNRDFGNVQKFDPNKIAEHVRYSWYEGDKALHPYKGETDPKYTEMFGEDRYSWMKAPRYEDKAMETGPLAQVLVAYAKGHPKIKP…
WP_013515487.1	WP_013515487.1 - Desulfovibrio aespoeensis - [NiFe] Group 1b	MSGCTPKAAPMAKGKHDVIVDPVTRIEGHLRVEAVVENGKIIDVRSSSQLFRGLEIILKGRDPRDAQHFTQRSCGVCTYTHALASVRCVDNAVGVDKVLPRNATIIRNLVLAAQFMHDHLVHFYHLHALDFVDVSACLNADVAKAAEMAAGVAQTVRKDPVLVSSKADLQKTKDTVKSIVDSGRLGIFTNAYFLGGHPAYVLPPEVNLIATDHYLKALHMQVKAARAMAVWGAKNPHTQFTVMGGVTCYEGLTDKYINDFLALYKEVKDFVLDCYIPDLLAVAGFYKDWAAIGGTTNFMSCGEFPVPGGETDLTSRYVKPGVIMNRNLGQVDALDPSKIAEHVKHSWYKDGAAQHPYNGVTDPMYTSLDDKTKYSWMKAPRYNGKAVEVGPLATCLVNY…
WP_014261062.1	WP_014261062.1 - Desulfovibrio africanus - [NiFe] Group 1b	MSGSKAKETPAAVMKTPQSNYSGRVVVDPVTRIEGHLRIECEVENGKVKNAWSSGQLFRGLEIILKGRDPRDAQHFTQRACGVCTYVHALASTRCVDHAVKVNIPHNATIIRNLVMGSQFLHDHIVHFYHLHALDWVDVTSALKADPKKAAKIANDISPRKTKAGDLEAVQKKLKSFVDSGQLGIFTNAYFLGGHDAYYLPPEVNLIATAHYLEALHLQVKAARAMAIFGAKNPHTQFTIVGGVTCYDSLKPENVQAFIDLWRETKQFVDEVYIPDLLAVASYYKDWAGIGGTTNFLAFGEFPKPGGEFDLSSRYLPPGVILKRDLANVKNFEPREIMEHVSHSWYQGNEALHPYKGKTEPKYTSLEDKDRYSWMKAPRYMGESMEVGPLAQMLVAYGK…
WP_011369403.1	WP_011369403.1 - Desulfovibrio alaskensis - [NiFe] Group 1b	MSQKKMNHTGKRLIVDPVTRIEGHLKIEVELENNKVKDAWVSTQLFRGIEMILKGRPPEDAPLFTQRACGVCTNTHALTSIRAIEDALEIKVPPLAQLMRHLILSALIVHDHLVHFYHLHGLDWIDVAAATTADPAKAGKIVGSTSNRSDDPSELFIIQKRLKEFVKSGQLGFLEKAYFLGGNDAYKLSPEENLIMSAHYFEGLRIQLELGRAMALFAGKNPHAQSMVVGGMTCYDSLRPEVIGHFRKIWEHCKEFVENAMMPDILLMTRRYPEALAYGRTSNFFAFADFHDPVTGKDPYFTSGVLWGNDLTKHEELDPGHINEHVARSWYEGDTPRTPYEGATEPHYTSYEDKEKYSWSKAPRYKNEAMETGPLARRALAYARKEQETRTMLDTFFKD…
WP_011368035.1	WP_011368035.1 - Desulfovibrio alaskensis - [NiFe] Group 1b	MSGCRAKTAPAGIPVTPKSDYSGPIVVDPITRIEGHLRIEVEVENGRIKNAWSSSQLFRGLEIILKGRDPRDAQHFTQRSCGVCTYVHALASTRCVDNAVGVRIPKNATLIRNMVLAAQYMHDHIVHFYHLHALDWVDVTNALKADPAKAAKLANTISPRKTTAADLKAVQERLTKFVESGQLGPFTNAYFLGGHPSYYLEPEVDLIATAHYLEALRLQVKAARAMAVFGAKNPHTQFTDVGGVTCYAALTPERIAEFTALWKETKAFIDEVYIPDLLAVAGSYKDWSAIGGTSNFLTFGEFPTDEYDLNSRFFPQGAIFNRDLSAVKDFDPSSIMEHVRYSWYEGDKAHHPYEGVTEPKYTGLRGENDRYSWMKAPRYLEEPMETGPLAQVLTAYARG…
WP_029459118.1	WP_029459118.1 - Desulfovibrio alcoholivorans - [NiFe] Group 1b	MAESKPTPQSTFTGPIVVDPITRIEGHLRIMVEVENGKVKDAWSSSQLFRGLEIILKGRDPRDAQHFTQRACGVCTYVHALASTRCVDDAVKVNIPANARMMRNLVMASQYLHDHLVHFYHLHALDWVDVTNALKADPQKAAKLAASVAPARPGNSAATLKAVQDKLKAFVESGQLGIFTNAYFLGGHKAYYLPPELDLIATAHYLEALHMQVKAASAMAILGGKNPHTQFTVVGGCSNYQGLTKDPLANYLALTKEVCTFINECYIPDLLAVAGFYKDWGGIGGTTNYLSFGEFATDESSPEKHMESSYFPAGLITGRDLGKVDKVDLGAIYEDVKYSWYAPGGDGKHPYDGVTDPKYTKLDDKDHYSWMKAPRYKGKAMEVGPLARTFVAYAKGQPE…
WP_020888131.1	WP_020888131.1 - Desulfovibrio alkalitolerans - [NiFe] Group 1b	MSGCKAQTAPGVMATPFAKNFSGPVVVDPVTRIEGHYRVEVEVEKGYVKNVWTSAQLFRGLEIILKGRDPRDAHHFTQRSCGVCTNVHAVASVRCVDDAVKVTIPENATVLRNLVLAQQFLHDHIVHFYHLHALDWVDVTSALGADPVKAAKIANDISPRKTTAADLKAVQDKLKAFVASGQLGIFTNAYFLGGHDAYYLPPEVNLIATAHYLEALRLQIKAARAMAVFGGKNPHTQFMVVGGVTCYDALRPERIEEFRQLFRETKKFIEEVYIPDLLAVASYYKDWASIGGTTNFLSCGEFPTDEYDLNSRFLPPGVIMNRDLANPLPFDQQKIVEHVAHSWYKGTDALHPWQGVTEPQYTSLDDKDRYSWFKAPRYDGKAVEVGPLAQVLVAYSKGH…
WP_027175156.1	WP_027175156.1 - Desulfovibrio aminophilus - [NiFe] Group 1b	MSGCKAKAAPVMATPKSNYTGPVVVDPVTRIEGHLRIEVQVENGVVKDVRSSSQLFRGLEIILKGRDPRDAQHFTQRSCGVCTYVHALASTRCVDNAVKVKIPDNARLMRNLVLAAQFMHDHIVHFYHLHALDWVNVANALKADPVKAAKIANSISPRPTTAEGLKAVQDKVGALVKSGQLGIFTNAYFLGGHEAYYLPAEVDLIATAHYLEALHLQVKAARAMAIYGAKNPHTQFTVVGGVTNYEGLKPERFAEFAALYKEVKAFIEQVYIPDLIAVAGYYKDWAGIGAGCKNYLSCGDFPDVEGNLDSNWMAPGVLYGADLTKIDKMDGTKITEAIKHSWYKGNQAPLHPYKGVTDPQYTSLNDKERYSWMKAPRYDGKPMEVGPLAQVLVAYAKGV…
WP_027179541.1	WP_027179541.1 - Desulfovibrio bastinii - [NiFe] Group 1b	MSGCKAKSGPAVVATPFDKNYSGPVIVDPLTRIEGHLKIEVEVENGKVSNVWSSSQLFRGLEIILKGRDPRDAQHFTQRSCGVCTYVHALASTRAVDNAVGVDKKLPKNARLVRNLVMASQYLHDHIVHFYHLHALDWVDVVSGLQADPVKAAKLANSMSSRQTKPEDLKAVQEKLKAFVASNQLGIFTNAYFLGGHDAYYLNPEENLVATAHYLEALHLQVKAASAMAVFGAKNPHTQFTIVGGVTCYDSLTPERIKEFKQLQAETKKFVDECYIPDLLMVASKYKDWAGIGGTHNFLSFGEFPEIEHDINSRFIPQGVIMNRDLGTVGDFDPKSIKEDISHSWYKGNSSLHPYDGVTDPQYTSYEDRDRYSWMKAPRYKGESVEVGPLAHVLTAYAK…
WP_027177852.1	WP_027177852.1 - Desulfovibrio bastinii - [NiFe] Group 1b	MSQKSAVVAGKNLIIDPVTRIEGHLKIEVEIDNGRVKDAWVGAQLFRGIEKILKGRPPEDAPLFTQRTCGVCTNTHALTSIRAIEDALDIKAPPMAEVIRNLILSALVVHDHLVHFYHLHGLDWIDMASAISANPAKAGKLVAQTSNRSEDPSELYLIQKRLKDFVKTGQLGFLENAYFLGGNPAYHLTPEENLILSAHYFEGLRVQLELARAMALFAGKNPHAQSMVVGGVTCYDSLRPEIIEHFRHIWKITMEFVENAMMPDITMLTMKYPEALKYGSTSNFMAFSDFYDPETGKDPYFKSGIIWGNNLHKHDKMDLDNIAEHVARSWYEGDKARKPYEGETDPQYTSYEDKDKYSWAKAPRYKDEPMETGPLARRAIAYAKKESETTKLLDDFFKK…
WP_027188779.1	WP_027188779.1 - Desulfovibrio cuneatus - [NiFe] Group 1b	MAASNTPAMSNFTGPIVIDPLTRLEGHLRIEVEVENGKVKNAYSCGTLFRGLENILVGRDPRDAQHITQRACGVCTYTHALASTRAVDNAVKVQLPPLAVSIRNLVLAAHFMHDHMVHFYHLHALDFVNVANALNAKPAAAAKLLAMRPNNTTSEAEITKKMEAVQARLKKFIGSGQIGPFTNAMFLGEPHPAYRLTPELDLIGTAHYLDALHMQVKASRAVAAFGGKHPHPQFTIVGGVTSYESLTPARIKEFTDLVTETIAFINNVYIPDLLTFAGEYKDVATYGGTTNFLAAGEFCKDPNDMTTGFYKPGVIRNRDLKKVEPYDQKKVAEHVRHSWYKGAEALHPSVGVTDPAFTDLHGDDRYSWSKAPRYDTLSMETGPLATVLVNYAQGHKEIV…
WP_020001707.1	WP_020001707.1 - Desulfovibrio desulfuricans - [NiFe] Group 1b	MKSNSSGFPVTPQGNKSGRVVVDPVSRIEGHLRIEVELKDGKIANAWSSSTLFRGLEIILKGRKPEDAQHFTQRSCGVCTYVHGLASTRAAEDACNVTIPENATLIRNLVMGSQYMHDHLVHFYHLCGLDWIDVAGALKADPKKAASIANSISPRQTKVEDLKAVQATLKKFVDSGQLGPFTNAYFLNGHEGYYLSPELNLIGTAHYLEALKIQLLPARAMAIFGGKNPHPQFMQVGGVTCYKSLEKEKLKQFRDLLMQTKNFIDQVYIPDLLAIAGQYKDWTQYGGCTNFLTFGEFPTKGQELDSRYFPAGIVMNRDFGNVQKFDPNKIAEHVRYSWYEGDKALHPYKGETDPKYTEMFGEDRYSWMKAPRYEDKAMETGPLAQVLVAYAKGHPKIKP…
WP_005996860.1	WP_005996860.1 - Desulfovibrio fructosivorans - [NiFe] Group 1b	MAESKPTPQSTFTGPIVVDPITRIEGHLRIMVEVENGKVKDAWSSSQLFRGLEIILKGRDPRDAQHFTQRACGVCTYVHALASSRCVDDAVKVSIPANARMMRNLVMASQYLHDHLVHFYHLHALDWVDVTAALKADPNKAAKLAASIAPARPGNSAKALKAVQDKLKAFVESGQLGIFTNAYFLGGHKAYYLPPEVDLIATAHYLEALHMQVKAASAMAILGGKNPHTQFTVVGGCSNYQGLTKDPLANYLALSKEVCQFVNECYIPDLLAVAGFYKDWGGIGGTSNYLAFGEFATDDSSPEKHLATSQFPSGVITGRDLGKVDNVDLGAIYEDVKYSWYAPGGDGKHPYDGVTDPKYTKLDDKDHYSWMKAPRYKGKAMEVGPLARTFIAYAKGQPD…
WP_021760964.1	WP_021760964.1 - Desulfovibrio gigas - [NiFe] Group 1b	MSEMQGNKIVVDPITRIEGHLRIEVEVEGGKIKNAWSMSTLFRGLEMILKGRDPRDAQHFTQRACGVCTYVHALASVRAVDNCVGVKIPENATLMRNLTMGAQYMHDHLVHFYHLHALDWVNVANALNADPAKAARLANDLSPRKTTTESLKAVQAKVKALVESGQLGIFTNAYFLGGHPAYVLPAEVDLIATAHYLEALRVQVKAARAMAIFGAKNPHTQFTVVGGCTNYDSLRPERIAEFRKLYKEVREFIEQVYITDLLAVAGFYKNWAGIGKTSNFLTCGEFPTDEYDLNSRYTPQGVIWGNDLSKVDDFNPDLIEEHVKYSWYEGADAHHPYKGVTKPKWTEFHGEDRYSWMKAPRYKGEAFEVGPLASVLVAYAKKHEPTVKAVDLVLKTLGV…
WP_015337220.1	WP_015337220.1 - Desulfovibrio hydrothermalis - [NiFe] Group 1b	MSGCKAKSGPAVAATPFDKNYTGPVIVDPLTRIEGHLKIEVEVENGKVSNVWSSAQLFRGLEIILKGRDPRDAQHFTQRSCGVCTYVHALASTRAVDNAVGADKELPDNARIIRNLVMASQYLHDHIVHFYHLHALDWVDVVSALQADPVKAAAIANGQSNRVTKAEDLKAVQVKLKAFVESGQLGIFTNAYFLGGHDAYYLKPEENLIATAHYLEGLHLQVKAARAMAVFGAKNPHTQFTIVGGVTCYESLSKERIQEFKDLYNETLAFVADCYIPDLLMVASYYKDWAGIGGTKNFLSFGEFPEKETDINSRYIPQGVIMNRDLGNVMDFNPDAIKEDIKHSWYKGESSLHPYEGETDPQYTTYEDRDRYSWMKAPRYKGESMEVGPLAHVLTAYAK…
WP_027182711.1	WP_027182711.1 - Desulfovibrio inopinatus - [NiFe] Group 1b	MAKDPAMTPKSNFSGPIVVDPITRIEGHLRIEVEVADGKIKDARSSSQLFRGLEIILKGRDPRDAQHFTQRSCGVCTYVHALASTRCVDNAVGVDIPANAELVRNLVLGSQYLHDHIVHFYHLHALDWVDVTAGLKADPSKAAKIASTISPRKTTAADLKAVQDKLNKFVESGQLGIFTNAFFLGGHDAYYLPPEVSLIATAHYLEALHLQVKAARAMAVFGAKNPHTQFTVVGGATCYDSLKPDRLAEFVSLWKETKQFVDEVYIPDLLAVAEYYKDWGSIGGTTNFLSFGEFASNAKDRPNGLYPAGVVMNRDLSKVDAFDQKEIKEHVKHSWYKGDAALYPMDGVTDPEYTSLGDKERYSWMKAPRYKGEPMEVGPLARTLIAYAKAQPETKATVD…
WP_022660651.1	WP_022660651.1 - Desulfovibrio longus - [NiFe] Group 1b	MSGKKPVAAPVKATPKSSYNGPVVVDPVTRIEGHLRIEVEVENGVVADVRSSSQLFRGLEIILKGRDPRDAQHFTQRSCGVCTYTHALASTRCVDNAVGVKIPKNATLIRNLVLAAQFMHDHIVHFYHLHALDWVNVANVLNADPKKAASLSNSLNENRKESAADFAAVKDTVKALIESGQLGPFTNAYFLREGGHDAYYLPAEADLMATKHYLDALKLQVKAARLMAVFGAKNPHTQFTVVGGVTCYEAMTEARLKEFTDLYAETSAFVRNFYIPDLLAVASFYKDWAGIGKTTNFNACGEFPEDEYDLNSRFLPQGTILNNDISKVYDFDPTQIEEHVKYSWYEYGSPKHPYAGETKPKYTKLGDKEHYSWMKAPRLDGKSTEVGPLAQVLVAFARG…
WP_015860257.1	WP_015860257.1 - Desulfovibrio magneticus - [NiFe] Group 1b	MAETNPTPQSTFTGPLVVDPITRIEGHLRIMVEVENGKVKDAWSSSQLFRGLEIILKGRDPRDAQHFTQRACGVCTYVHGLASTRCVDDAVKVNIPANARMMRNLVMASQYLHDHLVHFYHLHALDWVDVTNALKADPVKAAKLAETIAPARPGNSAESLKAVQDKLKAFVETGQLGIFTNAYFLGGHKAYYLPPEVDLIATAHYLEALHMQVKAASAMAILGGKNPHTQFTVVGGCSNYNAMSKDALANYLSLTQEVCKFVNDVYIPDLLAVAGFYKDWGGIGGCTNYMAFGEFATDESTPEKHMESSFFPAGVIMNRDLGKVDKVDLGAIYEDVKYSWYKPGADGLHPYDGVTDPKYTKLDDKDHYSWMKAPRYKGKAMEVGPLARCFLAYAKGQPE…
WP_018125512.1	WP_018125512.1 - Desulfovibrio oxyclinae - [NiFe] Group 1b	MSQSNAMNGTGNRLIVDPVTRIEGHLKVEVELENDHVKNAWVSTQLYRGIEQILKGRPPEDAPLFTQRACGVCTNTHALTSIRAIENALDIEVPPLAGLMRNLILSALVVHDHLVHYYHLHGLDWIDMAAATKADPGKAAAIVDKTSNRGGDPADLYIVRKRLNDFVGTGQLGFLENAYFLGGNEAYRFSPEENLIMSAHYLEGLRVQLKLARAMALFAGKNPHAQSMVVGGMTCYDSLKPEVVTHFRSLWEETKEFVENAMMPDIVMMAKRFPESWKYGRTENFFDFSDFYDPSTGKDPYFRSGVLWGNDLDSAEKLDIDKIDEHVARSWYKGDDVLKPYDGVTDPKYTNYEDKEKYSWSKAPRYKTEAMETGPLARRAIAYARGESETKKMLDEVFA…
WP_018126002.1	WP_018126002.1 - Desulfovibrio oxyclinae - [NiFe] Group 1b	MSGCTPKGAPGMAHGEKVIVDPVTRIEGHLRVEAVVDNGKIVDVRSSSQLFRGLEIILKGRDPRDAQHFTQRSCGVCTYVHALGSIRCVDNAVGVDKVLPHNATIIRNLVLASQFMHDHIVHFYHLHALDFVNVANVLNADVNTAAEMANANYKMVNKDSSRVTTPADLQKVKDTIKGIIDSGRLGIFNNAYFLKPGGHPAYKLTPEVDLIGTAHYLEALHLQVKAARMMAVYGAKNPHTQFTVMGGVTCYEGLQEDTIQTFLDIYEEVKNFVVECYIPDLITVASFYKDWASIGGTRNFMSFGEFPAQGGEADLDSRYVKPGVIYDRNLGNVMDFDPSKIEEHVKHSWYKEDTPKHPYEGVTDPMYTSLDDPQRYSWMKAPRYEDKSVEVGPLATALV…
WP_015414692.1	WP_015414692.1 - Desulfovibrio piezophilus - [NiFe] Group 1b	MSGCAKSGPAMVQGRHDVVVDPVTRIEGHLRVEAVVEDGKIVDVRSSSQLFRGLEIILKGRDPRDAQHFTQRSCGVCTYVHALASIRCVDNAVGVDKELPHNATIIRNLVLASQFMHDHIVHFYHLHALDFVDVSACLNADVSKAAELAAGVAQTVRKDPKIVSSREELQKTKDTVKGIVESGRLGIFTNAYFLGGHPAYVLPPEVNLLATDHYLKALHMQVKAARAMAVWGAKNPHTQFTVMGGVTCYEGLTDKYINDYLALYSEIKDFVLDCYIPDLIAVAGFYKDWASIGGTTNFMSFGEFPAPGTEADLSGRYVKPGVIYNRDLGNVMDFNPDNIEEHVKHSWYKDDSPKHPYSGVTDPMYTSLDDKTKYSWMKAPRYEGKSVEVGPLATCLVNY…
WP_015415315.1	WP_015415315.1 - Desulfovibrio piezophilus - [NiFe] Group 1b	MSQTTATSTRKRLIVDPVTRIEGHLKIEVELDNDHVKNAWVSTQLFRGIETILKGRPPEDAPLFTQRTCGVCTNTHALTSIRAIEDALDLTVPPLAQLMRHLILSALIVHDHLVHYYHLHGLDWIDMAAATKADPAKAGRLVGQTSKRGDNPAELYIMQKRLKDFVASGQLGFLENAYFLGGNTAYRFTPEENLIMTYHYFEGLRVQLKLARAMALFAGKNPHAQSMVVGGMSCYDSLRPEVIGHFREIWEEVLEFAENAMMPDILLMTQRYPEALGYGKTSNFMAFSDFHDPSSGQDPYFKSGVLWGNDLGKHDKMDINNIAEHVSRSWYKGDEALKPYDGKTEPNYTSYEDKEKYSWSKAPRYKTEPMETGPLARRALAYAKGEKETKTMLDDFFSA…
WP_006008218.1	WP_006008218.1 - Desulfovibrio piger - [NiFe] Group 1b	MSQVMKTPQSNFSGPIVVDPLTRIEGHLRIEVEVENGRIKDARSCGTLYRGLEVILKGRDPRDAQHFTQRTCGVCTYTHALASTRALEDAMGLTLPANATYIRNLVLGLLFMHDHMVHFYHLHALDFVDVTAALKADPAKAAALASSISPRKATADDFKAVQARLKAFVDSGQLGPFTNAYFLGGHPAYYLDPEANLVATAHYLEALRVQVSAAKAMAVFGAKNPHPQFLIPGGVTCYESLTPERIKEFRDLYLQARKFIEEVYIPDLLLVAGAYKDWAALGCGCRNFMAFGEFPEVGGERDITKRWLKPGVLLDGKLDTVHPFDAGKIAEHVRHSWYEGEEARAPYDGETKPAFTRMGDTDRYSWLKAPRYDGLAMETGPLAQMLVSYAQGHEAVKPA…
WP_027191085.1	WP_027191085.1 - Desulfovibrio putealis - [NiFe] Group 1b	MADSKPQVMKTPQSTFTGPVVVDPVTRIEGHLRMVVEVEAGKIKNAWSSSQLFRGLEIILKGRDPRDAQHFTQRSCGVCTYVHALASTRAVDNAVGVKVPENATIMRNLVMASQYLHDHIVHFYHLHALDWVDVTSALKADPVKAAQIANSISPRKTEASALKAVQDKVKALVDSGQLGIFTNAYFLGGHQSYYLPPEVNLIATAHYLEALHLQVKAARAMAIFGAKNPHTQFTVVGGCTNYDALRPERIAEFVTLFKEVKKFVDEVYIPDLLTVASYYKDWAAIGGTSNFLCFGEFPQKSEFGFDDRFLPAGYIMKRDLKGVKPVDPKQIMEHVAHSWYKGNEAKHPYEGVTDPQYTNLDDKDRYSWMKAPRYMNEPMETGPLAKVLVAYSKGHKATV…
WP_015851793.1	WP_015851793.1 - Desulfovibrio salexigens - [NiFe] Group 1b	MSGCKAKSGPAVMATPYDKKYTGPVIVDPLTRIEGHLKIEVEVENGKVSNVWSSSQLFRGLEIILKGRDPRDAQHFTQRSCGVCTYTHALASTRCVDNAVGVDKNLPENARLIRNLVLGAQYLHDHIVHFYHLHALDWVDVVSALQADPVKAAKIANSQSTRVTKAEDLKAVQEKLKKFVDSGQLGIFTNAYFLGGHDAYYLRPEENLIATAHYLEGLHLQVKAARAMAVFGAKNPHTQFTIVGGVTCYDSLTPKRIQEFKDLYNETMAFVNECYIPDLLMVASYYKDWAGIGGTTNFLTFGEFPDVEADINSRFLEQGVIMNRDLSNVMDFNPDSIKEDISHSWYDGDSSLHPYDGETEPKYTNYEDRDRYSWMKAPRYKGESMEVGPLAQMLVSYAR…
WP_020879797.1	WP_020879797.1 - Desulfovibrio sp. X2 - [NiFe] Group 1b	MSGCKTQAPGVMATPFAQNFSGPVVVDPITRIEGHYRVEVEVEKGYVKNVWTSAQLFRGLEIILKGRDPRDAAHFTQRSCGVCTNVHAVASVRCVDNAVKVVIPENATLMRNLVLAQQFLHDHIVHFYHLHALDWVDVTSALTADPAKAAKIANDISPNRKTTAADLKAVQDKLKAFVASGQLGIFTNAYFLGGHPAYYLPAEVNLIATAHYLEALRLQIKAARAMAVFGAKNPHTQFMVVGGVTNYDGLRPERIEEFRQLFRETKKFIDEVYIPDLLTVASYYKDWAKIGGTTNFFCCGEFPTDEYDLNSRYMPPGVIMGRDLGKPMAFDQMKIEEHVARSWYKGSAALHPWKGVTEPMYTSLDDREKYSWFKAPRYDGKAMEVGPLAQCLVAYAKGH…
WP_010939208.1	WP_010939208.1 - Desulfovibrio vulgaris - [NiFe] Group 1b	MGGCKAKTAPGVPVTPQSSYTGPITIDPVTRIEGHLRIEVEVENGKVKRAYSSSTLFRGLEIILKGRDPRDAQHFTQRTCGVCTYTHALASTRCVDNAVGVHIPKNATYIRNLVLGAQYLHDHIVHFYHLHALDFVDVTNALKADPAKAAKIASSISPRKTTAADLKAVQDKLKAFVASGQLGPFTNAYFLGGHPAYYLEPELDLIATAHYLEALRLQVKAARAMAVFGAKNPHTQFTVVGGVTCYDALTPKRIQEFTDLWKETKAFVDEVYIPDLLAVASRYKDWTQYGGTTNFITFGEFPKDEYDLNSRFFKPGAVFKRDFQNIKPFDPMQIREHVRHSWYEGAEARHPWKGATEPKYTDLHGEDRYSWMKAPRYMDDPMETGPLAQVLVAYAQGHK…
WP_010939796.1	WP_010939796.1 - Desulfovibrio vulgaris - [NiFe] Group 1b	MTAKAFTGPITIDPITRIEGHLKIDVDVKDGKVANAWSSAQLFRGIEMIVQGRPPEDVHHYVQRVCGVCTTTHALTSIRAVENAIGLKPPPAAELVRLLILSTLDVHDHLVHFYHLHSLDFFDMADALKADAVAAAKLASEVSGRETQPGDFFIVQGRLKKFVEGGQLGWLNHAYSLGGHPAYRLSPEENLILATNYLEALKVQMKIARAMAIFSGKNPHAQTMQVGGVTCYESLRPERIAEFRALYEDTRAFINHNYVGDLTILGKRYPEVATYGRTTNFMDFSDFFDPETGKAPFFRGGVMWARDFKKVEEVNPEQIVEHVAHSWYVKGAPKPPYDGVTAPDYTGYDQNDRYSWAKAPRYRGEPVETGPLARRMLAYARGEQETVRRMDAWLAACGL…
WP_027722919.1	WP_027722919.1 - Desulfovibrio zosterae - [NiFe] Group 1b	MSSCRTKTGPAVMATPFDKKYTGPVIVDPLTRIEGHLKIEVEVENGKVSNVWSSAQLFRGLEIILKGRDPRDAQHFTQRSCGVCTYVHALASTRAVDNAVGVDKHLPENARIIRNLVMASQYLHDHIVHFYHLHALDWVDVVSALQADPVKAAAIANSQSERVTKPEDLKAVQTKLKAFVDSGQLGIFTNAYFLGGHDAYYLKPEENLIATAHYLEGLHLQVKAARAMAVFGAKNPHTQFTIVGGVTCYDSLSKERIQQYKDLYNETLAFVKECYIPDLLMVASYYKDWAGIGGTHNFLSFGEFPEKETDINSRFIPQGVIMNRDLSNVMDFNPDAIKEDIKHSWYKGESSLHPYEGETDPQYTNYEDRDRYSWMKAPRYKGESMEVGPLAHVLTAFAR…
WP_025391229.1	WP_025391229.1 - Desulfurella acetivorans - [NiFe] Group 1b	MAKVQKEVNQHLVVDPITRIEGHLRIEVDIKNGKVVDAWSSGTLWRGIEPILQGRDIRDGGLLAQRICGVCTYSHYEGNTMATEVALGIRPPTNARLIRNLINATQFMHDHIVHFYALHSLDWADVAGALKADPQKAADLAYEFSKTPYNASVSHYREVKAKLEKFVASGQLGPFTNAYLGNPLYKMPPEADLVMISHYLDALHIQVIVAQMQAIYGAKNPHPQSLVIGGISSVMDMLDPNRLAEFQFKLDSVKNFIHNAYLPDIDMLVHFYKDEFVKGWGIGNYNFLSYGGFPETNDWEAKYRYLPQGVVYEGDLNIFEPTVDEKSITETVAHSWYEGPRVGLYPGIEETIPQYTGLNPDNTVKGDGKYSWVKAPRYKRKVMEVGPLARWVVGYAINH…
WP_022670762.1	WP_022670762.1 - Hippea alviniae - [NiFe] Group 1b	MAEKKHVVIDPITRIEGHLRIEIDVKDGKVENAWSSGTLWRGIEPILQGRDIRDAGLLAQRICGVCTWAHYEANTMSAEVALGIRPPTNARLIRNMINASQFMHDHIVHFYALHSLDWADIGAALKADPVKANELAHQFSKAPYNASVEHYQAVLEKLKKFVASGQLGPFSGAYMGNPLYKLPPEGSLIVISHYLDALYVQVILAQMMAIYGAKNPHPQSLVVGGITSVMDMLDATRLGEYTSKLEQVGDFIQHAYLADIDLIAHFYKDEFVEGWGCGSYNFLSYGGFPETNDWEAEYRYLPQGVIYDRDLTKVEKVDEKFITESVAHSWYKGPDKGVYPGEEHTIPEYTGLNPDGTIKKEGKYSWVKAPRYKGKMMEVGPLSRILVGYALKHNNMREM…
WP_013682101.1	WP_013682101.1 - Hippea maritima - [NiFe] Group 1b	MAEKKHVVIDPITRIEGHLRIEIDVKDGKIENSWSSGTLWRGIEPILQGRDIRDAGLLVQRICGVCTWAHYEANTMSAEVALGIRPPTNARLVRNMINASQFMHDHIVHFYALHSLDWADVAGALKADPVRANELAHQFSKQPYNASVEHYKEVIEKLKKFVASGQLGPFSGAYLGNKLYKLPPEGDLIVISHYLDALYVQVILAQMMAIYGAKNPHPQSLVVGGITSVMDMLDARRLGQYTSKLAEVGNFIQHAYLPDIDLITHFYKDEFSEGWGCGSYNFLSYGGFPETNDWKAEYRYLPQGVIYDRDLSRVEKVDERHITESVVHSWYKGPNKGVYPGEEDTIPEYTGLNDDGTLKKDGKYSWIKAPRYKGKMMEVGPLSRMLVGYALNHNNIREL…
WP_025270233.1	WP_025270233.1 - Hippea sp. KM1 - [NiFe] Group 1b	MAEKKHVVIDPITRIEGHLRIEIDVKDGKIDNAWSSGTLWRGIEPILQGRDIRDAGLLVQRICGVCTWAHYEANTMSAEVALGIRPPTNARLIRNMINASQFMHDHIVHFYALHSLDWADVAGALKADPVKANEMAHQFSKKPYNASVEHYKEVIEKLKKFVASGQLGPFSGAYLGNKLYKLPPEGDLIVISHYLDALYVQVVLAQMMAIYGAKNPHPQSLVVGGITSVMDMLDARRLGQYLSKLDEVGGFIRHAYLADIDLITHFYKDEFVEGWGCGSYNFLSYGGFPETNDWEAEYRYLPQGVIYDRDLSKVEKVDEKFITESVAHSWYKGPNEGVYPGKEETIPQYTGLNEDGTIKGNEKYSWVKAPRYKGKMMEVGPLSRMLVGYASNHNNIRQL…
WP_011699790.1	WP_011699790.1 - Syntrophobacter fumaroxidans - [NiFe] Group 1b	MGQRVVIDPITRIEGHLRIEVEVTNGKVSNAWSSSTLFRGLEIMLQGRDPRDAYLFTQRACGVCTYVHGLASVRAVDDAAKITVPENARLIRNLLLGAQFLHDHIVHFYHLHALDWVDVVSALKADPKKTADLAAKVSPAPGSGISDFKETQGRVKKLVESGQLGIFANGYWGHPAYKLPPEVNLLAVAHYLQALRQQARTARMHAIFGGKNPHVQSLVVGGVTCATDLTPDRLAEFKYLYKETMDFVKQYYIPDLKAVAGFYKDWGKIGGTKNFLVYGEFPQSDKEPDSFLFPRGAIFKRNIGQVQAVDMAQVQEHVKRSWYEGDKALHPSEGETKPKYEALDVEKRYSWMKAPRYKGEPMEVGPLARVLVAYGKGHAPTKKAVDGLLKELGVPVDAL…
WP_025322049.1	WP_025322049.1 - Deferrisoma camini - [NiFe] Group 1b	MARKIIDPITRIEGHLRIEVELDGNRVVDAWSSGMMFRGIETILRNRDPRDAPLMTQRICGVCTHVHYDASIWAVENAFGITPPPAARIVRNLILGTQLVQDHIIHFYHLHGLDWVDIVSALGADPKKAQDLAHQFADDPWNADAKHLEAVKNRLAAFAKSGQLGPFANGYWGNPSYKLPPEANLLIASHYLDALDVQRLGGQVLAVLGGKEPHTQTLVVGGVTCVEDLLNPKRIGDVLFRIRKLGEFVRRAYIPDVLLAGSVYAGEGLQGIGAGHGNYLAYGAYPLSDDLDRGKLLMPQGVILGKDLTRVYDFDPAKVSEYVTHSWYTYGDESQGIHPSKGVTQVNYTDLGPDGHVRADGKYSWLKAPRYDGRPMEVGPLARVLVAYARGVPEVRALV…
WP_014468932.1	WP_014468932.1 - Arcobacter butzleri - [NiFe] Group 1b	MPNKRVIIDPITRIEGHLRIEVEVDENNVIQKAYSSSTLWRGLETIVKNRDPRDAGFLMQRICGVCTFSHYRAGIEAVEDALGIVPPINAKLTRSLMNMALFMHDHIVHFYHLHGLDWVDVVSALDADEQKASKEAFKYSDFPIATGENDLKKVKTRVKEFVEKGQLGPFSNAYWGHKTYRLSPEQNLILLSHYLKALEVQRDLAKLMAIFGGKQPHPQSLTVGGVTCVMDLLDPSRMGEYLTLFKVGAEFIENAYQADIIMAASVFKDELSVTRPAGVMNFMAHQEMRLNKTEFLFDSGIIFDGDLSKVYDINENLITEEATHSWYQNNEALHPYDGKTNPLYTGLRDMDTIGMNNEVVHSKVVDEKGKYTWIKSPRYDGKAMEVGPLACILISYAKG…
WP_014468937.1	WP_014468937.1 - Arcobacter butzleri - [NiFe] Group 1b	MAKKHLVIDPITRIEGHLRIEAIIDENNVVTDAYSSSTMFRGIEEILKGRDPRDCGLLAMRICGVCTGTHYQRSIEAVEHAFKITIPKNARLVRNLIQGALYLHDHIVHFYHLHALDWVDITEALKADPKKTVAEAQKWASVSGQRAWNASEDVYAAVQERVTKYVKQGRLGVFGNAYWGSKGFKLTPEQNLIGLSHYLDALELQRDLAKMMAIFGGKNPHPQSFVVGGVTCVQDIKNPARIAEFKQILKKGRKFTKEAYLSDVYMAGTMYAGEALEGIGGGIGNYMSYGDFRLDDTPFYESAKLFPSGIVKNKDLSKVFEIDQTKITEDVTHAWYEGNTNLHPFNGVTKPNYTGFGKKENNIAYLDTDNKYSWIKSPLYDDERMEVGPLARMIVGVAS…
WP_013135169.1	WP_013135169.1 - Arcobacter nitrofigilis - [NiFe] Group 1b	MANKRIIVDPITRIEGHLRIEVEIDENNVIKNAFASSTLWRGLETIVKNRDPRDAGFLMQRICGVCTFSHYRAGIEAVEDALKITPPLNAKLTRSLMNQALFMHDHLVHFYHLHGLDWVDITSALKADVAKASKEAFKYTKYPIATGENDLLKVKDRVKEFADRGELGPFANAYWGHETFRLTPEQNLIALSHYLKALEVQRTAAQLMAMFGGKQPHPQSLTVGGVTCVMDLLDPSRMSEYLTKYKEVANFIEHAYYADILMAGKAYASEPSVTAKAGTMNFMSHKEMQLNRSEFLFDTGIILNGDLSKVHPINEDLITEEATHSWYKDDEPLHPYDGKTNPNYTGMSEAMTIGAEGKEVHSKVIDEKGKYSWIKSPRYDGKAMEVGPLASVLVSYASG…
WP_013135164.1	WP_013135164.1 - Arcobacter nitrofigilis - [NiFe] Group 1b	MGKHIVIDPITRIEGHLRIEAVIDDNNVVTDAYSSSTMFRGIEEILKGRDPRDCGLLAMRICGVCTGTHYQRSIEAVEHAFKVTIPKNARLVRNMMQGSLYVHDHIVHFYHLHALDWVDITKALEADPKKAVEEAQKWAKLSGQRPWNASEDVYAEVQERVTKYVKQGRLGIFGNAYWGSKAYKLTPEQNLIGLSHYLDALELQREIAKAQAIFGGKNPHPQSIVVGGVTCVQDIKNPARIAEFKTIMQKAQKFAKQAYLPDVYMAGTMYADEALDGTGGGLGNYMSYGDFNLDDTSFYEAKKLFPSGIVMNKDLSKVYDLDQTKISEDVTHSWYEGKTNLHPYVGETKPNYTGFKDKKDGIAYLDIKNKYSWIKSPLYNDNRMEVGPLARMIVGVARG…
WP_020975057.1	WP_020975057.1 - Campylobacter coli - [NiFe] Group 1b	MSQKIIVDPITRIEGHLRVEVVVDDNNVVKEAYAGSTLWRGIETIVKGRDPRDAGFMTQRICGVCTFSHYKAGIVAVENALGITPPLNALLTRTLMNAALFLHDHIVHFYQLHGLDWADVVSALSADVKKASDEAFKYTSMPYATGADKLLEVQQRLKTFVDKGNLGPFANAYYGHPTYRLSPEQNLIVLSHYLECLRIQRIVAQCMAIFGAKNPHPQSLTVGGVTCVMDLLSPARMGEYMEKFKEVQEFVNRAYYPDLVMAGKAYANEASVLNDIGVNNLYTFQEFQLGRDEWLFESGIIKNGDLSKVYEVEEDKITEEATHSWYADNEPLHPYEGKTNPNYTGLIEGESVDHHGKTVHSKVFDTKGKYSWIKAPRYEGNPMQVGPLANIVVNYAKGN…
WP_021091366.1	WP_021091366.1 - Campylobacter concisus - [NiFe] Group 1b	MSEKRIVIDPITRIEGHLRIEVVVDENNIVKEAYSGSTLWRGLEQIVKGRDPRDAGFFMQRICGVCTYSHYRAGIIAVENALGIKPPLNAELTRTLMNAALYLHDHIVHFYQLHGMDWADVVSALSADVHKASEEAFKYTDLPFATGADKLKEVKERVEAFVKKGNLGPFANAYWGHSTYKFTPEQNLIVLSHYLECLRIQRTAAQMMAIFGAKNPHPQSLTVGGVTCVMDLMDPARMGEYMSKFAEIKEFVDRAYYPDILMVAKAYGNEPSVLNDVGVANLLCYDEFLIGKNDHLFKGGYILNGDLNKVYDIDENKITEEATRSWYKNDKALHPYDGETEANYTGLIDGESIDAEGKLAHSKLFDTKGKYSWIKAPRYDGMSMQVGPIASIVINYARG…
WP_027305891.1	WP_027305891.1 - Campylobacter cuniculorum - [NiFe] Group 1b	MSQKIIVDPITRIEGHLRVEVIIDENNVVQEAYSGSTLWRGIEVIVKGRDPRDVAFMTQRICGVCTFSHYKAGIVAVEDALGIVPPLNAQLTRTLMNAALFLHDHIVHFYQLHALDWVDIVSALSADVKKASDIAFLYTPNPYATGADKLLEVQQRIKTFVEKGNLGPFANAYYGHSTYHLSPEENLIALSHYLECLRIQRIVAQCMAIFGAKNPHPQSLTVGGVTCVMDLLNPSRMGEYLVKFQEVADFVNRAYYPDLVMAGKAYANEASVLNDVGVSNLFTFKEFQIGKDEWLFESGIIKNGDISKVYEVEEDKITEEATHSWYADDEPLHPYDGKTNPNYTGLIDGESIDQHGQNTHSKVFDTKGKYSWIKAPRYDGEPMQVGPLANVVVNYAKGN…
WP_018136329.1	WP_018136329.1 - Campylobacter curvus - [NiFe] Group 1b	MSEKRIVVDPITRIEGHLRIEVVVDENNVVKEAYSGSTLWRGLEQIVKNRDPRDAGFFMQRICGVCTFSHYRAGIVAVEKALGITPPLNAELTRTLMNAALYLHDHIVHFYQLHGLDWVDVVSALSADEKKASDEAFKYTEIPYATGADKLKEVKERVEAFVKKGNLGPFANAYWGHSTYKFTPEQNLIALSHYLECLSVQRTIAQMMAIFGAKNPHPQSLTVGGVTCIMDLLDPARLGEYLSKFKEIEQFVSRAYHADILMAAKAYGNEASVLNDVGVSNLLCYDEFLVGKNDHLFKGGIILNGDISKVYDIDDAKITEEATRSWYKNDAPLHPYDGQTDANYTGLIDGESVGPDGQITHGKIFDTKGKYSWIKAPRYDGMPMQVGPIASIVINYARG…
WP_002849472.1	WP_002849472.1 - Campylobacter fetus - [NiFe] Group 1b	MSEQRIVVDPITRIEGHLRIEVVVDDNSVVKEAYSGSTLWRGIETIVKGRDPRDAGFMTQRICGVCTFSHYRAGIEAVENALGIVPPLNAKLTRTLMNAALFLHDHPVHFYQLHALDYVDVVSALSADPKKASEEAFKYSEYPYACGADQLKLVQDKVKKFVEKGNLGPFANAYWGHSTYKFTPEQNLIALSHYLECLRLQRTIAQAMAVFGAKQPHPQSLTVGGVTCIMDLQDPARLGEYMVKFQEMADFINRAYYADLVMAAKAYASEPSVLNDVGTPNLITYTDFQLGANEYLFEGGYILNGDVSKVYEVDENKITEEATRSWYKNDAPLHPYDGQTEPNYTGFKDAQTMNAKGEMEDTKVFDIAGKYSWIKAPRYDSVPMQVGPIANIVINYAKG…
WP_005870439.1	WP_005870439.1 - Campylobacter gracilis - [NiFe] Group 1b	MSQRIVIDPITRIEGHLRIEVVVDDENVVREAYSSSTLWRGLETIVKNRDPRDAGFFMQRICGVCTFSHYKAGIVAVENALGITPPLNALLTRTLMANALFLHDHPVHFYQLHGLDFVDVVSALSADPKKASEEAFKYCDTPYACGADKLKEVQDRVGAFVKKGALGPFANAYFGHPTYKLSPEQNLIALSHYLECLRIQRTAAQMMAIFGAKQPHPQSLTVGGVTCVMDILSPARLGEYMSKFKEVADFVNRAYYPDLVMVAKAYGNEPSVLNDIGVANLWTHQEFQLSKNEWLFQSGMIMNGDISKVLELDENKITEEATHAWYKNDAALHPYDGEQEPNYTGLQDGQSIDAHGKEAHTKVLDTQGKYTWIKAPRYDGKPLQVGPLANIVVNYAKKN…
WP_012108717.1	WP_012108717.1 - Campylobacter hominis - [NiFe] Group 1b	MAQKIIVDPITRIEGHLRLEVIVDDNNVVTDAYASSTLWRGIETIVKGRDPRDVPFFVQRICGVCTSSHYRAGTIAIEDALGITPPLNAILTRTLMNAALFLHDHPVHFYQLHALDFVDIVSALSADVRAAEEESFKYCETPYACGADHLKAVKDKVTAFVNKGALGPFANAYYGHPTYHFTPEQNLIALSHYLECLRVQRTAAQLMAIFGGKQPHPQSLVVGGVTCVMDILNPSRLGEYVSKFKEVADFVNRAYYPDIIMAGKAYATEPSVLNDLGVANLWTHKEMQYSSNEFLFDSGVILNGDISKVEDLDESQITEEATHSWYKNDKPLHPYEGEQEPNYTGFKDEQTLNAKGEMENSKVLDTKGKYSWIKAPRYKGMPLQVGPLANVVVNYAKGN…
WP_002869087.1	WP_002869087.1 - Campylobacter jejuni - [NiFe] Group 1b	MSQKIIVDPITRIEGHLRVEVVVDDNNVVKEAYAGSTLWRGIETIVKGRDPRDAGFMTQRICGVCTFSHYKAGIVAVENALGITPPLNALLTRTLMNAALFLHDHIVHFYQLHGLDWADVVSALSADVKKASDEAFKYTPNPYATGADKLLEVQQRLKTFVDKGNLGPFANAYYGHPTYRLTPEQNLIVLSHYLECLRIQRIIAQCMAIFGAKNPHPQSLTVGGVTCVMDLLDPARMGEYMVKFQEVQDFVNRAYYPDLVMAGKAYAHEASVLNDIGVNNLYTFKEFQIGRDEWLFESGIIKNGDLSKVYEVEEDKITEEATHSWYADNEPLHPYDGKTNPNYTGLVDGESVDHHGNNVHSKVFDTKGKYSWIKAPRYEGNPMQVGPLANIVVNYAKGN…
WP_012661425.1	WP_012661425.1 - Campylobacter lari - [NiFe] Group 1b	MSKRIIIDPLTRIEGHLRVEVVVDENNVIKEAYSGSTLWRGLETIVKGRDPRDAGFLTQRICGVCTFSHYRAGIIAVENALGITPPLNAVLTRTLMNAALYMHDHPVHFYQLHGLDFVDVVSALSADVKKASDEAFKYTDMPYATGADKLLEVQKRLKTFVDKGNLGPFANAYYGHATYRFTPEQNLIALSHYLECLRIQRVIAQAMAIFGAKNPHPQSLTVGGVTCVMDLLNPSRMAEYMTKFQEVADFINRAYYPDLIMAAKAYSKEASVLNDVGVNNFYTEREFQVSSDEWLFEGGIIRNGDLSKVEEVDEAKITEEATRSWYADNEALHPYDGKTNPNYTGLIDGESIDDKGNMVHSKVFDTKGKYSWIKAPRYENLPMQVGPLANILVNYAKGN…
WP_002952687.1	WP_002952687.1 - Campylobacter showae - [NiFe] Group 1b	MSEQRIVIDPITRIEGHLRIEVVVDENNVVKEAYSGSTLWRGIEQVVKGRDPRDAGFFMQRICGVCTFSHYRAGIMAVENALGIVPPLNAQLTRTLMNNALYMHDHVVHFYQLHGLDWADVVSALSADVHKASDEAFKYCDTPYATGADKLKEVKERVEAFVKKGNLGPFANAYWGHPTYKFTPEQNLIVLSHYLECLRIQRTVAQMMAIFGAKQPHPQSLTVGGVTCVMDLLDPARLGEYLTKFQEAADFINRAYYPDLVMATKAYGSEPSVLKDVGVSNLFAYDEFLVGKNEYLIQGGVILNGDISKVYEVNGDKITEEATRAWYKNPAPLHPYDGETEPNYTGLKDMKTLGGHGKEVDTKVFDEKGKYSWIKAPRYEGKPMQVGPIASIVINYAKG…
WP_004277637.1	WP_004277637.1 - Campylobacter upsaliensis - [NiFe] Group 1b	MSQKIIVDPITRIEGHLRVEVVVDNDNVVKEAYAGSTLWRGIETIVKGRDPRDAGFMTQRICGVCTFSHYKAGIVAVENALGITPPLNALLTRTLMNAALFLHDHIVHFYQLHALDWVDVVSALSADVKKASDLAFNYTSNPYATGADKLLEVQQRLKTFVDKGNLGPFANAYYGHSTYRFNPEQNLIALSHYLECLRIQRIIAQCMAIFGSKNPHPQSLTVGGVTCVMDLLSPSRMGEYMEKFKEVADFVNRAYYPDLVMAGKAYANEASVLNDVGVANLYTFKEFQVGRDEWLFESGIIKNGDLSKVYEVEEDKITEEATHSWYADNEPLHPYDGKTNPNYTGLVDGESIDHHGKIAHTKNFDTKGKYSWIKAPRYEGEPMQVGPLANIVVNYAKNN…
WP_016647003.1	WP_016647003.1 - Campylobacter ureolyticus - [NiFe] Group 1b	MSERIVVDPITRIEGHLRVEVIVDDNNVVTEAYTGSTLWRGLETIVKGRDPRDAGLFMQRICGVCTYSHYKAGVMAVEDALGIKPPLNAILTRTLMSNALFFHDHCVHFYQLHALDWVDVVSALSADVFKAQEEAFKYCETPYACGADHLKSVQDRVRKFVEKGNLGPFANAYYGHPTYRFTPEQNLIGLSHYLECLRIQRTAAELMAVFGAKQPHPQSLVVGGITSVMDILSPARLGEYLTKFKEVADFVNRAYYSDIVMAARAYGNEPSVTNDVGTPNLWTHQEFQYSKNDFLFGSGIILNGDLSKVYDLDESKITEEATHAWYKNDAALHPYEGEQEPNYTGFKTEKTINAQGEMVDTKIFDTKGKYSWIKAPRYDGKPLQVGPLANIVVNYAKGN…
WP_011577655.1	WP_011577655.1 - Helicobacter acinonychis - [NiFe] Group 1b	MSKKIVVDPITRIEGHLRIEVIVDDNNVITDAFSSSTLFRGLETIIKGRDPRDAGFIAQRICGVCTYSHYKAGVTAVENALGITPPLNAQLVRSLMNMALLFHDHVVHFYTLHGLDWCDILSALKADPIEASKLAFKYSPYPINTGAGELKAVQKRLNDFAKGGSLGPFSNGYYGHKTYRLSPEQNLIVLSHYLKLLEIQREAAKMTAIFGAKQPHPQSLTVGGVTSVMDILDPTRLAEWKSKFEVVAHFINHAYYPDLVMAGEMFANEQSVIKGCGLKNFIAYEEVLLGRDKYLLSSGVVLDGDISKLHPINESLIKEEVTHSWYQYEDTKEVQLHPYDGQTNPHYTGFKDGESVGIENKMIPTKVLDTKNKYSWIKSPRYDNMPMEVGPLSAVVVGL…
WP_004087140.1	WP_004087140.1 - Helicobacter bilis - [NiFe] Group 1b	MSKRIVVDPITRIEGHLRIEVIVDDNNVITDAFSSSTLWRGLETIIKGRDPRDAGFIAGRICGVCTYSHYKAGITAVENALGIEIPYNAKLVRTLMNLALFFHDHIVHFYTLHGLDWCDIISALSADPAKAAKLAFEYTDSPISAGEDELRMVQKRVKDFAAKGSLGPFANGYWGHKTYHLSPEQNLIVLSHYLKLLEIQREAAKMMAIFGAKQPHPQSLTVGGVTSIMDILDPSRLAEYKAKYEMVADFINRAYYPDLIMAGMAYSTEASVLAGCNLKNFLSFQEMQVGHNEYLLDSGYVLDGDLSKVHDVNLDLIAEEVTNSWYKYEGKHSNGEPIKPTDALHPYDGQTTPDYTGFKDGESIGLSGKNERTKLLQTDSKYSWIKSPRYDGKPMEVGP…
WP_013890446.1	WP_013890446.1 - Helicobacter bizzozeronii - [NiFe] Group 1b	MAKKIIVDPITRIEGHLRIEVIVDDHNVITDAFSSSTLFRGLETIIKNRDPRDAGFIAQRICGVCTYSHYKAGISAVEDALGIVPPYNAQLVRSLMNIALLLHDHVVHFYTLHGLDWCDLLGALKADPKKASQIAFQYSDYPLGTGEDELKEVQKRVGDFAKQGALGPFANGYYGHKTYHLSPEQNLIVLSHYLRLLGIQREAAKMTAIFGAKQPHPQSLTVGGITSVMDVLDPTRLGEWKSKFEIVKDFVQRAYYPDIVMAANMFNQEDSVLKGCGLKNFIAHEEILLSRGKYLLSSGVVLNGDLGTLHPIDENLIKEEVTHSWYQYDHDAVALHPYDGETTPHYTGFKEGQSVGLDGKMTASKVLDTQGKYSWIKSPRYNGLPMEVGPLASLVIGLA…
WP_006655925.1	WP_006655925.1 - Helicobacter canadensis - [NiFe] Group 1b	MTKRIIVDPITRIEGHLRIEVIVDENNVITDAYSSSTLWRGIEVIVKNRDPRDVGFMVQRICGVCTYSHYKAGITAVEDALGIQIPFNAQMVRSLMNVSLVLHDHLVHFYHLHGLDWCDITSALKADPKKASELAFKYVKNPIATGEDELRSVQERVAKFASAKQGLGPFANAYWGHKTYRFSPEQNLIVLSHYLKALEVQRVAAQIMAIFGAKQPHPQSLTVGGVTCVADILDPSRLGDWLTKYKEVADFVNRAYYADVVMAAEVYRNEPSVLKGCGVRNFLSHAEIPVNRNETLYSSGIVRNGDISKLIEINEELITEEATHSWYKNDKALHPYDGDTTPNYTGFVDADTIGPDGTPIKTKALNLDGKYSWIKSPRYNGEPMEVGPLAAIVVGLAAK…
WP_023929963.1	WP_023929963.1 - Helicobacter canis - [NiFe] Group 1b	MTKRIIVDPITRIEGHLRIEVIVDESNTIVDAFSSSTLWRGLEKIIVGRDPRDAGFIAQRICGVCTYSHYKAGIVAVEDALGIKPPLNAQMVRSLMNISLFLHDHIVHFYTLHGLDWCDITSALKADPAKAAKEAYKYAKIPLCAGENELLAVQKRVGDFVQQGALGPFQNAYWGHRTYRFSPEQNLIVLSHYLKLLEVQREVAKMMAIFGAKQPHPQSLTVGGVTSVMDILDPSRLGEWKSKFEMVADFVYRAYWADLVMAAQVYASEPSVAQTGCGVKNFLSHAEMQVGENEYLYSTGIVKNGDLSKLYDLDENLIAEEVTNSWYKYENTDKVALHPYDGQTTPDYTGFDDGVSIGPDGKEIPTKNLKHDGKYSWIKSPRYDGEPMEVGPLATVVVG…
WP_014661358.1	WP_014661358.1 - Helicobacter cetorum - [NiFe] Group 1b	MSKRIIVDPITRIEGHLRIEVIVDDNNVITDAFSSSTLFRGLETIIKGRDPRDAGFIAQRICGVCTYSHYKAGITAVEDALGITPPLNAQLVRSLMNIGLILHDHVVHFYTLHGLDWCDILSALKADPSKASKLSFKYTPYPINTGEGELKAVQKRLSDFAKSGSLGPFNNGYYGHKTYHLSPEQNLIVLSHYLKLLEIQREAAKMTAIFGAKQPHPQSLTVGGVTSVMDILDPTRLAEWKSKFEKVAHFINHAYYADLIMAGEMFAKEPSVLKGCGLRDFIAYEEVLLGRDKYLLSSGIVRDGDISKLHPIDENLIKEEVTHSWYQYENTKEAQLHPYDGQTNPHYTGFKDGESIGIHGKEIPTKVLNTKDKYSWIKSPRYDSKPMEVGPLSAVVVGL…
WP_002956442.1	WP_002956442.1 - Helicobacter cinaedi - [NiFe] Group 1b	MTKRIIVDPITRIEGHLRIEVIVDENNVIQDAFSSSTLWRGLETIVKNRDPRDAGFLVQRICGVCTYSHYKAGIVAVEDALGIKPPLNAILTRTLMNISLFLHDHAVHFYTLHGLDWCDITSALQADCAKAAKLAFKYTKNPLCAGEADLKVVQEKVSAFVKQGALGPFANAYWGHKTYRFSPEQNLIVLSHYLKLLEVQRVIAQMMAIFGAKNPHPQSLTVGGVTSVMDILDPSRLGEWLTKHLEVVDFVNRAYWADIIMAAEAYKNEDSVLKGCGVKNFISFQEMQVGAEEWLFSSGIVKNGDLSKVYPIDESKITEEATHSWYEDNEPLHPYDGKTNPHYTGFRDAQTIGADGKLVDSKILDESGKYSWIKSPRYDGEPMEVGPLASVVVGYASGN…
WP_013469730.1	WP_013469730.1 - Helicobacter felis - [NiFe] Group 1b	MSKKIIVDPITRIEGHLRIEVVVDDNNVITDAHSCSTLFRGLETIIKNRDPRDAGFIAQRICGVCTYSHYKAGISAVEDALGIVPPLNAQLVRSLMNIALLLHDHVVHFYTLHGLDWCDLLSALKADPKKASQIAFDYCDYPLDTGEDTLKAVQKRVGDFAKQGALGPFANGYYGHKTYHLSPEQNLIVLSHYLNLLAIQREAAKMTAIFGAKQPHPQSLTVGGITSVRDVLDPTRLAEWKSKFEIVKNFVERAYYPDLVMAAQMFKNEQSVLHGCGVKNFIAHEEILLSRDKYLLSSGVVLNGDLNTLHPINEDWIKEDVTHSWYKYDSKETELHPYDGQTTPDYTGFKEGQSIGLSGKLEPSKVLDTQGKYSWIKAPRYNGMPIEVGPLASLVVGLA…
WP_023949825.1	WP_023949825.1 - Helicobacter fennelliae - [NiFe] Group 1b	MSMKRVIVDPITRIEGHLRIEVIVDENNVIQDAFSSSTLWRGLEKIIVGRDPRDAGFIAQRICGVCTFSHYKAGIVAVENALGITPPLNAQMVRSLMNMALFFHDHVVHFYTLHGLDWCDITSALKADPAKAAKEAFKYTEYPLCTGENELKAVQKRVGDFVKQGSLGPFQNAYWGHKTYKFSPEQNLIVLSHYLKLLEVQREAAKMMAIFGAKQPHPQSLTVGGVTSVMDILDPTRLGEWKSKFEIVSDFVNRAYWADLVMAGKVYASEPSVAQHGCGVKNFISHAEIQVGANEYLYSTGIVKNGDISKLYDLDENLIAEEVTHSWYKYENTQKAGLHPYDGQTTPEYTGFEDGTSIGPEGKEIKTKNLQHTGKYSWIKSPRYDGEPMEVGPLATVVV…
WP_011114900.1	WP_011114900.1 - Helicobacter hepaticus - [NiFe] Group 1b	MTKRIIVDPITRIEGHLRIEVIVDENNVIQDAFSTSTLWRGLETIVKNRDPRDAGFIVQRICGVCTYSHYKAGITAVENALGIKPPLNAILTRTLMNISLFLHDHAVHFYTLHGLDWCDITSALKADCAAAAKLAFKYSPNPICTGENELKAVQEKVSTFVKQGALGPFANAYWGHKTYHFTPEQNLIVLSHYLKLLEVQRVIAQMMAIFGAKNPHPQSLTVGGVTSVMDILDPSRLGEWLTKYKEVTEFINRAYWADIIMAAEAYKNEDSVLKGCGVKNFISFQEMQVGPEEWLFSSGIIKDGDLSKVYPIDESKITEEAIHSWYEDNQPLHPYDGKTNPQYTGFKDAQTIGPDGKLIDSKVIDENGKYSWIKSPRYDGEPMEVGPLASVLVGYASGN…
WP_023926858.1	WP_023926858.1 - Helicobacter macacae - [NiFe] Group 1b	MSKRVIVDPITRIEGHLRIEVIVDDNNVIQDAFSSSTLWRGLEKIIVGRDPRDAGFIAQRICGVCTYSHYKAGIMAVENALGIQPPLNATLTRSLMNMALFLHDHAVHFYTLHGLDWCDITSALNADPAKAAKEAYLYTDYPLAAGESELKAVQKRVGDFVKQGALGPFQNAYWGHKTYRFSPEQNLIVLSHYLKLLEVQREAAKMMAVFGGKQPHPQSLTVGGVTSVMDILDPSRLGEWKGKFDAVADFVNRAYWPDLVMAGKVYANEPSVTQVGCGVKNFLSFQEIQVGADEYLYSTGIVKNGDLSTLHQVDESLIAEEVTNSWYKYENTDKVALHPYDGQTTPNYTGFVDGTSIGADGKETKSKNLKLDGKYSWIKSPRYDGEPMEVGPLATVVVG…
WP_013023319.1	WP_013023319.1 - Helicobacter mustelae - [NiFe] Group 1b	MTKRIVVDPITRIEGHLRIEVIVDENNVITDAFSSSTLFRGLETIIKGRDPRDAGFIAQRICGVCTFSHYKAGVMAVEDALGIKPPLNAQMVRSLMNISLMLHDHVVHFYTLHGLDWCDITSALKADPAKASKEAFKYTDLPTNTGEDELKRVQKRVGDFVKQGALGPFNNGYWGHKTYHFTPEQNLIVLSHYLKLLEIQRELAKMMAIFGAKQPHPQSLTVGGVTSVMDILDPTRLGEWKAKFDMVCDFVHHAYYADLVMAGRAFNKEQSVLKGCNLKNFISHAEMQIGPNEFLFTTGVVLDGDLSRVHPIDENLIKEEVTNSWYKYENTNEVALHPYVGQTNPNYTGFKDGKSLGPEGKMVDSKLLDMKGKYSWIKSPRYNELPMEVGPLASVVVGL…
WP_005020543.1	WP_005020543.1 - Helicobacter pullorum - [NiFe] Group 1b	MTKRIIVDPITRIEGHLRIEVIVDENNVITDAYSSSTLWRGIEVIVKNRDPRDVGFMVQRICGVCTYSHYKAGITAVEDALGIKVPFNAQMVRSLMNVSLVLHDHLVHFYHLHGLDWCDITQALKADPKKASELAFKYVKNPIATGADELKAVQEKVAKFASSKQGLGPFANAYWGHKTYRFSPEQNLIVLSHYLKALEVQRVAAEMMAIFGAKQPHPQSLTVGGVTCVADILDPSRLGDWLTKYKEVSDFINRAYYADVVMAAEVYKNEPSVLKGCGVKNFMSYAEIPVNHNETLYSSGIVRNGDISKLFEINEDLITEEATHSWYQNDKALHPYEGDTTPNYTGFVDADTIGPDGTPIKTKALNLEGKYSWIKSPRYNGEPMEVGPLAAIVVGLAAK…
WP_000038050.1	WP_000038050.1 - Helicobacter pylori - [NiFe] Group 1b	MSKKIVVDPITRIEGHLRIEVIVDDDNVITDAFSSSTLFRGLETIIKGRDPRDAGFIAQRICGVCTYSHYKAGITAVENALGITPPLNAQLVRSLMNMALLFHDHVVHFYTLHGLDWCDIMSALKADPIQAAKLSFKYSPYPINTGAGELKAVQKRLNDFAKGGSLGPFSNGYYGHKTYRLSPEQNLIVLSHYLKLLEIQREAAKMTAIFGAKQPHPQSLTVGGVTSVMDILDPTRLAEWKSKFEVVANFINHAYYPDLVMAGEMFANEQSVIKGCGLRNFIAYEEVLLGRDKYLLSSGVVLDGDISKLHPIDESLIKEEVTHSWYQYEDTKEVQLHPYDGQTNPHYTGLKDGESVGIENKIIPAKVLDTKNKYSWIKSPRYDSKPMEVGPLSSVVVGL…
WP_026944262.1	WP_026944262.1 - Helicobacter rodentium - [NiFe] Group 1b	MTKRIIVDPITRIEGHLRIEVIVDENNVITDAYSSSTLWRGIEVIVKNRDPRDVGFMVQRICGVCTYSHYKAGITAVENALGIKIPFNAQMVRSLMNVSLVMHDHLVHFYHLHGLDWCDITEALKADPKKASELAFKYSKNPIATGADELSAVQEKVKAFASAKQGLGPFANAYWGHKTYKFSPEQNLIVLSHYLKALEVQRVAAQMMAIFGAKQPHPQSLTVGGVTCVADILDPSRLGDWLTKYKEVGDFINRAYYADVVMAAEVFKNEPSVLKGCGVRNFISYAEIPVNHNETLYSSGVVRGGDISKLLEIDENLITEEATHSWYQNDKALHPYDGQTNPNYTGFVDANTIGADGKEIPTKALNLEGKYSWIKSPRYNGEPMEVGPLATVVVGLAAK…
WP_006564409.1	WP_006564409.1 - Helicobacter suis - [NiFe] Group 1b	MAKKIIVDPITRIEGHLRIEVVVDDHNVITDAFSSSTLFRGLETIIKNRDPRDAGFIAQRICGVCTYSHYKAGVSAVEDALGIVPPLNAQLVRSMMNIALLLHDHVVHFYTLHGLDWCDLLSALKADPKKASQIAFHYSDYPLGTGADELKEVQKRVGDFAKQGALGPFNNGYYGHATYHFSPEQNLIVLSHYLKLLAIQREAAKMTAIFGAKQPHPQSLTVGGITSVMDVLDPTRLGEWKSKFETVKDFVERAYYADIVMAAGSFNKEQSVLKGCGLKNFIAHEEILLSKGKYLLSSGVVLNGDLNTLHKIDEKLIKEEVTHSWYQYEGKEIQLHPYDGQTNPHYTGFKDGQSVGMDGKMVNSKVLDTQNKYSWIKSPRYNGLPMEVGPLASLVVGLA…
WP_006802201.1	WP_006802201.1 - Helicobacter winghamensis - [NiFe] Group 1b	MTKRIIVDPITRIEGHLRIEVIVDENNVITDAYSSSTLWRGLEVIVKNRDPRDVGFMVQRICGVCTYSHYKAGITAVEDALGIKIPFNAEMVRSLMNISLVLHDHLVHFYHLHGLDWCDITSALKADPKKASELAFKYSKNPIVAGTDELTNVQERVKKFASAKQGLGPFANAYWGHKTYRFSPEQNLIVLSHYLKALEVQRVAAKMMAIFGAKQPHPQSLTVGGVTCVADILDPSRLGDWLTKYKEVADFVNRAYYADVVMAAEVYKNEPSVLKGCGVRNFLCHAEIPVNHSETLYSTGIVRNGDISKLLDLDENLITEEATHSWYANSKPLHPYDGETEPNYTGFVDKDTIGPDGNPIRTKALDTDGKYSWIKSPRYNGEAMEVGPLAAIVVGLAAK…
WP_013553045.1	WP_013553045.1 - Nitratifractor salsuginis - [NiFe] Group 1b	MSSKHIIVDPITRIEGHLRIEAVIDENNVIKDAYASSTMFRGIETILKGRDPRDAGLLAMRICGVCTGTHYQRSIEGVEHAFGVKIPKNARLVRNLMQGALYLHDHTVHFYHLHGLDWIDITSALKADPVKASQEALKWTDTPHGTGVGELRQVQERLQKFVKQGRLGLFANGYWGNKHYKLTPEQNLIGVAHYLEALDMQREMSKMMAIYGGKMPHPQSIVVGGVTCVQDIINPARNEEFKSLLRKARNFVKNAYLADIAMAGAVYSDEALDGTGGGLKNYMAYGGFRLDDNEFYKAKTLFPSGVVLNGDLSKVYPFDQAKVTEDVTHSWYDAPAPQHPFDGTTNPHYTGLAKKSDGMAYLKTDEKYSWIKAPVYGDQRVEVGPLARMVVGVAAKDER…
WP_013460908.1	WP_013460908.1 - Sulfuricurvum kujiense - [NiFe] Group 1b	MSKHIVVDPITRIEGHLRIEAVIDENNTIVDAYSASTMFRGIETILQGRDPRDCGLLAMRICGVCTGTHYQRSIEAVEDAFDITIPKNARIVRNLIQGALYVHDHVVHFYHLHALDFVDVVSALSADPVKTAAEARKWASVAGESPFIDGESEFKAIQDRVAKFVKQGRLGIFGNGYWGNPHYKLTPEQNLIGVAHYLQALDIQRDMAKMQAIFGGKNPHPQSIVVGGVTCVQDIQNPARLALFKSLLLAGRKFVKQAYLPDVYMAGTMYAGEATDSKATFSELMGGKGVGGTGGGLLNFMSYGDFRLDDTGFYKSALLFPSGVVLGGDISKVHPLDQEKIAEDVTHAWYKGDKPLHPYEGQTIPEYTGLDKRSDGIAYLKTKEKYSWIKSPIYNDTRV…
WP_013460913.1	WP_013460913.1 - Sulfuricurvum kujiense - [NiFe] Group 1b	MSKQKIIIDPITRIEGHLRIEVEIDENNVVTEAWASGQLFRGIETILKGRDPRDSGLIAQRICGVCTNVHYRASISAVEAAYGIEIPHNAEIIRNLVTLSLFVQDHIVHYYHLHSLDFVDITGALSADCNKAAKDAASWCEHPYRNSDGHLEAIKEKLEGFVKAGRLGLFANGYWGHATYRFTPEENLVHMNHYLEALRIQRELSKAVAIFAGKTPHPQNLVVGGVTSVADMLNPQRLNDFLFIIKETRDFIERAYIPDMVMLVNAYRDSIKAGEGRAVGNFMCCGGYRFGKDQQLFSSGVIKAHNFESIEPFDSSKITEEASRSWYENDAPLSPYEGDTTPFYTDLNDDGSLKTEGKYTWVKAPRYDGNVMEVGPLARMIVGYSKNSPIIRPYMERFM…
WP_013327110.1	WP_013327110.1 - Sulfurimonas autotrophica - [NiFe] Group 1b	MTKKIVIDPITRIEGHLRAEIEVDEDGVVKDAYVSGQLFRGIEMILKGRDPRDAGLLAGRICGVCTNSHFRAAVTSVEDAYSLKLPKNAEIIRDLMAMALFIQDHVVHFYHLHSLDFVDVTTALKADPKATSKEAHKYTQKPFRNSHSHYEAVLEKLGNFVKAGKLGPFSNGYWGHVDYKLTPEQNLIMISHYLEALKFQTNISKAVAIFGGKTPHPQSIVVGGVTSVADMLNPQRLNDYLFIIKEAKDFIERAYLPDAKLLSIAYRDEVKAGIGRANGNFLSVGGYEFEGERKLFCDGVIYNHDFETIEDFDETKITEEVDRAWYKDKMNGNVREGTLGYDEVHYTDLNEDGSLKTAKNSDKYSWVKAPRYNGKTMESGPLARVLISYTKDNTLIKSF…
WP_011373064.1	WP_011373064.1 - Sulfurimonas denitrificans - [NiFe] Group 1b	MSKRVIVDPITRIEGHLRAEVIVGDDGVVQDAFVSSTLWRGLEVIAKGRDPRNIPLMMQRICGVCTYSHYLKSTMAVEDALGIKIPYNAELVRTLMNAALFMHDHVVHFYHLHGVDWVDIVSALSADEEKASKLAFKYSDNPIGTGENELKKVKEKIAKFAKNPQGLGPFANAYWGHKTFRFTPEQNLIALSHYLKALEIQRIIAQMMAIFGGKNPHPQSLAVGGVTCVMDILNPARMGEYLVKYQTIADFVNNAYYADIVMAAEMYKTEPSVMKPMGVKNFMAHQDMMVGRNDYLFESGVIMNGDLSKVFEIDEDMITEEATHSWYKDDAPQHPYDGTTNPNYTGFVDGDTVGPDGKMISSKMINEKEKYSWIKSPRYKGEPMEVGPLACMLVGYAKG…
WP_008339404.1	WP_008339404.1 - Sulfurimonas gotlandica - [NiFe] Group 1b	MSKRVIVDPITRIEGHLRAEVIVGDDGIVQDAFVSSTLWRGLEVIAKGRDPRNVPLMMQRICGVCTYSHYLKSTMAVEDALGIKIPYNAELVRSLMNAALFIHDHVVHFYHLHGVDWVDIVSALSADPAKASKLAFKYCDNPIGTGENELKLVKEKIGKFAKNPQGLGPFANAYWGHGTYRLTPEQNLIALSHYLKALEVQRTAAQLLAIFGGKNPHPQSLAVGGVTCVMDILNPAKMGEYMTKFKVLANFINNAYYPDIVMAAEMYKTEGSVVKPAGVKNFMAHEDFIVGRGDRLFESGIVYDGDLSKVFEIDEDLITEEATHSWYQNDKALHPYDGETDPKYTGFVDGETVGPDGKMIHSKQINEKEKYSWIKSPRYDGKPMEVGPLACMVVSYAKG…
WP_021286544.1	WP_021286544.1 - Sulfurimonas sp. AST-10 - [NiFe] Group 1b	MSKRVIVDPITRIEGHLRAEVIVGDDGVVQDAFVSSTLWRGLEVIAKGRDPRNIPLMMQRICGVCTYSHYLISTVAVEDALDIKIPYNAELVRTLMLAALFMHDHVVHFYHLHGVDWVDIVSALSADEAKASKLAFKYTPNPIGTGENELKKVKEKIAKFAKNPQGLGPFANAYWGHKTFRLSPEQNLIALSHYLKALEVQRTVAQMMAIFGGKQPHPQSLAVGGVTCVMDLLNPARMGEYLVKFQDVAEFINNAYYADIVMAAQMYKTEPSVMKPMGVKNFLAHREFMVGRNEYLFESGIIKNGDLSKVFEIDEDKITEEATHAWYKDEEPQHPYDGTNNPKYTGFVDGQSVGPDGKMVASKNINEKEKYSWIKSPRYDGEPMEVGPLACILVAYAKG…
WP_024954007.1	WP_024954007.1 - Sulfurospirillum arcachonense - [NiFe] Group 1b	MSKRIVVDPITRIEGHLRVEVIVDDNNVVTEAYSSATLWRGLENILKGRDPRDAGFFTQRICGVCTYSHYKAGIMAVEDALGIEPPLNAKLTRTLMNTALFMHDHPVHFYHLHGLDWVDVVSALSADPAKASKDAFKYTETPMYTGEDHLKAVQKRVAEFVKKGHLGPFANAYWGHPTYKLTPEQNLIAVSHYLEGLKIQRTAAQMMAIFGAKQPHPQSLTVGGVTCIMDLQSPARLGEYLVKFQEVKAFIDNCYYPDVVMAGGMYAGEPSVNAGLGTANLFTYKEFPLNASEYMFDSGLMMAEDVINLVSGKEFKIHDLDESKITEEATHAWYQNDEALHPYDGKTNPNYTGFKDAETINDKGELAHSKVIKENEKYTWIKAPRYDGKPLQVGPLANI…
WP_014769320.1	WP_014769320.1 - Sulfurospirillum barnesii - [NiFe] Group 1b	MSKRIVVDPITRIEGHLRVEVIVDDNNVVTEAYASSTLWRGIETILKGRDPRDAGFMTQRICGVCTYSHYKAGIAAVEDALGIEPPLNAKLTRTLMNCALFLHDHPVHFYHLHGLDWVDVVSALSADPHKAAQEAFKYTDAPIACGADDLVATQKRVAEFVKKGNLGPFANAYWGHPTYKLTPEQNLIAVSHYLKALEMQRTAAQMMAVFGAKQPHPQSLTVGGVTCVMDLQTPSRLGEYMTKFKEMAEFVNRAYYPDVVMAGLAYAKEPSVTAGLGIPNLWTHKEFQINANEYLFDSGLMMGEDVIALVTGKPFKVQTLDESKITEEATHAWYKDNAAYHPYDGRQEPNYTGLKDAQTINDKGVLAPTKVVDEKGKYTWVKAPRYDGKPLQVGPLANI…
WP_012856887.1	WP_012856887.1 - Sulfurospirillum deleyianum - [NiFe] Group 1b	MSKRIVVDPITRIEGHLRVEVIVDDNNVVTEAYASSTLWRGIETILKGRDPRDAGFMVQRICGVCTYSHYKAGIAAVENALGIEPPLNAKLTRTLMNCALFLHDHVVHFYHLHGLDWVDVVSALKADPHKAAAEAFKYTDAPIACGADDLVVVQKRVAEFVKKGNLGPFANAYWGHATYKLTPEQNLIAVSHYLKALEMQRVAAQMMAIFGAKQPHPQSLTVGGVTCIMDLQTPSRLGEYMTKFKEMAEFVNRAYYADVVMAGLAYANEPSVTGGLGVPNLWTHQEFQVNASEYLFNSGLMMGEDVVNLISGKPFKVQQIDESKITEEATHAWYKDNAAYHPYEGRQEPNYTGLKDAQTINDKGVLAPTKVVDEKGKYTWVKAPRYDGKPLQVGPLANI…
WP_025344560.1	WP_025344560.1 - Sulfurospirillum multivorans - [NiFe] Group 1b	MSKRIVVDPITRIEGHLRVEVIVDDNNVVTEAYSSSTLWRGIETILKGRDPRDAGFMTQRICGVCTYSHYKAGIVAVEDALGIEPPLNAKLTRTLMNCALFLHDHPVHFYHLHGLDWVDVVSALKADPHKAAAESFKYTDAPIACGADDLVATQKRVAEFVKKGHLGPFANAYWGHATYKLTPEQNLIAVSHYLKALEMQRVAAQMMAVFGAKQPHPQSLTVGGVTCVMDLQTPSRLGEFMTKFKEIADFVNRAYYPDLVMAGLAYAGEPSVTGGLGVANLWTHQEFQINAKEFLFESGLMMAEDVVNLITGKPFKVQTLDESKITEEATHAWYKDNAAYHPYEGRQEPNYTGFKDAQTINDKGVLAPTKVIDEKGKYTWVKAPRYDGKPLQVGPLANI…
WP_011139497.1	WP_011139497.1 - Wolinella succinogenes - [NiFe] Group 1b	MTKRIVVDPITRIEGHLRIEVVVDENNVIQDAFSTATLWRGLETILKGRDPRDAGFFTQRICGVCTYSHYKAGISAVENALGIKPPLNAELIRSLMSISLILHDHTVHFYHLHGLDWCDITSALKADPVAASKLAFKYSPNPIATGADELTAVQKRVAEFAAKGNLGPFANAYWGHKTYRFSPEQNLIVLSHYLKALEVQRVAAQMMAIWGAKQPHPQSLTVGGVTSVMDALDPSRLGDWLTKYKYVADFVNRAYYADVVMAAEVFKSEPSVLGGCNVKNFYSYQEIPLNKTEWMYSTGIVMDGDITKVHEINEDLITEEATHAWYKENKALHPYDGQQDPNYTGFKDMETVGPDGTMVKTKVIDEKGKYTWIKAPRYGGKPLEVGPLATIVVGLAAKN…
WP_013163129.1	WP_013163129.1 - Desulfurivibrio alkaliphilus - [NiFe] Group 1b	MAAKRIVVDPITRIEGHLRMEVVVDDNNVIQDAYASSTLWRGIELILKGRDPRDAGLITQRICGVCTYSHYRVGIEAVENALGITPPYNAILTRTLMSQALFLHDHIVHFYHLHGLDWCDITRALEADPRKASDLAFKYADIPIATGADELTAVQARLKGFVAEGHLGPFANAYWGHKTYHFTPEQNLIVLSHYLKALEVQRNAAQMLAIFGGKQPHPQSLVVGGVTCVMDLLNPNRLGEYLTKFEEVSDFMNRAYYADVKMAAEAYIGEDSVLKGSGVQNFIAARDFQISRNEWLFDRGMVLDGDLGRAHDVDEEKITEEATHAWYHDDQSRHPYNGVTDPNYTGFRDGDTLQGRAKIIDEKGKYTWVKAPRYDDRVMEVGPLAQMLVGYARGNEKVR…
WP_007473991.1	WP_007473991.1 - Caminibacter mediatlanticus - [NiFe] Group 1b	MAKRVVIDPITRIEGHLRVEVVLDDNNKIVDAYSSSTLWRGIEVIVKGRDPRDAGFMTGRICGVCTYSHYKAGIVAVEDALGIEPPLNAKLVRTLLDYSLFYHDHIVHFYQLHALDWVDIFSALEADPIKASEEAFKYVPKGYNPIATGADELKEVQKRVASFAKKGDLGPFKNAYFGHKTMRFTPEQNLIALSHYLKNLEIQRIAAQAMAVFGGKNPHPQSLTVGGVTCIMDLQDPSRLGEYLTKFKQLAEWTNRAYYADIVMAAEAYRNEPSVTQKNNLGNYITYKTMQTGKNSFLFDACGYIKDFDLGKFYEIDESKIEEDVTHSWYKDTGFRHPYNGETIPEYTGYVDGESIDGKGDVVHTKVVNPKGKYSWIKSPRYNQEPMEVGPLACMVVNY…
WP_007474315.1	WP_007474315.1 - Caminibacter mediatlanticus - [NiFe] Group 1b	MANKIVIDPITRIEGHLRIEVVVDDNNIVTDAYSSSTMFRGIEPILKGRDPRDCGLIAMRICGVCTVTHYQRSIEAVENAYNIVVPKNARLVRNLIQSTLFMHDHLVHYYHLHSLDWIDVISALNANENDALNEATKYANIAGVTPYITLDDITSIKAKLKALNDAGKLGIFSKGYWGNSSYKLTPAQNLMAITNYFKAFEIQRFLGSMMATLGGKDPHPQSIVVGGVTSIKNILDNEKMTNFYNLALKVRDFIKRAYIPDMYMLADVYKDDMINQVGGGLKNFLVYGGFPLEDGDLNSVEMFFPQGVIYNANLDDIKDFDANLVTEDVTHAWYSGGNDSPYEADTIPNYTGFKEVVDNVAYLDTDGKYSWIKSPLYNDERMEVGPLARMLVGYKKSNT…
WP_024789021.1	WP_024789021.1 - Lebetimonas sp. JH292 - [NiFe] Group 1b	MAKRVVIDPITRIEGHLRVEVVLDDNNIIKDAYSSATLWRGIEVILKGRDPRDAGFMTQRICGVCTYSHYKAGIMAVEDALGIEPPLNAKLTRELMNMALFFHDHMVHFYQLHGLDWVDIISALKADPKKASEEAFKYVPKGYNPIATGEDELREVQKRVAKFAEKGDLGPFKNAYWGHKTMRFTPEQNLIALSHYLKTLEIQRIAAQAMAIFGGKNPHPQSLTVGGVTCAMDLEDPSRLGEYLQKFQILADYANRAYYADIVMAAAAFGNEPSVVQLTNLGNFLTYKEHQIGANEWLFDASGYILNHDLSKFYEIDESKIEEDVTHSWYKDTGFRHPYNGETVPNYTGYVDGKSVDGKGNEVNAKVVNPQGKYSWVKSPRYNKKPMEVGPLACMAVNY…
WP_012663540.1	WP_012663540.1 - Nautilia profundicola - [NiFe] Group 1b	MAKRVVIDPITRIEGHLRVEVVVDENNKITNAFSSATLWRGIEVILKGRDPRDAGFMTQRICGVCTYSHYKAGITAVEDALGIKPPLNALLTRTLMDFALFFHDHIVHFYQLHALDWVDIISALKADPKKASEEAFKYVPKGYNPIATGEDELREVQKRVSKFAEKGDLGPFKNGYWGHKTMKFTPEQNLIALSHYLKTLEMQRIAAQMMAIFGGKNPHPQSLTVGGVTCVMDLQDPARLGEYLTKFQELADYVNRAYYADIVMAASAYGTEPSVVQKTNLGNFLTYKTMQTGPNSWLFDACGYIKNHDLTKFYEIDESKITEEATHSWYKNLDNPTHPYDETTEPEYTGYVEGESVDGQGNIVKTKVVNEKGKYSWIKSPRYNEEPMEVGPLACMVVN…
WP_012082337.1	WP_012082337.1 - Nitratiruptor sp. SB155-2 - [NiFe] Group 1b	MGTKHIVVDPITRIEGHLRIEAVIDENNTIVDAYSSSTMFRGIEEILKGRDPRDCGLLAMRICGVCTGTHYQRSIEAVEHAFGVTIPKNARLVRNLIQGALYLHDHVVHFYHLHALDWVDITKALEADPTKTVDEAKKWANAAGTTPYVADSAKFKEVQDRLKKFVKQGRLGLFAKGYWGNPHYKLTPEQNLLAVTHYLQALDLQRDAAKMMAIFGGKNPHPQSIVVGGVTCVQDIKNPARIALYKDLLKGFTRFIKGAYLPDIYMAGTMYGDEALDGTGAGLKNYMAYGGFRLQDNGFYKSELLFPSGLVIDGKYQEFDQEKVAEDVTHSWYHGNEPLHPFDGQTLPNYTGFGKKEGGIAYLDTKGKYSWIKSPIYNDTRVEVGPLARMVVGYTKGDK…
WP_012083422.1	WP_012083422.1 - Sulfurovum sp. NBC37-1 - [NiFe] Group 1b	MPENNTTTVTEETAAAAESAAPKTEETKAPAAEAAPKVGKKHIIVDPITRIEGHLRIEAIIDENNKIVDAWSSSTMFRGIETILKGRDPRDCGLMAMRICGVCTGTHYQRSIEAVEDAFKITIPKNARLVRNLIQGALYVHDHLVHFYHLHALDFVDVVSATKANPTATAAEAQKWADVAGHKPSISGAADFKAVQDRIVKFVKEGRLGIFGNGYWGNPHYKLTPEQNLIGVAHYLKALDIQRDMAKMQAIFGGKNPHPQSIVVGGVTCVQDIKNPARIALFKQLLQESNEFIKGAYLPDIYMAGTMYADEATDKDATLKGVGGTGGGILSYMSYGDFRLDDTGFYNSEMLFPSGLVLDGDISKALDVDPNKITEDVTHSWYEGTGAPEHPYEGTTIPK…
WP_014353799.1	WP_014353799.1 - Sulfobacillus acidophilus - [NiFe] Group 1b	MAQLKRFTIDPITRIEGHLRIEVDLDSNNVVKDAYSSSGMFRGIELIMQDRDFHDVGLFAQRICGVCTYTHYRVGTEAVEAALGVQIPTNARIVRNLLHASLFLHDHVVHFYQLHGMDWFDVVAALSADPEKAAAVALKYSPTPYNAGAGTFRAVQERVSALVASGELGPFANGYWGNPSYKLTPEQDLIMLSHYLDALAVQRTLAQAMAVFGGKNPHPQSLVVGGVTSIMDIVDPSRVAEFLGKMQSGAQFIQNAYLPDIRMIADAYIQEAKSGEGYGVPDFMSYGAFPIDNIPWPKGAMLFPSGVFNRNTGMVTDLNADQIKEDVTRAWYQGPNEGVYPGEESTIPDYTGYEADGALNRSGKYSWIKAPRYQGLPMETGPLARLLIGRARKDPLIEK…
WP_020374232.1	WP_020374232.1 - Sulfobacillus thermosulfidooxidans - [NiFe] Group 1b	MAQLKRFTIDPITRIEGHLRIEVDLDPNNVVKDAYSSSGMFRGIELIMQDRDFHDVGLFAQRICGVCTYTHYRVGTEAVEAALGVQIPTDARIVRNLLHASLFLHDHVVHFYQLHGMDWFDVVAALSADPEKAAAVALKYSPTPYNAGAGTFRAVQERVSALVASGELGPFANGYWGNPSYKLTPEQDLIMLSHYLDALAVQRTLAQAMAVFGGKNPHPQSLVVGGVTSIMDIVDPSRVAEFLGKMQSGAQFIQNAYLPDIRMIADAYIQEAKSGEGYGVPDFMSYGAFPLDNIPWPKGAMLFPSGVFNRNTGMVNDLNADQIKEDVTRAWYQGPNEGVYPGEESTIPDYTGYEADGALNRSGKYSWIKAPRYQGLPMETGPLARLLIGRARKDPLIEK…
WP_013344606.1	WP_013344606.1 - Ferrimonas balearica - [NiFe] Group 1b	MSKRVVVDPITRIEGHLRVEVEVDENNVITQAWSSSTLWRGIEVIMKGRSPMDAGLLVQRICGVCTSSHYRCGTEAVENALGVKIPANAQYVRTLIQVALFLHDHLVHFYHLHALDWVDIVSALSADPEAAAAEALRWTDKPIAAGAGDLRAVQERVTKLVETGKLGPFANGYWGNPTYKLTPEQNLIAVSHYLKALEIQRVAAEMMAIFGGKSPHPQSIVVGGVTSVRDLLNPARLQEWKTKHAQVHDFIERAYLPDIRMAADAYREEPTVLGGVGVTSFLTCRDFPLGNGEYLFNDGVILNGDLANVQPLDPSLIKEDVTHSWYQDGPALHPYEGRTEPDYTGFKTGQTLHGELPTLDVNGKYSWVKSPRYNGEPIEVGPLACLLVNYAQGNPRVVE…
WP_028110915.1	WP_028110915.1 - Ferrimonas futtsuensis - [NiFe] Group 1b	MSKRVVVDPITRIEGHLRVEVEVDENNVITKAWSGSTLWRGIETILKGRSPMDAGLLVQRICGVCTYSHYRCSIEAVEDALDLKIPENAKLLRSLMQSSLYMHDHVVHFYHLHALDWVDIVSALSADPAKAAQVAMKYSATPIAAGEGELRAVQERVQGLVNTGKLGPFANAYWGNGTYKFSPEQNLIAVSHYLKALEVQRKAAEMLAIFGGKQPHPQSLVVGGVSCVRDMLSPARLQEWKQKHAEVNDFINRAYLPDVLMAAEAYKEEPSVLGGVGVKNFMAAEDFYLGNGEYLFQQGVIMNGDLANVQDVDLTLIEEDVTHSWYQDGAARHPYDGVTEPNYTGLIERDTVYGKLPTFDNEGKYSWVKSPRYAGEPIEVGPLSSLLVAYARGNKQVVG…
WP_028112170.1	WP_028112170.1 - Ferrimonas kyonanensis - [NiFe] Group 1b	MSKRVVVDPITRIEGHLRVEVEVDENNVITNAWSGSTLWRGIETILKGRSPMDAGLLVQRICGVCTYSHYRCSIEAVEDALDLKIPENAKLLRSLMQSSLYMHDHVVHFYHLHALDWVDIVSALSADPAKAAKVAMQYSDKPINAGEGDLRAVQERVQGLVNTGKLGPFANAYWGNGTYKFTPEQNLIAVSHYLKALEVQRVAAEMLAIFGGKQPHPQSLVVGGVTSVRDMLSPARLQEWKDKHAMVTDFINRAYLPDVVMAADAYKGEASVLGGVGVKNFMASKDFYLGNGEFLFDEGVIMNGDLANVQPVDLTLIEEDVTHSWYQDGAARHPYDGVTEPNYTGLIDRETVYGTLPTFDNDGKYSWVKSPRYAGEPIEVGPLSCLLVSYAKGNEQVVN…
WP_028115083.1	WP_028115083.1 - Ferrimonas senticii - [NiFe] Group 1b	MSKRVVVDPITRIEGHLRVEVEVDENNVITDAWSSSTLWRGIETIMKGRTPMDAGLLVQRICGVCTYSHYRAGIEAVENALGVKIPKNAELLRTLMQQALYMHDHVVHFYHLHALDWVDVVSALSADPAKAAAVALQYSDKPIAAGEGDLRAAQERVAKLVSTGKLGPFANAYWGNPTYKLSPEQNLIAVSHYLKALEVQRVAAEMMAIFGGKMPHPQSLVVGGVTCVRDALSPARLQEFKYKHSIVNDFITRAYLPDVLMAAEAFKSEGSVLGGVGVKSFMATRDFALGNGNYLFEGGVILNGDLSNVQEINADKIKEDVTHAWYDAPGAQHPYDGTTEPNYTGFKERDTVYGPLPTLDETGKYTWVKSPRYDDEPVEVGPLACLLVNYAKGNPRVVA…
WP_011759792.1	WP_011759792.1 - Shewanella amazonensis - [NiFe] Group 1b	MSQRVVIDPITRIEGHLRVEVEVDENNVIQNAWSSSTLWRGIEVILKGRTPMDVGLIVQRICGVCTYSHYRCGTEAVENALGVKIPLNAKYLRSLMQTSLYMHDHIVHFYHLHGLDWVDVVSALSADPAKAAQVALKYTDKPIAAGEGELRAVQERVKGFVEKGQLGPFANAYWGNGTYKFTPEQNLIALSHYLKALEVQRVAAEMLAIFGGKQPHPQSLVVGGVTSVRDMLSPARLQEWKQKHAYVTDFIKRAYQADIVMAAEAFGTEPSVLGGVNVKNFLATDDFVLADGEYMFNGGVIMNGDLAGVSDINPDLIAEDVTHAWYSADNAQHPYDGTTVPNYTGFVERDTVYGKLPTLDGDGKYSWVKSPRYNGEPVEVGPLSSLLVSYARGNKVVVD…
WP_014620707.1	WP_014620707.1 - Shewanella baltica - [NiFe] Group 1b	MSKRVVIDPITRIEGHLRIEVEVDENNVISKAWSSSTLWRGIEVILKGRTPMDVGLIVQRICGVCTYSHYRCGTEAVENALGIQIPLNARYLRSLMQTSLYMHDHIVHFYHLHGLDWVDVVSALSADPAKAAQVALQYTDKPIAAGEGDLRAVQERVKGFVETGKLGPFANAYWGNGTYKFTPEQNLIALSHYLKALEVQRVAAEMLAIFGGKSPHPQSVVVGGVTSVRDMLSPARLQEWKQKHATVTDFILRAYQADIVMAAEAFGTEPSVLGGVNVKNFMATDDFVLANGEYMFNQGVIMNGDLAGVSDINPDLIAEDVSHAWYSADAPQHPYDGTTIPNYTGFVERDTVYGKLPTLDGDGKYSWVKSPRYQGEPVEVGPLACLLVSYARGNKVVVD…
WP_028762126.1	WP_028762126.1 - Shewanella colwelliana - [NiFe] Group 1b	MSKRVVIDPITRIEGHLRVEVEVDENNVVQKAWSSSTLWRGIEVILKGRTPMDVGLIVQRICGVCTYSHYRCGTEAVENALGVKIPLNAKYLRSLMQTSLYMHDHIVHFYHLHGLDWVDVVSALSADPAAAAQVALKYTDKPIAAGEGELRAVQERVKGFVETGKLGPFANAYWGNGTYKFTPEQNLIALSHYLKALEVQRVAAEMLAIFGGKQPHPQSLVVGGVTSVRDMLSPARLQEWKQKHAIVTDFIHRAYKADIVMAAEAFGGEPSVLGGVNVKNFLATNDFVLADGQYMFDQGVIMNGDLANVSDLNPELIKEDVSHAWYTADGPQHPYDGTTVPNYTGFVERDTVYGKLPTLDGDGKYTWVKSPRYQGEPVEVGPLSSLLVSYARGNKVVVD…
WP_023267287.1	WP_023267287.1 - Shewanella decolorationis - [NiFe] Group 1b	MSKRVVIDPITRIEGHLRIEVEVDENNVINKAWSSSTLWRGIEVILKGRTPMDVGLIVQRICGVCTYSHYRCGTEAVENALGIQIPLNAKYLRSLMQTSLYMHDHIVHFYHLHGLDWVDVVSALSADPAKAAQVALKYTDKPIAAGEGELRAVQERVKGFVETGKLGPFANAYWGNGTYKFTPEQNLIAVSHYLKALEVQRVAAEMLAIFGGKQPHPQSLVVGGVTSVRDMLSPARLQEWKQKHAIVTDFILRAYQADIVMAAEAFGTEASVLGGVNVKNFMATNDFVLANGEYLFDQGVIMKGDLAGVSDINPDLIAEDVSHAWYSADAPQHPYDGTTIPNYTGFVERDTVYGKLPTLDGDGKYSWVKSPRYQGEPVEVGPLSSLLVSYARGNKVVVD…
WP_028768898.1	WP_028768898.1 - Shewanella fidelis - [NiFe] Group 1b	MSKRVVIDPITRIEGHLRVEVEVDENNVIKKAWSSSTLWRGIEVILKGRTPMDVGLIVQRICGVCTYSHYRCGTEAVENALGVKIPLNAKYLRSLMQTSLYMHDHIVHFYHLHGLDWVDVVSALSADPALAAQEAMKYTANPIAAGEGDLRAVQEKVKGLVATGKLGPFANAYWGNGTYKFTPEQNLIALSHYLKALEVQRVAAEMLAIFGGKSPHPQSIVVGGVTAVRDMLSPARLQEWKQKHEIVQDFIIRAYKADVVMAAAAFGGEPSVLGGVNIKNFLACDDFLLGDNQYMFNQGVIMNGDLANVADLDPQMISEDATHAWYKADKPEHPYDGTTVPDYTGFVERDTVYGKLPTVDGDGKYTWVKSPRYNGEPVEVGPLACLLVSYARGNQVVVN…
WP_011637560.1	WP_011637560.1 - Shewanella frigidimarina - [NiFe] Group 1b	MSKRVVIDPITRIEGHLRVEVEVDDNNVITKAWSSSTLWRGIEVILKGRTPMDVGLIVQRICGVCTYSHYRCGTEAVENALGVKIPLNAKYLRSIMQSSLYMHDHIVHFYHLHGLDWVDVVSALSADPALAAKVAMNYSDAPIAAGEGELKAVQARVKGLVETGKLGPFANAYWGNGTYRFTPEQNLIALSHYLKALEVQRVAAEMLAIFGGKSPHPQSIVVGGVTSVRDMLSPARLQEWKQKHAIVQDFIERAYQADIVMAAEAFGTEASVLGGVNVNSFLCGEDFITTDGEYLFNQGVILNGDLANVLDIDPSLIKEDVTHAWYKADGPQHPYQGTTIPDYTGFIERDTVYGKLPTINGDGKYSWVKSPRYQDEPIEVGPLACLLVNYARGNQVVVN…
WP_012277350.1	WP_012277350.1 - Shewanella halifaxensis - [NiFe] Group 1b	MNKRVVIDPITRIEGHLRIEVEVDQNNVITKAWASSTLWRGIEVILKGRTPMDVGLIVQRICGVCTYSHYRCGTEAVENALGVKIPPNAKYLRSLMQSSLHMHDHIVQFYQLHGLDWVDVVSALSADPALAAQEAMKYTANPISAGEGDLRAVQERVTKLVETGQLGPFSNAYWGNRTYKFTPEQNLIALSHYLKALEVQRVAAEMLAIFGGKSPHPQSIVVGGVTSVRDMLSPARLQEWKQKHEFVNDFIIRAYKADIVMAAAAFGSEPSVLGGLNVPNFLATEDFVTTDGQFMFNQGVIMNGDLANVSDLDPMQIVEDVTHAWYKADAPQHPYDGTTIPDYTSLVERETVYGKLPTLNEDGKYSWVKSPRYNGEPIEVGPLASILVSYARGNQVVVD…
WP_011865562.1	WP_011865562.1 - Shewanella loihica - [NiFe] Group 1b	MSKRVVIDPITRIEGHLRIEVEVDENNVVQKAWSSSTLWRGIEVILKGRTPMDVGLIVQRICGVCTYSHYRCGTEAVENALGVKIPLNAKYLRSLMQTSLYMHDHIVHFYHLHGLDWVDVVSALSADPAAAAQVALKYTHNPIAAGEGELRAVQERVKGFVETGKLGPFANAYWGNGTYKFTPEQNLIALSHYLKALEVQRVAAEMLAIFGGKQPHPQSLVVGGVTSVRDMLSPARLQEWKQKHAIVADFINRAYKADIVMAAEAFGGEPSVLGGVNVKNFLATNDFVLADGQYMFDQGVIMNGDLANVTDINPDLIKEDVSHAWYDASEPQHPYEGTTIPNYTGFVERDTVYGKLPTLDGDGKYSWVKSPRYQGEPVEVGPLSSLLVSYARGNKVVVE…
WP_011072162.1	WP_011072162.1 - Shewanella oneidensis - [NiFe] Group 1b	MSKRVVIDPITRIEGHLRIEVEVDENNVINKAWSSSTLWRGIEVILKGRTPMDVGLIVQRICGVCTYSHYRCGTEAVENALGIQIPLNAKYLRSLMLTSLFMHDHIVHFYHLHGLDWVDVVSALSADPAKAAQIALKYTDKPIAAGEGELRAVQERVKGFVETGKLGPFANAYWGNGTYKFTPEQNLIALSHYLKALEVQRVAAEMLAIFGGKSPHPQSLVVGGVTSVRDMLSPARLQEWKQKHEIVTDFILRAYQADIVMAAEAFGTEPSVLGGVNVKNFMATNDFVLANGEYLFDQGVIMNGDLAGVSDINPDLIAEDVSHAWYNADAPQHPYDGTTIPNYTGFVERDTVYGKLPTLDGDGKYSWVKSPRYQGEPVEVGPLSCLLVSYARGNKVVVD…
WP_012155268.1	WP_012155268.1 - Shewanella pealeana - [NiFe] Group 1b	MSKRVVIDPITRIEGHLRVEVEVDENNVIQKAWSSSTLWRGIEVILKGRTPMDVGLIVQRICGVCTYSHYRCGTEAVENALGVKIPLNAKYLRSLMQTSLYMHDHIVHFYHLHGLDWVDVVSALSADPALAAQEAMKYTANPIAAGEGDLRAVQERVAGLVETGKLGPFANAYWGNGTYKFTPEQNLIALSHYLKALEIQRIAAEMLAIFGGKSPHPQSIVVGGVTSVRDMLSPARLQEWKQKHQIVQDFIIRAYKADIVMAAAAFGAEPSVLGGVNVKNFLATEDFLLSDGQYMFNQGVIMNGDLGNVSDLDPDMIAEDATHAWYKADGPQHPYDGTTVPDYTGFVERDTVYGKLPTVDGDGKYTWVKSPRYNGEPVEVGPLASLLVSYARGNQVVVD…
WP_020912731.1	WP_020912731.1 - Shewanella piezotolerans - [NiFe] Group 1b	MSKRVVIDPITRIEGHLRVEVEVDENNVIQKAWSSSTLWRGIEVILKGRTPMDVGLIVQRICGVCTYSHYRCGTEAVENALGVKIPLNAKYLRSLMQTSLNMHDHIVHFYHLHGLDWVDVVSALSADPALAAQVALKYTDNPISAGEGDLRAVQERVKGLVETGKLGPFANAYWGNSTYRFTPEQNLIALSHYLKALEVQRIAAEMLAIFGGKSPHPQSIVVGGVTSVRDMLSPARLQEWKQKHAIVNDFIIRAYKADVVMAAEAFGSEPSVLGGVNVKNFLATDDFILGDGQFMFNQGVIMNGDLAGVSDLNPELIKEDVTHAWYKADGAQHPYDGTTVPDYTGFVERDTVYGKLPTVDGDGKYSWVKSPRYQGEPVEVGPLACLLVSYARGNQVVVD…
WP_028760177.1	WP_028760177.1 - Shewanella putrefaciens - [NiFe] Group 1b	MSKRVVIDPITRIEGHLRIEVEVDENNVINKAWSSSTLWRGIEVILKGRTPMDVGLIVQRICGVCTYSHYRCGTEAVENALGIQIPLNARYLRSLMQTSLYMHDHIVHFYHLHGLDWVDVVSALSADPAKAAQVALKYTDHPIAAGEGDLKAVQERVKGFVETGKLGPFANAYWGNGTYKFTPEQNLIALSHYLKALEVQRVAAEMLAIFGGKSPHPQSVVVGGVTSVRDMLSPARLQEWKQKHATVTDFILRAYQADIVMAAEAFGTEPSVLGGVNVKNFMATDDFVLANGEYMFNQGVIMNGDLAGVSDVNPDLIAEDVSHAWYSADAPQHPYDGTTIPNYTGFVERDTVYGKLPTLDGDGKYSWVKSPRYQGEPVEVGPLACLLVSYARGNKVVVD…
WP_012142253.1	WP_012142253.1 - Shewanella sediminis - [NiFe] Group 1b	MSKRVVIDPITRIEGHLRVEVEVDENNVINKAWSSSTLWRGIEVILKGRTPMDVGLIVQRICGVCTYSHYRAGIEAVENALGTEIPLNAKYLRSLMQTSLYMHDHIVHFYHLHGLDWVDVVSALSADPAAAAQEALKYTANPISAGEGELRAVQERVKGFVETGKLGPFANAYWGNGTYKFTPEQNLIALSHYLKALEVQRVAAEMLAIFGGKSPHPQSLVVGGVTSVRDMLSPARLQEWKQKHAIVTDFIHRAYKADIVMAAAAFGGEPSVLGGVNVKNFMATNDFVLADGQYMFDQGVIMNGDLAGVTDINPDLIKEDVTHAWYKADGAQHPYDGTTVPDYTGFVERDTVYGKLPTLDGDGKYSWVKSPRYDDEPMEVGPLASLLVSYAKGNKVVVD…
WP_011622592.1	WP_011622592.1 - Shewanella sp. MR-4 - [NiFe] Group 1b	MSKRVVIDPITRIEGHLRIEVEVDENNVINKAWSSSTLWRGIEVILKGRTPMDVGLIVQRICGVCTYSHYRCGTEAVENALGIQIPLNAKYLRSLMQTSLYMHDHIVHFYHLHGLDWVDVVSALSADPAKAAQVALKYTDKPIAAGEGELRAVQERVKGFVETGKLGPFANAYWGNGTYKFTPEQNLIALSHYLKALEVQRVAAEMLAIFGGKQPHPQSLVVGGVTSVRDMLSPARLQEWKQKHAIVADFILRAYQADIVMAAEAFGGEASVLGGVNVKNFMATNDFVLANGEYLFDQGVIMKGDLAGVSDINPELIAEDVSHAWYSADAPQHPYDGTTIPNYTGFVERDTVYGKLPTLDGDGKYSWVKSPRYQGEPVEVGPLSCLLVSYARGNKVVVD…
WP_028774221.1	WP_028774221.1 - Shewanella waksmanii - [NiFe] Group 1b	MSKRVVIDPITRIEGHLRIEVEVDDNNVIQKAWSSSTLWRGIEVILKGRTPMDVGLIVQRICGVCTYSHYRCGTEAVENALGIDIPLNAKYLRSLMQTSLYMHDHIVHFYHLHGLDWVDVVSALSADPAKAAQVAMQYSDKPIAAGEGELRAVQERVKGFVETGKLGPFANAYWGNGTYKFTPEQNLIALSHYLKALEVQRIAAEMLAIFGGKSPHPQSLVVGGVTSVRDMLSPARLQEWKQKHAIVTDFIHRAYKADIVMAAEAFGTEPSVLGGVNVSNFLATNDFILADGQYMFDQGVIMNGDLAGVSDLNPEFIKEDVSHAWYDAEGPQHPYDGTTVPNYTGFVERDTVYGKLPTLDGDGKYSWVKSPRYNGEPVEVGPLASLLVSYARGNKVVVD…
WP_011371454.1	WP_011371454.1 - Thiomicrospira crunogena - [NiFe] Group 1b	MTESTKKQKIVIDPVTRIEGHLRVEIEVDEHNTVTEAWASGQLFRGIETILKGRDPRDTGLIAQRICGVCTNSHYRASISAVENAYDIVPPRNAEIVRNLVSLALFVQDHLVHYYHLHSLDYVDVTSALEADCHKASEIAHQWHKHPYNCSQGDLAAVQEKLANFVNAGRLGLFANGYWGHAQYKLSPEENLIHMNHYLEALRIQREVSKAIAIFGGKTPHPQNLVVGGVTSVMDMLNPQRLNDYLFIIKDTQEFLKRAYLPDMKMVVAAYGDNIKAGEGRGHGNFMCSGGYQLSDDEPLFASGIIWGHDFSKIDAFDDTQITEEASRSWYADEAPTRPYDETTEPDYTDMNADGTLKTEGKYSWIKAPRYQGQPMEVGPAARMIIGYVKKAKTVRPYM…
WP_005368230.1	WP_005368230.1 - Photobacterium angustum - [NiFe] Group 1b	MSKRVVIDPITRIEGHLRIEVELDANNVIEKAYASSTLFRGLEIIMKGRTPYDVGLLMQRICGVCTSSHYLCGTLAVENAINAQVPINAKYIRSLILTSLEMHDHIVHFYLLHGLDWVDVVSALSADPAKAAQEAMKWSKIPMAAGEGELRAVQEKVQGLVNTGKLGPFANAYWGNKTYAFTPEQNLIGLSHYLKALEVQRIGAEMMAIWGGKNPHPQSIVVGGVTCVRDMLDPARLQEFKQKFVHVAEFIERAYQADILMAAAAFGKEPSVLGGCNVSTFMCSESIQLNEEEQLFTGGVIRNKDLTKAENVDLSLIAEDVTHSWYNADKPQHPFDGTTIPEHTPFIERDTLEGKRPTINEAGKYSWVKSPRYNGDPVEVGPLATIAVNYAKGNPYVVP…
WP_005299657.1	WP_005299657.1 - Photobacterium damselae - [NiFe] Group 1b	MSKRVVIDPITRIEGHLRIEVELDENNVVEKAYASSTLFRGLEIIMKGRTPYDVGLLMQRICGVCTSSHYLCGTLAVEDAINAQVPLNAKYIRSLILSTLQLHDHIVHFYILHGMDWIDVVSALSADPAKAAQEAMKYSATPMAAGEGELRAVQEKVQGLVNTGNLGPFANAYWGNPTYKFTPEQNLIGLSHYLKALEIQRIAAECMALWGGKNPHPQSIVVGGVTCVRDMLDPARLQEFKQKFQHVAEFVERAYYADLVMAAKAYATSPDVLGGCNVHTFMAAESILLNPDDHLFTDGVIRNCDLSHAENVDPSLIEEDVTHAWYDAKQPQHPYDGTTIPEKTPFVQRETLMGNIPTINEAGKYSWVKSPRYNGEPVEVGPLATIAVNYARGNKPVVD…
WP_008987220.1	WP_008987220.1 - Photobacterium leiognathi - [NiFe] Group 1b	MSKRVVIDPITRIEGHLRIEVELDANNVIEKAYASSTLFRGLEIIMKGRTPYDTGLLMQRICGVCTSSHYLCGTLAVENAINAQVPINAKYIRSLILTSLEMHDHIVHFYLLHGLDWVDVVSALSADPAKAAQEAMKWSKTPMAAGEGELRAVQEKVQGLVNTGKLGPFANAYWGNKTYAFTPEQNLIGLSHYLKALEVQRVGAEMMAIWGGKNPHPQSIVVGGVTCVRDMLDPARLQEFKQKFAHVAEFIERAYQADILMAASAFGKEPSVLGGCNISTFMCSESIQLNEETHLFTSGVIRNKDITKAEDVDLSLIAEDVTHSWYNADKPQHPYDGTTIPEHTPFIERDTLEGKRPTINEAGKYSWVKSPRYNGEPVEVGPLATIAVNYAKGNPYVVP…
WP_023403981.1	WP_023403981.1 - Vibrio halioticoli - [NiFe] Group 1b	MSKRVVIDPITRIEGHLRIEVEVDENNVVQKAYSSSSLWRGIEVILKDRSVFDVGLLVQRICGVCTYSHYRAGTEAVENALGLTIPKNAKYIRSLIHASLNIHDHIVHFYHLHALDWVDVVAALSASPEKAAQVAMQYSDVPIAAGAGDLRATQQKVQKLVDTGKLGPFANAYWGNKTYKFTPEQNLIALSHYLKALEIQRIVAELMAIFGGKSPHPQSLVVGGITSVRDVLNPARLQEWKAKLTTVQDFIERAYYPDILMAADAYKTEPSVLGDVGVPNFLTTSEFFTKGETHLFQSGVIKNKDLSQVFDLDPMLIKEDVTHSWYKGEQPLHPFDGETEPNYTGMKERDTVYGKLPTLDQDGKYSWVKSPRYDGQPFEVGPLASMVVNYARGNQVVVD…
WP_011688559.1	WP_011688559.1 - Solibacter usitatus - [NiFe] Group 1c	MSKRIVIDPVTRIEGHLRIDVEVDAGRVSGAWASGTMWRGIEQILLGRDPREAWVFAQRFCGVCTTVHAISSVRAVEDALGLVIPANAQYIRNLILIAHALHDHIVHFYHLCALDWVDVVSALKADPAKSSSLAESLSPWMHNSKNELKGVQDKLKGFVEARQLGMFSNGYWGHPAMHLAPEINLVAVSHYLQALEYQRKANQIVAILGSKTPNIQNLAVGGVANAINLDNQATLNMEKLLMIRGLFAEVNAFVQQVYLPDVCAIGAMYPEWLKFGAGVMNYLAIPDLPLDAEATRFDLPGGIIMDGALAGVTPIASHHDERLRKGVTENVARAFYKGKETHHPWEGETIPDYTEYSAEGKYSWVKAPRFEGKPMQVGPLAQVLVGYASGHALTRKWAD…
WP_011525039.1	WP_011525039.1 - Koribacter versatilis - [NiFe] Group 1c	MAKRITIDPITRIEGHLRVDVQVDNNSVTNAWASCTMWRGIENILKGRDPRDAWLFTQRFCGVCTTVHAMASVRAVEDALKLEIPLNAQYIRNLILIAHALHDHIVHFYQLSALDWVDVMQIPKADPAATSKLAESLSPWFRNSRNELKQAQDRVNAVAASGQLGIFANGYWGHPAMRLSPEVNLLAFSHYMQALEYQRKALQIVGILGSKTPHIQNLTPGGVSNAIDLDSQSALNMERLEMIRGLFAEVSRFINEVYLVDVCAVASMYPEWFNIGSGVTNYLAVPDLPLDSRGSSYDLPGGYIGAGGLKSFQTASDDAFRKGVTEDVTHAYYSGDKPLHPWEGETNPQFTGWNGDEKYSWVKAPRFNGDPAQVGPLAQVLIGYTQGHALTKKYVGLAA…
WP_011714122.1	WP_011714122.1 - Magnetococcus marinus - [NiFe] Group 1c	MATRITVDPITRIEGHLRIDVEVDNGRVTKAWSSGQMWRGIEKILVGRDPLEAWTYTQRFCGVCTTVHAITSVRAVENALGMEVPVNAQLIRNIIQTAHAIQDHIVHFYHLSAVDWVDVVSALKADPRAAAQLAESLSDWSLNGVHEMTAVQNRLKKFVESGQLGPFATGFWGHPEMKLPPEVNLMAVAHYLQALEVQNYCNKIVAILGGKSPHIQNVAVGGVSNSISHDAPSVLNMERLMFIKGFMDKLEKFIHSVYMVDVPAVGAFYLDWTKVGGGVINYLSVPDCPQDSKGTIFDLPGGYIKGGDLSTFKPIKAHGDKYFQEGVAESSKHAWYHGDKTLHPWEGETEPNYNDFNEDGQYSWIKAPTFYGERAEVGPLANVLVSVAAGHEPAKRHLN…
WP_014198378.1	WP_014198378.1 - Azospirillum brasilense - [NiFe] Group 1c	MDGGKVTNAWASGQMWRGIELILQGKDPRDAWIFAQRICGVCTTVHAITSVRAVENALKLEVPLNAQYIRNMIQGAHNVHDHIVHFYHLSALDFVDIVSALKADPAATAKLAQSISGWPKNSTQEFATAQKKLQAFINSGQLGIFGSGYWGHPAMKLTPEANLMAASHYLQALDYQRRMNKVVAILGSKTPHIQNMAVGGVTNPINMDSQSTLTLEKLMYIKQLIDEVGDFITQVYIPDVAAIGAFYADWTQYGRGVVNYLSIPDMPLDTKGTTFALPAGYIDGGDLAKFTPIKDFHDPYFEKGVKESVKHSWYQGGKGPLHPYDGETIPNFTDWQDDGKYSWIKSPTFYDKRAQVGPLANVLGMYASGHQRTQFWVNAVLDAVSGHLGSKVGVDALHS…
WP_029009764.1	WP_029009764.1 - Azospirillum halopraeferens - [NiFe] Group 1c	MAQRIVVDPVTRIEGHLRVDCEVDGGKVTKAWASGQMWRGIELILQGKDPRDAWVFAQRICGVCTTVHAITSVRAVENALKLEVPLNAQYIRNLIQGAHAVHDHIVHFYHLSAIDFVDIVSALKADPAATAKLAQSLSDWSMNGVSDFAEAQKRLAAFVGSGQLGIFGSGYWGHPAMTLTPEVNLLAATHYLQAIEFQRRINKVVAILGSKTPHIQNMAVGGVANPINFDSQSTLTLEKLYYIKQLIDEVGDFVRKVYIPDVCAIGAMYADWTQVGRGIVNYLACPDMPLDTTGTQMALPGGFIEGGDLTAGFHAISGFGDPYFEKGVKESVKHAWYQGGKGALHPYEGETVPRYTDWQDDGKYSWIKSPTFYDKRAQVGPLANVLCMYAAGHEPTVRW…
WP_024080419.1	WP_024080419.1 - Magnetospirillum gryphiswaldense - [NiFe] Group 1c	MSKRITIDPITRIEGHLRIDVEVDNGKVTKAWSSGQMWRGVELILLGRDPRDAWAITQRICGVCTTVHAITSVRAVENALNLEVPVNAQFIRNMIASAHALHDHIVHFYHLSALDFVDVVSALKADPEATSKLAESLSDWPMNSRHVMAQTKEKLATFVGSGQLGPFANGYWGHPAMKLTPEVNLLAVAHYLQALEAQRHASKIVTILGSKSPHIQNLAVGGVANPIATDSQSVLTVERLLAVKEHIDALSEFTRKVYLPDVAAIGAFYADWTKYGKGITNYISSPEFPTDSKGTQFMVPGGHIPDADLAQYKPFTAFGDQYLRDGVEESVKHAWYTYSKPGALHPYKGETTPHYTDFQDDGKYSWLKAPTFYGKRAQVGPLANVLCGLAAGHQPTATY…
WP_011384056.1	WP_011384056.1 - Magnetospirillum magneticum - [NiFe] Group 1c	MSKRITIDPITRIEGHLRIDVEVDGGKVTKAWSSGQMWRGVELILLGRDPRDAWAITQRICGVCTTVHAMTSVRAVENALNLEVPVNAQFIRNMIISAHAIHDHIVHFYHLSALDWVDVVSALKADPVKTAQLAESLSDWPLNGRHVMTQTLEKLKTFVGSGQLGPFTNGYWGHPAMKLSPEVNLLAVAHYLQALDAQRHANKIVTLLGSKSPHIQNVAVGGVSNPIATDSQSVLTVERLLALKPHMDALTDFINKVYLVDIAAIGAFYAEWTKYGAGVTNYLSCPDFPMDSKGTQFLVPGGYIPNADLAQYKPITAFGDAYLRDGVEEGVKHAWYEYSKPGPLHPYKGETKPAYTDFQDDGKYSWLKAPTFYGKRAQVGPLASVLAGVAAGHQPTIGY…
WP_008620025.1	WP_008620025.1 - Magnetospirillum sp. SO-1 - [NiFe] Group 1c	MSKRITIDPITRIEGHLRIDVEVDGGKVTKAWSSGQMWRGVELILLGRDPRDAWAITQRICGVCTTVHAITSVRAVENALNLEVPVNAQFIRNMIISAHAIHDHIVHFYHLSALDWVDVVSALKADPLKAAQLAESLSDWPLNNKHFMVQTLEKLKTFVGSGQLGPFTNGYWGHPAMKLSPEVNLMAVAHYLQALDAQRHANKIVTLLGSKSPHIQNVAVGGVSNPIATDSQSVLTVERLLKLKMHMDALGDFIRKVYLVDIAAIGAFYADWTKYGAGITNYLSCPDFPMDSKGTQFLVPGGYIPNADLAQYKPITAFGDAYLRDGVEEGVKHAWYEYSKPGPLHPYKGETVPKYTDFQDDGKYSWLKAPTFYGKRAQVGPLASVLAGVAAGHQPTIGY…
WP_022846122.1	WP_022846122.1 - Desulfurobacterium sp. TC5-1 - [NiFe] Group 1c	MAKRVVVDPITRIEGHLRIEVAVENGRIKDAVSSAQMWRGLENILIGRKADDAWMFAQRTCGVCTTVHAIASVRSVENALKLEIPYNAQMVRNIIIAAHALQDHIVHFYHLSALDWVDIVSALKADPKKAAAIADSYQNWKLNGDSVFRAVQEKLKKFAASGQLGPFASGYWGHPAMILPPEVNLIAVTHYLQALDFQRKACQAIAILGGKNPHIQNLAVGGVSTAINPDNVATLNMERLEYIKTLLDDVKDFVQNCYLPDVIAIASFYKDWLAYGKTGEYYLAVPDLPQDTKGETFDLPGGTVVNNKVTPIKSFYDPYFINNVAENITHAWYDGDWTRHPWEEETVPKYTGFKSDGTVDENGKYSWSKAPRFKVNGEYVPMEVGPLSQVLAGYLQGHA…
WP_013638066.1	WP_013638066.1 - Desulfurobacterium thermolithotrophum - [NiFe] Group 1c	MAKRVVIDPVTRIEGHLRIEVVPENGYVKNAYSSAQMWRGLEVILQGRNPDDAWMFVQRICGVCTTVHALASVRSVENALQLEIPYNAQMIRNIIIAAHALHDHIVHFYHLSALDWVDIVSALKADPQKAAKIAESYQDWKLNGASVFKAVQDKLRKFVESGQLGPFANGYWGHPAMKLSPEVNLIAVTHYLQALDYQRKATQAVAILGGKFPHIQNLAVGGVSTAINLDNEATLNMERLYYIKQLLEEVREFVHNCYLPDVIAISAFYKEWLNYGRGVDNYLAVPDLPQDTKGEVFDLPGGTIIGGNLSTVKPIKSFNDPYFINNVAENITHSWYKGDWTRHPWEEDTIPEYTGMPGGYVDGNEKYSWSKAPRFRHNGNYIPMQVGPLAQVLVGYAQG…
WP_013537874.1	WP_013537874.1 - Thermovibrio ammonificans - [NiFe] Group 1c	MANRVVVDPITRIEGHLRIEVVPENGYIKDAYSSSQMWRGIEVILQGRDPDDAWMFAQRICGVCTTVHAIASVRSVENALNLEVPYNAQMVRNIIIAAHALHDHIVHFYHLSALDWVDVVSALKADPHKAAKIAESYQNWRLNGASVFKAVQDKLKKFVDSGQLGPFANGYWGHPAMKLPPEVNLIAVTHYLQALDFQRKADQAIAILGGKNPHIQNLAVGGVSTAINPNNEATLNMERLYYIKQLLEEVRDFVHNCYLPDVIAISAFYKEWLQYGRGVDNYLAVPDLPQDPKGETFDMPGGTIFGGDLSTVKPIKRFGDEYFVKNVVENITHAWYKGDWTRHPWDEETVPDYTGMPGGYVDPNGKYSWTKAPRFRKGDTYVPMQVGPLAQVLVGYAQG…
WP_011466351.1	WP_011466351.1 - Rhodoferax ferrireducens - [NiFe] Group 1c	MSQRITIDPITRIEGHLRIDVDIDGGKVNKAWSSGQMWRGVELILLGRDPRDAWAITQRICGVCTTVHAITSVRAVENALKMEIPLNAQYIRNLIILAHSVHDSIVHFYHLSALDWVDVTSALKADPDKTAILGESLSSWHLNSKHEMRRVHERLQHFVNGGQLGIFTNGYWGHPAMKLSPEVNLLAVAHYLQALEVQRKANKIVSILGSKTPHIQNVAVGGVANPLATDSQAVLTVERLMAIKGWIDELADFVKNVYLIDVAAVGAFYPEWTAIGKGVTNYLSVPDIPLDAKGTQFAFPGGFIEGGDLAKRKPISSFNDEYWIKGVEESVKHSWYNYDKAGALHPYKGETTPNYTDFKDDAKYSWMKSPTFYGKVAQVGPLARVLNGLAAGHEATTKY…
WP_009206448.1	WP_009206448.1 - Sulfuricella denitrificans - [NiFe] Group 1c	MGTRITIDPITRIEGHLRIDCQVDGGKVTKSWASGQMWRGVEEILLGRDPRDAWAITQRICGVCTTVHAIASVRAVENALNLEVPLNAQYIRNLIITAHAIHDHIVHFYHLSALDWVDVTSALKGDPAKTALLAESLSTWSGNSQQEFTKVKERLSGFVGTGQLGIFTNGYWGHPAMKLSPEVNLLAVTHYLQALDVQRKANKIVAVLGSKTPHIQNMAVGGVANPIALDSQSVLTVERLLAIKTWIDELADFVKNVYLVDVAAIGAFYADWTQIGTGITDYLSVPDIPLDTKGTQFALPGGYIPGGDLSKFHAIKSFSDPYFRDGVEESVKHAWYKGGKGALHPYKGETVPEYTDFQDNGKYSWVKSPTFYSKPAQVGPLARVLAMVAANYEPAVKYV…
WP_015437386.1	WP_015437386.1 - Azoarcus sp. KH32C - [NiFe] Group 1c	MSQRITIDPVTRIEGHLRIDVEVDGGKVTKAWSSGTMWRGVENILIGRDPRDAWAITQRICGVCTTVHAICSVRAVENALKLDIPVNAQLIRNMIMLAHAVHDQIVHFYHLSALDWVDVVSALKADPDKAAALGESLSTWSGNSKHEMRKVKEKLASYVASGQLGIFTNGYWGHPAMKLSPEVNLLAVAHYLQALEIQRYANKIVSILGSKTPHIQNVAVGGVANPLSTDSQSVLTIERLMAIQEWMNKLDDFVKNVYMVDVAAIGAFYPEWTQVGRGVVNYLAAPDVPLDSAGTKFAIPGGYIPNGDLSQFKPITAFGDKFFEDGVSEAIKHSWYEYGAGDGKSLHPYQGETKPHYTDFQDDGKYSWLKSPTFLGKPAQVGPLARVLCGLAAKHDGIT…
WP_014238024.1	WP_014238024.1 - Azospira oryzae - [NiFe] Group 1c	MTKRVTIDPVTRIEGHLRVDVEVNGGKVTKAWSSGQMWRGVENILIGRDPRDAWAITQRICGVCTTVHAICSVRAVEDALKLEIPVNAQYIRNMIITAHNLHDSIVHFYHLSALDWVDVVSALQADPDKASALAESLSPWNRNGKHEFRKVKEKIAGFVKTGQLGIFTNGYWGHPAMKLPPEVNLIAVAHYLQALEIQRFASKIVSVLGSKSPHIQNVAVGGVANPLAVDSQSVLTVERLLAVKEWIEKLDEFVKQVYLPDVAVVGAHYPEWTKIGRGIVDYLSVPDLPLDGKGTQFALPGGYIQNADLGTFKPITQFGDKYFEAGVSEAVKHAWYSYKDGDNATLHPYKGETTPNYTDFQDEGKYSWLKSPTFYGKPAQVGPLSRMLAMLAAGHEPTK…
WP_027457220.1	WP_027457220.1 - Dechloromonas agitata - [NiFe] Group 1c	MNKRVTIDPVTRIEGHLRVDVEVDGGRVKKAWASGQMWRGVENILIGRDPRDAWAITQRICGVCTTVHAIASVRAVENALQLEIPVNAQYIRNMIMLAHAVHDHIVHFYHLSALDWVDVTSALKADPAKTASLAESLSNWSGNSKAEFVKVQERLKGFVGTGQLGIFTNGYWGHPAMKLTPEVNLLAVSHYLQALEIQRFASKIVAVLGSKSPHIQNVAVGGVANPLSVDSQSVLTIERLLAIKEWMLKLEDFVKNVYLVDVGAIGGFYADWTKYGRGITDYLCVPDIPLDGKGEKFALPGGYIADGKLESFKAITSFNDKYFTEGVSEAIKHSWYNYSAGNDKSLHPYKGETTPNYTDFQDDGKYSWLKSPTFYGKPMQVGPLPRVLNMLAAGHEPTK…
WP_011289692.1	WP_011289692.1 - Dechloromonas aromatica - [NiFe] Group 1c	MNKRVTIDPVTRIEGHLRVDVEVDGGRVKKAWASGQMWRGVENILIGRDPRDAWAITQRICGVCTTVHAMASVRAVENALQLEIPVNAQYIRNMIMLAHAVHDHIVHFYHLSALDWVDVVSALKADPAKAASLAQSLSNWSGNSQAEFKKVQDRLSGFVGTGQLGIFTNGYWGHPAMKLSPEVNLMATAHYLQALEIQRYASKIVAVLGSKSPHIQNVAVGGVANPLSVDSQSVLTIERLLAIKEWMLKLEDFVKNVYLVDVGAIGGFYADWTKYGKGITDYLCVPDIPLDGKGTTFALPGGYIEGGKLESYKAITSFNDKYFTDGVSEAIKHSWYNYSDGNDKSLHPYKGETTPNYTDFQDDGKYSWLKSPTFYGKPMQVGPLPRVLNMLAAGHEPTK…
WP_004378930.1	WP_004378930.1 - Thauera phenylacetica - [NiFe] Group 1c	MSQRIVIDPVTRIEGHLRVDVEVADGRVAKAWASGQMWRGVENILVGRDPRDAWAITQRICGVCTTVHAICSVRAVENALKLEIPLNANYIRNLIILAHAIHDHIVHFYHLSALDWVDVTSALKADPAKAAALAESLSSWSGNSRHEFAKVKERLSGFVGTGQLGIFTNGYWGHPAMKLPPEVNLIAVSHYLQALEVQRYANKIVSILGSKTPHIQNVAVGGVANPLAVDAQSVLTVERLMAIKGWIDKLEDFVKNVYLVDVGVIGAFYPEWTQIGRGIVDYLAAPDIPLDGKGETFALPGGHIADGDLGKFTRIRSFADDYLLKGVSEAVKHSWYEYKAGDAASLHPYEGETAPRYTDFQDEGKYSWLKSPTLYGKPMQVGPLARVLTMLAAGHEPTK…
WP_015766767.1	WP_015766767.1 - Accumulibacter phosphatis - [NiFe] Group 1c	MSQRVTIDPVTRIEGHLRVDVEVDGGKVKKAWASGQMWRGVENILIGRDPRDAWAITQRICGVCTTVHALASVRAVENALQLEVPVNAQYIRNMIILAHAVHDHIVHFYHLSALDWVDVTSALKADPGKAASLAESLSTWSGNSKTEFAKVKDRLTGFVGTGQLGIFTNGYWGHPAMKLAPEVNLIAVVHYLQALEVQRHANKVVSILGGKTPHIQNVVVGGVANALAIDSQAVLTVERLLAVKTWIDQLADFVKNVYLIDVAVVGGFYPEWTAIGRGIVDYISVPDIPLDGKNTQFALPGGHIAGGDLASFKEIKTHNDAYFKDGVSESVKHSWYQGGKGPLHPYKGETRPQYTDFQEDGKYSWLKAPTFYDKPMQVGPLPRVLAMVAAGHKPTVDYA…
WP_013010514.1	WP_013010514.1 - Denitrovibrio acetiphilus - [NiFe] Group 1c	MGKRITIDPITRIEGHLRIDFEVDGGKVSKAWSSAQMWRGIEKILIGRDPRDAWVFAQRFCGVCTTVHAISSIRSLENAYNVEVPLNAQLVRNIMIAQHSLQDHIVHFYHLSALDWVDIVSALSADPKKTAQIAQSLSNWHGNSVTEFKAVKERLTAFVQTGKLGIFGSGYWGHPAMKLSPEVNLMAAAHYLKALDYQKKAASAVAILGGKDPHIQNLCMGGVATAINMDNEATLNMERVALLRSLMEETRDFVKNVLYPDVLAIGSMYKEWFKYGRGVDNYLAIPEFPLDATMTKFDMSGGIIHDGDLKNFRLLKDHKDEALINGTTESTKHAWYEDGKPKNPFQGETEPKYSEFDPDGKYTWCKAPRLDGRAIQVGPVAQILASYAAGDKHVKTLVD…
WP_013886108.1	WP_013886108.1 - Flexistipes sinusarabici - [NiFe] Group 1c	MSKKITIDPVTRIEGHLRIDVEVDNDRVTNAWSSAQMFRGIETILKGKRPEDAWSYAQRFCGVCTTVHAIASIRSVENALNVQVPLNGQYLRNLMIAMHSMQDHIVHFYHLSALDWVDITSCLKADPKKTSLLAESMSDFGGHGVDDFKNVQKKLKHFVDSGRLGIFASGYWGHQAMKLSPEENLLLFSHYLTALDYQKKAAQAVAVIGGKNPHIQNLVVGGVATAVNMDNMATLNVERLSLIRKKLGEVKKFIDKVYMNDLVLLADRYREWFDIGQSVGNYIAVPEYPLDIHSKEFLIQGGIFFNGEQNIHHKILDHSDDYLINNITESSEFAWYNNPAPLHPWEGSSDPRFTGYDHDSKYTWCKAPRFKEKAIETGPVAQILAGYHTGNEFIKREID…
WP_022851983.1	WP_022851983.1 - Geovibrio sp. L21-Ace-BES - [NiFe] Group 1c	MGKRITVDPITRIEGHLRIDVEVDNGSVSKAWASGQMWRGIETMLKGRNPKDAWVFAQRFCGVCTTVHAISSIRSVEDALDVELPVNAQMIRNIMIALHSLQDHIVHFYHLSALDWVDITSALEADPAKAASIAQSLSPWPGNSVTEFAAVKERLKGFVSTGKLGIFSSGYWGHKDMRLEPEINLIAVAHYLKALDYQRKAAQAVAILGSKNPHIQNLVVGGVATAVNVDNPATLNVERLALLRSLTMEVKQFVNEVYYPDVLAIASFYKDWFKYGRGVDNYLATPDFPLDGKSTSFGVTGGTIMNGDLSTFRESASWNDDYIRKNITESVAHAWYEDGEPLHPWKGETEPSYGEFDDEGKYTWVKAPRLEGKPAQVGPLAQILVNYAAGDEKVTELVN…
WP_028581743.1	WP_028581743.1 - Desulfobulbus japonicus - [NiFe] Group 1c	MAKKITIDPVTRIEGHLRIDCEVDNGKVVNAWSSGQMWRGIEIILKGRDPRDAWAYTQRICGVCTTVHAMASVRAVEDALDLEIPVNAHYIRNLIMAGHGIHDHIVHFYQLCALDWVDIVSATKADALAAAKLGQQLSGWKRNSVQEIKGVQDRLKKFVASGQLGIFASGYWGHPAMKLSPEVNLLAATHYLQALEYQRKINQVVAILGSKTPHVQNLAVGGVTNPINPDSPSTLTLEKLFNIKTLIDEVGDFIKQAMFTDMAAVGANYADWTGYGAGVLNYFSVPDMPMDSKGTMYDLPGGYIPNGDVSKFESIATHRENTLYDDIKESIKHAWYDGEWNRSPFEEDTEPNYTGYDYESKYSWVKAPTYRDKPAQVGPLANVLAMYLAGHGPTKGYVD…
WP_028579802.1	WP_028579802.1 - Desulfobulbus japonicus - [NiFe] Group 1c	MSEQIVIDPITRIEGHLRIECEIEGNEVQDARSVGTMWRGIETILKGRDPREAWIIVQRICGVCTTVHAMASVRAVENALELEVPLNAQYIRNMIVGAHCLADNIIHFYVLSAVDWVDIASAALKADPKSASQLAQKLSPWKRNSYQEFKQVQEKLKKLIGSGQLGPFSSGYWGHPAMTLDPDVNLVAAVHYFQALEFQRKLNKIVTILGSKTPHIQNLAVGGVANPINLDSPATLTLEKLYYIKTLMDEVRDFVHQVYMVDAATLGASYPEWCSYGKGNGTYLSVPEMPLDPKGMTFAMPGGYIKGDDLSTFRRISSSQDPYFEDNVKESIKHSFYNGDWNRHPYVEETEPKYAAGETKGAYSWVKSPSFLNEPAEVGPVASVLAMHAARFEPALKYS…
WP_028583198.1	WP_028583198.1 - Desulfobulbus mediterraneus - [NiFe] Group 1c	MSKQIVIDPITRIEGHLRIECAVENGQVQDARSIGTMWRGIETILKGKDPREAWLIVQRICGVCTTVHAMASVRAVENALDLEIPLNAQYIRNMIVGAHCLADNIIHFYILSAVDWVDIASAALKADPRSAAALAQKLSPWKDNSAQEFKETQDKLKKLIESGQLGPFASGYWGHPAMQLDPDVNLIAAVHYFQALEYQRKINKVVTILGSKTPHIQNLAVGGVANPINLDSPATLTMERLYYIKTLIDEIQDFVQQVYLVDVATIGAMYPEWCSYGKGNGNYLSVPEMPTDGKGMRFAMPGGYIKGGDLSSFRPISTSQDPYFSDNVKESVKHSYYAGDWTRHPYVEETEPQFNDKGGDKYSWVKSPSFLNEPAEVGPVASVLAMNAARHAPTIRHSR…
WP_015725977.1	WP_015725977.1 - Desulfobulbus propionicus - [NiFe] Group 1c	MAQKITIDPVTRIEGHLRIDCEVDNGKITNAWSSGQMWRGIEIILKGRDPRDAWAYTQRICGVCTTVHAMASVRAVEDALKLEIPLNAQYIRNMIVGAHGIHDHMVHFYQLCALDWVDIVSATTADPQATAALGQKLSGWKGNSVQEIKAVQDRLKKFIASGQLGIFASGYWGHPAMKLTPEVNLLAATHYLQALEYQRKINQVVAILGSKTPHIQNLAVGGVTNPINPDSPANLTIEKLFHIKTLIDEVGDFIKQAMLTDVAAIGAYYADWTQYGAGVLNYLSVPDMPMDSKGTTFALPGGYIPGGDLAKFRPIASQKETVLYDSIKESIKHAWYNGNWDRSPYEGETVPNYTGFEYDKKYSWVKAPTFMGQPAQVGPLPHVVAMYLAGHQATKQYVD…
WP_015403419.1	WP_015403419.1 - Desulfocapsa sulfexigens - [NiFe] Group 1c	MAQRITIDPITRIEGHLRIDAEVDGGQVTKAWSSGQMWRGIETILKGRDPRDAWLFTQRICGVCTTVHALASVRAVENALKLEIPLNAQYIRNIVMAIHALQDHIVHFYVLSALDWVDVVSALSADPKKTAALANSLSEWPNNSAKRFAAVQGKVKALVESGQLGPFANGYWGHPAMKLPPEANLMAVSHYLESLDYQRKATQALGIISGKNPHIQNLSVGGVTTALNPDSDSALNMERLYWIKQLIQEVRGFIQQVYLPDVVAVGALYKDWLPYGAGVTNYLAVPDMVLNAKATEFDLPGGTIMNGDLGTVKGITSFNDDYFRDNVVENIAHAWYKGDWSKHPYEEDDVPNYTEFQDDGKYSWIKAPRFQGQPMQVGPLSQMLVGYAQGHKPIIENVN…
WP_023408348.1	WP_023408348.1 - Desulfofustis sp. PB-SRB1 - [NiFe] Group 1c	MAERITIDPITRIEGHLRIDVEVDGGAVTDAWSSGQMFRGLEIILQGRDPRDAWHFVQRICGVCTTVHALASVRAVEDALNLPIPLNAQLIRNLVQGIHCLHDHIVHFYALSALDWVDVVSALDADPVATQQLAESLSDWPGNSAKRFAAVQGKVKALVESGQLGPFANAYWGHAAMKLPPEANLMAVSHYLEALDYQRKATMALGVIGGKNPHVQNLAVGGVATAINLDNEATLNMERLFRIKDLITEVKGFVDNVYIVDVAAVGALYAEWLPYGAGVTNYLAAPDMPTNAAATAFDLPGGTIMGGDLASSQAFADWKDVRFRDNVEESIARAWYDGDWQKHPWQEDTVPAAGQWNADGRYSWLKAPRFEGQPMQVGPLSQMLVGYAQGHEEIVKRVN…
WP_011187820.1	WP_011187820.1 - Desulfotalea psychrophila - [NiFe] Group 1c	MAQRITIDPITRIEGHLRVDIEVDGGKVTKAWSSGQMYRGIENILKGRDPRDAWMFVQRICGVCTTVHGLASVRAVEDALQLPIPLNAQLVRNMVQAIHCLQDHIVHFYTLSALDWVDVVSALDADPVKTAALAETLSNWPGNSAKRFSAVKDKLKGLVASGQLGPFANAYWGHPAMKLPPEANLMAVSHYLEALDYQRKATQALGIIGGKNPHVQNLCVGGIANNLNQDNETGLTMERLYFIKQLIEEVRDFIKMVYQSDVAAIGALYKEWIPYGAGVTNYMAAPDMFTDVEGTKGDLPGGTIFNADLSTVKPFTTISDSYFKENVEESIARAWYDGDWSKNPFEEDTDPKYTDFQDEGRYSWMKAPRFQGKPMQVGPLAQVLVGYAQGHELTVKAAN…
WP_010941450.1	WP_010941450.1 - Geobacter sulfurreducens - [NiFe] Group 1c	MSKRITIDPITRIEGHLRIDVEVNGGQVAKAWSSAQMWRGIETILKGRDPQDAWSYAQRFCGVCTTVHAISSIRSVENALNVEVPLNAQYIRNIMIAQHSVQDHIVHFYHLSALDWVDIVSALKADPKKASSIAQSLSDWPGNSEKEFKAVQDKLKAFVASGQLGIFASGYWGHPAMKLPPEVNLIAVAHYLKALDYQRRASQAVAILGGKNPHVQNLVVGGVATAVNMENIATLNMERIAFLRTLMEETREFVQKVYYPDLVAIASFYKEWFKYGAGVTNYLAVPEFAEDTRNTKFGLPGGTIYGGDLGTFKAITTHQDAALIQGVTEGVAHAWYEGSDSLHPWEGETKPQYTDFQENGKYTWCKSPRYNGKPMQVGPPAQVMAAYATGHPKVKKLVD…
WP_027371077.1	WP_027371077.1 - Desulfovermiculus halophilus - [NiFe] Group 1c	MAKRITVDPITRIEGHLRIDCEVDKGLISNAWSSGQMWRGIEVILQGRDPREAWLYTQRICGVCTTVHAIASVRAVENALNLEIPLNAQLIRNLIIAGHGIFDHLVHFYHLSALDWVDIVSALDADPKAAAKLGQQLSSWHRNSVSEMTGIQDKLKKFVSSGQLGIFASGYWGHPAMKLSPEVNLLAVTHYFQALEYQRKINQIVAVLGSKTPHIQNLAVGGVANPVDQDSPASLNMDKLYQIKSLITEIDAFIKQVYLVDVAAIGAFYADWTGYGAGVLNYLSVPDMPTDTKGESFMLPGGYIPNGDLGSFRAVNSFTDEFFEQNVKESIKHSWYQGDWDRHPYKEETVPDYTGFEDQGKYSWIKAPNFQDQPAQVGPLANVMAMVAAGHKPTQDYLD…
WP_012468242.1	WP_012468242.1 - Geobacter lovleyi - [NiFe] Group 1c	MARITIDPITRIEGHLRIDVEVTGGQVSKAWSSAQMWRGIETILKDRPPQDAWIYAQRFCGVCTTVHAISSIRSVEHALKVEVPLNAQYIRNIIMAQHSVQDHIVHFYHLSALDWVDIVSALKADPKKAASIAQSVSDWPGNSEKEFSDVQKRLKAFVDSGKLGIFASGYWGHPAMILPPEINLIATAHYLKALDYQQKAAQAVAILGGKNPHIQNLCVGGVATALNMDNLATINMERIAYLKALMTETREFVKKVYYPDLLVIGKAYKDWFKHGKGVVNYLAVPEFAEDTKNTSFALPGGLIMGGDVAKARIISTHQDQQLIGSIKESVACAWYEGKSSLHPWEGETKPDYTDFQENGKYSWCKAPRIDGKPIQVGPVAQLLAGYAAGNQRVRKLVDS…
WP_015721386.1	WP_015721386.1 - Geobacter sp. M18 - [NiFe] Group 1c	MSRITLDPITRIEGHLRIDVEANGGKVTNAWSSAQMWRGIEVILKGRAPEDAWSFVQRFCGVCTTVHAISSIRAVEHALDVEVPLNAQYIRNIMIAQHSVQDHIVHFYHLSALDWVDIVSALKADPKKTAQIAQSISDWPGNSEKEFKATQDKLKAFVAGGKLGIFATGYWGHPAMKLSPEVNLMAVTHYLKALDYQRKASQATAILGGKNPHIQNLVVGGVATAINTENIATLNMERLMYLRSLMEETRDFVQKVYYPDLLAIAGSYKDWFKYGAGVTNYMAVPEFPEDTRNTKFGLPGGVVMGGDIGGIRMVKDHRDDYLIKNIKENVTHAWYEGNGTLHPWDGETKPDYTDFKENGKYSWCKAPTLDGKPVQVGPPAQIMAAYAAGNPKVKKLVDG…
WP_012774796.1	WP_012774796.1 - Geobacter sp. M21 - [NiFe] Group 1c	MSRITLDPITRIEGHLRIDVEANGGKVTNAWSSAQMWRGIEVILKGRAPEDAWSFVQRFCGVCTTVHAISSIRAVEHALNVEVPLNAQYIRNIMIAQHSVQDHIVHFYHLSALDWVDIVSALSADPKKTAQIAQSISDWPGNSEKEFKAVQDKLKAFVAGGKLGIFASGYWGHPAMKLSPEVNLMAVAHYLKALDYQRKASQATAILGGKNPHIQNLVVGGVATAINTENIATLNMERLIYLRTLMEETRDFVQKVYYPDLLAIAGAYKEWFKYGAGVTNYMAVPEFPEDTKNGKFSLPGGVVMGGNIAGIRPVKDHRDEYLIKNIKENVTHAWYEGNGTLHPWEGETKPDYTDFKENGKYSWCKAPTLDGKPVQVGPPAQIMAAYAAGNPKVKKLVDG…
WP_011938839.1	WP_011938839.1 - Geobacter uraniireducens - [NiFe] Group 1c	MSTRITLDPITRIEGHLRIDVEVNGGKVSNAWSSAQMWRGIEVILKGRPPEDAWSFAQRFCGVCTTVHAISSIRSVEHALKVEVPLNAQYIRNIMIAQHSVQDHIVHFYHLSALDWVDIVSALKADPKKTAQVAQSISDWPGNSEKEFKAVQDKLKSFVAGGKLGIFASGYWGHPAMKLPPEVNLLAVAHYLKALDYQRKAAQAVAILGGKNPHVQNLVVGGVATAINMENLATLNMERLVYLKTLMEETRDFVQKVYYPDMLAIASAYKDWFKYGAGVTNYLAVPEFPEDTRNTKFALNGGIITAGNLAAMRPVKDHHDEYLINNVKESVAHAWYEGTSSLHPWEGETKPNYTDFKENEKYSWCKAPRLDGKPVQVGPPAQIFAAYAAGNPKVKKLVD…
WP_011419537.1	WP_011419537.1 - Anaeromyxobacter dehalogenans - [NiFe] Group 1c	MSKLITIDPVTRIEGHLRIDVEVDGGAVKNAWSSGTMWRGIETILQGRDPRDAWIFTQRICGVCTTVHAIASVRSVENALGLEIPLNAQLIRNLIVTAHTLHDHIVHFYQLSALDWVDVTSALKADPVKAAQLAESISSWPGNSKHELAAVKARLEGFVKAGQMGIFTNGYWGHPAMKLSPEVNLLAVAHYLQALEIQRKANMAVAILGSKTPNIQNLAVGGVANAINLDSPAALNMEKLYQVKTLIDEVATFVQQCYLPDVAAIGGFYPDWFKYGAGVTNYLSVPELPLDEKMSKFDIPGGVLWNGKLELAHKLAGWNDDYLKQNVTESIAHAHYDGAWAKGPWEEDDKPKFAGEWKHETPAPDRYTWVKAPRLEGKPVQVGPLACVLVGLASGHEPT…
WP_012098324.1	WP_012098324.1 - Anaeromyxobacter sp. Fw109-5 - [NiFe] Group 1c	MTGQRITIDPVTRIEGHLRIDIEVDGGAVRKAWSSGTMWRGMELILKGRDPRDAWVFTQRICGVCTTVHAIASVRAVENAIALPIPLNAQLIRNLLVAAHALHDHVVHFYQLSALDWVDVTSALQADPAKAATLGGSLSAWPGNSRAALAAVKGKLDGFVKAGQLGIFRNGYWGHPAMRLSPEVNLLAVAHYLQALDVQRKANQAVAILGGKTPNIQNLAVGGVANAINLDSPAALNMEKLYQVKTLLEEVQAFVHQAYFADVCAVAGMYPEWLRHGAGVTSYLSVPDLPVDAAATKFDLPGGTIMAGDLSSARAFTSFTDPYFRDNVTESIARSFYEGDWQKSPFAEETVPKVQDWQPEGKYSWVKSPRFQDRPMQVGPLAQVLVGYALGHPRIRFWA…
WP_012524582.1	WP_012524582.1 - Anaeromyxobacter sp. K - [NiFe] Group 1c	MSKLITIDPVTRIEGHLRIDVEVDGGAVKNAWSSGTMWRGIETILQGRDPRDAWIFTQRICGVCTTVHAIASVRSVENALGLEIPLNAQLIRNLIVTAHTLHDHIVHFYQLSALDWVDVTSALKADPVKAAQLAESISSWPGNSKHELAAVKARLEGFVKAGQMGIFTNGYWGHPAMKLSPEVNLLAVAHYLQALEIQRKANMAVAILGSKTPNIQNLAVGGVANAINLDSPAALNMEKLYQVKTLIDEVATFIQQCYLPDVAAIGGFYPDWFKYGAGVTNYLSVPELPLDEKMSKFDIPGGVLWNGKLEVAHKITGWNDDYLKQNVTESIAHAHYDGAWAKGPWEEDDKPKFAGEWKHETPAPDRYTWVKAPRLEGKAVQVGPLACVLVGLASGHEPT…
WP_010674404.1	WP_010674404.1 - Aeromonas caviae - [NiFe] Group 1c	MSQRITIDPITRIEGHLRIDCEIEGGVVTKAWSSGTMWRGMEEIVKGNDPRDAWMIVQRICGVCTSIHAIASVRAVENAIDAKVPVNAQYIRNLIIAAHNIHDHIVHFYQLSALDWVDITAALEANPQKAADLLKGVSTWSLNSADELAKVQEKIRALVASGQLGIFANGYWGHKAMKLSPEVNLIAVAHYLQALECQRDANRIVAILGGKTPHIQNLAVGGVANPINLDAPSVLNLERLLYVKSFIDRLGEFIEQVYKVDAAIIAAHYPEWLNLGQGAKHYLSVPELPTDANGGSFLMPGGYIENGNLAGYRPIESHQDAWLMDGIAESNKHAWYKDDAPLKPWEGKTEPDYTGWQDDGKYSWVKSPTFYGKVVEVGPLADLLVKLAAKHPETVVHFD…
WP_017778886.1	WP_017778886.1 - Aeromonas hydrophila - [NiFe] Group 1c	MSQRITIDPITRIEGHLRIDCEIEGGVVTKAWSSGTMWRGMEEIVKGKDPSDAWMIVQRICGVCTSIHAIASVRAVENAIGAKVPVNAQYIRNLIIAAHNIHDHIVHFYQLSALDWVDITAALQANPQKAADMLKGVSTWSLNSAEELSKVQDKIRALVASGQLGIFANGYWGHKAMKLSPEVNLIAVAHYLQALECQRDANRIVAILGGKTPHIQNLAVGGVANPINLDAPSVLNLERLLYVKSFIDRLGEFIEQVYKVDAAIIAAHYPEWLNLGQGAKHYLSVPEFPTDANGGSFLMPGGYIENGDLAGYRPIESHQDAWLMDGIAESNKHAWYKDDEPLKPWEGKTEPNYTGWQDDGKYSWVKSPTFYGKVVEVGPLADLLVKLAAKHPETVTHFD…
WP_005315108.1	WP_005315108.1 - Aeromonas salmonicida - [NiFe] Group 1c	MSQRITIDPITRIEGHLRIDCEIEGGIVTKAWSSGTMWRGMEEIVKGNDPRDAWMIVQRICGVCTSIHAIASVRAVENAIGAKVPVNAQYIRNLIIAAHNIHDHIVHFYQLSALDWVDITAALQANPQKAADILKGVSTWSLNSADELTKVQDKIRALVASGQLGIFANGYWGHKAMKLSPEVNLIAVAHYLQALECQRDANRIVAILGGKTPHIQNLAVGGVANPINLDAPSVLNLERLLYVKSFIDRLGEFIEQVYKVDAAIIAAHYPEWLALGQGAKHYLSVPELPTDANGGSFLMPGGYIENGDLVGYRPIESHQDAWLMDGIAESNKHAWYKDDEPLKPWEGKTEPNYTGWQDDGKYSWVKSPTFYGKVVEVGPLADLLVKLAAKHPETVAHFD…
WP_021230237.1	WP_021230237.1 - Aeromonas veronii - [NiFe] Group 1c	MSQRITIDPITRIEGHLRIDCEIEGGKVTKAWSSGTMWRGMEEIVKGNDPRDAWMIVQRICGVCTSIHAIASVRAVENAIGAKVPVNAQFIRNLIIAAHNIHDHIVHFYQLSALDWVDITAALEANPQKAADMLKGVSTWSLNSADELTKVQDKIRALVASGQLGIFANGYWGHKEMKLSPEVNLIAVAHYLQALECQRDANRIVAILGGKSPHIQNLAVGGVANPINLDAPSVLNLERLLYVKSFIDRLGEFIEQVYKVDAAIIAAHYPEWLSLGQGAKHYLSVPELPTDANGGSFLMPGGYIENGNLTGYRPIESHQDGWLMDGIAESNKHAWYKDDEPLKPWEGKTEPNYTGWQDDGKYSWVKSPTFYGKVVEVGPLADLLVKLAAKHPETVAHFD…
WP_024528473.1	WP_024528473.1 - Serratia fonticola - [NiFe] Group 1c	MSQRITIDPVTRIEGHLRIDCEIEDGKVVKAWSSGTMWRGMEEILQGNDPRDAWMIVQRICGVCTTIHALASVRTVENALGMEIPVNAQYIRNIIAAAHSIHDHIVHFYQLSALDWVDVTSALKADPQKAADLLSGLSSWPLNSAAEFTRVQQKIKDLVASGQLGIFANGYWGHPAMALPPEINLIAVAHYLQALECQRDANRVVAILGGKTPHIQNLAVGGVANPINLDAPSVLNLERLMYLKTFIDRLGDFIEQVYLVDSAVIAAHYPEWLTLGKGSDCYLCVPELPIDRKGDQFLMPGGYLENGKFRPIANQRDEYLIKGIQESGKHAWYQDDEPLAPWEGLTRPKYTGWQEDGKYSWVKAPTFYGKAVEMGPLAWLMCTLQAEHPPTQKYFAKVN…
WP_029132834.1	WP_029132834.1 - Sedimenticola selenatireducens - [NiFe] Group 1c	MATRITVDPVTRIEGHLRIDVEVEDGKVNNAWSSGQMWRGIEKILVGRDPRDAWVFTQRICGVCTTVHALTSVRAVENALNLEVPLNAQFVRNLIVAAQAVHDHIVHFYHLSALDWVDVVSALDADPKATAKLAESLSSWGGNGPHEMQAVKDKLASFVSSGQLGPFANGYWGHPAMKLPPEVNLLAVAHYLQALEVQRYANKIVTILGGKTPHIQNLAVGGVSNSINLDSQSTLNMERLLAIKGWIDKLADFVHNVYLVDVPAVGAFYLDWAGYGQGVTDYLSVPDMPIDTKGTQFALPGGYITGGDLSTFKPISSYQDALFRDGVKESSKHAWYEGDAALHPWEGETEPQYTDFQDEGQYSWIKSPTFYGKPAQVGPLANVLCMAAAGHESTSKHLK…
WP_026199142.1	WP_026199142.1 - Lamprocystis purpurea - [NiFe] Group 1c	MTTTRICVDPVTRIEGHLRIDCDIRDGQVVDAWSSGQMWRGIETILTGRDPRDAWLYTQRICGVCTTVHAIASVRAVEDALALEIPLNAQLIRNLIVAAHGIHDHLVHFYHLSALDWVDVVSALKADPMATERLAQGLSDWPNNNARYFAEVQSRVGKFVASGQLGIFAHGYWGHAAMRLPPEANLMAVAHYLEAMDYQRKSNQITAILGGKTPHIQNLAVGGVANAINPDEQSALNMERLAYLKTLMDELQGFVRRVYLPDVIVIAALYADWLPYGAGVMNYLSVPDFPRDTKGTDFGMPGGYIPAADLTQFHAVKHFGDPYFEQNVKESIKHSWYKGDWTRSPYDGETVPEYTDFQQDAAYSWVKSPSFADEPAQVGPLANVLAGVASGHAGTIGYL…
WP_014780162.1	WP_014780162.1 - Thiocystis violascens - [NiFe] Group 1c	MSSKRICVDPVTRIEGHLRIDCDIKDGKVVDAWSSGQMWRGIETILIGRDPRDAWLYTQRICGVCTTVHAIASVRAVEDALDLEIPLNAQLIRNLIVAAHGIHDHVVHFYHLSALDWVDVVSALSADPMATEKLAQSLSDWPNNNARHFAEVQARVKKLVESGQLGIFAHGYWGHKAMKLPPEANLMAVAHYLEAMDYQRKSNQITAILGSKTPHIQNLAVGGVANAINPDDQSALNMERLAYIKTLMDELEGFIRRVYLPDLIAIGALYADWLPYGAGVMNYLSVPDFPRDTKGTDFGMPGGYIPGADLAQFKPIKHFGDPFFEQNVKESIKHSWYKGDWTRSPYEGETDPDYTDFHEDAAYSWVKSPSFLNEPAQVGPLANVLAMVAAGHEGTIGYL…
WP_009150983.1	WP_009150983.1 - Thiorhodovibrio sp. 970 - [NiFe] Group 1c	MTINRITVDPVTRIEGHLRVDCDVKDGKVVNAWSSGQMWRGIETILTGRDPRDAWLYTQRICGVCTTVHAIVSVRAVENALDMEIPLNAQLIRNIIMAAHGIHDHLVHFYHLSALDWVDVVSALSADPKKTEQLAQSLSNWPNNSAAQFAQVQAKVKKFVENGQLGIFAHGYWGHPAMILPPEANLMAVAHYLEALEYQRKANQITAILGAKTPHIQNLAVGGVANPINPNEQSALNMERLAYVKTLMDEIQGFIREVYLPDVTAIAALYADWLPYGQGVTNYLSAPDFPKDGKGTEFAMPGGYIPNGDMSQFRPITHFGDPFFEQNVKESIKHAWYDGDWTRTPYQEDTIPKYTDFDENGAYSWVKAPTFADKPAQVGPLANVLAMVAAGDERTRGYL…
WP_012073017.1	WP_012073017.1 - Actinobacillus succinogenes - [NiFe] Group 1c	MSEKKRITIDPITRIEGHLRIGCEIENGVVTNAWSTGTMWRGMENIVKGADPRDAWMIMQRICGVCTTVHAIVSVRAVEDAIGAKVPVNAQYIRNMILAAHNIHDHIVHFYQLSAMDWVDITAALKADPAKANEMLKGVSTWSLNSENEFRNVQKKIQKLVDSGQLGIFANGYFGHPAMKLPPEVNLIAVAHYLQALECQRDANRVVALLGGKTPHIQNLAIGGVANPINMDSAAVLNMERLMYVKACIDRLTDFINQVYKVDTAVIAGYYPEWLSYGKTSRNYLAMPEFPIDADNSKFILNGGYIENGDMSAFRQIDGQKSDFVIKGIKESGKHAWYEDDEPLEPWEGLTRPKYTGWDENGKYSWVKAPSFYDKVVEVGPLAYLLTNLAAKNALTTAH…
WP_029095540.1	WP_029095540.1 - Budvicia aquatica - [NiFe] Group 1c	MSQRITIDPVTRIEGHLRIDCEIEDGKVTKAWASGTMWRGMEEILKGKDPRDAWMIVQRICGVCTTTHAIASVRAVESALKIDVPVNAQYIRNLILAAHMTHDHIVHFYQLSALDWVDITSALKADPAKAEAMLKGVSSWSMNSAEEFTKVQNKIKDLVASGQLGIFANGYWGHPAMKLPPEVNLIAVAHYLQALECQRDANRIVALLGGKTPHIQNLAVGGVANAINLDGLGTLNLERLMYVKSFIDRLGDFVEQVYKVDTAVIAAFYPEWLEMGKGAVNYLSTPEFPTDGKNGSFIMEGGYISDGDLSTYRPVTSHTDEFIIKGIQESAKHAWYKDEEPQAPWEGTTIPNYTGWDADGKYSWVKAPTFYGKTVEVGPLASMLCKLAANHEPTKKHLN…
WP_012135127.1	WP_012135127.1 - Citrobacter koseri - [NiFe] Group 1c	MSQRITIDPVTRIEGHLRIDCEIENGVVSKAWASGTMWRGMEEIVKNRDPRDAWMIVQRICGVCTTTHAISSVRAAESALKIDVPVNAQYIRNIILAAHTTHDHIVHFYQLSALDWVDITSALKADPAKASALLNGVSSWHLNSAEEFTKVQNKIKDLVASGQLGIFANGYWGHPAMKLPPEVNLIAVAHYLQALECQRDANRVVALLGGKTPHIQNLAVGGVANPINLDGLGVLNLERLMYIKSFIDKLSDFVEQVYKVDTAVIAAFYPEWLERGKGAVNYLSAPEFPTDGKNGSFLFPGGYIQNADLSTYRPIASHSDEYLIKGIQESAKHAWYKDEAPQEPWEGTTVPEYTGWSDDGKYSWVKSPTFYGKTVEVGPLANMLVKLAAGRESTKAKLN…
WP_012907588.1	WP_012907588.1 - Citrobacter rodentium - [NiFe] Group 1c	MSQRITIDPVTRIEGHLRIDCEIENGVVSKAWASGTMWRGMEEIVKNRDPRDAWMIVQRICGVCTTTHAISSVRAAESALNIDVPVNAQYIRNIILAAHTTHDHIVHFYQLSALDWVDITSALNADPAKAEALLKGVSSWHLNSAEEFTKVQNKIKDLVASGQLGIFANGYWGHPAMKLPPEVNLIAVAHYLQALECQRDANRVVALLGGKTPHIQNLAVGGVANPINLDGLGVLNLERLMYIKSFIDKLSDFVEHVYKVDTAVIAAFYPEWLERGKGAVNYLSAPEFPTDGKNGSFLFPGGYIENADLATYRPISSHSDEYLIKGIQESAKHAWYKDEAPQAPWEGTTIPEYNGWADDGKYSWVKSPTFYGKTVEVGPLANMLVKLAAGRESTQAKLN…
WP_006688075.1	WP_006688075.1 - Citrobacter youngae - [NiFe] Group 1c	MSQRITIDPVTRIEGHLRIDCEIENGVVSKAWASGTMWRGMEEIVKNRDPRDAWMIVQRICGVCTTTHAISSVRAAESALNIDVPVNAQYIRNIILAAHTTHDHIVHFYQLSALDWVDITSALKADPAKASAMLNGVSSWHLNSAEEFTKVQNKIKDLVASGQLGIFANGCWGHPAMQLPPEVNLIAVAHYLQALECQRDANRVVALLGGKSPHIQNLAVGGVANPINLDGIGTLNLERLMYIKSFIDKLSDFVEQVYKVDTAVIAAFYPEWLERGQGAVNYLSAPEFPTDGKNGSFLFPGGYITNEDLSTYRPITSHSDEYLIKGIQESAKHSWYKDEAPQAPWEGTTVPDYTGWSEDGKYSWVKAPTFYGKTVEVGPLANMLCKLAAKRESTHAKLN…
WP_013318689.1	WP_013318689.1 - Dickeya dadantii - [NiFe] Group 1c	MSQRITIDPITRIEGHLRIDCEIENGKVTKAWSSGTMWRGMEEIVKGRDPRDAWMIVQRICGVCTTVHAIASVRAVENALGLNVPVNAQYIRNLILAAHSIHDHIVHFYQLSALDWVDVTSALKADPQKAAALLKGLSDWPLNTAAEFTKVQQKLKDLVASGQLGIFANGYWGHPAMSLPPEVNLIAVAHYLQALECQRDANRIVAILGGKSPHIQNLAVGGVANPINLDAPSVLNLERLMYVKSFIDRLGDFIEQVYKVDCAVIAAHYPQWLTLGRGADHYLSVPELPTDNKNGSFLLAGGYIENSDLSRYRPITSHSDKFLIDGIRESGKHAWYQDDQSLAPWEGLTRPNYTGWHEDGKYSWVKSPTFYGKTVEVGPLAWLLCGLAAKHKDTLAHFE…
WP_024106579.1	WP_024106579.1 - Dickeya dianthicola - [NiFe] Group 1c	MSQRITIDPITRIEGHLRIDCEIENGKVTKAWSSGTMWRGMEEIVKGRDPRDAWMIVQRICGVCTTVHAIASVRAVENALGLNVPVNAQYIRNLILAAHSIHDHIVHFYQLSALDWVDVTSALKADPQKAATLLKGLSDWPLNTAAEFTKVQQKLKDLVASGQLGIFANGYWGHPAMSLPPEVNLIAVAHYLQALECQRDANRIVAILGGKSPHIQNLAVGGVANPINLDAPSVLNLERLMYVKSFIDRLGDFIEQVYKVDCAVIAAHYPQWLTLGRGADHYLSVPELPTDNKNGSFLLAGGYIENSDLSRYRPITSHNDKFLIDGIRESGKHAWYQDDQSLAPWEGLTRPNYTGWHEDGKYSWVKSPTFYGKTVEVGPLAWLLCGLAAKHKNTLTHFD…
WP_022634172.1	WP_022634172.1 - Dickeya solani - [NiFe] Group 1c	MSQRITIDPITRIEGHLRIDCEIENGKVTKAWSSGTMWRGMEEIVKGRDPRDAWMIVQRICGVCTTVHAIASVRAVENALGLNVPVNAQYIRNLILAAHSIHDHIVHFYQLSALDWVDVTSALKADPQKAAALLKGLSDWPLNTAAEFTKVQQKLKDLVASGQLGIFANGYWGHPAMSLPPEVNLIAVAHYLQALECQRDANRIVAILGGKSPHIQNLAVGGVANPINLDAPSVLNLERLMYVKSFIDRLGDFIEQVYKVDCAVIAAHYPQWLTLGRGADHYLSVPELPTDNKNGSFLLAGGYIENSDLSRYRPITSHSDKFLIDGIRESGKHAWYQDDQSLAPWEGLTRPNYTGWHEDGKYSWVKSPTFYGKTVEVGPLAWLLCGLAAKHKDTLTHFD…
WP_016941064.1	WP_016941064.1 - Dickeya zeae - [NiFe] Group 1c	MSQRITIDPITRIEGHLRIDCEIENGKVTKAWSSGTMWRGMEEIVKGRDPRDAWMIVQRICGVCTTVHAIASVRAVENGLGLNVPVNAQYIRNLILAAHSIHDHIVHFYQLSALDWVDVTSALKADPQKAATLLNGLSTWPLNTAAEFTKVQQKLKDLVASGQLGIFANGYWGHPAMSLPPEVNLIAVAHYLQALECQRDANRIVAILGGKSPHIQNLAVGGVANPINLDAPSVLNLERLMYVKSFIDRLGDFIEQVYKVDCAVIAAHYPQWLSLGRGADHYLSVPELPTDNKNGSFLLAGGYIENSDLSTYRPITSHSDKFLIDGIRESGKHAWYQDDQPLAPWEGLTRPKYTGWHEDGKYSWVKSPTFYGKTVEVGPLAWLLCGLAAKHKDTLTHFS…
WP_024522506.1	WP_024522506.1 - Edwardsiella hoshinae - [NiFe] Group 1c	MSQRITIDPITRIEGHLRIDCEIENGKVTKAWSSGTMWRGMEDIVKGNDPRDAWMIVQRICGVCTTIHAIASVRAVESAVGAKVPVNAQYIRNLILAAHSIHDHIVHFYQLSAMDWVDITAALKADPNKCEAMLQGVSAWKLNSAGEFAKVQQKIRNLVDSGQLGIFANGYWGHKEMKLSPEVNLIAVAHYLQALECQRDANRVVAILGGKSPHIQNLAVGGVANPINLNAPSVLNLERLMYVKMFIERLGDFIEQVYKVDAAIIAANYPEWMTLGRGAKHYLSVPELPTDGDGGSFLLPGGYIENGDMANYRPITSQQDPWLIAGIAESSKHAWYQDDANLKPWEGKTEPNYTGWQEDGKYSWVKSPTLYDQVVEVGPLADLLVKLAAKHEDTVKHYN…
WP_015871932.1	WP_015871932.1 - Edwardsiella ictaluri - [NiFe] Group 1c	MSQRITIDPITRIEGHLRIDCEIENGKVTKAWSSGTMWRGMEDIVKGNDPRDAWMIVQRICGVCTTIHAIASVRAVESAVGAKVPVNAQYIRNLILSAHSIHDHIVHFYQLSAMDWVDITSALKADPNKCEAMLQGVSAWQLNSAGEFAKVQQKIRNLVDSGQLGIFANGYWGHKEMKLSPEVNLIAVAHYLQALECQRDANRVVAILGGKSPHIQNLAVGGVANPINLNAPSVLNLERLMYVKMFIERLGDFIEQVYKVDAAIIAANYPEWMTLGRGAQHYLSVPELPTDGDGGSFLLPGGYIENGDMANYRPINSQQDPWLIAGIAESSKHSWYQDDANLKPWEGKTEPNYTGWQEDGKYSWVKSPTLYGKVVEVGPLADLLVKLAAKHEDTVKHYN…
WP_005288177.1	WP_005288177.1 - Edwardsiella tarda - [NiFe] Group 1c	MSQRITIDPITRIEGHLRIDCEIENGKVTKAWSSGTMWRGMEDIVKGNDPRDAWMIVQRICGVCTTIHAIASVRAVESAVGAKVPVNAQYIRNLILAAHSIHDHIVHFYQLSAMDWVDITSALQADPNKCEAMLQGVSAWKLNSAGEFAKVQQKIRNLVDSGQLGIFANGYWGHKEMKLSPEVNLIAVAHYLQALECQRDANRVVAILGGKSPHIQNLAVGGVANPINLNAPSVLNLERLMYVKMFIERLGDFIEQVYKVDAAIIAANYPEWMTLGRGAKHYLSVPELPTDGDGGSFLLPGGYIENGDMANYRPITSQQDPWLIAGIAESSKHSWYQDDANLKPWEGKTEPNYTGWQEDGKYSWVKSPTLYDQVVEVGPLADLLVKLAAKHEDTVKHYN…
WP_013366452.1	WP_013366452.1 - Enterobacter lignolyticus - [NiFe] Group 1c	MSQRITIDPVTRIEGHLRIDCEIEGGKVVKAWSSGTMWRGMEEIVKGNDPRDAWMIVQRICGVCTTIHALASVRAVENALGMEVPVNAQYIRNIIAAAHSIHDHIVHFYQLSALDWVDVTSALKADPQKAADLLRGLSNWPLNSAAEFSKVQQKIKTLVDSGQLGIFANGYWGHPAMALPPEVNLIAVAHYLQALECQRDANRIVAVLGGKTPHIQNLAVGGVANPINLDSPGVLNLERLMYLKSFIDKLGDFIEQVYLVDSAVIAAHYPQWLEMGKGADCYLCVPELPVDRKGDTFLLPGGYLEKGVFRPIASQRDDYLLKGIEESGKHAWYQDDQPLAPWEGLTRPNYTGWQEDGKYSWVKAPTFYGNAVEMGPLAWLLCSLQTGHQPTKDTFARVN…
WP_027711563.1	WP_027711563.1 - Erwinia chrysanthemi - [NiFe] Group 1c	MSQRITIDPITRIEGHLRIDCEIENGKVIKAWSSGTMWRGMEEIVKGRDPRDAWMIVQRICGVCTTVHAIASVRAVENALGLNVPVNAQYIRNLILAAHSIHDHIVHFYQLSALDWVDVTSALKADPQKAAALLKGLSDWPLNTAAEFTKVQQKLKDLVASGQLGIFANGYWGHPAMSLPPEVNLIAVAHYLQALECQRDANRIVAILGGKSPHIQNLAVGGVANPINLDAPSVLNLERLMYVKSFIDRLGDFIEQVYKVDCAVIAAHYPQWLTLGRGADHYLSVPELPTDNKNGSFLLAGGYIENSDLSRYRPITSHSDKFLIDGIRESGKHAWYQDDQPLAPWEGLTRPNYTGWHEDGKYSWVKSPTFYGKTVEVGPLAWLLCGLAAKHKDTLAHFK…
WP_021568771.1	WP_021568771.1 - Escherichia coli - [NiFe] Group 1c	MSQRITIDPVTRIEGHLRIDCEIENGVVSKAWASGTMWRGMEEIVKNRDPRDAWMIVQRICGVCTTTHALSSVRAAESALNIDVPVNAQYIRNIILAAHTTHDHIVHFYQLSALDWVDITSALQADPTKASEMLKGVSTWHLNSPEEFTKVQNKIKDLVASGQLGIFANGYWGHPAMKLPPEVNLIAVAHYLQALECQRDANRVVALLGGKTPHIQNLAVGGVANPINLDGLGVLNLERLMYIKSFIDKLSDFVEQVYKVDTAVIAAFYPEWLTRGKGAVNYLSVPEFPTDSKNGSFLFPGGYIENADLSSYRPITSHSDEYLIKGIQESEKHSWYKDEAPQAPWEGTTIPAYDGWSDDGKYSWVKSPTFYGKTVEVGPLANMLVKLAAGRESTQNKLN…
WP_000083070.1	WP_000083070.1 - Escherichia fergusonii - [NiFe] Group 1c	MSQRITIDPVTRIEGHLRIDCEIENGVVSKAWASGTMWRGMEEIVKNRDPRDAWMIVQRICGVCTTTHALSSVRAAESALNIDVPVNAQYIRNIILAAHTTHDHIVHFYQLSALDWVDITSALQADPTKASEMLKGVSTWHLNSPEEFTKVQNKIKDLVASGQLGIFANGYWGHPAMKLPPEVNLIAVAHYLQALECQRDANRVVALLGGKTPHIQNLAVGGVANPINLDGLGVLNLERLMYIKSFIDKLSDFVEQVYKVDTAVIAAFYPEWLTRGKGAVNYLSVPEFPTDSKNGSFLFPGGYIENADLSSYRPITSHSDEYLIKGIQESAKHSWYKDEAPQAPWEGTTIPAYDGWSDDGKYSWVKSPTFYGKTVEVGPLANMLVKLASGRESTQNKLN…
WP_002435491.1	WP_002435491.1 - Escherichia hermannii - [NiFe] Group 1c	MSQRITIDPITRIEGHLRIDCEIEQGKVVKAWSSGTMWRGMEEIVKGHDPRDAWIIVQRICGVCTTIHAIASVRAVENALKMEIPVNAQYIRNLILAAHQIHDHIVHFYQLSALDWVDITSALKADPAKAEAMLKGVSTWSLNSAAEFAKVKQKIQALVDSGQLGIFANGYWGHSEMKLSPEVNLIAVAHYLQALECQRDANRIVAILGGKTPHIQNLAVGGVANPINLDAPSVLNLERLMYVKSFIDKLGDFIEQVYKPDAVIFAASYPQWLQLGKAADFYLAVPDLPVDRKGETFAIPGGYMKGADFTTFRPITSHTDKYLIDGIEESGKHAWYKDDQPLKPWEGETNPQYTGWEEDGKYSWVKAPTFYGKPVEVGPLAWLLCGLAAKHEGTVAHYE…
WP_004092218.1	WP_004092218.1 - Hafnia alvei - [NiFe] Group 1c	MSQRITIDPITRIEGHLRIDCEIENGKVTKAWSSGTMWRGMEEIVKGNDPRDAWMIVQRICGVCTTIHAIASVRAVENAIGAEVPVNAQYIRNLIVAAHSIHDHIVHFYQLSALDWVDITAALNADPKKCEAMLKGVSSWSLNSSEEFAKVQQKIRDLVASGQLGIFANGYWGHKAMKLSPEVNLIAVAHYLQALECQRDANRVVAILGGKSPHIQNLAVGGVANPINLDAPSVLNLERLMYVKMFIERLGEFIEQVYKVDAAIIAANYPEWLSLGEGAKHYLSVPELPTDAKGGSFLMPGGYIENGDMSNYRPITSHQDKWLIDGIAESCKHSWYKDDAILKPWEGKTEPNYTGWQDEGKYSWVKSPTFYGKVVEVGPLADLLVKLAAKHPDTVKHFN…
WP_007370146.1	WP_007370146.1 - Kosakonia radicincitans - [NiFe] Group 1c	MSQRITIDPVTRIEGHLRIDCEIENGVVSKAWSSGTMWRGMEEIVKDRDPRDAWIIMQRICGVCTTIHAIASVRAVESALKVNVPLNAQYIRNIILAAHSIHDHIVHFYQLSALDWVDITSALQADPAKAAALLKGISDWPLNSEGEFKAVQDKIKALVASGQLGIFANGYWGHPAMKLPPEVNLIAVAHYLQALECQRDANRIVALLGGKSPHIQNLAVGGVANPINLDGIEVLNLERLMYLKSFIDRLEGFIEQVYKVDTAVIAAFYPEWLSLGKGAVNYLSTPEFPTDAKNGSFLFAGGYIENADLSTFRAITTGDDPFMVKGIQESAKHAWYKDEAPQEPWQGTTLPQYTGWQEEGKYSWVKSPTFYGKTVEVGPLANMLCKLAAKHETTATKLN…
WP_027275754.1	WP_027275754.1 - Leminorella grimontii - [NiFe] Group 1c	MSQRITIDPVTRIEGHLRIDCEIENGVVSKAWASATMWRGMEEIVKDKDPRDAWMIVQRICGVCTTTHALASVRAAESALKIDVPLNAQYIRNIILAAHTTHDHIVHFYQLSALDWVDITSALKADPAKAEALLKGVSSWHQNSAEEFTKVQNKIKSLVASGQLGIFANGYWGHPAMKLPPEVNLIAVAHYLQALECQRDANRVVALLGGKTPHIQNLAVGGVANPINLDGLGTLNLERLMYIKSFIDRLSDFVEQVYKVDTAVIAAFYPEWLALGKGSVNYLSTPEFPTDRKNGSFLFPGGYITNSDLSTFRRIDSQSDEYLIKGIEESAKHAWYKDEEPQAPWEGTTIPNYTGWDADGKYSWVKSPTFYGKAVEVGPLANMLCKLAAGHEATKTKLE…
WP_011201506.1	WP_011201506.1 - Mannheimia succiniciproducens - [NiFe] Group 1c	MTDKKRITIDPITRIEGHLRIDCEIENGVVTNAWSTGTMWRGMENIVKGADPRDAWMIMQRICGVCTTVHAILSVRAVEDAVGAKVPLNAQYIRNMILAAHSIHDHIVHFYQLSAMDWVDITAVLKADPEKAANMLKGVSSWGLNSANEFRNVQTKVKKLADSGQLGIFANGYFGHPAMKLSPEVNLIAVAHYLQALECQRDANRVVALLGGKTPHIQNLAIGGVANPINLDSQAVLNLERLMYVKSCIDRLNDFINQVYKVDTAIFAAYYPEWLNLGKTSGNYLAVPEYPVNAENSEFALTGGYLQNFDLNTFRPITQQKDNFVVQGIKESGKHAWYEDDEALAPWAGLTRPKYTQWDENGKYSWVKAPSFYDDVVEVGPLAYLLTNLAAKNEVTTKH…
WP_004236380.1	WP_004236380.1 - Morganella morganii - [NiFe] Group 1c	MSQRITIDPVTRIEGHLRIDCEIGDGVVTKAWASGTMWRGMEKIVKGKDPRDAWMILQRICGVCTTTHALASVRAVENALNLDVPVNAQYIRNIILAAHTTHDHIVHFYQLSALDWVDITSALKADPAKASAMLNGVSDWPLNSTQEFVRVQDKIKALVESGQLGIFANGYWGHPAMQLPPEVNLIAVAHYLQALECQRDANRIVALLGGKTPHIQNLAVGGVANPINLDGIGVLNLERLMYIKSFIDKLNDFVEQVYKIDTAVIAAFYPQWFETGQGAVNYLSTPEFPTDGKNGSFLFPGGYIENADLATFRPIDSQTDAFLLEGIQESSPHSWYQDEAPQKPWEGTTEPKYTGWDPDGKYSWVKSPTLYGKTVEVGPLANMFCKLAAKHPGTAEKLN…
WP_011092818.1	WP_011092818.1 - Pectobacterium atrosepticum - [NiFe] Group 1c	MSQRITIDPVTRIEGHLRIDCEIEDGKVVKAWSSGTMWRGMEEIVKGNDPRDAWMIVQRICGVCTTIHALASVRAVENALGMEVPINAQYIRNIIAAAHSIHDHIVHFYQLSALDWVDVTSALQADPKKAADLLKGLSNWPLNSEAEFAQVQQKIKNLVGSGQLGIFANGYWGHPAMSLPPEINLIAVAHYLQALECQRDANRIVAILGGKTPHIQNLAVGGVANPINLDSPGVLNLERLMYLKSFIDRLGDFIEQVYLVDTAVIAAHYPEWFTMGRGADCYLCVPELPVDRKSETFLMPGGFLDNGKFRPINNPHDEYLLKGIEESGKHAWYQDDQPLAPWEGLTRPNYTGWQDDGKYSWVKSPTFYGNAVEMGPLAWLLCNLRAGYQPAQHYFTRAN…
WP_010863700.1	WP_010863700.1 - Plesiomonas shigelloides - [NiFe] Group 1c	MSQRITIDPVTRIEGHLRIDCEIANGKVVKAWSSGTMWRGMEEIVQGRDPRDAWMIMQRICGVCTNIHAIGSVRAVESALNLNVPVNAQYIRNIILAASNIHDHVVHFYQLSALDWVDITSALQADPVKASQMLNGVSSWQLNSPQELTKVQNKIRALVDSGQLGIFANGYWGHPTMKLPPEVNLIAVAHYMQALEYQRDASRVVALLGGKSPHIQNLAVGGVANPINLDGIGVLNMERLMYLKTFIDRLNGFIEQVYMPDAAIIASFYPEWLQSGRGVTNYLSVPELPTDNQGGSFLLQGGYIKNGDMSTFRAIDSHKDQFLIDGIAESSKHAWYRDNEPLHPWQGKTRPNYTGWNEDGKYSWVKAPTFYGETVEVGPLANVLCMLAAGHEGTKQHMD…
WP_023580917.1	WP_023580917.1 - Proteus hauseri - [NiFe] Group 1c	MSQRITIDPITRIEGHLRVDCEIDNGKVVKAWSSGTMWRGMEEILKGSDPRDAWIIVQRICGVCTTVHAIASVRAVEDALGMDIPVNAQYIRNLILGSHIIHDHIVHFYQLSAMDWVDITSALQADPEKASAMLKGVSDWHLNSAEEFRKVQKKIQGLVDSGQLGIFANGYWGHSAMKLPPEVNLIAVAHYLQALECQRDANRIVAILGGKTPHIQNLAVGGVANPINLDAPSVLNLERLMYVKSFIDKLGDFVNQVYKVDTAIFAAYYPEWLKIGKGANYYLSVPELPINGNNTEFLLSGGYMEGIDFSTYRPIKNWKDENLKEGIEESGKHAWYEDDEPLKPWEGLTRPKYTGWDENNKYSWVKSPTFYGKPVEVGTLAWLVCGLAGKHEGTVKHYN…
WP_004248989.1	WP_004248989.1 - Proteus mirabilis - [NiFe] Group 1c	MSQRITIDPITRIEGHLRVDCEIDNGKVVKAWSSGTMWRGMEEILKGSDPRDAWIIVQRICGVCTTVHAIASVRAVEDALGMDIPVNAQYIRNLILASHIIHDHIVHFYQLSAMDWVDITAALQADPEKASAMLKGVSQWQLNSAEEFRKVQKKIQDLVDSGQLGIFANGYWGHSAMKLPPEVNLIAVAHYLQALECQRDANRIVAVLGGKTPHIQNLAVGGVANPINLDAPNVLNLERLMYVKHFIDNLGDFIEQVYKVDTAIFAAYYPEWLKIGKGANYYLSVPELPINGNNTEFLLSGGYMEGVDFSTYRPIKDWKDQNLKDGIEESGKHAWYEDDEPLKPWEGLTRPKYTGWDENNKYSWVKSPTFYGKPVEVGTLAWLVCGLAGKHEGTVKHYN…
WP_006535185.1	WP_006535185.1 - Proteus penneri - [NiFe] Group 1c	MSQRITIDPITRIEGHLRVDCEIDNGKVVKAWSSGTMWRGMEEILKGSDPRDAWIIVQRICGVCTTVHAIASVRAVEDALGMDIPVNAQYIRNIILASHILHDHIVHFYQLSAMDWVDITSALQADPEKASAMLKGVSKWQLNSAEEFRKVQKKIQDLVDSGQLGIFANGYWGHSAMKLPPEVNLIAVAHYLQALECQRDANRIVAVLGGKTPHIQNLAVGGVANPINLDAPSVLNLERLMYVKHFIDNLGDFIEQVYKVDTAIFAAYYPEWLKIGKGANYYLSVPELPINGNNTEFLLSGGYMEGVDFSTYRPIKNWKDENLKEGIEESGKHAWYEDDEPLKPWEGLTRPKYTGWDENNKYSWVKSPTFYGKPVEVGTLAWLVCGLAGKHEGTVKHYN…
WP_006659162.1	WP_006659162.1 - Providencia alcalifaciens - [NiFe] Group 1c	MSQRITIDPVTRIEGHLRIDCEIEDGKVTKAWASGTMWRGMEEIVKGKDARDAWMIMQRICGVCTTVHGIISVRTIESALNLEVPVNAQYIRNMILAAHTIQDHIVHFYQLSALDWVDITSALNADPTKAANMLKGVSTWSLNSPEEFTRVQNKIKDLVASGQLGIFANGYWGHPAMKLSPEVNLIAVAHYLQALECQRDANRIVALLGGKTPHIQNLAVGGVANPINLDGLGVLNLERLMYVKSFIDRLGDFIEQVYKIDAAVIASGYPEWLEMGKGAKHYMCVPEMPMDNKNGSFLLPGGYLENGDFSTYRPITSHTDEYLINGIKESSKHAWYKDNEPQAPWEGTTIPDYTGWDDDGKYSWVKAPTFYDKTVEVGPLADLLCKLAAKHEPTEKHFN…
WP_008912430.1	WP_008912430.1 - Providencia burhodogranariea - [NiFe] Group 1c	MSQRITIDPVTRIEGHLRIDCEIEDGKVTKAWASGTMWRGMEEIVKGKDARDAWMIMQRICGVCTTVHGIVSVRTIESALNIDVPVNAQYIRNMILAAHTIQDHIVHFYQLSALDWVDITSALNADPNKAAEILKGISTWPLNSPEEFTRVQEKIKSLVASGQLGIFANGYWGHPAMKLSPEVNLIAVAHYLQALECQRDANRIVALLGGKTPHIQNLAVGGVANAINLDGVGVLNLERLMYLKSFIDRLGDFVEQVYKIDAAVIAAGYPEWLDVGRGAKHYMCMPELPMDGKNGSFLLPGGYLENGDFRTYRPITSHTDEYLINGIKESSKHAWYQENEPQGPWEGTTKPNYTGWDDDGKYSWVKAPTFYDKTVEVGPLADLLCKLAAKHEPTEKHFN…
WP_004257943.1	WP_004257943.1 - Providencia rettgeri - [NiFe] Group 1c	MSQRITIDPVTRIEGHLRIDCEIEDGKVTKAWASGTMWRGMEEIVKGKDPRDAWMIMQRICGVCTTVHGIVSVRTIESALNIDVPVNAQYIRNMILAAHTIQDHIVHFYQLSALDWVDITSALNADPNKAAEILRGVSTWPLNSPEEFTRVQDKIKKLVASGQLGIFANGYWGHPAMKLSPEVNLIAVAHYLQALECQRDANRIVALLGGKTPHIQNLAVGGVANPINLDGVGVLNLERLMYVKSFIDRLGDFIEQVYKIDAAVIAAGYPEWLEVGQGAKHYMCMPEMPMDGKNGNFLLPGGYLENSDFSTYRPITSHTDEYLINGIKESSKHAWYKENEPQAPWEGTTNPDYTGWDDDGKYSWVKAPTFYDKTVEVGPLADLLCKLAAKHEPTEKHFN…
WP_006814152.1	WP_006814152.1 - Providencia rustigianii - [NiFe] Group 1c	MSQRITIDPVTRIEGHLRIDCEIEDGKVTKAWASGTMWRGMEEIVKGKDARDAWMIMQRICGVCTTVHGIISVRTIESALNLEVPVNAQYIRNMILAAHTIQDHIVHFYQLSALDWVDITSALQADPTKAADMLKGVSTWSLNSPEEFTRVQNKIKDLVASGQLGIFANGYWGHPAMKLSPEVNLIAVAHYLQALECQRDANRIVALLGGKTPHIQNLAVGGVANPINLDGLGVLNLERLMYVKSFIDRLGDFIEQVYKVDAAVIAAGYPEWLEVGKGAQHYMCVPEMPMDNKNGSFLLPGGYLENADFSTYRPITSHTDEYLINGIKESSKHAWYKDNEPQAPWEGTTIPDYTGWDDDGKYSWVKAPTFYDKTVEVGPLADLLCKLAAKHEPTEKHFN…
WP_008916675.1	WP_008916675.1 - Providencia sneebia - [NiFe] Group 1c	MSQRITIDPVTRIEGHLRIDCEIENGKVTKAWASGTMWRGMEEIVKGKDARDAWMIMQRICGVCTTVHGIISVRAIESALNIDVPVNAQYIRNMILAAHTIQDHIVHFYQLSALDWVDITSALNADPNKAAEILQGISTWPLNSPEEFTRVQDKIKKLVASGQLGIFANGYWGHPAMKLSPEVNLIAVAHYLQALECQRDANRIVALLGGKTPHIQNLAVGGVANPINLDGIAVLNLERLMYVKSFIDRLSDFIEQVYKIDTAVIAAGYPEWLGMGCGAKHYMCMPELPMDGKNGSFLLPGGYLENGDFSTYRPITSHTDEYVINGIKESSKHAWYKENEPQAPWEGTTNPDYTGWDDDGKYSWVKAPTFYDKTVEVGPLADLLCKLAAKHEPTEKHFN…
WP_000083035.1	WP_000083035.1 - Salmonella bongori - [NiFe] Group 1c	MSQRITIDPVTRIEGHLRIDCEIENGVVSKAWASGTMWRGMEEIVKNRDPRDAWMIVQRICGVCTTTHAISSVRAAESALNIDVPVNAQYIRNIILAAHTTHDHIVHFYQLSALDWVDITSALKADPAKASAMLDGVSNWHLNSAQEFTKVQNKIKDLVASGQLGIFANGYWGHPAMQLPPEVNLIAVAHYLQALECQRDANRVVALLGGKSPHIQNLAVGGVANPINLDSIGTLNLERLMYIKSFIDKLSDFVEQVYKVDTAVIAAYYPEWLERGKGAVNYLSAPEFPTDGKNGSFLFPGGYITNADLSTYRPITSHSDEFLIKGIQESAKHAWYKDEAPQAPWEGTTIPAYDGWSDDGKYSWVKSPTFYGKTVEVGPLANMLCKLAAGRESTQTKLN…
WP_023228387.1	WP_023228387.1 - Salmonella enterica - [NiFe] Group 1c	MSQRITIDPVTRIEGHLRIDCEIENGVVSKAWASGTMWRGMEEIVKNRDPRDAWMIVQRICGVCTTTHAISSVRAAESALNIDVPVNAQYIRNIILAAHTTHDHIVHFYQLSALDWVDITSALKADPEKASAMLDGVSSWHLNSAQEFTKVQNKIKDLVASGQLGIFANGYWGHPAMQLPPEVNLIAVAHYLQALECQRDANRVVALLGGKSPHIQNLAVGGVANPINLDSIGTLNLERLMYIKSFIDKLSDFVEQVYKVDTAVIAAYYPEWLERGKGAVNYLSAPEFPTDGKNGSFLFPGGYITNADLSTYRPITSHSDEFLIKGIQESAKHAWYKDEAPQAPWEGTTIPAYDGWSDDGKYSWVKSPTFYGKTVEVGPLANMLCKLAAGRESTQTKLN…
WP_000083052.1	WP_000083052.1 - Shigella boydii - [NiFe] Group 1c	MSQRITIDPVTRIEGHLRIDCEIENGVVSKAWASGTMWRGMEEIVKNRDPRDAWMIVQRICGVCTTTHALSSVRAAESALNIDVPVNAQYIRNIILAAHTTHDHIVHFYQLSALDWVDITSALQADPTKASEMLKGISTWHLNSPEEFTKVQNKIKDLVASGQLGIFANGYWGHPAMKLPPEVNLIAVAHYLQALECQRDANRVVALLGGKTPHIQNLAVGGVANPINLDGLGVLNLERLMYIKSFIDKLSDFVEQVYKVDTAVIAAFYPEWLTRGKGAVNYLSVPEFPTDSKNGSFLFPGGYIENADLSSYRPITSHSDEYLIKGIQESAKHSWYKDEAPQAPWEGTTIPAYDGWSDDGKYSWVKSPTFYGKTVEVGPLANMLVKLAAGRESTQNKLN…
WP_005020299.1	WP_005020299.1 - Shigella dysenteriae - [NiFe] Group 1c	MSQRITIDPVTRIEGHLRIDCEIENGVVSKAWASGTMWRGMEEIVKNRDPRDAWMIVQRICGVCTTTHALSSVRAAESALNIDVPVNAQYIRNIILAAHTTHDHIVHFYQLSALDWVDITSALQADPTKASEMLKGVSTWHLNSPEEFTKVQNKIKDLVASGQLGIFANGYWGHPAMKLPPEVNLIAVAHYLQALECQRDANRVVALLGGKTPHIQNLAVGGVANPINLDSLGVLNLERLMYIKSFIDKLSDFVEQVYKVDTAVIAAFYPEWLTRGKGAVNYLSVPEFPTDSKNGSFLFPGGYIENADLSSYRPITSHSDEYLINGIQESAKHSWYKDEAPQAPWEGTTIPAYDGWSDDGKYSWVKSPTFYGKTVEVGPLANMLVKLAAGRESTQNKLN…
WP_000083081.1	WP_000083081.1 - Shigella flexneri - [NiFe] Group 1c	MSQRITIDPVTRIEGHLRIDCEIENGVVSKAWASGTMWRGMEEIVKNRDPRDAWMIVQRICGVCTTTHALSSVRAAESALNIDVPVNAQYIRNIILAAHTTHDHIVHFYQLSALDWVDITSALQVDPTKASEMLKGVSTWHLNSPEEFTKVQNKIKDLVASGQLGIFANGYWGHPAMKLPPEVNLIAVAHYLQALECQRDANRVVALLGGKTPHIQNLAVGGVANPINLDGLGVLNLERLMYIKSFIDKLSDFVEQVYKVDTAVIAAFYPEWLTRGKGAVNYLSVPEFPTDSKNGSFLFPGGYIENADLSSYRPITSHSDEYLIKGIQESAKHSWYKDEAPQAPWEGTTIPAYDGWSDDGKYSWVKSPTFYGKTVEVGPLANMLVKLAAGRESTQNKLN…
WP_000083066.1	WP_000083066.1 - Shigella sonnei - [NiFe] Group 1c	MSQRITIDPVTRIEGHLRIDCEIENGVVSKAWASGTMWRGMEEIVKNRDPRDAWMIVQRICGVCTTTHALSSVRAAESALNIDVPVNAQYIRNIILAAHTTHDHIVHFYQLSALDWVDITSALQADPTKASEMLKGVSTWHLNSPEEFTKVQNKIKDLVASGQLGIFANGYWGHPAMKLPPEVNLIAVAHYLQALECQRDANRVVALLGGKTPHIQNLAVGGVANPINLDGLGVLNLERLMYIKSFIDKLSDFVEQVYKVDTAVIAAFYPEWLTRGKGAVNYLSVPEFPTDSKNGSFLFPGGYIENADLSSYRPITSHSDEYLIKGIQESAKHSWYKDEAPQAPWEGTTIPAYDGWSDDGKYSWVKSPTFYGKTVEVGPLANMLVKLAAGRESTQNKLN…
WP_002443827.1	WP_002443827.1 - Shimwellia blattae - [NiFe] Group 1c	MSQRITIDPITRIEGHLRIDCEIDQGKVVKAWSSGTMWRGMETILKGQDPRDAWIIVQRICGVCTTIHAIASVRAVENALDMEVPVNAQFIRNMIVAAHQIHDHIVHFYQLSALDWVDITSALQADPHKAEAMLKGISSWGLNNAATFTSVQQKIKGLVDSGQLGIFANGYWGHPAMKLSPEANLIAVAHYLQALECQRDANRIVAILGGKSPHIQNLAVGGVANPINLDAPSVLNLERLMYVKSFIDKLGDFITQVYQVDAMLFAANYPQWLEQGKGAHQYLAAPELPMDSKGGSFAMAGGYLQGHDFSTFRPITSHRDPWLINGITESAKHAWYTEDQPLKPWEGSSEPHYTGWQEDGKYSWVKSPSFNGKPVEVGPLAWLLCGLASSHPGTLQHYG…
WP_004703021.1	WP_004703021.1 - Yersinia aldovae - [NiFe] Group 1c	MSQRITIDPVTRIEGHLRIDCEIEDGKVIKAWSSGTMWRGMEEILQGNDPRDAWMIVQRICGVCTTIHAIASVRAVENALGMEVPVNAQHIRNLILAAHSIHDHIVHFYQLSALDWVDITSALQASPQKAAAMLSGLSSWPLNSAEEFTRVQQKIKDLVASGQLGIFANGYWGHPAMALPPEVNLIAVAHYLQALECQRDANRIVAVLGGKTPHIQNLAVGGVANPINLDMPSVLNLERLMLVKSFIDRLGSFIEQVYKVDTAVIAAHYPNWLNLGKGADDYLSVPELPTDRKGETFLLPGGYLENGTFRPITNHNDPYLIEGIAESGKHAWYQDDEPLAPWEGKTNPNYTGWQEDGKYSWVKAPTFYGKTVEVGPLAWLMCGLAAGHTLTKQHFTDIG…
WP_005275315.1	WP_005275315.1 - Yersinia bercovieri - [NiFe] Group 1c	MIKAWSSGTMWRGMEEILQGNDPRDAWMIVQRICGVCTTIHAIASVRAVENALGMEVPVNAQHIRNLILAAHSIHDHIVHFYQLSALDWVDVTSALQASPQKAAAMLSGLSSWPLNSAEEFTRVQQKIKDLVASGQLGIFANGYWGHPAMALPPEVNLIAVAHYLQALECQRDANRIVAVLGGKTPHIQNLAVGGVANPINLDMPSVLNLERLMLVKSFIDRLGSFIEQVYKVDTAVIAAHYPGWLHLGKGADNYLSVPELPTDRKGETFLLPGGYLENGRFRPIANHNDPYLIKGIAESGKHAWYQDDEPLAPWEGKTNPNYTGWQEDGKYSWVKAPTFYGKTVEVGPLAWLMCGMAADHGPTKQHFSDIGAAYQQLSGQGITAEQLPSTLGRIIGRA…
WP_013650389.1	WP_013650389.1 - Yersinia enterocolitica - [NiFe] Group 1c	MSQRITIDPVTRIEGHLRIDCEIEDGKVIKAWSSGTMWRGMEEILQGNDPRDAWMIVQRICGVCTTIHAIASVRAVENALGMEVPVNAQHIRNLILAAHSIHDHIVHFYQLSALDWVDVTSALQASPQKAAAMLSGLSSWPLNSAEEFTRVQQKIKDLVASGQLGIFANGYWGHPAMALPPEVNLIAVAHYLQALECQRDANRIVAVLGGKTPHIQNLAVGGVANPINLDMPSVLNLERLMLVKSFIDRLGSFIEQVYKVDTAVIAAHYPNWLNLGKGADYYLSVPELPIDRKGENFLLPGGYLENGTFRPIANHNDPYLIKGIAESGKHAWYQDDEPLAPWEGKTNPNYTGWQEDGKYSWVKAPTFYGKTVEVGPLAWLMCGLAAGHAPTKQHFTDIG…
WP_004711883.1	WP_004711883.1 - Yersinia frederiksenii - [NiFe] Group 1c	MWRGMEEILQGNDPRDAWMIVQRICGVCTTIHAIASVRAVENSLGMEVPVNAQHIRNLILAAHSIHDHIVHFYQLSALDWVDITSALQASPRKAAEMLRGLSSWSLNSEQEFARVQQKIKDLVASGQLGIFANGYWGHPAMALPPEVNLIAVAHYLQALECQRDANRIVAVLGGKTPHIQNLAVGGVANPINLDMPSVLNLERLMLVKSFIDRLGSFIEQVYKVDTAVIAAHYPDWLNLGKGADYYLSVPELPIDRKGETFLLPGGYLENGTFRPIVNHNDPYLIKGIAESGKHAWYKDDEPLAPWEGKTNPNYTGWQEDGKYSWVKAPTFYGKTVEVGPLAWLMCGIAADHGPTKQHFNDIGAAYHTLSGQSIRAEQLPSTLGRIIGRAVHCCVLHET…
WP_005188096.1	WP_005188096.1 - Yersinia intermedia - [NiFe] Group 1c	MWRGMEEILQGNDPRDAWMIVQRICGVCTTIHAIASVRAVENALGMEVPVNAQHIRNLILAAHSIHDHIVHFYQLSALDWVDVTSALQASPQKAAAMLSGLSSWPLNSAEEFSRVQQKIKDLVASGQLGIFANGYWGHPAMALPPEVNLIAVAHYLQALECQRDANRIVAVLGGKTPHIQNLAVGGVANPINLDMPSVLNLERLMLVKSFIDRLGSFIEQVYKVDTAVIAAHYPGWLNLGKGADYYLSVPELPTDRKGETFLLPGGYLDKGTFRPIANHNDPYLIKGIAESGKHAWYQDDEPLAPWEGKTNPNYTGWQEDGKYSWVKAPTFYGKTVEVGPLAWLMCGLAADHAPTKQHFSDIGAAYQKLSGQAITQDQLPSTLGRIIGRAVHCCVLHET…
WP_004389983.1	WP_004389983.1 - Yersinia kristensenii - [NiFe] Group 1c	MWRGMEEILQGNDPRDAWMIVQRICGVCTTIHAIASVRAVENALGMEVPVNAQHIRNLILAAHSIHDHIVHFYQLSALDWVDVTSALQASPQKAAAMLSGLSSWPLNSAEEFTRVQQKIKDLVASGQLGIFANGYWGHPAMALPPEVNLIAVAHYLQALECQRDANRIVAVLGGKTPHIQNLAVGGVANPINLDMPSVLNLERLMLVKSFIDRLGSFIEQVYKVDTAVIAAHYPGWLNLGKGADDYLSVPELPTDRKGETFLLPGGYLENGTFRPITNHNDPYLIKGIAESGKHAWYQDDEPLAPWEGKTNPNYTGWQEEGKYSWVKAPTFYGKTVEVGPLAWLMCGLAAGHAPTKQHFTDIGAAYQKLSGQAITAEQLPSTLGRIIGRAVHCCVLHET…
WP_004877367.1	WP_004877367.1 - Yersinia mollaretii - [NiFe] Group 1c	MWRGMEEILQGNDPRDAWMIVQRICGVCTTIHAIASVRAVENALGMEVPVNAQHIRNLILAAHSIHDHIVHFYQLSALDWVDITSALQASPQKAAALLSGLSSWPLNSAEEFTRVQQKIKDLVASGQLGIFANGYWGHPAMALPPEVNLIAVAHYLQALECQRDANRIVAVLGGKTPHIQNLAVGGVANPINLDMPSVLNLERLMLVKSFIDRLGSFIEQVYKVDTAVIAAHYPGWLHLGKGADYYLSVPELPTDRKGETFLLPGGYLDNGKFRPIANHNDPYLIQGIAESGKHAWYQDDEPLAPWEGKTNPNYTGWQEDGKYSWVKAPTFYGKTVEVGPLAWLMCGIAAGHEPTQQHFSDIGAAYQKLSGQGITAEQLPSTLGRIIGRAVHCCVLHET…
WP_004716848.1	WP_004716848.1 - Yersinia rohdei - [NiFe] Group 1c	MRIDCEIENGKVIKAWSSGTMWRGMEEILQGNDPRDAWMIVQRICGVCTTIHAIASVRAVENALGMEVPVNAQHIRNLILAAHSIHDHIVHFYQLSALDWVDVTSALQASPQKAAAMLSGLSSWPLNSEQEFTRVQQKIKDLVASGQLGIFANGYWGHPAMALPPEVNLIAVAHYLQALECQRDANRIVAVLGGKTPHIQNLAVGGVANPINLDMPSVLNLERLMLVKSFIDRLGSFIEQVYKVDTAVIAAHYPGWLNLGKGADYYLSVPELPIDRKGETFLLPGGYLANGTFRPIANHNDPYLIKGIAESGKHAWYQDDEPLAPWEGKTNPKYTGWQEDGKYSWVKAPTFYGKTVEVGPLAWLMCGMAAGHAPTKQHFSDIGAAYQQLSGQAITAEQL…
WP_006819763.1	WP_006819763.1 - Yokenella regensburgei - [NiFe] Group 1c	MSQRITIDPVTRIEGHLRIDCEIEAGKVVKAWSSGTMWRGMEEIVQGNDPRDAWMIVQRICGVCTTIHALASVRAVENALGMEVPVNAQYIRNIIAAAHSIHDHIVHFYQLSALDWVDVTSALKADPQKAADLLRGLSTWSLNSAAEFSKVQQKIQALVDSGQLGIFANGYWGHPAMALPPEVNLIAVAHYLQALECQRDANRIVAVLGGKTPHIQNLAVGGVANPINLDSPGVLNLERLMYLKSFIDKLGDFIEQVYLVDSAVIAAHYPQWLEMGKGADCYLCVPELPVDRKGDHFLLPGGYMEKGVFRPIINQRDEYLLKGIEESGKHAWYQDDQPLAPWEGLTRPNYTGWQEEGKYSWVKAPTFYGNAVEMGPLAWLLCSLQAGHQPTQATFARVN…
WP_005605173.1	WP_005605173.1 - Actinobacillus pleuropneumoniae - [NiFe] Group 1c	MTTKQRITIDPVTRIEGHLRIDCEIEDGKVTNAWSSGTMWRGMENIIQGKDPRDAWMIMQRICGVCTTVHAIVSVRAVEDAIGAKVPLNAQYIRNMILAAHTMHDHIVHFYQLSAMDWVDITSALEADPEKAEAMLKGVSTWSLNSANEFRNVQNKLKALVASGQLGIFANGYFGHPAMKLPPEVNLIAVAHYLQALECQRDANRIVALLGSKTPHIQNLAIGGVANPINLDAQSVLNLERLMFVKSCIDKLNDFVNQVYKIDTAVIAAHYPEWLQLGKTSRNYLSVPEYPLNEDNTKFVLSGGYIENGDLSTFRNITDYKDEFLLKGIKESGKHAWYEDDEALEPWAGLTRPKYTGWQEDGKYSWVKAPSFYNKVVEVGPLAYLMCGLATENKLTVKH…
WP_005576256.1	WP_005576256.1 - Aggregatibacter actinomycetemcomitans - [NiFe] Group 1c	MSEKKRISIDPITRIEGHLRIDCEIEDGKVTNAWSSGTMWRGMENIVKGADPRDAWMIMQRICGVCTTVHAIISVRAVEDAIGAKVPVNAQYIRNMILAAHSIHDHIVHFYQLSAMDWVDITSALQADPEKAADMLKGVSTWSLNSANEFRNVQKKIQALVDSGQLGIFANGYFGHPTMKLPPEVNLIAVAHYLQALECQRDANRVVALLGSKTPHIQNLAIGGVANPINLDSQAVLNLERLMFVKACIDRLTDFINQVYKVDAAVFAAYYPEWLSLGKTSGNYLSVPEYPIDANNSQFMLKGGYIENSDLSTFRAIDQQKDEFVVKGIKESGKHAWYEDDEPLEPWAGLTRPKYTGWQDDGKYSWVKAPTFYGKVVEVGPLAYLMCGLAADDKPTVSH…
WP_012771488.1	WP_012771488.1 - Aggregatibacter aphrophilus - [NiFe] Group 1c	MSEKKRISIDPITRIEGHLRIDCEIENGVVTNAWSSGTMWRGMENIVKGADPRDAWMIMQRICGVCTTVHAIISVRAVEDAIGAKVPVNAQYIRNMILAAHSIHDHIVHFYQLSAMDWVDITAALQADPEKAADMLKGVSTWSLNSANEFRNVQKKIQALVDSGQLGIFANGYFGHAAMKLPPEVNLIAVAHYLQALECQRDANRVVALLGSKTPHIQNLAIGGVANPINLDSQAVLNHERLMFVKACIDRLTDFINQVYKVDAAVFAAHYPEWLSLGKTSGNYLSVPEYPIDADNSKFMLKGGYVENGDLSTFRPIEQQKDEFVVKGIKESSKHAWYEDDEPLEPWAGLTRPKYTGWQDDGKYSWVKAPTFYGKVVEVGPLAYLICGLAANDTPTVNH…
WP_006718275.1	WP_006718275.1 - Aggregatibacter segnis - [NiFe] Group 1c	MSEKKRISIDPITRIEGHLRIDCEIENGVVTNAWSSGTMWRGMENIVKGADPRDAWMIMQRICGVCTTVHAIISVRAVEDAIGAKVPVNAQYIRNMILAAHSIHDHIVHFYQLSAMDWVDITAALKADPEKAADMLKGVSTWSLNSANEFRNVQKKIQALVDSGQLGIFANGYFGHAAMKLPPEVNLIAVAHYLQALECQRDANRVVALLGSKTPHIQNLAIGGVANPINLDSQAVLNQERLMFVKACIDRLTDFINQVYKVDAAVFAAYYPEWLNLGKTSGNYLSVPEYPIDADNSKFMLKGGYIENGDLSTFRPIDQQKDEFVVKGIKESGKHAWYEDDEPLEPWAGLTRPKYTGWQDDGKYSWVKAPTFYGKVVEVGPLAYLICGLAANDKPTVTH…
WP_005638557.1	WP_005638557.1 - Haemophilus haemolyticus - [NiFe] Group 1c	MTEKKRISIDPITRIEGHLRIDCEIENGVVTNAWSSGTMWRGMENIVKGSDPRDAWMIMQRICGVCTTVHAIMSVRAVEDALGAKVPVNAQYIRNMILSAHSMHDHIVHFYQLSAMDWVDITAALNADPDKAAEMLKGVSTWGLNSANEFRNVQNKIKSLVESGQLGIFANGYFGHPAMKLPPEVNLIAVAHYLQALECQRDCNRIVALLGGKTPHIQNLAIGGVANPINLDSQSVLNLERLMFVKSCIDRLNDFVTQVYRVDAAIIAAYYPEWLNLGKTSGNYLSVPEYPIDGDNSKFVLTGGYIENFDISSFRPITQQKDEFVVKGIKESGKHAWYEDDEPLEPWAGLTRPKYTGWQDEGKYSWVKAPSFYGKVVEVGPLAYLMCNLANENKDTLHH…
WP_014064532.1	WP_014064532.1 - Haemophilus parainfluenzae - [NiFe] Group 1c	MSEKKRISIDPITRIEGHLRIDCEIENGVVTNAWSSGTMWRGMENIVKGADPRDAWMIMQRICGVCTTVHAIISVRAVEDAIGAKVPVNAQYIRNMILAAHSIHDHIVHFYQLSAMDWVDITAALQADPEKAADMLKGVSTWSLNSANEFRNVQKKIQALVDSGQLGIFANGYFGHAAMKLPPEVNLIAVAHYLQALECQRDANRVVALLGSKTPHIQNLAIGGVANPINLDSQAVLNHERLMFVKACIDRLTDFINQVYKVDAAVFAAYYPEWLSLGKTSGNYLSVPEYPIDADNSKFMLKGGYVENADLSTFRPIDQQKDEFVVKGIKESGKHAWYEDDEPLEPWAGLTRPKYTGWQDDGKYSWVKAPTFYGKVVEVGPLAYLICGLAANDTPTVNH…
WP_007243608.1	WP_007243608.1 - Haemophilus pittmaniae - [NiFe] Group 1c	MTEKQRISIDPITRIEGHLRIDCEIENGKVTNAWSSGTMWRGMENIVKGADPRDAWMIMQRICGVCTTVHAIISVRAVEDAIGAKVPVNAQYIRNMILAAHNIHDHIVHFYQLSAMDWVDITAALQADPEKAAEMLKGVSTWSLNSANEFRNVQKKVQALVDSGQLGIFANGYFGHPAMKLPPEVNLIAVAHYLQALECQRDANRVVALLGGKTPHIQNLAIGGVANPINLDSQAVLNLERLMFVKSCIDRLTDFINQVYKVDAAVFGAYYPEWFELGKTSGNYLSVPEYPIDANNSVFMLKGGYVENYGLGTFREITQQKDDFVVKGIKESGKHAWYEDDQPLEPWAGLTRPKYTGWQDDGKYSWVKSPTFYGKVVEVGPLAYLMTGIAANDKPTMTH…
WP_005760858.1	WP_005760858.1 - Pasteurella bettyae - [NiFe] Group 1c	MTDKKRITIDPITRIEGHLRIDCDIENGVVTNAWSTGTMWRGMENIVKGADPRDAWMIMQRICGVCTTVHAILSVRAVEDAVGAKVPANAQYIRNMILSAHSIHDHIVHFYQLSAMDWVDITAALKADPKKASDMLKGISTWSLNSENEFRNVQVKIKKLADSGQLGIFANGYFGHPAMKLPPEVNLIAVAHYLQALECQRDANRVVALLGSKSPHIQNLAIGGVANPINLDSPAVLNQERLLYVKACIDRLGDFINQVYKVDAAVFAAFYPEWLTIGKTSGNYLAAPEYPLDGNNDKFALTGGYIENFDMNTFRPITTQKDNFVVQGIKESGKHSWYEDDKALAPWAGLTRPKYTGWDENAKYSWVKAPSFYDKVVEVGPLACLLTNLAAKNEITTKH…
WP_022854121.1	WP_022854121.1 - Thermodesulfatator atlanticus - [NiFe] Group 1c	MAHKVTIDPVTRIEGHLRIDIEVDGGQITNAWSSGQMWRGIEIILKGKKPEDAWAFAQRICGVCTTVHALASVRSVEDALNLEIPLNAQYIRNIIICAHALHDHIVHFYHLSALDWVDVVSALQADPKKAAEIGQSLSPWPGNNVNRMREVQEKLKAFVASGQLGPFENGYWGHPAMKLPPEVNLLAVSHYLEALEYQYKANQIVAIFGGKTPHIQSVVVGGVALAVNPDNEATLNMERILFAQKLFEEVKKFVHEVYLVDVIAVGAFYKEWLKYGAGVKNYLAVPDLPLDTKGEVFDLPGGTIFNGDLSSVTPIKSFKDPYFRENVAECIAHSWYKGNWTKHPWEEETEPYYTDFQPDGKYSWSKAPRFKGEVMQVGPLAQVLVGYALDHELTKKWVD…
WP_013906919.1	WP_013906919.1 - Thermodesulfatator indicus - [NiFe] Group 1c	MAHKVTIDPVTRIEGHLRIDIEVDGGQITNAWSSGQMWRGIELIVKGKDPKDAWAFVQRICGVCTTVHALASVRAVEDALNLEIPINAQYVRNVIMAAHSLHDHIVHFYHLSALDWVDVVSALEADPKKAADLAQSISPWPGNNVNRFREVQEKLKAFVASGQLGPFENGYWGHPAMKLPPEVNLMAVSHYLEALEYQYKANQIVAIFGGKSPHIQTVVVGGVALAINPDNEATLNMERILFAQKLFEEVKKFVHQVYLPDVIAVGALYKDWLQYGAGVKNYLAVPDLPLDTKGETFDLPGGTIFNGNLAGVKPIKSFKDPYFRENVAECIAHSWYEGDWTKHPWEEETVPHYTDFQPDGKYSWSKAPRFKGEVMQVGPLAQVLVGYALGHELTKKWVD…
WP_013909681.1	WP_013909681.1 - Thermodesulfobacterium geofontis - [NiFe] Group 1c	MGKKITIDPITRIEGHLRIDVEVDGGKIVNAWSSAQMWRGFEVILKGRDPRDAWLFTQRICNVCTTVHAIASVRAVENALGMEIPLNAQLVRNIIIAAHGIHDHLVHFYHLSALDWVDIVSALKADPKKTAELAQSLSDWEGNSVTYFKAVKEKLKAFVESGQIGPFTNGYWGHPQMKLPPEANLMAVAHYLSALEYQFLPNKAVAIFGGKNPNIQTLAVGGIALAIDPNEEAALNMERLDLAREVLLQVKDFVQKVYLNDVIAVGCLYKEWTKIGGGVPNYLAVPDMPLDTKGTQFDLPGGTIFNRDLGTFTPIKSFNDPYFRDNVTEDVIHSWYKDTGPRHPWQGETVPNYTDFNPDGKYSWSKAPRFKGEPMQVGPVAQVLAGIASKHEPTMKWVN…
WP_028840815.1	WP_028840815.1 - Thermodesulfobacterium hveragerdense - [NiFe] Group 1c	MAKRITIDPITRIEGHLRIDVEVDGGKVVNAWSSGQMWRGIEIILKGRDPRDAWAFTQRFCGVCTTVHAMASVRSVENALGMEIPLNAQYVRNIILCAHALHDHMVHFYHLSALDWVDIVSALQADPKKTAELAQSLSHWEGNSVTYFKKVKETLQKFVEKGQIGPFTNGYWGHPQMKLPPEVNLLAVAHYLTALDYQFDANKVVAIFGAKTPHIQTLVVGGVALAINPDNLATLNAERLDYARELLMKVKHFIQEVYLNDVIAVGCLYKDWFKIGRGVTNYLAVPDLPLDTKGTVFDLPGGTIFNGDLSTYTPIKSFNDPYFRDNVTESVAHSWYKDTGPRHPWQGETVPNYTDFNPNGKYSWSKAPRFKGEPMQVGPLAQVLVGIATKHELTMKWVN…
WP_023457248.1	WP_023457248.1 - Asticcacaulis sp. AC466 - [NiFe] Group 1d	MSLHQTPDGFQLDNGGRRIVVDPVTRIEGHMRCEVNVDSNNIIRNAVSTGTMWRGLEVILKGRDPRDAWAFVERICGVCTGCHALASVRAVENALGIDIPHNAYLIREIMAKVLQIHDHIVHFYHLHALDWVNPVNALKADPKATSALQQMVSPSHPNSSPGYFRDVQTRLKQFVESGQLGIFKNGYWSNPAYQLSPEADLMAVTHYLEALDFQKNIVKVHTIFGGKNPHPNYMVGGVPCAINIDGDMAAGAPLNMERLNFVQARLQEALAFTVNVYIPDVIAIASFYKGWLYGGGLSAKNVMDYGDYATVKGDKSTDKLPGGVILNGNWNEVFPIDPADPEQVQEFVQHSWYKYPDEAKGLHPWDGVTEPHYELGPKSVGTKTNIQALDEEAKYSWIK…
WP_018391449.1	WP_018391449.1 - Ancylobacter sp. FA202 - [NiFe] Group 1d	MTIQTPNGFTLDTSGKRIVVDPVTRIEGHMRCEVNVDSDNIIRNAVSTGTMWRGLEVILKGRDPRDAWAFVERICGVCTGCHALASVRAVEDALQIKIPNNAFLIREIMAKVLQWHDHVVHFYHLHALDWVNPINALKADPKATSQLQQMVGPDHPNSSPGYFRDVQNRLKKFVESGQLGLFKNGYWDNPAYKLPPEADLMAVTHYLEALDFQKEIVKVHTIFGGKNPHPNYMVGGVPCAINMDGDMAAGAPLNMERLNFVKLKLQEAFEFSKNVYVPDVIAIASFYKGWLYGGGLSGLNVMDYGDYESIQGQKSTDRLPGGVILNGNWAEVHPIDPRDPGQVQEFVTHSWYTYGEGDADKGLHPWDGVTEPQYKLGPDAKGTRTDIQQIDENAKYSWI…
WP_012169130.1	WP_012169130.1 - Azorhizobium caulinodans - [NiFe] Group 1d	MTIQTPNGFSLDNAGRRIVVDPVTRIEGHMRCEVNVDANNVIRNAVSTGTMWRGLEVILKGRDPRDAWAFVERICGVCTGCHALTSVRAVEDALQIKIPNNAFLIREIMAKVLQWHDHVVHFYHLHALDWVNPVNALKADPKATSALQQSISNHSKSSPGYFRDVQNRLKTFVESGQLGIFKNGYWDNPAYKLPPEADLLAVTHYLEALDFQREIVKVHTIFGGKNPHPNYMVGGVPCAINMDGDMSAGAPLNMERLNFVKLKLQEALEFSANVYVPDVIAIASFYKDWLYGGGLSALNVMDYGDYEAIQGQKSTDRLPGGVILGGKWDEIHPIDPRDPAQVQEFVTHSWYTYGSGNNDKGLHPWDGVTEPKYELGPAAKGTKTNIEAVDEAAKYSWIK…
WP_029004862.1	WP_029004862.1 - Azorhizobium doebereinerae - [NiFe] Group 1d	MTIQTPNGFSLDTAGRRIVVDPVTRIEGHMRCEVNVDSNNVIRNAVSTGTMWRGLEVILKGRDPRDAWAFVERICGVCTGCHALTSVRAVEDALNIKIPNNAFLIREIMAKVLQWHDHVVHFYHLHALDWVNPVNALKADPKATSALQQAISNHSKSSPGYFRDVQNRLKTFVESGQLGIFKNGYWDNPAYKLPPEADLLAVTHYLEALDFQREIVKVHTIFGGKNPHPNYMVGGVPCAINMDGDMSAGAPLNMERLNFVKLKLQEAFEFSQNVYVPDVIAIASYYKDWLYGGGLSATNVMDYGDYEAIQGQKSTDRLPGGVILGGNWNEVHPIDPRDPEQVQEFVTHSWYTYGAGNNDKGLHPWDGVTEPNYQLGPAAKGTKTNIEAVDEAAKYSWIK…
WP_012384150.1	WP_012384150.1 - Beijerinckia indica - [NiFe] Group 1d	MNVQTPNGFTLDNSGRRIVVDPLTRIEGHMRCEVNVDADNIIRNAVSTGTMWRGLEVILKGRDPRDAWAFVERICGVCTGCHALASVRAVEDALDIRIPYNAFLIRQIMSKVLAWHDHVVHFYHLHALDWVNPVNALKADPRATSALQQAVSPNHPLSSPGYFRDVQNRLKKFVESGQLGIFKNGYWDSKAYLLPPEADLMAVTHYLEALDFQKEIVKIHTIFGGKNPHPNYLVGGVPCAINMEGDMAAGAPLNMERLNFVKQKIDEAFEFSKNVYVPDVIAIASFYKGWLYGGGLSATNVLDYGDYPTSQEDKSTDRLPGGVILGGNWDEIHPVDARDPEQVQEFVTHSWYTYGGGRENVGLHPWDGVTDSHFELGAGTKGTRTNIQEIDENAKYSWV…
WP_029356678.1	WP_029356678.1 - Bosea sp. 117 - [NiFe] Group 1d	MTIQTPNGFTLDTSGKRVVVDPVTRIEGHMRCEVNVDSNNVIRNAVSTGTMWRGLEVILKGRDPRDAWAFVERICGVCTGCHALASVRAVEDALQIKIPTNAHLIREIMAKVLQWHDHVVHFYHLHALDWVNPVNALKADPKATSQLQQMVGPDHPMSSPGYFRDIQNRLKKFVESGQLGIFKNGYWDNPAYKLSPEADLMAVAHYLEALDFQKEIVKVHTIFGGKNPHPNYMVGGVPCAINMDGNMAAGAPLNIERLYFVRQRLLEAFEFSKNVYVPDVIAIASFYKEWLYGGGLSATNVLDYGDYELVPGDKSSEQLPGGVILNGNWDEVHPIDPRDPEQVQEFVAHSWYSYGDETRGLHPWDGVTQPKYELGPNAKGTRTDIRQLDEAAKYSWIKS…
WP_028336746.1	WP_028336746.1 - Bradyrhizobium elkanii - [NiFe] Group 1d	MAVRTPNGFNLDRSGKRIVIDPLTRIEGHLRVEANLDSDSVIRNAVSSGTMWRGIEVILRGRDPRDAWAFTERICGVCTGTHALTSVRAVENALGITIPENANSIRNIMQLCLLVHDHLVHFYHLHALDWVDVVSALKADPKSTSALVQSISPWPLSSPGYFKDLQIRLTKFFESGQHGPFKNGYWGHPAYKLPPEANLMAVAHYLEALDFQKEIVKIQAVYGGKNPHPNWLVGGVPCPINMDGTGAVGALNMERLNLISSIIDRSIEFVEQVYLPDIAVIGSFYKDWLHGGGLSGQSVMSYGDIPENANDCSAKSLKLPRGVILGGNLNEILPIDHGDPEQIQEYVAHSWYKYPSEFSGLHPWDGITEPSFQLGAKVKGSRTNIQELDEGGKYSWIKA…
WP_028135606.1	WP_028135606.1 - Bradyrhizobium japonicum - [NiFe] Group 1d	MGIQTPNGFNLDNSGKRIVVDPVTRIEGHMRVEVNVDADNVIRNAVSTGTMWRGIEVILRNRDPRDAWAFTERICGVCTGTHALTSVRAVENALGITIPENANSIRNLMQLALQVHDHIVHFYHLHALDWVDVVSALSADPRATSTLAQSISNWPLSSPGYFKDLQTRLKKFVDSGQLGPFKNGYWGSKAYRLPPEANLMAVAHYLEALDFQKEIVKIHTVFGGKNPHPNWLVGGVPCPINVDGTGAVGAINMERLNLISSIIDQLIQFNEQVYLPDVAAIGSFYKDWLYGGGLSGKSVLSYGDVPEHANDYSDKSLKLPRGAIINGNLSEVFPVDLANPDEIQEFVVHSWYKYPDETKGLHPWDGVTEPNYVLGPKAKGTKTAIEELDEGGKYSWIKA…
WP_015668917.1	WP_015668917.1 - Bradyrhizobium oligotrophicum - [NiFe] Group 1d	MGIQTPNGFNLDNSGKRIVVDPVTRIEGHMRVEVNVDSDNVIRNAVSTGTMWRGIEVILRNRDPRDAWAFTERICGVCTGTHALTSVRAVENALGITIPENANSIRNLMQLALQVHDHIVHFYHLHALDWVDVVSALSADPKATSTLAQSISSWPLSSPGYFRDLQTRLKKFVESGQLGPFKNGYWGSKAYKLPPEANLMAVAHYLEALDFQKDIVKIHTIFGGKNPHPNWLVGGVPCPINVDGTGAVGAINIERLNLVSSIIDRLIEFNELVYLPDVAAIGSFYKDWLYGGGLSGKSVLAYGDVPEHANDYSAKSLKLPRGAIINGNLSEVFPVDHTNPDEIQEFVVHSWYKYPDETKGLHPWDGITEPNYVLGPNAKGTKTDIKELDEGGKYSWIKA…
WP_018240255.1	WP_018240255.1 - Ensifer sp. BR816 - [NiFe] Group 1d	MTIDTANGFTLDNSGKRIVVDPVTRIEGHMRLEVNLDENNIIRNAVSTGTMWRGIEVILKNRDPRDAWAFTERICGVCTGTHALTSVRAVENALEITIPENANSIRNLMQLALQVHDHVVHFYHLHALDWVDVVSSLSADPKATSALAQSVSDWPLSSPGYFKDVQTRLKKFVQSGQPGPFRNGYWGNASYKLPPEANLMALTHYLEALDFQKEIVKIHSIFGGKNPHPNWLVGGVPCPINIDGTGGVGAINMERLNMVTSIIDQLIEFNDKVYLPDIMAIGSFYKGWLYGGGLAGKNMLAYGDVPEHANDYSDANLKLPRGAIIKGNLAEVHPIDHADPEQIQEFVTHSWYKYPDETKGLHPWDGVTEPHYELGPNAKGTKTRIEQLDEGAKYSWIKA…
WP_008838370.1	WP_008838370.1 - Mesorhizobium alhagi - [NiFe] Group 1d	MGIQTPNGFNLDTSGQRVVVDPVTRIEGHMRCEVNIDENSIIRNAVSTGTMWRGLEVILKGRDPRDAWAFTQRICGVCTGTHALTSVRAVEDALGIMIPENANSIRNIMQLSLQVHDHLVHFYHLHALDWVNPVNALRADPKATSELQQAVSPSHPMSSPGYFRDIQNRLRKFVESGQLGPFKNGYWTNPAYLLPPEADLMAVTHYLEALDFQKEIMTTRTIFGGKDTHPNWLVGGVPCAINIDGEMAAGAPINMERLNYVRSVIERTIAFVDNVYVPDIIAIGNLYKAWLYGGGLSGKSVLAYGDIPDKANDHSAANLMMPQGAIINGNLKEVLPVDLRDPEQIQEFVPHSWYKYPDEAKGLHPWDGVTQPHYELGPNAKGTRTNIIELDESAKYSWI…
WP_006205723.1	WP_006205723.1 - Mesorhizobium amorphae - [NiFe] Group 1d	MSIQTPNGFTLDNSGKRIVVDPVTRIEGHMRVEVNVDANNVIRNAVSTGTMWRGIEVILKNRDPRDAWAFTERICGVCTGAHALTSVRAVENALGITIPENANSIRNLMQLALQVHDHVVHFYHLHALDWVDVVCALKADPKATSQLAQSVSDWALSSPGYFKDIQTRLKKFVESGQLGPFKNGYWGNASYKLPPEANLMAVAHYLEALDFQKEIVKIHTIFGGKNPHPNWLVGGLPCPINIDGTGAVGAINIERLNHVSSIIDQLIEFNEKVYVPDVMAIGSFYRDWLFGGGLSGKNVLAYGDVPEHANDYSEASLKLPRGAIINGNLADILPIDLADPEQIQEFVIHSWYKYPHEAKGLHPWDGVTEPHYELGPNAKGTKTNIQELDEGGKYSWIKA…
WP_016919626.1	WP_016919626.1 - Methylocystis parvus - [NiFe] Group 1d	MGIQTPNGFDLDNSGKRVVVDPVTRIEGHLRIEVNVDSNNVIRNAVSTGTMWRGIEVILKNRDPRDAWAFTERICGVCTGTHALTSVRAVENALNISIPENANSIRNIMQLCLQVHDHLVHFYHLHALDWVDVVSALSADPKATSALAQSISPWPLSSPGYFKDLQTRLKKFVESGQLGPFKNGYWGHPAYKLPPEANLMAVAHYLEALDFQKDIVKIHTIYGGKNPHPNWLVGGAPCAINVDGTGAVGAINMERLNLVSEIIDRSIEFVEQVYLPDLAAIAGFYKDWLYGGGLSGKSVMSYGDIPEHANDYSESSLLLPRGVILNGNLKEVLPIDHADPEQIQEFVTHSWYKYPDETKGLHPFDGVTEPHYKLGPNAKGTPTNIEALDESAKYSWIKS…
WP_026600032.1	WP_026600032.1 - Methylocystis sp. LW5 - [NiFe] Group 1d	MGIQTPNGFNLDNSGKRIVVDPVTRIEGHLRVEVNVDKNNVIRNAVSTGTMWRGIEVILKGRDPRDAWAFTQRICGVCTGTHALTSVRAVENALNISIPENANSIRNMMQLALQVHDHLVHFYHLHALDWVDVVSALSADPKATSALAQSISDWPLSSPGYFKDLQIRLRKFVESGQLGPFKNGYWGHAAYKLPPEANLMAVAHYLEALDFQKEIVKVQTIFGGKNPHPNWLVGGVPCAINVDGNGAVGAINMERLNLVTSIIQQSIEFVEKVYVPDVLAIGSFYKDWLYGGGLSGKNVMAYGDIPEHANDFSPGNLGLPRGVILNGNLKEIFPVDHTDPEQIQEFVTHSWYKYPDETKGLHPWDGVTEPNYKLGPNAKGTPTNIQELDEAGKYSWIKA…
WP_014891816.1	WP_014891816.1 - Methylocystis sp. SC2 - [NiFe] Group 1d	MTQQRISQNRAGQAAPAAAPAVAATASAGVDTPNGFKLDNSGKRIVVDPVTRIEGHLRVEVNVDSDNVIRNAVSTGTMWRGIEVILKNRDPRDAWAFTERICGVCTGTHALTSVRAVEDALGIAIPENANSIRNLMQLALQVHDHIVHFYHLHALDWVDVVSALSADPKATSALAQSISSWPLSSPGYYKDLQTRLKKFVESGQLGPFKNGYWGSKAYRLPPEANLMAVAHYLEALDFQKEIVKIHTIFGGKNPHPNWLVGGVPCAINIDGTGAVGAINMERLNLVDSIIDQLIEFNDKVYIPDIMAIGSFYKDWLYGGGLSGKSVLAYGDVPEHANDYTDKNLLLPRGAIINGKLDEIHPVDHRDPEEIQEFVTHSWYKYGDETKGLHPWDGVTEPHY…
WP_024878508.1	WP_024878508.1 - Methylosinus sp. LW3 - [NiFe] Group 1d	MGIQTPNGFNLDNSGKRIVVDPVTRIEGHLRVEVNVDKNNVIRNAVSTGTMWRGIEVILKGRDPRDAWAFTQRICGVCTGTHALTSVRAVENALGITIPENANSIRNMMQLALQVHDHLVHFYHLHALDWVDVVSALSADPKATSALAQSISDWPLSSPGYFKDLQIRLRKFVESGQLGPFKNGYWGHAAYKLPPEANLMAVAHYLEALDFQKEIVKVQTIFGGKNPHPNWLVGGVPCAINVDGNGAVGAINMERLNLVTSIIDQSIEFVEKVYLPDVLAIGSFYKDWLYGGGLSGKNVMAYGDIPEHANDFSPGNLGLPRGVILNGNLKEIFPVDHTDPEQIQEFVTHSWYKYPDETKGLHPWDGVTEPNYKLGPNAKGTPTNIQELDEAGKYSWIKA…
WP_018266919.1	WP_018266919.1 - Methylosinus sp. LW4 - [NiFe] Group 1d	MGIQTPNGFNLDNSGKRIVVDPVTRIEGHLRVEVNVDKNNVIRNAVSTGTMWRGIEVILKGRDPRDAWAFTQRICGVCTGTHALTSVRAVENALGITIPENANSIRNMMQLALQVHDHLVHFYHLHALDWVDVVSALSADPKATSVLAQSISDWPLSSPGYFKDLQIRLKKFVESGQLGPFKNGYWGHAAYKLPPEANLMAVAHYLEALDFQKEIVKVQTIFGGKNPHPNWLVGGVPCAINVDGNGAVGAINMERLNDVTSIIQQSIDFVEKVYLPDVLAIGSFYKDWLYGGGLSGKNVMAYGDIPEHANDFSPGNLGLPRGVILNGNLKEIFPVDHTDPEQIQEFVTHSWYKYPDETKGLHPWDGVTEPNYKLGPNAKGTPTNIQELDEAGKYSWIKA…
WP_003612200.1	WP_003612200.1 - Methylosinus trichosporium - [NiFe] Group 1d	MGILTPNGFNLDNSGKRIVVDPVTRIEGHLRVEVNVDKDNVIRNAVSTGTMWRGIEVILKGRDPRDAWAFTQRICGVCTGTHALTSVRAVENALGITIPENANSIRNMMQLALQIHDHLVHFYHLHALDWVDVVSALSADPKATSALAQSISDWPLSSPGYFKDLQIRLKKFVESGQLGPFKNGYWGHAAYKLPPEANLMAVAHYLEALDFQKEIVKVQTIFGGKNPHPNWLVGGVPCAINVDGTGAVGAINMERLNEVSTIIQQSIEFVEKVYVPDILAIGSFYKDWLYGGGLSGKNVMGYGDIPEHANDFSPANLGLPRGVILNGNLNEVFPVDHTDPEQIQEFVTHSWYKYPDETKGLHPWDGVTEPNYKLGPAAKGTPTNIVELDEAGKYSWIKS…
WP_013913761.1	WP_013913761.1 - Oligotropha carboxidovorans - [NiFe] Group 1d	MSVIQTPNGYKLDNSGRRVVVDPVTRIEGHMRCEVNVDSNNVIRNAVSTGTMWRGLEVILKGRDPRDAWAFVERICGVCTGCHALASVRAVENALDIRIPPNAHLIREIMAKVLQWHDHVVHFYHLHALDWVNPVNALKADPKATSELQQLVGPNHPMSSPGYFRDIQNRLKRFVESGELGIFKNGYWDNPAYKLSPEADLMATAHYLEALDIQKEIVKIHTIFGGKNPHPNFMVGGVPCAINMDGDLAAGAPLNMERLNFVRARIEEAYEFSKNVYIPDVIAIATFYKGWLYGGGLSATNVMDYGDYAKVNYDKSTDQLKGGAILNGNWNEVFPVDAADPEQIQEFVAHSWYKYPDEAKGLHPWDGVTEHNYALGPNTKGTRTDIKQLDEAAKYSWIK…
WP_026783388.1	WP_026783388.1 - Pleomorphomonas koreensis - [NiFe] Group 1d	MGIETPNGFKLDNAGRRIVVDPVTRIEGHMRVEVNVDDQNVIRNAVSTGTMWRGIEVILKGRDPRDAWAFTERICGVCTGTHALTSVRAVENALGITIPENANSIRNIMQLTLQVHDHLVHFYHLHALDWVDVVSALSADPKATSALAQSISDWPLSSPGYFKDLQGRLKKFVDSGQLGPFKNGYWGHPAYKLPPEANLMAVAHYLEALDFQKEIVKIHTVYGGKNPHPNWLVGGVPSPINVDGTGAVGAINMERLNLVSSIIDQSIAFVEQVYLPDLKAIGSFYKDWLYGGGLSSTSVMSYGDIPEHANDYSDASLKLPRGVILDGKLDEIHPIDLANPDEVQEFVTHSWYKYPDETKGLHPWDGVTEPHFELGPNARGTKTNIEAVDEAAKYSFIKS…
WP_026790280.1	WP_026790280.1 - Pleomorphomonas oryzae - [NiFe] Group 1d	MGIETPNGFKLDNAGRRIVVDPVTRIEGHMRVEVNVDADNVIRNAVSTGTMWRGIEVILKGRDPRDAWAFTERICGVCTGTHALTSVRAVENALGINIPENANSIRNIMQLTLQVHDHLVHFYHLHALDWVDVVSALSADPKATSALAQSISDWPLSSPGYFRDLQGRLKKFVESGQLGPFKNGYWGHAAYKLPPEANLMAVAHYLEALDFQKEIVKIHTVYGGKNPHPNWLVGGVPSPINVDGVGAVGAINMERLNLVSSIIDQAITFTEQVYIPDLRAIGSFYKDWLHGGGLSSTSVMSYGDIPEHANDYSEASLKLPRGVILNGKLDEIHPIDLTNPDEVQEFVTHSWYKYPDETKGLHPWDGVTEPHFELGPNARGTKTNIEALDEAAKYSFIKS…
WP_018517046.1	WP_018517046.1 - Rhizobium leguminosarum - [NiFe] Group 1d	MTIQTPNGFTLDNSGKRIVVDPVTRIEGHMRVEVNVDENNIIRNAVSTGTMWRGIEVILKNRDPRDAWAFTERICGVCTGTHALTSVRAVENALGITIPDNANSIRNLMQLALQVHDHVVHFYHLHALDWVDVVSALSADPKATSALAQSISDWPLSSPGYFKDIQTRLKKFVESGQLGPFKNGYWGNASYKLPPEANLMAVAHYLEALDFQKEIVKIHTIFGGKNPHPNWLVGGVPCPINVDGTGAVGAINMERLNMVTSIIDQLIEFNDKVYVPDIMAIGSFYKDWLYGGGLSGKNVLAYGDVPEHANDYSEASLKLPRGAIINGNLAEVFPVDHADPEQIQEFVTHSWYKYPDESKGLHPWDGITEPHYELGPNAKGTKTNIEQLDEGAKYSWIKA…
WP_022718972.1	WP_022718972.1 - Rhizobium mongolense - [NiFe] Group 1d	MTIQTPNGFTLDNSGKRIVVDPVTRIEGHMRVEVNVDENNIIRNAVSTGTMWRGIEVILKNRDPRDAWAFTERICGVCTGTHALTSVRAVENALGITIPDNANSIRNLMQLALQVHDHVVHFYHLHALDWVDVISAISADPKATSALAQSVSDWPLSSPGYFKDIQTRLKKFVESGQLGPFKNGYWGNASYKLPPEANLMAVAHYLEALDFQKEIVKIHTIFGGKNPHPNWLVGGVPCPINIDGTGAVGAINMERLNMVTSIIDQIIEFNDKVYVPDIMAIGSFYKDWLYGGGLSGKNVLAYGDVPEHVNDYSEASLKLPRGAIINGNFAEVLPVDLEDPEQIQEFVTHSWYKYPDETKGLHPWDGVTEPHYELGPSAKGTKTNIEQLDEAAKYSWIKA…
WP_028738633.1	WP_028738633.1 - Rhizobium selenitireducens - [NiFe] Group 1d	MTIQTPNGFALDNSGKRIVVDPVTRIEGHMRVEVNVDENNIIRNAVSTGTMWRGIEVILKNRDPRDAWAFTERICGVCTGTHALTSVRAVENALGILIPENANSIRNLMQLALQVHDHVVHFYHLHALDWVDVVSALSADPRGTSALAQSISDWPLSSPGYFKDIQTRLKKFVESGQLGPFKNGYWGSKAYRLPPEANLMAVAHYLEALDFQKEIVKIHTIFGGKNPHPNWLVGGVPCPINVDGTGAVGAINMERLNHVSSIIDQLIEFNAKVYVPDVKAIGSFYKDWLYGGGLSSKCVMSYGDIPEHANDYSEASLKLPRGAIINGNLAEVFPIDLEDPNEIQEFVAHSWYKYPDETKGLHPWDGVTEPNYVLGPNAKGTRTNIEELDEAGKYSWIKS…
WP_023664202.1	WP_023664202.1 - Rhodobacter sp. CACIA14H1 - [NiFe] Group 1d	MGNQTPNGFTLDTSGKRIVVDPVTRIEGHMRCEVNVNDQGIITNAVSTGTMWRGLEVILKGRDPRDAWAFTERICGVCTGTHALTSVRAVEDALGITIPDNANSIRNIMQLNLQIHDHIVHFYHLHALDWVNPVNALRADPKATSELQQAVSPSHPLSSPGYFRDVQNRLKKFVESGQLGLFKNGYWDNPAYLLPPEADLMATTHYLEALDLQKEIVKVHTVFGGKNPHPNWLVGGVPCPINVHSTGAVGAINMERLNLVSSIIDRCIEFNNNVYIPDVIAIGGFYKNWLYGGGLSSKSVLAYGDIPENANDFSAAQLHLPRGAIVNGNLNEVQDVDVRDPEQIQEFVDHSWYQYGEPGKGLHPWDGVTEPKFELGAATKGTRTNIENLDESAKYSWIK…
WP_013418645.1	WP_013418645.1 - Rhodomicrobium vannielii - [NiFe] Group 1d	MATISTPNGFTLDNSGKRVVVDPVTRIEGHMRCEVNVDDDNVIRNAVSTGTMWRGLEVILKGRDPRDAWAFTQRICGVCTGTHALTSVRAVEDALKIQIPENANIIRNIMQLTLQTHDHLVHFYHLHALDWVNPVSALKADPVATSELQKKVSPHHPKSSPGYFRDVQNRLKKFVESGQLGPFKNGYWSNPAYLLPPEANLMAVTHYLEALDFQTHIMRIRTIFGGKDPHPNWLVGGVPSVINIEGPGASTSINMERLNMVRSIINQSIEFVENVYIPDLLAVAQFYKGWLYGGGLSSKNVLSYGDIPDRANDYSAESLLQPRGAIINGNLKEVFPVDLRDPNEIQEFVPHSWYAYADEKKGLHPWDGVTEPNFKLGPNLVGTRTNIKEIDESAKYSWI…
WP_011156496.1	WP_011156496.1 - Rhodopseudomonas palustris - [NiFe] Group 1d	MTNVTTPNGFKLDNAGRRVVVDPVTRIEGHLRVEVNVDSNNVIRNAVSTGTMWRGIEVILKGRDPRDAWAFTQRICGVCTGTHALTSVRAVENALKINVPENANTIRNIMQLALYVHDHLVHFYHLHALDWVDVVSALKADPKATSALAQSISPWPMSSPGYFKDLQIRLTKFVESGQLGPFKNGYWGHPAYKLPPEANLMAVAHYLEALDFQKEIVKIHTIYGGKNPHPNWLVGGVPCSINVDGTGAVGAINIERLNLVSSIIDQTVAFVEQVYVPDLVAIAGFYKDWLYGGGLSSKSVMSYGDLPEYANDYSDKSLMLPRGVIINGNLNEVLPVDLSAPDQIQEFVTHSWYKYADEGKGLHPYDGVTEPNFVLGPNAKGTRTNIEALDESAKYSFLK…
WP_022723664.1	WP_022723664.1 - Rhodopseudomonas sp. B29 - [NiFe] Group 1d	MGIQTPNGFNLDNSGKRIVVDPVTRIEGHMRVEVNVDSDNVIRNAVSTGTMWRGIEVILKNRDPRDAWAFTERICGVCTGTHALTSVRAVENALGITIPENANSIRNLMQLALQVHDHVVHFYHLHALDWVDVVSALSADPRATSTLAQSISSWPLSSPGYFKDLQTRLKKFVESGQLGPFKNGYWGSKAYRLPPEANLMAVAHYLEALDFQKEIVKIHTIFGGKNPHPNWLVGGVPCPINVDGTGAVGAINMERLNLISSIIDQLIVFNEQVYLPDVATIGSFYKDWLYGGGLSGKSVLAYGDVPEHANDYSTKSLKLPRGAIINGNLSEVFPVDHTNPEEIQEFVVHSWYKYPDETKGLHPWDGITEPNYVLGPNAKGTKTAIEQLDEGGKYSWIKA…
WP_028002579.1	WP_028002579.1 - Sinorhizobium arboris - [NiFe] Group 1d	MTSQTPNGFTLDNSGRRIVVDPVTRIEGHMRIEVNVDENNIIRNAVSTGTMWRGIEVILKNRDPRDAWAFTERICGVCTGTHALTSVRAVENALGIAIPDNANSIRNLMQLALQVHDHIVHFYHLHALDWVDVVSALSADPKATSALAQSVSDWPLSSPGYFKDIQTRLKKFVESGQLGPFKNGYWGNASYKLPPEANLMAVAHYLEALDFQKEIVKIHTIFGGKNPHPNWLVGGVPCAINLDGTGAVGAINMERLNLVTSIIDQIIEFNNKVYVPDIMAIGSFYKEWLYGGGLSGKNILAYGDLPEHANDYSDASLKLPRGAIINGNLAEVHPVDHADPEQIQEFVTHSWYKYPDETKGLHPWDGVTEPHYELGLNAKGTRTNIEQLDEAAKYSWIKA…
WP_018098934.1	WP_018098934.1 - Sinorhizobium meliloti - [NiFe] Group 1d	MTIDTPTGYTLDNSGKRIVVDPVTRIEGHMRIEVNVDENNVIRNAVSTGTMWRGIEVILKNRDPRDAWAFTERICGVCTGTHALTSVRAVENALGITIPENANSIRNLMQLALLVHDHVVHFYHLHALDWVDVISSLSADPKATSALAQSVSDWPLSSPGYFKDVQARLKKFIESGQPGPFKNGYCGNASYKLPPEGNLMVLTHYLEALDFQKEIVKIHSIFGGKNPHPNWLVGGVPCPINIDGTGGVGAINMERLNMVASVIDQLIEFNDKVYVPDIMAIGTFYKDWLYGGGLSGKNVLAYGDVPEHANDYSEANLKLPRGAIINGKLAEVHPVDHADPEQIQEFVTHSWYRYPDETKGLHPWDGVTEPHYELGPNAKGSKTNFEKLDENAKYSWIKA…
WP_028877918.1	WP_028877918.1 - Terasakiella pusilla - [NiFe] Group 1d	MSTVTTPNGFSLDTSGQRVVIDPVTRIEGHMRCEVNIDSDNIIRNAVSTGTMWRGLEVILKGRDPRDAWAFTQRICGVCTGTHALTSVRAVEDALKIEIPDNANSIRNIMQLSLQIHDHLVHFYHLHALDWVNPVNALKADPKATSELQMKVSPSHAKSSPGYFRDVQTRIRKFVESGQLGPFKNGYWTNPAYLLPPEADLMAVTHYLEALDFQKEIMTVRTIFGGKDTHPNWLVGGVPCAINMDGAGAPINMERLNYVRSICERTKKFIKDVYIPDLIAIGGFYKHWLYGGGISNQSVLSYGDIPDRANDYSPANLMMPRGAIINGKLEEVHEVDLRDPNEIQEFVPHSWYSYPDEAKGLHPWDGLTEPNFELGANFKGTKTNIKELDESAKYSWIKA…
WP_012114202.1	WP_012114202.1 - Xanthobacter autotrophicus - [NiFe] Group 1d	MTIQTPNGFSLDTSGKRIVVDPVTRIEGHMRCEVNVDSNNIIRNAVSTGTMWRGLEVILKGRDPRDAWAFVERICGVCTGCHALTSVRAVEDALQIKIPNNAFLIREIMAKVLQWHDHVVHFYHLHALDWVNPVNALKADPKATSVLQQSISAHSKSSPGYFRDVQNRLKKFVESGQLGIFKNGYWDNPAYLLPPEADLLAVTHYLEALDFQKEIVKVHTIFGGKNPHPNYLVGGVPCAINMDGDLAAGAPLNMERLNFVKLKLQEAFEFSQNVYVPDVIAIASFYKGWLYGGGLSGQNVMDYGDYEAIQGQKKTDRLPGGVILNGNWNEVHPIDPRNPDEVQEFVAHSWYTYGDANKDKGLHPWDGITDPQYVLGPNAKGTRTNIEAVDENAKYSWIK…
WP_024276826.1	WP_024276826.1 - Xanthobacter sp. 126 - [NiFe] Group 1d	MTIQTPNGFSLDTSGKRIVVDPVTRIEGHMRCEVNVDSNNIIRNAVSTGTMWRGLEVILKGRDPRDAWAFVERICGVCTGCHALTSVRAVEDALQIKIPNNAFLIREIMAKVLQWHDHVVHFYHLHALDWVNPVNALKADPKATSVLQQSISAHSKSSPGYFRDVQNRLKKFVESGQLGIFKNGYWDNPAYLLPPEADLLAVTHYLEALDFQREIVKVHTIFGGKNPHPNYLVGGVPCAINMNGDMAAGAPLNMERLNFVKLKLQEAFEFSQNVYVPDVIAIASFYKGWLYGGGLSGQNVMDYGDYEAIQGQKKTDRLPGGVILNGNWNEVHPIDPRDPAQVQEFVAHSWYTYGEGNNDKGLHPWDGVTDPQYKLGPAAKGTRTDIQEIDENAKYSWIK…
WP_029556065.1	WP_029556065.1 - Xanthobacter sp. 91 - [NiFe] Group 1d	MTIQTPNGFSLDTSGKRIVVDPVTRIEGHMRCEVNVDSNNIIRNAVSTGTMWRGLEVILKGRDPRDAWAFVERICGVCTGCHALTSVRAVEDALQIKIPNNAFLIREIMAKVLQWHDHVVHFYHLHALDWVNPVNALKADPKATSVLQQSISAHSKSSPGYFRDVQNRLKKFVESGQLGIFKNGYWDNPAYLLPPEADLLAVTHYLEALDFQKEIVKVHTIFGGKNPHPNYLVGGVPCAINMNGDMAAGAPLNMERLNFVKLKLQEAFEFSQNVYVPDVIAIASFYKGWLYGGGLSGQNVMDYGDYEAIQGQKKTDRLPGGVILNGNWNEVHPIDPRDPAQVQEFVAHSWYTYGEGNNDKGLHPWDGVTDPQYKLGPAAKGTRTDIQEIDENAKYSWIK…
WP_009505608.1	WP_009505608.1 - Citreicella sp. 357 - [NiFe] Group 1d	MVIQTPNGYTLDNGGTRVVVDPVTRIEGHMRCEVNVNDQNIITNAVSTGTMWRGLEVILKGRDPRDAWAFTERICGVCTGTHALTSVRAVEDALGINIPENANSIRNMMQLALEIHDHVVHFYHLHALDWVNPINALKADPKATSELQQTAGPNHPLSSPGYFRDVQNRLKKFVESGQLGLFKNGYWDNPAYLLPPEADLMATTHYLEALDLQKEIVKVHTIFGGKNPHPNWLVGGVPCPINMNGVGSVGAINMERLNMVSAIIDRAQEFNRNVYIPDVKAIGGFYRNWLYGGGLSSQACLAYGDIPENPNDFSPEQLHLPRGAIVGGNMDEVLDVDPRDPEQVQEFVDHSWYTYGEPGKGLHPWDGITEPKYELGPNARGTRTNIQELDEAAKYSWIK…
WP_008886699.1	WP_008886699.1 - Citreicella sp. SE45 - [NiFe] Group 1d	MVIQTPNGYTLDNGGQRVVIDPVTRIEGHMRCEVNVNDENIITNAVSTGTMWRGLEVILKGRDPRDAWAFTERICGVCTGTHALTSVRAVEDALGIQIPDNANSIRNMMQLALQMHDHIVHFYHLHALDWVNPINALKADPKATSELQQAVSPSHPLSSPGYFRDVQNRLKKFVESGQLGLFKNGYWDNPAYLLPPEADLMATTHYLEALDLQKEIVKIHTIFGGKNPHPNWLVGGVPCPINIDGVGSVGAINMERLNMVQSIIQQTQDFNRNVYIPDVKAIGGFYKNWLYGGGLSSQACLAYGDIPEHPNDFSPEQLHLPRGAIINGDLTQVHDVDPRDPEQVQEFVDHSWYTYGEPGKGLHPWDGVTEPKYELGPNSKGTRTDIKELDEAAKYSWIK…
WP_006939138.1	WP_006939138.1 - Labrenzia aggregata - [NiFe] Group 1d	MATIQTPNGFNLDTSGQRVVVDPVTRIEGHMRCEVNIDADNMIRNAVSTGTMWRGLEVILKGRDPRDAWAFTQRICGVCTGTHALTSVRAVEDALGIDIPENANSIRNIMQLSLQIHDHLVHFYHLHALDWVNPVNALKADPKATSELQQKVSPHHPNSSPGYFRDIQNRLKKFVESGQLGPFKNGYWTNPAYLLPPEADLMAVTHYLEALDFQKEIMTTRTIFGGKDIHPNWLVGGVPCAINLDGELAAGAPLNMERLNYVKSIIDRSLEFVRNVYLPDIFAIGSFYKSWLYGGGLSGQSVLAYGDIPDKANDYSAANLLMPRGAIINGNLKEVHEVDLRDPEQIQEFVPHSWYSYPDEKKGLHPWDGITEPNYALGPNAKGTSTNIIELDESAKYSW…
WP_028714011.1	WP_028714011.1 - Paracoccus sp. J55 - [NiFe] Group 1d	MTINTPNGFTLDNSGRRIVVDPVTRIEGHMRCEVNVDDQGVIRNAVSTGTMWRGLEVILKGRDPRDAWAFVERICGVCTGTHALTSVRAVEDALGIMIPDNANSIRNMMQLALEIHDHVVHFYHLHALDWVNPVNALRADPKATSELQQMVSPSHPMSSPGYFRDVQNRLKKFVESGQLGLFKNGYWDNPAYLLPPEADLMATTHYLEALDLQKEIVKVHTIFGGKNPHPNWLVGGVPCPINIDGTGSVGAINMERLNLVSSIIDLCDEFNKNVYIPDVIAIGGFYKSWLYGGGLSSQAVMAYGDIPENPNDFSPEQLHLPRGAIINGNLNVVHDVDPRDPEQVQEFVDHSWYSYGEPGRGLHPWDGETNPKFELGPNHKGTKTRIEQLDESAKYSWIK…
WP_028717753.1	WP_028717753.1 - Paracoccus yeei - [NiFe] Group 1d	MTINTPNGFTLDTSGRRIVVDPVTRIEGHMRCEVNVDDQGVIRNAVSTGTMWRGLEVIVKGRDPRDAWAFVERICGVCTGTHALTSVRAVEDALGIQIPDNANSIRNMMQLNLQIHDHVVHFYHLHALDWVNPVNALRADPKATSELQQMVSPSHPLSSPGYFRDVQNRLKRFVESGQLGLFKNGYWDNPAYKLPPEADLMATTHYLEALDLQKEIVKVHTIFGGKNPHPNWLVGGVPCPINIDGTGSVGAINMERLNVVSSIIDLCNEFNRNVYIPDVIAIGGFYRNWLYGGGLSSQSVLAYGDIPEHPNNFEADQLHLPRGAIINGNLDEVHDVDPRDPEQIQEFVDHSWYTYGEPGKGLHPWDGETSPKFELGPNFKGTKTNIEQLDESAKYSWIK…
WP_007796504.1	WP_007796504.1 - Pelagibaca bermudensis - [NiFe] Group 1d	MVIQTPNGYTLDNGGQRVVIDPVTRIEGHMRCEVNVNDDNIITNAVSTGTMWRGLEVILKGRDPRDAWAFTERICGVCTGTHALTSVRAVEDALSISIPDNANSIRNMMQLALEIHDHVVHFYHLHALDWVNPINALKADPKATSELQQTVGPNHPLSSPGYFRDVQNRLKKFVESGQLGLFKNGYWDNPAYKLPPEADLMATTHYLEALDLQKEIVKVHTIFGGKNPHPNWLVGGVPCPINMDGVGSVGAINMERLNMVSSIIDQTQEFNRNVYIPDVKAIGGFYRNWLYGGGLSSQACLAYGDIPEHPNDFSPEQLHLPRGAIVNGNLNEVLDVDVRDPEQVQEFVDHSWYTYGEAGKGLHPWDGVTEPKYELGPNAKGTRTDIKELDEAAKYSWIK…
WP_008030831.1	WP_008030831.1 - Rhodobacter sp. SW2 - [NiFe] Group 1d	MGATPNGFNLDTTGRRIVVDPVTRIEGHMRCEVNVDEQGIIRNAVSTGTMWRGLEVILKGRDPRDAWAFTERICGVCTGTHALTSVRAVEDALGIKIPDNANSIRNIMQLNLQVHDHIVHFYHLHALDWVNPVNALRADPKATSELQQAVSPSHPLSSPGYFRDVQNRLKKFVESGQLGLFKNGYWDNPAYLLPPEADLMATTHYLEALDLQKDIVKIHTIFGGKNPHPNWLVGGVPCPINIDGVGSVGAINMERLNQVSSIIDRCIEFNNNVYIPDVIAIGGFYKNWLYGGGLSSKSVLAYGDIPENANDYTGANMLLPRGAIINGDLSQVHEVDVRDPEQVQEFVDHSWYSYGEPGKGLHPWDGVTEPKFELGPNLKGTKTNIQEIDEAAKYSWIKA…
WP_002720659.1	WP_002720659.1 - Rhodobacter sphaeroides - [NiFe] Group 1d	MVATPNGFNLDNTGRRIVVDPVTRIEGHMRCEVNVDDQGIIRNAVSTGTMWRGLEVILKGRDPRDAWAFTERICGVCTGTHALTSVRAVEDALGISIPDNANSIRNMMQLNLQIHDHIVHFYHLHALDWVNPVNALRADPKATSELQQKVSPSHPLSSPGYFRDVQNRLKKFVESGQLGLFKNGYWDNPAYLLPPEADLMATTHYLEALDLQKEIVKVHTIFGGKNPHPNWLVGGVPCPINIDGVGAVGAINMERLNLVSSIIDQCIQFTNNVYLPDVVAIGGFYRNWLYGGGLSSKSVMAYGDIPEHPNDFSPGQLHLPRGAIINGNLEEVHDVDPRDPEQVQEFVDHSWYAYGEPGRGLHPWDGVTEPRYELGPNAKGTRTNILELDEAAKYSWIKA…
WP_008282509.1	WP_008282509.1 - Roseovarius sp. TM1035 - [NiFe] Group 1d	MTVTPNGFDLDTTGRRIVVDPVTRIEGHMRCEVNVDEQGVIRNAVSTGTMWRGLEVILKGRDPRDAWAFTERICGVCTGTHALTSVRAVEDALGITIPDNANSIRNIMQLNLEIHDHVVHFYHLHALDWVNPINALRADPKATSELQQAVSPSHPLSSPGYFRDVQNRLKKFVESGQLGLFKNGYWDNPAYLLPPEADLMATTHYLEALDLQKEIVKVHTIFGGKNPHPNWLVGGVPCPINVHSTGAVGAINMERLNLVSSIIDLCNEFNRNVYLPDVIAIGGFYKGWLHGGGLSGKSVMAYGDFPENPNDFSPANLHLPRGAIINGNLNEVHEVDVRDPEQIQEFVDHSWYRYGEAGKGLHPWDGETEANYELGPNAKGTRTNILEIDEAAKYSWIKA…
WP_005863657.1	WP_005863657.1 - Sagittula stellata - [NiFe] Group 1d	MVIQTPNGFDLDNSGKRIVVDPVTRIEGHMRCEVNVDEEGFIRNAVSTGTMWRGLEVILKGRDPRDAWAFTERICGVCTGTHALTSVRAVEDALGITIPDNANSIRNIMQLNLEIHDHIVHFYHLHALDWVNPVNALKADPKATSELQQAVSPSHPLSSPGYFRDVQNRLKKFVESGQLGLFKNGYWDNPAYLLPPEADLMATTHYLEALDLQKEIVKVHTIFGGKNPHPNWLVGGVPCPINVHSTGAVGAINMERLNMVSSIIDQCIAFNKNVYLPDVKAIGGFYKNWLYGGGLSSKACLAYGDIPENPNDFSTDQLHLPRGAIINGDLTTVHDVDPRDPEQVQEFVDHSWYTYGEAGKGLHPWDGVTEPNYELGPNAKGTRTDIKELDEAAKYSWIK…
WP_020041893.1	WP_020041893.1 - Salipiger mucosus - [NiFe] Group 1d	MVVQTPNGYTLDNGGKRVVIDPVTRIEGHMRCEVNVNDDNIITNAVSTGTMWRGLEVILKGRDPRDAWAFTERICGVCTGTHALTSVRAVEDALGIQIPENANSIRNIMQLNLEIHDHVVHFYHLHALDWVNPVNALKADPKATSELQQAVSPSHPLSSPGYFRDVQNRLKKFVESGQLGLFKNGYWDNPAYLLPPEADLMATTHYLEALDLQKEIVKVHTIFGGKNPHPNWLVGGVPCPINIDGVGGVGAINMERLNLVSSIIDKCIEFNKNVYLPDVKAIGGFYRNWLYGGGLSSQACLAYGDIPENANDYSAGNMHLPRGAVVNGDLSTVYDVDQRDPEQIQEFVDHSWYTYGAPGKGLHPWDGVTEANYELGPNAKGTRTNIEELDEAAKYSWIK…
WP_025825897.1	WP_025825897.1 - Acetobacter okinawensis - [NiFe] Group 1d	MTTLQTPNGFALDNGGKRIVVDPLTRIEGHMRVEVNVDEQNIIRNAVSTGTMWRGLEVILRGRDPRDAWAFVERICGVCTGCHALASVRAVEDALDIRIPTNAFLIRQIMAKVLAWHDHVVHFYHLHALDWVNPVNALRADPRATSMLQQSVSPNHAKSSPGYFRDVQNRLKKFVESGQLGIFKNGYWDSKAYLLPPEADLMAVTHYLEALDFQKEIVKIHTILGGKNPHPNYMVGGVPCAINIDGDMAAGAPLNMERLNFIKQKLDEAYEFSQNVYVPDVIAIASYYKNWLYGGGLANHNLMDYGDYPTVQGDKSTDRLPGGVILNGNWNEIHPIDARDPQQIQEFVTHSWYSYGQGREDIGLHPWDGVTDPHYALGSGAKGTRTNIEAVDENAKYSW…
WP_025861579.1	WP_025861579.1 - Acetobacter papayae - [NiFe] Group 1d	MTTTQTPNGFSLDNGGRRIVVDPITRIEGHMRVEVNVDEHNVIRNAVSTGTMWRGLEVILKGRDPRDAWAFVERICGVCTGCHALASVRAVEDALDIRIPTNAFLIRQIMEKVLAWHDHVVHFYHLHALDWVNPVNALKADPRATSALQQAVSPNHPKSSPGYFRDVQNRLKKFVESGQLGIFRNGYWDNSAYLLPPEADLMAVTHYLEALDFQKEIVKVHTILGGKNPHPNYMVGGVPCAINIDGDMAAGAPLNMERLNFIKLKLQEAFEFSQNVYVPDVIAIGSYYKNWLYGGGLSASNLMDYGDCPTVQGDPSTNRFPGGVILGGNWDEIHPIDPRDPEQVQEFVTHSWYEYGAGREDIGLHPWDGVTDPHYALGANAKGTRTNILAVDEAAKYSW…
WP_029009006.1	WP_029009006.1 - Azospirillum halopraeferens - [NiFe] Group 1d	MSVLQTPNGFTLDNGGRRIVVDPVTRIEGHMRCEVNVDSDNIIRNAVSTGTMWRGLEVILKGRDPRDAWAFVERICGVCTGCHALTSVRAVEDALGIRIPKNAHLIREIMAKVLQWHDHVVHFYHLHALDWVNPINALKADPQATSALQQAVSPRHAKSSPGYFRDVQLRLKKFVESGQLGIFKNGYWDNPAYKLSPEADLMAVTHYLEALDFQKEIVKVHTILGGKNPHPNYMVGGVPCAINMDGDQAAGAPLNMERLNFIRARLLEAYEFSQNVYIPDVLAIASFYKDWLHGGGLAATNVMDYGDYEKVPYDHSTCQLPGGVILNGNWDEVHPIDPRDPAQVQEFVTHSWYTYGDAKADADKGLHPWDGVTEARFELGPNAKGTRTRIDEVDEAAKY…
WP_014249365.1	WP_014249365.1 - Azospirillum lipoferum - [NiFe] Group 1d	MGIVQTPNGFSLDNGGKRIVVDPVTRIEGHMRCEVNVDSNNVIRNAVSTGTMWRGLEVILKGRDPRDAWAFVERICGVCTGCHALTSVRAVEDALQIRIPKNAHLIREIMAKTLQVHDHIVHFYHLHALDWVNPVNALKADPQATSALQQAVSPRHAKSSPGYFRDVQTRLKKFVESGQLGIFKNGYWDNPAYKLSPEADLMAVTHYLEALDLQKDIVKIHTILGGKNPHPNYMVGGVPCAINMDGNGSSGAPLNMERLNFIRARIQEATAFVENVYLPDVLAIASFYKDWLYGGGLAATNVMDYGDYEKVPYDHSTCQLPGGVILNGNWNEVHPIDPRDPAQVQEFVAHSWYHYEDESKGLHPWDGVTQAKFELGANTKGTRTDIKELDEAAKYSWIK…
WP_009540200.1	WP_009540200.1 - Caenispirillum salinarum - [NiFe] Group 1d	MTTMVTPNAANLDASGRRVVVDPVTRIEGHLRLEVNVDDDNVIRNAVSTGTMWRGIELILQGRDPRDAWAFVQRICGVCTGTHALTSVRAVEDALGIEVPENANTIRNMMQLALYVHDHLVHFYHLHALDWVDVVSALSADPKATSELAQSLSDWPLSSPGYFRDLQSRLKKFVDSGQLGPFKNGYWGHPAYKLPPEANLMAVAHYIEALDFQKEIVKIHAIFGGKNPHPNWLVGGVPAPINLNGTGAGTGGITMDRLNIVSDIVERCIQFTEQVYLPDLKAIASFYKDWGAIGGGLASLNVLSYGDMPARANDYSADSLELPRGAIVGGDLSKIHEVDLRDPSEIQEFVSHSWYSYEDEGKGLHPWDGVTEVNYDPGPGFKGTREKIENFDESAKYSF…
WP_025813214.1	WP_025813214.1 - Komagataeibacter kakiaceti - [NiFe] Group 1d	MTIQTPNGFSLDNTGRRIVVDPLTRIEGHMRCEVNVDADNIIRNAVSTGTMWRGLEVILKGRDPRDAWAFVERICGVCTGCHALASVRAVEDALDIRVPTNAFLIRQIMAKILAWHDHVVHFYHLHALDWVNPVNALRADPRATSALQQAVSPNHPKSSPGYFRDVQNRLKKFVESGQLGIFKNGYWDSKAYLLPPEADLMAVTHYLEALDFQKEIVKVHTILGGKNPHPNYMVGGVPCAINIDGDMAAGAPLNMDRLNFIQQKIQDAFTFSQNVYVPDVLAVASYYKDWTYGGGLAATNVMDYGDFPTVQGDKSTDRFPGGAIIGGNWDEIHPVDARDPQQVQEFVTHSWYDYGKGREDIGLHPWDGVTDPHFELGAGAKGSRTNIVEIDESARYSWV…
WP_021130964.1	WP_021130964.1 - Phaeospirillum fulvum - [NiFe] Group 1d	MGAQTPNGFSLDASGKRIVVDPVTRIEGHLRVEVNVDEHNVIRNAVSTGTMWRGIEVILKGRDPRDAWAFTERICGVCTGTHALTSVRAVENALGISIPENANTIRNLMQLALQVHDHLVHFYHLHALDWVDVVSALKADPKATSILAQSISRWPMSSPGYFKDLQTRLAKFVESGQLGPFKNGYWGHPAYKLPPEANLLAVAHYLEALDFQKEIVKIHTIYGGKNPHPNWLVGGVPCSINVDGTGAVGAINIERLNLVSSVIDRTLEFVEQVYLPDVVAIAGFYKDWLYGGGLSSKSVMSYGDIPEYANDYTDKSLLLPRGVILNGNLKEIHEIDLNAPDQVQEFVAHSWYKYPDETVGLHPYDGVTEPNYQLGPKSKGSKTDIQSLDESAKYSWIKS…
WP_002725307.1	WP_002725307.1 - Phaeospirillum molischianum - [NiFe] Group 1d	MGAQTPNGFSLDASGKRIVVDPVTRIEGHLRVEVNVDENNVIRNAVSTGTMWRGIEVILKGRDPRDAWAFTERICGVCTGTHALTSVRAVENALKIDIPENANTIRNLMQLALQVHDHLVHFYHLHALDWVDVVSALKADPKATSVLAQSISRWPMSSPGYFKDLQTRLGNFVESGQLGPFKNGYWGHPAYKLPPEANLLAVAHYLEALDFQKEIVKIHTIYGGKNPHPNWLVGGVPCSINVDGTGAVGAINIERLNLVSSVIDRTLDFVEQVYLPDVVAIAGFYKDWLYGGGLSSKSVMSYGDIPEHANDYSDKSLLLPRGVILGGNLKEIHEIDLNAPDQIQEFVAHSWYKYPDETIGLHPYDGVTEQNYQLGANAKGSKTNIEALDESAKYSWIKS…
WP_011388917.1	WP_011388917.1 - Rhodospirillum rubrum - [NiFe] Group 1d	MSVTTPNGFTLNDAGRRVVVDPVTRIEGHLRIELNVDEANVIRNAVSTGTMWRGIELILKGRDPRDAWAFTQRICGVCTGTHALTSVRAIENTLGIQIPENANSIRNIMQLCLQVHDHLVHFYHLHALDWVDVVSALSADPKATSALAQSLSPWPLSSPGYFSDIKAKLTRFVESGQLGPFKNGYWGHPAYRLPPEANLMAVAHYLEALDFQKEIVKIHAVFGGKNPHPNWLVGGVPCAINLDGAGAVGAVNIERLNLVSSIIDRATTFVEQVYLPDLIAIAGFYKDWQYGGGLSSTSVLAYGDIPDRANDYSPSNLLMPSGAIINGELTRIHPVDLTDPEQIQEFVSHSWYRYGDEAKGLHPWDGVTESHFELGPRSKVENRRIETLDESAKYSYLKA…
WP_020923409.1	WP_020923409.1 - Rhizobium etli - [NiFe] Group 1d	MTIQTPKGLPLANSGKRIVIDPVTRIEGHMRVEVSVDENNVIRNAVSTGTMWRGIEVILKNRDPRDAWAFTERICGVCTGTHALTSVRAVENALGITIPDNANSIRNLMQLALQVHDHIVHFYHLHALDWVDVVSALSADPRAASTLAQSISDWPLSSLGYFKDIQARLKKFLESGQLGPFKNGYWGNASYKLPPEANLMTVAHYLEALDFQKDIVKIHTIFGGKNPHPNWLVGGVPCPINIDGTGAVGAINMERLNMVTSIIDQIIEFNDKVYVPDIMAIGSFHKNWLYGGGISAKNVLAYGDIPEHANDYSEANLKLPRGAIINGNLAEVLPVDHTDPEQIQEFVTHSWYKYPDETKGLHPWDGITEPHFELGPNAKGTKTNILQLDEGAKYSWIKA…
WP_008068262.1	WP_008068262.1 - Novosphingobium nitrogenifigens - [NiFe] Group 1d	MTTLATPNGFTLDNSGKRLVIDPVTRIEGHMRCEVNIDSSNVIRNAVSTGTMWRGLEVILKGRDPRDAWAFVQRICGVCTGTHALTSVRAVENALKIDIPENANSIRNIMQLSLQVHDHLVHFYHLHALDWVNPVNALKADPKATSELQQRVAPNHPNSSPGYFRDVQTRLRKFVESGQLGPFKNGYWTNPAYKLPPEADLMAVTHYLEALDFQKEIMRVRTIFGGKDIHPNWLVGGVPCAINIDGDMAAGAPINMASLDYVISITQRCIEFVENVYIPDVIAIGGFYKSWLYGGGLSSKSLLAYGDIPDKANDYSPANLLMPHGAIINGKLDEIHPVDLTDPSQVQEFVPHSWYKYEDESKGLHPWDGVTEPHYELGKNAKGTSTRIEELDEAAKYSW…
WP_010880393.1	WP_010880393.1 - Aquifex aeolicus - [NiFe] Group 1d	MKRVVVDPVTRIEGHLRIEIMVDEETGQVKDALSAGTMWRGIELIVRNRDPRDVWAFTQRICGVCTSIHALASLRAVEDALEITIPKNANYIRNIMYGSLQVHDHVVHFYHLHALDWVSPVEALKADPVATAALANKILEKYGVLNEFMPDFLGHRAYPKKFPKATPGYFREFQKKIKKLVESGQLGIFAAHWWDHPDYQMLPPEVHLIGIAHYLNMLDVQRELFIPQVVFGGKNPHPHYIVGGVNCSISMDDMNAPVNAERLAVVEDAIYTQVESTDFFYIPDILAIADIYLNQHNWFYGGGLSKKRVIGYGDYPDEPYTGIKNGDYHKKILWHSNGVVEDFYKGVEKAKFYNLEGKDFTDPEQIQEFVTHSWYKYPDETKGLHPWDGITEPNYTGPK…
WP_008286892.1	WP_008286892.1 - Hydrogenivirga sp. 128-5-R1-1 - [NiFe] Group 1d	MKRVVVDPVTRIEGHLRLELVVDEKTGKVKDAVSAGTMWRGIELILKGRDPRDAWAFTQRICGVCTSIHAYASVRCVEDALGIKIPKNANYIRNIMYGTLQVHDHTVHFYHLHALDWVSPVEALKADPVATAALQNKLLEKYGGIAELMPDPLGHRAYPRKFPKATPGYYRAFQEKVKKLVESGQLGIFAAHWWDHPDYKLLPPEVHLMAVAHYLNMLDVQRELFIPQVVFGGKNPHPHYIVGGMMCSISMEDMNAPINAEKLAVVEDAIYTQAEAVNLFYLIDLLAIGHIYVQKGWTYGGGLAKRRVLGYGEFPDEPYEDIKGGDYHNKILYHSNGVVEDFAKGLDKTKYYPLVGKDFTDPDVIQEFVNHSWYKYPDESKGLHPWEGITEPNYTGPKE…
WP_012963651.1	WP_012963651.1 - Hydrogenobacter thermophilus - [NiFe] Group 1d	MARVVVDPVTRIEGHLRIELIVDEKTGKVQDAVSSGTMWRGIELILRGRDPRDAWAFAQRICGVCTSIHAHASVRCIEDALEIQIPKNANYIRNIMYGSLQTHDHLVHFYHLHALDWVSPVEALKADPVQTAVLQNQLLEKYGAIAELVPDPIGHRAYPRKFPKATPGYYRAFQEKIKKIVESGQLGIFAAHWWDHPDYKLLPPEVHLMAVAHYLNMLDVQRELFIPQVVFGGKNPHPHYLVGGMTCSISMNDMNAPVNAERLAVVEDAIYTQVEAVNLFYLIDLLAIGQIYVQKGQVYGGGLAKKRVLGYGEFPDEPYKGIKTGDYHSKILYHCNGVVEDFAEGIDKAKYYPMVGKDFADPNVIQEYVAHSWYRYPDESKGLHPWEGITEPNYTGPKE…
WP_012513102.1	WP_012513102.1 - Hydrogenobaculum sp. Y04AAS1 - [NiFe] Group 1d	MSSRVVIDPVSRIEGHLRLEIEVDEPSHKVTNAVSAGTMWRGIELIVKNRDPREVWAFTQRICGVCTTIHALASVRNIEDALDIEIPKNANYIRNIMLGTLYAHDHLVHFYHLHALDWVSPLEAVKADPVATAALQNQILQTYGGIISLYTDFLGGNAYPRKFPKATPGYFKTFQDKIKNLVQSGQLGIFAANWWDHPDYKMLPPEVHLIAVSHYLNMLDVQRELVIPHVVFGGKNPHPHYIVGGMNCSISMDDMNAPINMERLAVVEDAVYTQAEAANLFYLIDLLAIGQIYVQKGWTYGGGLSKERVLGYGDYPDEPYKSIKNGDYHQKILYHSDGVVENFAQGVDKAKYYPLTNKDLTNPDIIQEWVTHSWYQYPNNNEGLHPWNGITDPYYTGPK…
WP_012992146.1	WP_012992146.1 - Thermocrinis albus - [NiFe] Group 1d	MARVVVDPVTRIEGHLRIELIVDEKSGKVLDAVSSGTMWRGIELIVRNRDPRDVWAFTQRICGVCTSIHALASVRCVEDALDIQIPKNANYIRNIMYGSLQVHDHLVHFYHLHALDWVSPLEALKADPVQTAVLQNQLLEKYGAITELMPDFMGHRAYPKKFPKATPGYYRTFQERIKKVVESGQLGIFAAHWWDHPDYKLLPPEVHLMAVAHYLNMLDVQREFFIPQVVFGGKNPHPHYLVGGMTCSISFEDMNAPINAERLAVVEDSIYTQIEAVNYFYLIDLLAIGHLYVQKGQTYGGGLAKKRVIGYGEFPDEPYRNIKGGDYHAKILYHSNGVVEDFAEGVEKAKYYPMVGKDFTNPEVIQEFVAHSWYKYPDETKGLHPWDGITEPNYTGPKE…
WP_025306136.1	WP_025306136.1 - Thermocrinis ruber - [NiFe] Group 1d	MARIVVDPVTRIEGHLRIELIVDEKTGKVVDAVSSGTMWRGIELILRGRDPRDAWAFAQRICGVCTSIHAQASVRCIEDALEIQIPKNTNYIRNIMYGSLQVHDHLVHFYHLHALDWVSPVEALKADPVQTAVLQNKILEKYGAIADLLPDPVGHRAYPRKFPKATPGYFRTFQEKIKKLVESGQLGIFAAHWWDHPDYKLLPPEVHLMAVAHYLNMLDVQREFFIPQVVFGGKNPHPHYIVGGMTCSISLDDMNAPVNAERLAVVEDAIYTQVEAVNLFYLTDLLAIGHIYVQKGQVYGGGLAKRRVIGYGEFPDEPYKGIKTGDYHNKILYHSNGVVENFVEGVEKAKYYPLVGKDFADPEVIQEFVAHSWYKYPDEKKGLHPWDGITEPNYTGPKE…
WP_008862337.1	WP_008862337.1 - Barnesiella intestinihominis - [NiFe] Group 1d	MTKRIVVDPITRIEGHLRMEADIENGVITDAFSTGTMIRGIEIIVKDRDPRDVWAYVGRVCGVCTSIHSLCSVRAVEDALHIVIPPNAEQVRNLMQSAVTIQDHVTHFYQLQALDWVDVMSALNADPRKAAEVAQSLSEWPKNSIGYFVEIQKKIRTFIETSKFSIFSNGYWGHPAYKLPPEVNLVALAHYLEALEVQKEIVKVQTIFGGKNPHPNFLVGGMACAVNINDPNALNMERLNYVAQIIERTQTFVRQVYLPDVLAILSYYPEWTKIGGGLHNYIAYGDYPMGNYGELSTYKSPRGIVVGRDLSKVVEFDPWAMDGLLEFVNNSWYSYTQGKDVGLHPSVGETHLNYTGATPPYEYLDRDQPYSWIKTPRYKGMPMETGPLARNIVGHASGN…
WP_025279286.1	WP_025279286.1 - Barnesiella viscericola - [NiFe] Group 1d	MTKRIVVDPITRIEGHLRIEADIDDGIITDAFSSGTMIRGIEIIVKDRDPRDVWAYVGRVCGVCTSIHSLCSVRAVENALGIVVPPNAEQVRNLMQSAVTIQDHVTHFYQLQALDWVDVLSALKADPRKAAEVAQSLSDWPKNSIGYFVEIQEKVQNFIETSRFSIFSNGYWGHPAYKLPPEVNLVALAHYLEALDVQKEMVKIQTIFGGKNPHPNFLVGGMACAININDPNALNMERLNYVAQIIERTQTFVQQVYLPDVVAILSYYPEWTRIGGGLRNYIAYGDYPMGHYGELSTYKSPRGIVVDRDLSQVIEFDPWAMDGLLEFVNNSWYSYTQGKEVGLHPSVGETRLDYTGATPPYEYLDRDQPYSWIKTPRYKGMPMETGPLARNIVAHACGD…
WP_022602547.1	WP_022602547.1 - Coprobacter fastidiosus - [NiFe] Group 1d	MSTRVVVDPITRIEGHLRIEADIENGIIKDAFSTGTMVRGIEIIAQNRDPREVWAYVGRVCGVCTSIHSLASVRAVENALGIIIPPNAERVRSLMQIALTEQDHVVHFYQLQALDWVDVVSALKADPKKTSAIAQSISAWPKSSIGYFTDIQKKIKKFVESSKLGIFANGYWGHPAYKLPPEVNLLGVAHYLEALEVQKDIVKVQTIFGGKNPHPNYLVGGMACAVNINDPNAINLERLSYVAEIIQTTQNFVRQVYLPDVLAIASYYPEWTKIGGGLRNYISYGDYPTGNYGELSTYKSPRGIIINRDLHHIEDFDPYAMDGLQEYVNNSWYSYSEGKEVGLHPSIGETNLDYTGPTPPYQYLDNSQPYSWIKTPRYKNRPMETGPLARMIVGYASGR…
WP_007653239.1	WP_007653239.1 - Parabacteroides goldsteinii - [NiFe] Group 1d	MSERIVIDPITRIEGHLRVEAAIENGKIKDAYSSGTMVRGIENIVRDRDPRDAWVFVGRVCGVCTSIHSLCSVRAVENTLGISVPPNAEMVRNIMEAVLYMHDHTVHFYQLHALDWVDIVSGLKADPKAAALLAQQLSPWPKNTEGYFTEMQNKLKKFVASGQLGIFANGYWGHPAYKLTPEQNLIATIHYLEALEWQKEIVKVHAVFGGKNPHPNFLVGGMPCSIDLNEANAINAERLALVKQKLQEGKDFIDQVYIPDLLMIAGVYKDEWSKIGGGVSNYLSYGDFPLHGYAGVEDYMSPRGIVLDRDLSKVHPVDANSPEEIKEYIYHSWYKYTEGDKAGLHPYEGETNLEYTGPKPPYKHLNVDDKYSWIKTPRWKGHAMEVGPLARLVVAYAAG…
WP_028728436.1	WP_028728436.1 - Parabacteroides gordonii - [NiFe] Group 1d	MSERIVIDPITRIEGHLRVEAVIEGGKIKDAYSSGTMVRGIENIVRDRDPRDAWVFVGRVCGVCTSIHSLCSVRAVEHALDITIPPNAEMVRNIMEAVLYMHDHTVHFYQLHALDWVDIVSGLKADPQKAALLAQQLSPWAKNTEGYFKATQDRLKKFVASGQLGIFSNGYWGHPAYKLTPEQNLIATVHYLEALEWQKEIVKVHAVFGGKNPHPNFLVGGMPCSIDLNEANSINAERLALVKQKLQEGKDFIDQVYIPDLLMIAGVYKDEWSKIGGGVSNYLSYGDFPLHGYAGIEDFMSPRGIVLDRDLSKVHPVDANSPDEIKEYIYHSWYKYTEGDKAGLHPYDGETNLEYTGPKPPYKHLDVEDKYSWIKTPRWKEKPMEVGPLARLVVAYAAG…
WP_008157836.1	WP_008157836.1 - Parabacteroides johnsonii - [NiFe] Group 1d	MSERIVVDPLTRIEGHLRIEADIENGKIKDAYSSGTMVRGIETIVKDRDPRDAWVFVGRVCGVCTSIHSLCSVRAVENAFNIVIPPNAQMVRNIMTAVLYMHDHVVHFYQLHALDWVDVVSALKADPAEASLLAQKLSPWPKSSTGYFTALKERLNKFVGSGQLGIFANGYWGHPAYKLTPEQNLIAVAHYLEALEWQKEIVKVHAVFGGKNPHPNYLVGGMPCSIDLNEANAINTERLALVKQKLQEAKTFIDQVYIPDLLMIADVYKDEWSKLGGGVKNYLAYGDFPMYEYGETENYKMPRGIVLDRDLSKVHPVDANSPEEIKEYIYHSWYNYTQGDKAGLHPYEGETNLNYTGPRPPYTHLNVEDKYSWIKTPRWKEEPMEVGPLARMIVAYAAG…
WP_005643376.1	WP_005643376.1 - Parabacteroides merdae - [NiFe] Group 1d	MMNLKVSRPFNLIFNLQLSRVMSERIVVDPLTRIEGHLRIEADIENGKIKDAYSSGTMVRGIETIVKDRDPRDAWVFVGRVCGVCTSIHSLCSVRAVENAFDIVIPPNAQMVRNIMTSVLYMHDHVVHFYQLHALDWVDVVSALKADPTEASLLAQKLSPWPKSSTGYFTALKERLNKFVGSGQLGIFANGYWGHPAYKLTPEQNLIAVAHYLEALEWQKEIVKVHAVFGGKNPHPNYLVGGMPCSIDLNEANAINTERLALVKQKLQEAKTFIDQVYIPDLLMIANAYKDEWSKLGGGVKNYLAYGDFPIYEYGETENYKMPRGIVLDRDLSKVYPVDANSPEEIKEYIYHSWYNYTQGDKIGLHPYDGETHLNYTGPRPPYTHLNVEDKYSWIKTPR…
WP_009317267.1	WP_009317267.1 - Tannerella sp. 6_1_58FAA_CT1 - [NiFe] Group 1d	MSTRVVVDPITRIEGHLRIEADIENGIIKDAFSTGTMVRGIEIIAQNRDPREVWAYVGRVCGVCTSIHSLASVRAVENALGIIIPPNAERVRSLMQIALTEQDHVVHFYQLQALDWVDVVSALKADPKKTSAIAQSISAWPKSSIGYFTDIQKKIKKFVESSKLGIFANGYWGHPAYKLPPEVNLLGVAHYLEALEVQKDIVKVQTIFGGKNPHPNYLVGGMACAVNINDPNAINLERLSYVAEIIQTTQNFVRQVYLPDVLAIASYYPEWTKIGGGLRNYISYGDYPTGNYGELSTYKSPRGIIINRDLHHIEDFDPYAMDGLQEYVNNSWYSYSEGKEVGLHPSIGETNLDYTGPTPPYQYLDNSQPYSWIKTPRYKNRPMETGPLARMIVGYASGR…
WP_012025884.1	WP_012025884.1 - Flavobacterium johnsoniae - [NiFe] Group 1d	MAERIVVDPITRIEGHLRAEVEISDGTIKEAFLSSTMVRGLENIVKDRNPKDVWAFVQRTCGVCTSTHATASVRAVEDALGIVVPPNAEIVRNIMLGALYLHDHVVHFYHLHAFDWVDVLSGLNADPVKTSQLAQSISNWPKSSPGYFSDLQKRLKKFVASGQLGIFANGYWGHPQMKLPPEANLMATAHYLEALEWQKEIVKVHAIFGGKNPHPNFLVGGMACSINLDDASGLNAERLAFVRQLLEEGKRFVEQVYLPDVLAIAGYYKDWGAIGGFHNFMTFGDFPTQGHNNTNNDTFKFPAGVILNKDLTKVHDLDLRDLKTVEEYVNNSWYDYEGDGNSGRQPWSGETKINYTGPKPPYTHLNVDEKYSFIKTPRWKGHAMEVGPLARMLVGYASG…
WP_013764260.1	WP_013764260.1 - Haliscomenobacter hydrossis - [NiFe] Group 1d	MSQRIVIDPITRIEGHLRIEADIQNGKVSDVYSAGTMVRLLEEILRGRDPRDAWAYVGRVCGVCTSTHSLASVRTVEDALDIVVPPNAEIVRNLMFATLYMHDHVVHFYHLHALDWVDVVNALKADPKKTSELAQSISNWPKSSTGYFSDLQKRIGKFVESGQLGIFTNGYWGHSAYKLPPEVNLIGLAHYLEALEWQKEIVKVQTIFGGKNPHPNYLVGGMACAIGLDDVSAINAERLAYIKQLLDDGKRFIEQVYIPDLLAVASFYKDWGAIGGGLGNYLVYGDLPTNGFRDPSSFKFPAGAILNKDLSKVHEVNMREDSEIQEFINKSWYSYEGGDNVGLHPWKGETKLNYTGPKPPYEHLNTEEKYSFLKTPRWKGHAMEVGPLARVLVGYAKGI…
WP_008510449.1	WP_008510449.1 - Mucilaginibacter paludis - [NiFe] Group 1d	MSKRIVVDPITRIEGHLRIEADIENGKITDAYSSGTMVRLLEEILRGRDPRDAWAFVGRVCGVCTSIHSLTSVRCVEDALDITIPANAEMVRNIMFCTSYMHDHVVHFYHLHAMDWVDVLNALKADPKKTSELAQSISKWPKSSPGYFSDIQTRIKKFVNSGQLGIFSNGYWGHPAYKLPAEVNLIGLAHYLEALEWQKEIVKVHAIFGGKNPHPNYLVGGMACAINLNDVSGINAERLAYVGQLLKDGKEFIEQVYIPDLMTIASFYKDWSKIGGGLGNFLVYGDLPTNGYRDLSSYKFPGGAILNKDLSKIYEVDLKKDDEVQEFITHSWYEYEEGNDKGLHPWKGESKVKYTGPKPPFSHLNTDEKYSYIKTPRWKGNAMEVGPLARVLVGYARGR…
WP_014217548.1	WP_014217548.1 - Niastella koreensis - [NiFe] Group 1d	MSKRIVVDPVTRIEGHLRIEAEIENGRIRDAYSSGTMVRLLEEILRHRDPRDAWAIVGRVCGVCTSVHSLTSVRCVEDALNIVIPPNAELVRNLMYCAAFMHDHVVHFYHLHAMDWIDVVNALKADPVETSRLAQSISSWPKSSPGYFKDLQTRIRKLVESGQLGIFTNGYWGHPAYKLPAEVNLIGLAHYLEALEWQKEIVKVQAVFGGKNPHPNYLVGGMACAIGIDDVSGINAERLALVKQLLEAGKEFVEQVYIPDLMTIASFYKDWGSIGGGIGNYLVYGDLPWNGFRDPGSFKFPAGAILNKDLSTVYDVNLRDDAEVQEFITHSWYEYKEGREAGLHPWKGESQIKYTGPMPPFEHLNTDQAYSYLKTPRWKGHAMEVGPLARLLVGYARGR…
WP_026436975.1	WP_026436975.1 - Acidovorax sp. JHL-9 - [NiFe] Group 1d	MGAYETQGFRMDNTGRRIVVDPVTRIEGHMRCEVNLDSNNVIRNAVSTGTMWRGLEVILKGRDPRDAWAFVERICGVCTGCHALASVRAVEDALDIRIPLNAHLIREMMAKTLQVHDHAVHFYHLHALDWVDVISCLKADPKKTSDLQHMVSPSHPMSSPGYFRDVQNRLKKFVESGQLGPFANGYWGSKAYVLPPEANLMAVTHYLEALDLQKEWVKVHTIFGGKNPHPNYLVGGVPCAINIDGDGAAGAPINMERLNFVQARIQEMIDFNNNVYVPDVLAIGTIYKQAGWLYGGGLSATNVADYGTYEKVPYDHSTHQLPGGVILDGDWNKIHEIDPRDPEQVQEFVTHSWYKYGDETKGLHPWDGVTEANYNPEGPNFKGTRTKIEQLDESAKYSW…
AAB25780.1	AAB25780.1 - Alcaligenes hydrogenophilus - [NiFe] Group 1d	MATYETQGFKLNDSGRRIIVDPVTRIEGHMRCEVNLDANNVIRNAVSTGTMWRGLEVILKRADPADAWAFVERICRVCTGCHALASVRAVEDALGIKIPKNAHLIREMMAKTLQVHDHVVHFYHLHALDWVDVVSALNADPKRTSALQQTVSPAHPLSSPGYFRDVQIRLKKFVESGQLGPFMNGYWGNPAYKLPPEANLMAVTHYLEALDLQKEWVKIHTIFGGKNPHPNYLVGGMPCVDSNLDGSGAAGAPLNMERLNFVRARIEEAIEFVKNVYLPDVLAIGTIYKDAGWLYGGGLSALNVMDYGTYPRVNYDPTTDQLPGGAILNGNWDEIFPVDPRDPEQVQEFVAHSWYKYADETKGLHPWDGVTEPNFVLGPKAVGTPTDIKQLDEDAKYSW…
WP_028999751.1	WP_028999751.1 - Azohydromonas australica - [NiFe] Group 1d	MTSYATQGFNLDDSGRRIVVDPVTRIEGHMRCEVNLDANNVIRNAVSTGTMWRGLEVILKGRDPRDAWAFVERICGVCTGCHALASVRAVEDALGIKVPRNAHLIREMMAKTLQVHDHVVHFYHLHALDWVDVVSALKADPKKTSELQQLVSPSHPLSSPGYFRDIQNRLKKFVESGQLGPFMNGYWGNKAYILPAEANLMAVTHYLEALDLQKEWVKIHTIFGGKNPHPNYLVGGVPCAINLDGNGAVGAPITMDRLNFIKARIDEMVEFNKNVYLPDVLAIGTLYKQAGWLHGGGLAATNVSDYGEYPKVNYDKSTDQLPGGAILGGNWDEIHPVDPRDPEQIQEFVAHSWYKYADESKGLHPWDGVTEPNFELGARTKGSKTNIEQIDESAKYSWI…
WP_028215130.1	WP_028215130.1 - Burkholderia mimosarum - [NiFe] Group 1d	MTAISTQGFQLDNSGRRIVVDPVTRIEGHMRVEVNVDSNNVIRNAVSTGTMWRGLEVILKGRDPRDAWAFVERICGVCTGCHALASVRAVEDALDIRIPPNAHLIREIMAKTLQVHDHVVHFYHLHALDWVDVVSALKADPTLTSELQQRISPAHPMSSPGYFRDVQTRLRKFVESGQLGPFMNGYWGNPAYVLPPEANLMAVTHYLEALDLQKEWVKIHTIFGGKNPHPNYLVGGVPCAINIDGDLAAGAPINMERLNFVKSLIDEAITFCRNVYVPDLLAIGTIYKARGWLHGGGLAATNVMDYGAYPLVNYNPSTNQMPGGAILNGDWNTILPVDPRDPEQVQEFVAHSWYQYPDNDRGLHPWDGITEPHYELGPTTKGTRTAIESIDESAKYSWV…
WP_028209126.1	WP_028209126.1 - Burkholderia nodosa - [NiFe] Group 1d	MTAISTQGFQLDNSGRRIVVDPVTRIEGHMRVEVNVDSNNVICNAVSTGTMWRGLEVILNGRDPRDAWAFVERICGVCTGCHALASVRAVEDALDIRIPPNAHLIREIMEKTLQVHDHVVHFYHLHALDWVDVVSALKADPKLTSELQQRVSPAHPMSSRGYFRDVQTRLRKFVESGQLGPFMNGYWGNPAYVLPPEANLMAVTHYLEALDLQKEWVKIHTIFGGKNPHPNYLVGGVPCAINIDGDLAAGAPINMERLNFVKSLIDEAITFCRNVYVPDLLAIGTIYKARGWLHGGGLAATNVMDYGAYPLVNYSPSTNQMPGGAILNGDWNTILPVDPRDPEQVQEFVAHSWYQYPDNDRGLHPWDGITEPHYELGPNTKGTRTAIESIDESAKYSWV…
WP_015004151.1	WP_015004151.1 - Burkholderia phenoliruptrix - [NiFe] Group 1d	MSYQTQGFTLDNTGRRVVVDPITRIEGHMRCEVNLDSNNVITNAVSTGTMWRGLEVILKGRDPRDAWAFVERICGVCTGAHALTSVRAVENALNIPIPDNANLIRNLMQATLWAHDHLVHFYHLHALDWVDVVSALQADTKRTSELAQSISDWPLSSPGYFRDLQSRLKRFIESGQLGPFRNGYWGHPAYRLPPDANLMAVAHYLEALDFQKEIVKVHTVFGGKNPHPNWLVGGMPCAINIDDVGAVGAINMERLNLVSRIIDETIKFYDQVYLPDVIAIAGFYKDWGSIGGGLSSQSVLSYGDFPDHANDYSAQSLLVPRGAVINGNFNEIHDVDLCNPDEIQEFVAHSWYCYPEGTHGLHPYDGQTEPHFELGKATRGSKTRIKQIDESGKYSWIKA…
WP_012406417.1	WP_012406417.1 - Burkholderia phymatum - [NiFe] Group 1d	MSYQTQGFTLDNTGRRVVVDPITRIEGHMRCEVNLDSNNVITNAVSTGTMWRGLEVILKGRDPRDAWAFVERICGVCTGAHALTSVRAVESALNIPIPDNANLIRNLMQATLWAHDHLVHFYHLHALDWVDVVSALQADTKRTSELAQSISDWPLSSPGYFRDLQSRLKRFIESGQLGPFRNGYWGHPAYRLPPDANLMAVAHYLEALDFQKEIVKVHTVFGGKNPHPNWLVGGMPCAINIDDVGAVGAINMERLNLVSRIIDETIKFYDQVYLPDVIAIAGFYKDWGSIGGGLSSQSVLSYGDFPDHANDYSAQSLLVPRGAVINGNFNEIHDVDLCNPDEIQEFVAHSWYCYPEGTHGLHPYDGQTEPHFELGKATRGSKTRIKQIDESGKYSWIKA…
WP_018435806.1	WP_018435806.1 - Burkholderia sp. JPY251 - [NiFe] Group 1d	MTAISNPGFQLGRNGRRIVVDPVTRIEGHMRVEVNVDSKNVIRNAVSSGTMWRGLEVILKGRDPRDAWAFVERICGVCTGCHALASVRAVEDALDIRIPPNAHLIREIMSKTLQVHDHVVHFYHLHALDWVDVLSALKADPKLTSELQQRISPAHPMSSQGYFRNVQTRLRKFIESGQLGPFINGYWGNSAYVLPPEANLMAVTHYLEALDMQKEWGKIHAIFGGKNPHPNYLVGGVPCAINIGSDLAAGAPINIERLNFVKSLIDDAITFCRNVYVPDLLAIGTIYKARGWLHGGGLAATNVMDYGAYPLVNYNPSTNQMPGGAIINGDWNRLLPVDPRDPEQVQEFVAHSWYQYPDNYRGLHPWDGITEPHYELGPNTKGTRTAIESIDESAKYSWI…
WP_011516064.1	WP_011516064.1 - Cupriavidus metallidurans - [NiFe] Group 1d	MGAYETQGFRMDNTGRRIVVDPVTRIEGHLRCEVNLDSNNVIRNAVSTGTMWRGLEVILKGRDPRDAWAFVERICGVCTGCHALASVRAVEDALGIRIPLNAHLIREMMAKTLQVHDHAVHFYHLHALDWVDVVSALNADPKKTSDLQHIVSPSHPMSSPGYFRDVQNRLKKFVESGQLGPFANGYWGSKAYVLPAEANLMAVTHYLEALDLQKEWVKVHTIFGGKNPHPNYMVGGVPCAINIDGDGAAGAPINMERLNFVEARIKEMIDFNNNVYIPDVLAIGTLYKQAGWLYGGGLSALNVADYGTYEKVPYDHSTHQLPGGVILDGDWSKIHEIDPRDPEQVQEFVTHSWYKYADESQGLHPWDGVTEANYRPEGPNFKGTRTKIEQLDESAKYSW…
WP_018314860.1	WP_018314860.1 - Cupriavidus sp. UYPR2.512 - [NiFe] Group 1d	MGAYETQGFRIDNTGRRIIVDPVTRIEGHMRCEVNLDSNNVIRNAVSTGTMWRGLEVILKGRDPRDAWAFVERICGVCTGCHALTSVRAVEDALGIRIPLNAHLIREIMAKTLQVHDHAVHFYHLHALDWVDVVSCLKADPKKTSELQQLVSPSHPLSSPGYFRDVQNRLKKFVESGQLGPFANGYWGSKAYVLPPEANLMAFTHYLEALDRQKDWVKVHTIFGGKNPHPNYLVGGVPCAINIDGNGAAGAPINMERLNFVQARIQEMIDFNNNVYIPDVLAIGTFYKQAGWLYGGGLSAIADYGTYEKVPYDYSTDQLPGGVILNGDWDKIHEIDPRDPEQVQEFVTHSWYKYGDETKGLHPWDGVTEADYKPEGPNFKGTRTEIEQLDESAKYSWIK…
WP_028309978.1	WP_028309978.1 - Derxia gummosa - [NiFe] Group 1d	MGYETQGFKLDDTGRRIVVDPVTRIEGHMRCEVNVDSNNVIRNAVSTGTMWRGLEVILRGRDPRDAWAFVERICGVCTGCHALTSVRAVEDALGIRIPKNAHLIREMMAKTLQVHDHAVHFYHLHALDWVDVVAALKADPKKTSELQQLVSPSHPLSSPGYFRDVQNRLKKFVESGQLGPFMNGYWGSKAYVLPPEANLMAVTHYLEALDLQKEWVKVHTIFGGKNPHPNYLVGGVPCAINLDGAGAAGAPINMERLNFVKARIDEMIEFNKNVYIPDVLAIGTLYKNAGWLYGGGLSATNVMDYGTYEKVAYDHSTQQLPGGAIINGNWDEILPVDARDPEQIQEFVSHSWYQYADETKGLHPWDGETSPNYVLGSKAKGSKTNIEQIDESAKYSWIK…
WP_022981892.1	WP_022981892.1 - Ideonella sp. B508-1 - [NiFe] Group 1d	MGVIETQGFKLDNTGRRIVVDPVTRIEGHMRCEVNVDKDNIIRNAVSTGTMWRGLEVILKGRDPRDAWAFVERICGVCTGCHALTSVRAVEDALGIKIPLNAHLIREMMAKTLQVHDHAVHFYHLHALDWVDVVSALNADPKKTSELQQLVSPSHPLSSPGYFRDVQNRLKKFVDAGQLGPFMNGYWGSKAYVLPAEANLMAVTHYLEALDLQKEWVKVHTIFGGKNPHPNYLVGGVPCAINLDGTGAAGAPINMERLNFVEARIQEMIEFNKNVYLPDVLAIGTLYKQAGWLYGGGLSATNVADYGTYEKVPYDHSTQQLPGGVILNGNWDEILPIDPRDPEQVQEFVTHSWYQYADETKGLHPWDGVTEPSFKLGANTKGTKTAIENIDESAKYSWI…
WP_011830409.1	WP_011830409.1 - Methylibium petroleiphilum - [NiFe] Group 1d	MGAYETQGFKMDNSGRRVVVDPVTRIEGHMRCEVNLDSNNVIRNAVSTGTMWRGLEVILKGRDPRDAWAFVERICGVCTGCHALTSVRAVEDALGIVIPKNAYLIREIMAKTLQEHDHAVHFYHLHALDWVDVVSALKADPKKTSDLQHLVSPSHPMSSPGYFRDIQNRLKKFVESGQLGPFMNGYWGNKAYVLPPEANLMAVTHYLEALDLQKEWVKVHTVFGGKNPHPNYLVGGVPCAINIDKDGAAGAPVNMERLNFVEARIKEMIEFNNNVYIPDVLAIGTIYKQAGWLYGGGLSATNVLDYGTYEKVMGDHSTQQLPGGAILDGNWDVIHPVDPRDPEQVQEFVPHSWYKYADESKGLHPWDGVTEPNYVLGANTKGTRTNIQELDESAKYSWI…
WP_011801364.1	WP_011801364.1 - Polaromonas naphthalenivorans - [NiFe] Group 1d	MGAYETQGFKMDNSGRRVVVDPVTRIEGHMRCEVNLDSNNVIRNAVSTGTMWRGLEVILKGRDPRDAWAFVERICGVCTGCHALASVRAVEDALGIVIPKNAYLIREIMAKTLQVHDHAVHFYHLHALDWVDVVSALKADPKKTSELQQAVSPSHPMSSPGYFRDIQNRLKKFVESGQLGPFMNGYWGSKAYVLPPEANLMAVTHYLEALDLQKEWVKIHTIFGGKNPHPNYLVGGMPCAINLDKDGAAGAPVNMERLNFIEARIREMIEFNNNVYIPDVLAIGTLYKNAGWLYGGGLAATNVMDYGTYEKVMGDRSTQKLPGGAILNGNWDQILPVDVRDPEQVQEFVTHSWYKYGDETKGLHGWDGVTEPNYVLGAKTKGTRTNIQEIDESAKYSWV…
WP_011153927.1	WP_011153927.1 - Ralstonia eutropha - [NiFe] Group 1d	MSAYATQGFNLDDRGRRIVVDPVTRIEGHMRCEVNVDANNVIRNAVSTGTMWRGLEVILKGRDPRDAWAFVERICGVCTGCHALASVRAVENALDIRIPKNAHLIREIMAKTLQVHDHAVHFYHLHALDWVDVMSALKADPKRTSELQQLVSPAHPLSSAGYFRDIQNRLKRFVESGQLGPFMNGYWGSKAYVLPPEANLMAVTHYLEALDLQKEWVKIHTIFGGKNPHPNYLVGGVPCAINLDGIGAASAPVNMERLSFVKARIDEIIEFNKNVYVPDVLAIGTLYKQAGWLYGGGLAATNVLDYGEYPNVAYNKSTDQLPGGAILNGNWDEVFPVDPRDSQQVQEFVSHSWYKYADESVGLHPWDGVTEPNYVLGANTKGTRTRIEQIDESAKYSWI…
WP_014429772.1	WP_014429772.1 - Rubrivivax gelatinosus - [NiFe] Group 1d	MGAIETQGFKLDDSGRRIVVDPVTRIEGHMRCEVNVDSNNVIRNAVSTGTMWRGLEVILKGRDPRDAWAFVERICGVCTGCHALTSVRAVEDALGIKIPKNAHLIREMMAKTLQVHDHAVHFYHLHALDWVDVVSALKADPKKTSELQHLVSPSHPLSSPGYFRDVQNRLKKFVESGQLGPFMNGYWGSKAYVLPPEANLMAVTHYLEALDLQKEWVKVHAIFGGKNPHPNYLVGGVPCAINLDGNGAAGAPINMERLNFVKARIDEMIEFNKNVYLPDVLAIGTIYKQAGWLHGGGLSALNVADYGTYDKVAYDHATHQLPGGVILNGNWDEIHAIDPRDPEQVQEFVAHSWYQYADESKGLHPWDGVTEPKFELGAKTKGTRTAIENIDESAKYSWI…
WP_013124489.1	WP_013124489.1 - Thiomonas intermedia - [NiFe] Group 1d	MSTVTTPNGFTLDTSGRRVVVDPVTRIEGHMRCEVNVDKDNIIRNAVSTGTMWRGLEVIVKGRDPRDVWAFVERICGVCTGCHALASVRAVEDALNIRIPKNAYLIREMMAKTLQVHDHVVHFYHLHALDWVNPINALKADPKATSTLQQTVSPNHPQSSPGYFRDVQSRIKKFVDSGQLGPFKNGYWSNPAYKLSPEADLMGVTHYLEALDMQREFVKVHTIFGGKNPHPNYLVGGVPCAINMDGDLAAGAPLNMERLNFVRARIQEMVDFCHNVYVPDVIAIASFYKDWLYGGGLGAKSVMDYGDYAKVQGDKSTDQMPGGVILNGNWNEVFEVDPRDPEQVQEFVSHSWYTYPGQENKGLHPWDGVTEPKFELGPNTKGSKTNIQEIDESAKYSWI…
WP_018904264.1	WP_018904264.1 - Variovorax paradoxus - [NiFe] Group 1d	MSAYETQGFKMDDTGRRIVVDPVTRIEGHMRCEVNVDSNNVIRNAVSTGTMWRGLEVILKGRDPRDAWAFVERICGVCTGCHALASVRAVEDALGIAIPKNAYLIREIMAKTLQEHDHAVHFYHLHALDWVDVVSALKADPKKTSELQQTVSPSHPMSSPGYFRDIQNRLKKFVESGQLGPFMNGYWGNKAYVLPPEANLMAVTHYLEALDLQKEWVKVHTIFGGKNPHPNYLVGGVPCAINIDKDGAAGAPVNMERLNFIEARIREMIEFNNNVYVPDVLAIGTIYKQAGWLYGGGLSATNVMDYGTYEKVMGDRRTQQLPGGAILGGNWNEILPVDPRDPEQVQEFVNHSWYKYADESKGLHPWDGVTEPNYELGAKTKGTRTNIERLDESAKYSWI…
WP_011767509.1	WP_011767509.1 - Azoarcus sp. BH72 - [NiFe] Group 1d	MNMGVYETQGFKLDNTGKRVVVDPVTRIEGHMRVEVNLDSNNVIRNAVSTGTMWRGLEVILKGRDPRDAWAFTERICGVCTGTHALTSVRAVEDALGIDIPENANSIRNLMQLTLQVHDHLVHFYHLHALDWVDVVSALKADPKKTSELAQSISSWPNSSPGYFRDIQNRLKKFVESGQLGPFMNGYWGNPAYKLPPEANLMAVTHYLEALDFQKDIVKIHTIFGGKNPHPNWLVGGMPCAINLDGVGAVGAVNMERLNLVKSIIDRSIEFIDQVYIPDLVAIASFYKDWTYGGGISSLSLLSYGDIPDRANDYGAGNLLLPRGAIINGDLSKIHEVDLRDPEEIQEFVSHSWYKYADETKGLHPWDGVTEPNFVLGKNTKGTKTNVQSFDEEGKYSWI…
WP_028993715.1	WP_028993715.1 - Azonexus hydrophilus - [NiFe] Group 1d	MAAYETQGFKLDNSGKRVVVDPVCRIEGHLRVEVNLDSNNVIRNAVSTGTMWRGLEVILKGRDPRDAWAFTERICGVCTGTHALTSVRAVEDALNIQIPENANIIRNLMQLNLYIHDHLVHFYHLHALDWVDVVSSLKADPKKTSELAQSISSWPLSSPGYFRDIQNRLKKFVDSGQLGPFANAYWGNPAYKLPPEANLMAVAHYLEALDFQKEIVKVHTIFGGKNPHPNWLVGGVPCAINLEGAGAVGAINMERLNLVKSIIDRCTEFVEQVYIPDLLAIGSFYKGWLYGGGLSSKNLLSYGDLPLKANDYSAGNLMLPRGAIINGKLDEIHPVDLRDPEQVQEYVAHSWYKYPDENLGLHPWDGVTEPNFVLGPNTKGTKTNIKELDEGAKYSWIKA…
WP_026685892.1	WP_026685892.1 - Azovibrio restrictus - [NiFe] Group 1d	MSAYETQGFKLDNSGKRVVVDPVCRIEGHLRVEVNLDENNVIRNAVSTGTMWRGLEVILKGRDPRDAWAFTERICGVCTGTHALTSVRAVEDALNIQIPENAHLIRNIMQLNLYVHDHLVHFYHLHALDWVDVVSALKADPKKTSELAQSISSWPLSSPGYFRDLQNRLKKFVESGQLGPFMNGYWGSPAYKLPPEANLMAVAHYLEALDFQKEIVKVHTIFGGKNPHPNWLVGGVPCAINLEGTGAVGAVNMERLNLVKHVIDRAAEFVEQVYIPDLLAIASFYKGWGYGGGLSSQAMLSYGDIPDKANDYSAGNLLLPRGAIINGDLTKIHEVDLKDPEQIQEFVTHSWYKYPDETKGLHPFDGITEPNFVLGQNTKGTKTRVEAFDEGGKYSWLKA…
WP_011289709.1	WP_011289709.1 - Dechloromonas aromatica - [NiFe] Group 1d	MSAYETQGFKVDNSGKRVVVDPVCRIEGHLRVEVNLDDKNVIRNAVSTGTMWRGLEVILKGRDPRDAWAFTERICGVCTGTHALTSVRAVEDALKIQIPENANTIRNLMQLNLYVHDHLVHFYHLHALDWVDVVSALKADPKATSALAQSISSWPLSSPGYFRDIQNRLKKFVESGQLGPFMNGYWGNPAYKLPPEANLMAVAHYLEALDFQKEIVKVHTIFGGKNPHPNWLVGGVPCAINLEGVGAVGAVNMERLNLVKSIIDRCAEFVEQVYIPDLLAIGSFYKGWLYGGGLSSKNLLSYGDIPQKANDYTSGNLLLPRGAIINGKLDEIHPVDLKDPEQVQEFVAHSWYKYPDETKGLHPFDGVTEPSFVLGPNTKGTKTNIKELDEGGKYSWIKA…
WP_026224841.1	WP_026224841.1 - Methyloversatilis sp. NVD - [NiFe] Group 1d	MGAYETQGFKMDDSGRRIVVDPVTRIEGHMRCEVNVDENNVIRNAVSTGTMWRGLEVILKGRDPRDAWAFVERICGVCTGCHALTSVRAVEDALGIKIPLNAHLIREMMAKTLQVHDHVVHFYHLHALDWVDVVSALKADPKQTSELQHLVSPSHPLSSPGYFRDIQNRLKKFVESGQLGPFMNGYWGSKAYVLPPEANLMAVTHYLEALDLQKEWVKVHTIFGGKNPHPNYLVGGVPCAINLDGTGAAGAPINMERLNFVEARIKEMIEFNNKVYIPDVLAIGTIYKQAGWLYGGGLSATNVADYGTYEKVPYDHATQQLPGGVILNGNWDEIHEIDPRDPEQVQEFVAHSWYKYADESKGLHPWDGVTEPNFELGAGTKGTRTNIEEIDESAKYSWI…
WP_008063479.1	WP_008063479.1 - Methyloversatilis universalis - [NiFe] Group 1d	MGAYETQGFNMDNSGRRIVVDPVTRIEGHMRCEVNVDSNNVIRNAVSTGTMWRGLEVILKGRDPRDAWAFVERICGVCTGCHALTSVRAVEDALGIKIPLNAHLIREMMAKTLQVHDHAVHFYHLHALDWVDVVSALKADPKKTSELQQMVSPAHPLSSPGYFRDIQNRLKKFVESGQLGPFMNGYWGSKAYVLPPEANLMAVTHYLEALDLQKEWVKVHTIFGGKNPHPNYLVGGVPCAINIDGDGAAGAPINMERLNFVEARIKEMIEFNNNVYVPDVLAIGTIYKQAGWLYGGGLSATNVADYGTYEKVPYDHSTHQLPGGVILNGNWDEIHEIDPRDPEQVQEFVAHSWYKYADESKGLHPWDGVTEPNYVLGANTKGSRTNIEEIDESAKYSWI…
WP_006930451.1	WP_006930451.1 - Caldithrix abyssi - [NiFe] Group 1d	MARLVVDPITRIEGHLRIEAVVENGVITDAFSSGTMVRGLEIILKGRDPRDAWAFTERVCGVCTTVHALASVRTVEDALNIKVPKNAELIRNLMFCAQMVQDHVIHFYHLHALDWVDVVSALKADPKETSQIAKSISSWPKSSPKYFKEVQDRLKAFVESGQLGIFANGYWGHPAYKLPPAVNLLAVTHYLEMLEWQKELIKIHTIFGGKNPHPNYLVGGVPCSINLNEVNAINMERLNHVKKLIDDAIEIVEKVYLPDLIAIAGFYKDWTKYGGGLKNYLAYGDLPTRSYGEPAHFKFPRGVVLDRNLNEVHEVDPRDQQEIQEYVTHSWYKYSVGDEQSLHPWDGETEFNFTGPKPPFKELNVEGKYSWLKTPRWKGKPMEVGPLARMLVAYASGNK…
WP_012502532.1	WP_012502532.1 - Chlorobaculum parvum - [NiFe] Group 1d	MSKKIVVDPIPRIEGHLRIEAKMNDANVIEDAYSTGTMWRGIEVILKGRDPRDAWAFAERICGVCTTVHALASVRCVEDALGIEIPKNARIIRNLMNATQQTQDHLVHFYHLHALDWVDVVSALKADPGQASAIAQSISAWPKSSVGYFKDLQKRLVAFVESGQLGIFSNGYWGHPAYKLPPEVNLIAVAHYLEALEFQKEIVKIQTIFGGKNPHPNYVVGGMACAIDPNSDTAINIERLSMVKSIIDRTQQFIDQVYIPDLIAIAGYYKGWLYGGGLGNFMSYGDFPETTLDDYEKLLWPRGVIMGKDLTTVLDVDPRDMSQIKEEIAHSWYTYSNGSDQGLHPWEGETNPKYTGPKPPFEYLDTDKKYSWLKTPRWKDQPVEVGPLARVLVAYAKGD…
WP_006366944.1	WP_006366944.1 - Chlorobium ferrooxidans - [NiFe] Group 1d	MAKKIVVDPIPRIEGHLRIEAKLNESNVIEEAYSSGTMWRGIEVILKGRDPRDAWAFTERICGVCTTVHALASVRCVEDALGIDIPANARIIRNLMNATQVTQDHLVHFYHLHALDWVDVVSALKADPKQASVIAQSISAWPKSSPGYFKDLQQRLIGFVDSGQLGIFANGYWGHPGYKLPPEVNLIAVAHYLEALDFQKEIIKIHTIFGGKNPHPNYLVGGMACAIDPNSDTAINIERLSMIKKIIDDTQTFIDQVYIPDLIAIAGYYKGWLHGGGLGNYLSYGDFPETTLADFKTLLWPRGAILGKDLTTIHDVDPRDAAQVTEEVSHSWYTYKGGDGKGLHPWKGETTPNYTGPKPPFQYLDTDKKYSWLKTPRWKNNPMEVGPLARVLIAYAKGD…
WP_012465814.1	WP_012465814.1 - Chlorobium limicola - [NiFe] Group 1d	MAKKIVVDPIPRIEGHLRIEAKVNDSNVIEEAYSSGTMWRGIEVILRGRDPRDAWAFAERICGVCTTVHALASVRCVEDALGIDVPTNARIIRNLMNATQQTQDHLVHFYHLHALDWVDVVSALKADPKMTSDIAQSISSWPKSSVGYFKDLQQRLIGFVESGQLGIFSNGYWGHPAYKLPPEVNLIGVAHYLEALDFQKEIVKIHTIFGGKNPHPNYLVGGMACAIDPNSDTAINIERLAMVKKIIDQTQQFIDQVYIPDLIAIAGFYKEWLYGGGLGNYLSYGDFPETSLDDFKTLLWPRGAILGKDLATVHDVDPRDAAHVTEEVSHSWYTYSKGDDKGLHPWEGETKPAYSGPKPPFEHLDTDRKYSWLKTPRWKNHPMEVGPLARVLIAYAKGD…
WP_011744848.1	WP_011744848.1 - Chlorobium phaeobacteroides - [NiFe] Group 1d	MSRKIVVDPIPRIEGHLRIEAKLNESNQIEEAFSSGTMWRGIEVILKGRDPRDAWAFAERICGVCTSVHALASVRCVEDALGIDVPLNARIIRNLMNATQQTQDHLVHFYHLHALDWVDVVSALKADPKMTSDIAQSISPWPKSSVGYFKDLQQRLTGFVESGQLGIFSNGYWGHPAYRLPPEVNLLAVAHYLEALDFQKEIIKIHTIFGGKNPHPNYLVGGMACAIDPNSDTAINIERFALIKKIIDDTNTFIDQVYIPDLIAIAGYYKDWLYGGGLGNYLSYGDFPENSLDDYKTLLWPRGAILNRDLSNVIDVDPRDSAQVTEEVSHSWYTYSKGDSKGLHPWEGETKPAYTGPKPPFEFLDTDKKYSWLKTPRWKNHAMEVGPLARVLVAYAKGD…
WP_012501193.1	WP_012501193.1 - Chloroherpeton thalassium - [NiFe] Group 1d	MSKRIAVDPIPRIEGHLRIEAVLDDKNQIQEAFSSGTMWRGLEIILQGRDPRDAWAFTERICGVCTTVHALASVRCVEDALGIQIPPNARIIRNLMNATQQTQDHLVHFYHLHALDWVDVVSALKADPGETSRIAQSISNWPKSSVGYFKDLQTRLVKFVESGQLGIFSNAYWGHSAYKLPPEVNLIGVAHYLEALEFQKEIVKIHTIFGGKNPHPNYVVGGMACAIDPNKDTAINIERLNLVKKIIDDTITFIDQVYIPDLIAIAGFYKGWLYGGGLGNYLAYGDFPETTIDDTASLLWPRGAILNKDLSTVYDDVDPKDLAQITEEVSHSWYTYANGDEKGLHPWQGETKPKFTGPQPPYEFLNTDHKYSWLKTPRWKDHPMEVGPLARVLIQYAKK…
WP_011358178.1	WP_011358178.1 - Pelodictyon luteolum - [NiFe] Group 1d	MARKIVIDPIPRIEGHLRIEATLNDSNVIENAYSTGTMWRGIEVILKGRDPREAWAFTERICGVCTTVHALASVRCVEDALGITVPKNAQIIRNLMNATQVTQDHLVHFYHLHALDWVDVTSALKADPKQASVIAQSLSAWPKSSPGYFKDLQKRLGGFVESGQLGIFSNGYWGHPAYKLPPEVNLIAVAHYLEALDFQKEIVKIHTIFGGKNPHPNYLVGGMACAIDPEKDTAINIEQLAMVKKIIDDTITFIDQVYIPDLIAIAGYYKGWLHGGGLGNYLSYGDFPETTLEDFRTLLWPRGVILNKDLSTVLDVDPRDVSQITEEVSHSWYTYTGGDAKGLHPWEGETSPAYTGPKPPFKHLDTDKKYSWLKTPRWNNHAMEVGPLARVLIAYAKDD…
WP_012508571.1	WP_012508571.1 - Pelodictyon phaeoclathratiforme - [NiFe] Group 1d	MAKKIVVDPIPRIEGHLRIEATLNDSNMIEEAYSSGTMWRGIEVILKGRDPRDAWAFAERICGVCTTVHALASVRCVEDALGIAVPTNARIIRNLMNATQVTQDHLVHFYHLHALDWVDVVSALKADPKQASVIAQSISPWPKSSPGYFKELQQRLVGFVESGQLGIFSNGYWGHPAYKLPPEVNLIAVAHYLEALDFQKEIVKIHTIFGGKNPHPNYLVGGMACAIDPNSDTAINIERLSMIKKIIDETQTFIDQVYIPDLLAIAGYYKDSLYGGGLGNYLSYGDFPETTLEDFKTLLWPRGAILNKDLTTVIDVDPRDASQVTEEVSHSWYTYTKGDAKGLHPWQGETTPKYTGPKPPFEHLDTDKKYSWLKTPRWKNHPMEVGPLARVLIAYAKGD…
WP_012505437.1	WP_012505437.1 - Prosthecochloris aestuarii - [NiFe] Group 1d	MAKKIVVDPIPRIEGHLRIEAQVGENNVIEDAFSTGTMWRGIELILKGRDPRDAWAFAERICGVCTTVHALASVRCVEDALGIVIPDNARIIRNLMNATQQTQDHLVHFYHLHALDWVDVVSALKADPKETSRIAQSISSWPKSSPGYFNDLQQRLTGFVESGQLGIFSNGYWGHSAYKLPPEVNLLAVAHYLEALEFQKEIVKIHTVFGGKNPHPNYLVGGMACAIDPSRDTAINMETLSMVKKIIDDTMTFIDQVYIPDLIAIAGFYKDWLYGGGLGNYLCYGDFPERSLEDTSSLLWPRGAILNRDLSTIYDVDPRDMNQVTEEVSHSWYSYSSGDDKGLHPWQGETTPNYTGPKPPFEHLDHEKKYSWLKTPRWNNHPMEVGPLARVLLQYAKGD…
WP_009378513.1	WP_009378513.1 - Bilophila sp. 4_1_30 - [NiFe] Group 1d	MAYEYTTQGYTVNDSGRRLVVDPVTRIEGHLRCEVNINDDNVITNAVSCGTMFRGLEIIVKDRDPRDIWAFVERICGVCTGTHALASVHAIEDALKIDIPDNANIIRNLMQLALWYHDHLVHFYQLGGLDWIDVVSASKADPKEASRLAQSLSPWPQSSPGYFASVKEKLVRIISTGQLGIFKNGYWGHPGYKFPPEANLMLVAHYIEALDFQKDVVQIHTVFGGKNPHPNWLVGGVPLALNINGKGGADVINMERLELVLSIIKRCREFSAQVLVPDSIALAKFYPEWLHLGTGLSNQSLLAYGAFPSIANDYSQKSLLIPGGAIINGNFNEVLPVDLSDEDQIREEVGRSWYTYPKGITSLHPYQGETVPHFELGPATKGSRTDIKQLDENAPYSWI…
WP_005026843.1	WP_005026843.1 - Bilophila wadsworthia - [NiFe] Group 1d	MAYEYTTQGYTVNDSGRRLVVDPVTRIEGHLRCEVNINDDNVITNAVSCGTMFRGLEIIVKDRDPRDIWAFVERICGVCTGTHALASVQAIEDALKIDIPDNANIIRNLMQLALWYHDHLVHFYQLGGLDWIDVVSASKADPKETSRLAQSLSPWPQSSPGYFASVKEKLVRIISTGQLGIFKNGYWGHPGYKFPPEANLMLVAHYIEALDFQKDVVQIHTVFGGKNPHPNWLVGGVPLALNINGKGGADVINMERLELVLSIIKRCREFSAQVLVPDSIALAKFYPEWLHLGTGLSNQSLLAYGAFPSIANDYSQKSLLIPGGAIINGNFNEVLPVDLSDEDQIREEVGRSWYTYPKGVTSLHPYQGETVPHFELGPATKGSRTDIKQLDENAPYSWI…
WP_011526524.1	WP_011526524.1 - Lawsonia intracellularis - [NiFe] Group 1d	MSYQYSTQGYEVTDAGKRIVVDPITRIEGHLRCEVNINSSGIITNAVSSGTLFRGLEIILKNRDPRDAWAFAERICGVCTGTHALTSIYAVENALQIEVPANANFIRNMMQLALWCHDHIVHFYQLAGLDWIDVVSAAKGDPKKASELAQSISSWPMSSPGYFADIKKRLVDIIGSGQLGIFKNGYWGHPAYKLPPEANLMLVAHYIEALNMQKEVVKIHTIFGGKNPHPNWIVGGMPLALNLDAKGGADVINMERLEYVQRIINICKDFTSKVLMPDTIALGKFYPEWLSIGKGISHLSILSYGGFPTISNDFSNDSLLVPNGAIINGNFNEVHPVDLFAEDEVREEVSHSWYRYPNDITSLHPFEGETIPEFSVGPNTKGTETDIKELDERARYSWI…
WP_027414715.1	WP_027414715.1 - Aneurinibacillus terranovensis - [NiFe] Group 1d	MSKRIVVDPITRIEGHLRIEAEMDQGKIIGAYSSGTMVRGLELVLKGRDPRDAWALAQRICGVCTTTHSLAALRSVEDALKYEIPKNANYIRNIMNAVIYVHDHIVHFYHLHALDWVDVASALKADPAAASAAAQKMSNWSKSSPGYFKELQNKLKRVVESGQLSIFTNGYWGHPLYKLPSEVNLILLAHYLEALDEQRELVKIHTIFGGKNPHPHYVVGGMATPLDLNSETAVNTAQLAMISDLIDQAIQFIEQVYMPDLYAMAYYYKDWLYGGGIQNYLCYGDFPERSVFDRKSFWFPSGVIVDGNLHDVKPVDPWNESEIEEFVNHSWYTYNGGEEAGKHPWQGETIFNFTGPKPPFDTLDTENKYSWIKTPRWKEQPMEVGPLARMMMGYATNHR…
WP_003397243.1	WP_003397243.1 - Anoxybacillus flavithermus - [NiFe] Group 1d	MTERIVVDPVTRIEGHLRIEVDIDERGVIQEAFSSGTAVRGIELIVRDRDPRDVWAYVQRICGVCTTTHALASIRSVEDALDIKIPKNAHLIRDIMNAAVFLHDHVVHFYHLHAFDWIDVLSALKADPNETSRIAQSLSNWPKSSPGYFKEIQMKVQKVVDSGQLGIFANGYWGHPAYKLPPEVNLLAVAHYLEALDWQKEIVKIHTIFGGKNPHPHYVVGGMATPIDINSDNAIHAERLMHVSQIIDQAVEFVNHVYIPDLLAIGSFYKDWTYGGGLNNYLCYGDFSTGDIRDVHLYRFPRGVILNGNLNEVLDVDPKDPEQVKEFIDHSWYTYDGKEGGVGKHPWEGETSLRYTGPKPPFKTLNTDEKYSWLKSPRWKEHPMETGPLARMLVGYALK…
WP_019416530.1	WP_019416530.1 - Anoxybacillus kamchatkensis - [NiFe] Group 1d	MTERIVVDPVTRIEGHLRIEVDVDDSGVIQEAFSSGTAVRGIELIVRDRDPRDVWAYVQRICGVCTTTHALASIRSVEDALDIKIPRNAHLIRDIMNAAVFLHDHVVHFYHLHAFDWVDVLSALKADPNETSRIAQSLSSWPKSSPGYFKDIQMKVQKVVDSGQLGIFANGYWGHKAYKLPPEVNLLAVAHYLEALDWQKEIVKIHTIFGGKNPHPHYVVGGMATPIDVNSDNAIHAERLMHVSQIIDQAVEFVNNVYIPDLLAIGSFYKDWTYGGGLNNYLCYGDFSTGDIRDVHLYRFPRGVILNGNLNEVLDVDPKDPEQVKEFIDHSWYTYDGKEGGVGKHPWEGETSLRYTGPKPPFKTLNTDEKYSWLKSPRWKEHPMETGPLARMLIGYALK…
WP_009361199.1	WP_009361199.1 - Anoxybacillus sp. DT3-1 - [NiFe] Group 1d	MTERIVVDPVTRIEGHLRIEVDVDDSGVIQEAFSSGTAVRGIELIVRDRDPRDVWAYVQRICGVCTTTHALASIRSVEDALDIKIPRNAHLIRDIMNAAVFLHDHVVHFYHLHAFDWVDVLSALKADPNETSRIAQSLSSWPKSSPGYFKDIQMKVQKVVDSGQLGIFANGYWGHKAYKLPPEVNLLAVAHYLEALDWQKEIVKIHTIFGGKNPHPHYVVGGMATPIDVNSDNAIHAERLMHVSQIIDQAVEFVNNVYIPDLLAIGSFYKDWTYGGGLNNYLCYGDFSTGDIRDVHLYRFPRGVILNGNLNEVLDVDPKDPEQVKEFIDHSWYTYDGKEGGVGKHPWEGETSLRYTGPKPPFKTLNTDEKYSWLKSPRWKEHPMETGPLARMLVGYALK…
WP_021094790.1	WP_021094790.1 - Anoxybacillus sp. SK3-4 - [NiFe] Group 1d	MTERIVVDPVTRIEGHLRIEVDVDDSGVIQEAFSSGTAVRGIELIVRDRDPRDVWAYVQRICGVCTTTHALASIRSVEDALDIKIPRNAHLIRDIMNAAVFLHDHVVHFYHLHAFDWVDVLSALKADPNETSRIAQSLSSWPKSSPGYFKDIQMKVQKVVDSGQLGIFANGYWGHKAYKLPPEVNLLAVAHYLEALDWQKEIVKIHTIFGGKNPHPHYVVGGMATPIDINSDNAIHAERLMHVSQIIDQAVEFVNNVYIPDLLAIGSFYKDWTYGGGLNNYLCYGDFSTGDIRDVHLYRFPRGVILNGNFNEVLDVDPKDPEQVKEFIDHSWYTYDGKEGGVGKHPWEGETSLRYTGPKPPFKTLNTDEKYSWLKSPRWKEHPMETGPLARMLVGYALK…
WP_003330153.1	WP_003330153.1 - Bacillus azotoformans - [NiFe] Group 1d	MAQRIVVDPVTRIEGHLRIEADINNGVIERAYSSGTAVRGIELIVKDRDPRDVWAFVQRICGVCTTTHALASIRSVEDALDIKIPKNAHLIRDIMNAAVFVHDHVVHFYHLHALDWVDIVSALNADPNETSRIAQSISDWPKSSPGYFKEIKEKVQKIVDSGQLGIFANGYWGHPEYKLPPEVNLLAVAHYLEALDWQKEIVKIHTIFGGKNPHPHYVVGGMATPIDINSDNGIHAERLMHVSQLIDEANEFVNKVYIPDLLAIGSYYKDWLYGGGLNNYLSYGDFATGDIRDVNTYRMPRGVILNGDLTKVLDIDPTDPEQVKEFIDHSWYSYDGKDNGGKHPWEGETTLNYTGPKAPFTELNTAEKYSWIKAPRWKEEPMETGPLARLIVGYAKGQK…
WP_019241710.1	WP_019241710.1 - Bacillus massilioanorexius - [NiFe] Group 1d	MAERLVVDPITRIEGHLRIEADVDDKGMIKDAFSSGTAVRGLELIVKDRDPRDVWAYVQRICGVCTSVHALASIRAVEDALDIKIPRNAHLIRNILNEVLFLHDHVVHFYHLHALDWVDVVNALEADPNETSKIAQSISAWPKSSPGYFKGVQDKVKKLVDSGQLGIFANGYWGHKAYKLPPAVNLLAVAHYLEALDWQKEVVKIQTILGGKNPHPHYLVGGMATPIDINSDNGIHAERLMHVSQLIDEAHQFVNQVYYPDLIAIGSYYKDFTYGGGIQNYLAYGDFATGDHYDIDTYRFPRGVILNGDLTKVHKLDLKDAAQVQEFIDKSWYEYDGVKENEGLHPWEGQTNLKYSGPEIPFKNLNTDEKYSWIKSPRWKGEPMETGPLARMMVGYASG…
WP_020062534.1	WP_020062534.1 - Bacillus sp. 123MFChir2 - [NiFe] Group 1d	MSERIVVDPITRIEGHLRVEVDIDNTGMIKDAFSSGTAVRGLELIVRDRDPRDVWAYIQRICGVCTSTHALASLRSVEDALEIKIPRNAHLIRDIMNMVIFFHDHVVHFYHLHALDWVDVVSALKANPSETSRIAQSISSWPKSSPGYFADVQNKIKKLVNSGQLGIFANGYWGHNAYKLPPEVNLLAVAHYLEALDWQKEVVKVQTIFGGKNPHPHYVVGGMATPLDINSDNGIHAERLMHVSQIIDQAREFVSQVYVPDVIAIGSYYKDWTYGGGLDNYLCYGDFSTRSIYDTKSYRFPRGIVLNGNMNEVHDVDLKDPEQVKEFIDHSWYTYDGKEGDGVGKHPFEGETSLHYTGPKAPYKNLDTNKQYSWLKTPRWKNQPMETGPLARMMVGYAA…
WP_015594636.1	WP_015594636.1 - Bacillus sp. 1NLA3E - [NiFe] Group 1d	MSERLVVDPISRIEGHLRIEADIDDSGVIKNAYSSGTAVRGLELIVRDRDPRDVWAYIQRICGVCTTVHALASIRSVEDALDIKIPRNAHLIREIMNEALYVHDHVVHFYHLHALDWVDVVSAISANPDETSKLAQSISSWPKSSPGYFKDVQNKVKKLVESGQLGIFANGYWGHAAYKLPAEVNLLAVAHYLEALDWQKEIVQIHTIFGGKNPHPHYVVGGMATPLDINSDNGIHAERLMRVSQLIDEAREFVNQVYIPDLLAIGSFYKDWTHGGGLNNYLCFGDFSTSSIYDTKNYRMPRGVILNGNVNEVLDVDLKDPSHVQEFIDHSWYTYDGQKGGVGKHPWDGETTLKYTGPKAPFKQLNTDEKYSWLKAPRWKGHPMETGPLARMMVGYASG…
WP_013400922.1	WP_013400922.1 - Geobacillus sp. Y4.1MC1 - [NiFe] Group 1d	MAERIVVDPVTRIEGHLRIEVDVDEKGIIQDAFSSGTAVRGIELIVRDRDPRDVWAYVQRICGVCTTTHALASIRSVEDALEIKIPKNAHLIRNIMNGAVFLHDHVVHFYHLHAFDWVDVLSALKADPNETSRIAQSISDWPKSSPGYFKEIQTKIKKVVESGQLGIFANGYWGHKAYKLPPEVNLLAVAHYLEALDWQKEIVKIHTIFGGKNPHPHYVVGGMATPIDINSDNAVHAERLMHVSQIIDEAMEFVHKVYIPDLLAIASYYKDWTYGGGLNNYLCYGDFSTGDISDVKLYRFPRGAILNGNFHEVLDVDLKDPEQVKEFIDHSWYTYNGKEGSIGKHPWGGETSLRYTGPKPPFKTLNTDEKYSWIKSPRWKEHPMETGPLARMLVGYALK…
WP_013876989.1	WP_013876989.1 - Geobacillus thermoglucosidasius - [NiFe] Group 1d	MAERIVVDPVTRIEGHLRIEVDVDGKGIIQDAFSSGTAVRGIELIVRDRDPRDVWAYVQRICGVCTTTHALASIRSVEDALEIKIPKNAHLIRNIMNGAVFLHDHVVHFYHLHAFDWVDVLSALKADPNETSRIAQSISDWPKSSPGYFKEIQTKIKKVVESGQLGIFANGYWGHKAYKLPPEVNLLAVAHYLEALDWQKEIVKIHTIFGGKNPHPHYVVGGMATPIDINSDNAVHAERLMHVSQIIDEAMEFVHKVYIPDLLAIASYYKDWTYGGGLNNYLCYGDFSTGDISDVKLYRFPRGAILNGNFHEVLDVDLKDPEQVKEFIDHSWYTYDGKEGSIGKHPWGGETSLRYTGPKPPFKTLNTDEKYSWIKSPRWKEHPMETGPLARMLVGYALK…
WP_028552966.1	WP_028552966.1 - Paenibacillus sp. UNC451MF - [NiFe] Group 1d	MAERIVVDPVTRIEGHLRIEADMENGIIKDAFSSGTAIRGLELIVQNRDPRDVWAYVQRICGVCTSTHALAAIRSVEDALGIKVPRNAHLIRDLMNAAVMLHDHVVHFYHLHAFDWVDVLNALKADPAQASAIAQSISDWPKSSPGYFKDIQQKVQKIVDSGQLGIFANGYWGHKAYKLPPEVNLIAVAHYLEALDWQKEIVKVQTIFGGKNPHPHYVVGGMATPLDINSDNGIHAERLSHVSQLIDEALVFVNQVYIPDVLAIASYYKDWTYGGGLNNYLSYGDFSTGDISDVNLYRMPRGVILNGDLKTVLDVNPKDPDQVKEFIDHSWYTYDGQASGGKHPWEGETNLSYTGPKGSYETLNTNDKYSWIKSPRWKEQPMETGPLARMIIGYAAKKE…
WP_023510524.1	WP_023510524.1 - Sporolactobacillus laevolacticus - [NiFe] Group 1d	MSKRIVVDPVTRIEGHLRIEADVQNGKITDAFSSGTAIRGIELVVKNRDPRDVWGYVQRICGVCTSSHALASIRAVEDALDIHIPHNASLIRNMMNGALNLHDHIVHFYHLHAFDWVDAISVLKADPKETSRIAQSISPWPNSSPGYFKSVQDKIKRVADSGQLGIFANGYWGHSAYKLPPEVNLLAVAHYLEALDWQKEIVKIHTIFGGKNPHPHYLVGGMATPLDINMDNGIHSEKLEQIDQLITQAHDFIHQVYIPDLMAIASYYKDWGSKEIGGGLNNYLCYGDFSTKDIRDTKLYRSPRGIILNGNMNEILDVDPHDLNQVSERIDHSWYTYDGKDTGSRHPWKGSTEMNYSGPKPPYEYLDTNKKYSWIKSPRWKSHPMETGPLARLMVGYAA…
WP_010631937.1	WP_010631937.1 - Sporolactobacillus vineae - [NiFe] Group 1d	MSKRIVVDPITRIEGHLRIEADVQNGKIQDAFSSGTAIRGIELVVKNRDPRDVWAYAQRICGVCTTVHALASIRSVEDALGIRIPQNANLIRNIMNATIILHDHVVHFYHLHAFDWVDALSVLKADPAATSKLAQSISPWPNSSPGYFKSVQAKIKKVADSGQLGVFANGYWGHPGYKLPPEVNLLAVAHYLEALDWQKEIVKIHTIFGGKNPHPHYLVGGMATPLDINMDNGIHSEKLALIDQLISQAHDFVNQVYLPDLLAIGSFYKDWAKQEIGGGLNNYLCYGDFSTKDIHDTQLYRVPRGIILNGNMNDVLDIDPRDPNQVSELIDHAWYTYDGKASGGRHPWKGETSMNYTGPTPPFQNLNTNEKYSWVKSPRWKGNAMETGPLARIMVGYAK…
WP_025206080.1	WP_025206080.1 - Dehalobacter restrictus - [NiFe] Group 1d	MTTRIVVDPVTRIEGHLRIEAIVDGTKISDAVSSGTTFRGIEKIVENRDPRDVWAFVQRICGVCTHIHAIASVRAVEDALDYPIPKNANYIRNIMTLTQFTQDHVIHFYHLHGFDWIDVLSALKADPKATSSLAMSISSWPNSSEGYFRDVQNKVKNIVQSGQLGIFANAYWGHPAYRLPPEANLMGVAHYLEALSWQKEIAKVHTVFGGKNPHPNYLVGGHASSINLDDVHVLNMERLNLVKTKIDEAQIFVNQVLIPDILAIASFYKKDLWGGGIGNFLAYGGVPLVDIHEPDSYLFPRGIVLNRDLSKVYDLDLKDPSHIQEFVSHSWYQYADKDAGLHPWQGRTDPAYDGPKPPYHNLDESKKYSWIKTPRWQGHAMEVGPLSRFVVAYAKGNKE…
WP_019226053.1	WP_019226053.1 - Dehalobacter sp. E1 - [NiFe] Group 1d	MTTRIVVDPVTRIEGHLRIEAIVDGTKISDAVSSGTTFRGIEKIVENRDPRDVWAFVQRICGVCTHIHAIASVRAVEDALDYPIPKNANYIRNIMTLTQFTQDHVIHFYHLHGFDWIDVLSALKADPKATSSLAMSISSWPNSSEGYFRDVQNKVKNIVQSGQLGIFANAYWGHPAYRLPPEANLMGVAHYLEALSWQKEIAKVHTVFGGKNPHPNYLVGGHASTINLDDVHVLNMERLNLVKTKIDEAQTFVNQVLIPDILAIAGFYKKDLWGGGIGNFLAYGGVPLVDIHEPDSYLFPRGIVLNRDLSKVYDLDLKDPNHIQEFVSHSWYQYEDKDAGLHPWQGRTDPAYDGPKPPYHNLDESKKYSWIKTPRWQGHAMEVGPLARFVVAYAKGNKE…
WP_026156348.1	WP_026156348.1 - Dehalobacter sp. FTH1 - [NiFe] Group 1d	MTTRIVVDPVTRIEGHLRIEAIVDGTKISDAVSSGTTFRGIEKIVENRDPRDVWAFVQRICGVCTHIHAIASVRAVEDALNYPIPKNANYIRNIMTLTQFTQDHVIHFYHLHGFDWIDVLSALKADPKATSSLAMSISSWPNSSEGYFRDVQNKVKNIVQSGQLGIFANAYWGHPAYRLPPEANLMGVAHYLEALSWQKEIAKVHTVFGGKNPHPNYLVGGHASTINLDDVHVLNMERLNLVKAKIDEAQIFVNQVLIPDILAIASFYKKDLWGGGNGNFLAYGGVPLVDIHEPDSYLFPRGIVLNRDLSKVYDLDLKDPSHIQEFVSHSWYQYADKDAGLHPWQGRTDPAYDGPKPPYHNLDESKKYSWIKTPRWQGHAMEVGPLARSVVAYAKGNKE…
WP_014794600.1	WP_014794600.1 - Desulfitobacterium dehalogenans - [NiFe] Group 1d	MATRIVVDPLTRVEGHLRIEAVVEGTKITEALSSGTIFRGIEKIVENRDPRDVWSFVQRICGVCTHIHSIASVRAVEDALDYRIPKNANIIRNIMTLTQMVHDHVVHFYHLHGFDWVDVLSALKADPKATSELAMSLSDWPNSSEGYFRDVQNKVKRLVESRQLGIFANAYWGHPAYRLPPEANLLAVAHYIEALNWQKEIVKIHTIFGGKNPHPNYCVGGHPSTINLNDVHVINMERLNLVKSKIDEAQIFVDKVLLPDLFAIAGFYKGDLWGGGIGNFLCYGGVPMTDIREPDSFLFPNGAVLNRDLSKVYDVDLKDPEHIKEFVSHSWYQYDDPKAGLHPWQGKTAPVYDGPRPPYHNLDENKKYSWIKTPHWKGNPMEVGPLARFVVGYARGNKP…
WP_015261076.1	WP_015261076.1 - Desulfitobacterium dichloroeliminans - [NiFe] Group 1d	MANRIVIDPLTRIEGHLRIEAVVEGTKITDAMSSGTVFRGIEKIVENRDPRDVWSFVQRICGVCTHIHALTSIRAVEDALDYRIPKNANFIRNIMTLSQMVHDHVVHFYHLHGFDWVDVLSALKADPKATSNLAMSISDWPKSSAGYFRDIQTRVKGLVESGQLGIFANAYWGHPAYRLPPEANLMAVAHYIEALNWQTEIVKIHTIFGGKNPHPNYLVGGHASTINLNDVHVVNMERLNLVKAKIDEAQVFVDKVLIPDVMAIASFYKGDLWGGGIGNFLCYGGVPLTDIRDSDSFLFPKGAILNGDLTQLYDVDLKDPEHIKEFVNHSWYHYADPKAGLHPWQGQTDPAYDGPRPPYHNLDENKKYSWIKTPHWKGHPMEVGPLARVMVAYAGGNQE…
WP_005811167.1	WP_005811167.1 - Desulfitobacterium hafniense - [NiFe] Group 1d	MATRIVVDPLTRVEGHLRIEAVVEGTQITEALSSGTIFRGIEKIVENRDPRDVWSFVQRICGVCTHIHALTSIRAVEDALDYRIPKNANIIRNIMTLTQMVHDHVVHFYHLHGFDWVDVLSALKADPKATSELAMSLSDWPNSSTGYFRDVQNKVKGLVESGQLGIFANAYWGHPAYRLPPEANLLAVAHYIEALNWQKEIVKIHTIFGGKNPHPNYCVGGHPSTINMNDVHVINMERLNLVKSKIDEAQTFVDKVLLPDLFAIAGFYKGDLWGGGIGNFLCYGGVPMTDIREPDSFLFPNGAVLNRDLSRVYDVDLKDPEHIKEFVSHSWYQYDDPQAGLHPWQGKTAPAYDGPRPPYHNLDENKKYSWIKTPHWQGHPMEVGPLARFVVGYARGNKP…
WP_019850866.1	WP_019850866.1 - Desulfitobacterium sp. PCE1 - [NiFe] Group 1d	MATRIVVDPLTRVEGHLRIEAVVEGTKITEALSSGTIFRGIEKIVENRDPRDVWSFVQRICGVCTHIHSIASVRAVEDALDYRIPKNANIIRNIMTLTQMVHDHVVHFYHLHGFDWVDVLSALKADPKATSELAMSLSDWPNSSEGYFRDVQNKVKRLVESGQLGIFANAYWGHPAYRLPPEANLLAVAHYIEALNWQKEIVKIHTIFGGKNPHPNYCVGGHPSTINLNDVHVINMERLNLVKSKIDEAQIFVDKVLLPDLFAIAGFYKGDLWGGGIGNFLCYGGVPMTDIREPDSFLFPNGAVLNRDLSKVYDVDLKDPEHIKEFVSHSWYQYDDPKAGLHPWQGKTAPVYDGPRPPYHNLDENKKYSWIKTPHWKGNPMEVGPLARFVVGYARGNKP…
WP_014826810.1	WP_014826810.1 - Desulfosporosinus acidiphilus - [NiFe] Group 1d	MTTRIVVDPITRIEGHLRIEAVVDGNRITDAISAGTVFRGIEKIVENRDPRDVWAFVQRICGVCTHIHALASIRAVEDALDIRIPKNANYIRNIMTTTQFVQDHVIHFYHLHGFDWIDVVSALKADPAQASALARSISDWPNSSDGYFRDVQNKVKTFVESGQLGIFANAYWGHPAYRLPPEANLVGVAHYLEALVWQKEIAKIHTIFGGKNPHPNYLVGGMASTLNMNDNDVVNMERLNLVKTKIDEAQVFVNQVLIPDIFAIASFYKQDLYGGGVGNYLAYGGIPTVDIREPDSFLFPGGVVLDRDLSKVQDVDLKDPQQIQEFVPHSWYRYDDPKAGLHPWQGKTEAAYNGPNPPYNNLDENKGYSWIKTPRWKGRPMEVGPLARFVVAYARGNKE…
WP_014904046.1	WP_014904046.1 - Desulfosporosinus meridiei - [NiFe] Group 1d	MTRIVIDPITRIEGHLRIEAVVEGNRIIDAISTGTVFRGIEKIVENRDPRDVWAFVQRICGVCTHIHALTSIRAVEDALDIRIPKNANYIRNIMTATQFVQDHVIHFYHLHGFDWIDVLSALKADPVQTSALARSISNWPNSSDGYFRDVQKKVKTLVESGQLGIFANAYWGHPAYRLPTEANLMGVAHYIEALTWQKEVAKIHTIFGGKNPHPNYLVGGMASTLNMDDNSVINTERLNLVKTKIDEAQVFVDQVLIPDILAIASFYKQDLYGGGGGNYLAYGGIPTGDIREPESFLFPSGVILNRDLSKVHDIDLKDPKQIQEFVSHSWYRYDDPKVGLHPWQGKTEAAYDGPRPPYTNVDEKKGYSWIKEPRWQGQAMEVGPLARFVIAYARGNKEI…
WP_014186363.1	WP_014186363.1 - Desulfosporosinus orientis - [NiFe] Group 1d	MTRIVVDPITRIEGHLRIEAVVEGTRIVEAMSSGTVFRGIEKIVENRDPRDVWAFVQRICGVCTHIHALASIRAVEDALDIRIPKNANYIRNIMTATQFVQDHVIHFYHLHGFDWIDVVSALKADPVQTSALARSISSWPNSSDGYFRDVQAKVKTLVESGQLGIFANAYWGHPAYRLPPEANLLGVAHYLDALTWQKEIAKIHTIFGGKNPHPNYLVGGMASTLNMNDNSVINMERLNLVKTKIDEAQVFVDQVLIPDIFAIANFYKKDLFGGGVGNYLAYGGIPIVDIREPDSFLFPSGVVLNRDLSKVLEVDLKDPKQIQEFVSHSWYRYDNTNAGLHPWQGQTEPAYDGPRPPYDNLEENKGYSWIKEPRWQGHSMEVGPLARFVIAYARGNKEI…
WP_009623566.1	WP_009623566.1 - Desulfosporosinus sp. OT - [NiFe] Group 1d	MTRVVIDPITRIEGHLRIEAVVEGDRIVEAISSGTLFRGIEKIVENRDPRDVWAFVQRICGVCTHIHALASIRAVEDALAIRIPKNANHIRNIMTATQFVQDHVIHFYHLHGFDWIDVLSALKADPVQTSALARSISNWPNSSEGYFRDVQTKVKTLVESGQLGIFANAYWGHPAYRLPPEANLMGVAHYIEALTWQKEVAKIHTIFGGKNPHPNYLVGGMACTLNMNDNDVINMERLNLVKAKIDEAQVFVDQVLMPDIFAIASFYKKDLFGGGGGNYLAYGGVPTSDIREPESFLFPSGVVLDRDLSKVHEIDLKDPKQIQEFVSHSWYRYDDPAAGLHPWQGKTDPSYDGPQPPYQNVDERKGYSWIKAPRWQGHAMEVGPLARFVVAYARGNKEI…
WP_012281726.1	WP_012281726.1 - Heliobacterium modesticaldum - [NiFe] Group 1d	MAERIVVDPITRIEGHLRVEAKVEGGKIIDAASSGTMIRGIEIIARDRDPRDVWALVQRICGVCTTTHALTSIRAVEEALQIRVPKNAELIRKIMLAVIHIHDHVVHFYHLHAPDWVDVPKALQADPRRTAELAQSISRWPKSTAGYFRDVQDKLKAFVANGQLGIFANAYWGHPAYKLPPEANLMAVAHYLEALDWQKEIVKIHTVFGGKNPHPNYLVGGMASAINIDGDNAINIERFNLVGKLIDEALEFVLEVYLPDLLAIAAFYKDTAAYGGGLGNYLCFGDFSTAPNNDPSGFLLPRGAILNKNLSEVLDVDPRDPQQILEYTDHSWYEKAPKGLHPWEGETNLKYTGPKAPYETLDETGAFDKPYSWIKSPRWKGHAMEVGPLARMLVGYAKK…
WP_012282567.1	WP_012282567.1 - Heliobacterium modesticaldum - [NiFe] Group 1d	MAERIVVDPVTRIEGHLRVEAMVEGGKIVDAVSAGTMIRGLEIILRDRDPRDAWALVQRICGVCTTIHALASVRSVEDALKIRIPKNAELIRNIMFTTLYVHDHVVHFYHLHAPDWVDIPNALKADPAATAQLAQSISRWPKSTAGYFKDVQTKLKTFVDSGQLGIFANAYWGHPAYKLPPEANLMAVAHYLEALSWQKEIVKIHTIFGGKNPHPNYVVGGMASAIDINSDNALNIERFNMIGRLIDEAMEFVEQVYIPDLLAIASFYKDTAAYGGGVGNFLCYGDLPTTHINDPLGFLFPRGVILNKNLGEVLDVDPRDPEQILEYTDHSWYKNSKSGLHPWAGETNIHYTGPKPPYKTLDESGAFNQAYSWLKSPRWREKSVEVGPLARMLVAYAKK…
WP_004573252.1	WP_004573252.1 - Acetonema longum - [NiFe] Group 1d	MKRVVVDPVTRIEGHLRVEIKVDEASGKVQDALSSGTAWRGIELIVKDRDPRDVWAYVQRICGVCTTVHSLASLRAVEDALGIEIPKNANYIRNIMAASQNIHDHLVHFYHLHALDWVSPVEALKADPAAVAALQNAVLEKYRLPLAGPVELDTDAYPKDFPKATTLYFKTIQDKVRKIVESGQLGIFAGQWWDHPDYNLLPPEVHLMAVAHYLNMLDRQRELVVSHVVFGGKNPHPHFIVGGMPSSISMNDMNAPINTERLAVVDTSINLTLNLVNYFYLPDLLAIGDIYVKKGYVDGGGLAKERVLGYGDFPDEPYTGITNGDFHKKLLLRSNGVVENFGQGLAKAEYFNLEGKDYADPAILAEGVEHSWYTYPEPGQDVHPWAGATEPQYTAGKEW…
WP_027937761.1	WP_027937761.1 - Anaeroarcus burkinensis - [NiFe] Group 1d	MKRIVVDPVNRIEGHLRVEVQVDEATGKVSDALSSGTAWRGIEVICKDRDPRDIWAFVGRICGVCTSTHSLSCLRAVEDALGIEVPKNANYIRNIMMGTQSVHDHVVHFYHLHALDWVSPVNALKADPAAAAALQNTMLDKYAVPLKGPIVNETQAYPKTFPKATNAYFRAIQDKVRKIVESGQLGIFAAHYWDHPDYNILPPEVHLIGIAHYLEMLDKQREFILSHVVFGGKNPHPHYIVGGMPCSISLDDMNAPVNTERLMVVEKSLHSVLDACNFYYLPDVLAIGEFYVKAGMLDGGGLAGVRSLSVGDMPDGTFKSVTNGSFHKNLLLRSQGVVENFSAGLAGATYSELEPKDYADPSVIAEGVAHSWYEYPAGKSELHPWDGVSQPKYTAPKEG…
WP_018702099.1	WP_018702099.1 - Anaeromusa acidaminophila - [NiFe] Group 1d	MKRIVVDPVNRIEGHLRVEVQVDEATGKVSDALSSGTAWRGIEVICKDRDPRDIWAFVGRICGVCTSTHSLSCLRAVEDALGIEVPKNANYIRNIMMGTQSVHDHVVHFYHLHALDWVSPVNALKADPAAAAALQNTMLDKYAVPLKGPIVNDTQAYPKTFPKATNAYFRAIQDKVRKIVESGQLGIFAAHYWDHPDYNILPPEVHLIGIAHYLEMLDKQREFILSHVVFGGKNPHPHYIVGGMPCSISLDDMNAPVNTERLMVVEKSLHSVLDACNFYYLPDVLAIGEFYVKAGMLDGGGLAGVRSLSVGDMPDGTFKSVTNGSFHKNLLLRSQGVVENFSAGLAGATYSELEPKDYADPSVIAEGVAHSWYEYPAGKSELHPWDGVSQPKYTAPKEG…
WP_006305436.1	WP_006305436.1 - Centipeda periodontii - [NiFe] Group 1d	MKHVVVDPITRIEGHLRVEIQVDEATGKVTDAISSGTAWRGLELVMNDRDPRDAWAYIQRICGVCTSSHALGCLRAVEDAFGITIPKNAHYIRNIIAACLGHQDHIIHFYHLHALDWVSPLEALKADPAATAALQNTVLATYRLPFRGPQGLDTEAYPHDFPVSNADYYAAIQAKVQKIVESGQLGIFSAQWWDHPDYQMLPPEVHLMAISHYLEMLDKQRDLVVPHVVFGGKNPHPHYCLGGMPCSISMEDGNAPINAARLAIVDRSIQSARHMMNDYYLPDVLAIGHLYVQKGYVSGGGLAKERVLGFGMFPEEPFSGATNGDFFSKLLVRCNGVVENFAGGVMQAKVYDFKMEDVSDPEVISESVEHGWYEYSGGDSKGLHPWEGETKPHYTEPKE…
WP_015597373.1	WP_015597373.1 - Hyphomicrobium denitrificans - [NiFe] Group 1d	MTIQTPNGFTLDASGRRVVVDPLTRIEGHMRCEVNIDKDNIIRNAVSTGTMWRGLEVILKGRDPRDAWAFTQRICGVCTGTHALTSVRAVEDALGIKIPENANSIRNIMQLSLQIHDHLVHFYHLHALDWVNPVLALKADPKATSELQQKVSPNHPKSSPGYFRDVQNRLKRFIESGQLGPFKNGYWDNPAYLLPPEANLMATTHYLEALNFQSLIMKTRVIFGGKDPHPNWLVGGVPCPINIEDVGAVGAINMERLNFVSDVINQTTEFIENVYIPDILAIGQFYKGWLYGGGISGKSVLAYGDIPDKANDYSAANLLMSPGAIINGNLKEVHPVDLRDPGQIQEFVPHSWYKYPDETKGLHPWDGITEPNYVLGPNAKGTKTNIEQVDEGGKYSWIK…
WP_027889016.1	WP_027889016.1 - Megamonas hypermegale - [NiFe] Group 1d	MAHIVVDPVTRIEGHLRVEIEVQGNQVTDAISSGTAWRGLEVIAKNRDPRDLWAYIQRICGVCTSSHSLACVRAVEDALGIKIPKNANYIRNIMAATLTVHDHLVHFYHLHALDWVSPIEALKADPTATANLQNTVLANYKLPFAGPMDYDFSAYPKEFPKATPAYFQAVKDKVQALVSGGQLGIFAANWWDHPDYQILPPEVHLMAVAHYLNMLDKQREVVIPHVVFGGKNPHPHYVVGGMPCAISMDEMNAPINSQRLAAVDTAIRLGMDLVNNFYLPDLLAIGHICAQKGAGLDGGGLAKDRVLGFGAFPEEPFNGVANGNGEWFSQIMIRCNAVVENFGAGVMNAKVTDITSDDLKDPEVLTETTTHSWYKDGDALHPWDGKSEAEYTGDKNGNK…
WP_005840788.1	WP_005840788.1 - Mitsuokella multacida - [NiFe] Group 1d	MKHVVVDPITRIEGHLRVEVQVDEGSGKVTDAISSGTAWRGLELVMKDRDPRDAWAYIQRICGVCTSAHALGSLRAVEDALGIKIPKNANYIRNIMAATLTVQDHIVHFYHLHALDWVSPVEALAADPVATANLQVAALNAYKLPFSAPGTSVTEAYDHAFPAATPQYFAEIKGKVQAIVESGQLGIFSANWWDHPDYKLLPPEVHLMAIAHYLEMLDKHRDLVTPQVIFGGKNPHPHYCVGGMPCSISLEDGNAPVNTARLGIVDRAINLGRTLVNNFYIPDVLAIGAAYVKAGRVDGGGLAKERVLGYGSYPIEPFSGTSNGDFFKNLLIRTNGVVEDFGKGIDAAKVYEIDAEDITQPEVFTEGVEHSWYEYPANSDHDLNPWDGVTAPKFTAPKE…
WP_007954318.1	WP_007954318.1 - Pelosinus fermentans - [NiFe] Group 1d	MKRVVVDPVNRIEGHLRLEVVVDEATGKVQEALSSGTAWRGIELILKDRDPRDAWAFAQRICGVCTTIHSLSCLRAVEDALGIEIPKNANYIRNIIEATQMVHDHIVHFYHLHALDWVSPVAALKADPAATAALQNTVLEKYNLNVKGPIEFDTEAYPKEFPKATTVYFRSIQDKIKKIVDSGQLGIFSAQWWDHPDYDVLPPEVHLMAVSHYLNMLDRQRDIVTSHVVFGGKNPHPHYVVGGMPCSISMNDMNAPINTERLAVVDASINMTIALNNYFYIPDVLAIGEIYVKQGYVDGGGLAKERVIGFGDYPDEKYSGTSNGDFHKNLLLRSDGVVENFVQGVDKAIFYPFEAKDLSDPDVLTEGVEHSWYDYPEKDKDLHPWNGVTNPNFTGPKEG…
WP_026762838.1	WP_026762838.1 - Selenomonas artemidis - [NiFe] Group 1d	MKHVVVDPITRIEGHLRVEIQVDEATGKVQDAISSGTAWRGLELVMHDRDPRDAWAYIQRICGVCTSSHALGCLRAVEDAFGITIPKNAHYIRNIIAASLGEHDHIVHFYHLHALDWVSPIEALKADPAATAALQNTVLDTYRLPFRGPAGLDTEAYPHDMPVATPSYYAALKAKIQKIVESGQLGIFSAQWWDHPDFQMLPPEVHLMAISHYLEMLDKQKDLVIPHVVFGGKNPHPHYVLGGMPCSISMEDGNAPINAARLAIVDRSINAARDMMNDYYLPDVLAIGAMYVKQGYTHGGGLAKKRCLAFGMFPEEPFSGATNGDFFKNLLVRCNGVVEDFAGGVMQAKVHEFTMEDVSDPAGIAESVDHAWYKYPNGDKNALHPWEGVTEPNYTEPKE…
WP_019542170.1	WP_019542170.1 - Selenomonas bovis - [NiFe] Group 1d	MKHVVVDPITRIEGHLRAEVTVDESGKVTDAVSSGTAWRGLELVMHNRDPRDAWAYIQRICGVCTTAHALASVRAVEDALQIRIPKNANYIRNIMAATLTVQDHLVHFYHLHALDWVSPVEALAADTIATANLQNTVLNTYKLPFRTPNASVTEAYEHDFPAATPQYFAEIQGKVKAIVESGQLGIFAANWWDHPDYKLLPPEVHLMAVAHYLEMLDKQRELVTPHVIFGGKNPHPHYVVGGMPCSISMTDGNAPVNAARLSIVDRAINMGRTLVNNYYLPDLLAIGTAYVKAGRVDGGGLADERVLAYGSYPLEPNKGTTNGDFFNNLLVRCNGVVENFKGGAKSAKFTEIAAEDITDPAVFTEGVEHSWYTYPDEQQDADLHPWSGVTNAQYTGPKV…
WP_006690835.1	WP_006690835.1 - Selenomonas flueggei - [NiFe] Group 1d	MKHVVVDPITRIEGHLRVELQVDEASGKVTDAISSGTAWRGLELVMNDRDPRDAWAYIQRICGVCTSSHALGCLRAVEDAFGITIPKNAHYIRNIIAACLGHQDHIIHFYHLHALDWVSPLEALKADPAATAALQNTVLQTYRLPFRGPAAFDTDAYPHDFPIASPTYYAAIKAKVQKIVDSGQLGIFSAQWWDHPDYQLLPPEVHLMAISHYLEMLDKQKDLVVPHVVFGGKNPHPHYVLGGMPCSISMEDGNAPINAARLAIVDRSINQARHMMNDYYLPDVLAIGHLYVQKGYTSGGGLAKKRVLAFGMFSEEPFSGATNGDFFKNLLVRCNGVVEDFASGVMNAKVYDFTEKDLTDADGVAESVEHGWYEYKGGDDKALHPWEGETTPHYTEPKE…
WP_006692428.1	WP_006692428.1 - Selenomonas infelix - [NiFe] Group 1d	MKHVVVDPITRIEGHLRVEIQVDETTGKVTDAISSGTAWRGLELVMNDRDPRDAWAYIQRICGVCTSSHALGCLRAVEDAFGITIPKNAHYIRNIIAACLGHQDHIIHFYHLHALDWVSPLEALKADPAATAALQNTVLATYRLPFRGPAGLETEAYPHDVPVSNPEYYAAIKAKVQKIVESGQLGIFSAQWWDHPDYQMLPPEVHLMAISHYLEMLDKQKDLVVPHVVFGGKNPHPHYCLGGMPCSISMEDGNAPINTARLAIVDRSIQSARHMMNDYYLPDVLAIGHLYVQKGYVSGGGLAKERVLAFGMFPQEPFSGATNGDFFKDLLVRCNGVVENFAGGVMQAKVYDFKMEDVSDPEVISESVEHGWYEYSGGDSKGLHPWEGETKPHYTEPKE…
WP_006696448.1	WP_006696448.1 - Selenomonas noxia - [NiFe] Group 1d	MKHVVVDPITRIEGHLRVEIQVDEATGKVEDAISSGTAWRGLELVMNDRDPRDAWAYIQRICGVCTSSHALGCLRAVEDAFGITIPKNAHYIRNIIAACLGHQDHIIHFYHLHALDWVSPLEALKADPAATAALQNTVLSTYRLPFRGPAGLDTEAYPHDVPVSNPEYYAAIKAKIQKIVESGQLGIFSAQWWDHPDYRMLPPEVHLMAISHYLEMLDKQKDLVVPHVVFGGKNPHPHYVLGGMPCSISMEDGNAPINTARLAIVDRSINQARHMMNDYYLPDVLAIGHLYVKNGYVSGGGLAKERVLGFGMFPEEPFSGTSNGDFFSTLLVRCNGVVENFAGGVMQAKVYDFKMEDLNDPEGISESVEHAWYEYPGQENASLHPWEGVTKPHYTEPKE…
WP_029541750.1	WP_029541750.1 - Selenomonas ruminantium - [NiFe] Group 1d	MKHVVVDPITRIEGHLRVEVTVDEGSGKVTDALSSGTAWRGLELVMKDRDPRDAWAYIQRICGVCTTAHALGAVRAVEDALGIRIPRNANYIRNIMAATLTVQDHIVHFYHLHALDWVSPVDALAADPVATANLQNNLLATYKLPFRAPNTYNSEAYEHDFPAATPQYFQQIKDKVKSIVDSGQLGIFAAQWWDHPDYKILPPEVHLLAVAHYLEMLDKQRELVTPHVIFGGKNPHPHYVVGGMPCSISMNDGNAPVNAARLAVVDRAINLGRTLVNNYYLPDLLAIGNIYVKAGRVDGGGLAKTRVMSFGCYPMESYTGTSSGGYFEGLLVRSNGVVENFGAGVANAKFSEIVAEDLTAPETITEGVEHAWYEYPDAQGKDLHPWEGVTKAKYTGPKE…
WP_006192752.1	WP_006192752.1 - Selenomonas sputigena - [NiFe] Group 1d	MKHVTVDPVTRIEGHLRVEVQVDEATGKVTDALSSGTAWRGLELVMNGRDPRDAWAYIQRICGVCTTAHALCSVRAVEDALGIRIPTNANYIRNIMAGCLTVQDHLVHFYHLHALDWVSPVEALAADPVAAANLQREILKLRLPLAGPAGLNTEAYPKDFPNATPEYFAAFKQKIEQIVKSGQLGIFAANWWDHPDYKILPPEVHLIAVVHYLEMLDKHRELMTPHVVFGGKNPHAHYVVGGMPCAISLDDGNAPINTARLAIVDRAVNLTRTIVNEYYLPDVLAIGSLYVKAGKVDGGGLAKHCVMAFGQFPDQSYTGTRNGDFMRQLLIRSNGVVENFGAGLAAATFTEVKAEDLSDPVAFTEGVEHSWYEYEGAESDLHPWAGQTKPKYTAPKVGT…
WP_021167302.1	WP_021167302.1 - Sporomusa ovata - [NiFe] Group 1d	MKHIVVDPINRIEGHLRVEIKVDEATGKVEDALSSGTAWRGIELVLKGRDPRDAWLFAQRICGVCTTVHALGCLRAVEDALGIEIPKNANYIRNIIAASQMVHDHIVHFYHLHALDWVSPVAALKADPAAAAVLQNTVLEKYSLKFEGPVSFATNAYPKDFPKATTAYFREIQNKIKAIVESGQLGIFAGHYWDHPDYNVLPPEAHLMAVSHYLNMLDRQRELVYSHLVFGGKNPHPHYIVGGMPCSISLNDMNAPVNTERLALVDTSVNLGIDLVNNFYIPDLLVIGDLFVKAGYVDGGGLAGQRVLSFGDYPEEGYNGVANGEYFKNLLVNSSGVVENFNQGVAKASFYPLEGKDLTDPNVLAEGVEHSWYNYPEAGKDLHPWSGVTNPQFTGPKEG…
WP_007290417.1	WP_007290417.1 - Thermosinus carboxydivorans - [NiFe] Group 1d	MKRIVVDPVTRIEGHLRVELKIDETSGKVEDALSSGTAWRGIELIVRDRDPRDAWAFVQRICGVCTTVHALTSLRAVEDALGIEIPKNANYIRNIMAATQTTQDHLIHFYHLHALDWVSPVAALKADPAATASLQNVILEKYRLTFSGPMDFDFDAYPKEFPKATTLYFKEVQNKVKKIVESGQLGIFAAHWWDHPDYDILPPEVHLLAVAHYLNLLDKQRELVASHVIFGGKNPHPHYIVGGMPCSISMNDMNAPVNTQRLAVVDNSINLALAAVNFFYLPDLLAIGHIYAQKGYVDGGGLAKERVLGYGDFPDEPYTGIANGDFHKKCLLRCNGVVENFAAGVAGAKFHNLEGKDYGDPNILAEGVEHSWYTYPDASKDLHPWAGVTNPHYTGPKEG…
WP_005376164.1	WP_005376164.1 - Veillonella atypica - [NiFe] Group 1d	MKRVVVDPISRIEGHLRVEIKVDEASGKVEDALSSGTAWRGIELVAKDRDPRDLWAFVQRICGVCTTTHALAALRAVEDALGISIPKNANYIRNIMHSSLDVHDHLVHFYHLHALDWVSPVAALSADPAKTAQLQNDVLATYNVSGLAPAETASKDSAYPKEFPKATTAYFTAVQQKVKKIVESGQLGIFSAQWWDHPDYQLLPPEVHLMAVSHYLNILDRQRDVVIPHVVFGGKNPHPHYIVGGMPCAISMNDMNAPINTQRLAAVEQSIALAKDLVSNFYLPDLLAIGKIYVEKGMVDGGGLAKKRVMSYGDYPDDAYTGIADGDYHKKCIVRSNGVVENFALGVDKATFIPLEGKDFMDPQYLSEEVDHSWFAYPDGTSTLHPLDGVTDPKFTGPK…
WP_005386103.1	WP_005386103.1 - Veillonella dispar - [NiFe] Group 1d	MKRVVVDPISRIEGHLRVEIKVDEASGKVEDALSSGTAWRGIELVAKDRDPRDLWAFVQRICGVCTTTHALAALRAVEDALGITIPKNANYIRNIMHSSLDVHDHIVHFYHLHALDWVSPVAALSADPAKTAQLQNDVLATYNVSGLAPAETASKDSAYPKEFPKATTAYFTAVQQKIKKIVESGQLGIFSAQWWDHPDYNLLPPEVHLMAVSHYLNILDRQRDIVIPHVVFGGKNPHPHYVVGGMPCSISMNDMNAPINTQRLAAVEESIALAKDLVNNFYVPDLLAIGKMYVEKGMIDGGGLAKKRVMSYGDYPDDTYTGISNGDYHKKCIVRSNGVVENFALGVDKATFIPLEGKDFMDPQYLSEEVDHSWFTYPDGKSSLHPIEGVTDPEFTGPK…
WP_028254735.1	WP_028254735.1 - Veillonella magna - [NiFe] Group 1d	MKRVVVDPVTRIEGHLRVEVSVDEATGQVQDALSSGTAWRGIELVAKDRDPRDVWAFVQRICGVCTSTHALASLRSVEDALGIQIPKNANYIRNIMHSCLDVHDHIVHFYHLHALDWVSPLEALQADPAKTAALQETVLKTYNISGLEPADVQSKTSAYPKEFPKGNATYYAAVQAKIKKIVDSGQLGIFAAQWWDHPDYKLLPPEVHLMGVAHYLAVLDRQRDIVTPHVVFGGKNPHPHYIVGGMPCSISMDDMNAPINTARLAVVDESISMAHDLVDYYYLPDVLAIGHMYVKAGMVDGGGLSKKRVLAYGGYPDEPYSGISNGDYFKKAMVRANGVVENFEQGVDKAVFTNLEGKDLMDPQFLTEEVEHSWYNYPDGTKSLHPSEGITKPNYTGPK…
WP_028257253.1	WP_028257253.1 - Veillonella montpellierensis - [NiFe] Group 1d	MKRVVVDPISRIEGHLRVEINVDETTGKVTDALSSGTAWRGIELVAKNRDPRDLWAFVQRICGVCTSTHALAALRAVEDALGIQIPKNANYIRNIMHSALDVHDHIVHFYHLHALDWVSPIEALAADPSKTAQLQENILATYNVSGLEPKEYQDDTSAYSKDYPKGSTQYFSAIQNKIKKIVDSGQLGIFSAQWWDHPDYKLLPPEVHLMAISHYLNILDQQRNIVTPHVIFGGKNPHPHYIVGGMPCAISMNDMNAPVNTQRLAEVDKSISLTRNLVDNFYLPDVLAIGKIYVQAGMVDGGGLSKKRVLSYGGYPDEPYTGISNGDYFKKAVSRANGVVENFGAGVDHATFIPLEGQDLMNPEFLSEEIEHSWFNYPDGTQSLHPSEGITEANFTGPK…
WP_004696380.1	WP_004696380.1 - Veillonella parvula - [NiFe] Group 1d	MKRVVVDPISRIEGHLRVEIKVDEASGKVEDALSSGTAWRGIELVAKDRDPRDLWAFVQRICGVCTTTHALASLRAVEDALGITIPKNANYIRNIMHSSLDVHDHIVHFYHLHALDWVSPVAALSADPAKTAQLQNDVLATYNVSGLAPAETASKDSAYPKEFPKATTAYFTAVQQKVKKIVESGQLGIFSAQWWDHPDYNLLPPEVHLMAVSHYLNILDRQRDIVIPHVVFGGKNPHPHYIVGGMPCSISMNDMNAPINTQRLGAVEQSIALAKDLVDNFYLPDLLAIGKIYVEKGMIDGGGLAKKRVMSYGDYPDDTYTGTSNGDYHKKCIVRSNGVVENFALGVDKATFIPLEGKDFMDPQYLSEEVDHSWFTYPDGTKTLHPIEGVTDPKFTGPK…
WP_006555093.1	WP_006555093.1 - Veillonella ratti - [NiFe] Group 1d	MKRVVVDPITRIEGHLRVEVNVDEATGKVEDALSSGTAWRGIELVAKGRDPRDVWAFVQRICGVCTSTHAIASLRSVEDALGIQIPKNANYIRNIMHSCLDAHDHIVHFYHLHALDWVSPIEALKADPVQTAALQETVLKNYNLSGLEPAETQSTSSAYPKEFPKGNATYYAAIQAKVKKIVDSGQLGIFAAQWWDHPDYQLLPPEVHLMGVAHYLNILDRQRDIVTPHVVFGGKNPHPHFCIGGMPCSISMDDMNAPVNAARLATVDESISLAKDLVNYFYVPDVLAIGQIYAKAGMVDGGGLSKKRAMAYGDYPDEPYSGISNGDYFKKILVRANGVVEDFGLGVDKAKFIPMDGPDLMNPDFLSEEVEHSWYEYPNGTKTAHPSEGITKPNYTGPK…
WP_019554568.1	WP_019554568.1 - Zymophilus raffinosivorans - [NiFe] Group 1d	MKRVVVDPVTRIEGHLRVEVKLDETTGKVEDALSSGTAWRGLELIMNDRDPRDAWAFIQRICGVCTTAHALSSLRAVEDALQIEIPRNANYIRNIMAASQSVQDHVIHFYHLHALDWVSPVSALKADPAATAALQNTILETYKLPFAGPIEFDTNAYPKEFPKSTTVYFKAMQDKIKKIVESGQLGIFAAQWWDHPDYDILPPEVHLMAVAHYLEMLDKQRDIVTSHVVFGGKNPHPHYVVGGMSCSISMNDMNAPVNTERLAVVDRSINTTIDLVNYFYVPDILAIGQLYVKKGYIDGGGLAKERVIGFGDYPDDTFSGTTNGSFHKNLLLRSNGIVENFAKGVEAATFYEFKPEDLSDPDVLNEGVEHSWYKYPDAEGKDLHPWDGVTKANYTGPKE…
WP_020745479.1	WP_020745479.1 - Alteromonas macleodii - [NiFe] Group 1d	MNTPLNSKLLDSSGRRIVVDPVTRIEGHMRCEVNVDDNNIIRNAVSTGTMWRGLEVILKGRDPRDAWAFVERICGVCTGCHALTSVRAVEDALGIDIPLNAHLIRHLMDKTLNIHDHVVHFYHLHALDWVNPVNALKADPKATSALQQKISSSHPLSSPGYFRDVQTRIKKFIESGQLGLFANGYWSNPAYKLPPEADLMAVAHYLEALDMQKEIVKIHTIFGGKNPHPNFMVGGVPCAINLDGTGSSGAPVNMTSLNFVLERIREAEAFIKNVYIPDVIAIATLYKDWLYGGGLAASNVLSYGTHTVVPGDKSTDLIPAGAIINGNWDEIHPVDVRNPDEIQEFVDHSWYQYANGAKGLHPWDGETEAKFELGPNFKGTKTNIKELDESAKYSWIKSP…
WP_027859843.1	WP_027859843.1 - Marinobacterium jannaschii - [NiFe] Group 1d	MTKPLNASDLDNSGRRIVVDPVTRIEGHMRCEVNVDKNNVIRNAISTGTMWRGLEVILKGRDPRDAWAFVERICGVCTGTHALTSVRAVEDALDIQIPYNAYLIRHLMDKTLQVHDHIVHFYHLHTLDWVNPVNALKADPKKTSELQQMVSPHHPKSSPGYFKDVQTRLKRFVEGGQLGLFSNGYWDNPAYKLPPEADLMAVSHYLEALDLQKEVVKIHAIFGGKNPHPNYMVGGVACAINMDDTGASGAPVNMVTLNFVLERIREVQAFTKNVYLPDVMAIASIYKDWLYGGGLAAENLLSYGTYATIQDDKSSELLPAGAIVGGNWNEIHEVDVRDPNQIQEVVDHSWYKYANGVSGLHPWDGETDPHFELGPNFKGTKTNIKELDESAKYSWIKAP…
WP_027853880.1	WP_027853880.1 - Marinobacterium litorale - [NiFe] Group 1d	MSDLNASNLDNSGRRIVVDPVTRIEGHMRCEVNVDENNIIRNAVSTGTMWRGLEVILKGRDPRDAWAFVERICGVCTGTHALTSVRAVEDALGINIPYNAHLIRHLMDKTLQVHDHIVHFYHLHALDWVNPVNALKADPKATSELQQMVSPHHPKSSPGYFRDVQTRLKKFVESGQLGLFSNGYWDNPAYKLPPAADLMAVAHYLEALDLQKDIVKIHTIFGGKNPHPNFMVGGVACAINLDDVGAAGAPVNMTSLNFVLERIREAQAFTKNVYLPDVLAVAGIYKDWLYGGGLAGQNVLSYGTYTQVPGDKSSDLLPAGAIVNGNWNEVLPVDVRDPEQIQEFVSHSWYSYAGDENKGLHPWDGVTEPNFELGPNTKGSKTNIQEIDESAKYSWIKAP…
WP_011629764.1	WP_011629764.1 - Alkalilimnicola ehrlichii - [NiFe] Group 1d	MSVVTTSNGFTLNDGGRRLVVDPVTRIEGHMRCEVNLDENNVITNAVSTGTLWRGLEVILKGRDPRDAWAFTQRICGVCTGTHALTSVRAVEDALGISIPENANSIRNIMQLALQVHDHLVHFYHLHALDWVDVVDALKASPQATSSLAQSISSWPLSSPGYFRDIQHRLKRFVESGQLGPFANGYWGNPAYKLPPEANLMAVAHYLEALDFQKEITKIHAVYGGKNPHPNWLVGGVPCPINMDDTGAGGAINIERLNLVSEIIDRCIQFVDQVYLPDLKAIASYYTDWLYGGGLASRSLLSYGDVPEHANDYNSLLMPKGAIINGKLDEVHPVDLRDPDEIQEFVTHSWYRYGDDDIGLHPWDGITEADYRLGPNTKGRHDNIQQLDEAGKYSWIKAP…
WP_020502968.1	WP_020502968.1 - Lamprocystis purpurea - [NiFe] Group 1d	MSIQTPNGFTLDNSGTRIVVDPVTRIEGHLRCEVNLDENNVIRNAVSSGTMWRGLEVILKGRDPRDAWAFTERICGVCTGTHALTSVRAVEDALGIQIPENANSIRNIMQLTLQSHDHLVHFYHLHALDWVDVVSALKADPKATSTLAQSISAWPQSSPGWFRDVQNRLKRFVESGQLGPFMNGYWGNPAYKLPPEANLMAVAHYLEALDFQREIVKIHTVYGGKNPHPNWLVGGVPCAINVDGTGAVGAINMERLNLVSSIIDRTIDFIDQVYIPDLLAIASFYKDWTFGGGLSSQSVMSYGDIPERANDNSAANQLLPRGAVINGNLNEVHEVNLRDPEQIQEFVAHSWYSYKDENKGLHPWDGVTEPNFVLGPNTKGTRTNIQEIDEGAKYSWIKA…
WP_007190983.1	WP_007190983.1 - Thiocapsa marina - [NiFe] Group 1d	MSVVTANGFELDTAGRRLVVDPVTRIEGHLRCEVNLDENNVIRNAVSTGTMWRGLEVILRGRDPRDAWAFTERICGVCTGTHALTSVRAVEDALGIAIPENANSIRNIMQLTLQAHDHLVHFYHLHALDWVDVVSALGADPKATSALAQSISDWPKSSPGYFRDVQNRLKRFVESGQLGPFMNGYWGSPAYKLPPEANLMAVTHYLEALDFQKEIVKIHTVYGGKNPHPNWLVGGMPCAINVDGTGAVGAINMERLNLVSSIIDQTIEFIDKVYIPDLIAIASFYKDWTYGGGLSSQAVMSYGDIPDHANDLSSENLLLPRGAIINGNLNEIHEIDLRNPEEIQEFVDHSWFSYKDETRGLHPWDGVTDPNFVLGPNAVGTRTRIEALDEQAKYSWIKA…
AAA27410.1	AAA27410.1 - Thiocapsa roseopersicina - [NiFe] Group 1d	MSVTTANGFELDTAGRRLVVDPVTRIEGHLRCEVNLDENNVIRNAVSTGTMWRGLEVILRGRDPRDAWAFTERICGVCTGTHALTSVRAVEDALGIPIPENANSIRNIMHVTLQAHDHLVHFYHLHALDWVDVVSALGADPKATSALAQSISDWPKSSPGYFRDVQNRLKRFVESGQLGPFMNGYWGSPAYKLPPEANLMAVTHYLEALDFQKEIVKIHTVYGGKNPHPNWLVGGMPCAINVDGTGAVGAINMERLNLVSSIIDQTIAFIDKVYIPDLIAIASFYKDWTYGGGLSSQAVMSYGDIPDHANDMSSKNLLLPRGAIINGNLNEIHEIDLRNPEEIQEFVDHSWFSYKDETRGLHPWDGVTEPNFVLGPNAVGSRTRIEALDEQAKYSWIKA…
WP_014779996.1	WP_014779996.1 - Thiocystis violascens - [NiFe] Group 1d	MSVQTPNGFQLDNAGRRIVVDPVTRIEGHLRCEVNLDENNVIRNAVSTGTMWRGLEVILRGRDPRDAWAFTERICGVCTGTHALTSVRAVEDALGIAIPENANSIRNIMQLTLQAHDHLVHFYHLHALDWVDVVSALSADPKATSALAQSISDWPLSSPGYFRDVQNRIKRFVESGQLGPFMNGYWGSPAYKLPPEANLMAVTHYLEALDFQKEIVKIHTIYGGKNPHPNWLVGGVPCAINVHDTGAVGAVNMERLNLVSSIIDRTIEFIDKVYIPDLLAIASFYKDWTFGGGLSSQAVMSYGDIPDRANDNSAANQMLPRGAIVNGNLAEIHDVDLRDPEQIQEFVAHSWFTYKDESKGLHPWDGVTEPNFVLGPNTKGSKTRIEEIDEAAKYSWIKA…
WP_015282042.1	WP_015282042.1 - Thioflavicoccus mobilis - [NiFe] Group 1d	MSVATPNGFELDNTGRRVVVDPVTRIEGHLRCEVNLDEGNVIRNAVSSGTMWRGLEVILRGRDPRDAWAFTQRICGVCTGTHALTSVRAVEDALGIAIPENANSIRNIMQLTLQAQDHLVHFYHLHALDWVDVVSALNADPKATSTLAQSISDWAKSSPGYFRDIQERLKRFVAMGQLGPFMNGYWGNPAYKLPAEANLMAVAHYLEALDFQKEIVKIHTIYGGKNPHPNWLVGGMPCAINVEDTGAVGAVNMERLNLISGIIDRTIEFIDKVYLPDLLAIASFYKDWTYGGGLSSQAVLSYGDIPEHANDDSAENQLLPRGAIINGNLAEIHDVDLRDPEQVQEFVTHSWFRYADETRGLHPWDGVTEPNFALGPNTVGEPTRIEAIDEQAKYSWVKA…
WP_007039718.1	WP_007039718.1 - Thiorhodococcus drewsii - [NiFe] Group 1d	MSVQTPNGFELDTSGKRVVVDPVTRIEGHMRCEVNLDENNVIRNAVSTGTMWRGLEVILRGRDPRDAWAFTERICGVCTGTHALTSVRAVEDALGIQIPENANSIRNIMQLTLQAHDHLVHFYHLHALDWVDVVSALKADPKATSELAQSISDWPLSSPGYFRDVQNRIKRFVESGQLGPFTNGYWGNPAYKLPPEANLMAVTHYLEALDFQKEIVKIHTVYGGKNPHPNWLVGGVPCAINVNDVGAVGAVNMERLNLVSSIIDRTIEFIDKVYLPDLMAIASFYKDWTYGGGLSSQALMSYGDIPDHANDTSAANQLLPRGAIINGNLSEIHDVDLRDPEQIQEFVDHSWFTYADESRGLHPWDGVTEPNFTLGPNTKGTRTRIEEIDENAKYSWIKA…
WP_009149949.1	WP_009149949.1 - Thiorhodovibrio sp. 970 - [NiFe] Group 1d	MTVTTPNGFSLDNSGQRIVVDPVTRIEGHLRVEVNLDESNVIRNAVSTGTMWRGLEVILRGRDPRDAWAFTERICGVCTGTHALTSVRAVEDALGIPIPENANSIRNLMQLTLQAQDHLVHFYHLHALDWVDVVSALKADPKATSTLAQSISPWPLSSPGYFRDIKARLTRFVESGQLGPFMNGYWGSPAYKLPPEANLMAVAHYLEALDFQKEIVKIHTVYGGKNPHPNWLVGGMPCAINVDGTGAVGAVNMERLNLVSSIIDQTITFIDQVYLPDLQAIASFYKDWTYGGGLSSQSVMSYGDIPDHANDDSDANLLLPRGAIIGGDLNTVHPVDLRDPEQIQEFVDHSWFRYADESKGLHPWDGVTEPNFQLGPNAKGTKTNIQAVDENAKYSWIKA…
[truncated: 501 more rows]
