# Supplementary material for: Trace gas oxidation sustains energy needs of a thermophilic archaeon at suboptimal temperatures
Source: Nat Commun. 2024 Apr 15;15:3219. doi: 10.1038/s41467-024-47324-2 (PMC11018855; doi:10.1038/s41467-024-47324-2)
Supplement: Supplementary file 7 — Supplementary Dataset 4 [file 41467_2024_47324_MOESM7_ESM.xlsx]

## Sheet: Genome & proteome
Table S3. Acidianus brierleyi proteome										Refseq record					PSORTb annotation		KEGG, CDD & Pfam annotation						Protein signal intensity																Log2 fold difference						Statiscal significance (adjusted p value)
CDS order	GenBank sequence	Refseq Protein_id	Locus_tag	GeneID	Start	End	Length	Strand	Pseudo gene	Gene abbre	Protein (Refseq annotation)	Amended annotation	Pathway	Category	Internal helix	Predicted subcellular localization	KO	CDD_domain	HMM_domain	CDD_annotation	HMM_annotation	Sequence	EX_1	EX_2	EX_3	EX_4	ST_1	ST_2	ST_3	ST_4	AN_1	AN_2	AN_3	AN_4	AE_1	AE_2	AE_3	AE_4	EX_vs_ST	AN_vs_EX	AN_vs_ST	AE_vs_EX	AE_vs_ST	AE_vs_AN	EX_vs_ST_p.adj	AN_vs_EX_p.adj	AN_vs_ST_p.adj	AE_vs_EX_p.adj	AE_vs_ST_p.adj
1	NZ_CP029289.2	WP_168367097	DFR85_RS00145	36830491	119	649	531	-1			hypothetical protein				4	Cytoplasmic membrane	NA	NA	NA	NA	NA	MVPISFILNVMHGFFSLIYYGSVMIFGVIVAPRLSKLSNETVNDLMYNLFPTLVSFIEATGMITIVFGAGEFIHYLIGYYRSGGISEVYHVLFSTGWGICIFSGAILGIIGFSIGLLIGHYFEKLFKLFRSIDPESIDEIKLVQGKLKYYSTFGALLLTITVILMILGVSFLPLPQ	0	0	0	0	0	0	0	0	0	0	0	0	0	0	0	0	-	-	-	-	-	-	NA	NA	NA	NA	NA
2	NZ_CP029289.2	WP_110269117	DFR85_RS00160	36830492	668	1069	402	-1			hypothetical protein				4	Cytoplasmic membrane	NA	NA	NA	NA	NA	MNMTEERLGRNTPVLIASSVETILLMGAFLAGTTAMLNDQFPLTATWMAALLSAHLSLALLSGLGAVLLFTLSYLSDRKDLFYLGLLTVVFVGLAAAGGLAFYATYNYAFSYLMALSFIIAIITSTGCLVYSL	NA	NA	NA	NA	NA	NA	NA	NA	NA	NA	NA	NA	NA	NA	NA	NA	-	-	-	-	-	-	NA	NA	NA	NA	NA
3	NZ_CP029289.2	WP_162582510	DFR85_RS00190	36830493	1151	1573	423	-1			hypothetical protein				4	Cytoplasmic membrane	NA	NA	NA	NA	NA	MSSRSLLDVYNTMASKFSRNQYTPALAAAELACLIITYVAGMGIAIYKLPLLGVPITAHIYAAAFDVIFAISLYGSSTRAGNLPLRVLSVLDILSVLGAAFMGLFYFGGFSIPMYALGMGTGFIFTIVFTSAILFYALRR	4360000000	3400000000	3560000000	3280000000	4380000000	4860000000	4830000000	4400000000	3730000000	3330000000	3080000000	3350000000	2110000000	2670000000	3110000000	1870000000	-0.346	-0.108	-0.455	-0.6	-0.947	-0.492	0.0411	0.523	0.00999	0.00227	3.06e-05
4	NZ_CP029289.2	WP_110269119	DFR85_RS00385	36830494	1631	1819	189	-1			hypothetical protein				2	Cytoplasmic membrane	NA	NA	NA	NA	NA	MKLTGRLLLTILVVLFFIILSIPIDIFVSSAIGVENTTIISAALYIILASAAFFLVFFKDFY	NA	NA	NA	NA	NA	NA	NA	NA	NA	NA	NA	NA	NA	NA	NA	NA	-	-	-	-	-	-	NA	NA	NA	NA	NA
5	NZ_CP029289.2	WP_168367098	DFR85_RS00455	36830581	1866	2006	141	-1		SoxD	hypothetical protein	Cytochrome aa3-type oxidase subunit D SoxD	Aerobic respiration	Respiratory chain	1	Cytoplasmic membrane	NA	NA	NA	NA	NA	MTRLGIAIVGLIFGVTAAFAAFIIYTILWDSSPVNVILPELFSHLL	NA	NA	NA	NA	NA	NA	NA	NA	NA	NA	NA	NA	NA	NA	NA	NA	-	-	-	-	-	-	NA	NA	NA	NA	NA
6	NZ_CP029289.2	WP_110269120	DFR85_RS00690	36830495	2003	2983	981	-1		SoxL1	Rieske 2Fe-2S domain-containing protein	Rieske iron-sulfur protein SoxL1	Aerobic respiration	Respiratory chain	1	Unknown	NA	soxL2| Rieske_SoxF_SoxL| QcrA| Rieske_ArOX_small| arsenite_ox_S	Rieske	Rieske iron-sulfur protein SoxL2| SoxF and SoxL family, Rieske domain| Rieske Fe-S protein [Energy production and conversion]| Small subunit of Arsenite oxidase (ArOX) family, Rieske domain| arsenite oxidase, small subunit	Rieske [2Fe-2S] domain	MNDKIIIKRSDFIFAKRLLWKMRNGNTKFDEREFMARGRDYLFNYAEKNAGPLDPGRRAFLKGLLIGIGVLAVASAVPLVSSLNPALVSLKKFPWMIIVDSDGKPIEASKFPVNDPTIMLFQYPLLGDITFLINMGDENNKPVEIKPTTVVIPENGHTYTFPGGVGPYKSIVAYSAICQHLGCTPPEIHFYPPQYFKPGGVVPNFLPSVAYNAAVSANAKSVIHCDCHGSTYDPWHGAAVLTGPTVRPLPYVELYWDSNTDYLYAVSMNLHAPPIMDHPSDLVGAAYLDSYDETTGCPKLIVQKNQTPTNCYTKVQSDGNTFGGSS	1110000000	1030000000	1180000000	1120000000	533000000	575000000	498000000	533000000	197000000	96200000	137000000	96000000	506000000	611000000	623000000	615000000	1.05	-3.14	-2.09	-0.918	0.136	2.22	0.000127	2.26e-09	1.09e-07	0.00064	0.529
7	NZ_CP029289.2	WP_110271713	DFR85_RS01165	36830496	3275	3790	516	1		SoxA1	cytochrome c oxidase subunit II	Cytochrome aa3-type oxidase subunit II SoxA1	Aerobic respiration	Respiratory chain	1	Cytoplasmic membrane	K24010	CuRO_HCO_II_like| CyoA| CysG	NA	Cupredoxin domain of Heme-copper oxidase subunit II| Heme/copper-type cytochrome/quinol oxidase, subunit 2 [Energy production and conversion]| Uroporphyrinogen-III methylase (siroheme synthase) [Coenzyme transport and metabolism]	NA	MAFVEKIKEHAELSWFIVMLILVAIFVGWNIVGVTSGSSTSYRYGLPLFSGMPKIAQAAVKYFESHPPANGDSEVVNGVLVVNMTVTQLGYNPNIIIANANEPIAIILHSPQVITGFFMRLPDGVVNINAPPNYTNYVYFVAPSTPGNYTWRDPEYAGYNFSYWTGILEVK	3950000000	2850000000	2730000000	3270000000	2390000000	3030000000	2730000000	2320000000	3460000000	4270000000	3140000000	2930000000	1910000000	1820000000	1700000000	2490000000	0.283	0.109	0.392	-0.693	-0.41	-0.802	0.124	0.565	0.0367	0.00171	0.0302
8	NZ_CP029289.2	WP_110269121	DFR85_RS01175	36830497	3793	5487	1695	1		SoxB1	cbb3-type cytochrome c oxidase subunit I	Cytochrome aa3-type oxidase subunit I SoxB1	Aerobic respiration	Respiratory chain	12	Cytoplasmic membrane	K24009	Heme_Cu_Oxidase_I| CyoB| COX1| Ubiquinol_Oxidase_I| ba3-like_Oxidase_I	COX1	Heme-copper oxidase subunit I| Heme/copper-type cytochrome/quinol oxidase, subunit 1 [Energy production and conversion]| Cytochrome C and Quinol oxidase polypeptide I| Ubiquinol oxidase subunit I| ba3-like heme-copper oxidase subunit I	Cytochrome C and Quinol oxidase polypeptide I	MNYKNIIKNIINYIKDFINKASKVANPKDTIGIVWLYLIGAVAWLIVLGTAAMNMRTYLVYDQNSPAVGPIYYMMLTIHGWSAMLGLVPDAALGIIAFSMYKSGLSVVHRKLVTSMFWISNLGLVFALFGGPDMGWYMYPPLAIEDNSLFQAFRIYHGAMMGAGYLALAFNSACGAIAALTFVIDAYLTKPKDKKINIFAAYGVAFSLIIALTLPALTASELWYVLAIWLPTLVKVNPLLWVILFWFYGHPVVYYVPFPLFGALYYYIPIYAKRSLFSEKWARWNIFLLAIGSMLIWVHHLQTFPLPVDLRAWITVSTLVLASGSGLTVLNLGLTILTSKGYDYKDPLGMTFLIALIGFIIGGVQALPLPINIINGVVHNTYYVVGHFHLVIWTLILVG…	1280000000	1130000000	950000000	1420000000	1400000000	1260000000	1990000000	1600000000	1200000000	994000000	875000000	971000000	862000000	884000000	559000000	1340000000	-0.381	-0.236	-0.618	-0.443	-0.825	-0.207	0.151	0.385	0.0249	0.114	0.00478
9	NZ_CP029289.2	WP_110269122	DFR85_RS01535	36830498	5489	7180	1692	1		SoxC1	cytochrome bc complex cytochrome b subunit	Cytochrome aa3-type oxidase subunit III SoxC1	Aerobic respiration	Respiratory chain	14	Cytoplasmic membrane	K24008	QcrB| Cytochrom_B_N_2| PRK03735| petB| Cytochrome_b_N	Cytochrom_B_N_2	Cytochrome b subunit of the bc complex [Energy production and conversion]| Cytochrome b(N-terminal)/b6/petB| cytochrome b6| cytochrome b6| Cytochrome b (N-terminus)/b6/petB: Cytochrome b is a subunit of cytochrome bc1, an 11-subunit mitochondrial respiratory enzyme	Cytochrome b(N-terminal)/b6/petB	MGENEKKKGFFDLILDRVGIEEAPLFRTPDYMYNVSYWLGGLVAASFIYTVITGLILLLLYEPANAYGQTQIIIHSIPYGAVLLFSHLYGAYIMIILVYIHMFRNFFKGSYKKPRELQWVTGVLLLALTLGASFFGYSLVGDVLGIDAVDIGSSLLIGTGFPGATTVVGWLFGPGIDAVESTNPIVRSEFFDRILGWHIILVALIGLLFIFHLMLSERYGMTPSKKEKPFVPAYYTKEEQQRFNPWWPRNFVYMLSLVLMTWGIILIVPDVLANLNGATVFGHTIELPLVINPFPAPQAFTAAAIHTAPYPPWFFLFLYKFVDFLLPNGLPLLPSMVIAILIVGLVIIMLIPFFENSNVMFLSSRKFWTWVMCVLIYSLIALSFWGYFYPGVPAPFTAQ…	7710000000	5940000000	6230000000	6010000000	5560000000	6160000000	5880000000	5900000000	3320000000	1920000000	2540000000	1530000000	4380000000	4600000000	4770000000	4630000000	0.132	-1.53	-1.4	-0.487	-0.354	1.04	0.53	3.9e-06	6.66e-06	0.0322	0.0949
10	NZ_CP029289.2	WP_110269123	DFR85_RS01655	36830499	7250	7807	558	1		DUF1044	DUF1404 domain-containing protein		Aerobic respiration	Respiratory chain	6	Cytoplasmic membrane	NA	DUF1404	DUF1404	Protein of unknown function (DUF1404)	Protein of unknown function (DUF1404)	MKLDKEKVKFSHFIPPIILLALVLNPLTESQEFLHEWLFMVSHYVLFIGGLLLSYKVIKGSTYWIIPSAFLVSFWHVPYFFALAGAFTFFRALNDFSLILAGILAGISASRLSLFSWLSLIIIWMLADTILSIVFLLEFPAYSNAVYKFSPYSESQEFNTAISMWIVMSAIIVYVFGKFLKELLF	NA	NA	NA	NA	NA	NA	NA	NA	NA	NA	NA	NA	NA	NA	NA	NA	-	-	-	-	-	-	NA	NA	NA	NA	NA
11	NZ_CP029289.2	WP_110269124	DFR85_RS01660	36830500	7940	8971	1032	-1		Ndh-2	FAD-dependent oxidoreductase	NADH:quinone reductase (non-electrogenic) Ndh-2	Aerobic respiration	Respiratory chain	0	Cytoplasmic membrane	K03885	Ndh| Pyr_redox_2| FadH2| PRK09564| PTZ00318	Pyr_redox_2	NADH dehydrogenase, FAD-containing subunit [Energy production and conversion]| Pyridine nucleotide-disulphide oxidoreductase| NADPH-dependent 2,4-dienoyl-CoA reductase, sulfur reductase, or a related oxidoreductase [Lipid transport and metabolism]| coenzyme A disulfide reductase| NADH dehydrogenase-like protein	Pyridine nucleotide-disulphide oxidoreductase	MRIVILGGGFAGIAAKCAYENSILIDKEDKFLLTPKLVDTIAKGESALFYRRPDIKAEVLKINFKDKKITTTKGEINYDKLIVALGYQQDLTRIKGAQDHVMKLENFEDALKIREEINKAKSLIVIGGGDLGVEVIGSTIELLGKIKGKERIILINRGKRVLPHMPEEISLYAEKILTELGIELFLDTAVNEIKGKEVNTTQGTFSADHIFYAGGIRGPNILNSLGFTTKNYKMEVNDDLSSVDYKDVYGAGACASLKYPSNAEVSMQSGVHAIYNALNDSEEKFNPKSLADVVEINNSFLGVFMGMPIKGSFARLLKSLALANVLYKINKINFLNNSLNTKN	1020000000	791000000	739000000	662000000	681000000	682000000	721000000	1010000000	66900000	71500000	90100000	61900000	359000000	431000000	386000000	399000000	0.0557	-3.46	-3.41	-1.01	-0.957	2.45	0.774	1.96e-10	1.42e-10	9.2e-05	8.69e-05
12	NZ_CP029289.2	WP_110269125	DFR85_RS01990	36830501	8976	10625	1650	-1			thiamine pyrophosphate-binding protein				2	Cytoplasmic membrane	K00156	PRK06457| PRK08611| IlvB| PRK06546| PRK09124	TPP_enzyme_N| TPP_enzyme_M| TPP_enzyme_C	pyruvate dehydrogenase| pyruvate oxidase| Acetolactate synthase large subunit or other thiamine pyrophosphate-requiring enzyme [Amino acid transport and metabolism, Coenzyme transport and metabolism]| pyruvate dehydrogenase| ubiquinone-dependent pyruvate dehydrogenase	Thiamine pyrophosphate enzyme, N-terminal TPP binding domain| Thiamine pyrophosphate enzyme, central domain| Thiamine pyrophosphate enzyme, C-terminal TPP binding domain	MAKNVAEIIVDTLVKAGVKRIYGIPGDSIDPLMDAIRKNKEIQYIQVRHEEGAAFAASVESKLTGNLTACMGTSGPGSIHLLNGLYDAKMDHASVIALTGQVESDMLGHDYFQEVNMVKLFDDVSVFNQMIVNPKNAGYLVWRAIHEAKTKKGVSHLNLPVDILRMDGEEFEGNLEVKVSYSVNVDSAVDLINESKNPVVMIGGGARGSSELLNKFAEKIGSPIIYALNGKGILSDYDEKVMGGIGLLGTKPSVDALNRTDLLILLGTSFPYVNFLPKDVKVIQVDINPENISKRIKANVSLVCTVEDFLKSVLNKIKEKDEKFYIKMKNQKEKWFDELKKVEDENSIPIKPQKVASKLSEVFTEGTVVVDTGNVTMWGARNFKASGKQRFVFSTWLGS…	2430000000	2500000000	2230000000	1990000000	3320000000	3850000000	3830000000	3620000000	1360000000	915000000	1140000000	788000000	831000000	958000000	1150000000	955000000	-0.679	-1.15	-1.83	-1.24	-1.92	-0.0886	0.0011	1.19e-05	6.4e-08	9.18e-06	4.37e-08
13	NZ_CP029289.2	WP_110269126	DFR85_RS02215	36830502	10840	11274	435	1			rubrerythrin family protein				0	Cytoplasmic	NA	Rubrerythrin| YotD| Rubrerythrin| Rubrerythrin_like| Ferritin_like	Rubrerythrin	Rubrerythrin, ferritin-like diiron-binding domain| Rubrerythrin [Energy production and conversion]| Rubrerythrin| rubrerythrin-like, diiron-binding domain| Ferritin-like superfamily of diiron-containing four-helix-bundle proteins	Rubrerythrin	MKSLKGTKTEENFKNGFIGESMANRRYLYFAKRADEEGYPEIAALLRSISEGETAHAFGHLDFIRQGDSVDPATGKPIKTIEEMLESAVAGETYEFTQMYPGFAKVAREEGFDEAAEWFETLARAEKSHAEKFTNALKALKGEK	33800000000	39700000000	35500000000	30900000000	26300000000	25200000000	24000000000	25000000000	6150000000	4180000000	5750000000	4480000000	27000000000	23600000000	30600000000	22200000000	0.472	-2.78	-2.31	-0.441	0.0306	2.34	0.00564	2.86e-10	1.27e-09	0.011	0.857
14	NZ_CP029289.2	WP_110269127	DFR85_RS02395	36830503	11275	12456	1182	1			heterodisulfide reductase-related iron-sulfur binding cluster				0	Cytoplasmic membrane	K00113	glpC| GlpC| glycerol3P_GlpC| PRK06259| CCG	CCG| CCG	anaerobic glycerol-3-phosphate dehydrogenase subunit C| Fe-S oxidoreductase [Energy production and conversion]| glycerol-3-phosphate dehydrogenase, anaerobic, C subunit| succinate dehydrogenase/fumarate reductase iron-sulfur subunit| Cysteine-rich domain	Cysteine-rich domain| Cysteine-rich domain	MYSLNKDNPDFFNQTKLQSEFIRQASVCHGCRRCFNYCPVFPKLFKFTDQKGPKALTLDDLFDISPDCFHCNMCYVNCPFTPPNDLNMDFAHLMSWGWLFYRSKTGIPLKDRIFEMLDFAGFVRPLSRNMVKGLISEGAPELRVAEKGFLSNFKRKDIQNPKARVVLFHTCLVENFYPEIGEDLVEVYNKLGIEVITANFICCGAPMLDVGDSEALKRNAEYNYNIIKEYIKKGYDVVSPIPTCTLMLTKEYQYILDKDAIKVYDAMEYLLKLKREGKIELKGEMPKSIFYHTPCHLRYLGVGYPGVQLMRSLKSKVEIADKGCSGIDGGWGLRNYSKAKVIGSKMMEAFSQSNAEIFATECPLAGLQIFKASGRKPLHPIQVLKEAMKNDKS	1930000000	1710000000	1590000000	1580000000	523000000	517000000	536000000	670000000	773000000	672000000	776000000	516000000	1120000000	1300000000	864000000	1210000000	1.6	-1.33	0.275	-0.611	0.993	0.718	3.65e-07	3e-06	0.121	0.0034	4.03e-05
15	NZ_CP029289.2	WP_110269128	DFR85_RS02915	36830504	12446	13000	555	1			DUF3501 family protein				0	Cytoplasmic	NA	DUF3501	DUF3501	Protein of unknown function (DUF3501)	Protein of unknown function (DUF3501)	MKVEEVLPWFEYEKVREERRKKIVEIKKERRLELGDRLGILFENRDTVLQQIQEMVYLDKLSNKKDIEEEINIYSSWLPCGGKAKASLYIYAQDEKDLERVFNELPEIYNSIFLRVGKKLIQGEPESGRNQGHAFSTVQFLTFDLEGEKSTDMEVNVVHQNYKVKVKVPENLAKKVIEEAYEEC	968000000	991000000	1010000000	994000000	1360000000	1390000000	1320000000	1300000000	223000000	228000000	292000000	225000000	763000000	755000000	914000000	828000000	-0.438	-2.04	-2.48	-0.286	-0.724	1.76	0.000474	8.9e-11	7.19e-12	0.0125	3.94e-06
16	NZ_CP029289.2	WP_110269129	DFR85_RS03045	36830505	13017	13469	453	-1			HPP family protein				4	Cytoplasmic membrane	NA	NA	HPP	NA	HPP family	MHFPSRKKKLVAILNLIISISILVAITIITNTEFILPPFLATAATKYPDPDWRMHRSIIILFSYTICGLVGLIFSLFHLYGIIMATIASFIAFSICVLINIEHTPAILATLLGVLERVNVVYIIHPIITGVIIVEGINYLLTKYVEPRIK	NA	NA	NA	NA	NA	NA	NA	NA	NA	NA	NA	NA	NA	NA	NA	NA	-	-	-	-	-	-	NA	NA	NA	NA	NA
17	NZ_CP029289.2	WP_110269130	DFR85_RS03230	36830506	13719	13919	201	1			DUF3311 domain-containing protein				2	Cytoplasmic membrane	NA	DUF3311	DUF3311	Protein of unknown function (DUF3311)	Protein of unknown function (DUF3311)	MIKTKFYLALFITLIVDIILYSVFPFFNRIYPELFGLPLFYWYQTILLVVSSLMFLGITLIFKEVE	0	0	0	0	12700000	5.55155e+06	16400000	8390299	3527516	0	0	0	0	0	2.37136e+06	0	1.9	-0.386	1.51	-1.02	0.878	-0.631	0.128	0.772	0.219	0.441	0.483
18	NZ_CP029289.2	WP_110271714	DFR85_RS03395	36830507	13930	15483	1554	1			sodium:solute symporter				15	Cytoplasmic membrane	K03307	PutP| SLC5sbd| ActP| SLC5sbd_u4| SLC5sbd_PutP	NA	Na+/proline symporter [Amino acid transport and metabolism]| Solute carrier 5 family, sodium/glucose transporters and related proteins| Na+(or H+)/acetate symporter ActP [Energy production and conversion]| Uncharacterized bacterial solute carrier 5 subfamily| Na(+)/proline cotransporter PutP and related proteins	NA	MPKSNIDGITLGVFLILFVIFIFLGFYGARWRKGDMNKLHEWGLAGRRLGVFFVWFLMGADLYTAYTFIAVPAALFGIGSLYFFAVPYVAWTFAIALLTMPRLWTVSRNKGYVTAADFVKDRFNSRTLAILVAIVGIVAELPYIALQIVGMKAALSMLLLGLGIGTSSVSSLTFINEISLLLAFAILAAFTYTSGLRGATLTGVFKDALIWFTVIVSIIAIPIFIGGFHTAFSDIKAPAKFLTLPSSFITAYFSLALGSAIALYLYPHAINGSLSSNSKNQLKLSTSMLPIYGIGLAFLALFGILVYAVSPALSAISTLKPIIGASSAADLVVPATIAYEMPNWFVGIALVGVFIGGLVPAAIMAIAIANLFTRNIVKEFKPLSEKAESSMAKWVSVVF…	712000000	467000000	631000000	611000000	2030000000	2020000000	2070000000	2130000000	372000000	480000000	423000000	388000000	59900000	84300000	149000000	0	-1.78	-0.532	-2.32	-2.84	-4.63	-2.31	7.59e-06	0.0572	4.24e-07	1.29e-07	3.32e-10
19	NZ_CP029289.2	WP_110269131	DFR85_RS04025	36830508	15551	16186	636	1			P-loop NTPase				0	Unknown	NA	Mrp| BcsQ| AAA_31| Mrp_NBP35| ParAB_family	ParA	Chromosome partitioning ATPase, Mrp family, contains Fe-S cluster [Cell cycle control, cell division, chromosome partitioning]| Cellulose biosynthesis protein BcsQ [Cell motility]| AAA domain| Mrp/NBP35 ATP-binding protein family| partition proteins ParAB family	NUBPL iron-transfer P-loop NTPase	MNIKIISNEGGVGKSTLALIIAKSLALKSKKVALLDMDLLGYPSWVIGVEGNGIITTLLKNKDYKHAIKEIEIGKGSITTLKLFDGKEITDLDRNILIEAMNIINDTLRNFKYVITDTPTMSFRERIKQLEPEGKSLMITRYSSEIPSVTDSDTLGIIVNMVPDNFKTFSKHIKNEIVIPFYEQLFNFSGNINEIPIFDEISKIETMFESS	119000000	119000000	130000000	110000000	0	0	0	68000000	0	0	0	0	107000000	103000000	136000000	90800000	2.07	-2.09	-0.0178	-0.143	1.93	1.95	0.00114	0.0012	0.974	0.815	0.00188
20	NZ_CP029289.2	WP_110269132	DFR85_RS04220	36830509	16167	16472	306	-1			transcriptional regulator				0	Unknown	NA	HTH_34| HTH_20| HTH_ARSR| MarR| ArsR	HTH_34	Winged helix DNA-binding domain| Helix-turn-helix domain| Arsenical Resistance Operon Repressor and similar prokaryotic, metal regulated homodimeric repressors| DNA-binding transcriptional regulator, MarR family [Transcription]| DNA-binding transcriptional regulator, ArsR family [Transcription]	Winged helix DNA-binding domain	MTDELKKIMELLNDPTLSNSARLGILLSLYILGKSTFSDLQRSSGISKSSLFMHLQVLEESGLITVKKVPTLSGPRTIIEITEKGIQTIKQYIDLIKKIQT	NA	NA	NA	NA	NA	NA	NA	NA	NA	NA	NA	NA	NA	NA	NA	NA	-	-	-	-	-	-	NA	NA	NA	NA	NA
21	NZ_CP029289.2	WP_110269133	DFR85_RS04565	36830510	16465	17076	612	-1			hypothetical protein				5	Cytoplasmic membrane	NA	NA	NA	NA	NA	MTEKDLIIKSKELAKNTVMTEFRKALGKYYISWGTFPLSFGLAYFILNFLNLYSYISFSISITGILIFYILLSIRFFRKARKILNNFISIFGENSRKIHIFEYYIYPFLLIISFVFLGVGAFFFNIIFLIFGSTLYAISVDISLYFLYKTANGIKYYDILALITFTMLMTLSETRFIEFFSMIFGISWIFAGYKSLMEVIESD	NA	NA	NA	NA	NA	NA	NA	NA	NA	NA	NA	NA	NA	NA	NA	NA	-	-	-	-	-	-	NA	NA	NA	NA	NA
22	NZ_CP029289.2	WP_110269134	DFR85_RS04635	36830511	17077	17844	768	-1			ATP-binding cassette domain-containing protein				0	Cytoplasmic membrane	NA	ZnuC| ABC_Metallic_Cations| ABC_cobalt_CbiO_domain1| FepC| ABC_Iron-Siderophores_B12_Hemin	ABC_tran	ABC-type Mn2+/Zn2+ transport system, ATPase component [Inorganic ion transport and metabolism]| ATP-binding cassette domain of the metal-type transporters| First domain of the ATP-binding cassette component of cobalt transport system| ABC-type cobalamin/Fe3+-siderophores transport system, ATPase component [Inorganic ion transport and metabolism, Coenzyme transport and metabolism]| ATP-binding com…	ABC transporter	MIELNNVSIFYGKDKVVKDVNATINEKVILLGPNGSGKSTLLKAIAGIIPYQGHIFIDGKEVSKLRNYTELSTNINEAFSLGVKLKDVIYIYEEIKGINSKLAIGMLSQLGLKDLNKNIYSLSAGQGVIFRTIIALASNSKIILLDEPFENVDIGKRKIIANWIKEYGKEGIIVTHELDMVKIFKDYKANLIFEGKVFGPITAKDILESSIIEGEDQSAILEIEVNKKKYSFVKGEKGYKVENLVTLDRIYNLGE	NA	NA	NA	NA	NA	NA	NA	NA	NA	NA	NA	NA	NA	NA	NA	NA	-	-	-	-	-	-	NA	NA	NA	NA	NA
23	NZ_CP029289.2	WP_110269135	DFR85_RS04745	36830512	17841	18665	825	-1			hypothetical protein				6	Cytoplasmic membrane	NA	NA	NA	NA	NA	MRLIYYIAKRLLTNPYDLIWAVGFMIFWILMGAYIFSPGIAHGEYYNQEVYYYTSGWAGTIILFSLGSLSVGITAMLNYQTGGLSHLFRYSKLTPLYYISSIYIGSIIASLIIGSTMIAFTTVAFSNRFGFIVYPKDILLLIISIILTAIFLTSFSMFLSIITLKTTRKIREFINMVPLLFSFLFGFGYLYLKLNYFTYASPFTMVDSLTMSGYLGKPSPLNYASIILSGQSGSFISIPLAIISSILWTVVLTIIDIIGIRKLYYKPLEEEKLA	NA	NA	NA	NA	NA	NA	NA	NA	NA	NA	NA	NA	NA	NA	NA	NA	-	-	-	-	-	-	NA	NA	NA	NA	NA
24	NZ_CP029289.2	prot_24	DFR85_RS04805	36830513	18931	19803	873	-1	TRUE		transposase				NA	NA	NA	NA	NA	NA	NA	MEKKNTRDWNKYDENVVTRYKLMFPFYVFEHWWELLQEENRYAKTKYNSKEFNDFLAFLHLFLPYRAIEGVLSALAEMKIIPTSLD*QYGKG*ET*ILISLKRVTNLK**LMVLE*AQQEEDNSSKVGQKEGFKIP*D*SSYGEGRVQDSKR*GDE**GRICFKVKDLKEKGKEVKRSYGDKAYDTNEIYNLGVDVVVPPRKNALGVVILLGVRLCASSRSWVMSVGGMRRVS*GGWLSPCSLLLSIW*VC*GYEFCWSSC*C*ASLAYAWMMYMANLVVGRAKGFEVKK	NA	NA	NA	NA	NA	NA	NA	NA	NA	NA	NA	NA	NA	NA	NA	NA	-	-	-	-	-	-	NA	NA	NA	NA	NA
25	NZ_CP029289.2	WP_110269136	DFR85_RS05095	36830514	19911	21185	1275	-1			SLC13 family permease				11	Cytoplasmic membrane	K03893	PRK15445| ArsB_permease| 2a45| ArsB| ArsB	ArsB	arsenical efflux pump membrane protein ArsB| Anion permease ArsB| arsenite/antimonite efflux pump membrane protein| Arsenical pump membrane protein| Na+/H+ antiporter NhaD or related arsenite permease [Inorganic ion transport and metabolism]	Arsenical pump membrane protein	MLKLLIAILIFVATLLLVNFKPKRIPIGYSALIGGALTLILGISNIHDVVLVFDIVWDATFTFVAIIIMTLILDEAGFFDYIAYKILGLGNRLGKAFVLLLLLDAVVSALFANDGAALVMTPIATSIISRSSIDERSKIVFMTGIGFVADTASLPFIISNLVNIIDATYFDVSFLLYAEYMIFPFIISVIISVILYYFLLVRKTDKNQELPSFQPTINDQLLVKLGFPFIAILVVAYFLTSFAKIPVAMVAIPAATLLGIIAKRRKKIDIYKVVREAPWQIVLFSLGMYIVVFGMGKQGVTNFLASTDSTLFSLPSPFNVIMEGLLFAFTAAFMNNLPSVMINSLAINSTHSTNHFLLALVNVISNDIGPKFTPIGSLATLLWIYSLERKHGVKIPLRI…	NA	NA	NA	NA	NA	NA	NA	NA	NA	NA	NA	NA	NA	NA	NA	NA	-	-	-	-	-	-	NA	NA	NA	NA	NA
26	NZ_CP029289.2	WP_110269137	DFR85_RS05200	36830515	21192	21584	393	-1			ATP-binding protein				0	Unknown	NA	AAAA| AAA_16	NA	Predicted ATPase, archaeal AAA+ ATPase superfamily [General function prediction only]| AAA ATPase domain	NA	MLLIFFDERPKETRENLYDRDEELSLLQSAISEPIVPLTGIRRIGKTSILKVFLNNINLPYALIDARISLSSYRALYTIFSDILSQINRKKSIKSILQHFSGISILGVNISLSWDPKERASILLKVFILG	NA	NA	NA	NA	NA	NA	NA	NA	NA	NA	NA	NA	NA	NA	NA	NA	-	-	-	-	-	-	NA	NA	NA	NA	NA
27	NZ_CP029289.2	WP_110269138	DFR85_RS05385	36830516	22000	22386	387	1			hypothetical protein				4	Cytoplasmic membrane	NA	NA	NA	NA	NA	MIKSLISGLLAGVLDISFYTNDMNVFAVISYHILKIYSIPLGIILHLIASTIIFAVAVLIIEKSKINATSFISYFILGIMVGSSVLALFSLPVHLLIFPIKVTLTYVMGHIFYGIVGYLILWILKNKI	NA	NA	NA	NA	NA	NA	NA	NA	NA	NA	NA	NA	NA	NA	NA	NA	-	-	-	-	-	-	NA	NA	NA	NA	NA
28	NZ_CP029289.2	WP_110269139	DFR85_RS05850	36830517	22436	23407	972	-1			glycosyltransferase family 2 protein				3	Cytoplasmic membrane	NA	BcsA| Glucosylceramide_synthase| Glycos_transf_2| Glyco_tranf_GTA_type| CESA_like	Glycos_transf_2	Glycosyltransferase, catalytic subunit of cellulose synthase and poly-beta-1,6-N-acetylglucosamine synthase [Cell motility]| Glucosylceramide synthase catalyzes the first glycosylation step of glycosphingolipid synthesis| Glycosyl transferase family 2| Glycosyltransferase family A (GT-A) includes diverse families of glycosyl transferases with a common GT-A type structural fold| CESA_like is the c…	Glycosyl transferase family 2	MWKETQFFKEYGNFHAKASIIIPVRGIDVNIENNVKSLLSQDYPDEYEVIYVVDKGDSVKNILTKYNVKIVITDYYCEKCSGKIKAQITGLKYAKGDVIVFGDSDTYYPRYWLKELVSPLGEYMASTTFSFAKPFKITLRNLIRAGFWTLAFESQAVGGTFLWGGSMAFKKDFFTSYVIDELSNEWCDDCTLTRIVKRRGGKIAFVGRAEPLNVYDERNLIKWAKRQVITVRVYSPKGAKAYLLFGPLMFIILLSFIFTLNIVFITPFILWIIKNIIRMRKKDSILPALMSVIGIFFAWIVLVISWRENKIVWRDNVYNINLS	NA	NA	NA	NA	NA	NA	NA	NA	NA	NA	NA	NA	NA	NA	NA	NA	-	-	-	-	-	-	NA	NA	NA	NA	NA
29	NZ_CP029289.2	WP_110269140	DFR85_RS05920	36830518	23993	24838	846	1			MFS transporter				6	Cytoplasmic membrane	NA	MFS_XylE_like| Sugar_tr| MFS_HMIT_like| MFS_GLUT_like| SP	Sugar_tr	D-xylose-proton symporter and similar transporters of the Major Facilitator Superfamily| Sugar (and other) transporter| H(+)-myo-inositol cotransporter and similar transporters of the Major Facilitator Superfamily| Glucose transporters (GLUTs) and other similar sugar transporters of the Major Facilitator Superfamily| MFS transporter, sugar porter (SP) family	Sugar (and other) transporter	MGEEELLKKMDLNSTTKIYWSLTILATIGGFLFGYDTADIGTALDLIPYHLSAFALGYLVAGASLGAAIGAIIAGPLTDKYGRKSILLVDALIYAIGAIVSAITINANMLLIARTFIGLAVGADSAIATAYIAEYAPKDKRGSLEMLQEWMITAAQTISYIIGFFILFEFPLIAYNIDWRIILGIAAIPAIIGLIYRMKMPESPRWLLIKGKFDKLKETLNTLGIKNVSNDELYTIANEIKNDKPKLTPGVKRALLVAGLWMMFQQITGVNSYGDFHEQHS	NA	NA	NA	NA	NA	NA	NA	NA	NA	NA	NA	NA	NA	NA	NA	NA	-	-	-	-	-	-	NA	NA	NA	NA	NA
30	NZ_CP029289.2	WP_110269142	DFR85_RS06485	36830520	25109	26260	1152	1			IS110 family transposase				0	Cytoplasmic	K07486	transpos_IS110| Transposase_20| DEDD_Tnp_IS110| COG3547	DEDD_Tnp_IS110| Transposase_20	IS110 family transposase| Transposase IS116/IS110/IS902 family| Transposase| Transposase [Mobilome: prophages, transposons]	Transposase| Transposase IS116/IS110/IS902 family	MERKIKPKVFAIDVGESRLVATKMEINNNTVKEADTREFKYNEEGLKELIKFLEGYEEGIMEATGVYFYHVYNVLRDNGLKVNVINPVQTVEVLGKKTDKNDSIRLAIAYAAGTVKGSYIPTGEMQELREMTRHREGLVERKTQVKNEIRKVLETAGYKLPPFEKKTKEIVRKLATDEKLTDEEIKEYSKLLGRKLTRIEAFILKQLLDLLNIIEEQIKEVENEIMKFLPEEAVELTKIPGIGPISAATIYAELGDVSRFESSKQAASYAGVSPRTKQSGKTEFHNGLIKGNKHLSRVLFLVARSAKNTAQFNGFYQALLKRTSNSKKATLALANKICRIVYHVLKDGEYKGETKKTRYRGGGGEGPQVDPNQVVPSALQAIA	1240000000	841000000	824000000	998000000	0	0	0	0	0	338000000	0	259000000	377000000	554000000	451000000	501000000	5.23	-3.57	1.66	-1.05	4.19	2.52	3.09e-05	0.00103	0.0691	0.275	0.000231
31	NZ_CP029289.2	WP_162582512	DFR85_RS06980	36831886	26296	26442	147	1			hypothetical protein				0	Unknown	NA	NA	NA	NA	NA	MIFTNNTPKQEDKPYKSETKKTRYRGGGGEGPQVDPNQVVPSALQAIA	NA	NA	NA	NA	NA	NA	NA	NA	NA	NA	NA	NA	NA	NA	NA	NA	-	-	-	-	-	-	NA	NA	NA	NA	NA
32	NZ_CP029289.2	prot_32	DFR85_RS07270	36830523	27183	28236	1054	1	TRUE		IS110 family transposase				NA	NA	K07486	NA	NA	NA	NA	MVDPLTEAKSSRGGVTNPYHRTEHCDNMHGYRCDKEVGILGIDISKDHLVTSEGRVYENNKKGYEEILKVKLNTIVVEPTGAYSIKPCQYFKEKGIKILQVSPNILWKEKDLRGKKTDFYYKN**TWQTRQRSTTTTH*KN**HYISS*KTLK*STRTG*KEHYS*SVTRKK*ARKCLKNSLKETSKYNYTTWNKDST*RNRSII*STTGNKRENKRSRENDTITV*KSRSINYTGNRKTFFGNNNRHCWRH*TLS*P*VLRSLLWFRPNS*EER*SYCK*GNIEEG**VLAQLALLPR*DELFS*SYITRILREP*GKVEGKEVVHCFSQEIG*NSLECLV***AL*A*V	NA	NA	NA	NA	NA	NA	NA	NA	NA	NA	NA	NA	NA	NA	NA	NA	-	-	-	-	-	-	NA	NA	NA	NA	NA
33	NZ_CP029289.2	WP_246253091	DFR85_RS08260	36830524	28373	28930	558	1			MFS transporter				5	Cytoplasmic membrane	NA	MFS_GLUT_like| MFS_GLUT6_8_Class3_like| Sugar_tr| MFS_GLUT10_12_Class3_like| MFS_XylE_like	Sugar_tr	Glucose transporters (GLUTs) and other similar sugar transporters of the Major Facilitator Superfamily| Glucose transporter (GLUT) types 6 and 8, Class 3 GLUTs, and similar transporters of the Major Facilitator Superfamily| Sugar (and other) transporter| Glucose transporter (GLUT) types 10 and 12, Class 3 GLUTs, and similar transporters of the Major Facilitator Superfamily| D-xylose-proton sympor…	Sugar (and other) transporter	MFAPFFGSSDGLSAIRAGIIATLIISATQTAIVLVALKYIDKIGRKGLGKLGYLGMAIFLAFGGVSVMLFSGIGKVIGLIISFIGFMIFFGLGVGGIGWTIQGEYFPTNIRGTMASLLAFINWTSNFVLIEVFPAWKAAIGLAPVMFSFAGLSIIAEILFLFILPETKGMSVEEIAEMFENMKVK	NA	NA	NA	NA	NA	NA	NA	NA	NA	NA	NA	NA	NA	NA	NA	NA	-	-	-	-	-	-	NA	NA	NA	NA	NA
34	NZ_CP029289.2	WP_110269145	DFR85_RS08660	36830525	28933	29343	411	-1			hypothetical protein				1	Unknown	NA	NA	NA	NA	NA	MKKIYFLIPLIILIIALIPLIFISHHTISQVEVEGEGILGYGYLSLEKGIGENISMYYINVTVNNPGKSEAICYAKNNDNTISFNCIYVFVNGKYYGESIPPGLNNITILVNHNITLPYLDLYLGNGQNLIINIKK	NA	NA	NA	NA	NA	NA	NA	NA	NA	NA	NA	NA	NA	NA	NA	NA	-	-	-	-	-	-	NA	NA	NA	NA	NA
35	NZ_CP029289.2	WP_110269146	DFR85_RS08795	36830526	29379	29669	291	-1			hypothetical protein				0	Cytoplasmic	NA	NA	NA	NA	NA	MSIHEFFNCNSVKCMKSGEFCVEVDNVKITFTLDFTLGPITEISLKSSNYKVNCKILFDSRKEKIISVDCYGFKADKICKSLKECFREKGLLYASL	NA	NA	NA	NA	NA	NA	NA	NA	NA	NA	NA	NA	NA	NA	NA	NA	-	-	-	-	-	-	NA	NA	NA	NA	NA
36	NZ_CP029289.2	WP_110269147	DFR85_RS09920	36830527	29666	30004	339	-1			hypothetical protein				0	Cytoplasmic	NA	NA	NA	NA	NA	MILTLLKFEIKGEQFFPSQIKGKIALQKNVVLIVKTQARALYVDYIGNDSNIGAYNPPVFLSGKIYFYEVVKIPEEYSSYIKCIAKEIENKLNPLYKNKNLNCKDDITVVVK	NA	NA	NA	NA	NA	NA	NA	NA	NA	NA	NA	NA	NA	NA	NA	NA	-	-	-	-	-	-	NA	NA	NA	NA	NA
37	NZ_CP029289.2	WP_162582514	DFR85_RS10330	36832556	30001	30396	396	-1			hypothetical protein				4	Cytoplasmic membrane	NA	NA	NA	NA	NA	MDLKSLNKLVLLLSSFLYSINIIFSVSLFTLLTFNPLPISNIDLRAILTSVPLISAVFNMLILGMISMSLKYAEYYGISKSLIAIVIYLSYWLYFRPPIDILILMFTIIGLCIIQIVDLSLFAKIQKEMFG	NA	NA	NA	NA	NA	NA	NA	NA	NA	NA	NA	NA	NA	NA	NA	NA	-	-	-	-	-	-	NA	NA	NA	NA	NA
38	NZ_CP029289.2	WP_110269149	DFR85_RS10460	36830529	30564	30758	195	1			hypothetical protein				2	Cytoplasmic membrane	NA	NA	NA	NA	NA	MKITQICSCSILTILGIFLLLSGIIGGISYFRYSPDVPIYLGILLLSLATISISISIANRQNEW	NA	NA	NA	NA	NA	NA	NA	NA	NA	NA	NA	NA	NA	NA	NA	NA	-	-	-	-	-	-	NA	NA	NA	NA	NA
39	NZ_CP029289.2	WP_110271715	DFR85_RS11240	36830530	30776	33955	3180	-1			molybdopterin-dependent oxidoreductase				0	Unknown	K08356	MopB_Arsenite-Ox| MopB_CT_Arsenite-Ox| BisC| Molybdopterin-Binding| YjgC	Molybdopterin| Molydop_binding	Arsenite oxidase (Arsenite-Ox) oxidizes arsenite to the less toxic arsenate| This CD contains the molybdopterin_binding C-terminal (MopB_CT) region of Arsenite oxidase (Arsenite-Ox) and related proteins| Anaerobic selenocysteine-containing dehydrogenase [Energy production and conversion]| Molybdopterin-Binding (MopB) domain of the MopB superfamily of proteins, a large, diverse, heterogeneous supe…	Molybdopterin oxidoreductase| Molydopterin dinucleotide binding domain	MSDKRPSYPRNSKVPLPPVNAEYYTTVCRFCNTGCGYQVYVFPADKAGEPQAGKNALVWNVVDKIYDRNLKDYKADYTAPAPPLGALVGEPWIGEGMVSKTIKRNPNTGVWEEVYIEMVPSPECPANEGNYSPRGGRNAKRIWSTFISDDGSGFAQYWARAKNPMVRFNGSLQAVSWEYAIDVVARVLKYYLDHETYEYPIGPGALQLFVDRVTHGGGQGGGNITTMVASLFFHLAMASPMIRSHYQPTLTMTTAGFIDAAQDPDNSSMLDISIADSIVIWGANEYSTSTVNFIQHMFDNLKGITQTRKKKYFEPGEPIPPTQMAIVEVRNTETVKAAEAAAPNPKEQVLYVQVNPGTDTVLINAVAAYIYSTYPDVVKHFVSLYENAKVYGFKWMSSS…	NA	NA	NA	NA	NA	NA	NA	NA	NA	NA	NA	NA	NA	NA	NA	NA	-	-	-	-	-	-	NA	NA	NA	NA	NA
40	NZ_CP029289.2	WP_110269150	DFR85_RS11565	36830531	34547	37879	3333	-1			molybdopterin dinucleotide-binding protein				0	Extracellular	K08356	MopB_Arsenite-Ox| arsenite_ox_L| MopB_CT_Arsenite-Ox| BisC| Molybdopterin-Binding	Rieske_3| Molydop_binding	Arsenite oxidase (Arsenite-Ox) oxidizes arsenite to the less toxic arsenate| arsenite oxidase, large subunit| This CD contains the molybdopterin_binding C-terminal (MopB_CT) region of Arsenite oxidase (Arsenite-Ox) and related proteins| Anaerobic selenocysteine-containing dehydrogenase [Energy production and conversion]| Molybdopterin-Binding (MopB) domain of the MopB superfamily of proteins, a l…	Rieske 3Fe-4S| Molydopterin dinucleotide binding domain	MSSSSQSNVAYPRNSKIPLPPVTAERYFATCRFCNVGCGYDIFVFPDNQAGNPKAGQNAVVYNMVDKVFNRNLQNYMADYTQPVPPLGAQIGTPWIGEGMVSRTIRYNKNTGTWESVYILEVPSSECPVNEGNYSTRGGRNAQRNWSPFSDNAAGFRVYTTRIKSPLIRWNGSLQPVGWSYAIDVAARILKYYLDNENFTYPDPVGPAATQVLAIRADHGGGQGGGVFSNLMPGLLIHMGLATPFVRFHYQVAFSFTQDALEEATNGNGTDTASMLDISIADVLVLWGIDEYSTSTVNFIQHIFDNITGVTVTRKQQWFESGEPAEAGKIIIVEARPSETVKAAAAKLGITVEQAQSGQSDQMLFVQVNPGTDSELANAVAAYIYYTYPDVVNNFISTY…	507000000	322000000	341000000	532000000	411000000	475000000	352000000	342000000	126000000	95500000	142000000	145000000	175000000	216000000	139000000	199000000	0.0834	-1.73	-1.64	-1.21	-1.12	0.519	0.731	3.52e-06	3.93e-06	0.000151	0.000167
41	NZ_CP029289.2	WP_110269151	DFR85_RS11985	36830532	38032	38595	564	-1			DUF1404 domain-containing protein				6	Cytoplasmic membrane	NA	DUF1404	DUF1404	Protein of unknown function (DUF1404)	Protein of unknown function (DUF1404)	MIRYIPSSFSWKSIILPIVFVVAFVNPYVEILQFNNPVIFMLDHYALYAAGVLIGYKMFKGSIYSFILGIIPAVFWHVPYFFALAAAYIDFRALCEITLFLGGLLAGSFIYKMSLTLRIISLAVYMLGDTLLSIFFILAYPQYSNATYRFLSWSPGALPAVGIAMLIVMNLILVYSIIKIMKSAMIF	NA	NA	NA	NA	NA	NA	NA	NA	NA	NA	NA	NA	NA	NA	NA	NA	-	-	-	-	-	-	NA	NA	NA	NA	NA
42	NZ_CP029289.2	WP_110269152	DFR85_RS12185	36830533	38685	40268	1584	-1		SoxB2	cbb3-type cytochrome c oxidase subunit I	Cytochrome aa3-type oxidase subunit I SoxB2	Aerobic respiration	Respiratory chain	12	Cytoplasmic membrane	K24009	Heme_Cu_Oxidase_I| CyoB| COX1| Ubiquinol_Oxidase_I| ba3-like_Oxidase_I	COX1	Heme-copper oxidase subunit I| Heme/copper-type cytochrome/quinol oxidase, subunit 1 [Energy production and conversion]| Cytochrome C and Quinol oxidase polypeptide I| Ubiquinol oxidase subunit I| ba3-like heme-copper oxidase subunit I	Cytochrome C and Quinol oxidase polypeptide I	MAKLYPKTTLGISLLFTAGGLSWLAAMGLAAMWFRTILLSPHINIKAGYAIAPLYYFLVTFHGQAAMMIIVEDVTFSVFAYALYKSGMSLLHNKLITLAFWLVNIPMIVEFAGGPTTGWYMYPPLALQQGTWIFYRGDMIGLAYFMMFLNTIGVIIASITMFIDGYKTRPKEGKMPIFAAYGMTFGGPFTFITEFALSAATLWYALYFWASVPVNPLTWVVLFWFWGHPVVYYAPFAIFGGLYYLIPRFSGRSLFSEKWARWNMILLFTFGMLVWVHHLQTWPLPVVLRAFITPTTLILAAGSGLTVLNLGLTIATGKGYNWKDPVGLASLIALIGFILAGLQALMLPINPLNVIVHNTYYIVGHFHLMIWTIIIVGYIAILLDMLKTKMGNVTFSSLG…	NA	NA	NA	NA	NA	NA	NA	NA	NA	NA	NA	NA	NA	NA	NA	NA	-	-	-	-	-	-	NA	NA	NA	NA	NA
43	NZ_CP029289.2	WP_246252950	DFR85_RS12210	36830534	40270	40809	540	-1		SoxA2	quinol oxidase subunit 2	Cytochrome aa3-type oxidase subunit II SoxA2	Aerobic respiration	Respiratory chain	1	Cytoplasmic membrane	K24010	CuRO_HCO_II_like| CuRO_HCO_II_like_2| CyoA| CuRO_HCO_II_like_5| CoxB	NA	Cupredoxin domain of Heme-copper oxidase subunit II| Uncharacterized subfamily with similarity to Heme-copper oxidase subunit II cupredoxin domain| Heme/copper-type cytochrome/quinol oxidase, subunit 2 [Energy production and conversion]| Uncharacterized subfamily with similarity to Heme-copper oxidase subunit II cupredoxin domain| cytochrome c oxidase, subunit II	NA	MSSHQGHDWEKIWFVVMLIIVAFFVGWSYTTIMSGSAATYRTGLPLASGLPTKLPNGTVIIYMLAVQWSWIPQNATEIIYTPNGTMENISVNNIITYVNGFPYIKVYPNQPVEMVLYSNNVVHAFYLRLPHGPQNWNIVPGINSYAFFYAPPSPGNYTFHCAEYCGIGHSYMYGYLWVM	NA	NA	NA	NA	NA	NA	NA	NA	NA	NA	NA	NA	NA	NA	NA	NA	-	-	-	-	-	-	NA	NA	NA	NA	NA
44	NZ_CP029289.2	WP_162582516	DFR85_RS12420	36832974	40909	41046	138	-1			hypothetical protein				1	Cytoplasmic membrane	NA	NA	NA	NA	NA	MLEFLAATYAPPSSISFEDIFGFGLAGVGILGGILYYLLIRKKAI	NA	NA	NA	NA	NA	NA	NA	NA	NA	NA	NA	NA	NA	NA	NA	NA	-	-	-	-	-	-	NA	NA	NA	NA	NA
45	NZ_CP029289.2	WP_110269153	DFR85_RS12465	36830535	41280	41930	651	1			sulfocyanin				1	Cytoplasmic membrane	NA	Sulfocyanin| SoxE| sulfo_cyanin| Cupredoxin| Phytocyanin	SoxE	Sulfocyanin is a blue copper protein in archaebacterium Sulfolobus acidocaldarius| Sulfocyanin (SoxE) domain| sulfocyanin| Cupredoxin superfamily| Phytocyanins are plant blue or type I copper proteins	Sulfocyanin (SoxE) domain	MSRIGVAILVLIFAGTAFMAGFLVYNFSIVLYPVHPTHAAPLLAPITTTTVPPTTTTTTSTTSTSVLPSGAKVLPYDASNHTVFLYITSLSTGTPFNFNGTSNGELHVYIPAGWTVIVYYTNEEAIAHNFNIVQNDTPTPNNVNIEADGKVLLFVGTTSSTYESNGIASGESASGSIALPAGIYWFACGIAGHAESGMWGVIVSSTSVTEPYYVVS	NA	NA	NA	NA	NA	NA	NA	NA	NA	NA	NA	NA	NA	NA	NA	NA	-	-	-	-	-	-	NA	NA	NA	NA	NA
46	NZ_CP029289.2	prot_46	DFR85_RS12600	36830536	42534	43429	896	1	TRUE		IS1 family transposase				NA	NA	NA	NA	NA	NA	NA	MNLVTLAQSLLILRNLNLKPRKYKLEDLTLAIAAYLLGVQVTKLGIPPSTLYYYKKLGIRRKEERPTCPSCNSNKIITDRLEEKQSTSVKRAEKRFTTLITSWTRNKKKES*RSI*TG*A*GEYPRLKEDY*LQQFDKESRDKGIRWYISPLQLKNFTSKFTILNESWTYALGTVLRESLDLECFG*WFAFLHGDRYYRTFRFLWRFLRMRLIILMIIVFIKFLIMLLARSTLTL*RVIILIVGLTWLGWLGILSQ*E*MVDYSLALLNVMYPVIQGRRLP*MRLT*REYRILEKI*Y	NA	NA	NA	NA	NA	NA	NA	NA	NA	NA	NA	NA	NA	NA	NA	NA	-	-	-	-	-	-	NA	NA	NA	NA	NA
47	NZ_CP029289.2	WP_110269154	DFR85_RS12820	36830537	44086	44757	672	-1			sulfocyanin				1	Cytoplasmic membrane	NA	Sulfocyanin| SoxE| sulfo_cyanin| Cupredoxin| Phytocyanin	SoxE	Sulfocyanin is a blue copper protein in archaebacterium Sulfolobus acidocaldarius| Sulfocyanin (SoxE) domain| sulfocyanin| Cupredoxin superfamily| Phytocyanins are plant blue or type I copper proteins	Sulfocyanin (SoxE) domain	MAKLDTPVIVAVVVAIILVAVAGYYVATRAPISIVNTTTTLPPKVVSTITSTVPVTTVPPTTTTTTSTTSTSVLPSGAKVLPYDASNHTVFLYITSLSTGTPFNFNGTSNGELHVYIPAGWTVIVYYTNEEAIAHNFNIVQNDTPTPNNVNIEADGKVLLFVGTTSSTYESNGIASGESASGSIALPAGIYWFACGIAGHAESGMWGVIVSSTSVTEPYYVVS	NA	NA	NA	NA	NA	NA	NA	NA	NA	NA	NA	NA	NA	NA	NA	NA	-	-	-	-	-	-	NA	NA	NA	NA	NA
48	NZ_CP029289.2	WP_246252951	DFR85_RS31720	71840515	45073	45384	312	1			transposase				0	Cytoplasmic	K07486	transpos_IS110| DEDD_Tnp_IS110| COG3547	DEDD_Tnp_IS110	IS110 family transposase| Transposase| Transposase [Mobilome: prophages, transposons]	Transposase	MEINNNTVKEADTREFKYNEEGLKELIKFLEGYEEGIMEATGVYFYHVYNVLRDNGLKVNVINPVQTVEVLGKKTDKNDSIRLAIAYAAGTVKGSYQREKCKN	NA	NA	NA	NA	NA	NA	NA	NA	NA	NA	NA	NA	NA	NA	NA	NA	-	-	-	-	-	-	NA	NA	NA	NA	NA
49	NZ_CP029289.2	WP_246252952	DFR85_RS31725	71840516	45506	45949	444	1			transposase				0	Cytoplasmic	K07486	transpos_IS110| Transposase_20| COG3547| ruvA	Transposase_20	IS110 family transposase| Transposase IS116/IS110/IS902 family| Transposase [Mobilome: prophages, transposons]| Holliday junction branch migration protein RuvA	Transposase IS116/IS110/IS902 family	MRKLATDEKLTDEEIKEYSKLLGRKLTRIEAFILKQLLDLLNIIEEQIKEVENEIMKFLPEEAVVTKIPGIGPISAATIYAELGDVSRFESSKQAASYAGVSGLSRAGRPNFTTVSSRGISTYPAFYSLLQGPLRTRPNLMASIKPC	NA	NA	NA	NA	NA	NA	NA	NA	NA	NA	NA	NA	NA	NA	NA	NA	-	-	-	-	-	-	NA	NA	NA	NA	NA
50	NZ_CP029289.2	WP_246252953	DFR85_RS31730	71840517	45946	46140	195	1			hypothetical protein				0	Cytoplasmic	K07486	transpos_IS110	NA	IS110 family transposase	NA	MKRTSNSKKATLALANKMCRIVYHVLKDGEYKGETKKTRYRGGGGEGPQVDPNQVVPSALQAIA	NA	NA	NA	NA	NA	NA	NA	NA	NA	NA	NA	NA	NA	NA	NA	NA	-	-	-	-	-	-	NA	NA	NA	NA	NA
51	NZ_CP029289.2	prot_51	DFR85_RS13180	36830539	46254	47254	1001	1	TRUE		transposase				NA	NA	K07486	NA	NA	NA	NA	MVDPLTEAKSSNGGVTNPYHRTEHCDNMHGYRCDKEVGILGIDISKDHVTSEGRVYTTTRVMKKY*K*N*TQ*WSNRQEHQ*NHVNTSREKGSRYYK*AKTMEGEGLERKTDFYYKN**TWQTRQRSTTTTH*KN**HYTSS*KLKVKYKNRVKRALFLSDEEK*ARKLKNSLKETSKYNYTT*NKDRT*RNRSII*STTGNKRENKRSRENDTITV*KSRSANYTGNRKTFWIIIGIVGDIKRFPNPESFVSAV*TQ*EER*SYCKGISKKGNKYLRSLFSALR*ITLVILHY*NFTRTIRKS*RERSCLL*PGN*G*FGVFGIIISLMSLS	NA	NA	NA	NA	NA	NA	NA	NA	NA	NA	NA	NA	NA	NA	NA	NA	-	-	-	-	-	-	NA	NA	NA	NA	NA
52	NZ_CP029289.2	WP_110269155	DFR85_RS13195	36830540	47404	48174	771	1			hypothetical protein				8	Cytoplasmic membrane	NA	NA	NA	NA	NA	MDLIRKGLIISLLLILSILGYLLSFSKSYLLIGSTLSAFSFWIAIAILIPRKFYDITFFNVKKTKGYWISSILYLTFHILLYGIFYVMILGYVGFYPYIGYGIGATVTPPWPYFIYWEATSPGFWINIGPYESDTVPFTAFIGVLLAMLIGANIEKIFELYKTIKNSRRISTAIVAIPSIGIISGTSCCLSLPSILIYLTALSIGAVSSVLGILASPLYFGLAYYGLPIGSVFLLLVNLRDMNRIISKCKIYNIKR	NA	NA	NA	NA	NA	NA	NA	NA	NA	NA	NA	NA	NA	NA	NA	NA	-	-	-	-	-	-	NA	NA	NA	NA	NA
53	NZ_CP029289.2	WP_110269156	DFR85_RS13220	36830541	48322	49812	1491	1		SoxB3	cbb3-type cytochrome c oxidase subunit I	Cytochrome aa3-type oxidase subunit I SoxB3	Aerobic respiration	Respiratory chain	12	Cytoplasmic membrane	K24009	Heme_Cu_Oxidase_I| CyoB| COX1| Ubiquinol_Oxidase_I| ba3-like_Oxidase_I	COX1	Heme-copper oxidase subunit I| Heme/copper-type cytochrome/quinol oxidase, subunit 1 [Energy production and conversion]| Cytochrome C and Quinol oxidase polypeptide I| Ubiquinol oxidase subunit I| ba3-like heme-copper oxidase subunit I	Cytochrome C and Quinol oxidase polypeptide I	MKLYPKSEINVSLMFTLGAIAWLTAMGLAAMWFRTILLSPHINIKAGYAIAPLYYFLVTFHGQVGIFIVVPDLALAILAYSIYKSGMSLSHYKLISIGFYLINIPLIVEFAGGPLTGWYMYPPLALQASSWLVYRGDMIGLAYFMMFLNTIGVIIASITMFIDGYKTRPKEGKMPIFAAYGMSFSGMFMPITISALSAATLWYALYFWASVPVNPLTWVVLFWFYGHPVVYYVPFPVFGGLYYLIPKYAKTTLFSEKWARWNIILLFTFGMIAWVHHLQTWPLPVVLRAFITPTTLILAAGSGLTVLNLGLTILKGKGYNWKDPVGLASLIALIGFILAGLQALMLPINTLDVIVHNTYYIVGHFHLMIWTIIIVGYIAILLDMLKTKMGNAEFSSLGK…	NA	NA	NA	NA	NA	NA	NA	NA	NA	NA	NA	NA	NA	NA	NA	NA	-	-	-	-	-	-	NA	NA	NA	NA	NA
54	NZ_CP029289.2	WP_110269157	DFR85_RS13245	36830542	50190	50831	642	1			arsenate reductase (azurin) small subunit				1	Unknown	K08355	Rieske_ArOX_small| arsenite_ox_S| Rieske_SoxF_SoxL| QcrA| Rieske	Rieske	Small subunit of Arsenite oxidase (ArOX) family, Rieske domain| arsenite oxidase, small subunit| SoxF and SoxL family, Rieske domain| Rieske Fe-S protein [Energy production and conversion]| Rieske domain	Rieske [2Fe-2S] domain	MAEGKGSGKGNDKVDTNRRAIVIGGAAAVAGLAAGIVIGGDAFPRLLQKTVTEVKPEVTEKEVTKTVTVTKTVTVPEVEQYQKQKIANYSQLSVGQPMSATYMGYPVFIVRTGVKSINGVGPNGDVVAFSALCAHMGGPVQYNPNTNCGVCPYHYSEYDLTRGGMPVIGHPNQYLAQLYLEYDESTGDIYAVGFNRLVYGAHNNVLQSTTSTS	444000000	275000000	260000000	487000000	274000000	415000000	343000000	253000000	113000000	81300000	146000000	130000000	148000000	172000000	117000000	193000000	0.162	-1.62	-1.46	-1.19	-1.03	0.43	0.586	5.94e-05	0.000117	0.00109	0.00224
55	NZ_CP029289.2	WP_110269158	DFR85_RS13365	36830543	50986	51756	771	1			hypothetical protein				6	Cytoplasmic membrane	NA	NA	NA	NA	NA	MKGYYYFAGLAFGLLLLYIAPNSPNYSMYSVVGNLMFWISLVIILYKSVLHNAFAYVRKNLSRVTIAIFGTYLSIHYFVYSIALEKILTGIYGQLFFVNSPFVTFTITPFYPSSLYATFVNLIFNPSIVAGIPPDYYIELSFYAIFMGFIIATLVTANIVRVIRIAGFLKKAKIILLAPLLGVIGGGSCCISIPILLATAIPAANVLFFTSLGNSALFLAYVILPPLTAIGLKLNYDALTPKPPKEIRIKELNIRK	NA	NA	NA	NA	NA	NA	NA	NA	NA	NA	NA	NA	NA	NA	NA	NA	-	-	-	-	-	-	NA	NA	NA	NA	NA
56	NZ_CP029289.2	WP_110269159	DFR85_RS13445	36830544	51758	52876	1119	-1		MSAT1	MFS transporter	MFS sugar/acid transporter MSAT1	MFS sugar/acid transporter	Sugar/acid transport	12	Cytoplasmic membrane	K08177	MFS_OFA_like| 2A0111| MFS_MCT_like| MFS_1| MFS_YcxA_like	MFS_1	Oxalate:formate antiporter (OFA) and similar proteins of the Major Facilitator Superfamily of transporters| oxalate/formate antiporter family transporter| Monocarboxylate transporter (MCT) family and similar transporters of the Major Facilitator Superfamily| Major Facilitator Superfamily| MFS-type transporter YcxA and similar proteins of the Major Facilitator Superfamily of transporters	Major Facilitator Superfamily	MNREKYIVIGLTAMLFNSLYQYSWNALEPLFKKGFAVSIVEIEVAFTLFTIFSTTFQTVGGYFADTKGPKIVGIFSSILSALGFLGTSFSPTVYFFYIFWSLGSIGEGILYGIATNLAIKWYQDRRGFATGLVSLGFGVGASLTNPIIASFTNFREITLIIGLIELIILPTLLSFSKYPAKGLTGNTPKEILVSPKWWLIYFSFVTAAVPLTVMSSSLSVIGRALPLQDLVILISLFPFMSGISRPILGHVSDKIGRAKTVLLVDILITFGALLLTINLIGPSVLVIGFFGGSMITLYFSLVGDIFGSKFSTSNNAFLYTGKAISGIMGSVIFSYLFLTMPEVSRLYTLMCGITGTLLLVIAMPRKEILKVR	0	0	0	0	120000000	155000000	143000000	152000000	0	0	0	0	0	0	0	0	-3.04	0.912	-2.13	0.174	-2.86	-0.738	1.5e-05	0.0728	0.00036	0.755	2.53e-05
57	NZ_CP029289.2	WP_110269160	DFR85_RS13645	36830545	53322	54104	783	1			hypothetical protein				0	Cytoplasmic	NA	NA	NA	NA	NA	MEDYTEEFLLPADKSSIVSILADPSRFSGITGHIAFFKIFDSEKQNYVAQGSAVRPINKYRAVFIYEDNNGNLNHVLGTMEGPEIMPNQISYKGESDDGKMSASFVFSFIPKGSDTRLNIKSEISLRQGFFSRLFNKFYGNMAEHIVKCHIIPYLSKIGPQVSYNLTEISKTLGNMNELILTLRNLPKIDLGCVIIKGDTFKFVASIKEGELRNMRLKSNGDEINGGEALAKLFTLNGRAEMSIYKLPAEEVLLEKINKL	NA	NA	NA	NA	NA	NA	NA	NA	NA	NA	NA	NA	NA	NA	NA	NA	-	-	-	-	-	-	NA	NA	NA	NA	NA
58	NZ_CP029289.2	WP_110269161	DFR85_RS13675	36830546	54184	54555	372	1			hypothetical protein				0	Unknown	NA	NA	NA	NA	NA	MSSNLDPVQIAKMPFTERNDAIMHAFNLLLNLDDKSKLEAFKGLLTALGTKAKDEEYINWCDSTLRVLSMYPDDVIKAVLSLRMKAVSELPKELQEKDQKMVTQVLNGLDPSIKEKILKEMKS	436000000	637000000	451000000	382000000	725000000	570000000	556000000	464000000	851000000	893000000	857000000	1120000000	105000000	208000000	174000000	141000000	-0.289	0.983	0.694	-1.62	-1.91	-2.6	0.24	0.000956	0.00908	1.69e-05	1.56e-06
59	NZ_CP029289.2	WP_110269162	DFR85_RS13760	36830547	54568	55323	756	-1			sulfite exporter TauE/SafE family protein				7	Cytoplasmic membrane	K07090	TauE| YfcA	TauE	Sulfite exporter TauE/SafE| Uncharacterized membrane protein YfcA [Function unknown]	Sulfite exporter TauE/SafE	MIPIYILIIIGIAVGALTGITGSSGVLIVVPALSYLGLSFEQSIGSSLLVDVITTLSVVFVYFKHENVDLKISMILGIGAIVGAQIGSAIAFITPEEGLESVFTIFTAYMAYVSFKRSRNPKLNIKRMNLKTASYVVAPILSLLIGIVTGTLGASGGIMFIAVMMLLFSIDVKRMIGTATLAMLLSAISGATAYSFAGKVDMIASLTIGITALISGYFFARLANKMRPSTIYIFLGSVFVITSISELFRII	NA	NA	NA	NA	NA	NA	NA	NA	NA	NA	NA	NA	NA	NA	NA	NA	-	-	-	-	-	-	NA	NA	NA	NA	NA
60	NZ_CP029289.2	WP_110269163	DFR85_RS13770	36830548	55347	56042	696	-1			purine-nucleoside phosphorylase				0	Cytoplasmic	K03784	MTAP_SsMTAPI_like| NP-I| PNP_EcPNPI-like| DeoD| deoD	PNP_UDP_1	5'-deoxy-5'-methylthioadenosine phosphorylases similar to Sulfolobus solfataricus MTAPI| nucleoside phosphorylase-I family| purine nucleoside phosphorylases similar to Escherichia coli PNP-I (DeoD) and Trichomonas vaginalis PNP| Purine-nucleoside phosphorylase [Nucleotide transport and metabolism]| DeoD-type purine-nucleoside phosphorylase	Phosphorylase superfamily	MALITANVGDLGEKSIIVGNLQRMKTVTSLLDNPKQVSEFAGYYTYVGNYKGEKVSVVFHGIGIPSLTLVTHDLYNLGVKEIVRFGSATGLKDVKPGQVVVPIGYSYNLGGTFYQYLNGEFTSYALTPDYDLLNKVVGNLKQKSLEVRVGNVFTSDALFTHTKDYLEKLSSRNHLAVELEGAGLYFLGNLMNFKTVSIHLIYRNGITGESLSQEEISNKEKTIAQAILESL	186000000	209000000	177000000	217000000	130000000	186000000	158000000	163000000	164000000	126000000	133000000	109000000	132000000	128000000	105000000	143000000	0.315	-0.579	-0.264	-0.639	-0.324	-0.0599	0.0589	0.00232	0.107	0.00136	0.0524
61	NZ_CP029289.2	WP_246252954	DFR85_RS14035	36830549	56174	56995	822	-1			ABC transporter permease				6	Cytoplasmic membrane	K01992	YadH| YhgE| ABC2_membrane	ABC2_membrane	ABC-type multidrug transport system, permease component [Defense mechanisms]| Uncharacterized membrane protein YhgE, phage infection protein (PIP) family [Function unknown]| ABC-2 type transporter	ABC-2 type transporter	MESKRVANIYAKLYAFIYIRGFKIWTSYKTQVILTILSWTLPVFTYYFVGTSLGNSIVSKIGVSNYTSFFVIGLAFQGYVSSVITTVSQRIRNEQLYGTIEYYVLSKSGVTSFLLYSSMWGFTINTINALVILSVGLGLGVNYHIDILASLLVIILLILSTLGLAFLSGAFTMIIKQGNPISFFFSTFTTLMTGVVFPVAVIPSFIRGVSYVLPLTWALETLRETMLEGASLPQVAFQLLILAIFDAILLPLGILAFKLAFKKARIKGTLGEY	NA	NA	NA	NA	NA	NA	NA	NA	NA	NA	NA	NA	NA	NA	NA	NA	-	-	-	-	-	-	NA	NA	NA	NA	NA
62	NZ_CP029289.2	WP_110269164	DFR85_RS14285	36830550	56977	57891	915	-1			ABC transporter ATP-binding protein				0	Cytoplasmic membrane	K01990	CcmA| drrA| ABC_subfamily_A| ABC_NatA_sodium_exporter| NatA	ABC_tran	ABC-type multidrug transport system, ATPase component [Defense mechanisms]| daunorubicin resistance ABC transporter ATP-binding subunit| ATP-binding cassette domain of the lipid transporters, subfamily A| ATP-binding cassette domain of the Na+ transporter| ABC-type Na+ transport system, ATPase component NatA [Energy production and conversion, Inorganic ion transport and metabolism]	ABC transporter	MIDVIKLTKIYKLKNKQVSALSDVSFTLKSGIGSLVGHNGAGKTTLIKILSTLVIPTSGDAFIEGHSVTREEKKVRELVGLVSVSERQFYYRLTAMENLLFFSSLQGLSITEAKKRAKEVLEMLNLSEWENVQYMKFSTGMQRKLALARALITDPPVILLDEPTLGLDPLSAREFRNVIKNFKDKTILFSSHYLKEVEELADKIILIKRGKIICEGNAEELKSKLGKVVEVKVREIPRGLERYAISLVGEPVLRLPEKETEKLKYFEDIREVEPTLDDVYAYMIGDEEDSIRMERVRRSWKAKE	78400000	58300000	75300000	86200000	107000000	120000000	130000000	135000000	40100000	41400000	47000000	58600000	66600000	63600000	68400000	84500000	-0.731	-0.674	-1.41	-0.0693	-0.801	0.605	0.000454	0.00099	7.21e-07	0.717	0.000198
63	NZ_CP029289.2	WP_110269165	DFR85_RS14435	36830551	57934	58335	402	-1			transferase				0	Cytoplasmic	NA	NA	NA	NA	NA	MEAKPSGKIPIEGKVWLDGKEVESKLFLHVRGYNRARVTHIDIEGEKIRGLIRPRHSVYPEVEWKDKVEIPIYDHILILEIPEIKLEFKGNLYVGGKGKGIFLGFHRDQIKILEEIAKQKGVIPPLKKTNTKV	0	68600000	0	0	83100000	78100000	0	103000000	0	0	57900000	50100000	0	104000000	107000000	105000000	-0.725	-0.153	-0.878	1.15	0.421	1.3	0.452	0.885	0.361	0.264	0.677
64	NZ_CP029289.2	WP_110269166	DFR85_RS14535	36830552	58461	60143	1683	1			MFS transporter				15	Cytoplasmic membrane	NA	MFS_MMR_MDR_like| efflux_EmrB| MFS_LmrB_MDR_like| MFS_MMR_MDR_like| MFS_efflux_LmrA	MFS_1	Methylenomycin A resistance protein (also called MMR peptide) and similar multidrug resistance (MDR) transporters of the Major Facilitator Superfamily| drug resistance transporter, EmrB/QacA subfamily| Bacillus subtilis lincomycin resistance protein (LmrB) and similar multidrug resistance (MDR) transporters of the Major Facilitator Superfamily| Methylenomycin A resistance protein (also called MMR…	Major Facilitator Superfamily	MESKWIALTNTTIAIFMAFANYNMIIIALPAIFQGIDFNPTNPSAIAYLLWLILGYMIITSSFVVTLGRISDSLGRAKLYTIGLVIFTIASALLSAVTTKGTTAILELIVFRLLQGVGGGFLMVNSAAILTDYFPRNELGKALGLNQVAGLVGGIAGLILGGVLSAINWRFIFLVNVPIGAFAAIWSYRTLKDIGQKRKGKIDIKGNILFTGFITLFLVAISYMLIPYGGSQLGFGNPIVWIGLPISLAMLMAFIFVETKVKDPMFNLSLFKIKDFSIANLTNLTASLVRQGITILFILLLEAIWLPLHGYSFSSVPFWAGIYLIPNLVGFAIFGSLGGYLSDRYGSKYFTSGGLFISAVGFAILYFLPYDFNYTIFAITIFIIGGGMGLFNSPNMADI…	0	0	14600000	16000000	32900000	49500000	48600000	66100000	0	14300000	0	0	0	0	0	0	-1.39	1.04	-0.343	0.745	-0.641	-0.299	0.045	0.133	0.612	0.294	0.343
65	NZ_CP029289.2	WP_162582518	DFR85_RS14560	36830553	60067	60474	408	1			MarR family transcriptional regulator				0	Cytoplasmic	NA	HTH_MARR| MarR| MarR_2| MarR| PRK13777	MarR	helix_turn_helix multiple antibiotic resistance protein| DNA-binding transcriptional regulator, MarR family [Transcription]| MarR family| MarR family| HTH-type transcriptional regulator Hpr	MarR family	MEALEKWEEILKGFRNLRRLLQREAEKYGYSSTEIQILYQLHIKPRNITELSELIGIGKSSVTEIIEKMEKRNLVKKIKNENDKRYTIIKITEEGEKALEQTREEYKKILSSILERVNAEEVIKFFEEIEKELNR	0	0	0	0	0	0	0	0	0	0	0	0	0	0	0	0	-	-	-	-	-	-	NA	NA	NA	NA	NA
66	NZ_CP029289.2	WP_110269168	DFR85_RS14635	36830554	60463	61155	693	-1			TIGR00266 family protein				0	Unknown	NA	AIM24| AIM24| TIGR00266	AIM24	Uncharacterized conserved protein, AIM24 family [Function unknown]| Mitochondrial biogenesis AIM24| TIGR00266 family protein	Mitochondrial biogenesis AIM24	MPQYQIVGQDIQYVKVYLNSGEKIFGDAGHLLMKTASVNMQTKMRGGLFGALKRELTGGTFFVTELNGPGEAVFAGIFPGKIVQIPLNGQGIIAESHTFLFAEDGVNYDSQMARLSVGILGGEGLFLARFHGNGNLFIHSYGGLYIKDLAPGEIIQVEASHLMAFQEGMQYSVSRVGGLRSLLFAHEGLFFVTLQGPGRVWIHSLTAEQLASALIPFLPSGQQGGFQLPI	889000000	914000000	989000000	1160000000	1550000000	1520000000	1960000000	1690000000	1400000000	1690000000	1390000000	1490000000	1280000000	1330000000	1120000000	837000000	-0.766	0.599	-0.168	0.194	-0.572	-0.405	0.00025	0.00207	0.309	0.27	0.00243
67	NZ_CP029289.2	WP_110269169	DFR85_RS14725	36830555	61305	63083	1779	-1			hypothetical protein				2	Cytoplasmic membrane	NA	NA	NA	NA	NA	MNRKAISPVIAMLFVLLIVIVILIPLSYMIFSIPTSSDMAQANAQIYETSSQQQLSEITVIRNNLQLSSNNAMGSITPKYFGLVYDNSELYVLILQNNPSVPLVIKTILGLNSKNEWTVINKNVNIVINETNINSKFNGYDSVKIPVSGNYNAIAVVTNLGNIIAVPPYTVILTTYETEPAGIVSLNPNSFKVLQNPQFTINSTAPLQALMAEYGNTLTLYSGELCPSSESSFFYINSYYSGSMYPESNPLEINGSISGIFDLSSNSQLTLNGMFDGNITLVPSLLSSQQPTLVVNGSVSMTVLGSMISLSNFDGTINGTAIKSLTINATSATIIKGKGIISITPSYYYGFLGLISYFTTYINGSAVGKIIIENPESNVFNYHAEFDGNMEGNISVSNI…	NA	NA	NA	NA	NA	NA	NA	NA	NA	NA	NA	NA	NA	NA	NA	NA	-	-	-	-	-	-	NA	NA	NA	NA	NA
68	NZ_CP029289.2	WP_110269170	DFR85_RS14880	36830556	63088	63612	525	-1			hypothetical protein				1	Unknown	NA	NA	NA	NA	NA	MDNIISTFILVIATIIIGLIALGLFGGYFGIQASNINNIKQAQEISMSLQIRELQISNSSGINFVIYPFIPSYNIALYIVAFQVSSSLQNSQTYVTPLQSEGWVNVNYTIGSYRPIVVYSDSGSVLYNGNAYIYSTHSNSVQFIYLKNGENAILWFIVNLNGQYYRIGYVWISG	NA	NA	NA	NA	NA	NA	NA	NA	NA	NA	NA	NA	NA	NA	NA	NA	-	-	-	-	-	-	NA	NA	NA	NA	NA
69	NZ_CP029289.2	WP_210433925	DFR85_RS14960	36830557	63818	64804	987	-1			alcohol dehydrogenase catalytic domain-containing protein				0	Cytoplasmic	NA	Zn_ADH_like2| Zn_ADH_like1| Qor| Zn_ADH5| MDR	ADH_N| ADH_zinc_N	Alcohol dehydrogenases of the MDR family| Alcohol dehydrogenases of the MDR family| NADPH:quinone reductase or related Zn-dependent oxidoreductase [Energy production and conversion, General function prediction only]| Alcohol dehydrogenases of the MDR family| Medium chain reductase/dehydrogenase (MDR)/zinc-dependent alcohol dehydrogenase-like family	Alcohol dehydrogenase GroES-like domain| Zinc-binding dehydrogenase	MRNLKALVFDKNGIENLKYSDVDMPMIKDDEVLVKIVKSGVTQLDYMTISSMKVNPIPHIAGSEFSGIVEEVGNNVNNVKEGDKVAVYTRTFDGNCNYCKRGLEMLCKAGRRIGIDENGGYAEYVKVPARNVIKANLDWEIMPALSISALASYHALKYSRIKKGDVVVVFGSSGNAGLFASQLAEIMGGIVVSVTNNELKVSSNVVTYTEVEEAVKNITDGEMADIVVNPLGSKYWDLGLRLLKQGGKMVFFGTLSGNKVTIDLTQAYLRHISFIGTVRGTFEEFRELTEICNKCKSFVWKEFPLSNGKEALLSLFSKERKGRILISI	133000000	146000000	124000000	140000000	134000000	127000000	132000000	108000000	127000000	135000000	123000000	136000000	121000000	110000000	103000000	124000000	0.119	-0.0583	0.0604	-0.247	-0.128	-0.189	0.234	0.575	0.545	0.0241	0.201
70	NZ_CP029289.2	WP_110269171	DFR85_RS15845	36830558	65042	65422	381	1			Hsp20/alpha crystallin family protein		Chaperone		0	Cytoplasmic	K13993	IbpA| ACD_sHsps-like| ACD_LpsHSP_like| ACD_sHsps_p23-like| HSP20	HSP20	Molecular chaperone IbpA, HSP20 family [Posttranslational modification, protein turnover, chaperones]| Alpha-crystallin domain (ACD) of alpha-crystallin-type small(s) heat shock proteins (Hsps)| Group of bacterial proteins containing an alpha crystallin domain (ACD) similar to Lactobacillus plantarum (Lp) small heat shock proteins (sHsp) HSP 18| This domain family includes the alpha-crystallin do…	Hsp20/alpha crystallin family	MSFSGIVKKEITKRVEDLTRSFYESALPPVDIYEEGGYLIVVADLAGFNKTNIHARITPQNELVIEADREISETGTKYLTQRPKSIRRVISLPVAVKKDGEITGKYENGVLTLRFPVEGSATVKIE	16500000000	15300000000	13200000000	14400000000	27500000000	27800000000	25100000000	29400000000	7210000000	6550000000	8160000000	7760000000	26000000000	26800000000	24700000000	22300000000	-0.889	-1	-1.89	0.75	-0.139	1.75	8.61e-07	3.08e-07	2.1e-10	9.11e-06	0.194
71	NZ_CP029289.2	WP_110271719	DFR85_RS16170	36830559	65427	66887	1461	-1			AarF/UbiB family protein				0	Cytoplasmic membrane	NA	AarF| ABC1_ADCK3-like| UbiB| UbiB| ABC1_ADCK3	ABC1	Predicted unusual protein kinase regulating ubiquinone biosynthesis, AarF/ABC1/UbiB family [Coenzyme transport and metabolism, Signal transduction mechanisms]| Activator of bc1 complex (ABC1) kinases (also called aarF domain containing kinase 3) and similar proteins| 2-polyprenylphenol 6-hydroxylase| Ubiquinone biosynthetic protein UbiB| Activator of bc1 complex (ABC1) kinases, also called aarF d…	ABC1 atypical kinase-like domain	MLKRTIEVATKLFPRVLMIRHYRKLMLEGKSLDDKEMEKEAEKLLNALISLGPAFIKMGQMISVHSDVLPEPYLKVLSRLQDQVPPSPWEEVKKEIEEDLGEKINEFEINNEPISSASIGQVYLAKTKEGNEVVFKVNRPKIREVVKEDVEVIKRLLPFLRFLFDESFYESFKAIVNDFSSRIFEEMDFTKEEFYMKKIKEELSEFPDVRVPEPYFATKRVLIMEYIKAHKVTSEEAKKIIQPSYLAYRVFKIFMVLLLEKEYFHADPHPGNIAVDDEGNIVIYDFGMIGRMDKDTRNKLIRAYTALIRLDGVGLVRVLEELNAVQPEADRELLAKGIELFLKGFQGVTPETLEVEEFIQAANEVFYRFPLRLPEKMVLYVRMTSTLGGTCTQIDPDFN…	259000000	244000000	225000000	70600000	361000000	335000000	404000000	393000000	316000000	493000000	342000000	325000000	298000000	288000000	239000000	392000000	-1.06	1.03	-0.0373	0.75	-0.314	-0.277	0.0114	0.0158	0.925	0.0727	0.427
72	NZ_CP029289.2	WP_162582520	DFR85_RS16175	36830560	66925	67656	732	-1			DUF929 domain-containing protein				2	Cytoplasmic membrane	NA	DUF929	DUF929	Domain of unknown function (DUF929)	Domain of unknown function (DUF929)	MRRSITAIVFAIAIIFIILFSYWGNVISLFMPDPLNHLVKVANRDFAGNSTEIYFISWYGCPYGATLSWPLYVMLRHYGNVSVQPHYSIFESDIGEPVPGLIFTNFSSNSSIQFHYIYLYNQYLNATPNGTKITNLVQYGLEIIKNKTPEWVYSLVEKYEVNEPLAGFMLSVVNSGNPPHIATVLIITDPKGTWMLIGYPSSLTPGQILSISTNSTSLLKDINSGNVPSSIYSYYEKLEETLD	0	0	0	109000000	0	0	0	40800000	0	0	108000000	0	0	0	0	0	-	-	-	-	-	-	NA	NA	NA	NA	NA
73	NZ_CP029289.2	WP_110269173	DFR85_RS16180	36830561	67701	68201	501	-1		DoxA1	quinol oxidase	Thiosulfate:quinone oxidoreductase small subunit DoxA1	Sulfur cycle (TQO)	S oxidation	1	Extracellular	K16936	DoxA	DoxA	TQO small subunit DoxA	TQO small subunit DoxA	MERTVIIGIIFAILIAGWILGTGQWSYGNVVGPLFNNSKLPKLDITYANAYPVSNGTEIILNITDIDGPDAYPASGTMMIISNSTYSLTLNSSEIYHDTVKIIQAPWNENKKDSVNSYSGFVIILGSEAQFQLIIPVHLSPGTYKITLVTPAISPSRWATATITIS	1590000000	1890000000	1520000000	2010000000	2830000000	1830000000	3100000000	2630000000	1360000000	1140000000	1310000000	1060000000	1560000000	1840000000	2030000000	1240000000	-0.55	-0.523	-1.07	-0.0864	-0.637	0.437	0.014	0.021	8.75e-05	0.715	0.00565
74	NZ_CP029289.2	WP_110269174	DFR85_RS16185	36830562	68207	68755	549	-1		DoxD1	DoxX family membrane protein	Thiosulfate:quinone oxidoreductase large subunit DoxD1	Sulfur cycle (TQO)	S oxidation	3	Cytoplasmic membrane	K16937	DoxD	DoxD	TQO small subunit DoxD	TQO small subunit DoxD	MAGKEMLHAGNSTRMEYLWPVRFAVGWMYLDGGLRKAVLKPAKLDPNSASFVGGKLVNFLPHAGPFKGLLLFTLENKAFDVTFLTIFSYVEIIVGLFIVIGLLTRLASLGALGMAVGFAPAYWLGSTCEDEWQIGALLTAGAVTLMLTAPGRVFGLDYFLYKKFGDRPLAKNVPILKWIKLW	887000000	1150000000	1010000000	1490000000	1460000000	1180000000	1740000000	1380000000	847000000	642000000	708000000	561000000	906000000	932000000	888000000	1010000000	-0.358	-0.707	-1.06	-0.255	-0.612	0.452	0.0662	0.00169	3.91e-05	0.206	0.00398
75	NZ_CP029289.2	WP_110269175	DFR85_RS16190	36830563	69143	70342	1200	-1			MFS transporter				11	Cytoplasmic membrane	NA	MFS_ShiA_like| MFS_SV2_like| 2A0106| MFS_MucK| MFS_KgtP	MFS_1	Shikimate transporter and similar proteins of the Major Facilitator Superfamily| Metazoan Synaptic vesicle glycoprotein 2 (SV2) and related small molecule transporters of the Major Facilitator Superfamily| metabolite-proton symporter| Cis,cis-muconate transport protein and similar proteins of the Major Facilitator Superfamily| Alpha-ketoglutarate permease of the Major Facilitator Superfamily of t…	Major Facilitator Superfamily	MSNSTNYLGSYISWVMDSYDLGAVVITASILEKLYYPTLGLLGAVLPIVFTIISRPLGGFVFGYLADLRGRKKALIFTVLGYSLTIGLTGLLPTYYQIGILAPVILSLLRLMQGVFIGGDVSSSFTLAMESVSRRRGLTSGIMQSGTLVGFVIVDLLFTFLAPTKDFISIGWRYIFILGIIPAALAVIIRAKLTESKVFLEAKKESPLIGLKPIIQTILVMIGFWIMIYAGPQFVPVLFGTVMHLSPAVYGPLALFMNLIGIPAMIISGLISDYIGRRTMAIIGSIISVLAAGIFYFGIEHALLLPTLIFGFGINLPSAISPAYLAERFKTFSRATGVGFSYNGAFIVAGFSSIYISLFSKISNPYIAAFTVLSIGAIISIFGLSMGPETLKTSELKVE	NA	NA	NA	NA	NA	NA	NA	NA	NA	NA	NA	NA	NA	NA	NA	NA	-	-	-	-	-	-	NA	NA	NA	NA	NA
76	NZ_CP029289.2	WP_210433926	DFR85_RS16195	36830564	70584	71813	1230	1			transporter				12	Cytoplasmic membrane	NA	MFS_SV2_like| MFS_MucK| 2A0115	NA	Metazoan Synaptic vesicle glycoprotein 2 (SV2) and related small molecule transporters of the Major Facilitator Superfamily| Cis,cis-muconate transport protein and similar proteins of the Major Facilitator Superfamily| benzoate transport	NA	MISRNTAFVAVTSVIAYALPTYVIVAPAYTVNQFNVAQWLAFLIVSIPFGGRVIGALSYQKIIVSLGSRLTFLTSLFSLGIISIASGIVSNIGILIVLRLLVGVMFGLATSFAVEQAIKTGNRFITALTMSGWAIGWIGGAFAYLDLKTWYLIALSGGITIPLSLLYQKTDSFKGEKIKLGLPSLLSVLAFFFAFEPAFILQLAPTILEKEGGLSWLILGYSISVPMYFIIPALARILGETKAIIISTSISALSGTLFFVTGIPYLVVIFNAFGLGINSLAPRISQFYGAGARNMGVALNAAALGGVIVPVVGSINIKIVASLITAISMIALLIMGIKVREGIAVGNYRSTSNYSSISNSVERYNLKYIKIINKLQNYITRSFKRINLSNKRVLAILST…	NA	NA	NA	NA	NA	NA	NA	NA	NA	NA	NA	NA	NA	NA	NA	NA	-	-	-	-	-	-	NA	NA	NA	NA	NA
77	NZ_CP029289.2	WP_210433927	DFR85_RS16200	36830565	71854	72432	579	1			hypothetical protein				1	Unknown	K06870	COG1750	NA	Predicted archaeal serine protease, S18 family [General function prediction only]	NA	MKNTILAIIVITMFVSSMLGFFIGTKVSYDKINNYTIINVNSKNSDPIPPANIGNNQDYLINPVFPAHTIASQYAYVTQGQGKVFIGALYNSGNGYLAGAKGAAVVASMLAYQPLTEYNYYLYITAPSPINVGGAVKTDSATVMYLASMLGDVSNLNKSMYFLGDVGLEGYMYSTGVVYLNKGFKGGGRLHP	NA	NA	NA	NA	NA	NA	NA	NA	NA	NA	NA	NA	NA	NA	NA	NA	-	-	-	-	-	-	NA	NA	NA	NA	NA
78	NZ_CP029289.2	WP_110269176	DFR85_RS16205	36830566	72476	72667	192	-1			hypothetical protein				0	Extracellular	NA	NA	NA	NA	NA	MKNTYLNVTTKGAPTAIFTNNTPKQEDKPYKGETKKTRYRGGGSEGPQVDPNQVVPSALQAIA	NA	NA	NA	NA	NA	NA	NA	NA	NA	NA	NA	NA	NA	NA	NA	NA	-	-	-	-	-	-	NA	NA	NA	NA	NA
79	NZ_CP029289.2	WP_162582522	DFR85_RS16210	36830568	72947	73939	993	1			hypothetical protein				0	Extracellular	NA	COG1750	NA	Predicted archaeal serine protease, S18 family [General function prediction only]	NA	MVPQMMALAEGKNFKMAQEFALQHGDVLLTATSLPQMYQIETQNPLPEPIGYLDLQYNITAGFKYLSQIYSTLYNSSTNQTIKNMAQSYWLKAEGLAEEGDYIAFYFLPNPAVNAICYLLKTSNYNISNGVNNAIKNASSLNNLWKIETAAEAAYLYDGNMSDKILATSWAALSLSINVGPSITPYGFYEGLYNAFLIDIYAAEYYDSVTGSNYGNVTLLTNIYNNPNVLYDYGFFNNYYAELAINFSNYFLKQLNSTSLLEVKSSIYNYMKSEDNVLENAAAYYDGPSIVGYLMMTYGIQSHNIRDLYYAMPFIRNTMNTEQLTWYNSD	NA	NA	NA	NA	NA	NA	NA	NA	NA	NA	NA	NA	NA	NA	NA	NA	-	-	-	-	-	-	NA	NA	NA	NA	NA
80	NZ_CP029289.2	WP_110269178	DFR85_RS16215	36830569	73996	74277	282	1			hypothetical protein				0	Unknown	NA	NA	NA	NA	NA	MEEVRKLKETGEAYEKLLNEVLNKLFIIIPNCVALNMEDSLIPIYAPSVTKNKGIIAFPYKCEGRIGYIVITEKGEVVFEDTEGESKIIGELK	18600000	32700000	0	0	0	0	0	0	97900000	107000000	107000000	107000000	37700000	38700000	35400000	25700000	0.0556	2.3	2.35	0.671	0.726	-1.62	0.848	9.84e-07	4.94e-07	0.0252	0.013
81	NZ_CP029289.2	WP_110269179	DFR85_RS16220	36830570	74282	74596	315	-1			hypothetical protein				0	Cytoplasmic	NA	NA	NA	NA	NA	MKIKSLNIRGDSVEFCYEGSSIRLSVINDELRIYEEVTYEVAIGEIFSKIQIVIKDGKVFLSSLFGENEVNNPQNIINGIKEILELIKNKNTKLYGKINNIISA	119000000	96600000	98000000	88600000	189000000	174000000	174000000	220000000	80500000	78000000	41700000	57300000	102000000	101000000	129000000	123000000	-0.914	-0.683	-1.6	0.178	-0.736	0.861	0.0005	0.00499	2.2e-06	0.437	0.00252
82	NZ_CP029289.2	WP_162582524	DFR85_RS16225	36830571	75092	75328	237	1			hypothetical protein				0	Unknown	NA	NA	NA	NA	NA	MAKQGKPLMAMTMIKSYVQDNVEGKDIRKMNKECRDLIYAILSTPSLNDESWGVFVPAPTEKEIEIVIEKIRDCLSLF	NA	NA	NA	NA	NA	NA	NA	NA	NA	NA	NA	NA	NA	NA	NA	NA	-	-	-	-	-	-	NA	NA	NA	NA	NA
83	NZ_CP029289.2	prot_83	DFR85_RS16230	36830572	75317	76759	1443	-1	TRUE		MFS transporter				NA	NA	K08369	NA	NA	NA	NA	MATSSGPDKNDLKTNPDWYIARVDRLPA*GLSYALIWALGFSFFITLYDVINVGVALPVIPFITNSSEASMIAALGLFGYIPGAIGLSYLADIIGRRPTLIISAFLTTIGSFGDALATNYPMLAVFRFLTGMGIGADLVLVMTYLAEMAPNSKRGLYVNLAYIGGWAGIGLGPFLGAVLVDTYPTIGWRLVFAVGGALALMALAIRATAPETVRFLAKAHKFDEAGRLVSRMEETSMRRANVNMLPEPQILNYTIHHKNPFSIFKNPKYLKRYIVLLALIFFWYFGEYPYLTLFTTWTKDVLGYTSSLEASAIFLFGLAGVASFLGSIGIRPLLERMDRRILVTLANTGFVLGMAIAVLGGLYRSMPLFFTGMVIGNFIGVGWSNQLNYLLATENYPTY…	NA	NA	NA	NA	NA	NA	NA	NA	NA	NA	NA	NA	NA	NA	NA	NA	-	-	-	-	-	-	NA	NA	NA	NA	NA
84	NZ_CP029289.2	WP_110269181	DFR85_RS16235	36830573	76836	77432	597	-1			sulfite oxidase-like oxidoreductase		Sulfur cycle	S oxidation	0	Cytoplasmic	NA	arch_bact_SO_family_Moco| YedY| SO_family_Moco| Oxidored_molyb| SO_family_Moco_dimer	Oxidored_molyb	bacterial and archael members of the sulfite oxidase (SO) family of molybdopterin binding domains| Periplasmic DMSO/TMAO reductase YedYZ, molybdopterin-dependent catalytic subunit [Energy production and conversion]| Sulfite oxidase (SO) family, molybdopterin binding domain| Oxidoreductase molybdopterin binding domain| Subgroup of sulfite oxidase (SO) family molybdopterin binding domains that cont…	Oxidoreductase molybdopterin binding domain	MEVQLPHGQRYIKKFIYYAALGVPEVDISTYKLKINGLVENKLEFSYEDLLKMIDTKYTKDFHCVTGWSIKDVYWEGIKIRNIVEKSKVKEEAKWVIFYSLDGYTSTIPIEDALSEDSIIALRINGKPLTIEQGFPARPFMPHLYGWKSAKWLTEIEFIDKYVDGYWEERGYHERGNVWEEERFKGHLGKHSPKRPIL	39300000	41800000	33700000	38400000	43000000	41000000	47400000	45100000	36700000	34900000	35300000	47900000	33100000	30400000	34300000	61100000	-0.207	0.0067	-0.2	-0.0029	-0.209	-0.0096	0.331	0.977	0.345	0.994	0.329
85	NZ_CP029289.2	WP_110269182	DFR85_RS16240	36830574	77518	78666	1149	-1			MFS transporter				12	Cytoplasmic membrane	NA	MFS| MFS_YfcJ_like| MFS_MdtG_SLC18_like| MFS_1| MFS_NepI_like	MFS_1	Major Facilitator Superfamily| Escherichia coli YfcJ, YhhS, and similar transporters of the Major Facilitator Superfamily| bacterial MdtG-like and eukaryotic solute carrier 18 (SLC18) family of the Major Facilitator Superfamily of transporters| Major Facilitator Superfamily| Purine ribonucleoside efflux pump NepI and similar transporters of the Major Facilitator Superfamily	Major Facilitator Superfamily	MNKSFPIISAIIIIGITFSLRASNNMIITTLPLIARYDFHFSSILIGVVSSLAAIFAFISSGLVNSKLKSKLRRRFFVLFSIFYAIIFPLFYFSNPFNIWFFASFLGFSMGLIMPNIMTYAGLFPDQRTRERMLSLYTLALSTSLILGPLIESVVLLKFTLFQAFLFFSLFAILVAIFSFFIKFPNDAPENGIKTTPVWKNPGFELSIALNLMYGIPFGMLTTFGGIFAVESFKASYSLATALFGIFFATSFLGRLILTVIPPRNLWTPIWVAASLTVIGLLLVFISPSLMFYILALVILGIPHGLTYPISLISISRSFSVEERNIANSYFSAIMMGFSSFIPIIISSIVNFFGIRDSFALLIPVALAFILFVIRIFLKQKI	NA	NA	NA	NA	NA	NA	NA	NA	NA	NA	NA	NA	NA	NA	NA	NA	-	-	-	-	-	-	NA	NA	NA	NA	NA
86	NZ_CP029289.2	WP_110271720	DFR85_RS16245	36830575	78703	79539	837	-1			ABC transporter permease				6	Cytoplasmic membrane	K01992	NosY| ABC2_membrane_2	ABC2_membrane_2	ABC-type transport system involved in multi-copper enzyme maturation, permease component [Posttranslational modification, protein turnover, chaperones]| ABC-2 family transporter protein	ABC-2 family transporter protein	MEKIIFYEIKRAIARKKVISLIGITLVFEVGTYLALSEVKTPKIEHLLAPISPLLWLAGVLLPQSLLLHFITISISSGSLSEEYEQGTVDFFLTKPITRFQFTLGKLLGGYILVSLIYLFMVTLALVFSFSFFGAQKFLGYLPELISTVLFSALTFYSIAFMIGELLRRSSLAFLIASSILIGSILIGAVLVFVAKLTGIFLFKAIAISLPSWGATELPFLYAQTIPGASLIVQALEIFPAIPGTQIDAIAYVILYSGISLVIAFLSFINRDIPKRVS	NA	NA	NA	NA	NA	NA	NA	NA	NA	NA	NA	NA	NA	NA	NA	NA	-	-	-	-	-	-	NA	NA	NA	NA	NA
87	NZ_CP029289.2	WP_110269183	DFR85_RS16250	36830576	79535	80449	915	-1			ABC transporter ATP-binding protein				0	Cytoplasmic membrane	K01990	CcmA| ABC_BcrA_bacitracin_resist| ABC_DR_subfamily_A| ZnuC| ABC_drug_resistance_like	ABC_tran	ABC-type multidrug transport system, ATPase component [Defense mechanisms]| ATP-binding cassette domain of the bacitracin-resistance transporter| ATP-binding cassette domain of the drug resistance transporter and related proteins, subfamily A| ABC-type Mn2+/Zn2+ transport system, ATPase component [Inorganic ion transport and metabolism]| ABC-type multidrug transport system, ATPase component	ABC transporter	MILVSVRAEEVEKFYGNKHALRGVSLEAENGRITSILGPNGAGKTTLIRIIMGLIFPSRGKVEVLNKDPFKNKKIFKEIGYVQELPNLPPFMTGKELLEMSCRIKGIDKSEIKRVLEIVGMEDSANKKIAKYSKGMTQRIAIAEAILGNPELLIMDEPNIGTDPSLNYNMREMLKEMRKDGKSILMTSHVLDDVKKVSDDVYLIFNGKVFFHGSPEDLIKKFLGVIVIVESDDKESIKSVIKDLDYITNIKFDNKRIILKLKEDRREDLIHYLVTSGIKIRSFYLDDELEEAYLMAIKEASKSD	338000000	226000000	310000000	254000000	144000000	145000000	152000000	206000000	122000000	153000000	140000000	138000000	267000000	215000000	216000000	278000000	0.8	-1.01	-0.215	-0.201	0.6	0.814	0.000277	3.78e-05	0.218	0.279	0.00258
88	NZ_CP029289.2	WP_110269184	DFR85_RS16255	36830577	80866	81420	555	1			hypothetical protein				0	Cytoplasmic	NA	NA	NA	NA	NA	MKKYYVYVDESYKENIFALSVIWVKNPAEADRIKADAVRKINKKYHFHFKNDKYNIRRIFLLAILNSKINFGIILFNKIPRCCKDYARYYIAEVINNSPFDENSQLIITIKGIEDWINRKKCNIYDESINFVQKRIFYRIKYNDRSGLEIADYIASVYVYCIFNNFDLCKSIKEKIRFKVNENI	NA	NA	NA	NA	NA	NA	NA	NA	NA	NA	NA	NA	NA	NA	NA	NA	-	-	-	-	-	-	NA	NA	NA	NA	NA
89	NZ_CP029289.2	WP_110269185	DFR85_RS16260	36830578	81688	82596	909	1			hypothetical protein				0	Unknown	NA	TPR| PEP_TPR_lipo| TadD| PilF| SRP_TPR_like	NA	Tetratricopeptide repeat| putative PEP-CTERM system TPR-repeat lipoprotein| Flp pilus assembly protein TadD, contains TPR repeats [Intracellular trafficking, secretion, and vesicular transport, Extracellular structures]| Tfp pilus assembly protein PilF [Cell motility, Extracellular structures]| Putative TPR-like repeat	NA	MFKKSAIYRHITRALELFNSHKYDLALKEIDKALEIDDKDYDLHVLKSIIFLNLAQYNEALNEINIALLIDNSPFAYATKSFILTEQGNLRDALSILDNIEDLEEYEEIILQKASLLILMDRIKEALALIKNMNSTSAHYIRSYVYYKLKDYEKSLNEIDVIEENTVIKNLYKYIINIKQEKLYNIDYSSIENNNSLIMFLFEYLNGIYSLKYNKYNEAITYFNRALKYNEDIILRSIIENINSINFDLDHKIKFYTFKHGSIVSEYIIYEPYTLIKINEQIHNKKYRLVHTIRSTFIPSIY	NA	NA	NA	NA	NA	NA	NA	NA	NA	NA	NA	NA	NA	NA	NA	NA	-	-	-	-	-	-	NA	NA	NA	NA	NA
90	NZ_CP029289.2	WP_110269186	DFR85_RS16265	36830579	82652	83257	606	1			hypothetical protein				4	Cytoplasmic membrane	NA	NA	NA	NA	NA	MLRLTKRTVTLPIIGYSLATFYLVGFIFYLKYLHFPIFLDTVLIGIPFIGRMLTPILYPLSVIKYGMEKILYLSLAIMGIISILEEFSDSLIILIIFRFITGVLYGLSTSSAIEMASMTKIRLLIGLTMGGWSIGWIFSALSAFFLSNLMLFTGLISIPFILYPTRRHGINLISTPVNSISTHISKKINIDFSVKAFIIFF	NA	NA	NA	NA	NA	NA	NA	NA	NA	NA	NA	NA	NA	NA	NA	NA	-	-	-	-	-	-	NA	NA	NA	NA	NA
91	NZ_CP029289.2	prot_91	DFR85_RS16270	36830580	83383	84408	1026	-1	TRUE		transposase				NA	NA	K07486	NA	NA	NA	NA	MVDPLTEAKSSNGGVTNPYHRTEHCDNMHGYRCDKEVGILGIDISKDHVTSEGRVYTTRRVMKKY*K*N*TQ*WSNRQEHQ*NHVNTSRKKGSRYYK*AKTMEGEGLERKTDFYYKN**TWQTRQRSTTTTH*KN**HYISS*KTLK*STRTG*KEHYS*VTRKK*ARKCLKNSLKETSKYNYTT*STQRSYLKKSKYYLKHYWKQARK*KK*RK*YNYSLKITFY*LYRE*GNFLRE***ALLETLNAFLTLSPSYLRFRPNS*EER*SYCK*GNIEEG**VLAQLVFLAEMNYSRNPTLLEFYENHKEKLKGKKLSALARKLARIIWSVWYNNKPYEPK	NA	NA	NA	NA	NA	NA	NA	NA	NA	NA	NA	NA	NA	NA	NA	NA	-	-	-	-	-	-	NA	NA	NA	NA	NA
92	NZ_CP029289.2	WP_162582526	DFR85_RS16275	54264188	84717	85154	438	-1			hypothetical protein				0	Cytoplasmic	NA	NA	NA	NA	NA	MFNSNNINTRSIKEESKVITEEFSLTLPISTTLGIMKPAAAARFILGPISLNLILIILDNIGKSEFIPRPNVVNIMNKGTFNVKKLKNPVIDTIIPEIINDLLGFPIMGSNAYPIKATLYESIVSVNYHALTGVASCFKAKACQR	NA	NA	NA	NA	NA	NA	NA	NA	NA	NA	NA	NA	NA	NA	NA	NA	-	-	-	-	-	-	NA	NA	NA	NA	NA
93	NZ_CP029289.2	WP_110269187	DFR85_RS16280	36830582	85166	85843	678	-1			hypothetical protein				0	Cytoplasmic	NA	MhpD	NA	2-keto-4-pentenoate hydratase [Secondary metabolites biosynthesis, transport and catabolism]	NA	MDKSNLLYEAYKTRKSIDPFEVTEEESNRIFNDFSSKLIKDEGLGGYKISLVTKEHLIRFKGKEPMYGILTKPMITQEKEVELWFQNHFAEVEVVFLANHCSSNNIPECIRDIRLGIEIPGTRFNTWNLNALQLKADDSAAGRLYIGERIDLPVKGVSLYINDKLMGKGKPDFVYGGPLEMLKWLTKIGEINGYVSSGVFIGPFVVKKGDKIRVEGDANFEIKLI	642000000	577000000	552000000	608000000	616000000	522000000	544000000	546000000	537000000	674000000	643000000	648000000	662000000	570000000	676000000	625000000	0.0951	0.0696	0.165	0.0897	0.185	0.02	0.348	0.507	0.106	0.408	0.0735
94	NZ_CP029289.2	WP_110269188	DFR85_RS16285	36830583	86000	87622	1623	-1			S9 family peptidase				0	Cytoplasmic	NA	DAP2| Peptidase_S9| DLH| DLH| MhpC	Peptidase_S9	Dipeptidyl aminopeptidase/acylaminoacyl peptidase [Amino acid transport and metabolism]| Prolyl oligopeptidase family| Dienelactone hydrolase family| Dienelactone hydrolase [Secondary metabolites biosynthesis, transport and catabolism]| Pimeloyl-ACP methyl ester carboxylesterase [Coenzyme transport and metabolism, General function prediction only]	Prolyl oligopeptidase family	MQYQDLFKIKPITNYDVKDGRVAFIREEDIPRAYILGEGRIDSNFYAEEVSWINEKKLAVVGDPKGSEKREIYIFEGSLSPILKDEYDNVNPWFITDDKFYFLSNRESNTIHLFLYEGGEINRLSEGNIPVDSFCVSEDGKKVAYSQGIYDQDLHILEVDKWREEIVSLSQSEEFPASSQCFTRDGILFISNKNNYFDIGIFNNGDIKWLKTSNHEKYEALYFNDKLVYIEDNFGDFNIIKDDKIIVSEGYNRNLYVDGNYLYYLGSNYDRFSDLYRVDKDGNIERLTNSMEGISGNFVRPKKVEYKSFDGVNIPSLLYSKGNETKGVVYIHGGPDWECVNTFSPTIQFLVDAGFKVICPNYRGSTGYGRKFNHLNDKDLGGGDLKDVIHAAKFLNLNK…	451000000	456000000	422000000	452000000	359000000	339000000	315000000	276000000	265000000	298000000	299000000	291000000	496000000	475000000	501000000	562000000	0.473	-0.628	-0.156	0.189	0.662	0.818	0.000151	1.24e-05	0.109	0.0675	5.57e-06
95	NZ_CP029289.2	WP_110269189	DFR85_RS16290	36830584	87895	88155	261	-1			hypothetical protein				0	Unknown	NA	NA	NA	NA	NA	MEFKKKSHDIKEIFYDRISIPKREIFSFDRDLSKITNNVRFKIKGDLPGIRVADYVSSSIRLYYEKKNDRYYSKIKNKVVKEIILR	NA	NA	NA	NA	NA	NA	NA	NA	NA	NA	NA	NA	NA	NA	NA	NA	-	-	-	-	-	-	NA	NA	NA	NA	NA
96	NZ_CP029289.2	WP_162582527	DFR85_RS16295	54264189	88281	88421	141	-1			hypothetical protein				0	Cytoplasmic	NA	NA	NA	NA	NA	MRNYLAIHDKNFAEKWKIFVEELIESMDSFSSKIPAVLRYLKNNLI	NA	NA	NA	NA	NA	NA	NA	NA	NA	NA	NA	NA	NA	NA	NA	NA	-	-	-	-	-	-	NA	NA	NA	NA	NA
97	NZ_CP029289.2	WP_162582529	DFR85_RS16300	36830586	88430	88645	216	-1			hypothetical protein				0	Cytoplasmic	NA	NA	NA	NA	NA	MDESGTLGSDSEYYIISAVVSYKPRNIEKHYYESINEARLINFILRMIKTRLERYLQNIYLKWILIFIVLL	NA	NA	NA	NA	NA	NA	NA	NA	NA	NA	NA	NA	NA	NA	NA	NA	-	-	-	-	-	-	NA	NA	NA	NA	NA
98	NZ_CP029289.2	WP_246253092	DFR85_RS16305	36830587	89086	90090	1005	-1			MFS transporter				10	Cytoplasmic membrane	NA	MFS_MdtH_MDR_like| MFS_MdtG_SLC18_like| MFS_1| MFS_YfmO_like| MFS_SLC46_TetA_like	MFS_1	Multidrug resistance protein MdtH and similar multidrug resistance (MDR) transporters of the Major Facilitator Superfamily| bacterial MdtG-like and eukaryotic solute carrier 18 (SLC18) family of the Major Facilitator Superfamily of transporters| Major Facilitator Superfamily| Bacillus subtilis multidrug efflux protein YfmO and similar transporters of the Major Facilitator Superfamily| Eukaryotic …	Major Facilitator Superfamily	MLLISYILAGHLTDSIGTKNTIVVSLFLTSIVLFLGFFLTNGICGIIILSIQAFLNSLYVTSSSTATGTLSSPSVKDLLLSFSRFRAGINLGWVVGPIIGSLLYYYIGWNFILLLGSLGNLISIPIAYKLNNTKNGNNGVNRKYFIRPSKYLMEIILVQFIFAFVSSQVLFGFTVYSTNILKISSLLIGYFISLSSLLGAVFQEPIGRYMTKLNLKYMYILGSFVFSMSYLSIFYLGNIVGLTMFIIFISLGEIILNPIILSISYIVSYKYHSKGIGMAMGSTRMAEGLGRAFSTSITAYLFSIHDYEISFTLLSLVGIIGLIANRVIYTSLEN	NA	NA	NA	NA	NA	NA	NA	NA	NA	NA	NA	NA	NA	NA	NA	NA	-	-	-	-	-	-	NA	NA	NA	NA	NA
99	NZ_CP029289.2	WP_110271721	DFR85_RS16310	36830588	90231	91073	843	-1			hypothetical protein				0	Cytoplasmic	NA	COG4278	NA	Uncharacterized protein [Function unknown]	NA	MSIINYEELRKYVPEERLDKVKERLEILDSYDLSYITSNFIWKGRRFSPEQVWPIKIYYGKADRELAEKIEKEFRRFVALTVIFPKRLFTAGGAVDLYWHFLILHTKEYEKFSKSVWGIPKHDNVSLKKLLNNDDNSFGLRFNLKPDNVNEITILPKKVLESLDNSSLYRILMLERLDLSPISENLLHSIDEFKFVPEQRFPLIAHFGKIDYEIIKRIELEFKKWMALNIAYGGKELSYVAPSGVVDMYFHLFILHSILYKQFCEIFFGKFIHHPLGELF	NA	NA	NA	NA	NA	NA	NA	NA	NA	NA	NA	NA	NA	NA	NA	NA	-	-	-	-	-	-	NA	NA	NA	NA	NA
100	NZ_CP029289.2	WP_246252955	DFR85_RS16315	36830589	91117	91356	240	-1			hypothetical protein				0	Cytoplasmic	NA	NA	NA	NA	NA	MDKVEEYKIIEHIPANSRTRPVARDAYKETRELYIKIFGNIDTSIWPETPMPCGDSYSGAFVDYDEKKYPVEEYKDPFE	NA	NA	NA	NA	NA	NA	NA	NA	NA	NA	NA	NA	NA	NA	NA	NA	-	-	-	-	-	-	NA	NA	NA	NA	NA
101	NZ_CP029289.2	WP_110269194	DFR85_RS16320	36830590	91813	95313	3501	1			MMPL family transporter				12	Cytoplasmic membrane	K06994	YdfJ| COG1033| 2A067| MMPL| actII	MMPL| MMPL	Uncharacterized membrane protein YdfJ, MMPL/SSD domain [Function unknown]| Predicted exporter protein, RND superfamily [General function prediction only]| The (Largely Archaeal Putative) Hydrophobe/Amphiphile Efflux-3 (HAE3) Family| MMPL family| Transport protein	MMPL family| MMPL family	MFNGLAKFISKKWYVLLVVWVIVLIVAAPLSSLFFKSVSYSVTISIPGSTASKAENIVSNYFKLQGASSANGVLLLKGNASKYSLFLSNLTSYGNISLESFYTIEKSTLNASLSKIYPSALNLTKNFIKIANNETELYYNLSKNAEKLNSTIPKLENITNSTRLIESKFSEVKDNINTTTNEIEFLHNGMYKNLTSFEILKEGEVKVNSTAFNLTKLLFYPQVAFLKVWISVYDNESLPSYHNVAISNEIAYNYVSKELEEPEVKDFFNIFFKYWNSSYNYQKLSQFPENSSVPYIVADNSIYDASQIFFAQNSTTLNFVDFMLKYFNITNFNQENTFEDFTVNYVHTIYNVPISLAYTLYTTSPLDVVLNIYHEKTNISISLLKDILESNTTQQFSNI…	45800000	38000000	48800000	101000000	0	50600000	0	52700000	76200000	88400000	71700000	69000000	97800000	77900000	64300000	139000000	0.617	0.489	1.11	0.747	1.36	0.258	0.136	0.247	0.0118	0.0881	0.0032
102	NZ_CP029289.2	WP_110269195	DFR85_RS16325	36830591	95421	96740	1320	1		TetH1	PQQ-binding-like beta-propeller repeat protein	Tetrathionate hydrolase TetH1	Sulfur cycle (THH)	S oxidation	2	Cytoplasmic membrane	K17713	PQQ| PQQ_2| BamB_YfgL| assembly_YfgL| PQQ_DH_like	PQQ_2	Outer membrane protein assembly factor BamB, contains PQQ-like beta-propeller repeat [Cell wall/membrane/envelope biogenesis]| PQQ-like domain| Beta-barrel assembly machinery (Bam) complex component B and related proteins| outer membrane assembly lipoprotein YfgL| PQQ-dependent dehydrogenases and related proteins	PQQ-like domain	MKNQKFLLFISLIILSLTLFSFLSLSYVHDLTLIIHFYSPQKPKTNTFQFEGNPTHVYYVNTTTGYFSLNVNSAIVVPPSIYGQYLIITTSGPMNMQTRSLNEMLGCVIAVNINNGKIIWKDVFPNQIMTQPIIVNGTVVVGLGNAYFINSTIRGNGTNAIVAINIENGKEIWNFSTLGEDMPTPVYYNGNIIEPNGNGCIYAINLLTGTLSWKTKIYSYVSMSSPVLVNGSMYFGSAYPYVFFAINASNGKILWDDNFTALYNNYCVHGLDDSSPAYSNGIVTTSFTLLNNSNSSMVSDMLTAINATSGRILWVLNEGVGSIPPNLESPPEVIYNGTVFQDTPSVGILYAVNLTTGKVIWEIDTGPTTSNIDIYNNYVMIQNSTGTLFIINNGKITEE…	69300000	24300000	54000000	37500000	38900000	0	30300000	42200000	0	0	0	0	16700000	25300000	29200000	0	0.528	-0.416	0.112	-0.92	-0.392	-0.504	0.205	0.331	0.795	0.0409	0.35
103	NZ_CP029289.2	WP_110269196	DFR85_RS16330	36830592	96705	97478	774	-1			ParA family protein				0	Cytoplasmic	NA	BcsQ| CbiA| AAA_31| ParAB_family| Mrp	AAA_31	Cellulose biosynthesis protein BcsQ [Cell motility]| CobQ/CobB/MinD/ParA nucleotide binding domain| AAA domain| partition proteins ParAB family| Chromosome partitioning ATPase, Mrp family, contains Fe-S cluster [Cell cycle control, cell division, chromosome partitioning]	AAA domain	MRISIIGVKGGSGKSTISLLLSKALSEMGEKVLLIDRDPLGWTSRILGLEGDGLVKSIIEGKEHGEFYAEKKYNNGKISVIKFYGEGPRFFTDVSIIHKNTVLLNKVEELYSQILKKKFDFYIVDNPSLVDFNDEIVKHELSIFLKNFPKVKILRIYVTDPSEPSIKATIDYIKKIESQNNLGNGYGLIINLVPPYPEELDKSKRDLKEALEETKLNSGFVLPFIENLFQFNGKIEDLEIPEEIKLLARQLKYLKGD	115000000	87500000	89700000	131000000	138000000	111000000	113000000	111000000	343000000	437000000	425000000	427000000	190000000	176000000	183000000	268000000	-0.175	1.96	1.79	0.948	0.773	-1.01	0.342	8.04e-08	1.3e-07	0.000153	0.000528
104	NZ_CP029289.2	WP_110269197	DFR85_RS16335	36830593	97515	97907	393	-1			hypothetical protein				0	Unknown	NA	NA	NA	NA	NA	MAIFKKEREYPSQQDVNQIINQFVQYLQNEGYKVQQKVEGNKAIVQAQKAGILRDLIAADRALTFTFENTPENLKVNVGIGKWIQNLGVTAVEALIVSPLFLAVDVPEILWTEHVESGLMKYLDSIIKGT	3670000000	7240000000	5620000000	6110000000	10700000000	8810000000	7870000000	7890000000	5940000000	5220000000	6700000000	8140000000	7700000000	7400000000	8400000000	4510000000	-0.67	0.223	-0.448	0.311	-0.36	0.088	0.018	0.418	0.0957	0.273	0.181
105	NZ_CP029289.2	WP_162582531	DFR85_RS16340	54264190	98033	98188	156	1			hypothetical protein				0	Cytoplasmic	NA	NA	NA	NA	NA	MQKYFTILKTNHCKTNYGLFECKIEDGKENCKLIACVVPRENEELSLYTNI	NA	NA	NA	NA	NA	NA	NA	NA	NA	NA	NA	NA	NA	NA	NA	NA	-	-	-	-	-	-	NA	NA	NA	NA	NA
106	NZ_CP029289.2	WP_110269198	DFR85_RS16345	36830594	99783	100400	618	-1			hypothetical protein				1	Extracellular	NA	NA	NA	NA	NA	MIMRKLNISRRILIPILVLVAIVPVVAADVIYYYSGVVNIYSTSSPLTISVGPNGVVSLPSGKGYYIDVTTTPANSFTADINITDSSYDYFYEAVTLTASSTLNLYITNVSYSYTSTTNPITNAWIIIESSTGGYNGEFKVISSGSAVSSPSSVITLTSGTYYIGILIQPNTPLPSPSSSSIATFTVYFGDNVVTSTVAVPLPPT	NA	NA	NA	NA	NA	NA	NA	NA	NA	NA	NA	NA	NA	NA	NA	NA	-	-	-	-	-	-	NA	NA	NA	NA	NA
107	NZ_CP029289.2	WP_162582533	DFR85_RS16350	36830595	100512	101288	777	1			hypothetical protein				2	Unknown	NA	NA	NA	NA	NA	MEINLKIFVVIVIILLVIAMFSTIYATKFTIKSGKFYPPYAKVIGAFTSNGKINVEIKIENESFPIKIEGGYVSILNTHQKENISPTNLTIFNVSFPITRDLASFSTVSVNGVIQGIMKGNKVFITFSSVAILHISISVTIINFTYNNYTEDIYLKIFNPINITIFGIKYPSISNANLSQSVVGGYYFPLNITLPIGVHYLNISLNFKKYPNSLIYDRNLSIGYYYYFSGYLLTRLYFIPPQNDTFYLYHIEEFSPIR	NA	NA	NA	NA	NA	NA	NA	NA	NA	NA	NA	NA	NA	NA	NA	NA	-	-	-	-	-	-	NA	NA	NA	NA	NA
108	NZ_CP029289.2	WP_162582535	DFR85_RS16355	36830596	101325	102167	843	1			hypothetical protein				5	Cytoplasmic membrane	NA	NA	NA	NA	NA	MGKELKIRPEIAIYLSIVLLILFTWVFYPIWNLKSINYAQFITPLGFKVYFFKNSFLLISPLTITAIVFMIISAIIPIIWRSSRYSLYASSFSLFLSFIMIINSLIFQQRYLFFHGYSAIPTVTGTFYILFPYKTYFSIPFYLIFVAIAISTLNSVKRARWIPYNRLTLLEKINSDINNKGIITTFSEWFEKFGISYASESNLLKTKDLVLSTEDKKRNLSVFFPSGETIVFGKKYVLYITKEGETKYLNINDGIKLAIAKAIERADVEKTQIKEEKTYL	0	0	0	0	0	0	0	0	36500000	41300000	0	45200000	0	0	0	0	0.64	0.161	0.8	-0.278	0.361	-0.439	0.357	0.833	0.246	0.722	0.617
109	NZ_CP029289.2	WP_162582537	DFR85_RS16360	36830597	102201	102785	585	1			ParA family protein				0	Cytoplasmic	NA	BcsQ| ParAB_family| CbiA| Mrp| MinD	CbiA	Cellulose biosynthesis protein BcsQ [Cell motility]| partition proteins ParAB family| CobQ/CobB/MinD/ParA nucleotide binding domain| Chromosome partitioning ATPase, Mrp family, contains Fe-S cluster [Cell cycle control, cell division, chromosome partitioning]| septum site-determining protein MinD	CobQ/CobB/MinD/ParA nucleotide binding domain	MSSIKGGVGKSTISAYLSKYLSKRHKVLLIDADLIKYSGYIVKVFEGFWRLKRNLTVYEIEENDNIEKILKNNYEYAVVDCPPFPEIICNKIDSNIDIYVSDITSLDLLLQYVTNKKIKILVINMVPPFPEDLEQISEKIKNLDFNLKVVIPFIPKIFMSKFRDIENSEIEIIEKMSNRIEKNSFNGEVISPLS	85600000	81600000	69100000	83100000	82000000	58400000	56600000	63600000	123000000	142000000	132000000	132000000	139000000	115000000	121000000	123000000	0.305	0.731	1.04	0.642	0.947	-0.0888	0.0267	5.42e-05	1.22e-06	0.000236	3.33e-06
110	NZ_CP029289.2	WP_210433928	DFR85_RS16365	36830598	102777	104228	1452	-1			carboxypeptidase M32				0	Cytoplasmic	K01299	M32_Taq| YpwA| Peptidase_M32| M3_like	Peptidase_M32	Peptidase family M32, which includes thermostable carboxypeptidases TaqCP, PfuCP and FisCP| Zn-dependent carboxypeptidase, M32 family [Posttranslational modification, protein turnover, chaperones]| Carboxypeptidase Taq (M32) metallopeptidase| M3-like Peptidases, zincin metallopeptidases, include M2_ACE, M3A, M3B_PepF, and M32 families	Carboxypeptidase Taq (M32) metallopeptidase	MQEILNEYRKAWSISYAISLLGWDLETYMPQEGAKARGEVFAQLSTLRREKIMQLKENVEKLRDEDLDDFGKGVKRVLSREIKYFLAVPKEIDEELNRLTSEAEIVWRQARKENNFLKFEPYLTKIVELERKIAEKLGYEGHPYNALLDLYEEGFTVSDADKIFSYLLPELKQILDKIMNDDKFPKKHELEDVEYNVDEMKKVNEEIIKLLGMPLTRFRLDISPHPFTVKISADDVRITTRYEGKDFKETMFSVIHESGHAMYELLIDKSLDMTPVGGGVSSGIHESQSRFWENIIGRSREFVSVIYPILKSNLQFLEKYDSEDIYKYFNVVRPSLIRVDADEVTYNFHIALRYEIEKRLIAGEIDVKDIPSIWNEFMEKYLGIQPKNDAEGSLQDIHW…	867000000	808000000	771000000	749000000	837000000	782000000	770000000	630000000	1040000000	1060000000	1070000000	942000000	700000000	693000000	693000000	755000000	0.0874	0.364	0.452	-0.168	-0.0808	-0.533	0.379	0.00184	0.000256	0.111	0.423
111	NZ_CP029289.2	WP_110271722	DFR85_RS16370	36830599	104306	104971	666	-1		BluB	5,6-dimethylbenzimidazole synthase				0	Cytoplasmic	K04719	BluB| BluB| NfnB| Nitro_FMN_reductase| Nitroreductase	Nitroreductase	5,6-dimethylbenzimidazole synthase| 5,6-dimethylbenzimidazole synthase| Nitroreductase [Energy production and conversion]| nitroreductase family protein| Nitroreductase family	Nitroreductase family	MELYTAIKSRRDIRSYFKKDPIPLDVLGRILFAAHLAPSVGFSQPWNFIIIKDYELRKKVKEEVVRQRERYRKILDNEKRNLFDNIKIEGILDTPINIAVTCDLNKCGPNVLGRITQPETCIYSTVLAIENLWLAARAENIGVGWVSFMDKNVIKTLLGIPSNVELIAYLDLGYVTDFPEKPELEEKGWNKRLPLSSVIFLDKWNGIPDENTKRIFDGISI	17100000	23000000	19000000	24600000	0	0	0	0	19200000	0	13900000	27800000	21300000	23200000	18600000	22800000	-0.594	0.275	-0.318	0.0473	-0.546	-0.228	0.21	0.576	0.501	0.933	0.251
112	NZ_CP029289.2	WP_110269203	DFR85_RS16375	36830600	105247	105519	273	1			ACT domain-containing protein				0	Cytoplasmic	K07166	PRK00194| ACT_1ZPV| ACT| ACT_6| ACT_GcvR_2	ACT_6	ACT domain-containing protein| ACT domain proteins similar to the yet uncharacterized Streptococcus pneumoniae ACT domain protein| ACT domain, binds amino acids and other small ligands [Signal transduction mechanisms]| ACT domain| ACT domains that comprise the Glycine Cleavage System Transcriptional Repressor (GcvR) protein, and other related domains	ACT domain	METAVVVVIGIDKPGIVAGISSKLAENNINIIDISQTVLRGVFSMIMIVDISKSKVNIGKLREELEAKGKELGVDVLVYHGEVFQYMERI	104000000	95500000	116000000	107000000	144000000	137000000	128000000	79500000	132000000	141000000	146000000	160000000	112000000	109000000	112000000	90300000	-0.176	0.455	0.279	0.000558	-0.175	-0.454	0.336	0.0214	0.127	0.998	0.341
113	NZ_CP029289.2	WP_110269204	DFR85_RS16380	36830601	105520	106860	1341	1			DUF711 family protein				0	Cytoplasmic	K09157	PRK05313| RNR_PFL_like_DUF711| DUF711| COG2848	DUF711	hypothetical protein| Uncharacterized proteins with similarity to Ribonucleotide reductase and Pyruvate formate lyase| Uncharacterized ACR (DUF711)| Uncharacterized conserved protein, UPF0210 family [Cell cycle control, cell division, chromosome partitioning]	Uncharacterised ACR (DUF711)	MRYDAEEIVEVIRMLNEQDLDIRSVTLSINTLFAISDSENKVFDKIRNIENIIKRFVSAVNKTEEKYGIRIVTKRVAISPLQYFLEVVPKEDFAIELAKILDSIAEKNSVDYISGFSAHAERGLSLGSRVLMESLSSALNSTKRITGMINAASTSAGLNTDAVKLFTDKIFEMSPEASSRVSIMANSPPDSPFVPSAHHGEGMPDVMINIAISGPGVIENAIKTSNPKNFVELYEIIKKSSFKITRLGELIGKSVSKEINAQFGSVDLSIAPSPKIGDSVAGIIESMGIGKIGGHGSVAAMALLMDAVKKGGAMGTSSVGGLSSAFIPVSEDSIMAERALDGSIDFFTLLSMSAVCNSGIDMVGISKSQGKDKVIGLILDVLSMGIVLNKILGVRIIPV…	277000000	277000000	290000000	271000000	324000000	278000000	271000000	254000000	481000000	555000000	543000000	569000000	284000000	294000000	326000000	298000000	-0.01	0.943	0.933	0.107	0.0969	-0.837	0.919	1.39e-07	9.47e-08	0.279	0.302
114	NZ_CP029289.2	WP_110269205	DFR85_RS16385	36830602	106857	108572	1716	-1			hypothetical protein				11	Cytoplasmic membrane	NA	COG5650	NA	Uncharacterized membrane protein [Function unknown]	NA	MDKGRLLSLNISQVLLALDMLFFSNPNYLNLVYISINIFLLLLSGTFLFISNLYNISKYFYWIIIAEYIVIPFVYVEYGGLNLGLSLSLEVILFIIYYGLLLLGYLLNYLSEAILLVFFVFNMLFLRPARFGTDELAIDYLSAGVFLSGHNPYNPITTSNLYQVIRDFSPYFFGTPLTTGGYVTWLGYPSLSFLFEIPARFFRFSPTYTLVFFYFMTVFVYYVFLKRKKMLPIFNALIPGIMVNINNLNYPAGGIDDIVWVFFVSLSLFVNSERLKGIFYGLAVSYKQTPLALLPFYLIYLYKEKRNIKNFILYGILSFMITNGYFILLSPSLYFSAVLSPITSPLIGIGFGPSIFSFNGMFYIERNFFTISMIIIAISEIILFIVTYPKFRNRWSSFP…	NA	NA	NA	NA	NA	NA	NA	NA	NA	NA	NA	NA	NA	NA	NA	NA	-	-	-	-	-	-	NA	NA	NA	NA	NA
115	NZ_CP029289.2	WP_246252956	DFR85_RS16390	36830603	108847	109713	867	1			hypothetical protein				0	Cytoplasmic	NA	NA	NA	NA	NA	MSINCRSDSCKKVFKYLSRKEGTLEIIDQAPKAYPGFKSYIRKIIKKEELLFKDIVLGEDIVSAMESGYKNALMGFLRSAEESNRFIIERACLTVFVSATTPKYIDLLRKKKWHTLVDLGYIIRAESEGTGRMKKFANRKVKLDQWSVYLMGKPFCKKHVKILEYSIPVEDLEEKLKMRIDARCSLCHKPADYFTLAMPKASALIGLAGYIKGKDVTTLMKTYANISRILHPYGFNDINKDKVFTIWARDFLTVITEINDLLNLVDGSRSSSDDGNPTIKSIKNRKGR	269000000	238000000	261000000	223000000	276000000	291000000	273000000	316000000	234000000	314000000	249000000	295000000	233000000	274000000	245000000	235000000	-0.224	0.134	-0.0901	-0.00493	-0.229	-0.139	0.0624	0.268	0.441	0.975	0.0571
116	NZ_CP029289.2	WP_110269206	DFR85_RS16395	36830604	109600	110235	636	-1			maleate cis-trans isomerase				0	Unknown	K01799	COG3473| Amdase	Amdase	Maleate cis-trans isomerase [Secondary metabolites biosynthesis, transport and catabolism]| Arylmalonate decarboxylase	Arylmalonate decarboxylase	MISLIVSEENPVLPKDIKLVFDQVNVFYMKYYPGHGNSRDEMQRMYNELSKIKKEAEKGDAIIYARSYGVFYSDGMKRLKNFFSKPVIISTEAIVQKLKDLKANNLYVITPYNQRRHDYEIKWLYGLGFKVVGSIALGRTGGPAIASTPHQLVIDATKVAQESSADAIYIACTILSTLPILDRLNGRIPVVTAASASVDKVKEIINLRNNS	626000000	596000000	564000000	570000000	762000000	728000000	772000000	795000000	471000000	520000000	517000000	545000000	518000000	589000000	568000000	427000000	-0.376	-0.199	-0.576	-0.174	-0.55	0.0252	0.00197	0.0708	4.81e-05	0.119	7.88e-05
117	NZ_CP029289.2	WP_110269207	DFR85_RS16400	36830605	110349	110876	528	-1			hypothetical protein				3	Cytoplasmic membrane	NA	NA	NA	NA	NA	MRSLKYSIPLALAIWWLPILGPIIVGLANSFLERKLYSSIISSIISSAIASTVYIFLAVKFLFVPLLGDLLQFLSIILSIVGIGISAFVAFLVSRHMVYSYYNENSLNMEFYAKDQDEIEDRLRPFYENCSSPVYSFSENKIIVKRKCSGFTLEYEMTKEGKGYRVKVRVIQGDA	0	44000000	31900000	22200000	22600000	0	0	0	0	0	0	0	0	0	0	0	-0.0431	-0.364	-0.408	0.433	0.39	0.798	0.926	0.429	0.359	0.364	0.387
118	NZ_CP029289.2	WP_110271724	DFR85_RS16405	36830606	110920	111102	183	-1			DNA-binding protein				0	Cytoplasmic	K16640	7kD_DNA_binding	7kD_DNA_binding	7kD DNA-binding domain	7kD DNA-binding domain	MTTVKFKYKGEEKEVDISKVKKVWKVGKMVSFTYDDNGKTGRGAVSEKDAPKELLDKLGK	NA	NA	NA	NA	NA	NA	NA	NA	NA	NA	NA	NA	NA	NA	NA	NA	-	-	-	-	-	-	NA	NA	NA	NA	NA
119	NZ_CP029289.2	WP_110269208	DFR85_RS16410	36830607	111327	112790	1464	1			thiamine pyrophosphate-binding protein				0	Cytoplasmic	K01576	IlvB| PRK07092| TPP_BFDC| TPP_enzyme_N| TPP_PYR_POX_like	TPP_enzyme_N| TPP_enzyme_M| TPP_enzyme_C	Acetolactate synthase large subunit or other thiamine pyrophosphate-requiring enzyme [Amino acid transport and metabolism, Coenzyme transport and metabolism]| benzoylformate decarboxylase| Thiamine pyrophosphate (TPP) family, BFDC subfamily, TPP-binding module| Thiamine pyrophosphate enzyme, N-terminal TPP binding domain| Pyrimidine (PYR) binding domain of POX and related proteins	Thiamine pyrophosphate enzyme, N-terminal TPP binding domain| Thiamine pyrophosphate enzyme, central domain| Thiamine pyrophosphate enzyme, C-terminal TPP binding domain	MKLGYEIYNVIRDFTDRIYGNPGTTELSFLKYLPDDFNYYLALADGIAVGMAEGYYLKTDNLAIVNLHAAPGLSNAAGFIHTAFMDRVPMLIIDGEQSSKYIVDEPRLYGDLKNLPSVKGFFEIKNSHEGLKIINKAIRLSLTPPYGPTVVSIPQDLVDEEVKSIKLNKFSVNQNCSECTLNYVTEKINSSEKVAIVAGYEIDVFNAHEELQKFAEKIGAPIYAEPFASRAPALHIDGTLPRYASQINKILENYDLVLVIGGSLNNVLFPDEEIIGNIIEITYDSLEASKRIWDCFVCNPKSFLINIFNGVKQKNKKSPLISIPNGKNKEIEEAIKTLSLNLKGYTIFEEAPSYRETIREIMGYNKRSFFANRAGFIGWAIPASFGYSSAKGKAFAIVG…	NA	NA	NA	NA	NA	NA	NA	NA	NA	NA	NA	NA	NA	NA	NA	NA	-	-	-	-	-	-	NA	NA	NA	NA	NA
120	NZ_CP029289.2	WP_110269209	DFR85_RS16415	36830608	112862	113401	540	1			hypothetical protein				0	Cytoplasmic	NA	NA	NA	NA	NA	MNTLEQLMEEFGFTDDEISYALDKAKGIILGFAMEYRARQVLESMNFINVKSVDLPTHDIEAEKDGRRYFIEVKATKKSPTKEYSAYKIAMIAKLGGTHLTLLMTPKPTLYLTEDILSEPKRILLKFFRLIFAEDLVDLKDFLDNDKNRKIVTSYEKVISSYLDKIPNENLLDIVKSVF	NA	NA	NA	NA	NA	NA	NA	NA	NA	NA	NA	NA	NA	NA	NA	NA	-	-	-	-	-	-	NA	NA	NA	NA	NA
121	NZ_CP029289.2	WP_110269210	DFR85_RS16420	36830609	113372	113911	540	-1			RNA-processing protein				0	Cytoplasmic	K06961	arCOG04150| PRK13763| Krr1| KH-I_Dim2p_like_rpt2| KH-I_PNO1_rpt2	NA	arCOG04150 universal archaeal KH domain protein| putative RNA-processing protein| rRNA processing protein Krr1/Pno1, contains KH domain [Translation, ribosomal structure and biogenesis]| second type I K homology (KH) RNA-binding domain found in Pyrococcus horikoshii Dim2p and similar proteins| second type I K homology (KH) RNA-binding domain found in partner of NOB1 (PNO1) and similar proteins	NA	MFVTVSDEKLNEVKSLIPRLQEISGVEIHYDDKNKFFEIDPKTQNSYEALKVVSVIKALGLGFSIDDALRLMSDEYQLDVIDLKISLGSNPDLIRRVKGRIIGEAGKAKRIIQEYTSVIISIYDHYVAMIGTYDQLSIARKAIDMLIEGREHNTVYKYLDKAEEELVRYFSKNRLNNIK	666000000	708000000	608000000	614000000	502000000	470000000	448000000	476000000	670000000	732000000	694000000	701000000	839000000	853000000	809000000	670000000	0.452	0.11	0.561	0.285	0.737	0.175	0.000182	0.259	2.11e-05	0.00812	1.46e-06
122	NZ_CP029289.2	WP_110269211	DFR85_RS16425	36830610	113911	114669	759	-1			serine protein kinase RIO				0	Cytoplasmic	K07178	RIO1_like| RIO1| RIO1| RIO| RIO1_euk	RIO1	Catalytic domain of the atypical protein serine kinases, RIO1 and RIO3 kinases and similar proteins| Serine/threonine-protein kinase RIO1 [Signal transduction mechanisms]| RIO1 family| RIO-like kinase| Catalytic domain of the atypical protein serine kinase, Eukaryotic RIO1 kinase	RIO1 family	MLEKRKIEKRRKDEDLFKVVDSTLDPKTYVNLENIASRLDIETYLGSISSGKEAKIYPARTYDGKYYAVKIYYVSTASHKRAVERYTLGDQRFEKIKISNTRQLIYTWARKEFKNLKRMHEAGVRVPEPIYVYENILVMQFIGENGVRAPLLKELPDEEIDNNLYSDIISQLQLMVNKAKLVHGDLSEYNIMVYDGVYIIDVSQSVPIDHENAMDFLIRDINNVNRFFESKGLSIIDTEEILKTLEIPNREE	185000000	146000000	138000000	182000000	86900000	132000000	0	123000000	97700000	108000000	133000000	106000000	171000000	144000000	139000000	204000000	0.813	-0.547	0.266	0.0104	0.824	0.558	0.0102	0.0734	0.361	0.979	0.00926
123	NZ_CP029289.2	WP_110269212	DFR85_RS16430	36830611	114671	114994	324	-1		IF1A	translation initiation factor aIF-1A	Translation initiation factor 1 subunit alpha IF1A	Translation	Cell growth and biosynthesis	0	Cytoplasmic	K03236	PRK04012| S1_IF1A| eIF1a| eIF-1A| InfA	eIF-1a	translation initiation factor IF-1A| S1_IF1A: Translation initiation factor IF1A, also referred to as eIF1A in eukaryotes and aIF1A in archaea, S1-like RNA-binding domain| eukaryotic translation initiation factor 1A| eukaryotic/archaeal initiation factor 1A| Translation initiation factor IF-1 [Translation, ribosomal structure and biogenesis]	Translation initiation factor 1A / IF-1	MPKKDRSEAPTREVMKPEEGEVICVVKKMLGAEHIIVACVDGKQRVARIPGRMRKKVWIKEGDVVLTAPWDFQSDKCDIIHKYMHDEIRKLTEENIVSRDIIDQLRG	436000000	385000000	403000000	391000000	288000000	247000000	244000000	297000000	348000000	363000000	386000000	371000000	395000000	386000000	410000000	408000000	0.59	-0.137	0.453	-0.0131	0.577	0.124	5.84e-06	0.122	6.59e-05	0.897	6.62e-06
124	NZ_CP029289.2	WP_110271725	DFR85_RS16435	36830612	115045	116235	1191	-1		AtoB	thiolase family protein	Acetyl-CoA C-acetyltransferase AtoB	4-hydroxybutylate cycle	C metabolism	0	Cytoplasmic	K00626	thiolase| PRK05790| AcCoA-C-Actrans| PRK08235| PRK06366	Thiolase_N| Thiolase_C	Thiolase are ubiquitous enzymes that catalyze the reversible thiolytic cleavage of 3-ketoacyl-CoA into acyl-CoA and acetyl-CoA, a 2-step reaction involving a covalent intermediate formed with a catalytic cysteine| putative acyltransferase| acetyl-CoA acetyltransferases| acetyl-CoA C-acetyltransferase| acetyl-CoA C-acetyltransferase	Thiolase, N-terminal domain| Thiolase, C-terminal domain	MEDVYIVSAVRTPIGKFGGQFKDVSPVDLGATAMKSAMEKVNLDPKLVDISIMGNILRAGHGQDLARQAAIKAGIPYDVDGYSLDMVCSSGMMSVINASQMIKSGDANVIVAGGMESMSQAALALKSESRWGVKYLLGKSLEFVDTMLVDGLTDPFNTMLMGKEADMVAKAHDFTRKELDEVAYESNRRAAEATEKGLFNSEIVPIEVKGKKINRDEGIRADTSIEKLSQLKPAFSDDGFHTAGNSSQLSDGASSLVLMSEKAVKELGVEPIAKILGYSWVGIESWRFTEAPIFAVKKLLKKINMEITNFDYFENNEAFAVNSVLANKYLGIPYDKLNVFGGAIALGHPIGASGARIITTLINVLSKMDGRRGIASICHGVGGSTAIAIELLKPLK	860000000	842000000	917000000	830000000	778000000	859000000	864000000	866000000	3850000000	4360000000	4210000000	4020000000	1600000000	1570000000	1480000000	1470000000	0.0351	2.25	2.29	0.827	0.863	-1.42	0.633	1.88e-12	7.62e-13	6.25e-08	1.55e-08
125	NZ_CP029289.2	WP_110269213	DFR85_RS16440	36830613	116270	117526	1257	-1			tRNA (N(6)-L-threonylcarbamoyladenosine(37)-C(2))-methylthiotransferase				0	Cytoplasmic	K15865	MiaB| TIGR00089| MiaB-like-B| PRK14330| PRK14325	UPF0004| Radical_SAM| TRAM	tRNA A37 methylthiotransferase MiaB [Translation, ribosomal structure and biogenesis]| radical SAM methylthiotransferase, MiaB/RimO family| MiaB-like tRNA modifying enzyme, archaeal-type| (dimethylallyl)adenosine tRNA methylthiotransferase| (dimethylallyl)adenosine tRNA methylthiotransferase	Uncharacterized protein family UPF0004| Radical SAM superfamily| TRAM domain	MKVYIETYGCALNKGDTYIMMTLLKDKNHEIVSSPKDADVLVLNTCDVRLETGERMKKRITQLNKLGKKLIVAGCFAGAEPGVVSKIAPNASIIGPQALGKIIDATEAKNRVIFLESDAPNHTPRIFMNKIGIIPIADGCAGDCNFCITKLARKKLRSYPLRAIIDTIKDLVSKGAVEIELTGQDAAAYGLDYGGKVKLSDVIREASKVDGNFMLRIGMMTPEQAMRNIDDLIDTFKDPKVYKFFHLPVQSGDDNVLKIMNRKYTVDEYRNLVKEIRKKIPNANITTDIIVGHPGEDENAFKNTLDLIKEIRFEKLHIAIYSLRPNTKSSLMQQIPDSVKTERMKIINSLYEEIARENHSEYLGKVSKVIITENGKDNSKIGRTINYIPVIVQNAEIGK…	52900000	0	36400000	0	0	0	0	17700000	83400000	112000000	137000000	101000000	0	51600000	23400000	56700000	0.0711	1.55	1.62	-0.0482	0.0229	-1.59	0.887	0.00472	0.00285	0.933	0.966
126	NZ_CP029289.2	WP_110269214	DFR85_RS16445	36830614	117575	117991	417	1		IF2B	translation initiation factor IF-2 subunit beta	Translation initiation factor 2 subunit beta IF2B	Translation	Cell growth and biosynthesis	0	Cytoplasmic	K03238	PRK03988| GCD7| eIF-5_eIF-2B| eIF2B_5| PRK12336	eIF-5_eIF-2B	translation initiation factor IF-2 subunit beta| Translation initiation factor 2, beta subunit (eIF-2beta)/eIF-5 N-terminal domain [Translation, ribosomal structure and biogenesis]| Domain found in IF2B/IF5| domain present in translation initiation factor eIF2B and eIF5| translation initiation factor IF-2 subunit beta	Domain found in IF2B/IF5	MSSDKEYTYLLDRVYTKIPKKTSESTQNLPSLIILNIGNTTIIRNFSEYCDRLRREDKLCMRYLLKELAAAGSISDNGQLVIQGKFSSSIINTLMERFIRTYVQCSTCKSLDTVLVKENKVWFIQCLACGAKTSVKPL	1300000000	1240000000	1180000000	1390000000	1110000000	1090000000	1180000000	1170000000	939000000	979000000	936000000	907000000	1330000000	1260000000	1200000000	1170000000	0.166	-0.44	-0.274	-0.0421	0.124	0.398	0.0329	3.17e-05	0.00148	0.606	0.102
127	NZ_CP029289.2	WP_110271726	DFR85_RS16450	36830615	117997	118293	297	1			DUF424 family protein				0	Cytoplasmic	K09148	COG2412| DUF424	DUF424	Uncharacterized protein [Function unknown]| Protein of unknown function (DUF424)	Protein of unknown function (DUF424)	MKVILNIIRGEGNVFVNICEKDLLGKEFRENEVILNINKEFYEGDEVDMEYAFSLVDEATVVSIVGNILVDEAIKRGFVHKDSVLEVSGVKFAQVYNL	NA	NA	NA	NA	NA	NA	NA	NA	NA	NA	NA	NA	NA	NA	NA	NA	-	-	-	-	-	-	NA	NA	NA	NA	NA
128	NZ_CP029289.2	WP_110269215	DFR85_RS16455	36830616	118299	119006	708	1			60S ribosomal export protein NMD3				0	Cytoplasmic	K07562	NMD3| NMD3	NMD3	NMD3 family| NMD protein affecting ribosome stability and mRNA decay [Translation, ribosomal structure and biogenesis]	NMD3 family	MPSKFCVRCGKENVKLIDRLCIDCYIKTKKLILLPKEINGKVCKICYAEFLDGKWENIHDNLQDSVKDLALREISKKISIDKNVLDYSIDLGDIWKDSNGKEHVKIIANGKIDNEKFTISEDININIDYTICDACKKRKSKYYEAIIQLRGKNGKFLLEKRRLFESFFSEEEISNLSDIIEGKEGVDYYFIKKSVAKKLVSSVASMTDAQINESFQDETTKKGKRLAKLVISLRL	38200000	35200000	49600000	49300000	59900000	53500000	49200000	65000000	52500000	47000000	47000000	53200000	45800000	44300000	46000000	27700000	-0.41	0.227	-0.183	-0.0867	-0.497	-0.314	0.0407	0.255	0.342	0.691	0.0157
129	NZ_CP029289.2	WP_110269216	DFR85_RS16460	36830617	119003	119632	630	1		RnhB	ribonuclease HII				0	Cytoplasmic	K03470	RNase_HII_archaea_like| RnhB| TIGR00729| rnhB| RNase_HII_eukaryota_like	RNase_HII	Archaeal Ribonuclease HII| Ribonuclease HII [Replication, recombination and repair]| ribonuclease H, mammalian HI/archaeal HII subfamily| ribonuclease HII| Eukaryotic RNase HII	Ribonuclease HII	MRLGIDEAGRGPVIGPMIVAGVLIDENEAKILKNYGVKDSKKLSRKQRENLINIITEFSESFVVTKVWPEEIDIRNLNCITYEKVIQIIDAMSVFKPEIITVDKVGKEEIVIEQIKQLGSIPNVVFKADENYIECSAASIVAKVFRDRIIDELKITYGDFGSGYPSDPKTIEWIKKIYSEKKEPPNILRRSWKILQRVAPDFYIEKRLK	0	0	0	0	0	0	0	0	0	0	0	0	0	0	0	0	-	-	-	-	-	-	NA	NA	NA	NA	NA
130	NZ_CP029289.2	WP_110269217	DFR85_RS16465	36830618	119632	120699	1068	1			TGS domain-containing protein				0	Cytoplasmic	K06944	Rbg1| TGS_DRG| TGS_DRG2| DRG| TGS_DRG1	TGS	Ribosome-interacting GTPase 1 [Translation, ribosomal structure and biogenesis]| TGS (ThrRS, GTPase and SpoT) domain found in developmentally regulated GTP binding protein (DRG) family| TGS (ThrRS, GTPase and SpoT) domain found in developmentally regulated GTP binding protein 2 (DRG-2)| Developmentally Regulated GTP-binding protein (DRG)| TGS (ThrRS, GTPase and SpoT) domain found in developmental…	TGS domain	MVTNLPAEAKVKWLRVMDAKTTDEKIKAIQDFLSSVPKHKGTENLVYWARRRLAELREETEKQKRKKSASTSFFIEKEGAGQVLVLGREELKNKIVRLLTNVKQDPKDFPIPAMTYYEDVGIQLINPPPLILNSRLIVSKILGLVRNADALLIIVYDENEFIRIKEFLESNNIILGKPKGKVIIERSRNSKDGLRIINMGKIVGSSENDIRKYLEDFGIKSAIVKIFGEITLDDVEKSLFEAIAYKPTVIVALHKFNSNLPVIEFSELNKLSKALFESLDVIRVYTKEPGEKPTSDPLILKKGTTVLEVARKLHSALSENFKFARVWGPSAKFPGQKVGGEHILEDKDILEIKAK	83000000	57800000	64100000	70900000	55600000	42600000	47800000	60700000	44300000	58100000	47400000	50700000	70100000	73800000	60000000	82000000	0.416	-0.454	-0.038	0.0558	0.472	0.51	0.0174	0.0122	0.823	0.767	0.0083
131	NZ_CP029289.2	WP_168367099	DFR85_RS16470	36830619	120942	122789	1848	1			type II secretion system F family protein				10	Cytoplasmic membrane	NA	T2SSF| TadC| GspF	T2SSF| T2SSF	Type II secretion system (T2SS), protein F| Pilus assembly protein TadC [Extracellular structures]| type II secretion system protein F	Type II secretion system (T2SS), protein F| Type II secretion system (T2SS), protein F	MAIKLKRTSKSNVQHNSNISIPSIFMSFYNWNIVAKMSKNYEKKLLLAGSTEDPRIFAAKILFYTLISIALSLVLIIFGIIIFVKFYLLFRLAKYIVLSFMMILFGIIIPPITYLLLSINVSQAIDSRKNGINSETFAFSSVFIIFLRSGLSPRLLFEKLPKTQAFQYINQIMLYTNKRIKYLGESVEEALRNTTRISPSKIFNDFILTYVTAIRTGAPVIETMESKVKDLLKEFELIGSLASDKLQGVAEGYVIWLSSGYIMFFLVLILQAIFPQLAGSIPLPLIGAIAIFLIPAVNLVFILMADQIQLKFPERKMNAYKTFYITFPIGIITMLLILAAEHQLTYLIFLDGSTSNILPVSFAIAIGLIIAAIPPYVISEKELRAGSGYDEYVAGFLRS…	NA	NA	NA	NA	NA	NA	NA	NA	NA	NA	NA	NA	NA	NA	NA	NA	-	-	-	-	-	-	NA	NA	NA	NA	NA
132	NZ_CP029289.2	WP_110269218	DFR85_RS16475	36830620	123010	124731	1722	1			type II/IV secretion system ATPase subunit				0	Cytoplasmic membrane	K07332	VirB11| CpaF| VirB11-like_ATPase| TrbB_P| PRK13894	T2SSE	Type IV secretory pathway ATPase VirB11/Archaellum biosynthesis ATPase [Intracellular trafficking, secretion, and vesicular transport]| Pilus assembly protein, ATPase of CpaF family [Intracellular trafficking, secretion, and vesicular transport, Extracellular structures]| Type IV secretory pathway component VirB11-like| P-type conjugative transfer ATPase TrbB| conjugal transfer ATPase TrbB	Type II/IV secretion system protein	MASILSKFKFNGNKASQGTIETEKIPVNLFPVSAPVEEITEIISDYEIAILDYVPPSVKNSFNKVNVELNIANPHVFITYDQDKGIYKYVLIEPPIDPSVFNIYKFFISEIERELLDKKEQIDLGKIIAESAIKRKDLEIIQGTRGDLQLLSTRGKVALYYLLRNMFGYNILTPLLADFKIEDISCSGLDLPVYVYHRDFEYIPTNITFREKMKVIDQDIDGTELLDEIVMRYVSLSGKTISIANPIADGILPKGDRIAATFRKEVSARGSSFVIRRFNDRPITILDLINSGVLSPQAAAYLWYAIDLRMSFMVIGVTGAGKTTMLNAILNLSKESMKIVSIEDIPELRLAQDNWVQLYSREVYGTTGKEISLMDLLKLSLRYRPDMIVVGEIRGQEAY…	49400000	44400000	37200000	66000000	0	0	0	0	23100000	0	17800000	0	0	0	20400000	0	0.982	-1.09	-0.103	-0.944	0.0382	0.142	0.0129	0.00813	0.785	0.0199	0.928
133	NZ_CP029289.2	WP_168367100	DFR85_RS16480	36830621	124752	125993	1242	-1			glycosyltransferase				4	Cytoplasmic membrane	K19003	CESA_like| BcsA| CESA_CelA_like| CESA_NdvC_like| CESA_CaSu_A2	Glyco_trans_2_3	CESA_like is the cellulose synthase superfamily| Glycosyltransferase, catalytic subunit of cellulose synthase and poly-beta-1,6-N-acetylglucosamine synthase [Cell motility]| CESA_CelA_like are involved in the elongation of the glucan chain of cellulose| NdvC_like proteins in this family are putative bacterial beta-(1,6)-glucosyltransferase| Cellulose synthase catalytic subunit A2 (CESA2) is a cat…	Glycosyl transferase family group 2	MSFFLSILLLLSSIISSIWFVLQALYFSSKKIVEIGYDRNKKISIIIAIKDEEVDTIRDLIRNLSELDYDNYEVIIVSDDKQEIFEKYLSIPYPKNFKIVRREVPTGRKAGALNFGVNLSSGDFLVFLDAEARVDKDFLKHVSYLLKYNVISLRLKVRNAQGIGRIYSYFTDFSMSSLFRGRFMRGLYIFPNGSAFAIKKSILVNIGGWKENVVTEDLELGIRLALNNIRIYYFDEPSISILSPLNYYDLYMQIKRWAYGSGELFLDGLKLIKKGIKGLEGFLYVIQWGVYSLFLSIIILLSLLPYSINVYIFIISIIIYGFSLLIYSSKNPKEADLSGIIVVFAAMIGFIQGFFRVKFSWRVTPKIHSDNLTPNSVEILRYIFFIISIFDILLNKYSF…	NA	NA	NA	NA	NA	NA	NA	NA	NA	NA	NA	NA	NA	NA	NA	NA	-	-	-	-	-	-	NA	NA	NA	NA	NA
134	NZ_CP029289.2	WP_110269220	DFR85_RS16485	36830622	125990	126508	519	-1		Ppa	inorganic diphosphatase				0	Cytoplasmic	K01507	PRK01250| Pyrophosphatase| pyrophosphatase| Ppa| PRK02230	Pyrophosphatase	inorganic diphosphatase| Inorganic pyrophosphatase| Inorganic pyrophosphatase| Inorganic pyrophosphatase [Energy production and conversion, Inorganic ion transport and metabolism]| inorganic pyrophosphatase	Inorganic pyrophosphatase	MKVGPGKNAPDSVNVFIEIPMGSNIKYEYDDEEEIVKVDRILYTSMFYPFNYGFVPGTLGEDGDPIDVLVISNYPFYPGTVVEARPIGMLYMRDEEGEDEKIIAVPKDKIDPSFSTIRDIEDLPQSIKDKINHFFDHYKELEPGKWVKTSGWGTVSVAKEKIKEAIERKMKE	6040000000	6520000000	5950000000	5410000000	8510000000	7870000000	8140000000	7690000000	5290000000	5960000000	6030000000	5610000000	8090000000	8210000000	9220000000	7050000000	-0.431	-0.0623	-0.494	0.442	0.0106	0.504	0.00039	0.541	0.000105	0.000484	0.925
135	NZ_CP029289.2	WP_110271727	DFR85_RS16490	36830623	126547	127083	537	-1			HD family hydrolase				0	Cytoplasmic	NA	YfbR| PRK03826| HDc| HD| RnaY	HD_3	5'-deoxynucleotidase YfbR and related HD superfamily hydrolases [Nucleotide transport and metabolism, General function prediction only]| 5'-nucleotidase| Metal dependent phosphohydrolases with conserved 'HD' motif| HD domain| HD superfamily phosphodieaserase, includes HD domain of RNase Y [Translation, ribosomal structure and biogenesis, General function prediction only]	HD domain	MQLEKLLISCKNLVRTGWMQKGIPPSIGETVASHSFEAAILAFTIASKLKDKGVNVNPDHAAVIALFHDVGESILGDFPKWTSEKINKRDVELEAFKELGVGVDLFIEFKEKKTLESNIAKLSDRLSTVLQAKRYIKLGYDAQEIANSYLDEINYLVSTEPLIKIKDFVNNIIEKNYE	62700000	63500000	64000000	55900000	186000000	108000000	126000000	123000000	121000000	136000000	115000000	125000000	107000000	113000000	129000000	102000000	-1.11	1.01	-0.0991	0.87	-0.242	-0.143	5.43e-06	1.63e-05	0.537	9.83e-05	0.135
136	NZ_CP029289.2	WP_110269221	DFR85_RS16495	36830624	127086	128417	1332	-1		ThiD1	bifunctional hydroxymethylpyrimidine kinase/phosphomethylpyrimidine kinase				0	Unknown	K21219	PRK08573| ThiD| Phos_pyr_kin| HMPP_kinase| PRK06427	Phos_pyr_kin| ThiP_synth	bifunctional hydroxymethylpyrimidine kinase/phosphomethylpyrimidine kinase| Hydroxymethylpyrimidine/phosphomethylpyrimidine kinase [Coenzyme transport and metabolism]| Phosphomethylpyrimidine kinase| 4-amino-5-hydroxymethyl-2-methyl-pyrimidine phosphate kinase (HMPP-kinase) catalyzes two consecutive phosphorylation steps in the thiamine phosphate biosynthesis pathway, leading to the synthesis of …	Phosphomethylpyrimidine kinase| Thiamine-phosphate synthase	MKKQVALSVAGIDTGNGAGVETDIKVFEILGVHGILAVSAITVQNTLGIKEIFPISSELLDSQISWLLSDFKVDSVKLGMLYNSAQFKVINDKLRQYKIVTDPVIYAKDGTQLINDIEDYKKYIIKNTTVLTPNAVEASILSGVKIESKNDQEIAAKKIYEIYGVPYVIIKGGHIKGDYSFDVLYDGKDFYEIGYRRISEKNTHGTGSVFASAIAAEIAKGNNIVDAIRIARDLLQGSIAYGLEIGKGIGPVDPFFLLKEIMKYEVLEDMVKFGDFIVNTQNFWKLIPEVQSNFAHSIDSNYVNSIDDIATFRGRIVKTWNNNVKVGFPAVFGNPTHTARLLFSIISKGYNANSLINIKYDEKIISLFKEIGYEVIEINRDLEPAHGENKTMQWIIEYI…	154000000	147000000	166000000	167000000	266000000	260000000	273000000	293000000	187000000	188000000	185000000	182000000	208000000	211000000	216000000	227000000	-0.785	0.229	-0.556	0.444	-0.341	0.216	3.97e-08	0.00395	1.02e-06	2.13e-05	0.000136
137	NZ_CP029289.2	WP_110269222	DFR85_RS16500	36830625	128395	129105	711	-1			MoaD family protein				0	Cytoplasmic	K21142	MoaE| MoaE| moaD_arch| MoaE| PLN02390	ThiS| MoaE	Molybdopterin synthase catalytic subunit [Coenzyme transport and metabolism]| MoaE family| MoaD family protein, archaeal| MoaE protein| molybdopterin synthase catalytic subunit	ThiS family| MoaE protein	MLKVIIKYFAFMKDITGVSEEELSTECSDIDCLINDLEKKYGRKFSEYVKNGVNGIKVAILINGETNIRNISNGDEIAFLPPPAGGDVIRGKFDFLEEIRKFRETAPPEAGSLVVYLGFVKGLVDSHKVYELDYEAYETYTQRRINEIEKYIIDKYKDVINIKIIHAIDNMKPGDNVILIMCIGKGRKDAINAIGEAIELVKHTTGIWKLEIRDDGEYWVVAGNTRVKKNEKASSS	175000000	165000000	152000000	193000000	208000000	206000000	199000000	216000000	221000000	218000000	228000000	219000000	211000000	183000000	211000000	218000000	-0.28	0.376	0.0963	0.267	-0.0131	-0.109	0.00459	0.000585	0.274	0.00818	0.896
138	NZ_CP029289.2	WP_110269223	DFR85_RS16505	36830626	129127	129555	429	1			hypothetical protein				0	Cytoplasmic	NA	NA	NA	NA	NA	MLVYMEEDDKLFDLLDPNLQSNKNTEIIKKLNEIEFMVRSLLQQRSKEARSNSLCENILEKTYIIVNRRINENTNPNLFILRIDNNNYLITFKDTIELLYFYMKLGDKIEDEIPKRLYPLFSFLKRNGLIYLDRETKEYKLT	NA	NA	NA	NA	NA	NA	NA	NA	NA	NA	NA	NA	NA	NA	NA	NA	-	-	-	-	-	-	NA	NA	NA	NA	NA
139	NZ_CP029289.2	WP_246252957	DFR85_RS16510	36830627	129547	131796	2250	-1			4Fe-4S dicluster domain-containing protein				0	Cytoplasmic	NA	GlpC| Fer4_17| Fer4_7| FAD_binding_4| Fer4_8	FAD_binding_4| Fer4_8	Fe-S oxidoreductase [Energy production and conversion]| 4Fe-4S dicluster domain| 4Fe-4S dicluster domain| FAD binding domain| 4Fe-4S dicluster domain	FAD binding domain| 4Fe-4S dicluster domain	MILDASIFSRALVSMDVSSLKKYMDEKEHEIVLGRATSMDGSVLKFLRPKIVTSKKRLDDGSILKFESRSENFSIITAASGATFEELINVLEKEDYYPAVFPLYPRGSVGGFIATNGSGFGSYKFGFPKFKKNIYENTEKDSRLTVVNYSELIESSTENQFAWSSLIIDGEKRYYIPILYKSFVKEKNNTVYTKDLIKSIFDKSLKIIKKGYIPICLRSTTLESLKEFPGMLYLGYEIRFNSPSKFFVMCGNIKEDELDKTFEFLKKHPNVLPFPSLREYDTIHKIIIEKYKKSVRIPKNFEKIKDKYIDASRCVNCGLCLESCTSFRITNNLIYSPLGKFNRMITGENNFEICFGCKECEDSCPEGINISQITEILPSLSTVKENVSISLEPVSFRIK…	751000000	712000000	709000000	817000000	502000000	515000000	494000000	513000000	420000000	539000000	503000000	362000000	549000000	521000000	578000000	627000000	0.56	-0.727	-0.167	-0.395	0.165	0.333	0.000354	3.97e-05	0.183	0.00653	0.192
140	NZ_CP029289.2	WP_110271728	DFR85_RS16515	36830630	131859	132602	744	1			pantoate kinase				0	Cytoplasmic	K06982	COG1829| GHMP_kinases_N| ERG12	GHMP_kinases_N	Archaeal pantoate kinase [Coenzyme transport and metabolism]| GHMP kinases N terminal domain| Mevalonate kinase [Lipid transport and metabolism]	GHMP kinases N terminal domain	METHIPISISGIWYPEVYKEAKFSGSIGLSLVLEPYTIFEIRKSESPEVYINGLKINFPNLLILKKLGNLQIQGIAKVPLGYGYGLSASISLAYALGAYEIFNIKKNIALETAHESEVITNNGLGDIISQYYGGGLIYRKKPGAPNIGEIEIINVDWHKIFSKPIERLSTSSIIKPIKEAKMLIDEFLRERTLEKFFEVSRKFTELLGYSSPYPLSFRKKGLIVKMDKPEEGEWIEHNPAKHGAYVI	0	68900000	63900000	65800000	58100000	70000000	56300000	54600000	24700000	20500000	24400000	26400000	54500000	50200000	41300000	46400000	0.0574	-1.37	-1.32	-0.371	-0.313	1	0.694	2.32e-07	2.23e-07	0.0183	0.0336
141	NZ_CP029289.2	WP_110269227	DFR85_RS16520	36830631	132557	133348	792	1			phosphopantothenate/pantothenate synthetase				0	Unknown	K09722	PRK13761| COG1701| DUF137	PPS_PS	phosphopantothenate/pantothenate synthetase| Archaeal phosphopantothenate synthetase [Coenzyme transport and metabolism]| Protein of unknown function DUF137	Phosphopantothenate/pantothenate synthetase	MDRTQPSKTWSLRDMIPKNHPRRESLLLREKLVEALENNILVPQGLIAHGRGECFDYLLGEKTQYFADDAEKVAAAMLLIAKNPVISVNGNMAALVPESIVKLSEVTNSKIEVNLFYRDEKRIDAISDVLIKNGAKNVLTEGNAVIPELFSERRRVNKEGIFSADVVLLAMEDGDRTEALIKMNKKVIAIDLNPLSRTSLTATITIIDNVIRAIPNIINYAMVLKKENPDELNYIISQYNNKKIISESMKFLSDRLAQLSKDL	162000000	161000000	125000000	181000000	59700000	46100000	53000000	52700000	131000000	123000000	130000000	120000000	102000000	102000000	77700000	106000000	1.57	-0.308	1.26	-0.696	0.87	-0.388	5.51e-08	0.0432	3.97e-07	0.000254	1.92e-05
142	NZ_CP029289.2	WP_110269228	DFR85_RS16525	36830632	133327	134115	789	-1		PanB	3-methyl-2-oxobutanoate hydroxymethyltransferase				0	Cytoplasmic	K00606	panB| Pantoate_transf| KPHMT-like| PanB| panB	Pantoate_transf	3-methyl-2-oxobutanoate hydroxymethyltransferase| Ketopantoate hydroxymethyltransferase| Ketopantoate hydroxymethyltransferase (KPHMT) is the first enzyme in the pantothenate biosynthesis pathway| Ketopantoate hydroxymethyltransferase [Coenzyme transport and metabolism]| 3-methyl-2-oxobutanoate hydroxymethyltransferase	Ketopantoate hydroxymethyltransferase	MEKVTIKNFLKKKGKDKIVMLTAYDYSITKILGRTQLDGILVGDSLGMAVLGYNSTLPVNMKDIIHHLKAVVNAKINQLIVADMPFLSYEYSSKAAIKNAGILVKHGADAIKLEGGKEISGKISKIVKAGIPVMGHIGLTPQRFLEIGGYKIVKDEAKLLEDAKALESAGVFSIVIENVYSEIAQKITREVNVPTICIGAGPFCDGQILVINDLLGLGEFTPYFAKKYLDLNNEILSAVNSFIDDVRNSKFPSKEYYRSLDN	0	0	25800000	41300000	0	0	0	0	0	39400000	0	0	0	38500000	40100000	0	0.592	-0.374	0.218	0.00772	0.6	0.382	0.252	0.484	0.68	0.993	0.249
143	NZ_CP029289.2	WP_110269229	DFR85_RS16530	36830633	134003	134680	678	-1			hypothetical protein				0	Cytoplasmic	NA	NA	NA	NA	NA	MIGGVRDRTLEAILKYGDKARIILRSAITIYDERGNQELGDFDYKTLIAELQREGYSGDPKMILRALERDFGIIETSYKSANQHWWKFIDVNEVKSVIDDNNDDPEITLIKIQANSLDLDNIQKRLEFMLRKTKLSDVDKALFKKIAFDDLNYLIDVYKKAESYEETQYIVDRIKRILILASKVSVKINGKGNNKELSEKEGERQNSNVNGLRLFDNENLREDTA	210000000	243000000	204000000	163000000	0	0	0	0	567000000	212000000	603000000	565000000	675000000	260000000	569000000	591000000	2.31	1.15	3.45	1.28	3.59	0.132	0.000254	0.0316	4.67e-06	0.0201	3.52e-06
144	NZ_CP029289.2	WP_110269230	DFR85_RS16535	36830634	134734	135471	738	1			ABC transporter ATP-binding protein				0	Unknown	K01990	CcmA| ABC_DR_subfamily_A| NatA| ABC_DrrA| ABC_putative_ATPase	ABC_tran	ABC-type multidrug transport system, ATPase component [Defense mechanisms]| ATP-binding cassette domain of the drug resistance transporter and related proteins, subfamily A| ABC-type Na+ transport system, ATPase component NatA [Energy production and conversion, Inorganic ion transport and metabolism]| Daunorubicin/doxorubicin resistance ATP-binding protein| ATP-binding cassette domain of an uncha…	ABC transporter	MTNNDIAVSVTNLKKNFKTKLILDGISFKVKIGEVYGIIGPNGAGKTTTLRILAGIIKHYSGNVEIFGLTPEIARKNGLISYMPEDAFPYDRLTGYENLMFYAQIYSRGNKKETKELIERGIKIADLGDRIYDRTSEYSRGMKRRLLIARTLMVRPKVAILDEPTSALDVESAIKVRKTIRELKGDTTIILSSHNMLEVEYLCDEISLINNGKIVANGKPQEIVKLTGTTNLEEAFIKVTDGEKC	1080000000	551000000	731000000	679000000	256000000	315000000	683000000	569000000	535000000	612000000	572000000	578000000	579000000	551000000	527000000	779000000	0.809	-0.362	0.447	-0.293	0.516	0.0687	0.0195	0.282	0.17	0.402	0.119
145	NZ_CP029289.2	WP_246252958	DFR85_RS31735	71840518	135465	135689	225	1			hypothetical protein				1	Cytoplasmic membrane	K01992	NA	NA	NA	NA	MLRYLLSKEWLDVKRDRKLILGSIILPLLLLPLIGIIIFAAAVSQPPVVEIVNENYSNLPYVRNLESYIQSNGV	NA	NA	NA	NA	NA	NA	NA	NA	NA	NA	NA	NA	NA	NA	NA	NA	-	-	-	-	-	-	NA	NA	NA	NA	NA
146	NZ_CP029289.2	WP_246253093	DFR85_RS16540	36830635	135785	136642	858	1			ABC transporter permease				6	Cytoplasmic membrane	K01992	NatB| ABC2_membrane_3| ABC2_membrane_2	ABC2_membrane_3	ABC-type Na+ efflux pump, permease component [Energy production and conversion, Inorganic ion transport and metabolism]| ABC-2 family transporter protein| ABC-2 family transporter protein	ABC-2 family transporter protein	MKITYVISSNSRAFDLVENGLYNILYNVSIYRIHEIENISHVNVPPQKIREPVEMYLQYIQPTGKHVTSAQDQFAQLARIVAIILFPASTPVIYFVTDGILGEKERKTLESLLASPVSARAFIFSKIIISMILGTISSIGDIAGLVIFSIFAPFIVGASVSFSLSFAVVVLILYLTMIFLTAALSTFVLVLVGGSSRNIQIINFLITSFGLLASFSALFVNFGNLTFPMSMILVIPYVQIVASLLLYVFGLILESIFYISGTILASILLILISSKLLDNERLLLK	69600000	48500000	47000000	50600000	0	0	0	29300000	60400000	57500000	0	54700000	42200000	55300000	36000000	63600000	0.427	-0.235	0.193	-0.147	0.28	0.0877	0.245	0.539	0.602	0.723	0.453
147	NZ_CP029289.2	WP_110269231	DFR85_RS16545	36830636	136675	136905	231	1			Lrp/AsnC ligand binding domain-containing protein				0	Cytoplasmic	NA	AsnC_trans_reg	AsnC_trans_reg	Lrp/AsnC ligand binding domain	Lrp/AsnC ligand binding domain	MSIVKGYVLLITSIGKETDIVNDLKRIQGVKEATPVYGEYDIVVEIEAPTLEELNKVISQIRRNSNIIRTVTLISM	1380000000	1910000000	1460000000	1500000000	5150000000	4530000000	5240000000	4480000000	2710000000	2090000000	2420000000	2490000000	2410000000	2380000000	2850000000	1340000000	-1.64	0.641	-1	0.481	-1.16	-0.16	2.76e-06	0.0091	0.000268	0.0441	7.61e-05
148	NZ_CP029289.2	WP_110269232	DFR85_RS16550	36830637	137054	137353	300	-1			hypothetical protein				0	Cytoplasmic	NA	RHH_5	RHH_5	CopG-like RHH_1 or ribbon-helix-helix domain, RHH_5	CopG-like RHH_1 or ribbon-helix-helix domain, RHH_5	MPTIHLSLPESLYEELRRKADDMGVQITDLVKFFIKQGIEGKEDTGEENGEQYEESVAFLEAKVAQLDAMVSELVKKIKLLEEGEDEDTEEVEIKRENA	NA	NA	NA	NA	NA	NA	NA	NA	NA	NA	NA	NA	NA	NA	NA	NA	-	-	-	-	-	-	NA	NA	NA	NA	NA
149	NZ_CP029289.2	WP_110269233	DFR85_RS16555	36830638	137498	137674	177	1			ribbon-helix-helix protein, CopG family				0	Cytoplasmic	NA	PHA01748| RHH_NikR_HicB-like| PRK02967| RHH_CopG_NikR-like	RHH_1	hypothetical protein| ribbon-helix-helix domains of nickel responsive transcription factor NikR, antitoxins HicB, ParD, and MazE, and similar proteins| nickel-responsive transcriptional regulator NikR| ribbon-helix-helix domains of transcription repressor CopG, nickel responsive transcription factor NikR, and similar proteins	Ribbon-helix-helix protein, copG family	MRVVTFKAEEDLLELLDRYAIRYGLNRSEAIRKAIEKMVGDEVKKETVPVAKVEKIRL	NA	NA	NA	NA	NA	NA	NA	NA	NA	NA	NA	NA	NA	NA	NA	NA	-	-	-	-	-	-	NA	NA	NA	NA	NA
150	NZ_CP029289.2	WP_110269234	DFR85_RS16560	36830639	137664	138278	615	-1			MBL fold metallo-hydrolase				0	Cytoplasmic	NA	Lactamase_B_3| UlaG| PRK00685| Lactamase_B_2| RomA-like_MBL-fold	Lactamase_B_3	Beta-lactamase superfamily domain| L-ascorbate metabolism protein UlaG, beta-lactamase superfamily [Carbohydrate transport and metabolism]| metal-dependent hydrolase| Beta-lactamase superfamily domain| Enterobacter cloacae RomA and related proteins	Beta-lactamase superfamily domain	MIKYFGHSMFSIDDKILIDPHDGGSIGLTKPNVEYTDLVLITHDHYDHNAYQLLKFKEIKQSFYGNYTFEGYKILGLRAFHDKENGKRRGETAIYRIDTGKSIIVHLGDVCDKLSEKIIKEISSPDILMIPIGGLITIDYKEAIDLINDLKPSTVIPMHYWVNGHLMPLDPPDEFLRKMGWKIRELNKNYFEDIEKGEIIYFKA	263000000	256000000	258000000	345000000	0	298000000	88900000	116000000	250000000	273000000	243000000	211000000	329000000	500000000	382000000	631000000	1.77	-0.194	1.58	0.682	2.46	0.876	0.0231	0.811	0.0384	0.39	0.00324
151	NZ_CP029289.2	prot_151	DFR85_RS16565	36830640	138295	>139413	#VALUE!	-1	TRUE	LeuA	homocitrate synthase family protein	2-isopropylmalate synthase LeuA	Leucine biosynthesis, 2-oxoisovalerate => 2-oxoisocaproate	Cell growth and biosynthesis	NA	NA	K01649	NA	NA	NA	NA	KVRVLDTTLRDGEQAPGIDLTVEQKVRIAKQLSKLGVDVIEAGFPASSEGEFIATKKILEEVGDNTEVIGLARANKYDIDKVISTGLSSIHIFIATSDIHLKYKLKMTRDEVLEKIYDNVRYAKDHGLVVEYSPEDATRTENEFLIRAIKTALEAGADRINIPDTVGTMDPFRFYNLIKEIVSATNDKIVSVHCHNDFGLATANSIAGVAAGARQVHVTVNGIGERAGNASLEEVVMALKKLMGFDVNIKTWMLYDTSKLVSEITGIPIPYFKAIVGENAFGHEAGIHVHGVVENPLTYEPISPEEVGNFRRIALGKHSGIHGLKKVLEDQGIYLNDDQLKIVLQEVKKLADEGNKITSEEAKNIAIKLLNS	NA	NA	NA	NA	NA	NA	NA	NA	NA	NA	NA	NA	NA	NA	NA	NA	-	-	-	-	-	-	NA	NA	NA	NA	NA
152	NZ_CP029289.2	WP_246253094	DFR85_RS16570	36830641	139469	140113	645	-1			DUF115 domain-containing protein				0	Cytoplasmic	K07142	COG1634| MAF_flag10| TPK| TPK_catalytic| COG4825	MAF_flag10	Uncharacterized Rossmann fold enzyme [Function unknown]| Protein of unknown function DUF115| Thiamine pyrophosphokinase| Thiamin pyrophosphokinase, catalytic domain| Uncharacterized membrane-anchored protein [Function unknown]	Protein of unknown function DUF115	MLYSTFWWLNFYSRIRSIFGFKEIDDYKSASILNEILSDNPVDLLNILNHKEVAVIGAGPSLEKIDKIREEVIISADGATNYLVSKGIIPDIIVTDLDGIETFPNSVYVVHAHGNNINLLHKVYNMTKVIGTAQVSPFGRINLFGGFTDGDRAVVIAKKFGASKIILYGMDFDSNLIGKFSKPYLLSDVPISWIKRNKLKIAKEIVKLTLEQNL	0	82800000	56800000	50500000	79900000	149000000	128000000	146000000	94000000	101000000	74600000	111000000	77500000	67200000	68800000	60400000	-1.54	1.17	-0.375	0.702	-0.84	-0.465	0.00523	0.0287	0.449	0.182	0.0959
153	NZ_CP029289.2	WP_110269236	DFR85_RS16575	36830642	140086	140289	204	-1			hypothetical protein				0	Unknown	NA	NA	NA	NA	NA	MVLDYVNLDSEECGFNPIDAIYFLKGKDIVFIISTSNPYYEDIIKIFHIEILKKDGDKIFFTVLSGG	NA	NA	NA	NA	NA	NA	NA	NA	NA	NA	NA	NA	NA	NA	NA	NA	-	-	-	-	-	-	NA	NA	NA	NA	NA
154	NZ_CP029289.2	WP_246252959	DFR85_RS16580	36830643	140511	140996	486	1			hypothetical protein				0	Cytoplasmic	NA	NA	NA	NA	NA	MEKEYLEDKPSMDINIIEINVPCGIHCLENSKYRDLLKNENFRAQLEVVDSLTDLINTNVDTLKRELEDIFSNYNVNIYNLIYTIFRLIEYGGDVIIGNGIKYNDKIIAEGNFETLMQIYKKIEDIRKNSNIISICDEIRYLEEALWEHFNKNLRRSLYES	144000000	174000000	127000000	148000000	42100000	57700000	56100000	53800000	118000000	127000000	121000000	124000000	73900000	84600000	56100000	49600000	1.5	-0.267	1.23	-1.19	0.312	-0.923	1.02e-06	0.157	5.97e-06	1.88e-05	0.0932
155	NZ_CP029289.2	WP_110269238	DFR85_RS16585	36830644	140986	141402	417	1			6-pyruvoyl tetrahydropterin synthase family protein				0	Cytoplasmic	NA	QueD| PTPS| queuosine_QueD| 6PTHBS| PTPS	PTPS	6-pyruvoyl-tetrahydropterin synthase [Coenzyme transport and metabolism]| 6-pyruvoyl tetrahydropterin synthase| queuosine biosynthesis protein QueD| 6-pyruvoyl tetrahydropterin synthase/QueD family protein| 6-pyruvoyl tetrahydropterin synthase (PTPS)	6-pyruvoyl tetrahydropterin synthase	MKVKVGIEGFTIDSAHYTLSSPQDSQLHGHTYILNVEIEGEVNPSNGFVIDFNIAKKTIQDIISKWDHKFIVPTDDYNKINIEAPFKVEVKNIDAPFPTAEYIAIEVARDIYEKLDRKFKIAVKIYEGKDSYAIVEYP	393000000	432000000	376000000	368000000	583000000	569000000	642000000	669000000	379000000	350000000	358000000	371000000	771000000	756000000	896000000	685000000	-0.65	-0.104	-0.754	0.982	0.332	1.09	1.03e-05	0.312	1.95e-06	2.95e-07	0.0032
156	NZ_CP029289.2	WP_162582543	DFR85_RS16590	36830645	141499	141894	396	-1			hypothetical protein				0	Cytoplasmic	NA	NA	NA	NA	NA	MNEYGPRIIAIPNTIYEKYKNYTVVVAVLPTITKGEIIEKLRNSMSVTVCDYIECYPLLFGGIFVFLDDKVLTRYEFEGYVRIDQQKYDEFNINDFVREKCYTFEKETLCFTKSKCNNCIPIDNVGLRFII	71100000	64500000	57200000	73700000	63800000	59200000	53000000	0	100000000	133000000	115000000	120000000	105000000	96600000	0	100000000	0.791	0.812	1.6	-0.0927	0.699	-0.904	0.276	0.278	0.0331	0.915	0.341
157	NZ_CP029289.2	WP_110269240	DFR85_RS16595	36830646	141887	143371	1485	-1			dihydropteroate synthase-like protein				0	Cytoplasmic	NA	TIGR00284| FolP| Pterin_binding| DUF4346	DUF6513	dihydropteroate synthase-related protein| Dihydropteroate synthase [Coenzyme transport and metabolism]| Pterin binding enzymes| Domain of unknown function (DUF4346)	Family of unknown function (DUF6513)	MKALVVTGKLAYPIVREVTKKYDNVDVKVLNYPVAALMSIRYILENLKNIDKKYDVIILPGLVNGDVKIIEDTLGIKTFKGTENAWDIPLVFDALDKGIPLSTIDPADEIISRIKEKNIDSYEEKIINNAQIAFDLGVRIPLYPPPFRIFLEMDPKWGCDKIREEIQRTRNFVDVFVIGFPVGHNDNEEVRRKLNIAIDEGVIVGIDAESPSELIYGIKNGAKFVFNLNEINIDKLTEAKKEAAFIVAPFNVENRGDITINLVKKAKNLGYDMLIADPVLSPPLEGLVDSLFEYRKVRKLLPDIPLLMGILNVSELIDADSHGVNALMTSIAGEIGISNLLVMEKGKTKWSSWETKTASKLVGISMLQRKPPKDIGIDLLILKDKKKIEERVNIEKAEV…	188000000	210000000	191000000	159000000	79900000	91000000	107000000	109000000	148000000	191000000	156000000	159000000	164000000	153000000	122000000	137000000	0.955	-0.193	0.762	-0.379	0.577	-0.185	1.24e-05	0.21	9.5e-05	0.0214	0.00109
158	NZ_CP029289.2	WP_110269241	DFR85_RS16600	36830647	143591	144559	969	1			FAD-dependent oxidoreductase				0	Cytoplasmic membrane	K00384	TRX_reduct| TrxB| PRK15317| AhpF| Pyr_redox_2	Pyr_redox_2	thioredoxin-disulfide reductase| Thioredoxin reductase [Posttranslational modification, protein turnover, chaperones]| alkyl hydroperoxide reductase subunit F| Alkyl hydroperoxide reductase subunit AhpF [Defense mechanisms]| Pyridine nucleotide-disulphide oxidoreductase	Pyridine nucleotide-disulphide oxidoreductase	MSLLPKSSNVDLNQVFDTVIIGLGPAAYSAALYCGRYMLKTLVIGETPGGQLTEAGEVDDYLGLIGIQAQEMIRVFNSHIEKYNVPVILDSVESFKKEGDLYIVKTKRKGEVKTRTIIVAVGVKRRKLNVPGEDQFAGRGVSYCSVCDAPLFKNRIVAVVGGGDSALEGTELISRYATKVYLIHRRDQFKAQPFYVENVKAKPNVEFIFNSSVTEIKGDKIVKQITVKNLKSGETRQLDVNGIFIEIGFEPPVDFAKANSLETDKNGYIKVDEWTRTNLPGVFAAGDCTATWIGFRQITTATAQGAVAAHSAYTYLNEHKVR	4880000000	5460000000	5070000000	4940000000	4670000000	4690000000	5010000000	4220000000	6560000000	6900000000	6030000000	6820000000	5550000000	5770000000	6370000000	5190000000	0.132	0.37	0.502	0.166	0.298	-0.204	0.146	0.000769	3.98e-05	0.0835	0.00324
159	NZ_CP029289.2	WP_110269242	DFR85_RS16605	36830648	144562	145335	774	1			D-fructose 1,6-bisphosphatase				0	Cytoplasmic	K01092	Arch_FBPase_2| SuhB| IMPase_like| PRK12676| FIG	Inositol_P	Putative fructose-1,6-bisphosphatase or related enzymes of inositol monophosphatase family| Archaeal fructose-1,6-bisphosphatase or related enzyme of inositol monophosphatase family [Carbohydrate transport and metabolism]| Inositol-monophosphatase-like domains| bifunctional fructose-bisphosphatase/inositol-phosphate phosphatase| FIG, FBPase/IMPase/glpX-like domain	Inositol monophosphatase family	MEKILRDIGKEAIDFLNELKGKEGIDKIIGRHGDDTTRVVDKKSEDYIFELLRNTGYKFLFVSEESGTINENNYDYIAVIDPLDGSTNFINGIPWSSVSIALYKNNEKNFIRSYAGVVANIFSKEIYTYYNGKSYINGNIVENVRPKSNIVLAYFGKKEIDKAYQILKKLEGFKIRTLGSSSLDMILICTGKAYFYFDIRDKIRNVDVAASTGFCSSLKIYPFNSRNEIITSSLESVDVIGEIMLTYDEELKKRLFL	168000000	169000000	177000000	199000000	243000000	217000000	244000000	220000000	205000000	222000000	206000000	217000000	264000000	225000000	208000000	299000000	-0.375	0.256	-0.119	0.471	0.096	0.215	0.00479	0.0432	0.316	0.00131	0.427
160	NZ_CP029289.2	WP_168367102	DFR85_RS16610	36830649	145295	147097	1803	-1		Cdc48_1	AAA family ATPase	CDC48 family AAA ATPase Cdc48_1	Cell division	Cell growth and biosynthesis	1	Cytoplasmic	NA	CDC48| SpoVK| PRK03992| RPT1| RecA-like_CDC48_r2-like	AAA| AAA_lid_3| AAA| AAA_lid_3	AAA family ATPase, CDC48 subfamily| AAA+-type ATPase, SpoVK/Ycf46/Vps4 family [Cell wall/membrane/envelope biogenesis, Cell cycle control, cell division, chromosome partitioning, Signal transduction mechanisms]| proteasome-activating nucleotidase| ATP-dependent 26S proteasome regulatory subunit [Posttranslational modification, protein turnover, chaperones]| second of two ATPase domains of CDC48/p…	ATPase family associated with various cellular activities (AAA)| AAA+ lid domain| ATPase family associated with various cellular activities (AAA)| AAA+ lid domain	MSYTETLIILFISLSIIVFLLMGIFKKFTTNFMSSDKATQLQVKNKKKDEEEKKVSWTEIGGYPDVKKEIKDYVEFPLKNKDVARRYGLRPPKGILLFGPPGCGKTLMMRALASDAKINFIYVNVSDIMSKWYGESEARLRELFANARKNAPCILFFDEIDTIGVKRESHTGDSVTPRLLSLMLSEIDGLHSDDGVIIVGSTNVPQTLDKALLRAGRFDKLIYVGPPNKDARLEILKIHCGGKPLADDVSLEKIADMTERYSGADLANICQEAARKVAVEALETNKDRKITMQDFLDIIQRYKPSITLQMLEDFEKFRLDYERRSRKGDDIETEIGDKITLDDIGGYTKVKIELKELLELQLKYSALMEQMKVPPIRGILLYGPPGVGKTMMAKALSKT…	2090000000	1310000000	1650000000	1340000000	946000000	915000000	1060000000	1220000000	1890000000	2030000000	1860000000	2100000000	3900000000	4100000000	4800000000	4610000000	0.592	0.33	0.922	1.49	2.08	1.16	0.00179	0.0552	3.55e-05	6.23e-07	7.89e-09
161	NZ_CP029289.2	WP_110269243	DFR85_RS16615	36830650	147212	148765	1554	-1			NAD(P)/FAD-dependent oxidoreductase				0	Cytoplasmic	NA	COG1233| Amino_oxidase| NAD_binding_8| PRK04176| THI4	NAD_binding_8	Phytoene dehydrogenase-related protein [Secondary metabolites biosynthesis, transport and catabolism]| Flavin containing amine oxidoreductase| NAD(P)-binding Rossmann-like domain| ribulose-1,5-biphosphate synthetase| Archaeal ribulose 1,5-bisphosphate synthetase/yeast thiazole synthase [Coenzyme transport and metabolism]	NAD(P)-binding Rossmann-like domain	MYDVIIIGAGHNGLVTASYLAKNGLKVAVFERRNIVGGASVTEELWPGIKVSTGAYVLSLFRQKIIDDLNLYSNGLKVYTKDPGLFVPFPNGKNLYIWSSLKKTQKEIEKFSKQDSKNYEKWVKFWDPFYELADLLMLNRPIKISEIENIVSLIKNLNIDEEKALNFMRTFVQDGKSLLDEFFESDEVKSALIEDAVVGTYASPSTSGTAYVLAHHVIGEVNGIKGAWGYVEGGMGGITQALKRSAEKFGVDIFTQSEISEIKIKNNQVNGVMLNSGKVIESKIVVSNADPKTTFLRLVKSDMDNDFIKKIRNLKTTGVSFKIVGYLEELPNFGNGTSLAPEHIASELIMPSVEYIEKSFYDAKFFGYSKEPWLSINIQSSVDPTVAPPGKFVFSIFGQ…	463000000	464000000	502000000	499000000	712000000	677000000	758000000	793000000	583000000	578000000	571000000	603000000	467000000	481000000	570000000	448000000	-0.607	0.277	-0.33	0.023	-0.584	-0.254	7.14e-06	0.00623	0.0015	0.82	9.57e-06
162	NZ_CP029289.2	WP_110269244	DFR85_RS16620	36830651	148913	149995	1083	1			alkaline phosphatase family protein				0	Unknown	NA	Npp1| Phosphodiest| Enpp| ALP_like| GPI_EPT_1	Phosphodiest	Predicted pyrophosphatase or phosphodiesterase, AlkP superfamily [General function prediction only]| Type I phosphodiesterase / nucleotide pyrophosphatase| Ectonucleotide pyrophosphatase/phosphodiesterase, also called autotaxin| alkaline phosphatases and sulfatases| GPI ethanolamine phosphate transferase 1	Type I phosphodiesterase / nucleotide pyrophosphatase	MILPNYNENLYSLACGISDFLGVNRECLSKIDISGRRLVVILMDGFGWNIMQKANINKPEARKIQTVFPSTTSTVLTTLFTAMTPGEHGILGYNTFVKNMGGIINTLKYTHPAIDERDSLKGAVPFDKAFPNVRGYLQEIKDKKTLDIVPKGIEDTEFSKATHARTTEHKPYVDFWDAMYLFSQSLNNNYDFIYFYLPYVDTLAHKHGPYAEPTISAAREIFESIYSIANKFNQYTFIITADHGHVMVSDNINIKEDKEFMGMLDVPPYGDSRALFLRSRYDMKTYLSHKFNLKIFTKIEMEKLFGKIGNIDLPDFIAVPEDNKAYIFDYKENGDYGKLKGHHGGLLEEEFEIPLVTING	1070000000	984000000	936000000	947000000	764000000	615000000	628000000	563000000	1120000000	960000000	1120000000	987000000	908000000	851000000	771000000	977000000	0.623	0.0872	0.71	-0.17	0.452	-0.257	7.53e-05	0.475	1.92e-05	0.172	0.00112
163	NZ_CP029289.2	WP_110269245	DFR85_RS16625	36830652	149988	150518	531	1			phosphoribosyltransferase				0	Cytoplasmic	K07101	Hpt1| Pribosyltran| PRTases_typeI| PRK09177| HptA	Pribosyltran	Hypoxanthine phosphoribosyltransferase [Coenzyme transport and metabolism]| Phosphoribosyl transferase domain| Phosphoribosyl transferase (PRT)-type I domain| xanthine-guanine phosphoribosyltransferase| Hypoxanthine-guanine phosphoribosyltransferase [Nucleotide transport and metabolism]	Phosphoribosyl transferase domain	MVEYYIPTWDEIEEDVFQIAEKIANEKFVPDVIIAILTGGVIPAKLFSDIFGIKTLRYIEIKFYRGVNKTDAKPVVKAVYVNDVENKKILIVDDVADSGETLEAVTNVIAMFNPSLIRTATIYVKPWSRKYPDYYSKIIDKWIIFPWDKWDVVRENKDAPVKNKERFLELHNSIKK	274000000	305000000	319000000	350000000	188000000	174000000	166000000	188000000	307000000	285000000	308000000	279000000	446000000	386000000	382000000	456000000	0.798	-0.0779	0.72	0.421	1.22	0.499	1.55e-06	0.455	3.53e-06	0.000893	1.46e-08
164	NZ_CP029289.2	WP_110269246	DFR85_RS16630	36830653	150508	152169	1662	-1		MutB	methylmalonyl-CoA mutase family protein	Methylmalonyl-CoA mutase large subunit MutB	4-hydroxybutylate cycle	C metabolism	0	Cytoplasmic	K01848	MM_CoA_mutase_ICM_like| MM_CoA_mutase| Sbm| acid_CoA_mut_N| PRK09426	MM_CoA_mutase	Coenzyme B12-dependent-methylmalonyl coenzyme A (CoA) mutase (MCM) family, isobutyryl-CoA mutase (ICM)-like subfamily| Methylmalonyl-CoA mutase| Methylmalonyl-CoA mutase, N-terminal domain/subunit [Lipid transport and metabolism]| methylmalonyl-CoA mutase N-terminal domain| methylmalonyl-CoA mutase	Methylmalonyl-CoA mutase	MDVEDRLREWEDNVYKKWIAKRKERKAVFTTPSGIQIKPLYTPLDLKGDYNENIGFPGEYPYTRGIYPNMYRGRIWTIRQYAGFGSSEDTNLRFRKLLEAGQTGLSMAFDLPTQLGLDPDNDLAYTEVGVVGVSMFHWKEMDNVMSSIPIDKVSTSMTINATAMELLSMYVTTAENRGIDTRLVDGTVQNDILKEYIARKNFIYPPEPSMRYAVDLIEYSYKNFPKWHPISISGYHIREAGADAVLEVAFTLSDGIEYVRKTIERGIPVDDFASTLSFFFAGYTNIFEEVAKFRAARRIWAKIMKEWFNAKKPDSMTLKFHTQTGGAELTAQQPEINIIRTTLQALAAVLGGTQSLHVNAYDEALALPGEKAAKIAIRVQQIIAYESGSTETVDPLAGS…	532000000	343000000	401000000	298000000	586000000	524000000	565000000	559000000	4110000000	5230000000	4640000000	5170000000	1680000000	1760000000	1730000000	1810000000	-0.538	3.63	3.09	2.18	1.64	-1.45	0.00353	3.16e-11	1.09e-10	1.17e-08	1.01e-07
165	NZ_CP029289.2	WP_110269247	DFR85_RS16635	36830654	152257	152676	420	1		Mce	methylmalonyl-CoA epimerase	Methylmalonyl-CoA epimerase Mce	4-hydroxybutylate cycle	C metabolism	0	Cytoplasmic	K05606	metmalonyl_epim| MMCE| Glyoxalase_4| GloA| Glyoxalase	Glyoxalase_4	methylmalonyl-CoA epimerase| Methylmalonyl-CoA epimerase (MMCE)| Glyoxalase/Bleomycin resistance protein/Dioxygenase superfamily| Catechol 2,3-dioxygenase or other lactoylglutathione lyase family enzyme [Secondary metabolites biosynthesis, transport and catabolism]| Glyoxalase/Bleomycin resistance protein/Dioxygenase superfamily	Glyoxalase/Bleomycin resistance protein/Dioxygenase superfamily	MESENVDHIGIVVENLENAINFYQEKFGMKVIDKEILEDRGLKVAFMIGKNGETALELLEPVNHEDLNNTIAKFLKNRGPGLHHIAIRVSNIEMSLKDLQNEGLTLIDKEPRKGARGHLVAFIHPKSSMGTLIELVQER	800000000	689000000	868000000	755000000	236000000	189000000	224000000	208000000	4440000000	4190000000	4080000000	4850000000	3210000000	2850000000	2430000000	2640000000	1.86	2.5	4.36	1.84	3.7	-0.662	1.77e-09	5.91e-11	2.52e-13	3.39e-09	1.46e-12
166	NZ_CP029289.2	WP_110269248	DFR85_RS16640	36830655	152729	153244	516	1			Hsp20/alpha crystallin family protein		Chaperone		0	Cytoplasmic	K13993	IbpA| ACD_sHsps-like| ACD_sHsps_p23-like| ACD_LpsHSP_like| HSP20	ArsA_HSP20	Molecular chaperone IbpA, HSP20 family [Posttranslational modification, protein turnover, chaperones]| Alpha-crystallin domain (ACD) of alpha-crystallin-type small(s) heat shock proteins (Hsps)| This domain family includes the alpha-crystallin domain (ACD) of alpha-crystallin-type small heat shock proteins (sHsps) and a similar domain found in p23-like proteins| Group of bacterial proteins contai…	HSP20-like domain found in ArsA	MAGRKERKDPFSYFDDMIRDLEKEFEDMEREFFEAAKKGEVKTYGPYVYGFSVTVGPDGKPVVEEFGNIKRLGNKPVISEEREPVVDVIEKKDEISVVAEVPGVDKNSIKVTVDGNKLTISANSPDKKYYKEVELPAKVDENSAKATYKNGVLEVTFKKIETSSGKEIKVE	7220000000	8360000000	7600000000	10400000000	6310000000	5390000000	6060000000	6890000000	11600000000	12000000000	11300000000	11300000000	9790000000	8990000000	9370000000	11800000000	0.437	0.474	0.911	0.257	0.694	-0.217	0.00419	0.00271	6.54e-06	0.0777	9.84e-05
167	NZ_CP029289.2	WP_210433948	DFR85_RS16645	36830656	153213	153728	516	-1			ZPR1 zinc finger domain-containing protein				0	Cytoplasmic	K06874	Zpr1| zpr1_rel| zf-ZPR1| Zpr1| ZPR1_znf	zf-ZPR1	C4-type Zn-finger protein [General function prediction only]| ZPR1-related zinc finger protein| ZPR1 zinc-finger domain| Duplicated domain in the epidermal growth factor- and elongation factor-1alpha-binding protein Zpr1| ZPR1 zinc finger domain	ZPR1 zinc-finger domain	MMEPKLIFEETLKCPVCGKNTLVARDYLYESENTGKLILSNWVCSNCNYRYRDVKPYETYTPKKIELKIERDEDLNILVYRSAFASMFIPELDVEITPMAGSQGIISTVEGLIEAIMDNLGSLCDENNCKKLYKAKNGELTFTLIIEDPSGLSFIKSEKAKITQLLSLSQS	NA	NA	NA	NA	NA	NA	NA	NA	NA	NA	NA	NA	NA	NA	NA	NA	-	-	-	-	-	-	NA	NA	NA	NA	NA
168	NZ_CP029289.2	WP_110269250	DFR85_RS16650	36830657	153787	155352	1566	1			GTP-binding protein				0	Cytoplasmic	K03231	GTPBP1| GTPBP1_like| GTPBP_III| TEF1| SelB	GTP_EFTU| GTP_EFTU_D3	GTPase [General function prediction only]| GTP binding protein 1 (GTPBP1)-like family includes GTPBP2| Domain III of the GP-1 family of GTPases| Translation elongation factor EF-1alpha (GTPase) [Translation, ribosomal structure and biogenesis]| Selenocysteine-specific translation elongation factor [Translation, ribosomal structure and biogenesis]	Elongation factor Tu GTP binding domain| Elongation factor Tu C-terminal domain	MKYPRENDIGKIEYKLILSDVPDERLQELASQMKFRIEEGGGEAIYIVGVSDDGDVIGLDQNELSNTISVLEKIAKMINAKIVHQRLVEVKNDRYVAELLIRLHKDNMPIQVNVAVMGHVNAGKSTVTGTLISGKLDDGNGSLRIMIARYLHEIISGRTSSITMRILGFNDSGNIVNHFLRDPLDEADVTINSSKIIRLIDLGGHERYLRTTLKGLMGYDVNYVMLVVGADDGLSIMGREHLAVASVLKFPIFVVITKVDKFPKERVEKIVYDIKNVLKIPGINRFTMEVEDENDVLNAIVGLKTGRIVPIFQVSNVTGQGINLLTRFLYMLPPRKLETVSRNPLIYIDEIYNVTGVGIVVLGSVIRGNVNSNEQIFIGPTKFGDFIQAKIKSIQVNRV…	84700000	90300000	87600000	89100000	72300000	0	76800000	68100000	128000000	122000000	116000000	130000000	122000000	129000000	103000000	131000000	0.74	0.495	1.23	0.458	1.2	-0.0373	0.0504	0.192	0.00292	0.241	0.00364
169	NZ_CP029289.2	WP_110269251	DFR85_RS16655	36830658	155326	155745	420	-1			SRPBCC domain-containing protein				0	Cytoplasmic	NA	COXG	COXG	Carbon monoxide dehydrogenase subunit G (CoxG)	Carbon monoxide dehydrogenase subunit G (CoxG)	MNEISGKEEIRDKEVAIKILGNKDNLLKCTPNVTKVEGNKFTAEMKMGPLQIELEGEIRDFQVLNNEVKNVIEVSGPGIIITINTNVKVEDKYVEWHASYDVRGPLSNAIRKTIDSKAKEVTKEIIACTLSLINVSNNS	117000000	115000000	0	55400000	59400000	47300000	0	60700000	148000000	172000000	156000000	161000000	99500000	96900000	117000000	0	0.546	1.38	1.92	0.223	0.769	-1.15	0.449	0.0688	0.0126	0.785	0.29
170	NZ_CP029289.2	WP_110269252	DFR85_RS16660	36830659	155742	156164	423	-1		CoxG	carbon monoxide dehydrogenase subunit G	Aerobic carbon monoxide dehydrogenase subunit G CoxG	Carbon monoxide dehydrogenase	H2 and CO metabolism	0	Cytoplasmic	K09386	CoxG| COXG| CoxG| SRPBCC_5| SRPBCC	COXG	Carbon monoxide dehydrogenase subunit G (CoxG)| Carbon monoxide dehydrogenase subunit G (CoxG)| Carbon monoxide dehydrogenase subunit G [Energy production and conversion]| Ligand-binding SRPBCC domain of an uncharacterized subfamily of proteins| START/RHO_alpha_C/PITP/Bet_v1/CoxG/CalC (SRPBCC) ligand-binding domain superfamily	Carbon monoxide dehydrogenase subunit G (CoxG)	MKYQGSVEVKANKSEIMNILQNLEDVAKCFPGIKEIKKEGDEYKVTGSTGIGFIKGDYKATVKFTEMRDNGFSLTAKGTGLNSNVDILANVIVEDNKIAYEADVKVSGILASVGGRLMEPAMNKIIGELFDCLKQRVDKK	2200000000	2580000000	2180000000	2410000000	1660000000	1810000000	1830000000	1440000000	2390000000	2960000000	2460000000	2580000000	3340000000	2850000000	3060000000	3340000000	0.478	0.148	0.626	0.426	0.905	0.279	0.000537	0.206	4.33e-05	0.00186	1.17e-06
171	NZ_CP029289.2	WP_110269253	DFR85_RS16665	36830660	156200	156766	567	1			nucleotidyltransferase family protein				0	Cytoplasmic	K07141	GT_2_like_f| MocA| NTP_transf_3| MobA| MobA	NTP_transf_3	GT_2_like_f is a subfamily of the glycosyltransferase family 2 (GT-2) with unknown function| CTP:molybdopterin cytidylyltransferase MocA [Coenzyme transport and metabolism]| MobA-like NTP transferase domain| MobA catalyzes the formation of molybdopterin guanine dinucleotide| Molybdopterin-guanine dinucleotide biosynthesis protein A [Coenzyme transport and metabolism]	MobA-like NTP transferase domain	MTIASIILAGGEARRFGKNKLIEKINGKEIILRVLDAVPTEERAIIVGKYWEDILKLIQNEIIIYNPFWKSGLSSSLKLGIKFFYNYEAVMVFLGDMPLITKDISNRIIKSFKDMCVAIVPTYSGIWGNPVILRKNLFDDIMQLTGDKGAKDILKTKKNICTVEIGKEVLTDVDTESDLSLISEKQTL	99000000	87300000	76700000	81900000	144000000	142000000	141000000	148000000	64700000	69600000	52400000	57500000	142000000	126000000	140000000	126000000	-0.744	-0.5	-1.24	0.635	-0.109	1.13	8.07e-06	0.000376	3.01e-08	6.4e-05	0.334
172	NZ_CP029289.2	WP_110269254	DFR85_RS16670	36830661	156708	157220	513	-1			(2Fe-2S)-binding protein				0	Cytoplasmic	K03518	CoxS| 4hydroxCoAred| PRK09908| pucE| PRK11433	Fer2| Fer2_2	Aerobic-type carbon monoxide dehydrogenase, small subunit, CoxS/CutS family [Energy production and conversion]| 4-hydroxybenzoyl-CoA reductase, gamma subunit| xanthine dehydrogenase iron sulfur-binding subunit XdhC| xanthine dehydrogenase E subunit| aldehyde oxidoreductase 2Fe-2S subunit	2Fe-2S iron-sulfur cluster binding domain| [2Fe-2S] binding domain	MKVIENNEKTKIHLKINGNVYEYETEPRRLLVHVLRELGFTGVHVGCDTSNCGACTVIMNGKSVKSCTVLAVEADGSEILTVEGLAKDGKLHPIQEAFWEKHALQCGYCTPGMIMEAYWLLNENPNPTETEIREGISGNLCRCTGYQNIVEAIKSASQKLRINQTPYQHQ	2220000000	2470000000	2380000000	2580000000	2110000000	2380000000	2290000000	2580000000	2460000000	2530000000	2520000000	2220000000	2980000000	2520000000	2350000000	2270000000	0.0456	0.0121	0.0577	0.0627	0.108	0.0506	0.68	0.922	0.592	0.594	0.317
173	NZ_CP029289.2	WP_110269255	DFR85_RS16675	36830662	157226	158059	834	-1			xanthine dehydrogenase family protein subunit M				0	Cytoplasmic	K03519	CoxM| FAD_binding_5| PRK09971| XdhA| 4hydrxCoA_B	FAD_binding_5| CO_deh_flav_C	CO or xanthine dehydrogenase, FAD-binding subunit [Energy production and conversion]| FAD binding domain in molybdopterin dehydrogenase| xanthine dehydrogenase subunit XdhB| Xanthine dehydrogenase, Fe-S cluster and FAD-binding subunit XdhA [Nucleotide transport and metabolism]| 4-hydroxybenzoyl-CoA reductase, beta subunit	FAD binding domain in molybdopterin dehydrogenase| CO dehydrogenase flavoprotein C-terminal domain	MYPPKFGYVFPDNLNEALEFLEKHDDSKALAGGHSLIPMLKLRIIRPSYLVDIRKLNELHYLKKEGDEYAIGALSTHYEISKANIPLLSETASKIGDPQVRNMGTIGGSASHLDPSADYPAALIAMDAKVKIVGKNGERTEDFSAYDKDMFSPDLNQGELLKEIRVNDFSSYKFSYQKLEKRAGDFAIVGVAVLLKMEGEEAKDVRIGLTAVNTKAVRAYDAENILKDKINEKTIEEASNLVLKYANPSSDIRGSAEYKKKVTKIMTKRAIIEAIRR	6830000000	7490000000	6590000000	6980000000	6820000000	7230000000	6430000000	6940000000	4800000000	5140000000	4990000000	5170000000	8040000000	8920000000	8550000000	6550000000	0.0242	-0.472	-0.447	0.193	0.217	0.664	0.821	0.000259	0.000319	0.0742	0.0374
174	NZ_CP029289.2	WP_110269256	DFR85_RS16680	36830663	158072	158221	150	-1			YHS domain-containing protein				0	Cytoplasmic	NA	COG3350| YHS| TRASH	YHS	Uncharacterized conserved protein, YHS domain [Function unknown]| YHS domain| metallochaperone-like domain	YHS domain	MKDPVCGEEVNNTTYKYTYKSVTYYFCSPMCMAEFKKNPDKYVKNIKEK	20800000	42600000	41800000	21900000	0	0	0	0	28200000	27400000	31800000	30100000	62700000	68700000	123000000	48700000	0.0467	-0.0333	0.0133	1.25	1.29	1.28	0.9	0.934	0.971	0.00296	0.0016
175	NZ_CP029289.2	WP_110269257	DFR85_RS16685	36830664	158238	158963	726	-1		CobA	uroporphyrinogen-III C-methyltransferase				0	Cytoplasmic	K02303	SUMT| CysG| cobA_cysG_Cterm| PRK06136| PLN02625	TP_methylase	Uroporphyrin-III C-methyltransferase (also known as S-Adenosyl-L-methionine:uroporphyrinogen III methyltransferase, SUMT)| Uroporphyrinogen-III methylase (siroheme synthase) [Coenzyme transport and metabolism]| uroporphyrin-III C-methyltransferase| uroporphyrinogen-III C-methyltransferase| uroporphyrin-III C-methyltransferase	Tetrapyrrole (Corrin/Porphyrin) Methylases	MYGRVYLIGAGPGDPELITVKGLRILKNADVVVYDRLISKELLDNCKKDVELIYVGKNIGDSRYQDEINEILVKKAMEGKIVVRLKGGDPYVFGRGEEECSFVINSGIDCEVIPGITSAIAVPEYAGIPVTSRWFSSGFCVITGTKAGGEVIDKGYIPKKGTLVILMGINKVDRLKQVLLEVRDPDSPVAIIQDGTLDTQKVYISTISNLEKIVRENNVKSPAIIVVGEVIKLRNKLWQLS	53600000	46900000	41700000	42400000	0	0	0	0	44000000	59500000	52000000	51700000	57300000	0	0	75000000	1.12	0.166	1.28	-0.24	0.879	-0.405	0.0636	0.797	0.0349	0.719	0.14
176	NZ_CP029289.2	WP_110269258	DFR85_RS16690	36830665	159002	159589	588	-1			hypothetical protein				6	Cytoplasmic membrane	NA	NA	NA	NA	NA	MNFLNLGKYLSFFILIISGVVYVIGDPLQKLISYQGPIIGGAILGWYVMNSSTPKDKFVDLDGTQMPIASLLLRKRSWIGFVIFSFLVIPWLTPLAFRAVETNAAISILAYASELSGGFIAGYFISSLKFMEKVVLYSLAFAGDLFYVIVLYIFSQIYGLPETVLVDNVLGYVYGIKFSEGVIFAVYVIKKINAI	NA	NA	NA	NA	NA	NA	NA	NA	NA	NA	NA	NA	NA	NA	NA	NA	-	-	-	-	-	-	NA	NA	NA	NA	NA
177	NZ_CP029289.2	WP_110269259	DFR85_RS16695	36830666	159595	159834	240	-1			hypothetical protein				0	Cytoplasmic	NA	NA	NA	NA	NA	MNELDLSKQPGGCGASTTSVSLMKFWLETGGNQEVRIIAQQGVQADEVEMWAMAMQEKGVKILKKEILDGKVIYNIYLP	NA	NA	NA	NA	NA	NA	NA	NA	NA	NA	NA	NA	NA	NA	NA	NA	-	-	-	-	-	-	NA	NA	NA	NA	NA
178	NZ_CP029289.2	WP_110269260	DFR85_RS16700	36830667	159827	160666	840	-1			SIS domain-containing protein				0	Unknown	NA	AgaS| SIS| SIS_PHI| SIS_RpiR| GutQ	SIS	Fructoselysine-6-P-deglycase FrlB and related proteins with duplicated sugar isomerase (SIS) domain [Cell wall/membrane/envelope biogenesis]| SIS domain| Hexulose-6-phosphate isomerase (PHI)| RpiR-like protein| D-arabinose 5-phosphate isomerase GutQ [Carbohydrate transport and metabolism, Cell wall/membrane/envelope biogenesis]	SIS domain	MSDKIDYIKIINEELNTQYKIKADINLDSAYVTGAGDSFAASLVIEGKTNGRFRAIDPYDALTYNELDKPLIIVSVSGKPISNIKLAKKFSKKVKIITITANENTELAKLSDLIIKIPYSSKYQLPGTLSFLMSLSALYSIANIEEDKGTDDPFPLCNPFFIGKGENFGIAFYAYLKIAEIFGQKSNYERLEQFCHSPIFSSKNGNVIILSSNDKRERKLYSLIDFTNVYATKCEGAFCNTRTIIRSVLNEMQKKNWNKIYFLEDKKILDVSSKMIYNE	180000000	174000000	173000000	199000000	295000000	300000000	294000000	299000000	248000000	266000000	258000000	250000000	350000000	351000000	324000000	285000000	-0.713	0.495	-0.218	0.849	0.136	0.354	6.62e-07	2.93e-05	0.0141	2.11e-07	0.106
179	NZ_CP029289.2	WP_110269261	DFR85_RS16705	36830668	160737	161870	1134	1			amidohydrolase				0	Cytoplasmic	NA	SsnA| PRK08393| ATZ_TRZ_like| PRK06038| PRK06380	NA	Cytosine/adenosine deaminase or related metal-dependent hydrolase [Nucleotide transport and metabolism, General function prediction only]| N-ethylammeline chlorohydrolase| TRZ/ATZ family contains enzymes from the atrazine degradation pathway and related hydrolases| N-ethylammeline chlorohydrolase| metal-dependent hydrolase	NA	MKVLIKAGLALTKDSPLRDIYIGINNEKIEVISKDEPEDYDDAELSIGGLDRLVSPGFISIQTFLSLYPFRYRIFSGKLNVNDIVSVMDEKDVYYFSLLAGYHLLKTGITKIITADPKPEHAARALMTIGLKPIIAVSVGCSWSSSDWKREFKALYSRWSTKEENRVIIKLCDEDEAEEVFGISNEYKIPVLVDRSINLSRFKEIPRNIIALGGGSRKDLEIIRKENLGLSFTPSYEICKFTLGSYMPSISLDSTPRYDIRTEMGIAASRLLLTSEEAYKAATIWGYKQVGITEGIERGSLTDLIIFEVNEPPSFPLDKESPFESIIYSSYNLETAIVGGEAILDGGVPLNIGIKDIEEANKRIEEIDEKYRNMEKD	857000000	818000000	866000000	779000000	906000000	845000000	912000000	936000000	1140000000	1070000000	1030000000	1180000000	1140000000	1100000000	1210000000	1190000000	-0.117	0.412	0.295	0.483	0.367	0.0711	0.115	4.87e-05	0.000696	1.63e-05	0.000114
180	NZ_CP029289.2	WP_110269262	DFR85_RS16710	36830669	161839	162600	762	1			class I SAM-dependent methyltransferase family protein				0	Cytoplasmic	K15429	Trm5| Met_10| COG4076	Met_10	tRNA G37 N-methylase Trm5 [Translation, ribosomal structure and biogenesis]| Met-10+ like-protein| Predicted RNA methylase [General function prediction only]	Met-10+ like-protein	MKNIEIWKRIEIVGDIAIIGIPFNEEPSDLIDYAKLLLQEYKYIKSVWGRFRNTSGEYRLPEYHYLAGEKRSYTLYKENGCTYFLDFTKVFFSQTLSYEHLRIAKQVRKNEIIINMFAGFGPFSILADKIGYPQKVYSIDINPYAYYFMNCNININKTYDVIPIYGDAFKKIYSLEDANRIISPLPEKHKEAYEVALQKVKKDGIINLFVEVEVKKGENPIKVAMKEYPKSIFGRIVRSVNPRKYHVILDIKP	0	0	0	0	0	0	0	0	0	0	0	0	0	0	0	0	-	-	-	-	-	-	NA	NA	NA	NA	NA
181	NZ_CP029289.2	WP_110269263	DFR85_RS16715	36830670	162635	162862	228	1			hypothetical protein				0	Cytoplasmic	NA	NA	NA	NA	NA	MNIDKMILGYNLSQKKKVTIGNYMIKFHRRKVSKKQYDYLYVIEIFFMNSLIKRGIFSEYGNAVDFAGEFLYSLL	NA	NA	NA	NA	NA	NA	NA	NA	NA	NA	NA	NA	NA	NA	NA	NA	-	-	-	-	-	-	NA	NA	NA	NA	NA
182	NZ_CP029289.2	WP_110269264	DFR85_RS16720	36830671	162962	164245	1284	1			glutamine synthetase family protein				0	Cytoplasmic	K01915	GlnA| Gln-synt_C| GlnA3	Gln-synt_C	Glutamine synthetase [Amino acid transport and metabolism]| Glutamine synthetase, catalytic domain| Glutamine synthetase type III [Amino acid transport and metabolism]	Glutamine synthetase, catalytic domain	MSRDDVIETLKSGRIDYVRVEFIDILGNVRGRSLRRAEFENLILKEEGVPYPESLVLLDYKDAPIKTRYEDIIAQPDPSTFVVLPYLERTARVLSYLTYPDLTPSQYCSRGLLRKATQKLEEVGYKLNVAFEPTFYLLKSDDGNIIPADYGKAFSPEGLMEEQGFLRDMIKSLEQVGVQVEMVNKHYGPGQYEITFSNKEALQASDSLVTAREVIRDVARIYNTFATYMPKPFSDKPGSSMDIYFSLEGIDGKKAIDTNDTKGLGLSKSAYSFIAGIMEHLSGILAFAAPTINSYKRFKEIITPTLPGIGTERHYIIRIPSNFRDTNLLEFRLADPLSNSYLLLSSIIFSGIDGIEKNLDIEPNAIMGNIPTNINEALEKLDKDNYLKYTLGSDLISSF…	933000000	1020000000	1060000000	1190000000	1160000000	1210000000	1200000000	1220000000	1040000000	996000000	1100000000	1060000000	1690000000	1600000000	1690000000	1480000000	-0.194	0.00221	-0.192	0.624	0.43	0.621	0.0306	0.981	0.0312	6.73e-06	0.000116
183	NZ_CP029289.2	WP_110269265	DFR85_RS16725	36830672	164245	165243	999	1			alcohol dehydrogenase catalytic domain-containing protein				0	Cytoplasmic	NA	AdhP| arabinose_DH_like| 6_hydroxyhexanoate_dh_like| hydroxyacyl_CoA_DH| Zn_ADH5	ADH_N| ADH_zinc_N	D-arabinose 1-dehydrogenase, Zn-dependent alcohol dehydrogenase family [Carbohydrate transport and metabolism]| D-arabinose dehydrogenase| 6-hydroxyhexanoate dehydrogenase| 6-hydroxycyclohex-1-ene-1-carboxyl-CoA dehydrogenase, N-benzyl-3-pyrrolidinol dehydrogenase, and other MDR family members| Alcohol dehydrogenases of the MDR family	Alcohol dehydrogenase GroES-like domain| Zinc-binding dehydrogenase	MKAAVFETQGKPLVIKDVKAPIQTNDGIVLKVLATGLCHGDVHIIMGDWQGDLDIKTPIILGHEIVGEVVTDGKKVKKGDMVLVYNAFGCNSCKYCKLGYYQYCEKVKVLGVHENGGFAEYVKVPDENNLIKVEGNPFSLAPLADAGITAYNASEGIQNGDKVAVLGTGAVSMLAVQILKFFGAEITVVGRNPLKLSKMQEIGINEIIFSRGEYAKDLSEKSTTRKFDYILDFIGNELTLDDVSWMLSRMGELRIIGEFGGTLRIPEQLIVLRGLRVKGILYGKMEHLTNVIKLFQEGKIRTFPILYRLDEINSAINDLMSGRVIGRAVIVP	70700000	81400000	70300000	77700000	52600000	34600000	43400000	48100000	32200000	41100000	40700000	46300000	134000000	111000000	125000000	130000000	0.762	-0.914	-0.152	0.736	1.5	1.65	0.000133	2.94e-05	0.321	0.000284	1.41e-07
184	NZ_CP029289.2	WP_110271729	DFR85_RS16730	36830673	165230	166234	1005	-1		RtcA	RNA 3'-terminal phosphate cyclase				0	Cytoplasmic	K01974	PRK04204| RNA_Cyclase_Class_II| RNA_3prim_cycl| RCL1| RTC	RTC| RTC_insert	RNA 3'-terminal phosphate cyclase| RNA 3' phosphate cyclase domain (class II)| RNA 3'-phosphate cyclase| RNA 3'-terminal phosphate cyclase [RNA processing and modification]| RNA 3'-terminal phosphate cyclase	RNA 3'-terminal phosphate cyclase| RNA 3'-terminal phosphate cyclase (RTC), insert domain	MLEIDGSFGEGGGEILRTSLSLAVVTKTPFRIFNIRSKRSKPGLQRQHLAAVKIMKQLCNAETRGDFLGSQELEFTPKDTLDEGEITYDVGSAGSVTLISVSVIPVIINKKIRITLIGGTDVPKAPTIDYIRLVYMKILELIGIHGEVKVIKRGHYPRGGGIISIENFRGYPNKFNITEFGKLEKILGIAHVSSLPLNIAEREKDSAIKILSNISNNIDIELDIRDNESEGTGITLAAYGKSIIGADSLGEKGKRAEKVGEEAARTLITELNSGAAVDSHMSDMLMIYAALYGGIFSGAKLTKHAITNYEIIKKFIKNRSIEIEGNSPFIFKAL	167000000	160000000	151000000	143000000	254000000	247000000	258000000	267000000	171000000	166000000	153000000	158000000	184000000	172000000	200000000	154000000	-0.726	0.0625	-0.664	0.189	-0.537	0.127	1.69e-06	0.515	3.4e-06	0.0584	3.05e-05
185	NZ_CP029289.2	WP_110269266	DFR85_RS16735	36830674	166248	166673	426	1			hypothetical protein				0	Cytoplasmic	NA	NA	NA	NA	NA	MRVKIKPLLNIIGHEELYVIPIKRNGDYLLCLNFYEDIIGGTLARLVIVLDKYNEINSIKVIEGDKGIVEVFGIKEDFDLLKKQIRLPKILVSTRIPFFINIKIKNQPETLDRGITGYLNYVKKYGEIKPLNLNLDLEILV	65700000	69500000	67700000	89900000	122000000	132000000	120000000	146000000	85900000	102000000	83400000	78800000	107000000	83400000	84400000	118000000	-0.836	0.263	-0.573	0.419	-0.417	0.157	7.04e-05	0.107	0.00158	0.0164	0.0132
186	NZ_CP029289.2	WP_110269267	DFR85_RS16740	36830675	166656	167705	1050	-1			DNA polymerase IV				0	Cytoplasmic	K04479	PRK01216| PolY_Pol_IV_kappa| PolY| DinP| PRK02406	IMS| IMS_HHH	DNA polymerase IV| DNA Polymerase IV/Kappa| Y-family of DNA polymerases| Nucleotidyltransferase/DNA polymerase involved in DNA repair [Replication, recombination and repair]| DNA polymerase IV	impB/mucB/samB family| IMS family HHH motif	MIVALADLDYFFAQVEEIMNPSLKGKPLAVCVFSGRTKDSGAIATSNYEARKLGIKSGMPIIMAKKIAPDTIFLPMRKDLYKQVSSRVMKILENFSDRIEVASIDEAYLDITKKVKSYSDIMELGKKIKEEVKMREGLTITVGIAPNKVFAKIMADMSKPDGLGILRDNDVNNFINSLDIGKVPGIGKVLEDRLREIGINYLGDVLKVDFLTIKNKIGKAKANYLLSLANNSYDEPVRPRISKHKGRYVTLSKNTRNIEIILPFLKKAIDEAYNKIDGLPKSIAVVTIMNDLDIISREKSFPYGIDREKALQESLLLLKKILEDDNRQVRRVGVRLGKIYKSSTLDKYF	0	136000000	0	0	0	0	0	0	0	120000000	84400000	78400000	0	0	0	0	-0.3	1.37	1.07	0.116	-0.184	-1.25	0.713	0.0955	0.174	0.9	0.832
187	NZ_CP029289.2	WP_110269268	DFR85_RS16745	36830676	167702	168547	846	-1			PfkB family carbohydrate kinase				0	Cytoplasmic	K00852	ribokinase_group_A| RbsK| ribokinase| KdgK| D_ribokin_bact	PfkB| PfkB	Ribokinase-like subgroup A| Sugar or nucleoside kinase, ribokinase family [Carbohydrate transport and metabolism]| Ribokinase catalyses the phosphorylation of ribose to ribose-5-phosphate using ATP| 2-keto-3-deoxygluconate kinase (KdgK) phosphorylates 2-keto-3-deoxygluconate (KDG) to form 2-keto-3-deoxy-6-phosphogluconate (KDGP)| ribokinase	pfkB family carbohydrate kinase| pfkB family carbohydrate kinase	MKPIHLAVGKFNVDVIVKVNKIPEIDFSLNTDVFEILPGGSATNYCVAVTRLGHTSKLLSKVSKTEIVKPLMAHLAEEGVGLDLVEEINSPPNYALILLRENGNISMIRRTSNSLLPTAEDVAKYNRIFDVTHFASIPANVISKVSKLITYDPGAYSKAYEGEKVDILFVNKKEYADVKNKINAKLTVIKKGSEGAMIYGDDEECYSEALKTDVIDTTGAGDVFDAAFNVFYLNGNNLEDVLRYANVSAGLKVSRIGGTSSPTLEEVVQTLKKVKINAKCR	544000000	538000000	507000000	526000000	600000000	597000000	593000000	513000000	470000000	419000000	461000000	417000000	514000000	511000000	553000000	562000000	-0.12	-0.261	-0.381	0.0162	-0.104	0.277	0.134	0.00417	0.000163	0.86	0.193
188	NZ_CP029289.2	WP_110269269	DFR85_RS16750	36830677	168683	170026	1344	1			RuvB-like domain-containing protein				0	Unknown	K07472	TIP49| TIP49| TIP49_C| RecA-like_protease| AAA	TIP49| TIP49_C	DNA helicase TIP49, TBP-interacting protein [Transcription]| TIP49 C-terminus| TIP49 AAA-lid domain| proteases similar to RecA| The AAA+ (ATPases Associated with a wide variety of cellular Activities) superfamily represents an ancient group of ATPases belonging to the ASCE (for additional strand, catalytic E) division of the P-loop NTPase fold	TIP49 P-loop domain| TIP49 AAA-lid domain	MVEIKEIRKVETEKASIHSHITGLGLDEKGKALPKGDGLVGQLEAREASGIVVQLIRQGKMAGKGVLFVGPSGTGKTALAVAIAKELGEGTPFNMLNASEIYSTELKKTEILTQAIRKSIGVRIREKRTVYEGEVKELRLKVAKSRLNPYSEVPREVEITLVTKDDQTKLTAGETVAEQIVRLGIRKGDVIWIDAETGNVVKEGKAKGSVQYDIGKTIDIPSGAVKKEKELVTTVSLHDLDLNVAAQSVSITAIFSLWTEREITQDVRKQVDTLVKDLINKGMGELLPGVLFIDDAHMLDIETYSFLTKALEADLAPILILATNRGITKIRGTDIESPHGIPLDLLDRLLIIPTKPYTPEEIKEIIKIRSDELEIEIEPTALEELTKIGSEESLRYAVQ…	3060000000	3060000000	3180000000	3470000000	987000000	1080000000	1180000000	1260000000	3390000000	3540000000	3400000000	3070000000	3200000000	3040000000	2680000000	2860000000	1.51	0.0694	1.58	-0.118	1.39	-0.187	2.24e-09	0.501	7.2e-10	0.266	3.13e-09
189	NZ_CP029289.2	WP_110269270	DFR85_RS16755	36830678	170091	170528	438	-1			NUDIX domain-containing protein				0	Cytoplasmic	K03574	CoAse| NUDIX| Nudix_Hydrolase| YjhB| Nudix_Hydrolase_15	NUDIX	Coenzyme A pyrophosphatase (CoAse), a member of the Nudix hydrolase superfamily, functions to catalyze the elimination of oxidized inactive CoA, which can inhibit CoA-utilizing enzymes| NUDIX domain| Nudix hydrolase is a superfamily of enzymes found in all three kingdoms of life, and it catalyzes the hydrolysis of NUcleoside DIphosphates linked to other moieties, X| ADP-ribose pyrophosphatase Yjh…	NUDIX domain	MDCQAAVVLIVSENKFLIIKRAERKGDPWSGDMGLPGGHVKSGESCVDAALRECKEEIGFEPKIVGFLGYYFPNNVKIKVAVFLGKYENEKIKIDNNEISKYFWISREDLVEQDGAYLYNNYRIWGMTFRILRDYFKNFNNIHLL	65300000	61900000	58400000	60900000	43000000	0	44800000	78800000	41800000	57000000	49100000	43100000	36300000	27800000	52900000	46900000	0.575	-0.378	0.198	-0.63	-0.0549	-0.252	0.13	0.328	0.601	0.114	0.897
190	NZ_CP029289.2	WP_110269271	DFR85_RS16760	36830679	170535	171965	1431	-1		NadB	L-aspartate oxidase				1	Cytoplasmic	K00278	NadB| nadB| PRK08071| PRK07512| PRK07395	FAD_binding_2| Succ_DH_flav_C	Aspartate oxidase [Coenzyme transport and metabolism]| L-aspartate oxidase| L-aspartate oxidase| L-aspartate oxidase| L-aspartate oxidase	FAD binding domain| Fumarate reductase flavoprotein C-term	MIYVIGNGIAGLSAAISLFNSGYKVTVITKNITGGSTYIAKGGLAAAVGENDSPEIHAKDTIIVGDGLCDEKAVSYVTKEAPLAVEILEKWGFRFASDLRLEGGHSRRRVLHKTDETGRDIYDFLMYKAKQLGIQLVEDRVKSLKVENNEIKGFITERRGEISADKIILATGGYGYLYKYSSNQSTNIGDGMAIAFRAGAFLADMEFVQFHPTVTALDDETFLLTETLRGEGAKIINDKGERFTFKYHEKGELAPRDVLSRAIYSEYLKGNKVFMDLSNIENFEEKFPVVNNYLKRHNLSVIDKIPIFPGAHFVDGGIRVNTRGETNIEGLYAIGEVSDTGLHGANRLASNSLAEGLVFGINISNYIDKWEGLYFNDGEIYSLQLTNGNLIDINEIRTI…	0	0	0	0	0	0	0	0	156000000	165000000	46400000	188000000	227000000	208000000	188000000	90500000	0.188	2.25	2.44	2.71	2.9	0.46	0.731	0.000576	0.000224	0.00016	4.96e-05
191	NZ_CP029289.2	WP_110269272	DFR85_RS16765	36830680	172082	172813	732	1		ESB1	substrate-binding domain-containing protein	Extracellular solute-binding protein ESB1	Extracellular solute-binding protein	Extracellular solute-binding protein	0	Cytoplasmic	NA	ModA| SBP_bac_11| PBP2_YvgL_like| PBP2_ModA3_like| PBP2_ModA_WtpA	SBP_bac_11	ABC-type molybdate transport system, periplasmic component [Inorganic ion transport and metabolism]| Bacterial extracellular solute-binding protein| Substrate binding domain of putative molybdate-binding protein YvgL and similar proteins| Substrate binding domain of molybdate binding protein-like (ModA3), a member of the type 2 periplasmic binding fold superfamily| Substrate binding domain of Mod…	Bacterial extracellular solute-binding protein	MDLTLPLFDTLEDLWGDINGIKMSFAGNQWFVSKALISLLNSKGYKVYLETIPPGVVRKRAEGESLKIGNLEITFNPEIISLPPSMMDGLKIREKFDYVENEIVIVYTKNEINDWCEVLGKRIAIPNPKTEGIGKNFMELYQENCGNYEELANSGVYITMVHHREIPHMLKLGDIEAGIMWKTEAMYWGFKYSIPSKNRISKLSFALLENSSEKARQVYDILKSNEVKAIYEKFGFRWIKGSP	626000000	588000000	487000000	533000000	994000000	1050000000	1040000000	860000000	738000000	659000000	657000000	593000000	830000000	871000000	798000000	810000000	-0.822	0.247	-0.575	0.573	-0.25	0.326	2.25e-06	0.033	6.42e-05	0.000124	0.0273
192	NZ_CP029289.2	WP_110271730	DFR85_RS16770	36830681	172797	173444	648	-1			DUF3834 domain-containing protein				0	Unknown	NA	DUF3834| TauA| PBP2_peptides_like	DUF3834	Protein of unknown function (DUF3834)| ABC-type nitrate/sulfonate/bicarbonate transport system, periplasmic component [Inorganic ion transport and metabolism]| Peptide-binding protein and related homologs	Protein of unknown function (DUF3834)	MKVLAAPGPVSYPIIASKMKNKDIQIVFGKDGNNDVDVILDSTVSLVRRNLKIDYITIKGLMVISPDIGKKIGVWRKGSAADVLTRVLLREKKINAELIYANEMQELVKMLKEKNIDSAVLSSAVAKGKSFEELLNIPGSCGAKVYKNEDEFIRLYTEGIELIKEDPEGSSEFIASTLPMSVPKDFIIGSMKNSVLEINRLHDDTRFANLIKDFL	179000000	222000000	205000000	189000000	24800000	53000000	58900000	35200000	60200000	61900000	48700000	60400000	331000000	327000000	198000000	370000000	2.29	-1.78	0.502	0.591	2.88	2.37	1.48e-06	2.04e-05	0.0847	0.057	1.12e-07
193	NZ_CP029289.2	WP_246252960	DFR85_RS16775	36830682	173533	174486	954	-1			PTO1314 family radical SAM protein				0	Cytoplasmic	NA	rSAM_PTO1314| SkfB| DUF3463| PRK05301| SCM_rSAM_ScmE	Radical_SAM| Fer4_12| DUF3463	archaeal radical SAM protein, PTO1314 family| Radical SAM superfamily enzyme, MoaA/NifB/PqqE/SkfB family [General function prediction only]| Domain of unknown function (DUF3463)| pyrroloquinoline quinone biosynthesis protein PqqE| SynChlorMet cassette radical SAM/SPASM protein ScmE	Radical SAM superfamily| 4Fe-4S single cluster domain| Domain of unknown function (DUF3463)	MKSNKKLPLIAGHKLLYSCNLRCKMCPFWRRKDEKLLDLNDEIKMMKKLADAGVIFMGFEGGEPLLRRDLPEILKESHDRFHTSLVTNGILLKNKIDSIKKNLDFLFVSIDGIGEVHDSIRGVEGAFEKSLEGIKVASQYVPTDISFTITSENMNEAVKIVKLAEDLNVSVNFQVAYNYSTADKLSPDFIELRSILEQLLELKKSGAPITNSREYFESIINSWYRKIPWECKPWLTINIDPQGRVVLPCYVLNEYNGSVYVWDTDIEDLWEKYEWDKYYSCNKCGLSCYLEPSLFSWSNPSMVKERIIDGIISLMTR	0	0	0	0	0	0	0	0	0	0	0	0	0	0	0	0	-	-	-	-	-	-	NA	NA	NA	NA	NA
194	NZ_CP029289.2	WP_110269274	DFR85_RS16780	36830683	174607	175200	594	-1			hypothetical protein				0	Cytoplasmic	NA	NA	NA	NA	NA	MKFFKKFKKEKDVNIAIEVFSELSSSKLGRYLGYPILDLEIIEKDGEKGFIMEYLPDRAIPTVLNIEKLKEALAFEEWTLNIDLKEDHVLMKDNNAYIIDHGHTLTAWKPLYYIQQIINSKVSRFNLWSDYESFYSGVRNIKSIDFKTIEKILKETSKEILDLNFCSMYTQSVANEHIDLSLRILKYRLNILHNLFY	NA	NA	NA	NA	NA	NA	NA	NA	NA	NA	NA	NA	NA	NA	NA	NA	-	-	-	-	-	-	NA	NA	NA	NA	NA
195	NZ_CP029289.2	WP_110269275	DFR85_RS16785	36830684	175354	176229	876	1			mechanosensitive ion channel family protein				4	Cytoplasmic membrane	NA	MscS| MscK| MS_channel| PRK10334	MS_channel	Small-conductance mechanosensitive channel [Cell wall/membrane/envelope biogenesis]| Small-conductance mechanosensitive channel [Cell wall/membrane/envelope biogenesis]| Mechanosensitive ion channel| small-conductance mechanosensitive channel MscS	Mechanosensitive ion channel	MAYRNQSIKILLTLIILAIIAFSLHLISHYLITYVKPLAPYVNYVDLAIDAAIVGIGGYILIRILQKIISIYLLSKVETSTAHTLSLVLNIMLYSILVLAILAALGVNLTGAAIGGAIGGIAIGLAAQTFLSNILSGLMVTSSKTLRPGDAVSLSSWIWGSPIIGETQKVSILFTEVKTIYGNVVKIPNSAFLGNTVFTKLEGGNSLIYSFQVTLNADVAADQVLVKAQNYIKDDFTKLRLTFPEIYFSGKNGGTNTFTVILHFQNLIDLNKLLDLINKAFDKAYWDSKKQ	695000000	469000000	547000000	525000000	901000000	806000000	723000000	887000000	740000000	761000000	722000000	754000000	756000000	706000000	608000000	717000000	-0.579	0.428	-0.151	0.328	-0.25	-0.0995	0.000361	0.00418	0.245	0.0221	0.0609
196	NZ_CP029289.2	WP_110269276	DFR85_RS16790	36830685	176304	178199	1896	1			COG1361 S-layer family protein				2	Cytoplasmic membrane	NA	COG1361| NPCBM_assoc| COG1470	NA	Uncharacterized conserved protein [Function unknown]| NPCBM-associated, NEW3 domain of alpha-galactosidase| Uncharacterized membrane protein [Function unknown]	NA	MRYKALWKTLLVLFLIIINSEGIYLGFNQSSTFIGYAKPQTLIAPGETEVPITFSITNLGNTLYNVSITPLQIFPFYLYKYYNTTDIVNIPIWEHGQEINITFLYNINSTALDGVYKISLDINATNVTKIVSFSVPILGYVKITAQGVWGSLNSPLVVAPGETNLPLSIILVNEGNVEGYNVSITLNSTYPIKFEQKKVDIGYLPIGQPITATIYASIYNNASEGVYNIPITINYFKNSNEKTLISVPINGYENFSISALWGTQSSPMTASPGSENLPLTFIVKNLGNVLASNVSIFLKQAYPLKISQKYVSIGIIPAGEYNLATITASVYSNVTPGIYYIPVILHYFETNVTQYVPLLISSPKIAINILTLPPQIFPGFYDVRVSAIVLNYGNGIAEN…	201000000	125000000	177000000	282000000	232000000	277000000	384000000	293000000	354000000	334000000	264000000	301000000	286000000	261000000	191000000	328000000	-0.632	0.726	0.0945	0.475	-0.157	-0.252	0.0264	0.0144	0.736	0.1	0.572
197	NZ_CP029289.2	WP_110269277	DFR85_RS16795	36830686	178379	179134	756	1			helix-turn-helix domain-containing protein				2	Cytoplasmic	NA	HTH_ASNC| HTH_ARSR| Lrp| HTH_ICLR| HTH_AsnC-type	HTH_IclR	helix_turn_helix ASNC type| Arsenical Resistance Operon Repressor and similar prokaryotic, metal regulated homodimeric repressors| DNA-binding transcriptional regulator, Lrp family [Transcription]| helix_turn_helix isocitrate lyase regulation| AsnC-type helix-turn-helix domain	IclR helix-turn-helix domain	MKAILLLILPIIFSLASSAYNTVNINYNGHVIIYDTQSKELYIPPNARNLSINVKYVIENNTIILSSIPATISYYENFSGVISFSENFTSKIIIILPSYIKLSYISMSPISFKYYNDYFNLTFISKNITILYYVSGYTYTTEVSHNKISIFFIGFLVSLFSTTFLLFLLIKRNRVNINFEENTNTLDDRDKKIIEAIKNGADNLTRISEMTQLPRTTVYRRVKRLKSLGYLAEIREKGKVKYLVKGDKNEQ	0	0	0	0	0	0	0	0	0	0	0	0	0	0	0	0	-	-	-	-	-	-	NA	NA	NA	NA	NA
198	NZ_CP029289.2	WP_110269278	DFR85_RS16800	36830687	179124	179549	426	1			hypothetical protein				1	Cytoplasmic membrane	NA	NA	NA	NA	NA	MNNKLLLALFIISLLVLVYSTTELTSNIVIHKISRTQYYTFSYNYSQVILIHFKNFGDYTFHLNVTNNNINQVYAIVIVKPIMSPIILKRNVITLSSLNNTFVIFLHPGKYVLEIYISGIATKNLTVTQLRNYISITLYKS	NA	NA	NA	NA	NA	NA	NA	NA	NA	NA	NA	NA	NA	NA	NA	NA	-	-	-	-	-	-	NA	NA	NA	NA	NA
199	NZ_CP029289.2	WP_110269279	DFR85_RS16805	36830688	179555	179977	423	-1			hypothetical protein				0	Cytoplasmic	NA	PaREP1	PaREP1	Archaeal PaREP1/PaREP8 family	Archaeal PaREP1/PaREP8 family	MNLAEVILEVGKSSPQDLAEALEGKVDEKEVAKIRLESAKFYLEQAELNMSLPAAASEDLYKAILEGMKSLKSYLGISEDLRNAIPKISDILGDWIDEAWELGLKLHYEGYISENFEESDLQFYFVKVERFIENCEIAIS	NA	NA	NA	NA	NA	NA	NA	NA	NA	NA	NA	NA	NA	NA	NA	NA	-	-	-	-	-	-	NA	NA	NA	NA	NA
200	NZ_CP029289.2	WP_110269280	DFR85_RS16810	36830689	180061	181359	1299	-1			APC family permease				12	Cytoplasmic membrane	NA	PotE| AA_permease| AA_permease_2	NA	Amino acid transporter [Amino acid transport and metabolism]| Amino acid permease| Amino acid permease	NA	MVSLSKKLEPKENSIPKYLVISQSLSSIAPLGSVSAYLTFALASSLASTGLASIVGVFVYLLWVIIGYRYSKVIASTGGTYEFARQASGETIGSIAGWLYWISYAIYLPSVTTYLVGIVLPTVINFQSIYLSIIEVTIPIILTLLMISGIKPPLFYSLISSTIEVILIIILGFKVLIIKGFSLEPFFITVPQYDFWSGALAVAFTLAGGGASFFLGYEAKGKGKTIGSSYLIAFVIASIAVIFASYYEIAAAGYSNLGVTNLLNITEFPGFYISEKFMGFTFAFIIFIFTVNSLLGSAISAYVALSRLTYTLVSKNMLKSILTVFIFFLIFNVLGSITGQLQLIYYFTTEISLITLFASHSIVSAVYPFFIRKISKISFIDILLAISSSGIMMYGIYSN…	0	0	0	0	0	0	0	0	0	0	0	0	0	0	0	0	-	-	-	-	-	-	NA	NA	NA	NA	NA
201	NZ_CP029289.2	WP_110269281	DFR85_RS16815	36830690	181384	181623	240	-1			hypothetical protein				2	Cytoplasmic membrane	NA	NA	NA	NA	NA	MNILIPAIIGGFFITTAFITFFIIKKPKLGDTLIFYSIYAGYYMGLILYYFHMIVLAIITAFLIIMPIIVWKFLKKLYI	NA	NA	NA	NA	NA	NA	NA	NA	NA	NA	NA	NA	NA	NA	NA	NA	-	-	-	-	-	-	NA	NA	NA	NA	NA
202	NZ_CP029289.2	WP_246252961	DFR85_RS16820	36830691	181715	182080	366	1			hypothetical protein				4	Cytoplasmic membrane	NA	NA	NA	NA	NA	MIRYSYYLLGSSISLFIGGIMLIGKVPLILTISTLIIVIFLIYLAYSINSKKKKALINLGLVLGILSIIISATSPAHFNALKQFGNGYYITILDILMILGFYGFPLAYIIEWLTQMKKSKV	NA	NA	NA	NA	NA	NA	NA	NA	NA	NA	NA	NA	NA	NA	NA	NA	-	-	-	-	-	-	NA	NA	NA	NA	NA
203	NZ_CP029289.2	WP_110269282	DFR85_RS16825	36830692	182108	182572	465	1			AAA-associated domain-containing protein				0	Cytoplasmic	NA	COG4754| AAA_assoc_C	AAA_assoc_C	Uncharacterized protein [Function unknown]| C-terminal AAA-associated domain	C-terminal AAA-associated domain	MKIVDPGARVADLLGLLSILQNTFNGKTDLYQLEKEMEVDLDDLMPIVYTASYLGFITVGEGDIIISDKGIDFLNSNIKKRKEILKESLLDVEPFATAKDLKSFTLEELKDSLEKKGINIYNSPEGLYDLQITLSEWGIYSGFISRHNDIYKIN	707000000	912000000	798000000	1200000000	802000000	836000000	929000000	859000000	710000000	876000000	881000000	812000000	922000000	842000000	871000000	1550000000	0.0517	-0.118	-0.0665	0.191	0.243	0.309	0.826	0.609	0.773	0.419	0.276
204	NZ_CP029289.2	WP_110269283	DFR85_RS16830	36830693	182775	183515	741	1			VIT1/CCC1 transporter family protein				5	Cytoplasmic membrane	K22736	VIT1| Nodulin-21_like_3| Ccc1| Nodulin-21_like_2| Nodulin-21_like_1	VIT1	VIT family| Nodulin-21 and CCC1-related protein family| Predicted Fe2+/Mn2+ transporter, VIT1/CCC1 family [Inorganic ion transport and metabolism]| Nodulin-21 and CCC1-related protein family| Nodulin-21 and CCC1-related protein family	VIT family	MQESQKEPVIHYTEEADTFRTKVFGIQDGLIGVGSITIGAAGFSHDPLIVVVMGLIATIGQGFSMGIGEYISTRVRMQVIANEIKKENYEINNFPEKERDELIGFYMRKGLGKEESEKIADIVMKDKKVTLNEMMMHELRIFPEEFENPIKLGFLMSLYLIIGGIVPLVPFILSIFIKFDFYYALLSSVAIIIATLGIFGSLATKYTGLHKSRGALEQISVGIIALIGSYLGGLILAHFIPISYLP	0	0	0	0	0	0	0	0	0	0	0	0	0	0	0	0	-	-	-	-	-	-	NA	NA	NA	NA	NA
205	NZ_CP029289.2	WP_110269284	DFR85_RS16835	36830694	183499	184422	924	-1			MBL fold metallo-hydrolase				0	Cytoplasmic	K07022	PRK04286| COG2248| Lactamase_B| YycJ-like_MBL-fold| BaeB-like_MBL-fold	NA	hypothetical protein| Predicted hydrolase, metallo-beta-lactamase superfamily [General function prediction only]| Metallo-beta-lactamase superfamily| uncharacterized subgroup which includes Bacillus subtilis YycJ and related proteins| Bacillus amyloliquefaciens BaeB and related proteins	NA	MIIEPLAFESLGVRSQATFIETKDIRILIDPAVSLAPRRYGLPPHQKEVDKLSELAKIVTEKARLADVIIVTHYHYDHHDPGYIIPRDIYKNKKVFIKDPKNMINNSQRRIRAPKFLNSIKSLPSSIEVAEGKKIEIGSTKIFFSNAVPHGADERLGYVVQVGIRDGDQTLLITSDIEGAPRDMHIKFTEELKPNTIIIDGPLSYLLGYALKQEDLDKSIDNLEHIVKEGLETMIVDHHVLRDINYKSVLSRVYEVAKSVNARVITAAEYLNKEPEILEARRKELFKEENKPARIPRNLAEILKVDS	231000000	209000000	184000000	189000000	36300000	50800000	42800000	57500000	103000000	110000000	114000000	113000000	273000000	274000000	244000000	274000000	2.13	-0.881	1.25	0.394	2.53	1.27	2.24e-09	1.91e-05	3.64e-07	0.013	2.63e-10
206	NZ_CP029289.2	WP_162582545	DFR85_RS16840	36830695	184651	186024	1374	1			AAA family ATPase				0	Cytoplasmic	K03496	CbiA| FlhG| Mrp| AAA_31| BcsQ	AAA_31	CobQ/CobB/MinD/ParA nucleotide binding domain| MinD-like ATPase involved in chromosome partitioning or flagellar assembly [Cell cycle control, cell division, chromosome partitioning, Cell motility]| Chromosome partitioning ATPase, Mrp family, contains Fe-S cluster [Cell cycle control, cell division, chromosome partitioning]| AAA domain| Cellulose biosynthesis protein BcsQ [Cell motility]	AAA domain	MSTSEVYRITILGIKGGVGKSTTALSLGKALAMNSKNVLLVDRDLIGYSSYIMGIRDKGILAKVVDDEDNFGNSYKEIAINEGTLGVIKLFGDGDRFQDDIDKIHKNKYLMEQFSLLYKRFLVYRKYDYYIIDNPPLVTSNSEVAKHELQVFYSLFENAKNLRIYITNYSENSIQNTIDYIKNIEGNTTYPGIPLSFIINLVPNTYDELQHAKDKMKKIISNLNIAFGLVIPLNEKLINFSGNIVEIPIPEEINELAINIIDKKFADHKILSVAPKSLENILNSNSVILIEGVPNSKKTNLILNISKTLNNRKKVIILVSTNDRIYDIFKRNDINFINISILPKYREERFVIKNISDVIKLSKRLSNEILDEIKDIDNPAIILHRTNDITPASNCCDLH…	58000000	52300000	68300000	62100000	39300000	41900000	38400000	25000000	37800000	68000000	57900000	50200000	34100000	35300000	30700000	40300000	0.756	-0.196	0.56	-0.778	-0.0215	-0.582	0.00243	0.383	0.0153	0.00271	0.93
207	NZ_CP029289.2	WP_110269286	DFR85_RS16845	36830696	186021	187526	1506	1			glycosyltransferase				6	Cytoplasmic membrane	K00694	CESA_CelA_like| BcsA| CESA_NdvC_like| CESA_CaSu_A2| bcsA	Glyco_trans_2_3	CESA_CelA_like are involved in the elongation of the glucan chain of cellulose| Glycosyltransferase, catalytic subunit of cellulose synthase and poly-beta-1,6-N-acetylglucosamine synthase [Cell motility]| NdvC_like proteins in this family are putative bacterial beta-(1,6)-glucosyltransferase| Cellulose synthase catalytic subunit A2 (CESA2) is a catalytic subunit or a catalytic subunit substitute …	Glycosyl transferase family group 2	MKVANLIFSLSPFFVSTIFTYITFVSFATAIIAFGIWISMVVGFYIFLDFFILSIRSKKYSVKLVGKETRYKVAAFVTSFNEDPKIVEGTLMSIKTAIGNLGNVFLLDDSTNNKISTELKNFCNKNDIIYLHREKRRGYKAGAINDALKNISEKYDFVAIFDADQRPVEDFFKQVLPYFSDPAVALVQVPQNYSEINSGIASGAKYQQEPFLRIIMRGRSMSSAFSLGSGSVFRISALKDVGYMSENSVTEDAATSIKIHEKGYKSIYIDAPLIWYGEPPQDLNAYMIQQSRWAFGYFQLTKEIIFSNLDFSKFFDYFSGTLYWIKEGPITLIEFLAPIFFLMFKIPIMKINPVCYLLAYIPYLIFTIALFIFATRDKTEYGIKGFYFHQSVEYLEFPS…	NA	NA	NA	NA	NA	NA	NA	NA	NA	NA	NA	NA	NA	NA	NA	NA	-	-	-	-	-	-	NA	NA	NA	NA	NA
208	NZ_CP029289.2	WP_110269287	DFR85_RS16850	36830697	187547	188878	1332	1			DEAD/DEAH box helicase family protein				0	Cytoplasmic	NA	SSL2| SF2_C_XPB| DEXHc_RE| ResIII| rad25	XPB_DRD| ResIII| Helicase_C	Superfamily II DNA or RNA helicase [Transcription, Replication, recombination and repair]| C-terminal helicase domain of XPB-like helicases| DEXH-box helicase domain of DEAD-like helicase restriction enzyme family proteins| Type III restriction enzyme, res subunit| DNA repair helicase rad25	Xeroderma pigmentosum group B helicase damage recognition domain| Type III restriction enzyme, res subunit| Helicase conserved C-terminal domain	MVVLRYYKGLIISDSYAPGLEWNDELKNYVGFGYKYRDVLKYFKKSGIEIKDYVMQSLPFPLIKDSLKLREYQEKALDSWLKLKRGIIVLPTGSGKTAVALKAISVLKVSTIIIVPTIDLVNQWYDNILKFLRVSSGRIGGGYDEIKGITVITYDSAYTRIEEIGNRFYFAIFDEVHHLPSEGYSNIAEMLVSPYRLGLTATPEREDGRHVILPNIVGPEVFRIKPSQLAGKYLSQYEIEKIYVNLTDKEKEKYDELREKLNNFLKKKKFKLDSLRAFHRLLAMAGRDPEAREALMAWHESLKLSVNSEAKIDKLREILKDSEQDKIIIFTRDIDMCYRVSREFLIPAVTYKTPKDERNEILRKFKENKYRVIVVSNVFDEGVDIPDANLAIVLGGYGS…	0	36900000	0	40300000	0	0	12700000	0	0	49100000	0	0	0	43300000	0	0	1.23	-0.609	0.622	-0.193	1.04	0.416	0.0161	0.218	0.192	0.721	0.0365
209	NZ_CP029289.2	WP_110269288	DFR85_RS16855	36830698	188865	190310	1446	1			DUF790 family protein				0	Unknown	K09744	DUF790| COG3372	DUF790	Protein of unknown function (DUF790)| Predicted nuclease of restriction endonuclease-like (RecB) superfamily, implicated in nucleotide excision repair [General function prediction only]	Protein of unknown function (DUF790)	MLPSELSRYRIIGNNIVPLLASEEDISIASEIIKLFKVGDKLGNIQDGEKVLEQIYQYDSNLLKFIRGLYRIMLRKCTLTGESPIEPILIRRELFSKGPAINDKDRQKILNHVSNSLKIDAERFMYSDLDSEKVVSSIEDISPEKLLKEYNLSLLQTLLFKCYKIRVQVQDNWKEIARRIKWLGLMYFAYENPISIEIMGPATLLKLTEKYGRNIAILLPYILSSKNWKIEAEIVIGKNKRRIYKLELSNIDFIEYNKEKYEKEFDSSIEEKFYNDFKNSIKDWNIVREPEALVVNKHLFIPDFKVMKGNLSIYIEIVGFWTKNYIREKISKLKDTKAPILVLLNSELSKEDFEDFQVIKFKGKVNIAEVYKWLKDYERKNAKYEINYSLDKDIVSIKE…	115000000	112000000	126000000	123000000	0	45400000	39100000	35900000	56900000	52900000	49800000	48100000	96800000	88200000	83400000	0	1.71	-1.2	0.509	-0.534	1.17	0.664	1.22e-07	5.52e-06	0.00621	0.00631	5.13e-06
210	NZ_CP029289.2	WP_110269289	DFR85_RS16860	36830699	190307	190927	621	1			HAD-IA family hydrolase				0	Unknown	K01838	YcjU| HAD_2| HAD_PPase| HAD_ScGPP-like| Gph	HAD_2	Beta-phosphoglucomutase or related phosphatase, HAD superfamily [Carbohydrate transport and metabolism, General function prediction only]| Haloacid dehalogenase-like hydrolase| pyrophosphatase similar to Bacillus subtilis PpaX| subfamily of beta-phosphoglucomutase-like family, similar to Saccharomyces cerevisiae DL-glycerol-3-phosphate phosphatase (GPP1p/ Rhr2p and GPP2p/HOR2p) and 2-deoxyglucose…	Haloacid dehalogenase-like hydrolase	MIKAAIFDLDGTLVSTANVHKTAWELALKDLNISVNVKLDNLMGMRTIEIAKILGGDRYLELFNKKNEYYKDLVIKMAKPTPCAVEILKNLRENNIKIAIVTSSLKASAELSLSILNFSPDLLIAGDEVKNGKPNPEPVISALNKLMVKADETFAVGDTMQDIIAYNRSNIQKIYLVINDININREEAKNYGARIINTLCDLFKEI	88400000	120000000	86000000	99700000	38500000	41600000	43300000	41200000	33200000	44000000	42900000	35200000	59300000	64600000	41200000	58000000	1.25	-1.34	-0.0933	-0.828	0.42	0.513	3.09e-06	1.84e-06	0.587	0.000245	0.0193
211	NZ_CP029289.2	WP_110269290	DFR85_RS16865	36830700	191673	191858	186	1			DNA-binding protein				0	Cytoplasmic	K16640	7kD_DNA_binding	7kD_DNA_binding	7kD DNA-binding domain	7kD DNA-binding domain	MATKIKFKYKGEEKEVDISKVKKVWKVGKMVSFTYDDNGKTGRGAVSEKDAPKELLDKLGK	12500000000	25800000000	29000000000	31500000000	68300000000	76300000000	70800000000	72200000000	43100000000	37300000000	39900000000	42700000000	33500000000	27300000000	42000000000	29500000000	-1.62	0.804	-0.82	0.486	-1.14	-0.318	2.05e-05	0.00743	0.00548	0.0897	0.000493
212	NZ_CP029289.2	WP_246252962	DFR85_RS16870	36830701	191963	192313	351	1		TatA	twin-arginine translocase TatA/TatE family subunit				1	Cytoplasmic	K03116	TatA| tatAE| MttA_Hcf106| tatA| tatA	TatA_B_E	Sec-independent protein translocase protein TatA [Intracellular trafficking, secretion, and vesicular transport]| twin arginine-targeting protein translocase, TatA/E family| mttA/Hcf106 family| TatA/E family twin arginine-targeting protein translocase| Sec-independent protein translocase subunit TatA	mttA/Hcf106 family	MCYLRIDRMIGGNLSPTDLGIIILVAVLLFFGTSKIPELFRNMGKAVGEFKKGRLESEMEINQMQQTVPQTQVSQQPTQQTTPASSQANPQDLEKQIRDLQNQLEQLKKQQNQTTS	141000000	113000000	73100000	77900000	164000000	118000000	156000000	167000000	50500000	81600000	76500000	71200000	84100000	132000000	90400000	70700000	-0.619	-0.504	-1.12	-0.0887	-0.707	0.415	0.0328	0.0827	0.00071	0.778	0.0165
213	NZ_CP029289.2	WP_110271732	DFR85_RS16875	36830702	192373	192711	339	1			twin-arginine translocase TatA/TatE family subunit				0	Cytoplasmic	K03116	NA	TatA_B_E	NA	mttA/Hcf106 family	MLSNISDMIIIIIVGILLLGGEKDISGTVRNLGRTFQEFKKRQEEFRNELTREINNVGDIPRQAGQSLVNDVSSSYSRRYNSYNQEKINQLEEEIRKMQAELERLKKNGGKN	160000000	128000000	92600000	80200000	126000000	140000000	123000000	127000000	34700000	38600000	44300000	47100000	61200000	103000000	79900000	52700000	-0.214	-1.44	-1.66	-0.63	-0.844	0.812	0.41	5.7e-05	1.08e-05	0.0267	0.00372
214	NZ_CP029289.2	WP_110269292	DFR85_RS16880	36830703	192695	193555	861	1		TatC	twin-arginine translocase subunit TatC				6	Cytoplasmic membrane	K03118	TatC| TatC| tatC| TatC-Arch| tatC	TatC	Sec-independent protein secretion pathway component TatC [Intracellular trafficking, secretion, and vesicular transport]| Sec-independent protein translocase protein (TatC)| Twin arginine targeting (Tat) protein translocase TatC| Twin arginine targeting (Tat) protein translocase TatC, Archaeal clade| Sec-independent translocase component C	Sec-independent protein translocase protein (TatC)	MVARTEEIADQERPLLSHLRELALRLRRAFITLAIVFVILFAFDFRFITIYGYSIPIIYPNLFHSISTRLIVFFIHAELPPQLHLLNLNPFDTIYSSAYISFYFAFFVALPIIFKEIWGFISPGLYENERKLFRNIILPGITLFVAGSSFAYFIIVPFMMKFVLIFTQSLGVEPTLSLRAFISTLITLMLAVGLAFEFPLVMTILSYIGLVKAETWKKNWRWGVLGSFIIAWAISPGTTGGIIETTIGLILSALFFVGVAASSFAQKRRSASLELKQSLNSIKRNS	102000000	90800000	65300000	0	0	0	0	0	0	18100000	0	12800000	0	0	0	0	1.83	-1.74	0.0963	-1.37	0.469	0.372	0.000706	0.00122	0.835	0.00785	0.3
215	NZ_CP029289.2	WP_110269293	DFR85_RS16885	36830704	193558	193836	279	1			ATPase				0	Unknown	NA	ATP-cone| PRK09263| PRK08270	NA	ATP cone domain| anaerobic ribonucleoside triphosphate reductase| ribonucleoside triphosphate reductase	NA	MKIIKRDGSEEDIIYEKIVVSVLKTGASIEVARKIAFMVIGKLYMENKEKISAKELTSLILSFLRKENEEWYRNWIIFDKVVKKRETEKEIS	380000000	358000000	403000000	333000000	3570000000	2850000000	3150000000	3420000000	1610000000	1730000000	1850000000	1980000000	1040000000	1050000000	1040000000	915000000	-3.14	2.28	-0.856	1.46	-1.68	-0.824	1.03e-11	4.64e-11	9.87e-07	8.98e-09	9.21e-10
216	NZ_CP029289.2	WP_246252963	DFR85_RS16890	36830705	194054	194395	342	-1			transcriptional regulator				0	Cytoplasmic	K07108	COG2522	NA	Predicted transcriptional regulator [General function prediction only]	NA	MKKVIAPCEIASRDIIPAIRAIIVIGLYKKGTSQTQIASFLGITTAEVNYYIKGKRGNNEIINKLQSDVEFMDTVSSTVEKIINDTDVINLCTLCSIARKKILKDGSSCPFDW	109000000	134000000	120000000	0	0	0	51900000	0	131000000	0	131000000	143000000	0	0	0	0	1.42	0.151	1.57	-1.69	-0.269	-1.84	0.153	0.889	0.113	0.108	0.803
217	NZ_CP029289.2	WP_110271734	DFR85_RS16895	36830706	194450	194890	441	-1			GNAT family N-acetyltransferase				0	Cytoplasmic	NA	Acetyltransf_1| ArgA| Acetyltransf_3| Acetyltransf_10| RimI	Acetyltransf_1	Acetyltransferase (GNAT) family| N-acetylglutamate synthase or related acetyltransferase, GNAT family [Amino acid transport and metabolism]| Acetyltransferase (GNAT) domain| Acetyltransferase (GNAT) domain| Ribosomal protein S18 acetylase RimI and related acetyltransferases [Translation, ribosomal structure and biogenesis]	Acetyltransferase (GNAT) family	MNLNLQIRTASINDVEHIYNLYSSLSPDDLYMRFFSFKKITEEEIKNLISRKALVTLIAEIDNNIVGEASLYEDGEFSLVVSPNYRKMGIGTKLVEELVNQAMEHKLDKIKFYTLPDNIPMIKIGKKLGFSLKFDEDEVFGIKYIH	0	0	0	0	0	0	0	0	0	0	0	0	0	0	0	0	-	-	-	-	-	-	NA	NA	NA	NA	NA
218	NZ_CP029289.2	WP_110269294	DFR85_RS16900	36830707	195131	196465	1335	-1		Pyk1	pyruvate kinase	Pyruvate kinase Pyk1	Archaeal Entner-Doudoroff pathway; Adenine ribonucleotide biosynthesis, IMP => ADP,ATP; Guanine ribonucleotide biosynthesis IMP => GDP,GTP	C metabolism	0	Cytoplasmic	K00873	PykF| PRK05826| PRK06247| pyruv_kin| PRK06354	PK| PK_C	Pyruvate kinase [Carbohydrate transport and metabolism]| pyruvate kinase| pyruvate kinase| pyruvate kinase| pyruvate kinase	Pyruvate kinase, barrel domain| Pyruvate kinase, alpha/beta domain	MRKTKIVATLGPSSENKVKELSKYVNIFRLNFAHGDENSHKKYFDLIKDYAKDASILVDLPGPKIRIGDINGKLDLKSGDKIVFSEKEGIPVEDPLFYKAVKEGIYILLADGNIKVKIDKVDSDKVEATVIEGGILTSRKGINIPDIKLDSGITDNDLKLLNEALRLGADFIGLSFVISYKDVIKIKNMVKDKVWIISKIEKKSAVNDLHNIIRESDGIMVARGDLGVEIGLENLPFVQKKIIKLSKLNGKPVILATQVLESMVNSPMPTRAEVIDISNSISQGVDAIMLSDETAAGNFPIEAVKYLDNIITAVEKRVKTVRPPPKSSSDDAIAIAAVNVAEVSKSKIIAVHSRSGISAIRISRLRPKVPIIALCPNENIVKKLKLCWGVYPFYVREVR…	640000000	583000000	641000000	660000000	1060000000	1060000000	1110000000	1190000000	1040000000	1220000000	1170000000	1220000000	951000000	916000000	1090000000	881000000	-0.808	0.88	0.0718	0.601	-0.207	-0.279	5.55e-07	2.78e-07	0.438	1.95e-05	0.0317
219	NZ_CP029289.2	WP_110271735	DFR85_RS16905	36830708	196465	196971	507	-1			DUF1955 domain-containing protein				0	Cytoplasmic	NA	DUF1955	DUF1955	Domain of unknown function (DUF1955)	Domain of unknown function (DUF1955)	MGAEYRQLIKTLTNAKELIFNGHIKEGLDIIEKTVTPNNIKESNWVICNIIDAGNCNAVVSVLDSIGKMFDITACGNIKRVIKCYASVGKYGEFVDIAIDTLVSKGRKDQLDKILPDVGNNGKILLKLAQAYSKLKDQKKANELLRKACENGEKEGCENINQISTSFS	148000000	188000000	195000000	186000000	98900000	66200000	75300000	123000000	240000000	265000000	224000000	253000000	314000000	301000000	318000000	246000000	1.01	0.459	1.47	0.718	1.73	0.259	8.25e-05	0.0277	1.84e-06	0.00211	3.57e-07
220	NZ_CP029289.2	WP_110269295	DFR85_RS16910	36830709	197031	198113	1083	-1			FAD-binding oxidoreductase				0	Cytoplasmic membrane	NA	DAO| DadA| PRK11883| PRK00711| UbiH	DAO	FAD dependent oxidoreductase| Glycine/D-amino acid oxidase (deaminating) [Amino acid transport and metabolism]| protoporphyrinogen oxidase| D-amino acid dehydrogenase| 2-polyprenyl-6-methoxyphenol hydroxylase and related FAD-dependent oxidoreductases [Coenzyme transport and metabolism, Energy production and conversion]	FAD dependent oxidoreductase	MKVAIVGGGIIGLFTAYFLQKEGTDVTLYEKAELGSYSIHAAGLIEPYRFDKINSTEMIVKMLKYTIRGDTYIKSANKLWLTELIKELNKNPPKEAWNTLKEMAEFSLSQYKEMSEEKNDFDYFNDGLYEAYNDEKSLEKGIEEEKKSPFSVRFEVKELQGFAGAIYFPELSRISTEKFIKRISSEISKVKVINKEIASLDELNDFDSIVLASGIWTTKFINIPLTAFKGYGYRVNGNSKFKNAIVIVDDGVAISPLSDHIKITGGFDADFSFDSSRAELFLKKASKIVDINYIYEMDMGFRPCSPDGFPILGKKGKVTIATGACRLGWSYAPAMGKYAADLALDKIKSLGYMSRFIDNI	393000000	352000000	325000000	370000000	734000000	695000000	705000000	735000000	978000000	1210000000	1130000000	1320000000	659000000	659000000	511000000	570000000	-0.998	1.68	0.685	0.732	-0.266	-0.951	9.05e-07	4.26e-09	3.2e-05	3.44e-05	0.0328
221	NZ_CP029289.2	WP_110269296	DFR85_RS16915	36830710	198110	198763	654	-1			hypothetical protein				0	Cytoplasmic	NA	NA	NA	NA	NA	METRKKNLSRVLYGLRSINKATREKSWKEIEKISEFEPSYLYRYRGYLRSLLWNKLQGVREDAWSHLSIYKILSVDGIERSLSLSSDKLKITAWLHVADMINLGILDKGDVIAMRDHFWKLLKSYYPTIRKKAWNLFPILVKEGFFLEKDKNRFLEFLKNPKPSIRIKAWQKSILLLNMGFLSKEDIKNNIKYLNELLTKESNIKKIAQNILRGLNV	70200000	58100000	49800000	75500000	68700000	58900000	58300000	63800000	89700000	106000000	86900000	83200000	61200000	70500000	60500000	67100000	0.00675	0.541	0.548	0.0479	0.0547	-0.493	0.962	0.00147	0.00108	0.769	0.719
222	NZ_CP029289.2	WP_110269297	DFR85_RS16920	36830711	198766	198972	207	-1			MoaD/ThiS family protein				0	Cytoplasmic	K03154	Ubl_SAMP2_like| ThiS| PRK08364| ThiS| PRK06437	ThiS	ubiquitin-like (Ubl) domain found in small archaeal modifier protein (SAMP2)| Sulfur carrier protein ThiS (thiamine biosynthesis) [Coenzyme transport and metabolism]| sulfur carrier protein ThiS| ThiS family| hypothetical protein	ThiS family	MKVKVKLVRENTEKNVELNDKSSVKDLLRLLGYNVQGVVVLKDGIPIIEDEKIHDGDSFTIFLTASGG	NA	NA	NA	NA	NA	NA	NA	NA	NA	NA	NA	NA	NA	NA	NA	NA	-	-	-	-	-	-	NA	NA	NA	NA	NA
223	NZ_CP029289.2	WP_110269298	DFR85_RS16925	36830712	198996	199823	828	-1			hypothetical protein				0	Cytoplasmic	NA	NA	NA	NA	NA	MFICKNGIINDFTFYIDNENAILIRKTDILIKKQGINVRLCKDLDKNAVNILLSALKNGFYNIYYKGYLLIYNIGYGYGLYRILKINYIDDILSEKTIQLLNGKISQEEYEKCMTKLKNEKGLKGFTIVAIDEFSLLSENINWDLFSYKVDKLENCHEINAKISDKIEIGNLKFDIQKEAEFVDLAAFITLFNIINGKYIGNFEIKDGEGYIYKPFTEINITNIGNTRICGKIRLPKEKPCAFGDGISFYSDNTNTLNEVISDINKIKEISGKLK	36400000	31800000	32100000	41200000	36900000	25000000	0	37400000	12400000	13400000	0	0	55500000	51100000	48100000	0	0.0908	-0.899	-0.808	0.49	0.581	1.39	0.764	0.00575	0.0094	0.11	0.0496
224	NZ_CP029289.2	WP_110269299	DFR85_RS16930	36830713	199827	201524	1698	-1		GlgA	glycogen/starch synthase	Glycogen synthase GlgA	Glycogen synthesis		0	Unknown	K00703	GlgA| GT5_Glycogen_synthase_DULL1-like| glgA| GT4_PimA-like| Glycos_transf_1	Glyco_transf_5| Glycos_transf_1	Glycogen synthase [Carbohydrate transport and metabolism]| Glycogen synthase GlgA and similar proteins| glycogen synthase GlgA| phosphatidyl-myo-inositol mannosyltransferase| Glycosyl transferases group 1	Starch synthase catalytic domain| Glycosyl transferases group 1	MKRIESFWIPDKVDKVWMITFELLNIASMGGLGNAVYNLSKALVNNGINVTVIMPSHGRHLNDYYRNKLRLTEMPIAAIGNRKGSDGNSYPYKLGFEKGELDGIKIVLVKGLDYTSGKIMDSWEIYDYTMEKSALLARALESYVSSIQFNDIPSIIHVNDWHSVLAGVKAKFAFEERRIIVPLMYTIHLLNKVGAPWHFASEDWAGLENYDHYIWMVSRHVLYKTRTLWDMCDGKIEKFGCYEADSIASVSKNYLTYDVFQFVGNMMENKSCVTYNGTDWTIQEIEDYARKNLGTTNRKEIRSRLFSSLPNMKVIPDDYSSGNMLWNNRWRIGIRDDWTYEALQDGPLVIFTGRIVYQKGIDLLLRAFRQVVNEIWNAKLVVLGIPAGDYGLLQDVIDR…	3960000000	3360000000	3970000000	3840000000	5860000000	4970000000	5450000000	7550000000	4720000000	4960000000	4640000000	4780000000	3660000000	4030000000	3460000000	3890000000	-0.641	0.339	-0.302	-0.00776	-0.648	-0.347	0.000112	0.0144	0.0228	0.961	9.5e-05
225	NZ_CP029289.2	WP_110269300	DFR85_RS16935	36830714	201511	202857	1347	-1		GH57_1	glycoside hydrolase family 57 protein	Glucoamylase GH57_1	Glycogen degradation	Reserve degradation	0	Extracellular	K07405	GH57N_MJA1_like| Glyco_hydro_57| COG1449| GH57N_like| GH57N_APU	Glyco_hydro_57	N-terminal catalytic domain of a thermoactive alpha-amylase from Methanococcus jannaschii and similar proteins| Glycosyl hydrolase family 57| Alpha-amylase/alpha-mannosidase, GH57 family [Carbohydrate transport and metabolism]| N-terminal catalytic domain of heat stable retaining glycoside hydrolase family 57| N-terminal catalytic domain of thermoactive amylopullulanases	Glycosyl hydrolase family 57	MVERIIVGFEVHQPFRVRKDAFWNPRYTGSVFEKYFDMQLNKEIFERVKKKCYLPATNIILEEIENAENEGRDVKFFFSLSGTFIEQAEKWGKDVLDIFRILASTKKVEFLSQTYYHSVTSLWEDKYEWIDQIKSHKELIKEYFGQDPKIFENTELLTRKDLIQEAEKLGFKGYILEGKESNLKGKSPNYVYKLKDSKISLFFRNYKLSDDIAFRFSKRDWNQYPLTADKFSNWIKDSPGQSILIFVDYETFGEHHWPESGILDFLRWLPRELNKRGVKMVLPSELINEAYYETDIDTTSSWADVNKDETSWLGNLMQWAYDEAVKRSEMPSRELGNEFLKAWKYFTTSDNYYYLFTGGGGPGEVHSYFSSYSSPVDAFLNEFYAINSFLNDELKELKI…	2340000000	1830000000	1830000000	1820000000	1200000000	1010000000	1050000000	1200000000	2000000000	2200000000	2130000000	1910000000	1620000000	1850000000	1520000000	1750000000	0.806	0.0819	0.888	-0.21	0.596	-0.292	4.97e-06	0.491	1.55e-06	0.0874	8.51e-05
226	NZ_CP029289.2	WP_110269301	DFR85_RS16940	36830715	202892	204136	1245	1			NDP-sugar synthase				0	Cytoplasmic	K00966	GCD1| NTP_transferase| rmlA_long| GlgC| NTP_transferase	NTP_transferase	NDP-sugar pyrophosphorylase, includes eIF-2Bgamma, eIF-2Bepsilon, and LPS biosynthesis proteins [Translation, ribosomal structure and biogenesis, Cell wall/membrane/envelope biogenesis]| NTP_transferases catalyze the transfer of nucleotides onto phosphosugars| glucose-1-phosphate thymidylylransferase, long form| ADP-glucose pyrophosphorylase [Carbohydrate transport and metabolism]| Nucleotidyl tr…	Nucleotidyl transferase	MKWDPADIKVIIPIGGEATRLRPLTIETSKATVRLLNRPMIEFSILELAKQGVKEFIFGVRGYINYKSLFDTFKEGIGFSARYRIKPRVHFKYQPRVDSLGNADSVKINMEYYRIEDITLVIQGDNIFRINLKNLIDYHLNKNSIMTIVLKKWNNVEDFGVADLDNDMRIKRFVEKPKKEEAPSNLINTGIYVLSPKIMEIFNNEDVQKMREEGKMDFGKDIIPYLIENGYPVYGYEMNDVWFDVGTPDRYLDAMETLLATLSDQEIGGKRIDENKRIFVQGSSSDSIRRRNIIISKYKRGRLEIEGNALIGRHCQIGSNIFIQNSTVDNFSIIENDVKIIKSSIMDRTYIGKNVRIENSIIGRHSEIKDGTKIIDSVIGDDVTIGEESEIVRSRIYPH…	3270000000	3040000000	3370000000	2900000000	5370000000	5330000000	5870000000	6550000000	4390000000	4520000000	4080000000	4160000000	3660000000	3710000000	3520000000	2740000000	-0.875	0.448	-0.427	0.108	-0.768	-0.341	2.6e-06	0.00134	0.00158	0.39	8.79e-06
227	NZ_CP029289.2	WP_110269302	DFR85_RS16945	36830716	204311	206170	1860	1		Sga1_1	glycoside hydrolase family 15 protein	Glucoamylase Sga1_1	Glycogen degradation	Reserve degradation	0	Extracellular	NA	SGA1| oligosac_amyl| Glyco_hydro_15| COG3459	Glyco_hydro_15	Glucoamylase (glucan-1,4-alpha-glucosidase), GH15 family [Carbohydrate transport and metabolism]| oligosaccharide amylase| Glycosyl hydrolases family 15| Cellobiose phosphorylase [Carbohydrate transport and metabolism]	Glycosyl hydrolases family 15	MRYASLGNGKLLINLDENGRIVDIYYPYIGLENQISGIPIRKALWDGENLKFDLDWKTEVSYLDNNNVVEIKSDLEKPKISITSYDFVDIDQPIYYSIIKILNHDNIKRNIKLFYYHDFNIYSNPFGDTALFDPYTFSVIHYKSKRYFATKLLSTSNIDMDFTTSKDDITRDMEDGKLSKNPIAHGNVQSAIGIDIEIEPLSFGKVYYVIAAEKTLEGIRNLINRISPAEIESKFVSNYMFWKSWLSKGNKLSNELSRLYNISLLIIKNHMDINGSFIASSDYSFVNLYGDSYQYCWPRDCAYAAYALDVAGYGELVVKHFNFIKDIINDEGFLYHKYNPNKTLASSWHPWYYEGKRIYPIQEDETALEVWSIGSHYEKYKDLDELIAIYKRVVKPSMY…	310000000	392000000	341000000	356000000	108000000	104000000	124000000	122000000	395000000	412000000	359000000	365000000	293000000	309000000	290000000	326000000	1.61	0.133	1.74	-0.196	1.41	-0.329	1.26e-09	0.195	2.49e-10	0.0663	2.67e-09
228	NZ_CP029289.2	WP_110269303	DFR85_RS16950	36830717	206167	208002	1836	1		Gde	glycogen debranching enzyme N-terminal domain-containing protein	Glycogen debranching enzyme Gde	Glycogen degradation	Reserve degradation	0	Unknown	NA	gde_arch| GDE_C| GDB1| GDE_N| glyc_debranch	GDE_N| GDE_C	glycogen debranching enzyme, archaeal type, putative| Amylo-alpha-1,6-glucosidase| Glycogen debranching enzyme (alpha-1,6-glucosidase) [Carbohydrate transport and metabolism]| Glycogen debranching enzyme N terminal| glycogen debranching enzymye	Glycogen debranching enzyme N terminal| Amylo-alpha-1,6-glucosidase	MIDPEECEQREWLIPTGTGGYSSSTICGINSRTYHGYLIVPQDPPHKRYMILSKFEDFLIYNGKEYPLSTNRYNYNVYYPNGYRYLNKAILGENFISWNYNFGDLNTTKTLIVNKGSDSISISYSSENGMFRICPLITFRSHHVALKTRPGFFDFSINNNIIEIKLNEKPILYFRINGDFSLENTQYWYYNFFYNLDYERGSNYLEDLYNPFCIVSKSNEIEIDAYVLYPKKCSIMHLNKDIVRLLSASSRDFVVKGKDWAIIAGYHWFDEWGRDTFVSMEGLLLLNGEYEIAKSIIKRYLDFEEKGLLPNGFLHNGEPIYKGVDVSLWAINSIYSFYQYTKDKSFIMKIFPKILDIIDWYWKGNGIINNTNGMLFHIGSPRTWMDAQFDGTVVTPREG…	135000000	121000000	155000000	125000000	44400000	0	0	45300000	64300000	86600000	76900000	76200000	90300000	103000000	77600000	64600000	2.15	-0.819	1.33	-0.691	1.46	0.129	0.00039	0.107	0.0113	0.182	0.00649
229	NZ_CP029289.2	WP_110271736	DFR85_RS16955	36830718	207989	209428	1440	-1		AbfD1	4-hydroxybutyryl-CoA dehydratase	4-hydroxybutyryl-CoA dehydratase AbfD1	4-hydroxybutylate cycle	C metabolism	0	Cytoplasmic	K14534	YoaI| HpaB_N| HpaB	HpaB_N| HpaB	Aromatic ring hydroxylase [Secondary metabolites biosynthesis, transport and catabolism]| 4-hydroxyphenylacetate 3-hydroxylase N terminal| 4-hydroxyphenylacetate 3-hydroxylase C terminal	4-hydroxyphenylacetate 3-hydroxylase N terminal| 4-hydroxyphenylacetate 3-hydroxylase C terminal	MRNSSEYIKSLRDGRSIYYRGTKVDDVTTHPILSVPISHAKSFFDFREDKELRKFLTFNDSKLGEISGFYKIPKNSDDLWYRSRLIQETTRLSSGLFNIIQAIGTDALYALMIVTKKLNDQKFYSNVIKYYEYLATKDLAVATAQTDVKGDRQKRPSEQSDPDLYVRVVDVRDDGIVVRGAKVHTTQSIASNEIIFLPYRAMIEGDKDHAIAFAIPSNTKGLKMIVRPMIEIEGLPSKEDAPLASKHAEAETMTILDDVFVPWERVFMFKDWKYAGELANLFALFHRFTAISYRTVEADLYLGAAKLSARYNNIESAPHVKDEIIDSIMYREIMYMAARISALEPNIDSNSGIAVPNSLYTNIGKLYSNAYFPEILKDVIDIAGGIVSTLPSTADINNP…	677000000	629000000	637000000	658000000	1720000000	1670000000	1680000000	1740000000	1120000000	1170000000	1190000000	1240000000	1090000000	1180000000	1100000000	1000000000	-1.39	0.859	-0.53	0.747	-0.642	-0.113	1.37e-10	1.41e-08	1.55e-06	1.08e-07	2.17e-07
230	NZ_CP029289.2	WP_110269304	DFR85_RS16960	36830719	209438	210862	1425	-1		HbsC	phenylacetate--CoA ligase family protein	4-hydroxybutyrate---CoA ligase (AMP-forming) HbsC	4-hydroxybutylate cycle	C metabolism	0	Cytoplasmic	K18861	PaaK| PaaK| AMP-binding_C_2| AFD_class_I| AMP-binding	AMP-binding_C_2	Phenylacetate-coenzyme A ligase PaaK, adenylate-forming domain family [Coenzyme transport and metabolism]| Phenylacetate-CoA ligase (also known as PaaK)| AMP-binding enzyme C-terminal domain| Adenylate forming domain, Class I, also known as the ANL superfamily| AMP-binding enzyme	AMP-binding enzyme C-terminal domain	MSSSLSYYESIHRELKEEGYINSGNINPSERLWNRKIMTMKREDLDKLKSFRLKRIVKWAWENSEFYRKFWKSRGFDPEVIKDWRDVTKIPILRKDDLRNDLSANPPFGSIMVPELARRIRFVGATSGSTGMPTFQGWGALELDYFEEAQARYLWSFAGVKPTVVYANYLNMSGFYSWGPPLVETAMWRCGATAIAGGGETYFSWKNRHNLIFRLWKVDVLATTPWLHRLIGEEAKKEGWETPFKVLLLHGGAAAKNTKEKLFQVHPNAKLAISVWGTTDGHMAIEVPGLDGQLVVWEDMEIFDIVDPKTDEPSNEGERGELIATLLNHFTMPLIRYSLGDYVKNEFLTDPDPTYGITHMRFSEPIPGRVEWMFKVKGKLLLPIYIEDAVDEIPDTTGM…	1140000000	874000000	1090000000	909000000	558000000	519000000	484000000	468000000	4980000000	5640000000	4900000000	6170000000	3680000000	3960000000	3580000000	3100000000	0.978	2.44	3.42	1.84	2.82	-0.598	2.29e-06	1.81e-10	3.52e-12	6.58e-09	3.53e-11
231	NZ_CP029289.2	WP_110269305	DFR85_RS16965	36830720	210894	212060	1167	-1		Hbd1	3-hydroxyacyl-CoA dehydrogenase	3-hydroxyacyl-CoA dehydrogenase Hbd1	4-hydroxybutylate cycle	C metabolism	0	Cytoplasmic	K15016	FadB| PRK05808| PLN02545| 3HCDH_N| PRK06035	3HCDH_N| 3HCDH| 3HCDH	3-hydroxyacyl-CoA dehydrogenase [Lipid transport and metabolism]| 3-hydroxybutyryl-CoA dehydrogenase| 3-hydroxybutyryl-CoA dehydrogenase| 3-hydroxyacyl-CoA dehydrogenase, NAD binding domain| 3-hydroxyacyl-CoA dehydrogenase	3-hydroxyacyl-CoA dehydrogenase, NAD binding domain| 3-hydroxyacyl-CoA dehydrogenase, C-terminal domain| 3-hydroxyacyl-CoA dehydrogenase, C-terminal domain	MKILVVGSGTMGHGIAEVAAISGFDVKLVDISWEILNRAKEKMLESLKKLYEKGTIKDSPESIMSKIEMAVTYDVAKDIDIAIEAVPEIIDLKRKVFSELDRVAPQHAILATNTSSIPISDIAEITSRKEKVIGMHFFNPPPIMKLVEIIPSKYTSSDTINEIIELSKKMNKIPVRLKVEVPGFVSNRIYFRLLQEACREVEAKEATIEGIDSAARYKLRLPMGIFELADYVGLDVSLDLWNVIVSRGATDVKCSLFSEKVKLKELGVKSGKGFYNYPAGKYSKPELPKESDVKGSRLISLAVNEASWLIENKIVNANEIDTVMKYGFNFPQGLLEIADNLGLDSILYELEDIYSKGYSAYMPNALLKNMVNNGYIGRKSGKGFYEYS	1860000000	1660000000	2010000000	1610000000	3330000000	3320000000	3900000000	3130000000	5430000000	6550000000	5560000000	6580000000	4650000000	4320000000	4110000000	3880000000	-0.939	1.76	0.817	1.25	0.312	-0.506	1.23e-06	2.06e-09	4.09e-06	1.26e-07	0.0125
232	NZ_CP029289.2	WP_110269306	DFR85_RS16970	36830721	212137	213225	1089	1		Ssr	alcohol dehydrogenase catalytic domain-containing protein	Succinate semialdehyde reductase Ssr	4-hydroxybutylate cycle	C metabolism	0	Cytoplasmic	K14465	Zn_ADH10| FrmA| Zn_ADH_class_III| Zn_ADH1| liver_ADH_like1	ADH_N| ADH_zinc_N	Alcohol dehydrogenases of the MDR family| Zn-dependent alcohol dehydrogenase [General function prediction only]| Class III alcohol dehydrogenase| Liver alcohol dehydrogenase and related zinc-dependent alcohol dehydrogenases| Zinc-dependent alcohol dehydrogenases (ADH) and class III ADG (AKA formaldehyde dehydrogenase)	Alcohol dehydrogenase GroES-like domain| Zinc-binding dehydrogenase	MKAAVLYKYNEKLKIVDNVKIDEPKAGEVKLKVVTTGMCHSDVNVFEGKTPVPTPVVAGHEIAGIVEEIGEGVTRVKPGDRVVSAFIHPCGKCRNCVSGHENLCEVFSQVRLKGTMMDGTTRLRIDGQPVRAFLGGGFAEYSIVGENALTVVPPDMDLEKIAVLGCAGLTGYGAVDLAKIEPGETVAVIGVGGVGLSVIQLLKASGAGKIIALGTKKWKLERAIELGATDTINTEETDPINAIKEISNGGADVVIEAGGNEKTIQMALDSVRIGGRVILVGLPPANALIPIKEASIVRNGITIIGNYGGRPRVDMPRLLDMVKLGRYDPTKLVTGKYTLDEINEAVKLLQEGEAIRSLIVQK	1210000000	1100000000	1310000000	1010000000	2270000000	2670000000	2690000000	2300000000	9210000000	11200000000	9970000000	12300000000	5350000000	5190000000	5380000000	3810000000	-1.1	3.2	2.1	2.08	0.981	-1.12	3.26e-06	5.13e-11	2.82e-09	8.83e-09	9.65e-06
233	NZ_CP029289.2	WP_110269307	DFR85_RS16975	36830722	213226	213615	390	-1			CBS domain-containing protein				0	Unknown	NA	CBS_pair_arch| CBS_pair_CAP-ED_NT_Pol-beta-like_DUF294_assoc| CBS_pair_bac_euk| CBS_pair_HRP1_like| CBS_pair_CAP-ED_NT_Pol-beta-like_DUF294_assoc	CBS| CBS	Two tandem repeats of the cystathionine beta-synthase (CBS pair) domains| Two tandem repeats of the cystathionine beta-synthase (CBS pair) domains associated with the bacterial CAP_ED (cAMP receptor protein effector domain) family of transcription factors, the NT (Nucleotidyltransferase) Pol-beta-like domain, and the DUF294 domain| Two tandem repeats of the cystathionine beta-synthase (CBS pair) …	CBS domain| CBS domain	MILKELVSRPPVTAEEDTTISFACKIMKKEGVGSLLITEGEQPKGIVTERDIVYAIADDISLSAPIKDIMSTNLVSADSSTDVSDAALLMTTKKIRHLIVIESGKIIGVVSLRDVARALGLVTADLSIW	1800000000	2270000000	2000000000	2260000000	1010000000	870000000	771000000	796000000	3400000000	3520000000	3060000000	3580000000	3810000000	4060000000	3970000000	3210000000	1.27	0.707	1.98	0.854	2.13	0.147	1.15e-07	5.08e-05	7.55e-10	1.31e-05	4.5e-10
234	NZ_CP029289.2	WP_168367103	DFR85_RS16980	54264191	218812	218952	141	1			hypothetical protein				0	Cytoplasmic	NA	NA	NA	NA	NA	MKSGKEGEYYFVTIENDEELEKLKELTLKKVSARNGKLSYASQSSK	NA	NA	NA	NA	NA	NA	NA	NA	NA	NA	NA	NA	NA	NA	NA	NA	-	-	-	-	-	-	NA	NA	NA	NA	NA
235	NZ_CP029289.2	WP_110269308	DFR85_RS16985	36830724	219250	219525	276	-1			type II toxin-antitoxin system RelE/ParE family toxin				0	Cytoplasmic	NA	NA	NA	NA	NA	MFRKRITNLEELSEFLAKKFPHEEVVMLIFDRLYLLREDPKKYTREKLKNQTDKDGRPLFSIEVTGDIRIIYSFEPKNCTIFILTRGSKGA	539000000	546000000	404000000	0	662000000	681000000	560000000	0	0	0	283000000	560000000	480000000	0	601000000	0	-0.104	-1.32	-1.43	-1	-1.1	0.324	0.952	0.443	0.39	0.586	0.518
236	NZ_CP029289.2	WP_110269309	DFR85_RS16990	36830726	219874	220164	291	-1			hypothetical protein				0	Cytoplasmic	NA	NA	NA	NA	NA	MEIRVIFSSDKLERENSVLKSHIYGIGLIEEPKEFAGEIAMIDGLLVRDIRIRDFSNDGYGYTILKTPFGVREEHHQYDAIGKSKPVSMIEVPHEA	NA	NA	NA	NA	NA	NA	NA	NA	NA	NA	NA	NA	NA	NA	NA	NA	-	-	-	-	-	-	NA	NA	NA	NA	NA
237	NZ_CP029289.2	WP_110269310	DFR85_RS17005	36830729	220691	221173	483	-1			hypothetical protein				0	Cytoplasmic	NA	NA	NA	NA	NA	MSCIDDLNRAFLLSWIGDVKNSNKIVEKCIRDLKDAKRIKKDINNAIEKSSRLFEVPSILRKEGISEEDILRLTLYEFSKRISRSDYERIIYTEGKLIYSINSNGFKKILRGIEFDRKGYTFSFINSCNGFVIAYNQIIYAELLCDNIEAAIKEIIKIIG	448000000	326000000	348000000	358000000	595000000	579000000	592000000	662000000	457000000	457000000	460000000	403000000	389000000	358000000	301000000	462000000	-0.723	0.272	-0.451	0.0225	-0.7	-0.25	0.000119	0.0709	0.0047	0.894	0.00015
238	NZ_CP029289.2	WP_110269311	DFR85_RS17010	36830730	221170	221787	618	-1			hypothetical protein				0	Unknown	NA	NA	NA	NA	NA	MKIKLYWISIDSDILPHTDKDSNSDLNEVVNCILDEFESRDYFEELEIDPKLITILGIFSGRIVEGIADNLIDYYDGRWSGKLFSGDISATLGESLTYAILYTKFDIDISRIIPLRIVKYLGVSPDTIISSDNNKKLVEFLGITKSAILLVNSRSSINYNRYITAENIKKDILNLENLRYPDNYSLLSYVMNYNGLSSLMLVIKP	377000000	290000000	335000000	324000000	480000000	458000000	464000000	530000000	363000000	363000000	392000000	350000000	319000000	325000000	258000000	370000000	-0.547	0.152	-0.395	-0.0655	-0.612	-0.217	0.000344	0.23	0.00388	0.627	0.000118
239	NZ_CP029289.2	WP_110269312	DFR85_RS17015	36830731	221820	222821	1002	-1		Acr	acryloyl-CoA reductase	Acryloyl-coenzyme A reductase Acr	4-hydroxybutylate cycle	C metabolism	0	Cytoplasmic	K15020	PRK13771| Zn_ADH5| AdhP| Qor| MDR	ADH_N| ADH_zinc_N	putative alcohol dehydrogenase| Alcohol dehydrogenases of the MDR family| D-arabinose 1-dehydrogenase, Zn-dependent alcohol dehydrogenase family [Carbohydrate transport and metabolism]| NADPH:quinone reductase or related Zn-dependent oxidoreductase [Energy production and conversion, General function prediction only]| Medium chain reductase/dehydrogenase (MDR)/zinc-dependent alcohol dehydrogenase-…	Alcohol dehydrogenase GroES-like domain| Zinc-binding dehydrogenase	MKAVVVTGYKQGYRIQEVADPKPSSDEVVIKVDRAALCYRDLLQLQGYYPRMKYPVILGHEVVGTIEEIGNNVSNFKKGDKVVSLLYAPDGTCKYCKQGEEAYCHSRLGYSEELDGFFAEYAKIKVTSLVKVPQGTQDEGSVLVPCVTGMVYRGLTRAKLKQGETVLVTGASGGVGIHALQVAKAMGAKVIGVTTSEEKADIIKKYADYVIVGTNFSKEARKIDDVNVVIDTVGTPTFDESLKSLWMGGRIVQIGNVDPSKIYELKLGYVILKDIEIIGHASATKKDVEGALKLTAEGKISPVIAGSVNLEEIDKGYEILKDKHKVGKVLLKP	832000000	768000000	894000000	723000000	2200000000	2300000000	2330000000	2090000000	5660000000	6510000000	6060000000	7410000000	4340000000	4440000000	4330000000	3540000000	-1.47	2.99	1.52	2.37	0.896	-0.621	1.32e-08	8.93e-12	5.17e-09	1.72e-10	1.64e-06
240	NZ_CP029289.2	WP_110269313	DFR85_RS17020	36830732	223010	223441	432	1			PqqD family protein				0	Cytoplasmic	NA	PqqD	NA	Coenzyme PQQ synthesis protein D (PqqD)	NA	MKLKVPPRIKVLEALGAIADGRIKKVEDHYEVISSEGDRIYNVKINGEKAYSNDNGTVYRNYIGYPIIAVLMLEGKLKYDEKISKSLKGIDWKRLNETYKNYAKVEEIVDKIAEEKGVNKEEINNIVEEVLNELRRLSLEKAS	621000000	664000000	613000000	674000000	817000000	640000000	779000000	805000000	695000000	710000000	693000000	834000000	899000000	887000000	867000000	809000000	-0.236	0.186	-0.0503	0.429	0.193	0.243	0.0259	0.0777	0.62	0.000759	0.0616
241	NZ_CP029289.2	WP_110269314	DFR85_RS17025	36830733	223465	224646	1182	1			amidase				0	Cytoplasmic	K02433	GatA| Amidase| gatA| gatA| PRK07488	Amidase| Amidase	Asp-tRNAAsn/Glu-tRNAGln amidotransferase A subunit or related amidase [Translation, ribosomal structure and biogenesis]| Amidase| Asp-tRNA(Asn)/Glu-tRNA(Gln) amidotransferase subunit GatA| aspartyl/glutamyl-tRNA(Asn/Gln) amidotransferase, A subunit| indoleacetamide hydrolase	Amidase| Amidase	MSLEELNTKYNAFITIKEVAPNSNGPLSGLTFGVKDIILTKGIKTTAGSKILKDYIPQNNAWIVNKILNNGGKIIGKTNTHEFAIGATNTSSIAGPAKNPIDPERISGGSSGGSAVAVALNMVDVGIGTDTGGSIRIPASLCGVIGFKPTTGIIPTTGIIPFSWTFDTVGFLTKNMNTLRKVVETVIPVENKDVLISKTRLKPRLGIFLFSDDPASRALKPLLNKLTNYFDLVDINLNFLQFFGGNIRGTIALAEGASYHRDWIESIPGEYFPDVKALLMEGVKIKAIDYLESLRARRVVLEEYIKAFENIDAIISPTTKIPAPKISEVIGKEKDFRSLLVANTELFSVVGAPSISIPATKINGLPIGLMISGEPYNDGVVLDIAEKILSIIQ	491000000	528000000	502000000	505000000	675000000	652000000	660000000	697000000	352000000	394000000	370000000	422000000	676000000	677000000	763000000	588000000	-0.406	-0.4	-0.806	0.411	0.00507	0.811	0.00035	0.000452	3.64e-07	0.000479	0.961
242	NZ_CP029289.2	WP_110271737	DFR85_RS17030	36830734	224636	226168	1533	-1		PpcA	phosphoenolpyruvate carboxylase	Phosphoenolpyruvate carboxylase PpcA	Replenish intermediate for citrate cycle	C metabolism	0	Unknown	K01595	PEPcase_2| PEPCase_arch| PRK13655| PpcA	PEPcase_2	Phosphoenolpyruvate carboxylase| phosphoenolpyruvate carboxylase, archaeal type| phosphoenolpyruvate carboxylase| Phosphoenolpyruvate carboxylase [Carbohydrate transport and metabolism]	Phosphoenolpyruvate carboxylase	MRKIPRTMSTQHPDNARVPEWARSEVIEGDDEVVEAYYSYMTLGTHEVMWDAEGKDVDTHVVRKLLSNYSEYFKENLLGQDIFLTYRLPNPKIEGAERKVFAETMESIPIAYDVAEKFYNKKVIPVFEVILPFTTDYTEIVAVAKYYEKAVSGKENIELNDGIYVKDFVGEINPKKVEVIPLIEDKDSLLKVEDIVTGYYKAIKPNYMRIFIARSDPAMNYGMLSAVLLAKYALSKLYTLKSKLNIDIFPIIGVGSLPFRGHLSPDNYENHLKEYKGVYTFTIQSAYKYDYEENKIKESINNINNTGITEPLVFSEEEEKILKRIIERYVVSYQPIIESLAPAINYIAFFLPKRRARKLHISLFGYARSTGKVTLPRAITFVGTLYSIGLPPEIFGISS…	1290000000	1440000000	1340000000	1330000000	516000000	420000000	369000000	325000000	1010000000	1030000000	1030000000	954000000	1440000000	1520000000	1480000000	1350000000	1.75	-0.424	1.32	0.1	1.85	0.524	6.77e-09	0.00393	6.79e-08	0.465	2.3e-09
243	NZ_CP029289.2	WP_110269315	DFR85_RS17035	36830735	226221	226667	447	1			peroxiredoxin				0	Unknown	K03564	Bcp| PRX_BCP| AhpC-TSA| PRX_family| PRX_AhpE_like	AhpC-TSA	Peroxiredoxin [Posttranslational modification, protein turnover, chaperones]| Peroxiredoxin (PRX) family, Bacterioferritin comigratory protein (BCP) subfamily| AhpC/TSA family| Peroxiredoxin (PRX) family| Peroxiredoxin (PRX) family, AhpE-like subfamily	AhpC/TSA family	MVLEKGQEAPDFEAESSKGRIKLSSLRGKKVVLYFYPKAFTPGCTRELQRFTELYEEFKKNNSEVIGVSVDSLNTQKKFSEKYNSTFPLISDKEKQIVNTYGVINEKGTSAQRITFIIDENGKIIEVLKNLKKAEEHADKALEIVKSN	1990000000	2170000000	1680000000	1970000000	1030000000	1160000000	1160000000	1130000000	1270000000	1320000000	1340000000	1270000000	2420000000	2100000000	1850000000	2440000000	0.797	-0.581	0.216	0.171	0.968	0.752	4.18e-06	0.000102	0.0576	0.149	4.96e-07
244	NZ_CP029289.2	WP_110269316	DFR85_RS17040	36830736	226660	228165	1506	-1			NAD(P)H-hydrate dehydratase				0	Cytoplasmic	K23997	Nnr2| YXKO-related| yjeF_cterm| Nnr1| PRK10565	YjeF_N| Carb_kinase	NAD(P)H-hydrate repair enzyme Nnr, NAD(P)H-hydrate dehydratase domain [Nucleotide transport and metabolism]| B.subtilis YXKO protein of unknown function and related proteins| yjeF C-terminal region, hydroxyethylthiazole kinase-related| NAD(P)H-hydrate repair enzyme Nnr, NAD(P)H-hydrate epimerase domain [Nucleotide transport and metabolism]| putative carbohydrate kinase	YjeF-related protein N-terminus| Carbohydrate kinase	MITSLEMRAIEINSEALGVPTLLLMENAGRSVKDEIIKKIGDVKGKSVYVFVGHGGKGGDGLVCARHLAGEGANVNVILLGENKHKDALFNQSAIQEMDYTIKLLEIKDIDYLKPVEADILVDAMLGTGFRGKPREPFRTAIKVFNESMGFKVSIDVPSGIDSDTGDAPGDYVKPDLVVTFHDIKTGLLKHNFTVVVDKIGIPPEAEIFVGPGDLLTNIRKREMKSKKGAGGRVLIIGGSKTYSGAPSLSGLAALKTGADLVYVASPEDTASIIASYSPDLITIKLKGKNINPNNLDELKPWIDKVNSIVIGPGMGLSDETIEASKIIVNYMKEKGKFAVIDADALKAIRGEKLYQNFIITPHAGEFKIFFGIDVLEDPIQRINQVIEKAKECNCTVLL…	1700000000	1710000000	1720000000	1650000000	2960000000	3000000000	3090000000	3220000000	1850000000	1910000000	2030000000	1960000000	2210000000	2210000000	2400000000	1920000000	-0.855	0.192	-0.663	0.362	-0.493	0.17	4.77e-08	0.0216	5.03e-07	0.000342	1.14e-05
245	NZ_CP029289.2	WP_110271738	DFR85_RS17045	36830737	228494	229042	549	1			rubrerythrin				0	Cytoplasmic	NA	NA	NA	NA	NA	MALGKETEMGLKELFKANAEDYLMLTFLANKLEKMGRTEEAKMLREKATVEYGHATGIFEKLLANYDASKLLGDFAKEEDEEHVSEYNNVAMKAKEEGHNDIEAMLCAYADQEKGIAEASKKVLAMIGDFAKEEDEEHVSEYNNVAMKAKEEGHNDIEAMLCAYAEQEKDIAETAKKVAKAL	73800000	71700000	64200000	50400000	0	0	0	0	0	20400000	21300000	0	72100000	118000000	100000000	52200000	1.17	-1.91	-0.748	0.344	1.51	2.26	0.0315	0.0018	0.15	0.542	0.00767
246	NZ_CP029289.2	WP_110269317	DFR85_RS17050	36830738	229131	230033	903	1			IS5 family transposase				0	Unknown	NA	transpos_IS5_2| DDE_Tnp_1| transpos_IS1182| transpos_IS5_4| transpos_IS5_3	DDE_Tnp_1	IS5 family transposase| Transposase DDE domain| IS1182 family transposase| IS5 family transposase| IS5 family transposase	Transposase DDE domain	MEKKNTRDWSKYDENVVTRYKLMFPFYVFEHWWELLQEENRYAKTKYKAPKEFNDFLAFLHLFLPYRAIEGVLSALAEMKIIPTSLDYSTIWERVRNMNINFPEASDELEVIADGTGISTTRGGQYVVAKWGKRRDSKFLKIEVVMEKDEFKIVSAEVTSNEAESASNTVKDLKEKGKEVKRFYGDKAYDTNEIYNLGVDVVVPPRKDASTRRGHPARRKAVREFKKLGYERWRDEKGYGNRWLVESLFSAVKRTFGESVRATSFAGQVVEAKLKFWAYAWMMYMANLVVGRAKGFEVKK	691000000	577000000	662000000	483000000	775000000	698000000	783000000	764000000	832000000	798000000	908000000	942000000	838000000	726000000	780000000	822000000	-0.336	0.539	0.203	0.403	0.0674	-0.135	0.00996	0.00038	0.0943	0.00417	0.587
247	NZ_CP029289.2	WP_110269318	DFR85_RS17055	36830739	230186	231670	1485	1			ATP-binding protein				0	Unknown	K06915	YjgR| DUF87| HAS-barrel| ser_rich_anae_1| DUF853	HAS-barrel| DUF87	Archaeal DNA helicase HerA or a related bacterial ATPase, contains HAS-barrel and ATPase domains [Replication, recombination and repair]| Domain of unknown function DUF87| HAS barrel domain| serine-rich protein| Bacterial protein of unknown function (DUF853)	HAS barrel domain| Helicase HerA, central domain	MIVGYIIGTATTQEATMLAKEPVRLGRYVILEYDNLKVLGLITAVTRGSPLINDSMDDVEILDDMTFVNQIPRYIKSEIKLVFDFNSGSQPDIPPIAGTPVRFAEDDELKKLFSDGDISIGKLIGTKVPVKIKINSLARHLAILAATGSGKSNTVAVISQRISNIGGSVLIFDYHGEYYNSDIQFLNPIDPKLNPRYLAAREFSTLLEIPRNAPIQYRILRRAFTEYQKEIEEKINSGEIDMSQLNDSFIDDIERIINDILKDDQQKKAKDSADEVKNKLEEFAERYAGIIDLTAPDITLQIKTRRVNVVDISHLDEDAMDAIVSHYLRKILECRKNYKRKGKGLSFPVISVIEEAHVFLSKIDNTLTKIWAGKIAREGRKFGVGLIIVSQRPKGLDEN…	475000000	537000000	476000000	537000000	334000000	331000000	307000000	350000000	323000000	375000000	346000000	395000000	381000000	410000000	410000000	386000000	0.614	-0.494	0.12	-0.35	0.264	0.145	4.95e-06	4.84e-05	0.17	0.00121	0.00597
248	NZ_CP029289.2	WP_110269319	DFR85_RS17060	36830740	231678	232820	1143	1			exonuclease SbcCD subunit D				0	Cytoplasmic	K03547	SbcD| MPP_Mre11_N| Metallophos| MPP_GpdQ| CpdA	Metallophos	DNA repair exonuclease SbcCD nuclease subunit [Replication, recombination and repair]| Mre11 nuclease, N-terminal metallophosphatase domain| Calcineurin-like phosphoesterase| Enterobacter aerogenes GpdQ and related proteins, metallophosphatase domain| 3',5'-cyclic AMP phosphodiesterase CpdA [Signal transduction mechanisms]	Calcineurin-like phosphoesterase	MQFLHISDTHLGNRRYNLESRENDIYNTFNELIDTAVREHVTAVVHTGDLFDEYKPSNTAIMQCIRGLKKLKEKNIPFIAIPGDHDTPKKKGEIYTHRILSESLELMHLITGDEIKFYEMNYNGDTIKFFGIKHIPTVAKQKLLDTLSTLKPDGKKNVLMLHQGLRDKLPYDGAWQIEEGNLPKGFDYYALGHFHTRFIEHISSGVLAIAGSPDIIREEEIEGYKNLGKGAYLVDLSGDQPNVGKINLEIRPQEVISINTSRIDSDIDNILKKYENYKLKPILHVILEGEKIERNKLFQKISNLNKIAEYYRIFKDNTEEGEKTKIKVPTGSTINQIIKNYLQARGYSDNEINSIIEIINNYNSDEIENMIKKFGGMDEN	145000000	153000000	136000000	159000000	0	0	0	13000000	153000000	181000000	173000000	165000000	134000000	150000000	109000000	125000000	2.64	0.18	2.82	-0.202	2.44	-0.382	1.37e-07	0.512	5.01e-08	0.479	2.65e-07
249	NZ_CP029289.2	WP_110269320	DFR85_RS17065	36830741	232810	235407	2598	1			AAA family ATPase				0	Cytoplasmic	K03546	PRK03918| SbcC| PRK01156| PRK02224| ABC_Rad50	SMC_N| Rad50_zn_hook	DNA double-strand break repair ATPase Rad50| DNA repair exonuclease SbcCD ATPase subunit [Replication, recombination and repair]| chromosome segregation protein| DNA double-strand break repair Rad50 ATPase| ATP-binding cassette domain of Rad50	RecF/RecN/SMC N terminal domain| Rad50 zinc hook motif	MRIDNIYLKNFLSHTENSVSFKGKVNVIIGHNGAGKTSIIDGIVYALYRESNRAKANNLIKLGTSSATINLTISNDNSKIIVKRNIPSGTSDILYINNSATARGAEKVTEELEKIMQMDRDVMLSTIIVRQGEIEDIFRNLTNVMKNIMKIENMEKLTESTGPIFSVLKDINSKLEYIEKSEKEYNDVKISLTDLKNKYVALNEELKDLNEKEKEINEKEKEINEKYDKLTMIQTKYNSLKNMLIDKENNLKKILQELEKMGDLEKNKQDVENKINKLAGIEQARNLFDELKRITKELDMENSDKNKLEIEISSIEKSLQRKEQISNEYLRYVEIEQLLEDLENEEKDYNNKLSEKKIREKRINDLREKLNRIKIENLDEIQKNIDELDKRISDLRTQK…	557000000	619000000	509000000	660000000	94300000	117000000	87100000	122000000	641000000	767000000	727000000	670000000	564000000	689000000	445000000	530000000	2.49	0.262	2.75	-0.0844	2.4	-0.346	2.24e-09	0.125	4.1e-10	0.642	2.1e-09
250	NZ_CP029289.2	WP_110269321	DFR85_RS17070	36830742	235400	236392	993	1			DNA double-strand break repair nuclease NurA				0	Cytoplasmic	NA	NurA| NurA| NurA	NurA	NurA nuclease| NurA domain| NurA 5'-3' nuclease [Replication, recombination and repair]	NurA domain	MIDKAYKELAENYDNLKNQLKTFYKNIGKEVSNKVKEIWIPYTPKSSIKKYLAIDGGEFVKEMRVGTIFIVNAEAILSNGINSEPIDTYTKVGVFRPGNLAKERVSELMATVETKLALKNSDKSDFILMDGSFNKKLNKGKGIESNLEYSLDDINSLKFYDENEMYKSLIVEKQITISKLINELDKRVLWISKTSRSRDIFLQQLSDLVILETFTYETGYTLPVCKRINQDDLVTHPLVNLSDFNVCTSFIRLKNGKKILRLDIVSKDKIEEKYIQQIIDNLSPVSIKGYPYPLLKVHYDVKVNIKDRERITRMLGLSRSGVDWWPNQFF	155000000	148000000	136000000	149000000	137000000	126000000	115000000	130000000	128000000	157000000	157000000	153000000	115000000	114000000	113000000	115000000	0.212	0.0136	0.226	-0.362	-0.15	-0.376	0.0239	0.889	0.0168	0.00108	0.0979
251	NZ_CP029289.2	WP_110269322	DFR85_RS17075	36830743	236380	237177	798	-1			cation diffusion facilitator family transporter				6	Cytoplasmic membrane	K16264	CzcD| CDF| PRK03557| FieF| Cation_efflux	Cation_efflux	Co/Zn/Cd efflux system component [Inorganic ion transport and metabolism]| cation diffusion facilitator family transporter| CDF family zinc transporter ZitB| Divalent metal cation (Fe/Co/Zn/Cd) transporter [Inorganic ion transport and metabolism]| Cation efflux family	Cation efflux family	MEKSVFSFWLVFSILLMIFILSKNVIALAESLHALFDAITVSFSILAVYFMKNSNYTYGLHRLEVLSALVNTSIVFIGTILSVILSIVYVEFKIIENSSLVVISSILVSLILLLTINHKERGIRLHTISDIIGYLIGGFGAFISIFYNFKNIIDLITALLVVLVMLLLNVNTIKISLDVLMEKSPVDITMIEKNIREIFPGAHHIHVWALCDHMRIATLHVEENPDVTLRELDIKREKIEKILSQKFNINHVTIQFESKREDQKN	NA	NA	NA	NA	NA	NA	NA	NA	NA	NA	NA	NA	NA	NA	NA	NA	-	-	-	-	-	-	NA	NA	NA	NA	NA
252	NZ_CP029289.2	WP_110269323	DFR85_RS17080	36830744	237187	237792	606	-1			class I SAM-dependent methyltransferase				0	Cytoplasmic	NA	Methyltransf_11| UbiE| PRK05785| PRK08317| Methyltransf_25	Methyltransf_11	Methyltransferase domain| Ubiquinone/menaquinone biosynthesis C-methylase UbiE [Coenzyme transport and metabolism]| hypothetical protein| hypothetical protein| Methyltransferase domain	Methyltransferase domain	MEIFNNPNEYKGWYIKHIKIYNTEKKAVELLNLNDCLDIGSGPAVFHEVMKGRTISIDISEFMLKDVENDKIVADALYLPIRDNAVKCAFISVTICFISDVEAFIREIWRVANEINTCIVAKDSPWGEFYEELGKKGHKYYSKAHFISKDELIKYISKYYRIIKIISTLTYSPFDQEKEEEPRLDSSGSYVCVKGIKAINS	116000000	81500000	122000000	105000000	228000000	230000000	211000000	236000000	438000000	546000000	559000000	588000000	134000000	118000000	141000000	164000000	-1.11	2.34	1.23	0.399	-0.709	-1.94	4.35e-06	2.15e-09	1.26e-06	0.0204	0.000276
253	NZ_CP029289.2	WP_110269324	DFR85_RS17085	36830745	237779	238258	480	-1			hypothetical protein				0	Cytoplasmic	NA	NA	NA	NA	NA	MEEFRLKILDVFLSSKIKNYEQIEYEGKSRKDSCAYFTNGFCSRINIKENIVTIWRSENKINPHPVLCFICPFFSIRNENLYSITDLLEIYSYYEKIKNNIVKEIEYIESRLNEFMYNSSSLKRRKEELMYFLNEIEDKLNVTLILIKLSIKQDNNGNI	66200000	80400000	55900000	48500000	0	0	39200000	0	47300000	77400000	42300000	48200000	54900000	53600000	42600000	56000000	0.99	-0.238	0.752	-0.26	0.73	-0.0221	0.00365	0.444	0.018	0.42	0.0215
254	NZ_CP029289.2	WP_110269325	DFR85_RS17090	36830746	238561	239367	807	1			CBS domain-containing protein				0	Cytoplasmic	NA	CBS_pair_SF| CBS_pair_AcuB_like| CBS_pair_arch| CBS_archAMPK_gamma-repeat2| CBS_arch_repeat2	CBS| CBS| CBS| CBS	Two tandem repeats of the cystathionine beta-synthase (CBS pair) domains superfamily| Two tandem repeats of the cystathionine beta-synthase (CBS pair) domains associated with the ACT domain| Two tandem repeats of the cystathionine beta-synthase (CBS pair) domains| CBS pair domains found in archeal 5'-AMP-activated protein kinase gamma subunit-like proteins| CBS pair domains found in archeal prote…	CBS domain| CBS domain| CBS domain| CBS domain	MGIIRESVILRPYDSILYAIKVMIMESVPKAVVTDEKQYPLGFLTQKDIIRFLFEKSEKRNLKDIFISEAMRKDFICVNQSIDPLEAAQVIIDKKQPLLIVCSDEDKYIGMIIKSDLNSFYSSQIKGLQKVSEYMTAPAITVSPKEDLFNAIKIILEKNLSRLIVFDDKIEGTITTTDLLYMAPIIKYKDVKIEVADVMSPNLIVIDEEEDLSNAAKLMASRKIKGIPVVKKDGTLSGVITTTDIVKALLDDKVRRYLYEIKMYTSTF	1100000000	1090000000	970000000	1240000000	2230000000	2270000000	2360000000	2290000000	1190000000	1420000000	1520000000	1380000000	1460000000	1390000000	1530000000	1530000000	-1.06	0.324	-0.737	0.43	-0.631	0.106	5.86e-08	0.00392	2.01e-06	0.000597	1.04e-05
255	NZ_CP029289.2	WP_110269326	DFR85_RS17095	36830747	239364	239660	297	-1			MTH1187 family thiamine-binding protein				0	Cytoplasmic	NA	Thiamine_BP| YqgV| TIGR00106	Thiamine_BP	Thiamine-binding protein| Uncharacterized conserved protein YqgV, UPF0045/DUF77 family [Function unknown]| uncharacterized protein, MTH1187 family	Thiamine-binding protein	MKYIVDISVEPIGTGTTSISKYVKIVYDVLKSKGIKFYPAPSMTSLELDDITQLGYILKDIDDALASEGIKRIVSFMKIDDRRDKENSIEHKLEVIKT	2820000000	3370000000	2990000000	2650000000	7920000000	8860000000	7700000000	8010000000	3110000000	3440000000	3140000000	3730000000	3980000000	4370000000	5360000000	2940000000	-1.46	0.184	-1.28	0.466	-0.995	0.282	6.21e-07	0.291	1.97e-06	0.0138	2.61e-05
256	NZ_CP029289.2	WP_110269327	DFR85_RS17100	36830748	239749	240153	405	1			transcriptional repressor				0	Cytoplasmic	K09825	Fur| Fur_like| FUR| fur| HTH_ARSR	FUR	Fe2+ or Zn2+ uptake regulation protein [Inorganic ion transport and metabolism]| Ferric uptake regulator(Fur) and related metalloregulatory proteins| Ferric uptake regulator family| ferric uptake regulator| Arsenical Resistance Operon Repressor and similar prokaryotic, metal regulated homodimeric repressors	Ferric uptake regulator family	METDNVELLRKKGLKVTPQRIAILKLLNRGGHFNGEQIFEELKKTEPSISLSTVYNTLDVLEKSGIINSFEANGITWYEMRRIPHINVFCIDTNEIIDMDVNLESISEQLNEKGIKVINLSLVAYAECSSLKEH	0	109000000	105000000	75500000	129000000	125000000	123000000	112000000	116000000	150000000	151000000	131000000	0	114000000	0	93200000	-0.461	0.619	0.158	-0.719	-1.18	-1.34	0.305	0.183	0.735	0.131	0.014
257	NZ_CP029289.2	WP_110269328	DFR85_RS17105	36830749	240134	241048	915	-1			nucleoside hydrolase				0	Cytoplasmic	K01239	nuc_hydro_CeIAG| URH1| nuc_hydro_IU_UC_XIUA| IU_nuc_hydro| nuc_hydro_CaPnhB	IU_nuc_hydro	nuc_hydro_CeIAG: Nucleoside hydrolases similar to the inosine-adenosine-guanosine-preferring nucleoside hydrolase from Caenorhabditis elegans| Inosine-uridine nucleoside N-ribohydrolase [Nucleotide transport and metabolism]| nuc_hydro_IU_UC_XIUA: inosine-uridine preferring, xanthosine-inosine-uridine-adenosine-preferring and, uridine-cytidine preferring nucleoside hydrolases| Inosine-uridine pref…	Inosine-uridine preferring nucleoside hydrolase	MARNVILDSDTASDDTIAILLASKLFNLVGVTIVSGNVNFEQEVKNALFTLEYFNMDVPVFMGSSRPILGIWKTVEEVHGKKGMGKIEHLESNRKAEKEHAVDAIIRLSKEYDNLEILAVSPLTNLALAYLKDPSIVQRIRKVWIMGGAFSRGNTTCIAEFNFWVDPEAAKIVLHAGFDITIVPWEVTEDAAFIDDNLWNKIEKLNTRSSNFFVSVNSTLREYSKAHGAPGSVQTDSLTVYLAYDNSSILKSKKYFVDVETCSISRGAMLIDFYKNSKRKCNAEIVLEANRENFIKTLFNVLSN	104000000	92500000	109000000	107000000	155000000	150000000	146000000	163000000	93900000	98200000	91100000	91400000	148000000	104000000	112000000	132000000	-0.576	-0.137	-0.712	0.255	-0.32	0.392	0.000116	0.246	1.33e-05	0.0393	0.00941
258	NZ_CP029289.2	WP_110269329	DFR85_RS17110	36830750	241353	243101	1749	1			hypothetical protein				0	Cytoplasmic	NA	Smc| SMC_prok_A| SMC_prok_B| PRK03918| 46	NA	Chromosome segregation ATPase [Cell cycle control, cell division, chromosome partitioning]| chromosome segregation protein SMC, primarily archaeal type| chromosome segregation protein SMC, common bacterial type| DNA double-strand break repair ATPase Rad50| endonuclease subunit	NA	MKFKVYNIGGIVNPLEVEISKGVSVYKAPNAYGKTSIARALLSLLTSSIKPDELLNVFADNGYIELEYEGKSYYRRIKRIRNKLLESSKLYMDDDRALLLSYFSPENKLLNQVLGGQENVEWFISSTSKIDEIKKKKEEVETKLSSLQKEREELNDKYKQALDLKAKMRNIDDEIARLEKEKESDKILNKTTHAITTTRQNKLNEIIDKINAKRNELNEIQTRLTKLELEIQQKESMIKPEIIKSFQDQIAQIDEELQRKSSLRNDTEIEIRLLERVLDEIKESEKKKLSTCYVCGSHVDPDAWKVRSDIISKELREKMASFDSIKKESEELSKKKDELSRRIKEIEALQNDVAKLRTSRQDLIDKIEAIKTQIENYERQKREMEDRFSRSSDMLRVVE…	1780000000	1400000000	1640000000	1510000000	1410000000	1680000000	1670000000	1590000000	1670000000	1940000000	1850000000	1890000000	2040000000	1880000000	1900000000	2170000000	-0.00687	0.219	0.212	0.339	0.332	0.12	0.949	0.0436	0.0432	0.00447	0.0037
259	NZ_CP029289.2	WP_110269330	DFR85_RS17115	36830751	243067	243393	327	-1			hypothetical protein				0	Unknown	NA	NA	NA	NA	NA	MIIFYAIGEKDRAKELVRIITKTRWKTISKHSIKISSSSIGPSIVIFKPTLAGLAVALWLKSKAEELGMTTAVGWFTPITSIPQQVQDAVNTDLNKILMKRLEVPWSP	334000000	318000000	328000000	326000000	726000000	680000000	614000000	714000000	370000000	390000000	363000000	421000000	493000000	505000000	561000000	304000000	-1.06	0.239	-0.824	0.476	-0.587	0.236	1.55e-05	0.174	0.000151	0.0128	0.00248
260	NZ_CP029289.2	WP_110269331	DFR85_RS17120	36830752	243427	243921	495	-1			CBS domain-containing protein				0	Cytoplasmic	NA	CBS_pair_arch| CBS_pair_bac_euk| CBS_pair_SF| CBS_pair_HRP1_like| CBS_pair_CAP-ED_NT_Pol-beta-like_DUF294_assoc	CBS| CBS	Two tandem repeats of the cystathionine beta-synthase (CBS pair) domains| Two tandem repeats of the cystathionine beta-synthase (CBS pair) domains present in bacteria and eukaryotes| Two tandem repeats of the cystathionine beta-synthase (CBS pair) domains superfamily| CBS pair domain found in Hypoxic Response Protein 1 (HRP1) -like proteinds| Two tandem repeats of the cystathionine beta-synthase …	CBS domain| CBS domain	MSTKVSQVATTKIHFVKDTDTVSFAAQEMKKFNLGSLLVLNSEQVVVGIITERDLVKVVADRNIDAKVSEYMTKDVKGVTEDTTVAEALNIMLENGFRHLPIIEKDGKVYGIVSIRDLAKAVLDPHFLQFGKEWTEVKGSGVICPVCGMEIDEYGYCGCGTGSG	3090000000	2680000000	2540000000	3100000000	4290000000	4210000000	4040000000	3720000000	2100000000	2370000000	2510000000	2370000000	1480000000	1420000000	1430000000	1200000000	-0.514	-0.285	-0.799	-1.04	-1.56	-0.759	0.000166	0.0143	2.01e-06	2.95e-07	1.98e-09
261	NZ_CP029289.2	WP_110269332	DFR85_RS17125	36830753	243953	244933	981	-1			metallophosphoesterase				0	Unknown	K07096	COG2129| MPP_PAE1087| MPP_superfamily| Metallophos_3| YfcE	Metallophos	Predicted phosphoesterase, related to the Icc protein [General function prediction only]| Pyrobaculum aerophilum PAE1087 and related proteins, metallophosphatase domain| metallophosphatase superfamily, metallophosphatase domain| Metallophosphoesterase, calcineurin superfamily| Predicted phosphodiesterase [General function prediction only]	Calcineurin-like phosphoesterase	MVGLFHRKQNNNNVDSKPFKILYTSDIHGSDIVFKKFLNAGKMYKVDALIIGGDLAGKALIPIIELGEGKYEADGKTVGKEGLQQIITEIRNAGNYYIITDKKDVEVMQDDKKKVNEAFKTAISEVLRNWIKIADEKLSDTNMPLYYNLGNDDPEYMFDVLSESDRMIKTEGKLIQLGDYEMVSYGYVNPTPWNTPREMKEEDLYVKLKEEAEKVSNPEKAIFNFHAPPYGSNLDNAPLLDKNLKPVVKGGEIVMTHVGSTSVRKIEEEYQPLLGLHGHIHESRAFDKVGRTLVLNPGSEYGEGILHAVYIVLEGNKVKAHQFIIG	716000000	732000000	707000000	692000000	177000000	197000000	184000000	195000000	332000000	379000000	358000000	352000000	666000000	627000000	542000000	669000000	1.92	-1	0.916	-0.19	1.73	0.814	5.69e-11	2.62e-08	4.24e-08	0.0387	6.63e-11
262	NZ_CP029289.2	WP_110269333	DFR85_RS17130	36830754	245007	245642	636	1		GpmB	2,3-diphosphoglycerate-dependent phosphoglycerate mutase	2,3-bisphosphoglycerate-dependent phosphoglycerate mutase GpmB	Gluconeogenesis	C metabolism	0	Cytoplasmic	K15634	PhoE| His_Phos_1| HP_PGM_like| PGAM| HP	His_Phos_1	Broad specificity phosphatase PhoE [Carbohydrate transport and metabolism]| Histidine phosphatase superfamily (branch 1)| Histidine phosphatase domain found in phosphoglycerate mutases and related proteins, mostly phosphatases| Phosphoglycerate mutase family| Histidine phosphatase domain found in a functionally diverse set of proteins, mostly phosphatases	Histidine phosphatase superfamily (branch 1)	MVLLLFIRHGQSESNVNKILSHDINGYPLTNEGKLQAKKTADELKKIRISKIFTSPVLRAYQTASIIGNELGIIPIIDDRLRERGLGELNNKKFDPNDHWKLKLTKGQIEVKGLESWDSMKKRLSEFVYSLADNDCAIVVVSHYDPIRALIGYILDLDDLSAYGISLPNASITTVEFEKDKNMFKIHSIGSPIISQSLLSKLNRYIITINT	58300000	42800000	42500000	43500000	0	108000000	0	0	28000000	28300000	33900000	34700000	57200000	79000000	93100000	87900000	0.173	-0.577	-0.404	0.751	0.924	1.33	0.766	0.313	0.467	0.202	0.102
263	NZ_CP029289.2	WP_110269334	DFR85_RS17135	36830755	245601	246308	708	-1			D-aminoacyl-tRNA deacylase				0	Cytoplasmic	K09716	PRK03995| tRNA_deacylase| COG1650| PRK14866	tRNA_deacylase	D-aminoacyl-tRNA deacylase| D-aminoacyl-tRNA deacylase| D-tyrosyl-tRNA(Tyr) deacylase [Translation, ribosomal structure and biogenesis]| hypothetical protein	D-aminoacyl-tRNA deacylase	MNIEIIVSEKDPVGRTAKKLFDFKEVKDDVTDFTYNDADAIVILSRHESSSHIPAFTVHYPGNPSEKAMGGRPKTLGIAFPRLLTSIYREMLKINVNIDKVIEATHHGPTLNKPVVFAEIGSSEEYWENEKLVKELVNSVVNGIDKYQSISCEKIAVGFGGPHYATYFSELAKKYCISHIISKHYLTELDSNIINQVIQNSIDRIDTIIFDSVNRNLRQKIMSSINSNNISIEFR	68800000	68600000	76700000	74900000	42100000	0	0	27900000	86400000	95600000	96600000	98000000	119000000	101000000	116000000	118000000	1.12	0.382	1.5	0.65	1.77	0.268	4.07e-07	0.00654	1.32e-08	0.000141	2.68e-09
264	NZ_CP029289.2	WP_110269335	DFR85_RS17140	36830756	246326	247210	885	-1			FAD-binding oxidoreductase				1	Cytoplasmic	NA	DAO| DadA| LhgO| FixC| PRK11883	DAO	FAD dependent oxidoreductase| Glycine/D-amino acid oxidase (deaminating) [Amino acid transport and metabolism]| L-2-hydroxyglutarate oxidase LhgO [Carbohydrate transport and metabolism]| Dehydrogenase (flavoprotein) [Energy production and conversion]| protoporphyrinogen oxidase	FAD dependent oxidoreductase	MYDFAIIGGGITGLLAAYYIGGNTIVIDDNSGNSRASLWSIIPPLCGKFYNQCIDAEKYYSELCDNFHVYCKRTHIIRYSDNKIGGKEIDKTELSRIEPNLNLDNAEYYDNGFFVEGNELIDKLSEKVKLYITRVKELRISNNNVKSILTTNGEISAKNIILTTGYKTKSLLSNININLYKGHLLILNKVGLNGILIYKDRIAVEGNNLYINGDSNNDTTKNINYDEVNKSVQKIGEVLPIDTHKFSIKVGFRTISDNGDPIIKKIFDNTVLVTGYKFGFALAPILISQVKDLL	37700000	31600000	31600000	32400000	94300000	109000000	101000000	106000000	89100000	118000000	112000000	113000000	62200000	73200000	76900000	83700000	-1.62	1.69	0.0685	1.15	-0.477	-0.546	1.14e-08	6.52e-09	0.588	6.23e-07	0.0012
265	NZ_CP029289.2	WP_110269336	DFR85_RS17145	36830757	247270	247698	429	1		TrxA1	thioredoxin				0	Cytoplasmic	K03671	thioredoxin| TRX_family| Thioredoxin| YbbN| PTZ00051	Thioredoxin	thioredoxin| TRX family| Thioredoxin| Negative regulator of GroEL, contains thioredoxin-like and TPR-like domains [Posttranslational modification, protein turnover, chaperones]| thioredoxin	Thioredoxin	MSSDYDPELDKLLKEKLKQMVSENNNMQENKPEKTEEEPVAHLNSNNFDSFVKSHKVAVVDFWAEWCAPCLMLAPIIEELAKDYPQVGFGKLNSDESQDIAARYGVMSLPTVLFFKNGEPVDEVIGAVPREEIEIRLKQLIE	603000000	964000000	628000000	676000000	370000000	371000000	314000000	299000000	493000000	471000000	463000000	499000000	483000000	551000000	584000000	439000000	1.06	-0.55	0.514	-0.464	0.601	0.0867	9.33e-06	0.00325	0.00429	0.0111	0.00144
266	NZ_CP029289.2	WP_110271739	DFR85_RS17150	36830758	247704	248342	639	1			hypothetical protein				0	Unknown	NA	NA	NA	NA	NA	MKPLLLGIDGLSYSSFMKCNPRYLLALFSSTFRGVVVNRSPQHPASSWMSILQMQDVRGNEFYKSLEETPLLIKETNAVAINLPITNPTYGEVNLPYGDGLSAKDEINKVVEAVLEELEDRPVIASITALDRLLHVNKENKCEIYKELDDAVKKLINKADDFIVFSPYGEPKSSSFCDHEDYGVYLSTVPRPNEHDVVKLPEIGMLFKRIVK	2930000000	3200000000	2960000000	3350000000	654000000	676000000	717000000	688000000	2660000000	2450000000	2120000000	2540000000	1940000000	1860000000	1660000000	2120000000	2.18	-0.351	1.83	-0.718	1.47	-0.367	8.83e-11	0.00282	1.76e-10	8.69e-06	2.23e-09
267	NZ_CP029289.2	WP_110269337	DFR85_RS17155	36830759	248319	249479	1161	-1			FAD-dependent oxidoreductase				0	Cytoplasmic	K17218	Ndh| FadH2| Pyr_redox_2| PRK11883| PRK07208	Pyr_redox_2	NADH dehydrogenase, FAD-containing subunit [Energy production and conversion]| NADPH-dependent 2,4-dienoyl-CoA reductase, sulfur reductase, or a related oxidoreductase [Lipid transport and metabolism]| Pyridine nucleotide-disulphide oxidoreductase| protoporphyrinogen oxidase| hypothetical protein	Pyridine nucleotide-disulphide oxidoreductase	MKILILGAGYAGLTAAYKLRKFTDFDISIISKSRIVKENTIFPALLTDDVKIEDTEFDAYKEASKRKINFVEADINGIFPESNEIKTSVGKFDYDILFIALGGAYEENFSKIPGHEFAFMHHTLEGFLGLKNALDKMEDGVRVFVGNSQNSPIEGPSYQVALIAEYLMRKKGIKGEVYLSTQSPKGVFGPIPETWISEAANKYFEKRGIKILKGKSVKEIRKDKVIFSDNTEIYADIKSVLPTLSAPDIVKSANLTDSSNFINVSIPTFKHINFKNIFGLGDSAKSMVPSKTARGAMISAENAVSTLLHEVKGIDLPYYSQGILCMMIGGDDGGILRFDKNNNTTKIILDFGKIYLNAKKLYSRFLVNRAFDVSYHAALSFNYSFK	92100000	58200000	81500000	78400000	63000000	51000000	51900000	76100000	0	28900000	26000000	37300000	62100000	67400000	54500000	84000000	0.358	-1.6	-1.24	-0.209	0.149	1.39	0.226	6.91e-05	0.000498	0.51	0.63
268	NZ_CP029289.2	WP_110269338	DFR85_RS17160	36830760	249502	250011	510	-1			inosine/xanthosine triphosphatase				0	Unknown	K01529	NTPase_I-T| YjjX| PRK05074| PRK03114| TIGR00258	NTPase_I-T	Protein of unknown function DUF84| Non-canonical (house-cleaning) NTP pyrophosphatase, all-alpha NTP-PPase family [Nucleotide transport and metabolism, Defense mechanisms]| non-canonical purine NTP phosphatase| DUF84 family protein| inosine/xanthosine triphosphatase	Protein of unknown function DUF84	MLVSIGSTNPTKINAVKSALQIIGLEYDLVAVSVSSGVSNQPFCDETFVGARNRAIRSLLEAHADLGIGIEGGICVEKNRLVAFAVVYAVNKNGKENFAKSASFTLPAKIAELIYRGIELGSATDLAFSTHDSKHKSGAVGILTKYIDRTRLYVDPVIMALYPFYNSID	0	81500000	55000000	73100000	0	0	67400000	0	58300000	66300000	61500000	56400000	0	69000000	0	97000000	0.727	0.0224	0.749	-0.219	0.508	-0.241	0.174	0.971	0.158	0.716	0.344
269	NZ_CP029289.2	WP_110269339	DFR85_RS17165	36830761	250040	250906	867	1			ABC transporter substrate-binding protein				0	Cytoplasmic	NA	PBP2_MqnD_like| MqnD| VitK2_biosynth| PBP2_Af1704| PBP2_Ttha1568_Mqnd	VitK2_biosynth	Menaquinone biosynthetic enzyme and related hypothetical proteins| Menaquinone biosynthesis enzyme MqnD [Coenzyme transport and metabolism]| Menaquinone biosynthesis| The conserved hypothetical protein Af1704 exhibits the type 2 periplasmic-binding protein fold| A menaquinone biosynthetic enzyme exhibits the type 2 periplasmic-binding protein fold	Menaquinone biosynthesis	MVTIKVGALADSGDLYPFIPLIEDIIKPSGFNLEIEVIPTVQEVNEKVLKHEVDVSVPSAAMYPYIQEDYYILGNAVASAVDGITGMPILAVNEMSINDLKKARLIVHGQNTSAFTLYRLLIGKYGKLVIIKRVLDEIKGLGKEGDVLVAVHEIKMMYTMKKLGIKPFVISSMWDLWKNISNNSPMPMGMVVINKDLGKDLAMKFKETYEQSKKYAEKHLNEIIPKDIEIMKNAQGANLDSEIVEKTIWADIQEYNVPTDKVIDGMRKFYELTAEKGILPKVIKLDVI	427000000	388000000	356000000	321000000	268000000	322000000	317000000	278000000	198000000	284000000	338000000	319000000	153000000	152000000	150000000	206000000	0.329	-0.411	-0.0817	-1.18	-0.851	-0.769	0.0847	0.0397	0.669	2.56e-05	0.000281
270	NZ_CP029289.2	WP_110269340	DFR85_RS17170	36830762	250903	251622	720	-1			hypothetical protein				0	Cytoplasmic	NA	NA	NA	NA	NA	MYPKLVTIIKLMRSLGPNLDIISNVIRDSKKNIENELLKINNLYFTPIPSFGIFKLNLNDKSLIRKNLREDFCLSISREGLKVNEFINYSGIPEAYDFITDEWDLHMDIKAEGIKPFIQYEDNAEPLLYSSLRSFYSFNDILKTSLNYGLISGFIIDYGKRDYVIDVFTTEKEVRERLEYIPFIRYSISLDLESNNLFIIELLISDKDLLFILELLKEMRQYIDILFTLRKPYYFNGVI	NA	NA	NA	NA	NA	NA	NA	NA	NA	NA	NA	NA	NA	NA	NA	NA	-	-	-	-	-	-	NA	NA	NA	NA	NA
271	NZ_CP029289.2	WP_110269341	DFR85_RS17175	36830763	251564	252481	918	-1			cation transporter				4	Cytoplasmic membrane	NA	FieF| Cation_efflux	Cation_efflux	Divalent metal cation (Fe/Co/Zn/Cd) transporter [Inorganic ion transport and metabolism]| Cation efflux family	Cation efflux family	MLPLSKLNSASRIFLVSGILIFPISVLEIYFGEKYSSSLLVVDSYHGFIDATSAILFSVLLKIIYRKSKRFPWGLYNLESLAILMSSAIIVFLSMTYLFQGLHASYDVPDWLASIIWGSSIITLIIYYMERKYRWIEIVRTDLVHSKLDMLMEIIGGIAILSQNFYFNMAVILSIIGFILADTIRQVKEAILSLIGASCDCPIKDRIYTILKGFGINVSNVYVRRLGSFFMVYVVVTMPSRTELRKVYRIRKKISRIVYSFDSVALVDVKIVPQKVKNTLKIDIKSNVSKTSNDNKANAVVRSKS	NA	NA	NA	NA	NA	NA	NA	NA	NA	NA	NA	NA	NA	NA	NA	NA	-	-	-	-	-	-	NA	NA	NA	NA	NA
272	NZ_CP029289.2	WP_168367096	DFR85_RS17180	54264192	252801	252944	144	1			hypothetical protein				1	Cytoplasmic membrane	NA	NA	NA	NA	NA	MAEDKKQEINSFSDLIKSLFKDCNWYLGGFIIALILFIIFDLAVYHP	0	0	0	0	0	0	0	0	0	0	0	0	0	0	0	0	-	-	-	-	-	-	NA	NA	NA	NA	NA
273	NZ_CP029289.2	WP_110269342	DFR85_RS17185	36830764	253000	253581	582	1			hypothetical protein				0	Cytoplasmic	NA	NA	NA	NA	NA	MARVNIAADAELIKELEKEVKSRGYTIFAVTNIALKAILELLKSGEDSTTLQNLVEMYKITKDLDIIPIPSWYIENLVKLAYEKDSKSFQDICDGTGEQLSSYLKSRASSFEDLLNLYSEIRGVLPIKDINVKKGSGDSIDIRLTGTGFNIESTLCAGRVFKKILEAYSFEVIEMTTSPGGIIFVKAKYSRPT	664000000	710000000	669000000	669000000	1020000000	978000000	853000000	787000000	702000000	676000000	725000000	736000000	859000000	790000000	1060000000	812000000	-0.417	0.0658	-0.351	0.367	-0.0493	0.301	0.00174	0.581	0.00544	0.00562	0.681
274	NZ_CP029289.2	WP_110269343	DFR85_RS17190	36830765	253567	254226	660	-1			16S rRNA methyltransferase				0	Unknown	K14568	PRK04171| Emg1| EMG1| Nep1-like	EMG1	16S rRNA (pseudouridine)(914)-N(1))-methyltransferase Nep1| rRNA pseudouridine-1189 N-methylase Emg1, Nep1/Mra1 family [Translation, ribosomal structure and biogenesis]| EMG1/NEP1 methyltransferase| 18S rRNA (pseudouridine(1248)-N1)-methyltransferase Nep1	EMG1/NEP1 methyltransferase	MKLNLILLDSSLELVPKVIRNHPSVINNAKKRNKKPCEVLLDVSLHYFAMKNLPNSEKRGRPDIVHLAMIMFLSESNIKGDFYIHTIDSKIIKVNNNMRPPKNYDRFVSLMEQLLTMGKVPPNSDNPLMEVTSLQLKDIAKKYNIILLSENGKKIKPEKICNDITEDKIVGIGAFPHGEFSKEVLDYASFIYSISSYVLETQQTICRLISACNEILGWP	NA	NA	NA	NA	NA	NA	NA	NA	NA	NA	NA	NA	NA	NA	NA	NA	-	-	-	-	-	-	NA	NA	NA	NA	NA
275	NZ_CP029289.2	WP_110269344	DFR85_RS17195	36830766	254279	254620	342	1			RNAse P, Rpr2/Rpp21 subunit				0	Cytoplasmic	K03540	RPR2| Rpr2| PRK03954	Rpr2	RNase P subunit RPR2 [Translation, ribosomal structure and biogenesis]| RNAse P Rpr2/Rpp21/SNM1 subunit domain| ribonuclease P protein component 4	RNAse P Rpr2/Rpp21/SNM1 subunit domain	MKKLVESRSLDLIDMAVDLVYEGEIDLAREYIKLAREYSAKGKIKLPIEYKRKFCRRCNVPLVPGITERRRIRRKVLIRTCLICGWIRRYELRENKTNKSSECRSENREKRNH	NA	NA	NA	NA	NA	NA	NA	NA	NA	NA	NA	NA	NA	NA	NA	NA	-	-	-	-	-	-	NA	NA	NA	NA	NA
276	NZ_CP029289.2	WP_246252964	DFR85_RS17200	36830767	254592	254798	207	1			YhbY family RNA-binding protein				0	Cytoplasmic	K07574	CRS1_YhbY| YhbY| CRS1_YhbY| PRK10343	CRS1_YhbY	Escherichia coli YhbY is associated with pre-50S ribosomal subunits, which implies a function in ribosome assembly| RNA-binding protein YhbY [Translation, ribosomal structure and biogenesis]| CRS1 / YhbY (CRM) domain| ribosome assembly RNA-binding protein YhbY	CRS1 / YhbY (CRM) domain	MRIGKNGITEGIINEIKRRLKDHEVIKIKIGSKDKNRKEIALKIAELANAKLIEVRGYTFILSKIDSD	0	0	0	0	0	0	0	0	0	0	0	0	0	0	0	0	-	-	-	-	-	-	NA	NA	NA	NA	NA
277	NZ_CP029289.2	WP_110269346	DFR85_RS17205	36830768	254785	255276	492	1			DUF371 domain-containing protein				0	Cytoplasmic	K09738	DUF371| COG2090	DUF371	Domain of unknown function (DUF371)| Uncharacterized protein [Function unknown]	Domain of unknown function (DUF371)	MIAIDFLKIRGHKNVKGTHKTTLEFTKDTYLTPRGDCIIGIYADKGVNDLKDDIKRMIKNEGFIYIVINVCGIFDIISARGSSKLTLSNKNKMIIRKSSFISDATLAINSNKSAFDIKREIIKGLQNEHNGLVYIVTSDIPLKNEEILGIVINFNPFESIKTC	0	0	0	58700000	257000000	242000000	321000000	315000000	0	0	117000000	0	0	0	0	0	-2.7	-0.218	-2.92	-1.03	-3.72	-0.808	0.000378	0.737	0.00017	0.114	1.86e-05
278	NZ_CP029289.2	WP_110269347	DFR85_RS17210	36830769	255178	256083	906	-1			methyltransferase				0	Cytoplasmic	K15429	Trm5| Met_10| UbiE| PRK14968| Methyltransf_25	Met_10	tRNA G37 N-methylase Trm5 [Translation, ribosomal structure and biogenesis]| Met-10+ like-protein| Ubiquinone/menaquinone biosynthesis C-methylase UbiE [Coenzyme transport and metabolism]| putative methyltransferase| Methyltransferase domain	Met-10+ like-protein	MMCAKIKRREFDKIKSKLNVDNNFSFIFDDEYILIPIMSADKSIEIVECNPSPKRKTPRLHDIIDNASSYYIIGDIALVNVKNQKIDFNQLLTAILSINKNVKSVFLRKKVKGELRINDIEFIGGEYKTKTIYKENGVKFVVDISKVYVNPSLANERLNIRKEVNDNEKILDAFAGYGAISLNLAKKDVYIIAGDLNIDGLLLLKESLQINKIYNIDIINYDARFLPFRDKVFNRVYGDNPTMIKDFIQELCRVTKEILEIYILSDENELARLNAFKWIKINDYSKNLFIFKGYIRCNNIN	54200000	0	0	42200000	0	0	17600000	26000000	63100000	66300000	60900000	58100000	44500000	41000000	0	55900000	0.00184	0.874	0.876	0.196	0.198	-0.678	0.997	0.0752	0.0663	0.714	0.687
279	NZ_CP029289.2	WP_110271740	DFR85_RS17215	36830770	256080	257081	1002	-1			NAD(P)/FAD-dependent oxidoreductase				0	Cytoplasmic membrane	K21567	TrxB| PRK15317| AhpF| Pyr_redox_2| PRK11749	Pyr_redox_2	Thioredoxin reductase [Posttranslational modification, protein turnover, chaperones]| alkyl hydroperoxide reductase subunit F| Alkyl hydroperoxide reductase subunit AhpF [Defense mechanisms]| Pyridine nucleotide-disulphide oxidoreductase| dihydropyrimidine dehydrogenase subunit A	Pyridine nucleotide-disulphide oxidoreductase	MSEYDMIIVGGGPVGLFGAFYATLRDMKVLLIDSQDELGGQLVTLYPEKIVYDVGGYPGILAYDLAIKLVEQAKMFSPDIRTKEWADILDKTSDGMYVIKTDKGNQFKTKTVLLAIGLGRLSPSRLGAKGELEYENKGVYYTVRRKKDFEGKNILIVGGGDSAVDWALTLAPVAKSVTLIHRRDQFRAHERSVKELYQVAKVYTWHELKEVKGDGQRVTQATIFDNRTKDEKTIDVDAVIISIGHKGDLGNIPKWGINMKGRDILTNTKMETNLPGIYASGDIAQVEGAPKLALIAVGFGQVAIATSVAKKYIDPNASVFAGHSSEMDKFKKP	5330000000	5760000000	5100000000	5130000000	1670000000	1840000000	1830000000	1570000000	3350000000	4140000000	5100000000	3600000000	10000000000	10400000000	7950000000	8770000000	1.63	-0.414	1.21	0.794	2.42	1.21	4.03e-08	0.00944	6.02e-07	8.6e-05	4.57e-10
280	NZ_CP029289.2	WP_246252965	DFR85_RS17220	36830771	257245	257598	354	1			hypothetical protein				1	Cytoplasmic	NA	NA	NA	NA	NA	MISEITLLLLPFIFLWGLWLRFYRKIISEGLAFPGSDYKEEKIKIKPNSSVILQVKGKCTILVNSMTGWATIRINNGAKQKIYKIRLINIDGKLEIINESKIFPLDIIVRCSYLTYE	NA	NA	NA	NA	NA	NA	NA	NA	NA	NA	NA	NA	NA	NA	NA	NA	-	-	-	-	-	-	NA	NA	NA	NA	NA
281	NZ_CP029289.2	WP_110269348	DFR85_RS17225	36830772	257570	258637	1068	-1			MFS transporter				12	Cytoplasmic membrane	K08221	MFS_MdtG_SLC18_like| MFS_FsR| MFS_spinster_like| MFS| MFS_1	MFS_1	bacterial MdtG-like and eukaryotic solute carrier 18 (SLC18) family of the Major Facilitator Superfamily of transporters| Fosmidomycin resistance protein of the Major Facilitator Superfamily of transporters| Protein spinster and spinster homologs of the Major Facilitator Superfamily of transporters| Major Facilitator Superfamily| Major Facilitator Superfamily	Major Facilitator Superfamily	MKGKSIYIARVIYSISWFYLAPYIPYIIYKFNIQASLAGFVPFAFFIGSGTMQVPSAYLSTRIGLRNTLCLGLLIMSISSLFIGLSITFLQLLIFYFVGGIGASMFFSSGGAILAELNKNNLSRIMGLYNAAFSIGGIVGLNWIFFDKVLSFTYASLLLSLLTLISLFINVKLPNVKPTWKTIRNRNILYLGLSTSGVWGIYYAIGELFPNFAFNFLHLSAIESGEITSLLLFSSFIGGLLGFIGDKIGKLRGLILASLAGIFPSLLLYTKFFIIGIIILGIFNELAISIMYSMVAVEAKGANTGIGLAEVNSLNIVLGTWLDPLATFTGFYSWIILVLISIIPLFLIRKLSMSI	NA	NA	NA	NA	NA	NA	NA	NA	NA	NA	NA	NA	NA	NA	NA	NA	-	-	-	-	-	-	NA	NA	NA	NA	NA
282	NZ_CP029289.2	WP_110269349	DFR85_RS17230	36830773	258696	259445	750	1			NAD(+)/NADH kinase				0	Cytoplasmic	K00858	NadF| ppnK| pnk| ppnK| ppnK	NAD_kinase| NAD_kinase_C	NAD kinase [Nucleotide transport and metabolism]| NAD(+) kinase| NAD(+) kinase| NAD(+) kinase| inorganic polyphosphate/ATP-NAD kinase	ATP-NAD kinase N-terminal domain| ATP-NAD kinase C-terminal domain	MKIKIVRKPSVQIEDIENKIRDLAKSFGYEITEEDPDIVFAVGGDGTLLRAIKYDKPIITVKAGRRGFLMDVNPEKLEEVFKRLSNNDYTKEEYILLETNINGINAIAFNEIGILYDKPEALKINVKFLDENIIFEGDGVLISTPQGTSAWSFSISGNYVYNLNALEICLVNPILTSLKSIIIPPLNVKLKLENKGYPQLARVVADGEIIARIEVGNEINIWKSNKKANIYRFYEIDPIKGILNGKRDI	203000000	184000000	162000000	168000000	250000000	215000000	230000000	202000000	258000000	268000000	268000000	244000000	235000000	205000000	233000000	230000000	-0.324	0.538	0.214	0.336	0.012	-0.202	0.00393	7.38e-05	0.0376	0.0041	0.917
283	NZ_CP029289.2	WP_110269350	DFR85_RS17235	36830774	259426	259914	489	1			NOB1 family endonuclease				0	Cytoplasmic	K07060	Nob1| PIN_Nob1-like| PRK12496| PIN_6| PRK04351	PIN_6	rRNA maturation endonuclease Nob1 [Translation, ribosomal structure and biogenesis]| VapC-like PIN domain of eukaryotic ribosome assembly factor Nob1 and archaeal UPF0129 protein Ta0041-like homologs| hypothetical protein| PIN domain of ribonuclease| SprT family protein	PIN domain of ribonuclease	MENVIFDTAGFLAGLENYFDRVYTTPLVMNEVKDYVSRSLLSLASSSGKIIILEPEKRNIDITNNTLRKIGEYSLSKTDISIIALALQLQPSIVFTDDFSVQNILLKLGIKFNSVKLNRSIKYEREYYYVCENCGKVYQRKKESCDICGGKIIKKSKLDSKK	0	0	0	0	0	0	0	0	0	0	0	34700000	0	53000000	0	68200000	0.525	-0.0178	0.507	-0.308	0.217	-0.291	0.357	0.977	0.37	0.622	0.719
284	NZ_CP029289.2	WP_110269351	DFR85_RS17240	36830775	259980	260864	885	1			hypothetical protein				0	Cytoplasmic	NA	NA	NA	NA	NA	MHQANILLQKALKVGGNPYALSKLTTFTVTQIKNTFNYLIVKYDFALFPLVISENLGLRKAVLICKDTKINMENRKNLFFPLVNVFRHDIEKNEFILTLYVNKTSLNEVSSAIEKLNAKGYVNCKLILVKNVFRFTRDPLCFDFEKGKWICEDKIVIINKYFKVNPDADDINLITSIQRNPYLNYIRNIHWRHIKSVINAFIYTLGRSNFILDVFSKEDISDKFPNTIWTLKTDEMFISEIYCYDELEKIIEKVKKYSSDFLIVPKTPGYAEGYSIPYEIFKKKTWEFPKIVIE	44700000	40100000	48800000	35800000	21100000	0	13900000	21400000	35000000	45300000	40400000	64500000	69100000	71200000	72900000	86400000	0.874	0.1	0.974	0.827	1.7	0.727	0.0124	0.775	0.00621	0.0208	7.82e-05
285	NZ_CP029289.2	WP_110269352	DFR85_RS17245	36830776	260894	262018	1125	1			aminotransferase class V-fold PLP-dependent enzyme				0	Cytoplasmic	K11717	CsdA| SufS_like| Aminotran_5| PLN02855| PRK09295	Aminotran_5	Selenocysteine lyase/Cysteine desulfurase [Amino acid transport and metabolism]| Cysteine desulfurase (SufS)-like| Aminotransferase class-V| Bifunctional selenocysteine lyase/cysteine desulfurase| cysteine desulfurase SufS	Aminotransferase class-V	MIDNFRDLVPITKNYIYLNHAAISPTPLPVLFETFNYLYNVSQNGTYTVNEEEKDEFLHIREKIANLINSSPNEISFIPNTSYGVNIIANALDLKPGDKVITDSLEFPATVYPFLKLRKKGINVDIVKTNPENIEQDILTKIDNNTKLISVSHVSFNTGTKLDIKKIVSKAKSVSAYVLLDIIQSAGAINVDVKDLGIDFAVAGGYKWLMAPQGSGFIYVKNGLIDDPPFYGWKSSKNYLDFNATEFELEKGPRRFEIGTIDVAANIGLGKSAEIISPYKKDIEKKVLELSKLAIDLAEDKDLEIITPKEKISGIVVIKLHNPKKIAEELAQKKIIVSPRGEGIRISSHFYNTDDEIRTTINEIATSLYSQKHV	1260000000	1160000000	1190000000	1100000000	568000000	577000000	563000000	511000000	760000000	850000000	899000000	923000000	1590000000	1620000000	1800000000	1710000000	1.09	-0.459	0.627	0.513	1.6	0.972	1.59e-08	8.7e-05	3.04e-06	4.58e-05	1.94e-10
286	NZ_CP029289.2	WP_110269353	DFR85_RS17250	36830777	261975	262913	939	-1		NadA	quinolinate synthase NadA				0	Cytoplasmic	K03517	PRK09375| NadA| NadA| nadA| PLN02673	NadA	quinolinate synthase NadA| Quinolinate synthase [Coenzyme transport and metabolism]| Quinolinate synthetase A protein| quinolinate synthetase complex, A subunit| quinolinate synthetase A	Quinolinate synthetase A protein	MPNIENLITEINRLKKDKNAIILGHNYMEYGVHLVSDFTGDSYDLAVKAMRTNADIIVFAGVYFMAEQASALNPDKKVLSPDPMAGCSLSDALDVETLKKYKKMYPNSPVVLYINTSIYTKALADYIVTSSTAINVVKSLDADVVLFGPDANLANYVEKKTGKKLIRVPPNGRCLVHASYTKQLVSLARKKYPNAKLMAHPESPLEILEAADFVGSTNQMIKYAKDSESKEFVVATEIGMLNALQIQVPNKRFYPFMSMETCACARCPYMAMVTLEKIKSSLVNEKYEVKVPNDVAEKAKRAFENTMKLLSH	0	0	0	0	0	0	0	0	364000000	206000000	159000000	443000000	159000000	175000000	154000000	122000000	-0.398	3.83	3.44	3	2.6	-0.834	0.448	3.97e-06	8.18e-06	6.28e-05	0.000127
287	NZ_CP029289.2	WP_110269354	DFR85_RS17255	36830778	262932	263300	369	-1			hypothetical protein				0	Cytoplasmic	NA	NA	NA	NA	NA	MSTRFWLLYKNIEKGTKVSLDEFSENKELNYEVRNSSLSLYRDVITEASRIVNESEDSKIIWELLRRNIISVSLAQELIDISKIIANIFSIDDAVIYSMLVRIMEDLEELYFSIQKYLSSNA	50100000	101000000	65300000	111000000	83800000	83800000	86200000	66600000	105000000	106000000	83100000	84600000	130000000	129000000	102000000	136000000	-0.0341	0.273	0.239	0.666	0.632	0.393	0.896	0.284	0.334	0.0159	0.0164
288	NZ_CP029289.2	WP_110269355	DFR85_RS17260	36830779	263378	264403	1026	1			TIGR00303 family protein				2	Unknown	NA	PRK04447| TIGR00303| CobT| DMB-PRT_CobT	NA	hypothetical protein| TIGR00303 family protein| NaMN:DMB phosphoribosyltransferase [Coenzyme transport and metabolism]| Nicotinate-nucleotide-dimethylbenzimidazole phosphoribosyltransferase (DMB-PRT), also called CobT	NA	MVDVIGNFSEKISGKRSLFLLVIATTDVSLIPGITIAGATEELTLFTPAADAEFLVLGKCKVINSVPVTPTGIPTPAIITKASLSLLNIPKLVVDAGSKIKPNIPYISLNGEPGKDIRKRSLDPITAERIIENGITLGNELSKNFELLVIGESIAAGTTTAMATLLGLGYDAIDKVSSASPENPKEIKRKVVLEAIKDLPSNFIDKISKLADPMLLGVAGITVGFKGNVLLAGGTQMTAASAIIKEINKKKMNDIGIGTTRWIINDKSSDIISLSKEVGVNLSYVNLDFSASKFDGLKAYERGYVKEGVGAGGSSLLATLNGITEANILKRIEEIYEEIRV	332000000	313000000	253000000	326000000	392000000	385000000	419000000	400000000	226000000	276000000	284000000	274000000	405000000	439000000	411000000	454000000	-0.39	-0.205	-0.595	0.488	0.0978	0.693	0.00201	0.0733	5.09e-05	0.000523	0.377
289	NZ_CP029289.2	WP_110269356	DFR85_RS17265	36830780	264405	265181	777	1			sugar nucleotide-binding protein				0	Unknown	K00067	RfbD| dTDP_HR_like_SDR_e| RmlD_sub_bind| SDR_e| WcaG	RmlD_sub_bind	dTDP-4-dehydrorhamnose reductase [Cell wall/membrane/envelope biogenesis]| dTDP-6-deoxy-L-lyxo-4-hexulose reductase and related proteins, extended (e) SDRs| RmlD substrate binding domain| extended (e) SDRs| Nucleoside-diphosphate-sugar epimerase [Cell wall/membrane/envelope biogenesis]	RmlD substrate binding domain	MKIAFTDEGELARVLARSLKNNEIIIVDNPQRVINEKPDVVIHTLDIPYFENKSYVWNFNTWYAINIARAAHKVNATNIYLSTFMIFNGKKGYYHENSTPDPLNYYGISKLVGETGTASLGNFLIIRCGVLYSLNYKGLLASFFKAALNGKNLKCNKNFYISPISIYSLSNIIAKFVNDEIKGVINVGGPRISIVEMCNLIADLFGVNVIELNGKKYDFSLDTWLLNTFNIKLSLKEDLVNAIEYRVLNNERKGISIT	69600000	81500000	56000000	59800000	33100000	0	0	0	35500000	55500000	40200000	34700000	0	70700000	53800000	64600000	0.994	-0.697	0.297	-0.352	0.642	0.345	0.00687	0.0485	0.372	0.32	0.0606
290	NZ_CP029289.2	WP_210433929	DFR85_RS17270	36830781	265132	265437	306	1			transcriptional regulator				0	Cytoplasmic	K07743	COG3357| rubredoxin_SM| PRK08565	NA	Predicted transcriptional regulator containing an HTH domain fused to a Zn-ribbon [Transcription]| Rubredoxin, Small Modular nonheme iron binding domain containing a [Fe(SCys)4] center, present in rubrerythrin and nigerythrin and detected either N- or C-terminal to such proteins as flavin reductase, NAD(P)H-nitrite reductase, and ferredoxin-thioredoxin reductase| DNA-directed RNA polymerase subun…	NA	MNTEFLTTREKVFLLLKYSEDPLTAKDIMKALDIKKEKEVYDHIYHLAKSAKRKNYVVILFPPKCENCGYIFSIDMPKKPSKCPICKSERIIPPKFLIREK	NA	NA	NA	NA	NA	NA	NA	NA	NA	NA	NA	NA	NA	NA	NA	NA	-	-	-	-	-	-	NA	NA	NA	NA	NA
291	NZ_CP029289.2	WP_110269358	DFR85_RS17275	36830782	265448	266119	672	1			HAD family hydrolase				0	Cytoplasmic	K07025	YigB| HAD_dREG-2_like| Hydrolase| CTE7| HAD_Neu5Ac-Pase_like	HAD_2	FMN phosphatase YigB, HAD superfamily [Coenzyme transport and metabolism]| uncharacterized family of the haloacid dehalogenase-like superfamily, similar to uncharacterized Drosophila melanogaster rhythmically expressed gene 2 protein and human haloacid dehalogenase-like hydrolase domain-containing protein 3| haloacid dehalogenase-like hydrolase| HAD superfamily (subfamily IA) hydrolase, TIGR02253…	Haloacid dehalogenase-like hydrolase	MVAIFVDMGETLVRFKPRFHESIANAIREEGIEVSDIEVFKALMRHLGRSCFPHPQFDGLSQIDFKDLFYELNLHIPNDIIKKLENKNYLADEYELYDDAIPFLENVRELGFKTILVTNTTKKVNKIIKDLNLDNYLDGIIASCDYNILKPHPKIFYYAKKLAGSEGIHIGDVYEIDVIGARRAYMNAILLDRLNLYPEIKNNKVTNLHEALNIIQKLELTQT	288000000	354000000	284000000	301000000	0	0	0	21000000	94100000	132000000	103000000	115000000	193000000	209000000	146000000	222000000	3.82	-1.47	2.34	-0.684	3.13	0.788	7.22e-09	9.68e-05	6.98e-07	0.0262	3.51e-08
292	NZ_CP029289.2	WP_110269359	DFR85_RS17280	36830783	266105	266794	690	-1			phosphoglycolate phosphatase				0	Cytoplasmic	K22223	SPP-subfamily| Cof| Hydrolase_3| PRK01158| HAD_Pase	Hydrolase_3| Hydrolase_3	sucrose-phosphate phosphatase subfamily| Hydroxymethylpyrimidine pyrophosphatase and other HAD family phosphatases [Coenzyme transport and metabolism, General function prediction only]| haloacid dehalogenase-like hydrolase| phosphoglycolate phosphatase| phosphatase, similar to Thermoplasma acidophilum TA0175 phosphoglycolate phosphatase (PCPase), and Pyrococcus horikoshii PH1421, a magnesium-depe…	haloacid dehalogenase-like hydrolase| haloacid dehalogenase-like hydrolase	MNLTDILVASDYDRTISDEKDSFVINNAVREKINKFSKNNYFVVVTGRERRFIDRLAYGLEPTGWVLENGALIMINDKVYYNIPKSWPKLRFEIGKRLSAERLNFTYGEVIIYLNNVSNNICDLFSDLYEVSVEWNRSDVMIMPKGVNKGNGIKKFAEILGFKGRIIAVGDSQNDVSLFKAADFKVAVNNALKEIKEMADLVLNKDDGQGIIELLDYIESGEIYKLGLS	158000000	152000000	157000000	173000000	229000000	220000000	222000000	225000000	222000000	217000000	213000000	201000000	175000000	176000000	159000000	201000000	-0.487	0.415	-0.0718	0.148	-0.339	-0.267	2.59e-05	0.000134	0.38	0.0912	0.000645
293	NZ_CP029289.2	WP_110269360	DFR85_RS17285	36830784	266781	267608	828	-1			TIM barrel protein				0	Cytoplasmic	K01151	Nfo| AP2Ec| AP2Ec| AP_endonuc_2| PRK01060	AP_endonuc_2	Endonuclease IV [Replication, recombination and repair]| AP endonuclease family 2| AP endonuclease family 2| Xylose isomerase-like TIM barrel| endonuclease IV	Xylose isomerase-like TIM barrel	MAKIYLGTAGIPLSTKAKDTIEGIKRIRELGLNAMEVEFVQGVRMKIEKARGAGNIAKNLNVRLSVHAPYFINLCSEDKEKVNSSKKRILDSADRANAMNADAIAIHIAFYGKMSPEECYSRVKSELGEVVDIAKDNEIKVKFGIETMAKETAFGTIDEVISISKEIKNVVPYIDWAHTFGRQGGKIDYGDIIDRLIKELNISHINSHFESLEIRNGKYVDVHRSIIYNTPPFEPLAKEILKRDISITLICESPELEKDALIMKNVIEKLGYKFD	79800000	80300000	58100000	81000000	188000000	206000000	163000000	142000000	65500000	64200000	77800000	76500000	103000000	125000000	136000000	114000000	-1.22	-0.0672	-1.29	0.682	-0.542	0.749	2.55e-06	0.695	1.21e-06	0.000874	0.00323
294	NZ_CP029289.2	WP_110271742	DFR85_RS17290	36830785	267634	270609	2976	-1			FAD-binding oxidoreductase				0	Cytoplasmic membrane	NA	GlcD| FAD_binding_4| GlpC| PRK11230| PLN02805	FAD_binding_4| Fer4_17	FAD/FMN-containing dehydrogenase [Energy production and conversion]| FAD binding domain| Fe-S oxidoreductase [Energy production and conversion]| glycolate oxidase subunit GlcD| D-lactate dehydrogenase [cytochrome]	FAD binding domain| 4Fe-4S dicluster domain	MTLRDELESRFRENFSDALVERLSHSVDMGFVPELVWSGIKINVIPDYVVYPQNTEDIIDLVKIGISNNVPLTPYGRGTNRYGNAIPADGGIVLDFSKMNKIEIDEANRIAVAEAGATWKLVDIAAQQKGLQLRTFPSSYDSTVGGGTAGDALGVGSYEYGFICDNIAFVEMVNPKGEIVRLEGKDLAIVCGAEGTTGIITKVGIKLRPFSSTESLVISFEDFEKVYGAIGEFYREVIPAWHIQVRGPAISSYIHDKFRATLDPGKWNMVVLYPSTRSSIVEPKLYKIAQTYNGKVFEGEWTGWWSFNHGVNAALRSKGLLIHQHGLLHYTKIKDLIDSIQRDLGNIGVLEPNKGFDLDIDLERREVLLVNAFTQVSLNPVDRKIIYDLAKNTLMMEDF…	273000000	294000000	291000000	254000000	52800000	51000000	58200000	52700000	365000000	423000000	384000000	410000000	359000000	405000000	348000000	335000000	2.37	0.509	2.88	0.379	2.75	-0.13	1.7e-11	5.03e-05	7.62e-13	0.00086	1.5e-12
295	NZ_CP029289.2	WP_110269361	DFR85_RS17295	36830786	270623	271054	432	-1			HIT domain-containing protein				0	Cytoplasmic	K02503	HINT_subgroup| Hit| PKCI_related| HIT| FHIT	HIT	HINT (histidine triad nucleotide-binding protein) subgroup: Members of this CD belong to the superfamily of histidine triad hydrolases that act on alpha-phosphate of ribonucleotides| Diadenosine tetraphosphate (Ap4A) hydrolase or other HIT family hydrolase [Nucleotide transport and metabolism, Carbohydrate transport and metabolism, General function prediction only]| Protein Kinase C Interacting p…	HIT domain	MCIFCDIVNDRLQSNVIYRNDYITVILDKFPLAPGHTLILSNEHYDNFLECPEKISCEIAKMSSIVAKAVISSVNADGARILTNIGKSAGQVIFHLHVHIIPSWSDPPSEYKEFEPRKEQPLEYYETLKKVISYNIQRILNRK	221000000	235000000	227000000	226000000	178000000	172000000	165000000	169000000	309000000	287000000	278000000	296000000	445000000	339000000	420000000	399000000	0.41	0.363	0.774	0.812	1.22	0.448	0.000228	0.000732	3.75e-07	5.54e-07	3.16e-09
296	NZ_CP029289.2	WP_110269362	DFR85_RS17300	36830787	271207	271812	606	1			cysteine hydrolase				0	Unknown	NA	Isochorismatase| cysteine_hydrolases| PncA| CSHase| nicotinamidase_related	Isochorismatase	Isochorismatase family| Cysteine hydrolases| Nicotinamidase-related amidase [Coenzyme transport and metabolism, General function prediction only]| N-carbamoylsarcosine amidohydrolase (CSHase) hydrolyzes N-carbamoylsarcosine to sarcosine, carbon dioxide and ammonia| Nicotinamidase_ related amidohydrolases	Isochorismatase family	MIRIGSKLVYNTLPEIVNPAHTALIVWDVQTILVQSIFNREEFMKSIYNVLNSARRARVRIFFTRIEPLPIDFESPAKLYLYSKWKINRLDSRGLTLALRPLPNERVISKHSASIFFGTDFENMAKNAGIQTIVITGIATELGVESTVRDAYNRGFYSVVVKDAVSSSDKEAHERSLENMKKFADIVTSSDLARIWSTRSR	4130000000	4080000000	3720000000	4120000000	3540000000	3910000000	3700000000	4210000000	4330000000	4720000000	3870000000	3560000000	8540000000	8280000000	5980000000	6600000000	0.0651	0.0312	0.0963	0.858	0.924	0.827	0.646	0.837	0.486	2.93e-05	7.31e-06
297	NZ_CP029289.2	WP_110269363	DFR85_RS17305	36830788	271796	272008	213	-1			hypothetical protein				0	Cytoplasmic	NA	NA	NA	NA	NA	MKIILPTKDISGKIVEIRIDRSFSPDFSPDFIPQGITQIVLDIRQNLLKGNHILEIITEKGNYAKFTLNV	NA	NA	NA	NA	NA	NA	NA	NA	NA	NA	NA	NA	NA	NA	NA	NA	-	-	-	-	-	-	NA	NA	NA	NA	NA
298	NZ_CP029289.2	WP_110269364	DFR85_RS17310	36830789	272066	272662	597	1			hypothetical protein				4	Cytoplasmic membrane	NA	NA	NA	NA	NA	MSIDYLIIIFAISFATNSTPFFGTPYTLVATSFLVKSGITPLNMIEVILITAIGAALAKSVMYSLGYGVRNTFKNNKNVKFFSKFINKRSFFIALFFAALFPFLPLDDFIFLIGGAGKASLLKMLEITFVSKIIKSSIEITVEAFGLIAISDLIGISPFLLGIISSIVFTILGIVLFKIDWESIYTKLKDKFDLFYTD	NA	NA	NA	NA	NA	NA	NA	NA	NA	NA	NA	NA	NA	NA	NA	NA	-	-	-	-	-	-	NA	NA	NA	NA	NA
299	NZ_CP029289.2	WP_110269365	DFR85_RS17315	36830790	272664	273176	513	1			NUDIX hydrolase				0	Cytoplasmic	K01515	ADPRase_NUDT5| TIGR00052| PRK15009| nudE| MutT	NUDIX	ADP-ribose pyrophosphatase (ADPRase) catalyzes the hydrolysis of ADP-ribose and a variety of additional ADP-sugar conjugates to AMP and ribose-5-phosphate| nudix-type nucleoside diphosphatase, YffH/AdpP family| GDP-mannose pyrophosphatase NudK| adenosine nucleotide hydrolase NudE| 8-oxo-dGTP pyrophosphatase MutT and related house-cleaning NTP pyrophosphohydrolases, NUDIX family [Defense mechanism…	NUDIX domain	MKVFSCKKFEVNVDKITLPNGKEKELQYIKHRGSAVMIPVIDRENIVLIKQYRPVIGKWIYEFPAGTIEENEEPEVTARRELIEEVGYEAGELIHLFDFYPSPGITTELMHMYLAKNLKFVGSKPEEYEIIESEKMSLDNAINMFLQGQIEDGKTIIGILYLARNRDLIQ	960000000	998000000	916000000	973000000	1180000000	1060000000	1030000000	955000000	939000000	858000000	895000000	870000000	1230000000	1110000000	1240000000	1190000000	-0.132	-0.111	-0.243	0.31	0.178	0.421	0.103	0.177	0.0056	0.00148	0.0318
300	NZ_CP029289.2	WP_110269366	DFR85_RS17320	36830791	273165	273830	666	-1			chlorite dismutase family protein				0	Unknown	NA	YwfI| Chlor_dismutase| PRK12276	Chlor_dismutase	Chlorite dismutase [Inorganic ion transport and metabolism]| Chlorite dismutase| putative heme peroxidase	Chlorite dismutase	MTNEAYMIVLALRLDRNWWGLPVIERKSILSKVEETEKRFNNEFISLKKYASLSQGSQLIYWASALNTSSIIDFKSSILSSFSGNAVEDVSLFSIFTPSPYMKSDFDPLSVLKVEPLKYFVAYPMKKSVDWYLIPFDERENIMMEHINMAKNHPKNNGIRSYTTYSFGLGDYEFVVIYEIPSLPDWVEVVEKLREAKARKWVIKEEPLLVGELKDQGYLLY	861000000	950000000	849000000	1020000000	384000000	371000000	396000000	376000000	558000000	521000000	542000000	488000000	1020000000	911000000	737000000	1060000000	1.27	-0.801	0.464	0.00885	1.27	0.81	7.43e-08	9.37e-06	0.000968	0.952	5.68e-08
301	NZ_CP029289.2	WP_110269367	DFR85_RS17325	36830792	273820	275058	1239	-1			hypothetical protein				0	Cytoplasmic	NA	NA	NA	NA	NA	MSVLQVYSNPAKAVISCSLVDENGNEKEILTITLEDNGIHVHKNIEKDDHYIIPPIPQIDMLIREVIEQIAEELNVQTVVFRYGENSDLEETDDLILSDAWYDIEKLALAASKHAALANDVESKVIIGIVKFSNFIYAATVLRKEDTFPLLQIFMDSSNNEIKIYNEIGQLVEERREKVQDFEEYVKSLVNSSDVAVVYKESLDEIPSPKEITTDNGRYYVGVVFKYFMGFFPSSSIKEVSSKRIYVRNKSKFVKLLRALLYLDKLSDDGGVEVLLSSSAVPLNDIPKEVDKIKGKVDKILGKYKITDVNYFGINDTLIKELVNYKPQFGEGDVYLGMRVIPVAFVIITENKQDFDNYVERILNGPTSDGYEILDEAVKKYISSYFIGYLMSVEEALII…	38400000	34100000	20100000	44800000	27900000	0	0	45500000	37500000	49100000	38300000	42500000	69800000	75200000	113000000	85100000	0.338	0.336	0.674	1.35	1.69	1.02	0.35	0.366	0.0661	0.00193	0.000213
302	NZ_CP029289.2	WP_110269368	DFR85_RS17330	36830793	275248	275913	666	1			uracil-DNA glycosylase				0	Unknown	K21929	UDG-F5_TTUDGB_like| Udg4| UDG| UDG-F4_TTUDGA_SPO1dp_like| UDG	UDG	Uracil DNA glycosylase family 5, includes Thermotoga maritima TTUDGB and similar proteins| Uracil-DNA glycosylase [Replication, recombination and repair]| Uracil DNA glycosylase superfamily| Uracil DNA glycosylase family 4, includes Thermotoga maritima TTUDGA, Bacillus phage SPO1 DNA polymerase, and similar proteins| Uracil DNA glycosylase superfamily	Uracil DNA glycosylase superfamily	MDQMDVKYLNSAIIRCRKCDRLINYIEKIRVEKKIQFKNWDYWSRPVPGFGDKNACILIVGLAPAAHGGNRTGRTFTGDESGKWVIKALYEIKYSNYPESISRTDGLKLTNVYLTNVVHCAPPLNRPTREEILNCEPYLKTLIRSLSNLKVIITLGKLAFDSICEIFSVKLKFSHNNIFKLDNYYLISSYHPSPRNTRTGRLTWNSWLSVFNNAKHICENS	NA	NA	NA	NA	NA	NA	NA	NA	NA	NA	NA	NA	NA	NA	NA	NA	-	-	-	-	-	-	NA	NA	NA	NA	NA
303	NZ_CP029289.2	WP_110269369	DFR85_RS17335	36830794	275939	277546	1608	1			hypothetical protein				11	Cytoplasmic membrane	NA	COG5650	NA	Uncharacterized membrane protein [Function unknown]	NA	MNEVRRYVVYAIIGAVILSTLFLIAYRDNILNNPVQASILAIAFFSAIAILIISLNPQLINPNRNISKIDDLIFTISILTYSIVAIALINGFGTDDMEYITQAITNLLNGKDPYTQFYHPVNVQPTYLISGKISSNFIYPPLSFLLYIPFYLFLKIANLNLYYINIVNIIFQDILIFLIYNEGKKRGDPIATLPVIFLFVTAGILAPSFAGVNGAIWATFIALSYIYDGKKSGIFLAMAVSFSQLAWLITPFLFLYKRQNLYDILKSFLTSIIIFNLPFFMWNPHAFLDIITLDQGTIPVAVTGFTIFNLTTLLNVEPWFFTLAIAVIGGLSLYIYFRLFPAIKESLWIFPMLILWFSWRTLTEYFLFWPELMFISIFRLDYTNKINIDITKIKRELVG…	NA	NA	NA	NA	NA	NA	NA	NA	NA	NA	NA	NA	NA	NA	NA	NA	-	-	-	-	-	-	NA	NA	NA	NA	NA
304	NZ_CP029289.2	WP_210433949	DFR85_RS17340	36830795	277527	278363	837	1			NAD+ synthase				0	Cytoplasmic	K01916	PRK13980| NAD_synthase| NadE| NAD_synthase| nadE	NAD_synthase	NAD synthetase| NAD+ synthase is a homodimer, which catalyzes the final step in de novo nicotinamide adenine dinucleotide (NAD+) biosynthesis, an amide transfer from either ammonia or glutamine to nicotinic acid adenine dinucleotide (NaAD)| NH3-dependent NAD+ synthetase [Coenzyme transport and metabolism]| NAD synthase| NAD+ synthetase	NAD synthase	MQQTLIKILNIDYKTISDYIVERLREYLEESGKSGMILGLSGGIDSSVVAYLVSRATENFYILLMPSNSTPKEDVEDSYDVISNIKAESKFKVINIDGITKNFSDNIDTSDKLIIGNIKARIRMILLYAYAQKFNYLVVGTGDKSELLLGYFTKYGDGGVDILPIGDLYKTQVKELGKMLGVPERIVKKPSSPALWEGQTAEGELGISYDIADAILYLRYEELKSIDDVAKELDISKDVIIKIDKMVKTSQHKRLPPEIFRLSGRAINSDWRYPREWA	276000000	280000000	245000000	289000000	290000000	282000000	281000000	334000000	259000000	255000000	262000000	248000000	376000000	344000000	319000000	424000000	-0.122	-0.0876	-0.21	0.419	0.297	0.507	0.242	0.415	0.0494	0.00116	0.00867
305	NZ_CP029289.2	WP_110269371	DFR85_RS17345	36830796	278354	279163	810	1			amidohydrolase				0	Cytoplasmic membrane	NA	nitrilase_8| GAT_Gln-NAD-synth| YafV| nitrilase| PRK13981	CN_hydrolase	Uncharacterized subgroup of the nitrilase superfamily (putative class 13 nitrilases)| Glutamine aminotransferase (GAT, glutaminase) domain of glutamine-dependent NAD synthetases (class 7 and 8 nitrilases)| Predicted amidohydrolase [General function prediction only]| Nitrilase superfamily, including nitrile- or amide-hydrolyzing enzymes and amide-condensing enzymes| NAD synthetase	Carbon-nitrogen hydrolase	MGLKIELAQIKPKLGNIEYNLNRHLEIIETSSADCVIFPELSLTGYVLRDLVYDIYKESEKAAIKIQEKSKCAIFGMIKEYNPGILRNTAAVTINGKIDYVYKFYLPTYGLFEERRYFQPGNPLKDIKIFNINDFKFGVAICEDAWHTEPLQALSLLGAEVVFIPSESPMRRLSSRLLIEDQWETLIKAHSIMNGIWTAFVNSVGSQEEEYFWGGSMVSNPSGVIVAKAEKFKEERLQTSINKEEIRKSRFFSSFRDYNRDFHKFLYNV	254000000	242000000	207000000	216000000	470000000	438000000	441000000	522000000	265000000	315000000	286000000	286000000	388000000	410000000	403000000	345000000	-1.03	0.328	-0.699	0.752	-0.275	0.424	1.38e-07	0.00513	5.94e-06	6.63e-06	0.0129
306	NZ_CP029289.2	WP_110269373	DFR85_RS17350	36830798	279593	279841	249	1			winged helix-turn-helix domain-containing protein				0	Cytoplasmic	NA	HTH_ARSR| HTH_ARSR| HTH_20| HTH_metalloreg| HTH_5	HTH_5	Arsenical Resistance Operon Repressor and similar prokaryotic, metal regulated homodimeric repressors| helix_turn_helix, Arsenical Resistance Operon Repressor| Helix-turn-helix domain| metalloregulator ArsR/SmtB family transcription factor| Bacterial regulatory protein, arsR family	Bacterial regulatory protein, arsR family	MITKIDEIIEGKGWETRKKILEELSKRPSTAYDLSKRLDLNYSTVKYHLELLEKAGMITCNKDKRNRYFYEVSKNVNLLKIL	0	0	0	0	254000000	293000000	0	0	0	0	0	0	0	0	0	0	-1.96	-0.453	-2.41	0.312	-1.65	0.765	0.0239	0.598	0.00724	0.74	0.0513
307	NZ_CP029289.2	WP_110269374	DFR85_RS17355	36830799	279900	280448	549	1			hypothetical protein				1	Cytoplasmic membrane	NA	NA	NA	NA	NA	MLTLLLLLLTLAQPSHSLLYQVTINVNNTLYTYDYNFSILYQNTTNIVFNLTITGNNFYQLKTYTVNTTNPYPLPINYNAFNTSKISFIKNTIINGKSAEIYSGYFDALGKYTIPVTIYFINGTLYSLNGTKNNINVVITQEQQPITTIPPISQDLETYFPLILFGIILVVGVIILIKVGKI	0	0	0	0	0	0	0	0	0	0	0	0	0	0	0	0	-	-	-	-	-	-	NA	NA	NA	NA	NA
308	NZ_CP029289.2	WP_110269375	DFR85_RS17360	36830800	280571	280900	330	1			PadR family transcriptional regulator				0	Cytoplasmic	NA	PadR| PadR| lstR| HTH_ARSR	PadR	DNA-binding transcriptional regulator, PadR family [Transcription]| Transcriptional regulator PadR-like family| PadR family transcriptional regulator| Arsenical Resistance Operon Repressor and similar prokaryotic, metal regulated homodimeric repressors	Transcriptional regulator PadR-like family	MNYKESPKFMVLKGLLQIIVAYILYRYGDMYGYQIKKKLEEINQKKVPQGLIYVTLKRMVNNGILETYDKEDKKYYRLTEGGKMFLINHIDILKRVDNIIHDILQFMSR	0	0	0	0	0	0	0	0	21900000	26000000	20700000	26200000	0	19900000	0	0	0.347	-0.093	0.254	0.252	0.599	0.345	0.425	0.845	0.561	0.597	0.171
309	NZ_CP029289.2	WP_110271743	DFR85_RS17365	36830801	280882	281253	372	-1			hypothetical protein				0	Cytoplasmic	NA	MTH1175| NifX	NA	This uncharacterized conserved protein belongs to a family of iron-molybdenum cluster-binding proteins that includes NifX, NifB, and NifY, all of which are involved in the synthesis of an iron-molybdenum cofactor (FeMo-co) that binds the active site of the dinitrogenase enzyme| Predicted Fe-Mo cluster-binding protein, NifX family [Posttranslational modification, protein turnover, chaperones]	NA	MIICTTVDKNLRLMEFSRAEYIILYDLDKKEIIEKKPNPAMWAKIKRPAVARECVRAKPDIVLAPHGSTCFPSYRIFKTAHLKVVVDNNGKRLNEIDPWGLNMKEVIYSSFVAIFERFHRLMN	25500000	0	0	0	44100000	0	45500000	0	0	0	0	0	0	0	0	0	-1.5	1	-0.498	1.4	-0.1	0.397	0.00326	0.0368	0.266	0.00683	0.838
310	NZ_CP029289.2	WP_110269376	DFR85_RS17370	36830802	281306	282985	1680	1		IlvD	dihydroxy-acid dehydratase	Dihydroxy-acid dehydratase IlvD	Valine/isoleucine biosynthesis, pyruvate => valine / 2-oxobutanoate => isoleucine; Isoleucine biosynthesis, threonine => 2-oxobutanoate => isoleucine	Cell growth and biosynthesis	0	Cytoplasmic	K01687	PRK00911| ILVD_EDD| IlvD| ilvD| PRK06131	ILVD_EDD	dihydroxy-acid dehydratase| Dehydratase family| Dihydroxyacid dehydratase/phosphogluconate dehydratase [Amino acid transport and metabolism, Carbohydrate transport and metabolism]| dihydroxy-acid dehydratase| dihydroxy-acid dehydratase	Dehydratase family	MIKKSRSQKVYGGFEKAPNRAFLKAMGLTDDDINSKPLVGIATAWNEAGPCNIHTLGLANVVREGVREAGGTPRVFTTPVVIDGIAMGSEGMKYSLVSREVVADTVELTVNAHGYDGFVAVGGCDKTQPGLMMAMARLNIPSIIMYGGTTLPGYYKGKNIAIGDVYEAVGSYSSGKISAEDLRIMEDNAIPGPGTCGGLYTANTMALMTEALGLSLPGSASPPAVDSARVRYAKETGKALLKLMELDLKPRDILSFEAFENAIAVLMASGGSTNAVLHLLAIAYEAGVNLTLDDFDRISKKVPEIVNMKPGGEYVMADLDKVGGAPLIMRKFLDAGLIHGDIITVTGKTVKQNLDEFKLPNIKYDSIVKEIANPYNPTGGIRILKGNLATEGAVIKVSA…	3260000000	3580000000	3490000000	3470000000	4520000000	4360000000	4290000000	3870000000	3070000000	3790000000	4090000000	3950000000	4560000000	4660000000	4440000000	4180000000	-0.303	0.103	-0.2	0.37	0.0674	0.267	0.00621	0.319	0.0511	0.00216	0.511
311	NZ_CP029289.2	WP_110269377	DFR85_RS17375	36830803	283141	284208	1068	1		Asd1	aspartate-semialdehyde dehydrogenase	Malonyl-CoA reductase (NADPH) Asd1	4-hydroxybutylate cycle	C metabolism	0	Cytoplasmic	K15017	PRK08664| asd_EA| Asd| Semialdhyde_dh| Semialdhyde_dh	Semialdhyde_dh| Semialdhyde_dhC	aspartate-semialdehyde dehydrogenase| aspartate-semialdehyde dehydrogenase (non-peptidoglycan organisms)| Aspartate-semialdehyde dehydrogenase [Amino acid transport and metabolism]| Semialdehyde dehydrogenase, NAD binding domain| Semialdehyde dehydrogenase, NAD binding domain	Semialdehyde dehydrogenase, NAD binding domain| Semialdehyde dehydrogenase, dimerisation domain	MKRILKAAILGATGLVGIEYARMLSEHPYIKPAYLAGKNSVGRPYGEIVRWQTVGQVPKEVRDMEVKPTDPKLMDDVDIIFSPLPQGAAGPVEEQFAKLGFPVISNSPDHRFDPDVPLLIPEVNPHTVSLIDEQKKRRDWKGFIVTTPLCTAQGAAIPLSPIYMNFKMNGAYITTIQSLSGAGYPGIPSLDIVDNILPLGDAYDAKTIKEVTRILGEVKRNIGEPSMQEVSLAATTHRIATIHGHYEVSYVTFKEDTEVSKVREVLDNFRGEPQDLKLPTAPEKPIITMNEDNRPQVYFDRWAGNPPGMSIVVGRLKQINNRTIRMVSLIHNTIRGAAGGGILSAELLKEKGYIE	2230000000	2490000000	2400000000	1740000000	540000000	466000000	521000000	682000000	33900000000	26700000000	24200000000	36200000000	38200000000	38800000000	27200000000	26000000000	2	3.77	5.77	3.87	5.87	0.101	2.18e-07	3.19e-10	2.69e-12	4.87e-10	3.57e-12
312	NZ_CP029289.2	WP_110269378	DFR85_RS17380	36830804	284300	285094	795	1			hypothetical protein				0	Unknown	NA	NA	NA	NA	NA	MDYIALSEALGIEKDKATYVYKRLNGGYYISLYYSKPPILISLRNWPLLYLKKKYFPKFSQPGYNEEFQLLVTLDIYTILGSSYFLINNEYNVPHKLVNKELEGVYYAIEQVAKQESIYPYPTMSIDNIDTDLTPFIKDIVERRVRDNKEDIARLFQSIAFNSTVMEELRKNYPWAKTINENNSLKAIALSNKFEDFIKEYSNYIFYLAAEKTFLFDKIVIDQGIRDAINYVEKSEIKENPSTDYEKEITNIYNIIKAEANYID	131000000	127000000	118000000	138000000	178000000	199000000	225000000	225000000	198000000	210000000	201000000	195000000	249000000	218000000	228000000	275000000	-0.682	0.647	-0.0345	0.913	0.231	0.266	1.15e-05	2.29e-05	0.753	1.15e-06	0.0353
313	NZ_CP029289.2	WP_110271744	DFR85_RS17385	36830805	285351	285695	345	1			hypothetical protein				0	Unknown	NA	NA	NA	NA	NA	MKTRTESRRKKLSKGESITAFKEELRSLTFEPIYGETIKSIITSITTKIQTLAEEYGYEIEFPKRAEIETDGNIYYFIYTLKVRTKITTKKIRLHVQYIMYEEENWIGIITEVK	NA	NA	NA	NA	NA	NA	NA	NA	NA	NA	NA	NA	NA	NA	NA	NA	-	-	-	-	-	-	NA	NA	NA	NA	NA
314	NZ_CP029289.2	WP_110269379	DFR85_RS17390	36830806	285688	288924	3237	-1			protease pro-enzyme activation domain-containing protein				1	Cytoplasmic membrane	NA	COG4934| Peptidases_S53| Pro-kuma_activ| Peptidases_S8_subtilisin_Vpr-like| Pro-kuma_activ	Pro-kuma_activ| Peptidase_S8	Serine protease, subtilase family [Posttranslational modification, protein turnover, chaperones]| Peptidase domain in the S53 family| Pro-kumamolisin, activation domain| Peptidase S8 family domain in Vpr-like proteins| Pro-kumamolisin, activation domain	Pro-kumamolisin, activation domain| Subtilase family	MLKSLLIAVIILAQVIPLISTNHINTSLNSSLNSNSYITVTVIEQPKNLELLQLYLENHTVLNSSQVEKLFVPQSSINNILQYLKSFNINAKSYLNVIVASGQMKELEKAFNGKFYSLKFNNITYYKFEGNLPSLLGNAIIIGSNVTQAIFKRPDTLYNVTQAVAFSVVTPKDIRLAYNVTPLLREGIDGNGTNIGILDFYGDPYISQQLVQFDKLYNISNPPVFKVVPIGPYNPNDGILNGWALEISLDVEYSHEIAPDAGIYLYVANPSISLPAAIAYIDQQDKVNVVSESFGIPEIYFDLGILSISCIQSLNYEYWLGEVEGITFVAASGDYGGDGYNYYLFPKGSLLFPASDPYVLAAGGSSLYISGNSSVQTAWSGESVYGATTGGYSSIFPSP…	441000000	361000000	325000000	587000000	234000000	228000000	228000000	206000000	530000000	521000000	463000000	436000000	350000000	386000000	238000000	469000000	0.9	0.219	1.12	-0.253	0.647	-0.472	0.00101	0.355	0.000143	0.3	0.00935
315	NZ_CP029289.2	WP_110269380	DFR85_RS17395	36830807	289090	290319	1230	1		Icd	NADP-dependent isocitrate dehydrogenase	Isocitrate dehydrogenase Icd	Citrate cycle	C metabolism	0	Cytoplasmic	K00031	PRK06451| Icd| prok_nadp_idh| PRK07006| PRK07362	Iso_dh	NADP-dependent isocitrate dehydrogenase| Isocitrate dehydrogenase [Energy production and conversion]| isocitrate dehydrogenase, NADP-dependent, prokaryotic type| isocitrate dehydrogenase| NADP-dependent isocitrate dehydrogenase	Isocitrate/isopropylmalate dehydrogenase	MYTFPEEGEKISFKDGKWITPNKPIVLYIEGDGIGPEITQASIKVINKAVEKSYGSSKEIKWVEVYAGDKAQNLIGDRFPKETRDALMKYRVVLKGPLQTPIGKGWKSVNVEMRLMLDLYANIRPVKYIKGIESPLKNPEKVDLIIFRENTDDLYRGIEYPFDSNEAKKIREFLRNELNVNIEDDTGIGIKVISKYKTERIARMAFKYAIENKRRKVTIMHKGNVMKYTEGSFMNWAYEVAQNEFREKTITENEINQGKDPSDKIIINDRIADNMFQQIITRPEDYDIILAPNVDGDYISDAAGALIGNIGLLGGANVGDDAGMFEAIHGTAPKYAGKNVANPTGIIKGGELMLRFMGWTEAADLIEKAINTAIEEKKVTQDIARFLGVKALGTKEFAS…	3880000000	4190000000	4220000000	3670000000	3330000000	3320000000	3430000000	2750000000	1720000000	1880000000	1950000000	1850000000	4010000000	3710000000	4400000000	3280000000	0.318	-1.11	-0.79	-0.0575	0.26	1.05	0.0092	1.82e-07	3.97e-06	0.642	0.0264
316	NZ_CP029289.2	WP_110269381	DFR85_RS17400	36830808	290807	291964	1158	1		Orc1/Cdc6_1	orc1/cdc6 family replication initiation protein	Orc1/Cdc6 family replication initiation protein Orc1/Cdc6_1	Cell division	Cell growth and biosynthesis	0	Cytoplasmic	K10725	CDC6| TIGR02928| cdc6| Cdc6_C| HLD_clamp	AAA_22| Cdc6_C	Cdc6-related protein, AAA superfamily ATPase [Replication, recombination and repair]| orc1/cdc6 family replication initiation protein| ORC1-type DNA replication protein| CDC6, C terminal| helical lid domain of clamp loader-like AAA+ proteins	AAA domain| CDC6, C terminal winged helix domain	MIREALKGGKGEVIKNPKVFIDPLSVFTDIPYREDIIRETAVAIRYFVKNDVRFSNLFLGLTGTGKTFVAKYMFNEIEEVRKEDDDYLEVKQAYINCREVGGTPQAVLSVLAEKLSSGIVPRHGVNLGEYIDKIKNSVKGKKAIVYLDEVDTLVKRRGGDIVLYQLLRSDAEISVIMISNDINVRDYMEPRVLSSLGPSVIFKPYDADQLKEILAKYAEYGIFNGTYTDNVLAYIAAVSAKEHGDARKAVNLLFRSAQLASGEGSIKKEHVDKAIVEYEQERLVEAIKSLPFHYKLALRSVLDTDDVVTAHKIYTDYCNKLKQRPLSYRRFSDIISELDMFGIVKIKLLNRGRAGGIKKYVEVQDKDKILKALDENILDEMGYEY	60600000	30300000	57600000	38800000	0	0	0	0	0	0	12500000	0	0	30600000	0	36600000	0.629	-1.14	-0.515	-0.51	0.118	0.633	0.0844	0.00496	0.15	0.178	0.759
317	NZ_CP029289.2	WP_110269382	DFR85_RS17405	36830809	292000	292320	321	1			hypothetical protein				0	Cytoplasmic	NA	NA	NA	NA	NA	MLWEKVKDIEERLNEIKQEREKIEKEIKELPDGHIDIKKIGNRSYYYLRYWEEGKLKSKYLGKDASEIAAKVNLCNELKRKLVLVKDEEKRLEKAIEKIKNAVENS	NA	NA	NA	NA	NA	NA	NA	NA	NA	NA	NA	NA	NA	NA	NA	NA	-	-	-	-	-	-	NA	NA	NA	NA	NA
318	NZ_CP029289.2	WP_110269383	DFR85_RS17410	36830810	292317	292610	294	-1			4a-hydroxytetrahydrobiopterin dehydratase				0	Extracellular	K01724	phhB| Pterin_4a| PhhB| PCD_DCoH| PCD_DCoH_subfamily_b	Pterin_4a	pterin-4-alpha-carbinolamine dehydratase| Pterin 4 alpha carbinolamine dehydratase| Pterin-4a-carbinolamine dehydratase [Coenzyme transport and metabolism]| PCD_DCoH: The bifunctional protein pterin-4alpha-carbinolamine dehydratase (PCD), also known as DCoH (dimerization cofactor of hepatocyte nuclear factor-1), is both a transcription activator and a metabolic enzyme| PCD_DCoH: The bifunctional …	Pterin 4 alpha carbinolamine dehydratase	MKKLSEAEINSLIKNLKGWTLDNNKLKKEFKFSNFKQSINFLDLVEPVADSIDHHPDVCIYYNRVVVELTTHDVGGLSDLDFQLAEKMDELSAHVKT	5350000000	6260000000	5990000000	5210000000	7910000000	8500000000	7600000000	7800000000	2530000000	2240000000	2420000000	2430000000	4530000000	4620000000	5900000000	4740000000	-0.483	-1.24	-1.73	-0.209	-0.692	1.03	0.000257	2.57e-08	4.62e-10	0.0633	8.13e-06
319	NZ_CP029289.2	WP_110269384	DFR85_RS17415	36830811	292722	293531	810	-1			gamma-glutamylcyclotransferase				0	Cytoplasmic	NA	YtfP| GGACT| GGCT_like	GGACT| GGACT	Uncharacterized conserved protein YtfP, gamma-glutamylcyclotransferase (GGCT)/AIG2-like family [General function prediction only]| Gamma-glutamyl cyclotransferase, AIG2-like| GGCT-like domains, also called AIG2-like family	Gamma-glutamyl cyclotransferase, AIG2-like| Gamma-glutamyl cyclotransferase, AIG2-like	MYLFAYGSLRYGFELNHFLKESRFVGYGFTEGFEMYDLGSYPGVIKGDGIIWGEVYEINDSLLKTLDEVEDYKGKEDDLYIRYKTRVFFDQKRKYYLDGVYLYVYNQDISYRDKIESGDYSAYVGMPRVINYFAYAENTNIKILKERGVRKILKEINAVLPGYSIIFNVKCKYGYCANLKEDPEGKVCGYIYLMIEDDLNSLDKAEEHLIKYFRETVKVLDENGKEYFASAYVSDYKEGQGTPREEYLNAIKEGLRRKWGESCKSSGLT	367000000	418000000	381000000	424000000	713000000	739000000	707000000	662000000	552000000	561000000	552000000	560000000	548000000	620000000	670000000	498000000	-0.829	0.487	-0.341	0.548	-0.28	0.061	8.93e-07	0.000174	0.00251	8.74e-05	0.00927
320	NZ_CP029289.2	WP_110269385	DFR85_RS17420	36830812	293532	293810	279	-1			hypothetical protein				0	Unknown	NA	NA	NA	NA	NA	MKLSYNALQKLYSSSNYSIEEENSIIKIFYYPPSYSEASGIEEDVNRTIEITGKKENNYIEIIDAKIIENGKEVRKMDDSELGFWIEFIEGE	66600000	113000000	60500000	95500000	0	0	0	0	58700000	0	63300000	56600000	75000000	97500000	92200000	65000000	2.39	-0.807	1.58	0.00282	2.39	0.81	2.82e-05	0.0597	0.000981	0.998	2.66e-05
321	NZ_CP029289.2	WP_110269386	DFR85_RS17425	36830813	293794	294162	369	-1			NfeD family protein				2	Cytoplasmic	NA	NfeD| NfeD| YbbJ	NfeD	NfeD-like C-terminal, partner-binding| Membrane-bound serine protease (ClpP class) [Posttranslational modification, protein turnover, chaperones]| Membrane protein implicated in regulation of membrane protease activity [Posttranslational modification, protein turnover, chaperones]	NfeD-like C-terminal, partner-binding	MAAHIVIPIIIIIVVLIALIVTGYISDPLVDIPSFIIIGFISYRIFYIIIKTRKRNLFTYVGKIGKAVDNISPNQGGYIMVNGEYWEAVSNENIEAGDTVVVIGMQGLKLVVKKSNSNEVVV	0	0	0	0	0	0	0	0	0	0	0	0	0	0	0	0	-	-	-	-	-	-	NA	NA	NA	NA	NA
322	NZ_CP029289.2	WP_246252966	DFR85_RS17430	36830814	294198	295484	1287	1			thermopsin				2	Cytoplasmic membrane	NA	Thermopsin	Thermopsin	Thermopsin	Thermopsin	MKAIFLILIILLPLVYTPFFHSQSTLAYPTGMTFFPFTSSILTNFVEGVINVYNLSIGSSYLPNGAYLTSGNASLQLNSILNGKFWAQNVALFHEINSKEFLVTMVVNFWNLSGPFENYPNTTTYEGLGVYCYQGPSFILKTPFSLILYMNSSNGLEFGYIVNNTLHTYLKLPFPGEFTLGGFTAGLPNDLELVWGGPGGGSTVYINEVASEELFYESSNKLSIVPSAISVGLDTAESAYGISVTSNLDNIFHPFATISKGYNTPSILWPIPPSITVTQVNKTVNVKVSINGKPLVNQEVEVLYPTLTGFKVGYENITNSSGLVTFPNASTALYIIYYPGNFSLATAYSLSSSSAPILQSIASKFISTFQSLTNFLKTYNFKKALSSDFNHIKYKGYST…	0	0	0	0	0	0	0	0	0	0	0	0	0	0	0	0	-	-	-	-	-	-	NA	NA	NA	NA	NA
323	NZ_CP029289.2	WP_110269388	DFR85_RS17435	36830815	295509	296300	792	1			slipin family protein				1	Unknown	NA	SPFH_eoslipins_u1| SPFH_SLP-4| SPFH_stomatin| SPFH_eoslipins_u3| SPFH_alloslipin	Band_7	Uncharacterized prokaryotic subgroup of the stomatin-like proteins (slipins) family| Slipin-4 (SLP-4), an uncharacterized subgroup of the stomatin-like proteins (slipins) family| Stomatin, a subgroup of the stomatin-like proteins (slipins) family| Uncharacterized prokaryotic subfamily of the stomatin-like proteins (slipins), a subgroup of the SPFH family (stomatin, prohibitin, flotillin, and HflK…	SPFH domain / Band 7 family	MSDLGLIIGLVFLLIIVLVFVGLSFRIVKEWQRAVVLRLGRVLGVKGPGIIFLIPFVDRPVVVDLRINNVDIPPQTMITKDNVTLSIDAVVYYKVVDTIKAVANISNYNSAVVNIAQTSLRDIIGQMSLDEVLSERESINKKLQEILDSYTEGWGVKVTAVTVRDVKLPADLSTAMAQYAAADRLRKAKVILSEGERQASTILADASKSYKENPIALQLRFLETLSDISQKGGLIIVVPAGQEIYPTLSTAVSAGLVNYKKGE	1310000000	726000000	969000000	733000000	2860000000	2890000000	2740000000	2970000000	489000000	371000000	490000000	441000000	609000000	791000000	853000000	878000000	-1.66	-1.03	-2.69	-0.226	-1.89	0.801	1.09e-06	0.000133	4.79e-09	0.293	2.41e-07
324	NZ_CP029289.2	WP_246252967	DFR85_RS17440	36830816	296305	297045	741	1			cobalt-precorrin-4/precorrin-4 C(11)-methyltransferase				0	Cytoplasmic	K05936	Precorrin-4_C11-MT| CobM| cobM_cbiF| cbiF| TP_methylase	TP_methylase	Precorrin-4 C11-methyltransferase (CbiF/CobM)| Precorrin-4 methylase [Coenzyme transport and metabolism]| precorrin-4 C11-methyltransferase| cobalt-precorrin-4 methyltransferase| Tetrapyrrole (Corrin/Porphyrin) Methylases	Tetrapyrrole (Corrin/Porphyrin) Methylases	MKVFLIGVGPGDPELLTLKAYRIIKESDVIFYTGSLISPEIKEFFVNKESFDTSKMTIDEITDKVYNRLLENKKVSILHDGDPSIYGAISEQIYSLENKGINVEIIPGISSFQLSSSLLGLELTCPQGPQSIIITRLPYRTNYEKKLLLSKNASIIIFLSIHLIDKVKQQLLEVFPEDFPFAVVYHAGWKDQKIVTGVIKDIDKVVKSNKIYKTALILISECLKRIERHSNLYSENFTHSYRRSTK	NA	NA	NA	NA	NA	NA	NA	NA	NA	NA	NA	NA	NA	NA	NA	NA	-	-	-	-	-	-	NA	NA	NA	NA	NA
325	NZ_CP029289.2	WP_110269389	DFR85_RS17445	36830817	297042	297569	528	1			precorrin-2 C(20)-methyltransferase				0	Cytoplasmic	K03394	Precorrin_2_C20_MT| PRK05576| CobF| cobI_cbiL| TP_methylase	TP_methylase	Precorrin-2 C20-methyltransferase, also named CobI or CbiL| cobalt-factor II C(20)-methyltransferase| Precorrin-2 methylase [Coenzyme transport and metabolism]| precorrin-2 C(20)-methyltransferase| Tetrapyrrole (Corrin/Porphyrin) Methylases	Tetrapyrrole (Corrin/Porphyrin) Methylases	MKLFGIGVGPGDPELLTLKAYRIIKESDVVIVPFSSKKITYNIVKDLIANKDIIKFDLPIRKGEEAYKKLIENIRGYNKVAYLTLGDPAFYSSFYRLAKFLEPYEVIPGITSFSWCSAINKIPIALGKENVLITTQYQENDKIDNIILMKNQDKFGVSCGNGYFTVSLIKKHPYY	0	32100000	0	0	0	0	0	0	28700000	34300000	0	0	20200000	0	0	0	0.295	0.228	0.523	-0.221	0.0737	-0.449	0.468	0.589	0.195	0.62	0.87
326	NZ_CP029289.2	WP_110269390	DFR85_RS17450	36830818	297695	298099	405	-1			rhodanese-like domain-containing protein				0	Cytoplasmic	NA	RHOD| PspE| RHOD| PRK08762| Rhodanese	Rhodanese	Rhodanese Homology Domain (RHOD)| Rhodanese-related sulfurtransferase [Inorganic ion transport and metabolism]| Rhodanese Homology Domain| molybdopterin-synthase adenylyltransferase MoeB| Rhodanese-like domain	Rhodanese-like domain	MQVIENYSSPYFRHIIDLPASIVRKLWKKNQITLVDVRTPEEYEDHHIPGALLIPLDYLEILSKYIQDKEIAVVCEHGNRSRYATYGMPHLYKKKTINMLGGMMSWISMGYEIESGIDENGIKWQEWLDKEINQ	85700000	98900000	66000000	90200000	0	0	0	0	0	0	38400000	43200000	91100000	79900000	96600000	0	1.75	-1.43	0.327	-0.0435	1.71	1.38	0.000178	0.00114	0.367	0.92	0.000212
327	NZ_CP029289.2	WP_110269391	DFR85_RS17455	36830819	298211	300412	2202	-1			xanthine dehydrogenase family protein molybdopterin-binding subunit				0	Unknown	K03520	CoxL| Ald_Xan_dh_C2| PRK09970| PRK09800| XdhB	Ald_Xan_dh_C| Ald_Xan_dh_C2	CO or xanthine dehydrogenase, Mo-binding subunit [Energy production and conversion]| Molybdopterin-binding domain of aldehyde dehydrogenase| xanthine dehydrogenase subunit XdhA| putative hypoxanthine oxidase| Xanthine dehydrogenase, molybdopterin-binding subunit XdhB [Nucleotide transport and metabolism]	Aldehyde oxidase and xanthine dehydrogenase, a/b hammerhead domain| Molybdopterin-binding domain of aldehyde dehydrogenase	MSQYRYIGQRIKRKEDPKLITGEGRYIDDIEYPGTLYLAIVRSPIAHGILKRVDYSDATKLNGIVGVISGLNLKVENRPTNFPMATNELLYVGQPIVAIVGTDRYVVQDAVELVQIDYEPLSSVIDPEIALKDDVKAVEGRSNIAYRKTYSAGNPEKALEESDIKIEEKFVLNRVYPAAMEPRGLLSIYQQGFLTIYASTQSPHYMRRYLLESLGNMIKDIRVIQADVGGAFGSKLFPYPEDYITAYASIIFEKPIKWIATRSEDIRQTYHGRGQIHKIKVGAKKDGTLQGIIDNVIIDLGAASHGYYLADISSTMLPGPYVIPNIKAEVYGVYTNKTPLDQYRGAGRPEATFVIERIMDILADELKIDEIEIRRKNIIKTTPYVNPFGIKYDNGDYTY…	3570000000	3850000000	3830000000	4250000000	2790000000	3050000000	2870000000	3140000000	2730000000	2490000000	2630000000	2190000000	4890000000	4610000000	3740000000	3610000000	0.386	-0.629	-0.242	0.111	0.497	0.74	0.00458	0.000109	0.0517	0.395	0.000684
328	NZ_CP029289.2	WP_110269392	DFR85_RS17460	36830820	300930	301295	366	-1			DUF2203 family protein				0	Cytoplasmic	NA	COG4911| DUF2203	DUF2203	Uncharacterized protein [Function unknown]| Uncharacterized conserved protein (DUF2203)	Uncharacterized conserved protein (DUF2203)	MDYIYFDLSTAREILPWLKERLLKLKEIKYNTEEVLVNGNKKEIEKYILNVDKIIKEITKKGIIIRDPDLGLVDFPAIINDRPAYLCWKIDEEDIKFWHYAEEGYIGRKPITGKENILSFL	NA	NA	NA	NA	NA	NA	NA	NA	NA	NA	NA	NA	NA	NA	NA	NA	-	-	-	-	-	-	NA	NA	NA	NA	NA
329	NZ_CP029289.2	WP_246252968	DFR85_RS17465	36830823	302026	303945	1920	-1			4Fe-4S ferredoxin				15	Cytoplasmic membrane	NA	NapH| NapF| MtMvhB_like| Fer4_7| Fer4_9	NA	Polyferredoxin [Energy production and conversion]| Ferredoxin [Energy production and conversion]| Uncharacterized polyferredoxin-like protein| 4Fe-4S dicluster domain| 4Fe-4S dicluster domain	NA	MNPLQIAILVYIVGMMIADFIILFYVLRRSLVTRRVIFFISSILLYMAVEAADIGYIIFYKGSIFSEPISLLLASIPAVLSVKLKDSSIQWRADKVASITLAFTIVLDELAMGYAFSSAFGPRLNPLISSVSNIAFGIMMLSDAIFFLAISSIKNIREFALFSFAASMAFMPNIFLTFRTYLSLVGSTVSSIIMIINIIMLYLIEIRRISFNMQLLSISLAGFDFFMMLGLSAYAAYKDLYIISISMILSMIWYFILIFYRFSDRKINIGIKYPFIFLILINLAELTMGFGESVLGFNITNSIFMTHHMESMKMPMRSPFTNPYWWIFPMNPLSMTIMSFKDVLMNSHNIIFATFWGSYILIMMTTMMPFYVIMMGAEMIYLVYERFKISKNSQIKYWA…	0	0	0	0	0	0	0	0	0	0	0	0	0	0	0	0	-	-	-	-	-	-	NA	NA	NA	NA	NA
330	NZ_CP029289.2	WP_110269394	DFR85_RS17470	36830824	304089	305441	1353	1			hypothetical protein				0	Cytoplasmic	NA	NA	NA	NA	NA	MKKIIREVISSIQKNTSGVIVLPGLNVDILSKIFESISGKYLLISKRNGIDVLRNYVDVSSKPLKGYTKYIIDTAHFFPEYANKDGYILITESPTRDIINSNILRIYHSENLIKKKYLEPFRIIRYTPNKLLSQHKGYNNRVEVLKDISIKYPNATILASNSIENGELQKEGISSVLDMNDINTNNVILSRELESIPGYLFLRNKLWGGTLIDLTDTTEKFENWEKIRLGELGFYNANKYDFEGYESFNLEQVKNFTLKYDGESIIKPRSNIPSLIIKDRKLFLKEKNLGEFDTKSRKVIIKINCRSIQTFALSKLSLSPFISPLSTGRCSLLMACVEVFQDKDLCTRVAFEGFLKIRDYISNLYSSNIGKILSSIVTRKLIVDITKSKRILSINISGK…	71400000	56800000	64700000	65400000	74800000	68100000	76800000	89600000	50700000	73900000	71300000	58300000	81500000	99100000	99400000	86500000	-0.258	-0.035	-0.293	0.504	0.247	0.539	0.0882	0.83	0.0541	0.00389	0.102
331	NZ_CP029289.2	WP_110269395	DFR85_RS17475	36830825	305425	306279	855	-1			hypothetical protein				0	Cytoplasmic	NA	NA	NA	NA	NA	MEINIYYGKEHVSIKDQIVTLTGSSDRYQIDRAVYYILKTLYSMPRLYGISIKDNILEAWKKEFEIKFLDILKSDMELERIKFNNMRFEINTDKISIEGNLDTQNIFVKVKLLDIPDVENSLSGLVKLDSYYFNSIPKLKPYIILGNRSGLIAAFHKFLILHNEGTPGIPKTLGIVSEFINSIVIPEGVNYDIFGNELTSASDGIMINNVSGYNASPDTLSLFPLKFLLETSNGYFIIEDPEANLSNEFKVKLINLIKNNKSKLIISTNDKDFMLGNIITISHF	221000000	238000000	196000000	250000000	281000000	308000000	275000000	256000000	263000000	234000000	258000000	221000000	170000000	134000000	168000000	190000000	-0.31	0.111	-0.199	-0.456	-0.767	-0.568	0.022	0.4	0.122	0.00281	2.25e-05
332	NZ_CP029289.2	WP_110269396	DFR85_RS17480	36830826	306338	308677	2340	1			M1 family metallopeptidase		peptidase M1		0	Cytoplasmic	K13722	PepN| M1_APN-Q_like| M1_APN| M1| Peptidase_M1	Peptidase_M1_N| Peptidase_M1| ERAP1_C	Aminopeptidase N [Amino acid transport and metabolism]| Peptidase M1 aminopeptidase N catalytic domain family which includes aminopeptidase N (APN), aminopeptidase Q (APQ), tricorn interacting factor F3, and endoplasmic reticulum aminopeptidase 1 (ERAP1)| Peptidase M1 family including aminopeptidase N catalytic domain| Peptidase M1 family includes the catalytic domains of aminopeptidase N and leu…	Peptidase M1 N-terminal domain| Peptidase family M1 domain| ERAP1-like C-terminal domain	MEVKYYQVFLDFDFNELYYRGNEKIIINTEDKVTLDLDGIKILSVKVDGKTVKYTLDDQSLIIDSGKFSGTLDIDFEGKVRDDLVGIYKAPYNGSYIITTQFESTHARKFIPCVDNPSYKAEFKLIVKVDKDLDVISNMPIERITNEGSKKTVEFYKTPKMSTYLLYLGIGKFEEYQLGETPKIIVATVPGKISKSKIPADYALRFIRFYENYFGIKYVMPKVHLIAVPEFAFGAMENWGAITFRETALLADENSAFKQIRRVAEVVAHELAHQWFGDLVTMKWWNDLWLNESFATFMSYKAVDSNFSDWDFWGEFISEETSGAMLKDSLHITHPIEVEVKSPSEIEQIFDDISYGKGASILRMIEAYLGKEDFQKGIRDYLEAHKFGNAEGKDLWQSL…	4750000000	4990000000	4380000000	4650000000	4510000000	4660000000	4610000000	3600000000	4880000000	4240000000	4190000000	3730000000	4780000000	4780000000	4290000000	4930000000	0.117	-0.145	-0.0273	0.000364	0.118	0.145	0.301	0.217	0.816	0.998	0.303
333	NZ_CP029289.2	WP_110269397	DFR85_RS17485	36830827	308664	309362	699	-1			hypothetical protein				2	Unknown	NA	PLDc_unchar1_2	NA	Putative catalytic domain, repeat 2, of uncharacterized phospholipase D-like proteins	NA	MELKVAQDIYDEIRSFINGATISIVLLSDKLNDAIVEDIERKAGSGVRSKVITSDRNWSRWLENRKNSYGYDEERRFNKELSALLNRILFFERFPYIVMTIFVAISIITFLKTYTVSLYLITEIITGIIVIVISVVISRNKVKSYKYEYSLKEQELEKIKGQYNDIRQHLSKYLEVVELQNPPGFSILVADDKAIITSTSVDIKNNKEIDFIEEVSKEKALTFIEKITSMQA	162000000	0	141000000	168000000	160000000	279000000	154000000	188000000	0	150000000	184000000	131000000	409000000	97900000	377000000	357000000	-0.968	0.167	-0.801	1.48	0.515	1.32	0.219	0.846	0.306	0.0782	0.522
334	NZ_CP029289.2	WP_110269398	DFR85_RS17490	36830828	309377	312172	2796	-1		LeuS1	leucine--tRNA ligase				0	Cytoplasmic	K01869	leuS| LeuS| PLN02959| ValS| LeuRS_core	tRNA-synt_1| Anticodon_1	leucyl-tRNA synthetase| Leucyl-tRNA synthetase [Translation, ribosomal structure and biogenesis]| aminoacyl-tRNA ligase| Valyl-tRNA synthetase [Translation, ribosomal structure and biogenesis]| catalytic core domain of leucyl-tRNA synthetases	tRNA synthetases class I (I, L, M and V)| Anticodon-binding domain of tRNA ligase	MSNEQFFNKLAEKWSKDFCNLFNVDPNEKPKFFITVAFPYTNSPFHIGHGRTYVTADIYARYMRMKGHNVLFPLAFQFTGTPILSMSEAIKRGDKDIISEFIDIYGIPREKLEEFTDPLKLAEYFKNEMENTAKKLGLSIDWRREFTTVDKRFEKFIQWQFRKLKDKGYVSQSTEAVGFCPNDNFPVGMHDTKGDIEPEIVKQNVILFENNDYLFPVVTPRPETIFGATALMINPKATYIIVKKDSKKWILTDKAFSKLSYQMNLEKIGEIKLEDLLKIKVINPLTGEKLDIIPNKIVEPDVGTGIVMAVPSHEPLHYLALIESGIKPELKRIIYTSEYEDIPSVEVVSIAGTKTPAELKDYIESLYKIEYYKGYMANDLENLVPDFMKQYIKDEINGK…	1090000000	1090000000	1130000000	1200000000	1310000000	1310000000	1420000000	1200000000	1850000000	1960000000	1930000000	1970000000	1470000000	1390000000	1400000000	1440000000	-0.215	0.774	0.559	0.339	0.124	-0.436	0.00534	5.03e-08	1e-06	0.000245	0.0806
335	NZ_CP029289.2	WP_110269399	DFR85_RS17495	36830829	312214	313266	1053	-1			TIGR04084 family radical SAM/SPASM domain-containing protein				0	Cytoplasmic	NA	rSAM_AF0577| SkfB| AslB| rSAM_nif11| Radical_SAM	Radical_SAM| Fer4_12	putative peptide-modifying radical SAM enzyme, AF0577 family| Radical SAM superfamily enzyme, MoaA/NifB/PqqE/SkfB family [General function prediction only]| Sulfatase maturation enzyme AslB, radical SAM superfamily [Posttranslational modification, protein turnover, chaperones]| nif11-like peptide radical SAM maturase| Radical SAM superfamily	Radical SAM superfamily| 4Fe-4S single cluster domain	MLWLLVTTGKCNLICDYCGGSFPKDVVPWKTTYNINKLKKLIENDSNPTVIFYGGEPLNNPKFIMDFIDNVRAKRIGIQTNGTLIRILPLKYWKKINVALLSIDGREEITDKHRGKKIYRVVTENSKLLKSLGIETIARMTVTEDSDIYEEVMHLINLGLYDKIHWQLNVIWTEKWNVERWARENYIPGIKKLVDYFVEKIWEGKIIKIIPILGVISAHYFEGYKGSPCGAGYKSVTVTSDGRVLSCPIAVREKWAELGSVDGFKLMEDPLPEICKNCEYNRYCGGRCLYASKEKYWGEEGFNIVDNITKEYLKIVLSIIPEIDNAIRKGSIKLSDLKYDPTLDSTEVIP	NA	NA	NA	NA	NA	NA	NA	NA	NA	NA	NA	NA	NA	NA	NA	NA	-	-	-	-	-	-	NA	NA	NA	NA	NA
336	NZ_CP029289.2	WP_110269400	DFR85_RS17500	36830830	313378	313800	423	1			hypothetical protein				2	Cytoplasmic membrane	NA	NA	NA	NA	NA	MNIELVRKGLLYVGIGLVLLSVIVGDMFLNGNMTASNLVLNRNQFSTTFTFSEPVAVEVHSEANVNIKGGNVYTVGNNYIAIPTSTELLLSIKNSTSSFISINIFKLPSYIYMIFSLILTGVMLIIISIIIIIYIKFKNF	NA	NA	NA	NA	NA	NA	NA	NA	NA	NA	NA	NA	NA	NA	NA	NA	-	-	-	-	-	-	NA	NA	NA	NA	NA
337	NZ_CP029289.2	WP_110269401	DFR85_RS17505	36830831	313787	314371	585	-1			hypothetical protein				0	Cytoplasmic	NA	NA	NA	NA	NA	MNYDERTTAEAIIEIYFNLYAFRESISNYQITYENDWSILKGKEGSYISKEFDTYAILIYPTNAPDDLLNAFSNKISKIDKFREILYKPKYWREYITLHLNGNKIFTGNDLNLFPFNGEDIVNDLLNSEGIEFITLDDELRIATHLERPINSDTLSRALNKLLVSLSLYYRIKEAQEDIALKLTKEILDSIRNS	65000000	74000000	73300000	124000000	72400000	74100000	104000000	49700000	90000000	71500000	107000000	99900000	73800000	106000000	112000000	77200000	0.164	0.163	0.328	0.157	0.322	-0.00606	0.569	0.581	0.247	0.615	0.263
338	NZ_CP029289.2	WP_110269402	DFR85_RS17510	36830832	314496	315785	1290	-1			RNA-guided endonuclease TnpB family protein				0	Cytoplasmic	K07496	InsQ| OrfB_Zn_ribbon| tspaseT_teng_C| OrfB_IS605| PHA02942	OrfB_IS605| OrfB_Zn_ribbon	Transposase [Mobilome: prophages, transposons]| Putative transposase DNA-binding domain| transposase, IS605 OrfB family, central region| Probable transposase| putative transposase	Probable transposase| Putative transposase DNA-binding domain	MSKNLRLKSFQPQEEYVYLTYSLKNDKKEETKILLENYRALLQKALDYLWEKTRIERKEVKKGKKIFAKVKITLPKKKEVYKKLRDELEKVNNLASHYVDKAINDAYSVLKSWKRRAEKGQASLRKPTLRKVYVRVKSTLRKVDGEDVRITVRPHEYVTFSWSHKWFSRRVEGLELCEPIIKEDRVHLPFRYRLPWFTPIDFLSIDSNLYTLDAYDGEKFVTFSLKELYSLKYGMELKRSKIQSFASKHGRKGKVLMNKYSHRERNRVLDYVHKFVNKLLEMYPLTLIAVEKLDKQSMFQDADDKLSKKVSRTVWRTIHRVLKYKAPLYGSFVKEVDPHLTSKSCPRCGWVSRKVGRTFRCERCGFTLDRQLNASLNIYLKMCGFPRIRDIPRVWVGVI…	0	0	0	0	0	0	0	0	0	0	0	0	0	0	0	0	-	-	-	-	-	-	NA	NA	NA	NA	NA
339	NZ_CP029289.2	WP_110269403	DFR85_RS17515	36830833	315763	316338	576	-1			IS607 family transposase				0	Cytoplasmic	K07450	COG2452| transpos_IS607| SR_IS607_transposase_like| Resolvase| Resolvase	HTH_17| Resolvase	Predicted site-specific integrase-resolvase [Mobilome: prophages, transposons]| IS607 family transposase| Serine Recombinase (SR) family, IS607-like transposase subfamily, catalytic domain| Resolvase, N terminal domain| Resolvase, N terminal domain	Helix-turn-helix domain| Resolvase, N terminal domain	MLRPKEVCQRLGISYATLREYVKKGYIQPVVLQSEKWRFREEDVERLMGIVRKRKVILYARVSSNTQKDDLINQVKYLEENVKDYDQVITDVGSSLNMKRKGFLKLLRMILNNEVSKIVIAYPDRLVMFGFEIIEEVCKAHNCELVVLNKEDKTPEQELIEDLISILVSFSEKLQGMRKEKVKKCVEELKA	369000000	324000000	315000000	275000000	444000000	475000000	447000000	469000000	363000000	359000000	359000000	344000000	271000000	298000000	338000000	276000000	-0.523	0.159	-0.365	-0.115	-0.638	-0.274	0.000104	0.135	0.00193	0.291	1.5e-05
340	NZ_CP029289.2	WP_110269404	DFR85_RS17520	36830834	316486	317127	642	-1			hypothetical protein				0	Cytoplasmic	NA	NA	NA	NA	NA	MTWISELSFSFHCSETSINFQCNSRSNIIELTWNNNVLILNIFNPNHRVNYSNGRLYDFNNLSVKKDSEAIQEIKLLVNNMINNTQEDVNKTHIIHEIPLSIIEDFLIDMSEFRFEPKKYIDFGLEELKIELNKEFLQDKPGFNTERKLKIYIKNKNGSCFNLIYWLNSNKKEILWASDCNSFVYSDKKRFSSEFRPINKYSIEIKRFIENVF	NA	NA	NA	NA	NA	NA	NA	NA	NA	NA	NA	NA	NA	NA	NA	NA	-	-	-	-	-	-	NA	NA	NA	NA	NA
341	NZ_CP029289.2	WP_168367233	DFR85_RS17525	36830835	317124	317771	648	-1			TenA family protein				0	Cytoplasmic	NA	TenA_C_SsTenA-1-like| TenA| TenA_PqqC-like| TenA_C_BhTenA-like| TenA_C_BsTenA-like	TENA_THI-4	uncharacterized TenA_C proteins similar to Sulfolobus solfataricus TenA-1 (Sso2206)| Thiaminase [Coenzyme transport and metabolism]| TenA-like proteins including TenA_C and TenA_E proteins, as well as pyrroloquinoline quinone (PQQ) synthesis protein C| TenA_C proteins similar to Bacillus halodurans TenA| TenA_C proteins similar to Bacillus subtilis TenA	TENA/THI-4/PQQC family	MNMISDKLKENNKELWERYVKHDFVVKMRNGTLNLENFRYYLIQDSKYVKIMLKSLIKASSLGPIEQTSKILTKIFQTRDKGVEVHSFLLDKLGITEKEIEKTGYSLVNYAYTRHLYYYSTIGWAEFLAAWAPCMWGYYEIGKYVIDTSNNIYKKWAEFYASDEYKSRIDIILDSLNSIDYKEELNTIFRDSINFEIMFWESALRNDETKISGIE	406000000	403000000	315000000	392000000	741000000	764000000	858000000	822000000	498000000	555000000	510000000	507000000	600000000	646000000	604000000	593000000	-1.08	0.456	-0.621	0.695	-0.381	0.239	4.77e-08	0.000255	1.05e-05	7.85e-06	0.000941
342	NZ_CP029289.2	WP_110271746	DFR85_RS17530	36830836	317762	318478	717	-1			SDR family NAD(P)-dependent oxidoreductase				0	Unknown	K00059	fabG| SDR_c| fabG| FabG| THN_reductase-like_SDR_c	adh_short_C2	3-ketoacyl-(acyl-carrier-protein) reductase| classical (c) SDRs| 3-ketoacyl-(acyl-carrier-protein) reductase| NAD(P)-dependent dehydrogenase, short-chain alcohol dehydrogenase family [Lipid transport and metabolism, Secondary metabolites biosynthesis, transport and catabolism, General function prediction only]| tetrahydroxynaphthalene/trihydroxynaphthalene reductase-like, classical (c) SDRs	Enoyl-(Acyl carrier protein) reductase	MRLKNKNILIIGVSKGLGYALAYFLLQEGANVIINSGNEIKLREISEKLKQYGTIDYLQGRISSKENAKEIIEKAFNKLGKLDGLAILIGGYIEDTIENLSGLDEMITNNIKLPLYIVSAAENYLNRNSAIVLVSALRGIDKALPNQLSYSISKAGTAKAVEILASELIKKEIRVVGIAPSWIYGEFEIGRNWKSLRKLGDVKAPPEDFARVIVWLMTEEAEWVNGVVIPVDGGVRLI	451000000	437000000	426000000	455000000	907000000	993000000	1090000000	999000000	686000000	673000000	595000000	611000000	792000000	695000000	671000000	587000000	-1.17	0.534	-0.637	0.626	-0.544	0.0923	3.97e-08	0.000105	1.48e-05	3.56e-05	7.24e-05
343	NZ_CP029289.2	WP_110269405	DFR85_RS17535	36830837	318489	320432	1944	-1			thioredoxin domain-containing protein				0	Unknown	K06888	YyaL| Thioredox_DsbH| SSP411| Thioredoxin_7| DsbDgamma	Thioredox_DsbH	Uncharacterized conserved protein YyaL, SSP411 family, contains thoiredoxin and six-hairpin glycosidase-like domains [General function prediction only]| Protein of unknown function, DUF255| TRX domain, SSP411 protein family| Thioredoxin-like| DsbD gamma family	Protein of unknown function, DUF255	MNKLANSKSAFLRESINSPINWYEWTEEAFEIAKNENKPIIVDVGASWCHWCHVMDKSYEDPDVVKIINENFIAIKVDRDEKPDLDKSLQNAVFAISGESGWPLTVFMTPDKKVFYGGTYFPPDDFYGRIGFKKLLREILNIWKNERDKINSSSISIIRHFNIEEGNTKLDFDLISSSYSAIVGAYDIEYGGIGNSMKFPHPKIDEFLLAYSAWTGDDLGKKLSLYTLKKMYYGGIFDQVGGGFHRYTVDREWLVPHFEKLLIDNAELILDYFNEYIALNDPEILDALDLSVDFVLRDLYLGEGFANSIDADSDGIEGGYYTWTENEFDEALGQKSKEAKKIFGFYQLGGEVEGRKVLRLAYDMRDISKFLNLSINETISFLRNIRDELLKYRLNSRKM…	559000000	525000000	480000000	488000000	165000000	153000000	163000000	175000000	47200000	56700000	61900000	47800000	142000000	163000000	137000000	197000000	1.64	-3.27	-1.63	-1.7	-0.0513	1.58	2.39e-08	1.72e-11	1.55e-08	2.69e-08	0.725
344	NZ_CP029289.2	WP_110269406	DFR85_RS17540	36830838	320476	321111	636	-1			hypothetical protein				2	Cytoplasmic membrane	NA	NA	NA	NA	NA	MRYLLFIILIVTLLSTLACSSTIHVRILNKGITVIVEYGSTILSLNKNSTVQVPNSSVTILAYTNDIGYNIEINNNESSVVQINPNNVSWLNVSLVPNYVYLNLSIDGPGEIIAKLYNGSIIVINKSTELKLIEGTTLTLQPKASKGYTFDSWSNLSNYPRYWIIAYGNTSVTAIFSKYKGTPITIPKYEFAGLAFFGILGAIYLINKRNK	NA	NA	NA	NA	NA	NA	NA	NA	NA	NA	NA	NA	NA	NA	NA	NA	-	-	-	-	-	-	NA	NA	NA	NA	NA
345	NZ_CP029289.2	WP_110269407	DFR85_RS17545	36830839	321297	322178	882	1			hypothetical protein				0	Cytoplasmic	NA	PHA01745	NA	hypothetical protein	NA	MKVILGVPDTRIPVWELNSAIMINQRSWSKIPWDNETWVDSGGYQIMKGEKISLEEVVKKYQILDGDQFMSLDIPSFCGQVNEINFKNFEYLYEKINVIPVIHAYDIDNIDKALDFYKRYSDKIAYGGIVPPSLKGGRKIVTLIYHYLRRKVKYVHVLGAGSPFMRRIFFNADSVDTATYRIKAMNGLVLIPGKGERYVGERKISWKAKRATEEEIDRLYDFLDKTRFPYSIDLQNWKNRAIINAWTLLYSEYEDENYNISYSVEVSKMGEDYLRSSIEDICKKAQKIELSSA	NA	NA	NA	NA	NA	NA	NA	NA	NA	NA	NA	NA	NA	NA	NA	NA	-	-	-	-	-	-	NA	NA	NA	NA	NA
346	NZ_CP029289.2	WP_110269408	DFR85_RS17550	36830840	322159	322689	531	1			DUF5591 domain-containing protein				0	Unknown	NA	COG1549| DUF5591	DUF5591	Archaeosine tRNA-guanine transglycosylase, contains uracil-DNA-glycosylase and PUA domains [Translation, ribosomal structure and biogenesis]| Domain of unknown function (DUF5591)	Domain of unknown function (DUF5591)	MNCPPLKGERVIKEKGKDPFKHPVVMEWHQFFIKNWKSDKEIAFLLPCTSVKPYNRSPTHKLAYSIAKKFNLNLQFYSVSEPMLLVPREYENCYPFNSYDYPPNMMTEEEKQEFINLLSVALQKIAEFHNRIIAVLPKHHYTIVEKAEQKANIKIELHPYGKLAFKTISDTLKSIK	68300000	39400000	57500000	46400000	46200000	0	30900000	0	46200000	58600000	53700000	41200000	28500000	0	40200000	39900000	0.343	-0.0654	0.278	-0.304	0.0395	-0.238	0.375	0.877	0.472	0.465	0.928
347	NZ_CP029289.2	WP_110269409	DFR85_RS17555	36830841	322895	324502	1608	1			ATP-binding protein				0	Unknown	K06915	YjgR| DUF87	DUF87	Archaeal DNA helicase HerA or a related bacterial ATPase, contains HAS-barrel and ATPase domains [Replication, recombination and repair]| Domain of unknown function DUF87	Helicase HerA, central domain	MLEDGKTVGIILQKGEANSLQAVINPFEDITSGQLFILKDNDKLSLGRLDSYEYINEFYDEKIPMLKSLIGDNNSFELLNMNTIIKGSISIIKRYNHNSTPKPGSLVKLLPEINSEISLMEFYGISDISGNIKYGKFVGSDIPLLLDLNSITMHVGIFGETGSGKSYNMRYLIYLLSNIEIKGVKTALPLVIIDANGDYSDFASINYSVVKGGRKWIKRFVIRDPINDSESRLTIDLSLFTPKDLADFIISLKFSGESLNSLQSNLLDFILSRHDIKEYNFLLGTDEGIEKLKSEFQDPSLKEIGFSYGTLRAVLSALEIFRSKMITKYKLVSNTSSINESVLELLWKNKGMLIIDFSADGSPGVDIATKQLIVSYISRLILNYLTKTKYSGSQKLIGF…	110000000	106000000	111000000	121000000	0	0	0	0	60800000	69300000	71500000	62800000	38000000	39700000	31800000	48500000	2.01	-0.762	1.25	-1.52	0.492	-0.756	4.28e-05	0.0449	0.00225	0.000784	0.173
348	NZ_CP029289.2	WP_162582547	DFR85_RS17560	36830842	324582	327563	2982	1			P-loop NTPase fold protein				0	Cytoplasmic	NA	NA	KAP_NTPase	NA	KAP family P-loop domain	MSKTKFTDKLRFFRQIGEEIIRIKSSRESPEIIVLLADWGQGKTTFLNIIEEALLEEKRSISKINFLDILRDLQKLNEIELSDISLIDEVESGIDFAVYKEYSSSIREFWIFIKNLANSKGNKIIYLSMTPSAFYKIFSSGGQLGIMFPETYYSFLQRIKVININTPSKLEFYAMLSCLLEFNNKDDSLLRFMDLPFWTISQERRKYARFFNDIICNSFNFDNIMEYLFKSIKDSKWLNEEGETIRESNLLNFEKNMDIDEIEKFHRALLSRILYRDEIIAKLSPYVVKGFTIDYDSWVEIAGPTNIDDFVLTFLPSKTFDDSLKVFVSEELDKIVYEGFNKDDLRKILDRLKIRKIDEAYSLSWNFFESLVNTNVGGLVIDFKSREIKEKAIKFVNEN…	31600000	27400000	27900000	25000000	0	0	0	0	23100000	0	20000000	23700000	0	11100000	0	0	-0.618	-0.183	-0.801	-0.483	-1.1	-0.3	0.201	0.719	0.099	0.347	0.0285
349	NZ_CP029289.2	WP_110269411	DFR85_RS17565	36830843	327550	328221	672	1			hypothetical protein				0	Cytoplasmic	NA	NA	NA	NA	NA	MNLTELVMELENFKNNSSWDKLRDEKEKLDSILVKLQDANNIIDKLKINIEKCKKSDLEEINLEINYILNILKSNNGDAISIYSAIENAYERSDKCIKKMNEIRSKLIMEYTNKLKEYNNKIFIYFRLFNNILKINIDISTFEISDNLKELENEIKEAENELNILNDRLKEELIKSNLTQEYANLLLEFLNEGEIVISKKNSDKMLKLLEFLLSKNIPIKVRI	NA	NA	NA	NA	NA	NA	NA	NA	NA	NA	NA	NA	NA	NA	NA	NA	-	-	-	-	-	-	NA	NA	NA	NA	NA
350	NZ_CP029289.2	WP_110269412	DFR85_RS17570	36830844	328218	329282	1065	1			DNA double-strand break repair nuclease NurA				0	Unknown	NA	NurA| NurA	NurA	NurA nuclease| NurA domain	NurA domain	MKPEETFKRLEDLAKDETEKLRKISIITDYIVDEITLGNIDLDMEIAEPEVKQHVATSVDGSMYQVDIGDIYLIIARAVKITGIYSQKREIPPEISEDFKIVSDYYGIDTAKKDAILLMLTLETNLLESCNSDIIFIDGPLVDPPVFSDQIYGKNILENLAYRRSEIFNKNYDKVVGIVKRFSQRFMINYLLSSGYSQIVNSMERFFISNLISKLRNKKGIKNNVPIILGWINWDKAFEGSVIDDLESTKIAYLKYREKLNYSIFSAYYQYDVISPISRVDVLGLNYPYNLQNFITAWGASGYSEVTILNKLADDFSEISKNEANAYAKLLFSKIKRDINPSDIVMMRRSPNDL	0	0	0	0	0	0	0	0	0	0	0	0	0	0	0	0	-	-	-	-	-	-	NA	NA	NA	NA	NA
351	NZ_CP029289.2	WP_110269413	DFR85_RS17575	36830845	329339	330478	1140	1			RsmB/NOP family class I SAM-dependent RNA methyltransferase				0	Cytoplasmic	K03500	RsmB| nop2p| PRK14902| PRK14901| Methyltr_RsmB-F	Methyltr_RsmB-F	16S rRNA C967 or C1407 C5-methylase, RsmB/RsmF family [Translation, ribosomal structure and biogenesis]| NOL1/NOP2/sun family putative RNA methylase| 16S rRNA (cytosine(967)-C(5))-methyltransferase RsmB| 16S rRNA methyltransferase B| 16S rRNA methyltransferase RsmB/F	16S rRNA methyltransferase RsmB/F	MEDKISLFTEAIKVILFQKIQPERAFDIAFKKLNFQGDRRSLYLSFLDIIKGFQYVSYINPELSIREKVIRAIDCDYDPLYSFPNWILERLLPILGKDGLRKIYNKFYWIRVNTLKADVDKVVRSLEAQGFTLVQDDFPFLFKVDKWYKISKTEEYKLGHIIPQDKAAVLAVKVLDPKPYETIIEIGAAPGIKTSLIQQFTDNKSRVISIDISSKRLKIQQELMKKWNVKNVELIQADGTRFPAIKGDKIFIDAPCSNSGTINADPSVYMRLTKSELMRLIQLQSRILRESSKLKKEVVYVTCSLFPEEGEKIVEKYQKYLRKINNKEDMYGYLKSKVWLRVMRTYPHIHGSEGFFIAKLCFEEDSESLLGNSYLLHKP	NA	NA	NA	NA	NA	NA	NA	NA	NA	NA	NA	NA	NA	NA	NA	NA	-	-	-	-	-	-	NA	NA	NA	NA	NA
352	NZ_CP029289.2	WP_110269414	DFR85_RS17580	36830846	330411	331646	1236	-1			glycosyltransferase				0	Unknown	K13057	GT4_trehalose_phosphorylase| GT4_PimA-like| RfaB| Glycos_transf_1| GT4_sucrose_synthase	Glycos_transf_1	trehalose phosphorylase and similar proteins| phosphatidyl-myo-inositol mannosyltransferase| Glycosyltransferase involved in cell wall bisynthesis [Cell wall/membrane/envelope biogenesis]| Glycosyl transferases group 1| sucrose-phosphate synthase and similar proteins	Glycosyl transferases group 1	MIEKYSEIVGEDEIDALFKIAAKLKDFSILHVNSTRAGGGVAEILNRMVPLMRELGLNVDWKVIRGDNDFFKVTKSFHNALQTGQGNLPEGAFETYNKWQEINSAEVPLDYDIIMIHDPQPLGLIDYKKKGKWIWRCHIDISNPYMPVWEFLNKRLSKFNSMIISTPVFARNDVDIPQFIIPPSIDPLSIKNKKIPDSTVRRILYKYELDLDKPLLVQISRFDYAKDPIGAIRAFKMAKKHIDLQMAYVGSPATDDPEGEEVYKKTAAEASGEKDIRLLMLPPYSDLEINAFQTGATIVLQKSIKEGFGLTVSEAMWKKKLVIGGRTGGIPLQIIHNITGYLVDNVEGAAHYIIHSIRNPDIAKRLGENAKEHVRNNFVITRHMREYLMVMAYVTGKNS…	883000000	926000000	954000000	874000000	1290000000	1280000000	1320000000	1400000000	553000000	618000000	691000000	635000000	1230000000	1140000000	1190000000	1110000000	-0.541	-0.546	-1.09	0.36	-0.18	0.907	8.24e-06	8.92e-06	4.17e-09	0.000541	0.0327
353	NZ_CP029289.2	WP_110269415	DFR85_RS17585	36830847	331643	332299	657	-1			DUF5752 family protein				0	Cytoplasmic	NA	DUF5752	DUF5752	Family of unknown function (DUF5752)	Family of unknown function (DUF5752)	MDLDSSGKGIPFRFYSAYYPPTYTKIKANSLQELYDGISKVDKHSIFYHVFHPMLSSHVVPEDLPNDFAFWIRDSLHDENLAELVADISGLEPLTVEDIRNEILELIKSYGINNKSADYPFIFISCVPVVYYLGIEIKTLSDFLDSVASVPARSLFYHFVYKRIVGEKTKNDLSDWLEKNFGLFELSEKLSKVDPQTYTDEEKFRDDILKIIEGELLK	1110000000	1130000000	1030000000	1050000000	1680000000	1590000000	1600000000	1720000000	615000000	728000000	832000000	723000000	1430000000	1270000000	1340000000	1380000000	-0.61	-0.583	-1.19	0.327	-0.283	0.91	1.11e-05	2.05e-05	7.74e-09	0.00336	0.00633
354	NZ_CP029289.2	WP_110269416	DFR85_RS17590	36830848	332361	332726	366	-1			hypothetical protein				4	Cytoplasmic membrane	NA	NA	NA	NA	NA	MIHSLQHFIILLVSLIIAWIIISFPIWISAKFFNSSASLGKAMIATIAGLIVFYILSAIFGLILPFPIPQIIGFLGILWVFKNIFNVGWGGAFGIAILAAIIIIIINLVIIVLFNISIPFI	NA	NA	NA	NA	NA	NA	NA	NA	NA	NA	NA	NA	NA	NA	NA	NA	-	-	-	-	-	-	NA	NA	NA	NA	NA
355	NZ_CP029289.2	WP_110269417	DFR85_RS17595	36830849	332757	333113	357	-1			hypothetical protein				0	Cytoplasmic	NA	MTH1175	NA	This uncharacterized conserved protein belongs to a family of iron-molybdenum cluster-binding proteins that includes NifX, NifB, and NifY, all of which are involved in the synthesis of an iron-molybdenum cofactor (FeMo-co) that binds the active site of the dinitrogenase enzyme	NA	MRIAITYDQSQNLKPLDEADIIAVIDEEKKEVEQYENPAHNVSKEAAMGVILDLGVDAIVVKKQFLCPGSYMMSQGRIKYIPTDYKTLKEVLDNLETLEKGIKEELDEEMYAEAFPEE	5960000000	9250000000	6940000000	5190000000	1100000000	1200000000	1020000000	1210000000	3880000000	3680000000	3620000000	4570000000	7430000000	9030000000	8280000000	4130000000	2.56	-0.768	1.79	0.0521	2.61	0.82	1.38e-07	0.00778	4.43e-06	0.861	9.55e-08
356	NZ_CP029289.2	WP_110269418	DFR85_RS17600	36830850	333220	333441	222	1			Rdx family protein				0	Cytoplasmic	K07401	Rdx| CXXU_selWTH| COG3526	Rdx	Rdx family| selT/selW/selH selenoprotein domain| Predicted selenoprotein, Rdx family [Function unknown]	Rdx family	MKSIRIIYCRPCGYLERALDLARDILSYFDDAKVELEQGKNGIFDIYLDGNKIFSRYEEKRFPENEEILKKLA	442000000	479000000	408000000	378000000	127000000	137000000	134000000	108000000	234000000	258000000	268000000	274000000	355000000	370000000	366000000	358000000	1.75	-0.72	1.03	-0.231	1.52	0.489	8.03e-10	6.71e-06	1.02e-07	0.0401	1.99e-09
357	NZ_CP029289.2	WP_110269419	DFR85_RS17605	36830851	333445	335058	1614	-1		SoxB4	cbb3-type cytochrome c oxidase subunit I	Cytochrome aa3-type oxidase subunit I SoxB4	Aerobic respiration	Respiratory chain	12	Cytoplasmic membrane	NA	Heme_Cu_Oxidase_I| CyoB| COX1| ba3-like_Oxidase_I| Ubiquinol_Oxidase_I	COX1	Heme-copper oxidase subunit I| Heme/copper-type cytochrome/quinol oxidase, subunit 1 [Energy production and conversion]| Cytochrome C and Quinol oxidase polypeptide I| ba3-like heme-copper oxidase subunit I| Ubiquinol oxidase subunit I	Cytochrome C and Quinol oxidase polypeptide I	MSTRPNSLVTLLNSIFQLDKDWVSRITMAMIVMSLIWGMLGIIDALMARIQEAAWATSASLVMTSQEYYGGITLHGVRDLFGFAVQLEIAIFIFLSYKLLNFQPRAKWFLNIGFVLFNIAFMLIEGPIVAYPTFNDNFFGASGWYYLSPLGIPTYSNYVLSPLWFIGYELMDIGTYIFVIWLIYHYYLVSKTTKEKLPIFAVFALMTSLMIAIGWSGETAANTWDILAYFGITGLDPIANQIAFWILGHSIVYIVWMPAVASMYYLIPMLANKPIYSEKSARIAALLYLIFSNNVPIHHLYMVDLPVAIKLLQEVLTYAVVVPSMMTFLNLWATVKGANINLNLISVWISISFAGAIAAGVTGIANADLSFDSIIHNSMWVPGHFHAMIFWSIVPAGFA…	0	0	0	0	0	0	0	0	0	0	0	0	0	0	0	0	-	-	-	-	-	-	NA	NA	NA	NA	NA
358	NZ_CP029289.2	WP_110269420	DFR85_RS17610	36830852	335170	337116	1947	-1			4Fe-4S binding protein				15	Cytoplasmic membrane	NA	NapH| DMSOR_beta_like| DMSOR_beta-like| Fer4_7| Fer4_10	Fer4_10	Polyferredoxin [Energy production and conversion]| uncharacterized subfamily of DMSO Reductase beta subunit family| Beta subunit of the DMSO Reductase (DMSOR) family| 4Fe-4S dicluster domain| 4Fe-4S dicluster domain	4Fe-4S dicluster domain	MEFDLVFIVVASLMALFSIYLIYLIKKGINGLGFLVVLYLSGSMVVMFASLPFFFSTQNKITEALVLMSNSFYMIIGLLAILGLVKKKIGNIRNNLTIFVFALLMAVSEALMGETFYSILTKSLGNPLLGVENYYYFGVMATEMLFTLVYFLKTINFPLREYLAILFPIMIFSPVIFPNNIKFVYDTIWVTASLMIVATIIIYETLYRERLKATQETMTSLEMMIIFTLMMAGEFVYFLIGSWYLFDFSMIAGMTWFIFRAISGPSKIKGNYTQNAKWTFSFITLTFIMEWFMGGVLDFATGIFAPSIPGFISSLSLGYVNPLSYYGLGLLFDLISIIGSVTGSVWFLIMMGTEMGMLAVFRIKNLKNTENKIRFILMISAYAIYTIFLPTFSPIASKV…	NA	NA	NA	NA	NA	NA	NA	NA	NA	NA	NA	NA	NA	NA	NA	NA	-	-	-	-	-	-	NA	NA	NA	NA	NA
359	NZ_CP029289.2	WP_110269421	DFR85_RS17615	36830853	337266	338024	759	1			enoyl-CoA hydratase/isomerase family protein				0	Unknown	NA	CaiD| crotonase-like| ECH_1| PRK06688| PRK05995	ECH_1	Enoyl-CoA hydratase/carnithine racemase [Lipid transport and metabolism]| Crotonase/Enoyl-Coenzyme A (CoA) hydratase superfamily| Enoyl-CoA hydratase/isomerase| enoyl-CoA hydratase| enoyl-CoA hydratase	Enoyl-CoA hydratase/isomerase	MYVNLEDHNNYCVISFNTGGKYNLVNIKFMIEFLDTLAEIEKNRSYRFIMIHGENGNFGAGADIRELLKASEDKEFAISFFNYMKAMYQKLLNINKITIAQVNGVAYGASLEMLLLMDFVIAEESSKFAAPGGKIGVFPPVLVSLGPYIIGLRNVKRLAMLGEEIDSKEAKNIGLIDSYGDIKEETNSLVSKLVSFSPTALLSMKRLVLSNMSHNLDDAFESIISQVTSDNAKEGISSFLAKIKPSWTNFQF	706000000	676000000	782000000	798000000	984000000	777000000	843000000	833000000	933000000	981000000	978000000	940000000	1090000000	1010000000	958000000	1050000000	-0.213	0.375	0.162	0.474	0.261	0.0991	0.0281	0.000855	0.0825	0.000162	0.00911
360	NZ_CP029289.2	WP_110271747	DFR85_RS17620	36830854	338027	339019	993	-1			ABC transporter permease				6	Cytoplasmic membrane	K01992	YadH| TagG| ABC2_membrane_3| ABC2_membrane| Lreu_0056_like	ABC2_membrane_3	ABC-type multidrug transport system, permease component [Defense mechanisms]| ABC-type polysaccharide/polyol phosphate export permease [Carbohydrate transport and metabolism, Cell wall/membrane/envelope biogenesis]| ABC-2 family transporter protein| ABC-2 type transporter| Proteins similar to Lactobacillus reuteri ORF 0056	ABC-2 family transporter protein	MKNIFLTTKAIIKDNLNSKETWFFIIFFPIFLTLIFALGFGAGTQVHEFVIINNSQVGKFINGSQLFTALYGNNEKEALLHNYIYVQIIKDNVSIYYPQDDKYLVPSLQALINQYYTNNSQIHYSSVLKYGNSYYEYIISGMIGVVALSNGIFGVTGVASGYYRDRLVDRLAASPLKSYEWVTSLVIYEIIITLISITPILALSLLFGFLPLIGLSFIGFLIISTLMFSGLGAIIFGLTPKDKLFVSNVAANVVTIPLIFLSTAFFSIYAFPSSLRVVVQYQPVSVIDSIIRDIIVYNVPPNPFYIIYVILGTLIFLALGSRLMKLREFE	80000000	63200000	74200000	84000000	19400000	0	0	24300000	60600000	64500000	56400000	51000000	67200000	63300000	39400000	89100000	1.63	-0.372	1.26	-0.269	1.36	0.102	7.07e-06	0.136	7.41e-05	0.291	3.8e-05
361	NZ_CP029289.2	WP_110271748	DFR85_RS17625	36830855	339019	339738	720	-1			ABC transporter ATP-binding protein				0	Cytoplasmic	K01990	CcmA| drrA| ABC_subfamily_A| ABC_DrrA| NatA	ABC_tran	ABC-type multidrug transport system, ATPase component [Defense mechanisms]| daunorubicin resistance ABC transporter ATP-binding subunit| ATP-binding cassette domain of the lipid transporters, subfamily A| Daunorubicin/doxorubicin resistance ATP-binding protein| ABC-type Na+ transport system, ATPase component NatA [Energy production and conversion, Inorganic ion transport and metabolism]	ABC transporter	MSIEVEDLWKIYKNRVEALRGISFSVNSGEVFSLLGPNGAGKTTTVKILSCVLKPTKGKVSVLGFNIPEMCNEVRKIVGIVPQEFQGFSDLTVEDNIKYFSSLYDKKSDIDELIDILDLKKYVKTKFKQLSGGYKRRVAIACALAGDPKIVYLDEPTVGLDPKSRRNLWDIVRDLKRSGITVLLTTHYLDEAEILSDKVAVIYDGRIVRIGTPKELMSEFNKSNLEEAYLALMESLGEQ	438000000	316000000	358000000	307000000	208000000	190000000	212000000	239000000	323000000	335000000	315000000	340000000	358000000	385000000	284000000	350000000	0.731	-0.0981	0.633	-0.0377	0.694	0.0604	7.26e-05	0.492	0.000238	0.811	0.000113
362	NZ_CP029289.2	WP_246252969	DFR85_RS17630	36830856	339731	340720	990	1			AIR synthase-related protein				0	Cytoplasmic	K04655	PurM-like1| HypE| PurM-like| HypE| ThiL	AIRS| AIRS_C	AIR synthase (PurM) related protein, subgroup 1 of unknown function| Hydrogenase maturation factor [Posttranslational modification, protein turnover, chaperones]| AIR (aminoimidazole ribonucleotide) synthase related protein| HypE (Hydrogenase expression/formation protein)| Thiamine monophosphate kinase [Coenzyme transport and metabolism]	AIR synthase related protein, N-terminal domain| AIR synthase related protein, C-terminal domain	MLIMIYFIFSQVNNVSFGKISPEQFLSRIKSGNCIICPALGEDDAVLKLNKKYLVIHSDPITESGLDSGFLSVVVACNDVNMKGTACKWVLTTVLLSREDNLNNIIDGINEACSLIGCNVVGGHTEVVDINRDIVVTTALGETDKIMEINSVKDGDYVVLIGDIGIEGSWILATQFQSLLRSKGVSDEVIEAAKAFKKELIVQSKALAISRLVKFMHDTTDGGLLQALFELAKRSNMTVSIREDSIPLRREVHEVTAALNIDPLKFISSGAFIAITDNPKEILSKVNGYIIGKLVKGEPIVKTEKRIINDNVKEELARIENSYNGWWKR	51700000	38500000	33100000	31000000	57400000	57000000	58400000	0	50600000	59900000	46700000	48900000	46200000	72000000	61000000	0	-0.224	0.44	0.216	0.571	0.347	0.131	0.529	0.227	0.541	0.126	0.33
363	NZ_CP029289.2	WP_246252970	DFR85_RS17635	36830857	340686	341180	495	1			NTP transferase domain-containing protein				0	Cytoplasmic	K19712	COG2266| TIGR00454| NTP_transf_3| glmU| MobA	NTP_transf_3	GTP:adenosylcobinamide-phosphate guanylyltransferase [Coenzyme transport and metabolism]| TIGR00454 family protein| MobA-like NTP transferase domain| bifunctional UDP-N-acetylglucosamine diphosphorylase/glucosamine-1-phosphate N-acetyltransferase GlmU| MobA catalyzes the formation of molybdopterin guanine dinucleotide	MobA-like NTP transferase domain	MKIVIMAGGKGSRLSPRKPLLEVCSIPMIARVYNVAEKISTDIYIATIKNHVIEKELILRFPNIIYTSGKGYENDVLEAVTTIGFPVLVLPSDIPFLKIDYVKPLFTCKSSICTLLSRGKFVGISLWNSDNLNDFSSIESNVDIINVNTKEDLSIANKLCYENI	NA	NA	NA	NA	NA	NA	NA	NA	NA	NA	NA	NA	NA	NA	NA	NA	-	-	-	-	-	-	NA	NA	NA	NA	NA
364	NZ_CP029289.2	WP_110271751	DFR85_RS17640	36830858	341189	341914	726	1			DUF1614 domain-containing protein				7	Cytoplasmic membrane	NA	COG4089| DUF1614	DUF1614	Uncharacterized membrane protein [Function unknown]| Protein of unknown function (DUF1614)	Protein of unknown function (DUF1614)	MKRIVIFSPFRGMLLPVYILLGLLLMVVALGYFKDLLVFVGISKKLSYFFAFELSFLSLALSPVNVVLKEVRKKDLSQSYDVVYVFGIPFYVPKLSLSYTTTLIAFNIGGAIIPVLLSLTLLFYLVSKIFLILINIILITIISKYFSKVIPGVGVVMHPLIPPIFSTIISYILFLHQPILVPVSAYIGSVFGTLIGADLLNLRKIIEASPQIVSIGGMGSFDGIFLSGLFSVVFGELLISI	0	0	0	0	0	0	0	0	0	0	0	0	0	0	0	0	-	-	-	-	-	-	NA	NA	NA	NA	NA
365	NZ_CP029289.2	WP_110269422	DFR85_RS17645	36830859	341900	342157	258	-1			hypothetical protein				0	Unknown	NA	NA	NA	NA	NA	MRKIYVFTTPPRSISSEDYELFILDRIGNKFNLGELLDYDSYSEGNIQYLIGQFTGGKVMVKFKEQGEAVALIKIYKKGRISYRY	0	0	0	0	0	0	0	0	0	0	0	0	0	0	0	0	-	-	-	-	-	-	NA	NA	NA	NA	NA
366	NZ_CP029289.2	WP_110269423	DFR85_RS17650	36830860	342211	342762	552	1			phosphomethylpyrimidine kinase				0	Unknown	K21220	ThiP_synth| COG1992| PRK08573	ThiP_synth	Thiamine-phosphate synthase| Predicted transcriptional regulator fused phosphomethylpyrimidine kinase (thiamin biosynthesis) [General function prediction only]| bifunctional hydroxymethylpyrimidine kinase/phosphomethylpyrimidine kinase	Thiamine-phosphate synthase	MVEQTERDQVLLKLKEAADYFVSNPKSYLLIPEIRVNIVYALPDAKDEKDVAAIPGRITSAFSRAIYCMPPAFGASDHVARVVLTAMKYNKDRRSAIDIRYYDNIVKKLDDVYIFDRRQEPLESREKEGHTMNFMVDTAFRKKGQIPTYIVDLGDIGKEPTIFILGNDPLSVVKKSLELLSFI	461000000	486000000	537000000	417000000	301000000	290000000	317000000	270000000	425000000	425000000	416000000	487000000	669000000	614000000	633000000	577000000	0.687	-0.114	0.573	0.395	1.08	0.509	6.18e-06	0.269	3.12e-05	0.00132	4.84e-08
367	NZ_CP029289.2	WP_246253056	DFR85_RS17655	36830861	342745	343188	444	-1			PadR family transcriptional regulator				0	Cytoplasmic	NA	PadR| PadR| padR_acidobact	PadR	DNA-binding transcriptional regulator, PadR family [Transcription]| Transcriptional regulator PadR-like family| transcriptional regulator, Acidobacterial, PadR-family	Transcriptional regulator PadR-like family	MNLERLKKGKLKLLILECLNEKPMHAYEIMKTIEKKFGGIYKPSPGSLYPVLKGLMSQNLIGVEEKDSKKIYYITEDGKKEYLRIKEKVNTFFATHSEYRRLVSELINLGFFLYNYKDILDEEKYKEISEILNNCKKEIENRLNERK	73100000	48000000	57000000	64200000	70000000	56800000	66400000	74400000	107000000	122000000	118000000	95800000	37600000	0	0	34200000	-0.153	0.881	0.727	-0.718	-0.871	-1.6	0.303	3.17e-05	0.000139	0.000274	2.78e-05
368	NZ_CP029289.2	WP_110269425	DFR85_RS17660	36830862	343405	344478	1074	1			FAD-dependent oxidoreductase				0	Cytoplasmic	K17218	Ndh| FadH2| Pyr_redox_2| Lpd| PRK06292	Pyr_redox_2	NADH dehydrogenase, FAD-containing subunit [Energy production and conversion]| NADPH-dependent 2,4-dienoyl-CoA reductase, sulfur reductase, or a related oxidoreductase [Lipid transport and metabolism]| Pyridine nucleotide-disulphide oxidoreductase| Pyruvate/2-oxoglutarate dehydrogenase complex, dihydrolipoamide dehydrogenase (E3) component or related enzyme [Energy production and conversion]| dih…	Pyridine nucleotide-disulphide oxidoreductase	MAKVVVIGGGNAGSIVANRLQNKGIDVTVIEPSDLHLYQPGIIDVAFGEEREEEIIRPVNQIIKSNIIKDKATKVDIENHSVYTSRGLKIEYDYLVIAAGAENKKIEGFPQWHSIDGIGGLKEQINKFDGKKIVVGYSGVIKCPAAPFEFAFFLKQKFPKAEVTLVNPVSQPPDIQKPMAELLGKRSKELGINVIRGFKIKDIDKDSKIIYSEDGQNVSYDMALLDTPIRAGQEFENLTDKTGFIPVDKYTLKYKDYDNVFAVGDITNIMTPPKTGAIAHFGAKIIADNIYADVNGYEKKKFDGSIFCAVYGGFGKGLLIRTNYEKSYAAGPFSIFYIVKKSFIRLYWNTLTGNFII	361000000	482000000	346000000	372000000	82900000	51700000	58300000	71500000	3140000000	3290000000	2300000000	3870000000	288000000	356000000	146000000	315000000	2.57	3	5.57	-0.562	2.01	-3.56	6.05e-07	1.44e-07	1.25e-10	0.0777	6.44e-06
369	NZ_CP029289.2	WP_246252971	DFR85_RS17665	36830863	344520	344963	444	-1			hypothetical protein				0	Cytoplasmic	NA	NA	NA	NA	NA	MSELDFLLNRKKSIENNEEKREKKEDAQNSIEKNNTEKKENTLEYAKNSQENEEKREERIIVKEDTRNNTKESRDPIEDSMEKFLDKDPKIGVWSYPAFLVLQYLYNTKPGFRMSKVAKEALELGLKQIYPELFKIAEKVSEEKKNR	40900000	0	32400000	0	0	0	0	0	0	0	0	0	0	0	0	0	0.414	-0.271	0.143	-0.516	-0.102	-0.245	0.427	0.62	0.791	0.355	0.86
370	NZ_CP029289.2	WP_110269426	DFR85_RS17670	36830864	344960	345619	660	-1			ParA family protein				0	Cytoplasmic	K03496	BcsQ| AAA_31| ParAB_family| CbiA| PHA02518	AAA_31	Cellulose biosynthesis protein BcsQ [Cell motility]| AAA domain| partition proteins ParAB family| CobQ/CobB/MinD/ParA nucleotide binding domain| ParA-like protein	AAA domain	MIITVINQKGGVGKTTTSVNLAYVVSKTKNVGLLDIDPEGGTTTSFGMKRERKELPLGSKSVNIFNVEVFPAHLGLLKLELNGDINEIVNIIKEISKNFDILVIDTPPNLGTLAVSSMLAADKIISPVAPQPLALEAIKNLDSRLQSIGKIAIAYTNFSKKATNLDLKNVKFVNIAVPQSRLFIDASRLGVPASRYEEIRTKRLKISKYFEELAKVTLE	215000000	104000000	177000000	162000000	0	0	0	0	211000000	252000000	220000000	194000000	76300000	0	39700000	79600000	2.05	0.456	2.5	-1.55	0.497	-2.01	4.77e-05	0.231	5.82e-06	0.000836	0.181
371	NZ_CP029289.2	WP_110269427	DFR85_RS17675	36830865	346027	346500	474	1			hypothetical protein				0	Unknown	NA	NA	NA	NA	NA	MSVEEYFLKYNNEKVFVILLGSNSSRSYFYYPKGDALFIVNDHIELKEIDQIIGSSLAGMKLSNPTDSWDKIKSREVKWYILGKEIISDNIYIVLESEDQFKLIENASPNRLKYYVLHDQNPFDYKDWCCVLIASTKDIEVPSTFKKISIREILSNS	301000000	327000000	259000000	325000000	85500000	80500000	67000000	96400000	286000000	284000000	290000000	271000000	208000000	190000000	166000000	301000000	1.89	-0.094	1.79	-0.517	1.37	-0.423	1.02e-07	0.625	1.3e-07	0.0124	2.51e-06
372	NZ_CP029289.2	WP_110269428	DFR85_RS17680	36830866	346532	347455	924	1			VIT1/CCC1 family protein				5	Cytoplasmic membrane	K22736	Ferritin_CCC1_C| VIT1| CCC1_like| Ferritin_CCC1_N| Ccc1	Rubrerythrin| VIT1| VIT1	CCC1-related domain of ferritin| VIT family| CCC1-related family of proteins| Ferritin-CCC1, N-terminal ferritin-like diiron-binding domain| Predicted Fe2+/Mn2+ transporter, VIT1/CCC1 family [Inorganic ion transport and metabolism]	Rubrerythrin| VIT family| VIT family	MDKLVEENYLDEVFGYQLYSNLAIKENNPKVREILEELAEGEKRHSEFWRMIASKKNVSLKSLTFWLKFKLLLLLFLRKIIGIALTLKIAEYGEISDAEKYDKLSRMDIFSDTEKEEINKIKMEELYHEDLLVQTQINIDKIRDAIYAISDGLIEVLAGVSGLSGVFNTPILVALGGLIIGISGTISMSIGAYLSSQSETDIEKSSLRKLGKTSQDSQKPKESVTTTAVSYIIGALIPVLPFLIGLSGIVGIIVAYAATGLATFVVGNIIGLLSNVNPTKKGLQMTVLAIAAALVTHAIGSLFHIIE	0	0	0	0	0	0	0	0	0	0	0	0	0	0	0	0	-	-	-	-	-	-	NA	NA	NA	NA	NA
373	NZ_CP029289.2	WP_110269429	DFR85_RS17685	36830867	347494	347964	471	1			hypothetical protein				0	Cytoplasmic	NA	PaREP1	PaREP1	Archaeal PaREP1/PaREP8 family	Archaeal PaREP1/PaREP8 family	MKNVKIPEVIYSILLQKANDERKNLEDVIVDLLISSLNGDKSRLYTQLSREYLQLATKLEKEGKLSESGEAYWKSLSYILRKIGSELKMDIENYHDYFSLIEYLSYRTDNKELIVDFLNSEKLHGEFHPRSQNVEEFKIRVNHLKNLLNILENINI	58200000	74700000	64600000	60100000	36700000	38100000	0	0	21400000	0	14400000	24700000	71900000	67300000	0	0	1.32	-1.63	-0.319	-0.502	0.813	1.13	0.00382	0.000862	0.428	0.241	0.0498
374	NZ_CP029289.2	WP_110269430	DFR85_RS17690	36830868	347961	348767	807	-1			hypothetical protein				0	Cytoplasmic	NA	NA	NA	NA	NA	MEASSLSKLAKNTAITKIIDIAKKYCEENHLVPILSFYLEDNLLTSLVKDLEPILKNIFKQYGYDRSIFIKKAEEVLDNAKREDIIEFPYYAIPISEESEITFVENNLVPAKAIVNKGTFRFIFMPYPSYSSLNEAISKQGEDDVLVTFENGKIVNIEKKRSIFMESKSVDKVVEADKVIINLTPTLDTFLIPSIIAMNVKLLENKVIIKKNNESLSYEILSGKVDSNEVIKGNTLDSTTKASIYYDFKKKTIIQENIIDGILNKMPI	933000000	1060000000	1010000000	1050000000	691000000	686000000	743000000	646000000	975000000	993000000	1060000000	1080000000	1000000000	851000000	931000000	877000000	0.551	0.0199	0.571	-0.149	0.403	-0.168	7.41e-06	0.824	4.29e-06	0.0891	0.000136
375	NZ_CP029289.2	WP_110269431	DFR85_RS17695	36830869	348829	349542	714	-1			carbon-nitrogen hydrolase family protein				0	Cytoplasmic	K13566	nitrilase| YafV| nitrilase_5| nitrilase_3| R-amidase_like	CN_hydrolase	Nitrilase superfamily, including nitrile- or amide-hydrolyzing enzymes and amide-condensing enzymes| Predicted amidohydrolase [General function prediction only]| Uncharacterized subgroup of the nitrilase superfamily (putative class 13 nitrilases)| Uncharacterized subgroup of the nitrilase superfamily (putative class 13 nitrilases)| Pseudomonas sp	Carbon-nitrogen hydrolase	MKIGIVQPSNVKSAIELTETVLSKGAQLVLLPEKWVKTLDEIPLSDFQRLALKYTAYIIPGAIEDGVSVIAPIIDNSGKVRGIAKKLHLFGKEKERLLPGDKSIIFTYSGIKFGISICYDIDFPETIRNMFRKGVEILLVPSKITTEGLKIWKDYIKIRSLENRIAIVNANALDPPNYVGNSFALTPIKKGELVDTLTVAELGEEDGYAIADIDPLSYFHLRLERLKEISDTSVEEI	210000000	190000000	229000000	177000000	197000000	194000000	188000000	206000000	168000000	174000000	195000000	170000000	165000000	194000000	235000000	166000000	0.032	-0.185	-0.153	-0.0933	-0.0613	0.0915	0.817	0.169	0.237	0.507	0.654
376	NZ_CP029289.2	WP_110269432	DFR85_RS17700	36830870	349539	350663	1125	-1			CBS domain-containing protein				0	Cytoplasmic	NA	CBS_pair_AcuB_like| CBS_pair_arch1_repeat2| CBS_archAMPK_gamma-repeat2| CBS_pair_CAP-ED_NT_Pol-beta-like_DUF294_assoc| CBS_pair_SF	CBS| CBS| CBS| CBS| Ribosomal_S30AE	Two tandem repeats of the cystathionine beta-synthase (CBS pair) domains associated with the ACT domain| Two tandem repeats of the cystathionine beta-synthase (CBS pair) domains present in archaea, repeat 2| CBS pair domains found in archeal 5'-AMP-activated protein kinase gamma subunit-like proteins| Two tandem repeats of the cystathionine beta-synthase (CBS pair) domains associated with the bac…	CBS domain| CBS domain| CBS domain| CBS domain| Sigma 54 modulation protein / S30EA ribosomal protein	MTLTDLAIEPKVVATINSKLGEILNKMKEENQWVVPVIKDKKLIAMLTDKDLLKRRVSLETRVLSLASPTVSLAENDDFGKVVAKFYTSKARAIPLVNSSRELTGLITRETVLKYLLDSKQIPENKAREFMSSPPITLDISESVARARWEMVKNNVTRLPLLAEKKLEGIVTSRDIVNILYSVGEKKKESILTEEERIMAMPVKEIMVSPVITANGNESLIKVTEKILKNKISGLPILEGDYIAGVLSGIDIISSLQSKYQLTLPLEAKLTSDLKKEEIKAEIDGVLERYLSKLDKLTDIINFRVSFKEEANSQDKTIYKVTVNASTKIGNFIANETDWDPIVAVKKAVEKVEERLIRKLKRIENKKGFKREED	5460000000	4000000000	4350000000	4120000000	6260000000	6390000000	6280000000	6430000000	6380000000	6060000000	6610000000	6710000000	3610000000	3330000000	4360000000	3800000000	-0.511	0.533	0.0216	-0.244	-0.755	-0.776	0.000354	0.000284	0.856	0.0495	8.73e-06
377	NZ_CP029289.2	WP_110269433	DFR85_RS17705	36830871	350723	351775	1053	1			acetoin utilization protein AcuC				0	Cytoplasmic	K04768	HDAC_AcuC_like| AcuC| Hist_deacetyl| HDAC_classII| HDAC_classII_1	Hist_deacetyl	Class I histone deacetylase AcuC (Acetoin utilization protein)-like enzymes| Acetoin utilization deacetylase AcuC or a related deacetylase [Chromatin structure and dynamics, Secondary metabolites biosynthesis, transport and catabolism]| Histone deacetylase domain| Histone deacetylases and histone-like deacetylases, classII| Histone deacetylases and histone-like deacetylases, classII	Histone deacetylase domain	MHKTAFVWDDKYLLYSFPGEHPFKPLRESMAKKLMEERGFFHEIDLVKPSRIDENILLKVHDKNYVDFVKAMSEKGSGYLDSGDTPVFKGIFEAALIRVAGTLKALELLNSYDHAINIGGGFHHAKRNSAEGFCVFNDVALAAKIAEEKYDKIAIVDIDGHHGDGTQEILYADPKTLKISLHMYHRNFFPGSGNMEEIGEGDGKGLTVNIPLPPGTADDAYIEAFNEIAVKKIQKFSPNLIILVEGGDSHFDDPLVELKLTTLGYLQIVKEVHRLAHEYSNGKLLLLGVGGYNYDATARIWTVSTAEIANIKSPDVDVLNDCCYTSSTPFVINKVHDIINKLKEIHGLVN	296000000	251000000	290000000	254000000	544000000	531000000	517000000	557000000	216000000	276000000	287000000	256000000	165000000	158000000	180000000	179000000	-0.981	-0.0803	-1.06	-0.676	-1.66	-0.596	2.82e-07	0.461	9.29e-08	2.21e-05	1.01e-09
378	NZ_CP029289.2	WP_110269434	DFR85_RS17710	36830872	351764	352951	1188	-1		PurT	formate-dependent phosphoribosylglycinamide formyltransferase	Phosphoribosylglycinamide formyltransferase PurT	Inosine monophosphate biosynthesis, PRPP + glutamine => IMP	Cell growth and biosynthesis	0	Cytoplasmic membrane	K08289	purT| PurT| purT| PurK| PRK06019	ATP-grasp	formate-dependent phosphoribosylglycinamide formyltransferase| Formate-dependent phosphoribosylglycinamide formyltransferase (GAR transformylase) [Nucleotide transport and metabolism]| phosphoribosylglycinamide formyltransferase 2| Phosphoribosylaminoimidazole carboxylase (NCAIR synthetase) [Nucleotide transport and metabolism]| phosphoribosylaminoimidazole carboxylase ATPase subunit	ATP-grasp domain	MQIGTPLLEGGNKVLLLGSGELGKEMAVEAQRMGIEVTAVDRYDLAPAMHVANKKYVIDMMNKDAIKSVVRRENPDAVIAEIEAINTDALIDLEDSGFRIIPNANAVKICMNRMDLRQLAAEKVKVPTTNYAFAESPDEIKRICKDIGYPCLIKPEMSSSGHGHALINNEEEVEGAFKESISHARGKSRRVIVEEYVKIDTELTILTYRYIDDSGIVMNTFPAIEHKRPSYYYVESWQPANVNEDILNRSKDYALRVVDALGGIGIYGVEIIVSGNRVLFSEVAPRPHDTGLVTLVSQDINEFQVHIRSALGLPTPEVKLVSPAASHVILAQKEEWAPKYLNIDKALKIPGVQIRLFGKPSSYEKRRMGVVLATGNNVDEAKEKARKASSMILID	445000000	426000000	357000000	345000000	719000000	715000000	676000000	578000000	2150000000	2460000000	2260000000	2300000000	2860000000	2990000000	2610000000	2790000000	-0.776	2.55	1.77	2.85	2.07	0.295	5.55e-06	2.6e-11	7.2e-10	1.95e-11	1.94e-10
379	NZ_CP029289.2	WP_110269435	DFR85_RS17715	36830873	353004	353600	597	-1			hypothetical protein				0	Unknown	NA	NA	NA	NA	NA	MRLFSFSLKDGKLIHDPKGNIVAFVDGELVKIMYKNGEEIDTNKVSFLLSNDDAKLIEKINKIEKINILPALVYPEEERRLRLLQILGTSFEDFIYERLKGKYNIVKHPNIFKSLSKLTNSRNFNIPDFLVNNKVIIEAKVGEYNYHQIETYSRYFKYGIVAIPFSGNCRVPKFWQCVNNCVLDIERLTKRIDFYLNK	NA	NA	NA	NA	NA	NA	NA	NA	NA	NA	NA	NA	NA	NA	NA	NA	-	-	-	-	-	-	NA	NA	NA	NA	NA
380	NZ_CP029289.2	WP_110269436	DFR85_RS17720	36830874	353634	354284	651	1			phosphatidate cytidylyltransferase				5	Cytoplasmic membrane	NA	NA	NA	NA	NA	MILTLTDVLWGSLLIVWVAVVTLYISKIFAKKFNIYVARKVIHMMGGGVVAILSPFLLSSPLIPILSAYLLTVYLLIHRKEGKMLSWFQDKQDIGEIYFTFSFGTVLLLSWILQPTFWSINSKFLYVALLPLFYMSFGDGVTGIIRNYVYKKRVKGFWGSLGMLIISSSLGFVFLSIPGLISGILATFLERIKKIDDNLTVSLVSFLFLYIVIKFF	0	0	0	0	0	0	0	0	0	0	0	0	0	0	0	0	-	-	-	-	-	-	NA	NA	NA	NA	NA
381	NZ_CP029289.2	WP_110269437	DFR85_RS17725	36830875	354252	354887	636	-1			hypothetical protein				0	Cytoplasmic	NA	NA	NA	NA	NA	MKNRNFIKDLQNVKNKILTRYGIIDIEDIFNKLIEFHKLGFINTGHSTLELITAAFLIKNGFRTTVEYENSGKIMDVYGIKGIDIGIEVETGFVPPNFANSQEEFLRSRTALKIARYSNIAKEFFIAVPSFYIPPVPNMFLKSSFERSEEEIREIMSLIRKYHKSLDVNLSSLKEAKIDGIIVINTTDLRIKIFNQEEFLKLKKLYNDIEK	NA	NA	NA	NA	NA	NA	NA	NA	NA	NA	NA	NA	NA	NA	NA	NA	-	-	-	-	-	-	NA	NA	NA	NA	NA
382	NZ_CP029289.2	WP_110269438	DFR85_RS17730	36830876	354988	355425	438	1			hypothetical protein				0	Cytoplasmic	NA	NA	NA	NA	NA	MISWLLGSQAPPWYYLRDIFSDYRNAGIYINNKNEIEIIKVSDLDDFFIPTSVLLHAKYLKELKPYYIKLEKYVAFPIFDINAIKILIQGKGWRSIEYYYCDNFIGGWVLYDCTNCEEKQMLHLQVSRDLGTEDLVKAHLKIYNS	86100000	70400000	86600000	101000000	21400000	0	0	0	73800000	95900000	73800000	89400000	89900000	82500000	75900000	111000000	1.62	-0.0458	1.57	0.0593	1.68	0.105	3.95e-06	0.854	4.39e-06	0.817	2.5e-06
383	NZ_CP029289.2	WP_246252972	DFR85_RS17735	36830877	355413	356402	990	-1			FAD-dependent oxidoreductase				0	Cytoplasmic	NA	DadA| DAO	Pyr_redox_2	Glycine/D-amino acid oxidase (deaminating) [Amino acid transport and metabolism]| FAD dependent oxidoreductase	Pyridine nucleotide-disulphide oxidoreductase	MLKIVIIGGGIAGSSLYIQLKKKHHEVFVIDPRIRKIFMTLIHSLLLKDSDVIIAKKSLDFYIENKIPLKEFKSITIGKIDAKLIDLWSQVGVKIEKDKIDWLNTEGIVAEHGDRLVYVKRMIDSIPIVKEKAFISQKGNNVEVLVNNKKIDADIFILASGPWNNLLFNVISKSYYCWASLVITRNKILDNIFIYDYEKEFYSRPFLGIGLKTAIVGDGKTIEAKPGTKINVNPLEVITKAQERLGNLRHIYTSGEFCEGTPDMRPAYGRLLDNLFYIGGFNGYGAEIGPGIASLLVDMIENGYENKEYLLDRFRGIKNFELGREAHEL	88400000	87100000	76400000	79900000	36500000	32900000	40000000	41100000	91800000	102000000	111000000	95500000	143000000	140000000	105000000	130000000	1.14	0.27	1.41	0.635	1.78	0.365	3.09e-07	0.0411	2.41e-08	0.000165	2.44e-09
384	NZ_CP029289.2	WP_246252973	DFR85_RS17740	36830878	356818	357468	651	1			hypothetical protein				0	Cytoplasmic	NA	NA	NA	NA	NA	MDIVQQKFPYLLKYYDEIGFRVPAVPLDESIILDPFSFNPYGVLRDFSLFFRNVGITGSYLYEGDGNDIDLLSFDENNYKILRLLRQQGITSPLESINSEEVEGLDSRDFLNLKKFRVLEGFFKGIPYTFKIVRCEDFGKVMKMEEFSGTLEIKNAIKPYSIPVKYYTDNFVLTSFRTRYTELEEGKKIFVKGKVLRRDIFNDLDLDIAEEVKILS	NA	NA	NA	NA	NA	NA	NA	NA	NA	NA	NA	NA	NA	NA	NA	NA	-	-	-	-	-	-	NA	NA	NA	NA	NA
385	NZ_CP029289.2	WP_110269440	DFR85_RS17745	36830879	357511	358047	537	1			molybdenum cofactor biosynthesis protein MoaB				0	Cytoplasmic	K03638	MoaB| MogA_MoaB| MoCF_biosynth| MoCF_biosynth| molyb_syn	MoCF_biosynth	Molybdopterin biosynthesis enzyme MoaB [Coenzyme transport and metabolism]| MogA_MoaB family| Probable molybdopterin binding domain| Probable molybdopterin binding domain| molybdenum cofactor synthesis domain	Probable molybdopterin binding domain	MNSHELHRELAPKILNFFVITISTSRYEKMIKKEPVVDESGDAIKQEIITAGHKILGYDLVPDNKIKILKAFLNAVDNENVDVIVSTGGTGYSPSDTTVETLRKIFDREVEGFSDVFRMLSYNDPKVKSAAYLTKASAGIINSKVIYLLPGSPSAVTLAMKELIIPEVSHLVYIVRSK	1190000000	1200000000	1180000000	1210000000	1250000000	1080000000	1080000000	995000000	1400000000	1500000000	1580000000	1550000000	1670000000	1490000000	1590000000	1590000000	0.123	0.334	0.456	0.406	0.529	0.0727	0.136	0.000814	3.96e-05	0.000211	1e-05
386	NZ_CP029289.2	WP_110269441	DFR85_RS17750	36830880	358040	359896	1857	-1			4Fe-4S ferredoxin				0	Cytoplasmic	NA	Fer4_7| Fer4_8| Fer4_10| Fer4_17| Fer4_9	NA	4Fe-4S dicluster domain| 4Fe-4S dicluster domain| 4Fe-4S dicluster domain| 4Fe-4S dicluster domain| 4Fe-4S dicluster domain	NA	MEKFLFSALSPTVKVNPPEVIIKVRKEDDLQNLRDFTPRYEFIRGLQGNKIADLTEFKGVEDLGDKIKVMPGTKWKEIINYNPEIFCIRDFTVGGSVSFNDACFGFNEFGYIKDRVEVEAYIDGQKYEGKYKGGIISAVLINKENKEMCYKYLEGDFLYLANLVKKWFISDFPVFRDVTLIKENNKAKVFVSYTKTREVLVKKFIDNFQDSKPPYEDIRKHKFRYAGYITLVSFEPSVFSRSDLVYFHFRKNEVYYYAFSQNPLVLPNTTVYSDVNDKILFNGCILCGKCTEVCPHKDQRDSSVFSPLGFYVLSSFSKEKEVSNCHMCGKCTNVCPVDLSIVLDLIKSAKFPETKLGININLFSRRVIVLTVISKDLKEFAIKAFKILDSMGIKVGIIT…	69100000	68900000	63700000	84600000	66100000	75900000	65100000	71700000	54700000	55800000	47700000	42100000	66800000	72500000	70200000	75900000	0.0329	-0.516	-0.483	0.00206	0.035	0.518	0.797	0.000606	0.000816	0.992	0.792
387	NZ_CP029289.2	WP_110269442	DFR85_RS17755	36830881	359941	362163	2223	-1			DEAD/DEAH box helicase				0	Cytoplasmic	K06877	YprA| Lhr| DEXHc_Hrq1-like| SF2_C_Hrq| DEAD	DEAD| Helicase_C| DUF1998	ATP-dependent helicase YprA, contains C-terminal metal-binding DUF1998 domain [Replication, recombination and repair]| Lhr-like helicase [Replication, recombination and repair]| DEAH-box helicase domain of Hrq1 and similar proteins| C-terminal helicase domain of HrQ family helicases| DEAD/DEAH box helicase	DEAD/DEAH box helicase| Helicase conserved C-terminal domain| Domain of unknown function (DUF1998)	MDILENVKERLNLFNAEITHIYTETAFEPDLGSTVDNLNINEKIKKSLKNIGIEKVYKYQEEAINKILDRRNILIISGTGTGKTEAFLIPILNFAINGEKSILIYPTKALARDQLNRICKLIKNLPIRVGVIDGDTPRIERNRIYEDPPEILITNPDMLHFGLAMSRRFSETIRQADHFVFDEIHVYEGVLGSHLRMIIDRLRDINNKIHIISSSATIGASPYMFEAMFGEQGEIIYGSSRRKGMAFHVLINSNGVSRWTLSAYLAAILIKLGLKILIFTDSQQMAEVTAKIAQRFGADLEVHRAGILPEERLKVEQGLRQGKINGVVATPTLELGIDIGNIDAVIMAENPPSYPKYLQRAGRAGRRNVAGYVFTILSDDPIDSYFLRKPKEFFARKLT…	1680000000	2050000000	1560000000	2270000000	0	0	0	0	1240000000	1630000000	1940000000	1290000000	3100000000	2420000000	2740000000	3030000000	6.59	-0.317	6.27	0.588	7.17	0.906	8.83e-11	0.312	4.77e-11	0.0726	1.66e-11
388	NZ_CP029289.2	WP_110269443	DFR85_RS17760	36830882	362198	362404	207	1			hypothetical protein				0	Cytoplasmic	NA	NA	NA	NA	NA	MSEILDNEGDLSTFLEAQEKLRTQKLEIVIPERLLEESPYISKKYGYSIIDGEDLPNGYIKLTLVYRR	0	0	0	0	0	0	0	0	0	0	0	54000000	0	0	103000000	0	-	-	-	-	-	-	NA	NA	NA	NA	NA
389	NZ_CP029289.2	WP_110269444	DFR85_RS17765	36830883	362442	363830	1389	1		QueC	7-cyano-7-deazaguanine synthase QueC				0	Cytoplasmic	K06920	QueC| QueC| ExsB| TIGR00364| GlmS	GATase_7| QueC	7-cyano-7-deazaguanine synthase (queuosine biosynthesis) [Translation, ribosomal structure and biogenesis]| Queuosine biosynthesis protein QueC| ExsB is a transcription regulator related protein| queuosine biosynthesis protein QueC| Glucosamine 6-phosphate synthetase, contains amidotransferase and phosphosugar isomerase domains [Cell wall/membrane/envelope biogenesis]	Glutamine amidotransferase domain| Queuosine biosynthesis protein QueC	MCSVSGVIIFDNSNFDKIEKKFAQIMKKAEDRGRDSFGIVAIEKDGNVRSIRSLGKPSDYEEKLYGIFNENTNVVIANNRAEPTTEYINKKSEKDIQPFEGGRYVVSHNGIIANDNEIERKYGIHRQTKIDSAIIPPFLDKLWDGSLESLRKSLSEIKGSFAFILGDKKRPDRIFAVQNFKPIYMAYDFSLKAAFFSSLDDYFDVKPFDPVNVKKLDPYSIVEITKDMKINQIPLISKLSKRALVIASGGLDSTVAATKLIRDGYDVTLIHFNYNHKAEEKEREAVRKISEYLNVKLIEMDTNIFKIIGHTSLLKNGGEIIKDRMGEEGAEFAHEWVPARNSIFMTIALGIAEAEGYDAVATGINLEESGAYPDNEMEFIRLFDKLSPYVTGPNKKIDI…	105000000	134000000	112000000	115000000	0	0	0	0	64700000	62700000	46800000	47000000	81200000	87800000	73300000	104000000	2.47	-1.09	1.38	-0.434	2.03	0.652	1.48e-07	0.000507	4.42e-05	0.104	9.94e-07
390	NZ_CP029289.2	WP_110271754	DFR85_RS17770	36830884	363827	364420	594	-1			2-keto-4-pentenoate hydratase				0	Cytoplasmic	NA	NA	NA	NA	NA	MNKAELLFEAYKERKTIEPFPLTQEEAKDIGKEFSNMLVSYEGFGGYKIAKGGVIGILTKKMITFDNVELWFPTHKLEVEIIALVKNGRLEKTFLGLELPATRFNTWDLSQEYIIADDAFAGRLYVGKEIEPPFGIFKLSINDKFTAEGGPSYSIKDLIKSDMNGYISLGAFIGPLKISKGDKIKVEGKKTINVKLI	1430000000	1660000000	1410000000	1600000000	1430000000	1410000000	1440000000	1440000000	1340000000	1570000000	1480000000	1390000000	1570000000	1500000000	1460000000	1420000000	0.0893	-0.0768	0.0125	-0.0333	0.0559	0.0435	0.265	0.353	0.882	0.715	0.493
391	NZ_CP029289.2	WP_110269445	DFR85_RS17775	36830885	364467	366185	1719	1			molybdopterin-dependent oxidoreductase				0	Cytoplasmic	NA	MopB_3| BisC| Molybdopterin-Binding| MopB_Nitrate-R-NapA-like| MopB_Thiosulfate-R-like	Molybdopterin	The MopB_3 CD includes a group of related uncharacterized bacterial and archaeal molybdopterin-binding oxidoreductase-like domains with a putative N-terminal iron-sulfur [4Fe-4S] cluster binding site and molybdopterin cofactor binding site| Anaerobic selenocysteine-containing dehydrogenase [Energy production and conversion]| Molybdopterin-Binding (MopB) domain of the MopB superfamily of proteins,…	Molybdopterin oxidoreductase	MIACTRDCYDTCIFDNKYKPLNIFPINGFTCSRGIMDIKRNSINRIEYPIIDGKEVSLHTAIEQIARVIKGVEDKSKILHIDYDGNQGLLTWYYPSRLWNVIGASTTDYSICSLEGHEAIKQIYGTSFGALPEDFLKFNTVVFWGSESAISFIHGWKILKNKFKVTIDVRLSETARRSDKYYIIKPGSDVFLAIGILKFLLKNKKIENIKNLDLYNVSDISQITGISEDKIEELANFYSETKPLTIIGFALGRSLNGGNAISTISLIPYLLGIQHGFFYSNSQGWGIDFDYLRGLHLARPSKIVSMAEIGDKIDEFQVIFVWNSNPIVSLPGGNKIVEKVREGKVILIVHDPFWSETAKIANIVIPASTFLEKEDVVYSYWHQYLVYNEPILPKKGITE…	553000000	564000000	431000000	618000000	77700000	112000000	136000000	138000000	528000000	558000000	573000000	517000000	129000000	158000000	104000000	140000000	2.25	0.0178	2.27	-2.03	0.215	-2.05	5.74e-08	0.939	3.71e-08	2.96e-07	0.302
392	NZ_CP029289.2	WP_110271755	DFR85_RS17780	36830886	366256	367476	1221	1			MFS transporter				12	Cytoplasmic membrane	NA	MFS_MdtG_SLC18_like| MFS_1| MFS_YfcJ_like| MFS_MdtH_MDR_like| MFS	MFS_1	bacterial MdtG-like and eukaryotic solute carrier 18 (SLC18) family of the Major Facilitator Superfamily of transporters| Major Facilitator Superfamily| Escherichia coli YfcJ, YhhS, and similar transporters of the Major Facilitator Superfamily| Multidrug resistance protein MdtH and similar multidrug resistance (MDR) transporters of the Major Facilitator Superfamily| Major Facilitator Superfamily	Major Facilitator Superfamily	MFSALFFGIVNGPLSTLVSLEILNLGGNAIDVAYAITSANVVLIPASMFWGIIADRYHLRNIIILGFSLSTLFLSLMYFTYSIPLLTLSYSIFTFFSVAYSTPMNLLVMETSEKSKWAYNFSRLSMLSSIGSLIGLILSTLLVAIIRIFQVYLFLTIFGIMALGSSVLYTPKTIIGIERTSMLHHKESFLTRLKMIPLIFLHFPSVHSFKMFKLSRLLRKPINYLPLLYLAIFIFYISSGLFNTVYPVSLYQGNLSKSEVLGIITEGMLAQIVTFHFTGKLLEKIDEREAASKALLLRGGSYIILGIVTLFPSLLLGAGAIFYPLAAGLAFSTYYSASNTLIFKAVGGRRQGTTLGVYSTLVGIAMFIGSLLSGYISHYYGFITDFIIAGTLLFISSYI…	NA	NA	NA	NA	NA	NA	NA	NA	NA	NA	NA	NA	NA	NA	NA	NA	-	-	-	-	-	-	NA	NA	NA	NA	NA
393	NZ_CP029289.2	WP_110269446	DFR85_RS17785	36830887	367477	367971	495	-1			hypothetical protein				2	Cytoplasmic membrane	NA	NA	NA	NA	NA	MHTLLKIGIIIAIVGLVLVFVLSPLLAYQQANYISSQIIKNSHEVALNPGESTNIYFNGKNNNSMFVLIYNTSSYLPLRVSGLPSNVSESNIENHTYIYYIRPLEGTMQITNNQTTSQNLYYSYGYISALDITLIELASILGLVTIFVGIAVGVIGFIRGRKKT	0	0	0	0	0	0	0	0	0	0	0	0	0	0	0	0	-	-	-	-	-	-	NA	NA	NA	NA	NA
394	NZ_CP029289.2	WP_110269447	DFR85_RS17790	36830889	368102	368614	513	-1			TRASH domain-containing protein				0	Cytoplasmic	NA	Arc_trans_TRASH| Lrp| HTH_ASNC| HTH_24| MarR_2	HTH_24| Arc_trans_TRASH	Archaeal TRASH domain| DNA-binding transcriptional regulator, Lrp family [Transcription]| helix_turn_helix ASNC type| Winged helix-turn-helix DNA-binding| MarR family	Winged helix-turn-helix DNA-binding| Archaeal TRASH domain	MSEETNEIKLSDIEFRVLQILKEDARMPAAKIAKQLGLSRVTVSRIINSLRKKGVKFTIEAKDKELVAFVVTDSCKSTECYKTISGDFISLIRSNTLNEIENELEKIKPKNVILARSLGKRFVRTSLYCDYCGGKIESEPIIYKRGKKIYYACCNACLNGLKKKLTKLKD	83700000	70900000	0	0	0	0	0	0	0	0	0	65000000	88200000	98900000	90700000	0	1.18	-0.0713	1.11	0.467	1.65	0.538	0.0216	0.893	0.0282	0.369	0.0028
395	NZ_CP029289.2	WP_210433950	DFR85_RS17795	36830890	368708	368869	162	1			YHS domain-containing protein				0	Cytoplasmic	NA	COG3350| YHS| AAMH_A| TRASH| FAP206	YHS	Uncharacterized conserved protein, YHS domain [Function unknown]| YHS domain| Aromatic and Alkene Monooxygenase Hydroxylase, subunit A, ferritin-like diiron-binding domain| metallochaperone-like domain| Domain of unknown function	YHS domain	MMIDPVCGMEVDETSIYKTMYKGKLYYFCSNGCKKAFEKDPEKYLREGPKGMP	26500000	56100000	43500000	0	53100000	0	0	40900000	51100000	45200000	44500000	65100000	87800000	138000000	229000000	27600000	0.0753	0.518	0.594	1.4	1.47	0.879	0.905	0.407	0.327	0.0343	0.0212
396	NZ_CP029289.2	WP_110269449	DFR85_RS17800	36830891	368924	369184	261	-1			hypothetical protein				0	Cytoplasmic	NA	NA	NA	NA	NA	MNVSKGIYEGYKVLKQITGEAYLFVNEDQYFLVGIEKASCKDKSKIIDKVLDKVYNYGDEFFISVIITEKENFEKIKKELGKQIIP	NA	NA	NA	NA	NA	NA	NA	NA	NA	NA	NA	NA	NA	NA	NA	NA	-	-	-	-	-	-	NA	NA	NA	NA	NA
397	NZ_CP029289.2	WP_110269450	DFR85_RS17805	36830892	369237	369716	480	-1			DUF2299 domain-containing protein				0	Cytoplasmic	NA	DUF2299| COG5440| T3SC_YbjN-like_2	DUF2299	Uncharacterized conserved protein (DUF2299)| Uncharacterized protein [Function unknown]| Uncharacterized protein is structurally similar to type III secretion system chaperones and YbjN family proteins	Uncharacterized conserved protein (DUF2299)	MDLDNEIKNWIQSLGLSIFTPPQAKEFFHISVTPPQGGPVVDIVRPLENSNFYIIAMGVGVHPTHQNALKELKDSDRKKFINEIKYDILKMGLDVIFLPMGQEVPQIIQITRVVIAENLTANEFMNSFYFVRNAGMLVIFKFTDTFGNIPQGQTSTKYL	1080000000	1250000000	1250000000	1380000000	1870000000	1640000000	1940000000	1800000000	1570000000	1360000000	1380000000	1290000000	1830000000	1590000000	1360000000	1440000000	-0.55	0.177	-0.374	0.323	-0.228	0.146	0.000287	0.157	0.00511	0.0163	0.0651
398	NZ_CP029289.2	WP_246253057	DFR85_RS17810	36830893	369741	370286	546	-1			class I SAM-dependent methyltransferase				0	Cytoplasmic	K15444	Methyltransf_11| Methyltransf_25| UbiE| AdoMet_MTases| BioC	Methyltransf_11	Methyltransferase domain| Methyltransferase domain| Ubiquinone/menaquinone biosynthesis C-methylase UbiE [Coenzyme transport and metabolism]| S-adenosylmethionine-dependent methyltransferases (SAM or AdoMet-MTase), class I| malonyl-acyl carrier protein O-methyltransferase BioC	Methyltransferase domain	MVHRRKPINIHVTEFPAGDIGCGSGQNCSAIKGYVICLDIAEKQLLESRKKGCENLVQGDMEFLPFRNESFRTLIYIASIHHLRSPENAIIEGKRVLKNNGIIIITVWLAQFRYLFKRHIYKKTVINGSPYYRFYRLFYPWELLYLCKKYGFGIELYRVYRVKSLFPNNSLCIGRKIDHKI	NA	NA	NA	NA	NA	NA	NA	NA	NA	NA	NA	NA	NA	NA	NA	NA	-	-	-	-	-	-	NA	NA	NA	NA	NA
399	NZ_CP029289.2	WP_110269451	DFR85_RS17815	36830894	370360	370935	576	1			prolyl oligopeptidase family serine peptidase				0	Cytoplasmic	NA	DAP2| Peptidase_S9| YpfH	Peptidase_S9	Dipeptidyl aminopeptidase/acylaminoacyl peptidase [Amino acid transport and metabolism]| Prolyl oligopeptidase family| Predicted esterase [General function prediction only]	Prolyl oligopeptidase family	MRILVLHGKGSSPDKIKWLSKPLEEFGEIIVPDFDYEVKEGVEKALKYDFDCIAGHSRGGTIALMSSALTGKCCIAVSAPSDRVEQMKYLSSFPQDSIQYRNYLDLSKISIEDLKKYSPINYADKLHNVLLIHGKNDNIVSPTHSINLCNKIKENGGKCELYLIEMKHSPPMDKYSELAGIIKKWVKTQIY	428000000	411000000	364000000	371000000	203000000	181000000	180000000	192000000	368000000	395000000	367000000	438000000	456000000	436000000	423000000	506000000	1.06	-0.00596	1.05	0.21	1.27	0.216	5.27e-08	0.957	3.87e-08	0.0436	5.82e-09
400	NZ_CP029289.2	WP_110269452	DFR85_RS17820	36830895	370958	372319	1362	1			MFS transporter				12	Cytoplasmic membrane	NA	MFS_PhT| 2A0109| Sugar_tr| MFS_SV2_like| MFS_GLUT_like	Sugar_tr	Inorganic Phosphate Transporter of the Major Facilitator Superfamily of transporters| phosphate:H+ symporter| Sugar (and other) transporter| Metazoan Synaptic vesicle glycoprotein 2 (SV2) and related small molecule transporters of the Major Facilitator Superfamily| Glucose transporters (GLUTs) and other similar sugar transporters of the Major Facilitator Superfamily	Sugar (and other) transporter	MRDSFGWKNVIISGMGVFTDGYNLYSISLSSYFIILSIHLTNLTLGLLVAGSYYGAAISALFFGVVADRIGRKRMYGIDVTLMGIGALMQAFSGNFAELFISRLILGMGIGADYVLSPIIVAENSSARNRGKMMVITFAVMWGLGAVLAAFVEQVTLMLALPASLIWRIVLGFGAIPALSVILLRRRMYETILFLSRIKPDYKEINRIEKEIKNKISINKDTSSFISRLRSSVLLIAMSSILWLLYDVYSSTFAIYGPITIAENLGLTPIMFTYVAQFIAGIPGQLICISLIDKIGRKPLIVVGYSGVAFWLFMYSLLLLDPTLFGVSLVKGELIGFAAELGFSFYLLNYLFSAMGPASIIGSAMVAPELIPTKIRGTGQAINVSIDRLAAALNITAFP…	0	0	0	0	0	0	0	0	0	0	0	0	0	0	0	0	-	-	-	-	-	-	NA	NA	NA	NA	NA
401	NZ_CP029289.2	WP_246253058	DFR85_RS17825	36830896	372372	372701	330	1			hypothetical protein				0	Unknown	NA	NA	NA	NA	NA	MEPFYFKSYDRIVGVAHDVNELEKEMDRLSKEDIDCLEYHLKEGHIVSWLNYIGERGLAEMLKGVSDPKEALARLREYKALKVIPSYPDYKVGHEYKASFGKRKSKKRF	158000000	83600000	141000000	150000000	0	0	0	0	103000000	122000000	123000000	104000000	213000000	229000000	91200000	246000000	2.4	-0.199	2.2	0.492	2.89	0.692	1.55e-05	0.62	3.15e-05	0.227	2.22e-06
402	NZ_CP029289.2	WP_110269453	DFR85_RS17830	36830897	372748	374157	1410	1			tRNA uridine(34) 5-carboxymethylaminomethyl modification radical SAM/GNAT enzyme Elp3				0	Cytoplasmic	K07739	ELP3| ELP3| Elp3| YhcC| Radical_SAM_C	Radical_SAM| Radical_SAM_C| Acetyltransf_1	Histone acetyltransferase, component of the RNA polymerase elongator complex [Transcription, Chromatin structure and dynamics]| radical SAM enzyme/protein acetyltransferase, ELP3 family| Elongator protein 3, MiaB family, Radical SAM| Radical SAM superfamily enzyme [General function prediction only]| Radical_SAM C-terminal domain	Radical SAM superfamily| Radical_SAM C-terminal domain| Acetyltransferase (GNAT) family	MMLIRKPVRMLSGVSIVSIMVHPHRCPHGKCIFCPGGVEYDTPQSYYGREPTLMRAIENNYDPYYQVQSRLSQYISNGHVPSKIELIIMGGTFLSTSIDYQDWFVTNALEAMNRFPGRKKEGFVYLEDAQNRNEKSNIRCVGMTIETKPDWGKEWHANQMLRLGATKVELGIQTIYDDVLKINNRGHTVKDSIESTRILKDSGFKVVYHIMLGLPGSSPDKDLNTLKEIFSNPDFRPDMLKIYPTLVVESAPLVELWKRGKYTPYDTETLVDIISEAYRYLPRWVRVMRIQRDIPANIILAGNKKGNLRELVEKEVERKGIKNNDIRYREVGLAWLHRGVIPSTPRLIKEKYEASGGVEIFISFEDDKGILIGYLRLRYPNNPHREEIKGSTIVRELHV…	583000000	642000000	513000000	764000000	0	0	0	0	0	0	0	340000000	358000000	451000000	612000000	0	4.73	-3.38	1.35	-1.24	3.49	2.14	0.000203	0.00335	0.174	0.241	0.00227
403	NZ_CP029289.2	WP_110269454	DFR85_RS17835	36830898	374150	375532	1383	-1		ThiI	tRNA 4-thiouridine(8) synthase ThiI				0	Cytoplasmic	K03151	PRK01269| ThiI| PRK01565| TIGR00342| ThiI	THUMP| ThiI	tRNA s(4)U8 sulfurtransferase| Adenylyl- and sulfurtransferase ThiI, participates in tRNA 4-thiouridine and thiamine biosynthesis [Coenzyme transport and metabolism, Translation, ribosomal structure and biogenesis]| thiamine biosynthesis protein ThiI| tRNA sulfurtransferase ThiI| ThiI is required for thiazole synthesis in the thiamine biosynthesis pathway	THUMP domain| Thiamine biosynthesis protein (ThiI)	MKVLIVRYDEIGIKKPGTRNKMENTLISNLLASAKFYNCGKTEVKKQQGRIFLYGNVECLSNSSIKVFGVKSVSIAEELHFENINDIAQKAVEIWADKVIRKKFAVIVRRVGKHNFSSYDVARLVGEVLLKHDGKVDLDNPEIKLYIEIRDYIAYFYDNIIEGPGGLPLGSEGIAISLISGGIDSPVSSWMIMKRGVAVDFLYCNLGSEITKNAVLNVIYKLVEWSQGYTPKIFVADCSAITKTIMTQTDKKIWPLVFKRALYKIAEKISEKMGYEAIVTGESLGQVSTQTLPAIKTLNYQISLPMLRPLVGFDKDEITKIARKIGTYEYSEKVPEYCSIFSFHPKIKISYNEIIEIDKKLDNAIQSVVNSVEKVDLNTNKSININDLIIDKIPENSII…	173000000	209000000	155000000	195000000	94200000	93400000	167000000	83600000	150000000	175000000	150000000	137000000	194000000	212000000	162000000	164000000	0.788	-0.255	0.534	-5.17e-05	0.788	0.255	0.00177	0.255	0.0195	1	0.00171
404	NZ_CP029289.2	WP_110269455	DFR85_RS17840	36830899	375615	376499	885	1		KDPGA1	dihydrodipicolinate synthase family protein	2-dehydro-3-deoxy-phosphogluconate aldolase KDPGA1	Archaeal Entner-Doudoroff pathway	C metabolism	0	Cytoplasmic	K11395	KDG_aldolase| DHDPS-like| DapA| DHDPS| NAL	DHDPS	KDG (2-keto-3-deoxygluconate) aldolases found in archaea| Dihydrodipicolinate synthase family| Dihydrodipicolinate synthase/N-acetylneuraminate lyase [Amino acid transport and metabolism, Cell wall/membrane/envelope biogenesis]| Dihydrodipicolinate synthetase family| N-Acetylneuraminic acid aldolase, also called N-acetylneuraminate lyase (NAL)	Dihydrodipicolinate synthetase family	MEIIVPNVTPFTKDNRIDKDRLKEHLENLIEKGIDIIFINGTTGMGPSLSAEEKKEILNISYDVTGKIIFQLGGLNLDDTLNLLQYSRDFDIIGVASYSPYYYPQLPSKWVIRYFKTLVEKSPHPVYVYNFPAATGFDMNYELMKQIDGLAGLKDTNDNFVHSLQYKRFLNIKVYNGSDYLTVQSLTYLDGTVTAGGNYMPELLSLQKKLVSEGKINDAFEVQKTYYKFLDIARKYGQMSAHYILVKELQGYDVGYPREPLYPLTEDEIKQLEADVKEIKNEYTFILDKYGITS	3910000000	4250000000	3850000000	4130000000	4710000000	4900000000	5280000000	4470000000	4890000000	4700000000	4600000000	4560000000	4170000000	4320000000	4420000000	4150000000	-0.261	0.217	-0.044	0.0807	-0.18	-0.136	0.00161	0.00664	0.536	0.283	0.0166
405	NZ_CP029289.2	WP_110269456	DFR85_RS17845	36830900	376489	376860	372	-1			dehydrogenase				0	Cytoplasmic	NA	NA	NA	NA	NA	MSINLPDIVQISKLNEKEREKTMSSLFSELLKMPDKQKLEILKNLLKEMGDRASDEEYINLCKTNIKVASSLPEDTLSAFLKLRMQAVSELPKNYQDRDQKLMMNALNTFSDDIKNKIMNAMK	0	0	0	0	0	0	0	0	164000000	174000000	268000000	196000000	0	0	0	0	0.298	3.09	3.39	0.522	0.82	-2.57	0.545	1.61e-05	4.48e-06	0.311	0.0973
406	NZ_CP029289.2	WP_110271758	DFR85_RS17850	36830901	377209	378507	1299	1			hydrogenase 4 subunit F				11	Cytoplasmic membrane	K12141	PRK06458| HyfB| PRK08676| PRK06521| PRK08375	Proton_antipo_M	hydrogenase 4 subunit F| Formate hydrogenlyase subunit 3/Multisubunit Na+/H+ antiporter, MnhD subunit [Energy production and conversion, Inorganic ion transport and metabolism]| hydrogenase membrane subunit| hydrogenase 4 subunit B| putative monovalent cation/H+ antiporter subunit D	Proton-conducting membrane transporter	MDLETISLVLIPIIANVFFFRGIKYSSIIAGILEIILSLTLFINLPIISSYFYITRITWYFIIMVSSIYLLSVVFSHNYLKGEKTKISEREYFALLNFFASSMFFTLIINNLGLMWVGIEATTASTVILVITEGTETAIEAGWRYIIIVSAGVTFAFISVILVYYGLHSLQVSSILGTHYSLVLQLASAIALLGFGTKVGVFPVNTWLPDAHSESPAPVSALFSGVLLPVALYVLYIVYQISPLPMLYSAFSIVSIIIASISMASQTNFKRLFAYSTIENMNLALLGFVTGSIIGAIILLVAHAFGKAGAFYSSGSIFRMVGSKKIDEYGLWKLKFIPYSLLLSSLAVTGTPPFGTFVGEFLILSALLKFSIAEFALLIPFIAIAFISINSHISRMIFK…	NA	NA	NA	NA	NA	NA	NA	NA	NA	NA	NA	NA	NA	NA	NA	NA	-	-	-	-	-	-	NA	NA	NA	NA	NA
407	NZ_CP029289.2	WP_110271759	DFR85_RS17855	36830902	378507	379640	1134	1			hypothetical protein				0	Cytoplasmic	NA	HycE2| Complex1_49kDa| PRK06075| NuoD| PRK12322	Complex1_49kDa	Ni,Fe-hydrogenase III large subunit [Energy production and conversion]| Respiratory-chain NADH dehydrogenase, 49 Kd subunit| NADH-quinone oxidoreductase subunit D| NADH:ubiquinone oxidoreductase 49 kD subunit (chain D) [Energy production and conversion]| NADH-quinone oxidoreductase subunit D	Respiratory-chain NADH dehydrogenase, 49 Kd subunit	MRRLIGQLGKFCLYSDTYFEGTCPHIENEEIANSPYGAFNFTYGPSAGGLFESVGIDINTFGEYIRNIKVNPNYKKREIRILDKSIEDAILYIERINAAFSASHVISFLSAIDKISESDIDSDVLNLRILQIEMERIRNNLFVIERLVESAGFQVPLYQLQYLIENVNRKIGKLFGHRYFFGVNSLRKININDPKVDFTGIEREFKTIYEDIIENRIFIDRLQGNGIIKDERSIGPAARAAGFYYDARIEDEFLPYKDFDFKISTYNSADAFGRLIVRSEEIFESLRIISQIKVKSKEYKIKVNDGEGIGRVESPSGDLAYFVKVNNGKVVNIDLLSPSSINIELFSKSMVKNIFTDFPFNWESFGIWISEVGVRFI	NA	NA	NA	NA	NA	NA	NA	NA	NA	NA	NA	NA	NA	NA	NA	NA	-	-	-	-	-	-	NA	NA	NA	NA	NA
408	NZ_CP029289.2	WP_110271760	DFR85_RS17860	36830903	379637	380254	618	1			NADH:ubiquinone oxidoreductase				1	Cytoplasmic membrane	NA	HycG| Oxidored_q6| NuoB| PRK06411| PRK14820	Oxidored_q6	Ni,Fe-hydrogenase III small subunit [Energy production and conversion]| NADH ubiquinone oxidoreductase, 20 Kd subunit| NADH:ubiquinone oxidoreductase 20 kD subunit (chhain B) or related Fe-S oxidoreductase [Energy production and conversion]| NADH-quinone oxidoreductase subunit NuoB| NADH-quinone oxidoreductase subunit B	NADH ubiquinone oxidoreductase, 20 Kd subunit	MNWFLKGLKKGIKTEKFPKTNPIDIAPWSTELNGSGNVNCPTKAIDNGSWNSERCIYCRRCYPLYSPTGNIDIFKVNKKNNIFRRSFYVYPIDIGTCGGCNLELKLISSPQYDMTRFGIFFTNTPRHADALIIMGVMTEGMKEPLLNAYEAMPEPKLIIALGVCAISGGILGTGSQIEPDVIIPGCPPNPYTILKALIEAKGDKE	NA	NA	NA	NA	NA	NA	NA	NA	NA	NA	NA	NA	NA	NA	NA	NA	-	-	-	-	-	-	NA	NA	NA	NA	NA
409	NZ_CP029289.2	WP_110269457	DFR85_RS17865	36830904	380251	381990	1740	1			hydrogenase 4 subunit B				13	Cytoplasmic membrane	NA	PRK06459| HyfB| PRK06521| PRK08667| PRK08375	Proton_antipo_M	hydrogenase 4 subunit B| Formate hydrogenlyase subunit 3/Multisubunit Na+/H+ antiporter, MnhD subunit [Energy production and conversion, Inorganic ion transport and metabolism]| hydrogenase 4 subunit B| hydrogenase membrane subunit| putative monovalent cation/H+ antiporter subunit D	Proton-conducting membrane transporter	MIYFIYLLFILSIFLSIFKKKIGYALSAITSIIFVYYGITIGNIYGYFFIISGLVWLFSSIFSIFYDTYGRWLSPLFITSILGMTIALTARTYIEFLAGWEIMTIPAYAIIGLNRKLDSPAFIFMGFGELSTILIFAGFIYAYTTSNSFYFTALDTYIPLIVVTFGFMIKMGIFPFLVTEWLPIAHGNSPANASAILSATMTLVAAYGIVKMMLLSPDIPILGYILMGIGGFSVFFGALYAYISEHVKGLLAFSTIENNGAILSAIGVYMTYPTKTIAEFALDVIVTFAFAHSIAKTGLFMISGTVEGEALSKLKIIRNKLGEIGGILLASSMSGLLPNIGGVATWSLLESLFMEAYILHSTLSSISIITGSVIAMGEGFASAAMIKFISYTQVFKGIT…	NA	NA	NA	NA	NA	NA	NA	NA	NA	NA	NA	NA	NA	NA	NA	NA	-	-	-	-	-	-	NA	NA	NA	NA	NA
410	NZ_CP029289.2	WP_110269458	DFR85_RS17870	36830905	381987	382928	942	1			respiratory chain complex I subunit 1 family protein				8	Cytoplasmic membrane	NA	HyfC| NADHdh	NADHdh	Formate hydrogenlyase subunit 4 [Energy production and conversion]| NADH dehydrogenase	NADH dehydrogenase	MISVFLETIIQVIGVILVSPLYSGILDKWKANVASRKGQSIFQPYFDIFKLLKKETTVSSNASSIFIYTPYVVFSTYIVISLVIPVVYPEPILLTPTVDFLGGALLFSLAGFLKIIEAMESGSNFVALGSARATSFSFLGESTLITVFFAVALITGTNNPYIEHEFAQIPQYYLALDHILATVAFFMLWLFETGKLPVESSGLAELGMIDDALIYEYSGKPLALLKWGGYMKQYLLGSVLLNVFLLPWGMQLGVLGAMEDIGIMFIKWLFLLFIALVIDTSLAKLRLFKVQDFLAVAFVLSIMSLLLSVIQNA	NA	NA	NA	NA	NA	NA	NA	NA	NA	NA	NA	NA	NA	NA	NA	NA	-	-	-	-	-	-	NA	NA	NA	NA	NA
411	NZ_CP029289.2	WP_110269459	DFR85_RS17875	36830906	382921	383562	642	1			hydrogenase				6	Cytoplasmic membrane	K12140	HyfE| hyfE	NA	Hydrogenase-4 membrane subunit HyfE [Energy production and conversion]| hydrogenase 4 membrane subunit	NA	MLNINTEIIDLVSVSIIALAFYMQGQAYYKPLIEASGIQSVILAVLSTFLGFITGIYDYFVLAIILILLRGIVTPYVLLKALGKKYGEREKIKGVTSLLVVDLAFFFTAVLIIYEFVISKILISTTYGVYELIFPLSLFFQGLYLIASRNSTPAQILGYIEEENALVMFGIFLIPIPLLIEASVFLDVLALVVISSVIIFEKREHTPIDELKG	NA	NA	NA	NA	NA	NA	NA	NA	NA	NA	NA	NA	NA	NA	NA	NA	-	-	-	-	-	-	NA	NA	NA	NA	NA
412	NZ_CP029289.2	WP_210433930	DFR85_RS17880	36830907	383570	383923	354	1			hypothetical protein				0	Cytoplasmic	NA	NA	NA	NA	NA	MFKRRRNTKEDKRREENNRRFEEESRGSEERYREDRDTTKGIESMYEDECIDLLRELSKLTSESSSLKFELYQLNETARIETMRLAALISECEFYDKEKALFLRKEMEPYFKKYVPF	NA	NA	NA	NA	NA	NA	NA	NA	NA	NA	NA	NA	NA	NA	NA	NA	-	-	-	-	-	-	NA	NA	NA	NA	NA
413	NZ_CP029289.2	WP_162582551	DFR85_RS17885	54264193	383943	384101	159	-1			hypothetical protein				0	Unknown	NA	NA	NA	NA	NA	MLNGNINTSNITATAIGEIFKDCDLFVSFHDDNISEITLEFYVAQYAVSYKL	NA	NA	NA	NA	NA	NA	NA	NA	NA	NA	NA	NA	NA	NA	NA	NA	-	-	-	-	-	-	NA	NA	NA	NA	NA
414	NZ_CP029289.2	WP_162582553	DFR85_RS17890	36830908	384602	384895	294	1			hypothetical protein				0	Cytoplasmic	NA	NA	NA	NA	NA	MELAQLTIRDLQKLVRSLIYSISIVAMGEKGSTKKDLLSIRNELRSFLKELKKGKVGYEDVAGEFGFILLSLSIIKGETHNDRTIEMISKIESMLYS	NA	NA	NA	NA	NA	NA	NA	NA	NA	NA	NA	NA	NA	NA	NA	NA	-	-	-	-	-	-	NA	NA	NA	NA	NA
415	NZ_CP029289.2	WP_110269461	DFR85_RS17895	36830909	384943	385284	342	1			hypothetical protein				1	Cytoplasmic	NA	Ferritin_CCC1_N	NA	Ferritin-CCC1, N-terminal ferritin-like diiron-binding domain	NA	MDKYYFALLGEAGAAGIAKAFYVRFKSEKLKESYIQEESHWKYFKKYRRSILEMPTYYTLFLVGIIISLFGFKITRKVIIRLETAAINFYIKNFSIQGDIEKILEDEKHHMEI	NA	NA	NA	NA	NA	NA	NA	NA	NA	NA	NA	NA	NA	NA	NA	NA	-	-	-	-	-	-	NA	NA	NA	NA	NA
416	NZ_CP029289.2	WP_110271761	DFR85_RS17900	36830910	385309	385530	222	1			hypothetical protein				0	Cytoplasmic	NA	NA	NA	NA	NA	MNIEILSVKKDGNKTVVDGLVPAKCAIGSYKVRIILDNNKLVSSQCQCKEELCSHAIKLYLHYRAYNYMRNRS	103000000	115000000	188000000	157000000	0	0	98100000	0	99800000	0	110000000	87900000	93600000	67700000	0	183000000	2.1	-1.09	1.01	-1.09	1.01	-0.00324	0.026	0.239	0.258	0.251	0.265
417	NZ_CP029289.2	WP_110269462	DFR85_RS17905	36830911	385563	386246	684	1			hypothetical protein				0	Cytoplasmic	NA	NA	NA	NA	NA	MDYRQLLIASNPFDRLDAWFKTKWILDNNVLTKEDLIGLKEKFLELLNDSDETVRLHAWQQTPFLLENGIIDYSDIDKYKTNLILSLKDGSLEAWLLVNDLYLGKIITKEDVDNVINTFISMLKGNELDRIAVWSLVPNMLKNSLISAEIIMDLKKYVLDLLDFDDYNIQFNVLFLIVDLYRSKVITRDEIQSRVDKIKEIMSDERFNEFLRLYEKNSRDLDELIIM	296000000	427000000	300000000	433000000	125000000	107000000	91600000	112000000	201000000	205000000	181000000	213000000	302000000	249000000	230000000	325000000	1.73	-0.842	0.883	-0.387	1.34	0.456	1.69e-07	0.000226	0.000114	0.0436	2.1e-06
418	NZ_CP029289.2	WP_110269463	DFR85_RS17910	36830912	386303	386659	357	1			hypothetical protein				0	Cytoplasmic	NA	NA	NA	NA	NA	MQGFSTEEIENTLKFSGLLVTKIDKISNGVRFFINGKSYIDLIYDGHFIIYYFRKIACSEIDKIRQLIKHEPNDIMKGFYITEKECFLLISKSSFKEEELAKKYIELIKIADSIIDKL	NA	NA	NA	NA	NA	NA	NA	NA	NA	NA	NA	NA	NA	NA	NA	NA	-	-	-	-	-	-	NA	NA	NA	NA	NA
419	NZ_CP029289.2	WP_110269464	DFR85_RS17915	36830913	386756	388078	1323	1			aspartate aminotransferase family protein				0	Cytoplasmic	K15372	OAT_like| GabT| PRK06062| BioA| PRK05769	Aminotran_3	Acetyl ornithine aminotransferase family| 4-aminobutyrate aminotransferase or related aminotransferase [Amino acid transport and metabolism]| hypothetical protein| Adenosylmethionine-8-amino-7-oxononanoate aminotransferase [Coenzyme transport and metabolism]| acetyl ornithine aminotransferase family protein	Aminotransferase class-III	MEDPSKIVREHTFGTWRKQKGWEPINIVKADGVYFYDSAGKKYLDFSSQLVNVNLGYGNNHVIKEIEHQLENLQYISPAFATETRAKAASSLLQVMPRNLTKFFFSTSGTEANEGAIKISRLVKKPSYKVVARYRAYHGSTLASMSLTGDYRRWFTEPNTMQGVVRIPEPYCYRCPLNLKYPDCGIACATYLDYVIKNEGNVASVIIEPITGTNGVVVPPKEYLPIIRKITSENNVILITDEVMTGWGRTGEWFAVNNWNVEPDILTTAKGASASYLPIGITAVNKEIAEFFEDNIFAHGHTFEAHPVTLAAIPAVIEEYKRLDLLSHVKAMGQYLGDRLKELKERHKSIGDVRGMGLFWAIELIKDSKKTPFGTYEDKYEGKSTPVDVLTKRLMNDGI…	56300000	39800000	31400000	0	92800000	61400000	49300000	121000000	0	0	40800000	22300000	0	18900000	18400000	0	-1.22	-0.0229	-1.24	-0.201	-1.42	-0.178	0.0378	0.972	0.0336	0.757	0.0176
420	NZ_CP029289.2	WP_110269465	DFR85_RS17920	36830914	388109	389464	1356	1		Dld	dihydrolipoyl dehydrogenase	2-oxoglutarate dehydrogenase Dld	Citrate cycle	C metabolism	0	Cytoplasmic	K00382	PRK06292| Lpd| PRK06416| MerA| PRK06370	Pyr_redox_2| Pyr_redox_dim	dihydrolipoamide dehydrogenase| Pyruvate/2-oxoglutarate dehydrogenase complex, dihydrolipoamide dehydrogenase (E3) component or related enzyme [Energy production and conversion]| dihydrolipoamide dehydrogenase| mercury(II) reductase| FAD-containing oxidoreductase	Pyridine nucleotide-disulphide oxidoreductase| Pyridine nucleotide-disulphide oxidoreductase, dimerisation domain	MDVDVLIAGAGGAGYPAAFRLSKAGFSVIMADPKGELGGNCLYQGCVPSKTVRELTQMIKRAKLLNTNIDVNFQLIQNHKDKVQETRFKQHKSELSETHVEFIKGEVEIVDNHNAIIKGDKDLNVRAKYIILATGSEPFRPKFPGENLCITSDDLYKYKSPIRELPKEMVIIGGGYIAFEAATMFNILGTKVHVLVRSDKILRGIDSKLSSTLLSLMDKNIDIRFNSPVLEVKKNSKSLDVIFSHNGNKELLTADQVLLATGRSPVYPKGIEKTEVKTDRKGIIVDNSIITSVNNIFAPGDINGISMFFHSAVRQSLVAAHNIMSGGTPIDYMDFNSVPKTIFTFPPIAYIGITPDIAKKNGIEIVEASYPFAKDSRAQMYEETEGEIRLFFEKTSLRL…	1370000000	1380000000	1340000000	1260000000	2520000000	2560000000	2560000000	2370000000	2040000000	2450000000	2410000000	2380000000	1730000000	1770000000	1940000000	1540000000	-0.904	0.792	-0.112	0.38	-0.524	-0.412	1.39e-07	6.98e-07	0.215	0.000886	3.17e-05
421	NZ_CP029289.2	WP_246252974	DFR85_RS17925	36830915	389461	389817	357	-1			PadR family transcriptional regulator				0	Cytoplasmic	NA	PadR| PadR| DUF4364| HTH_MARR| HTH_ARSR	PadR	DNA-binding transcriptional regulator, PadR family [Transcription]| Transcriptional regulator PadR-like family| Domain of unknown function (DUF4364)| helix_turn_helix multiple antibiotic resistance protein| Arsenical Resistance Operon Repressor and similar prokaryotic, metal regulated homodimeric repressors	Transcriptional regulator PadR-like family	MLANEGNLTGAEIMEKIEANTMGMWKPSPGSVYPMIKALEDEGLIKVVKTEGTKKYYGITDKGREIIGETSIENKISNSIRELDSLVDYILDNWDNLSIDEKENIRKIYEKFKKAFET	52900000	0	83300000	67300000	0	0	0	0	0	45300000	57500000	0	0	34000000	0	0	1.1	-0.609	0.49	-0.909	0.189	-0.301	0.122	0.4	0.485	0.222	0.803
422	NZ_CP029289.2	WP_110269467	DFR85_RS17930	36830916	389913	390404	492	-1			zinc-ribbon domain-containing protein				0	Cytoplasmic	NA	DZR| zinc_ribbon_2| PRK07418| zf-RanBP2| PRK14559	zinc_ribbon_2	Double zinc ribbon| zinc-ribbon domain| acetolactate synthase large subunit| RanBP2-type zinc finger| serine/threonine phosphatase	zinc-ribbon domain	MEKTYTGRYINLQALAQEINSILAGEGWESSTQMMSPPMGSMQDYIVRGLKKGHMHHAEELIIRITGAPNDFRIIIEEEHIGALGRELIDHRLFKQIDKEINDGLFDMPYTPTPSPQMTPTPQMPSMQPQMPQTTAQGLRCSQCGYQNPPGAKFCLNCGNKLM	2900000000	3410000000	1980000000	2020000000	3160000000	3460000000	2440000000	3200000000	2980000000	3910000000	3460000000	3910000000	2650000000	3670000000	3740000000	2700000000	-0.277	0.499	0.221	0.328	0.0505	-0.171	0.21	0.0347	0.316	0.161	0.835
423	NZ_CP029289.2	WP_110269468	DFR85_RS17935	36830917	390450	391691	1242	-1			MFS transporter				12	Cytoplasmic membrane	NA	MFS_ShiA_like| 2A0106| MFS_KgtP| MFS_CitA| PRK09952	Sugar_tr| Sugar_tr	Shikimate transporter and similar proteins of the Major Facilitator Superfamily| metabolite-proton symporter| Alpha-ketoglutarate permease of the Major Facilitator Superfamily of transporters| Citrate-proton symporter of the Major Facilitator Superfamily of transporters| shikimate transporter	Sugar (and other) transporter| Sugar (and other) transporter	MKKITIAGSMIGTIIEWYDIFIFSSGSVYIGEELFPSSNKAVAVLDVLLVFALGFLTRPIGAFLFGHYGDRNGRKYSLLITLLISGISSGLVGVLPTYAQLGLITIILLVILRLVLGLGLGGEWGGAILLVNETNERKRAFFSAFVQSTVGIGLLLGTGVFLILTSYLPSSEMFSFGWRIPFLLSFIMVAVGITIRLKIDETRLFTEVKNSGLIVRFPGKEMVVRYWKELLLGTLLAGSLGTIFYVGAVLLPVVFSGLGIISENISLIAVSLLAIADLTTVFISGKISDIIGRRLLLLLSNLGSLAIIIPAFEFRNPASFIFFVTLFGIFHGLGYSPLAASLSEMFPTIVRYSGSSSAYQFGNSFIAGPASYISDFLGSISYALYPLYSIAFILIAIYS…	NA	NA	NA	NA	NA	NA	NA	NA	NA	NA	NA	NA	NA	NA	NA	NA	-	-	-	-	-	-	NA	NA	NA	NA	NA
424	NZ_CP029289.2	WP_210433952	DFR85_RS17940	36830918	391869	393836	1968	1			hydantoinase/oxoprolinase family protein				0	Cytoplasmic	K01473	HyuA| Hydantoinase_A| PLN02666| Hydant_A_N	Hydant_A_N| Hydantoinase_A| Hydant_A_C	N-methylhydantoinase A/oxoprolinase/acetone carboxylase, beta subunit [Amino acid transport and metabolism, Secondary metabolites biosynthesis, transport and catabolism]| Hydantoinase/oxoprolinase| 5-oxoprolinase| Hydantoinase/oxoprolinase N-terminal region	Hydantoinase/oxoprolinase N-terminal region| Hydantoinase/oxoprolinase| Hydantoinase/oxoprolinase C-terminal domain	MLMPVAVDVGGTFTDIIFMDEKGNLQYYKLSTTPKNPEIGVYQGIKKIGINTSEIIHATTIATNSLLGQVNLDLPKIALLTTKGFRDIIEIGRQNRPELYNPYFEKPRVIVPREYRYEINERVDANGNIIIPLDKEEAESKIKEIDNNATSIAVSFLHSYLNPSHEKIVKDIASKYFKYISISSEIASEPREYERTSTTVINALLMPIVSRYLESLENLLQEFGRPRLYIMSSSGGLIDSKEASYRPVQIIESGPTAGVVGILTMSKFLGIKNAISFDMGGTTAKAGSIINGEIEITSEYEVGGKTHYGRVVKGSGYPVRFPFVDLVEVSAGGGTIIWKDDAGALRIGPLSAGADPGPMSYNKGGDKPTLTDASLVLGKINDRLLSGDMVLRKDLAIKG…	90300000	102000000	73000000	78500000	103000000	106000000	98500000	113000000	68100000	92100000	77900000	89300000	159000000	220000000	212000000	139000000	-0.301	-0.0687	-0.369	1.07	0.771	1.14	0.0974	0.717	0.0438	4.04e-05	0.000434
425	NZ_CP029289.2	WP_110269470	DFR85_RS17945	36830919	393824	395362	1539	1			hydantoinase B/oxoprolinase family protein				0	Cytoplasmic	K01474	HyuB| Hydantoinase_B| PLN02666	Hydantoinase_B	N-methylhydantoinase B/oxoprolinase/acetone carboxylase, alpha subunit [Amino acid transport and metabolism, Secondary metabolites biosynthesis, transport and catabolism]| Hydantoinase B/oxoprolinase| 5-oxoprolinase	Hydantoinase B/oxoprolinase	MWEIVHKSSIYIAEEMGVALKKSALSPNIRERMDHSCAIVNDEGKIIAQAEHIPVHLGSFKIGVTNILNYIEKEGIELNENDMLVFNDPYISGTHLNDVGIIAPIYIDGKISGYVINKAHHVDVGGPIPGSLNPFAKTIYEEGTVIPPLKIMEKGNINRSVLSIIRENFKVPDYSIGDINAQIAANRLGIIRVKELFGKYDNVKENWRISIDYVRELVLSQLRKWPKGIFDAEDYLEWNNNLVPIKLELSITGDKISADFSGTSAQMENPLNAVFGVTYSAVSFAVRSLLPEIPTNDGFYSIIEIKVPEGSLLNPKKPAAVGGGNVETSQRVADVTFLALSKALPNKVPAASSGTMMNIMLGGLFNGKYWSYYETIGGGSGGRPCKPGVSAVQNNMTNT…	100000000	83500000	104000000	100000000	86100000	85800000	75400000	92000000	72800000	89800000	74300000	93700000	162000000	177000000	166000000	154000000	0.19	-0.233	-0.0428	0.769	0.96	1	0.11	0.0591	0.725	1.77e-05	9.21e-07
426	NZ_CP029289.2	WP_162582555	DFR85_RS17950	36830920	395660	397270	1611	1			hypothetical protein				2	Cytoplasmic membrane	NA	NA	NA	NA	NA	MSEYNTLELQAYSPASTNYTVYYSKYDSVLFIPTQMPLHGTYMHMLSLNSTIYMVSSERFYSSSFQGSNVHLRDNYAIYYITEGTLKNEEINYTISIRDGMFITVHSSPQLIRVLVNSQGMLKVVWAGYLVTTGSVTGYTYINNSAEVILQYLNGTSVLNITVTVNPNSNVSGHLNTFLMNSQITKIISYLRTSIVTINMPKRYSNIYSLVTLHNNSIGLIERYNVTVSQLNGTLVPAIYWNGSSSVNFNNTIPIVKQPISNRGEIYSHYIGFYGINGSLIGFISTKTFSSYSQKSFIIGGKITSSMIYTSQMIVFINGHKAIRTVSINIMHLNNVYLAIAITVNGSLESTANINFTHTVYISTPGILAKVSVNSTTYYIVAFKNNYTAQVHTIKPLST…	85500000	93800000	113000000	161000000	0	42500000	0	0	0	105000000	87600000	0	125000000	134000000	91400000	222000000	2.43	-1.17	1.26	0.305	2.73	1.47	0.00501	0.147	0.106	0.729	0.00216
427	NZ_CP029289.2	WP_110269472	DFR85_RS17955	36830921	397272	398990	1719	-1			ATP-binding protein				1	Cytoplasmic	NA	SpoVK| CDC48| RPT1| PRK03992| 26Sp45	AAA| AAA| Vps4_C	AAA+-type ATPase, SpoVK/Ycf46/Vps4 family [Cell wall/membrane/envelope biogenesis, Cell cycle control, cell division, chromosome partitioning, Signal transduction mechanisms]| AAA family ATPase, CDC48 subfamily| ATP-dependent 26S proteasome regulatory subunit [Posttranslational modification, protein turnover, chaperones]| proteasome-activating nucleotidase| 26S proteasome subunit P45 family	ATPase family associated with various cellular activities (AAA)| ATPase family associated with various cellular activities (AAA)| Vps4 C terminal oligomerisation domain	MNTSEALNIAILILQVLFFIVPIMFFLMMMRANTFAKKRLKKISYIPNVSWDRIYDRDYVKNRLEKIANEVKEGKTYGVILFGPPGTGKTMIAKAIANKMQWNFFELKANDILSKWYGESEYLLYSFLNDVENNSPSILFIDEIDGFAMSRSDDIHEVTHRLVNILLTKIQEMHDKNDKILIIGATNIPQEIDEAFLRPGRFDEVIYVDLPDEKERERIWKGYVGIEGIDYSLLAKKSNRFSPADIKLLSEKVISECNEKGKYPSTEDFLKYIENYKPSVSISTIIKFENIAKKYSRTKVEIENYGIPDVTWNDLGDLENVKSIIRDSIELPLKNKDFAEKLGIKPVKGILLYGPPGTGKTSIAKALSNEINASFIILSGDEIASAGPLKAPELISEKF…	407000000	335000000	319000000	374000000	350000000	454000000	459000000	308000000	298000000	363000000	320000000	492000000	222000000	686000000	241000000	401000000	-0.116	0.0166	-0.0999	-0.0361	-0.153	-0.0527	0.747	0.969	0.782	0.931	0.674
428	NZ_CP029289.2	WP_110269473	DFR85_RS17960	36830922	399023	400507	1485	-1		AldA	D-glyceraldehyde dehydrogenase				0	Cytoplasmic	K07248	ALDH_LactADH-AldA| Aldedh| AdhE| ALDH_F5_SSADH_GabD| ALDH	Aldedh	Escherichia coli lactaldehyde dehydrogenase AldA-like| Aldehyde dehydrogenase family| Acyl-CoA reductase or other NAD-dependent aldehyde dehydrogenase [Energy production and conversion]| Mitochondrial succinate-semialdehyde dehydrogenase and ALDH family members 5A1 and 5F1-like| NAD(P)+ dependent aldehyde dehydrogenase family	Aldehyde dehydrogenase family	MEKTQDLFINGEWVKPSSEEYLNKYNPSTGELYGKFASASKEDVDRAVDAAYDAQKKWEKLTSVERSKYLYKLIELINQDREALEELLMDEVGKPRKEASQEVDGVLDQLQYYAEFARKITGDVIEGTKPDRVIYQYKIPYGVVLAITPWNFPAAMVARKMGPALITGNTVIVKPSSDTPFVAGWLVEKARQAGFPAGTVNLITGKGSVIGDYMTSHKKISVITLTGESKTGVEVMKSSSSIMAKLILELGGKAPFIVWKDADLELAAKVLMWAKYWNAGQSCIAAERLYVHEDVYDKFLNLFIEKTKSLKIGEPRSSDMGPLINKAALSKVSGFVEKAVSDGAKIIYGGNKPELPSRYSNGFFYMPTIITDVKQNMEIFREEVFGPVIGAMKVSDDFD…	5920000000	6300000000	6410000000	5390000000	9730000000	10500000000	9750000000	8450000000	9370000000	9250000000	10300000000	9850000000	5940000000	6160000000	6960000000	5400000000	-0.677	0.693	0.0158	0.0235	-0.653	-0.669	1.11e-05	1.07e-05	0.885	0.846	1.48e-05
429	NZ_CP029289.2	WP_110269474	DFR85_RS17965	36830923	400722	402836	2115	1		Saor	molybdopterin-dependent oxidoreductase	Sulfite:acceptor oxidoreductase Saor	Sulfur cycle (SAOR)	S oxidation	0	Unknown	NA	MopB_Thiosulfate-R-like| PRK15488| BisC| MopB_Acetylene-hydratase| Molybdopterin-Binding	Molybdopterin| Molydop_binding	The MopB_Thiosulfate-R-like CD contains thiosulfate-, sulfur-, and polysulfide-reductases, and other related proteins| thiosulfate reductase PhsA| Anaerobic selenocysteine-containing dehydrogenase [Energy production and conversion]| The MopB_Acetylene-hydratase CD contains acetylene hydratase (Ahy) and other related proteins| Molybdopterin-Binding (MopB) domain of the MopB superfamily of proteins…	Molybdopterin oxidoreductase| Molydopterin dinucleotide binding domain	MAFVRCYMCKNMCGIIATVEGKTVRVAANRNHPQPGICGRGAAGPYLLTHPDRLKGPMIRQGESLVKTDWDRALDEVTKYFKELIDEGHPEYLAITFHDYGKEILERFAALYGTPNLIGHESVCHGSRTVAAELVLGAEGPRSIDPDYPNSKFVVFISRNPLEGIVPDIVRRIDEGRKKGMKIAVIDPRKSAIAERYADRWIPIRPGTDSAFLLSVIYYMIKNKMYDEDFLMKYSNASLLIYDDLSSANTYANSLLYEGQINGRKVSTAFSLLMKEGEKVYPRLKDITGVTYDDVKYIAENLWDNRPSAVIDDAWHTSFSTDSTYAWMAALILNTMIGNIDKKGGLIFSKKGKVKLYDESRVKAKRIDKIRYPLSYAAFQEVYRSILTGNPYPIKALMV…	562000000	488000000	480000000	517000000	128000000	160000000	140000000	152000000	1030000000	1290000000	1200000000	1140000000	242000000	273000000	178000000	235000000	1.82	1.18	3.01	-1.16	0.666	-2.34	1.16e-08	9.93e-07	3.43e-11	2.05e-06	0.000202
430	NZ_CP029289.2	WP_110269475	DFR85_RS17970	36830924	402937	404355	1419	1			hypothetical protein				1	Unknown	NA	NA	NA	NA	NA	MKNGILIGIVLAILVVIGADYYIISFQSLTHTNASNSTTFSSTQSTSYQNSQTTTSQNSTNKETNNIQLIPNKAFYYNGYVKSRLFINGLYFYVLHGNDTIIDSTSKGMNITTINSVIAIGYIIPGYYYETTVDFSFNQQGPFGVFLKIINTSQLNNEQRLDSIVIAFYKPPTAQPPDAIYLYNITIPIIINGTEENVIFMIYKSPIHIFFIPQKTLLGNITLILKYFTEASNYTLPYQVGIFDHSTLKSNTTSIATDFVYNWSLDYIKLFQNPNEIESHIPNKFESIMKEISIHNYTDFVIIKNGSIELGGEKYYALNSGMLIVEHSQPNNVSYKQVMFGISQYSNAETYSQIQALTIGLAYHILNGTDNFGIKIASNQEVYLLLYSSNILTSSKVVR…	NA	NA	NA	NA	NA	NA	NA	NA	NA	NA	NA	NA	NA	NA	NA	NA	-	-	-	-	-	-	NA	NA	NA	NA	NA
431	NZ_CP029289.2	WP_110269476	DFR85_RS17975	36830925	404360	405280	921	-1		KorA1	thiamine pyrophosphate-dependent enzyme	2-oxoglutarate/2-oxoacid ferredoxin oxidoreductase subunit beta KorA1	Citrate cycle	C metabolism	0	Cytoplasmic	K00175	PorB_KorB| PRK05778| PRK11867| TPP_OGFOR| PRK11866	TPP_enzyme_C| PFO_beta_C	2-oxoacid:acceptor oxidoreductase, beta subunit, pyruvate/2-ketoisovalerate family| 2-oxoglutarate ferredoxin oxidoreductase subunit beta| 2-oxoglutarate ferredoxin oxidoreductase subunit beta| Thiamine pyrophosphate (TPP family), 2-oxoglutarate ferredoxin oxidoreductase (OGFOR) subfamily, TPP-binding module| 2-oxoacid ferredoxin oxidoreductase subunit beta	Thiamine pyrophosphate enzyme, C-terminal TPP binding domain| Pyruvate ferredoxin oxidoreductase beta subunit C terminal	MAGPNWKLEWADWCPGCGNFGLLNAEQRAIQELGEDPKKIIMVSGIGCSGKIPHFMRIPVSGVHTLHGRSLAYAQGIKLANPELEVIVNVGDGDGLGIGAAHFVNAGRRNPDITVIIHDNGVYALTKGQASPTLRRGDKPKSLPVPNISDNANPIALALASGYTFVARGYAYDVNGLKELIKAAIKHKGLAVIDVLQPCPTYNDVYTKEFYDKRIYNLSSEKDWDPIVKSPEEEGEKMSKALQKSLEWGTRIPIGIFYQNELVPIYEERILQQAPSYKDNYPAKAKIEKDGKLITSVDDILKEKKI	1860000000	1860000000	1800000000	1580000000	1410000000	1490000000	1270000000	1100000000	2460000000	2550000000	2860000000	2840000000	1720000000	1620000000	1790000000	1560000000	0.421	0.61	1.03	-0.0683	0.353	-0.678	0.0018	9.55e-05	3.57e-07	0.592	0.0058
432	NZ_CP029289.2	WP_110269477	DFR85_RS17980	36830926	405267	407159	1893	-1		KorB1	2-oxoacid:acceptor oxidoreductase subunit alpha	2-oxoglutarate/2-oxoacid ferredoxin oxidoreductase subunit alpha KorB1	Citrate cycle	C metabolism	1	Cytoplasmic	K00174	OAFO_sf| PorA| PRK08659| POR_N| oorA	POR| POR_N| PFOR_II	2-oxoacid:acceptor oxidoreductase, alpha subunit| Pyruvate:ferredoxin oxidoreductase or related 2-oxoacid:ferredoxin oxidoreductase, alpha subunit [Energy production and conversion]| 2-oxoacid:acceptor oxidoreductase subunit alpha| Pyruvate flavodoxin/ferredoxin oxidoreductase, thiamine diP-bdg| 2-oxoglutarate synthase subunit alpha	Pyruvate ferredoxin/flavodoxin oxidoreductase| Pyruvate flavodoxin/ferredoxin oxidoreductase, thiamine diP-bdg| Pyruvate:ferredoxin oxidoreductase core domain II	MKINWLIGGAQGAGVDTAALVFGNAIAGAGYYIYGNREYYSDIKGRHSYFALTVSDERVRSFSFTTDILATFDAETVFQHFTEVKKVLIYNKGLLNTKAEYVQSMEPEITDEAINVLKQNGYDTTIGDVVNYVKSKGITVIGIDYDEIIRKIAEEVKVPLSVVERTKNTAAIGASYGLFGLNKQYLLKAIKDVFKNETFVKFNTMAAEMGISQVSPMFQLKEIPLTKERVQLDGNTAIAIGKIYGGLGFQSFYPISPASDESTYIQAHQEVWYIDPETGDKKKRTIVVLQAEDELAAINMAIGASLTGTRAATATSGPGFSLMTEGISWAGMDEAPVVITYYIRGGPATGQPTRTSQADLLFVMNVSHGEFPRIVLASGDHIEAFQDAVWALSLAEKYQ…	1720000000	1680000000	1500000000	1520000000	1570000000	1510000000	1300000000	1120000000	2760000000	3010000000	3000000000	2990000000	1480000000	1590000000	1470000000	1370000000	0.233	0.875	1.11	-0.119	0.114	-0.994	0.0468	2.41e-06	1.29e-07	0.324	0.32
433	NZ_CP029289.2	WP_110269478	DFR85_RS17985	36830927	407337	407633	297	1			hypothetical protein				0	Cytoplasmic	NA	NA	NA	NA	NA	MNELHSLWGIVLLDKKVRVSLEKIIGLLIELHEKEEMTLEESRKIIGDKASHPIIIRTLEKLNVLERYRCENRYCIKLTDIGEKIVTAYNELDKSIIE	0	0	0	0	490000000	364000000	499000000	439000000	0	0	0	0	0	241000000	0	0	-3.58	-0.599	-4.18	0.496	-3.08	1.1	0.000123	0.415	2.53e-05	0.519	0.00043
434	NZ_CP029289.2	WP_110269479	DFR85_RS17990	36830928	407947	408261	315	1			4Fe-4S binding protein				0	Cytoplasmic	NA	NuoI| PreA| PRK12387| NapF| YjgC	Fer4_10	Formate hydrogenlyase subunit 6/NADH:ubiquinone oxidoreductase 23 kD subunit (chain I) [Energy production and conversion]| NAD-dependent dihydropyrimidine dehydrogenase, PreA subunit [Nucleotide transport and metabolism]| formate hydrogenlyase complex iron-sulfur subunit| Ferredoxin [Energy production and conversion]| Predicted molibdopterin-dependent oxidoreductase YjgC [General function predict…	4Fe-4S dicluster domain	MGIDPNFRTSKQVVGEHEGHKVYGPVEPPKVLGIHGTIVGVDFDLCIADGSCITACPVNVFQWYDTPGHPASEKKADPINEQACIFCMACVNVCPVAAIDVKPP	10900000000	9780000000	9360000000	7340000000	11000000000	10100000000	9940000000	8100000000	8200000000	8810000000	12600000000	10200000000	7380000000	5090000000	7520000000	5680000000	-0.0721	0.0856	0.0134	-0.548	-0.62	-0.633	0.727	0.682	0.945	0.0137	0.00486
435	NZ_CP029289.2	WP_110269480	DFR85_RS17995	36830929	408279	409418	1140	-1			MFS transporter				10	Cytoplasmic membrane	K08369	MFS_SV2_like| MFS_NepI_like| MFS_MucK| MFS_SLC22| MFS_1	MFS_1	Metazoan Synaptic vesicle glycoprotein 2 (SV2) and related small molecule transporters of the Major Facilitator Superfamily| Purine ribonucleoside efflux pump NepI and similar transporters of the Major Facilitator Superfamily| Cis,cis-muconate transport protein and similar proteins of the Major Facilitator Superfamily| Solute carrier 22 (SLC22) family of organic cation/anion/zwitterion transporte…	Major Facilitator Superfamily	MLERRYLVLLALGTSLSFWDIFNVPYIVDYASKIFNVNTDLSSLPLSAEMLGYFIGGSFNGYIASKWGRKKGLILSMGLISLGSVIGLLSLSFIMIIISEFIIGMGIEGEVATVPSYISEMVENRGKTIGIVESFGFLMSLVVGPIAVLAGQEYWKLLFLAGVTIAIPSLFFRFYLPESKLWIKKSNEKFKWDNTILLFLIAWFFSYFAGYALFSDPIFSLIGNKGFNNTAVYFTYILYGDPLGVLIASIVNDKIERKLTSFLTNFLSGVLIISWPFLSGISFLGIGFTIMFLQGFKFPVMYTYTAENITTKIRTLGFGIADGIGHLGGVIGPIILSLYYQQDVILAFTIVGLTAIISGSILGIFGLKTKGLSLEKIKG	NA	NA	NA	NA	NA	NA	NA	NA	NA	NA	NA	NA	NA	NA	NA	NA	-	-	-	-	-	-	NA	NA	NA	NA	NA
436	NZ_CP029289.2	WP_110271762	DFR85_RS18000	36830930	409700	410110	411	1			DUF3211 domain-containing protein				0	Cytoplasmic	NA	DUF3211	DUF3211	Protein of unknown function (DUF3211)	Protein of unknown function (DUF3211)	MLRIVKSIKTKHDRNSLIIILSDPSFILPRIFPPIKSVENNNSSFIAKGKFLFTDFCLRGNVYSSIDNIRYIFTLKSGNKTGNGKLEFQFTENINISFEYDGWRDLMARNFMSKWVNDFLDKLDEDIRMERIRRKI	66100000	57100000	47600000	53900000	81900000	78400000	79000000	73200000	40300000	55400000	68300000	52600000	27100000	27900000	29400000	38200000	-0.485	-0.0679	-0.553	-0.878	-1.36	-0.81	0.0113	0.717	0.00484	0.000216	1.74e-06
437	NZ_CP029289.2	WP_110269481	DFR85_RS18005	36830931	410188	411495	1308	1			glycosyltransferase				5	Cytoplasmic membrane	NA	GT2_HAS| BcsA| CESA_like| Chitin_synth_C| Glycos_transf_2	Glycos_transf_2	Hyaluronan synthases catalyze polymerization of hyaluronan| Glycosyltransferase, catalytic subunit of cellulose synthase and poly-beta-1,6-N-acetylglucosamine synthase [Cell motility]| CESA_like is the cellulose synthase superfamily| C-terminal domain of Chitin Synthase catalyzes the incorporation of GlcNAc from substrate UDP-GlcNAc into chitin| Glycosyl transferase family 2	Glycosyl transferase family 2	MNEENYIIFLTISLLIGFIYFMINSYFAVSSPKLLPKKSYDLKKVTAIIPVYNEDPDLFEKVMQSVSGIKTIVVGDGCLEPYYSITKKYEGEFIYIKNRSGKRNALAQGLKKVKTEFVLFLDSDTILSEGSLTHMLSLMDEKTGGISPRVLMINNNKYSYYYSEFFERMSEVLQRALSRRGKVAVLYGHCALYRVDLIKKIVLSKNFTNPQVLGKRLTIGDDRQLTNFILNSGYRAIIDYESTAFTMPPEDIKGFVNQVIRWTKSNYFYFISDVIHGTIFKKGTLYIFNSFYTNVLPLLFIVFLLLDFSHDPKSYMYELFEYPKILLYVIFRIMDFLASMPILINILYIHTSHSFHGTPIHLFYNGHKLHVKFLTTTIHILSSLSSLPFAFAMFKLVER…	NA	NA	NA	NA	NA	NA	NA	NA	NA	NA	NA	NA	NA	NA	NA	NA	-	-	-	-	-	-	NA	NA	NA	NA	NA
438	NZ_CP029289.2	WP_110269482	DFR85_RS18010	36830932	411496	412338	843	-1			SMP-30/gluconolactonase/LRE family protein				0	Unknown	NA	SGL| YvrE	SGL	SMP-30/Gluconolaconase/LRE-like region| Sugar lactone lactonase YvrE [Carbohydrate transport and metabolism]	SMP-30/Gluconolactonase/LRE-like region	MDKISPYSGELYEGPIWVKDSLYWVDILKGEIHRLKGKEYKKIVLENYVSSIQPHVNGNIIATSGHGLYSINFEKNDIHKIFEVKDWDSRNRFNDGKCDALGRYWIGTMNLEEKYPTGGLFVLDLNKNYKKVLDGTTISNGLAWSSDNKKFYFIDSPTKKVFSFDFNINEGYLSNMVVAIDLSKYNGNPDGMTIDSEGKLWVALFGGKKVLRCDPNNGDILDEVELPTPNVTSVTFGGDNLNILYITTAKIHLKEPDKNAGYLYYEKTNYRGTETNYCKI	1380000000	1410000000	1160000000	1200000000	2220000000	2390000000	2330000000	1990000000	1010000000	1100000000	1180000000	1130000000	1310000000	1340000000	1550000000	1390000000	-0.796	-0.218	-1.01	0.12	-0.675	0.338	1.76e-06	0.0445	1.06e-07	0.267	8.11e-06
439	NZ_CP029289.2	WP_110269483	DFR85_RS18015	36830934	413417	413989	573	1			hypothetical protein				6	Cytoplasmic membrane	NA	NA	NA	NA	NA	MSLQVTVKETEKRLSKIYSLKIRKYLSIIYLSIGLYFPIVYTLTVFHFNSFILNIVETSIFLFIVGFCIYLDVKLSKAFTILRKLRNVTHTKNKDKYSFSFSSIAFLVITIITALFIRSYLQYVIPFAFLEYYLFNLFFYQRVHANVEDWIVIVSTISLIFIPLDQLFLSILFSVSWITAGIISLARLYE	NA	NA	NA	NA	NA	NA	NA	NA	NA	NA	NA	NA	NA	NA	NA	NA	-	-	-	-	-	-	NA	NA	NA	NA	NA
440	NZ_CP029289.2	WP_110269484	DFR85_RS18020	36830935	413982	414317	336	1			transcriptional regulator				0	Cytoplasmic	NA	HTH_34| MarR| HTH_metalloreg| HTH_20| HTH_ARSR	HTH_34	Winged helix DNA-binding domain| DNA-binding transcriptional regulator, MarR family [Transcription]| metalloregulator ArsR/SmtB family transcription factor| Helix-turn-helix domain| Arsenical Resistance Operon Repressor and similar prokaryotic, metal regulated homodimeric repressors	Winged helix DNA-binding domain	MSDEKSKEIGEILKFVASSPIFSSPIRLTILLALAGFKEINFTDLQKALEVNKSTLSINLKVLESEGVIQIKYKIDRNRPKQIIIITEKGKEITEKYLSMLEKYKNFLTNL	NA	NA	NA	NA	NA	NA	NA	NA	NA	NA	NA	NA	NA	NA	NA	NA	-	-	-	-	-	-	NA	NA	NA	NA	NA
441	NZ_CP029289.2	WP_110269485	DFR85_RS18025	36830936	414312	415067	756	-1			ABC transporter permease				6	Cytoplasmic membrane	K01992	YadH	ABC2_membrane	ABC-type multidrug transport system, permease component [Defense mechanisms]	ABC-2 type transporter	MLREILYIVVMQIKGAKSYALGYVFFSLLFPLGFMLVFASFVSNSYRLYIISGTLTAYLFISTFTAVANNLANEIESGRFSLILDAGVRKELYSISIALSQIILDIMPILTILTIGVLIYNIQLKSIPLIIIALSSSIALSSIFGMTLASVIKNPYEVSQYSNVLGFALTFFAPVYYPLSFIPLPYRYLVFLEPSTYVSQSIYYSLEGNAYSLLWSLGAVMISFLLTIINKRSQRLYRRNLIIKDESSVHL	NA	NA	NA	NA	NA	NA	NA	NA	NA	NA	NA	NA	NA	NA	NA	NA	-	-	-	-	-	-	NA	NA	NA	NA	NA
442	NZ_CP029289.2	WP_246252975	DFR85_RS18030	36830937	415069	415842	774	-1			ABC transporter ATP-binding protein				0	Unknown	K01990	CcmA| ABC_subfamily_A| ABC_DR_subfamily_A| ABC_DrrA| drrA	ABC_tran	ABC-type multidrug transport system, ATPase component [Defense mechanisms]| ATP-binding cassette domain of the lipid transporters, subfamily A| ATP-binding cassette domain of the drug resistance transporter and related proteins, subfamily A| Daunorubicin/doxorubicin resistance ATP-binding protein| daunorubicin resistance ABC transporter ATP-binding subunit	ABC transporter	MANEEVSMTVRENEIVSILGPNGAGKTTLLKQIYGELEPDKGEIRILDKRPTDVKVKKKIGTLPQEVRPFTQLTVYDNLFYIGRIKGVNKKTLEERIEELLRKLDLEHVKMKIARDLSGGMKRKLLLAMALVNNPQLLVLDEPTTGLDPEGRRKIWDLLLDMKRNGKSILLTTHYLDEAEKLSNRIYFLNKKVIFSGTPLEIKAKFTEWYEVIDYTNNKVYKVGGDKVKDIVMSIKGKFEVKTPSLEDIYLQIFQSE	NA	NA	NA	NA	NA	NA	NA	NA	NA	NA	NA	NA	NA	NA	NA	NA	-	-	-	-	-	-	NA	NA	NA	NA	NA
443	NZ_CP029289.2	WP_110269486	DFR85_RS18035	36830938	416024	416203	180	1			hypothetical protein				0	Unknown	NA	NA	NA	NA	NA	MIGFSLYSIRKFERYEFPTNRRYSDFTDFYINGNCGCSTEPMSAATFPVMVARHANICT	NA	NA	NA	NA	NA	NA	NA	NA	NA	NA	NA	NA	NA	NA	NA	NA	-	-	-	-	-	-	NA	NA	NA	NA	NA
444	NZ_CP029289.2	WP_110269487	DFR85_RS18040	36830939	416917	418122	1206	1			RNA-guided endonuclease TnpB family protein				0	Cytoplasmic	K07496	InsQ| OrfB_Zn_ribbon| OrfB_IS605| tspaseT_teng_C| PHA02942	OrfB_IS605| OrfB_Zn_ribbon	Transposase [Mobilome: prophages, transposons]| Putative transposase DNA-binding domain| Probable transposase| transposase, IS605 OrfB family, central region| putative transposase	Probable transposase| Putative transposase DNA-binding domain	MSDVGLRFRAYTNEQTLRALKAQLRLASEVYNTLRWADIYFHERDGKGLTKTELRQLALDLRKQDEQYQQIYSQTLQQIADRFYDARQRFFDGLARFPKEKKAHKWYSLVYPQSGWKVLKVREIRTKSKKNKKKVITLQLSNLGIFNVVVHRDFPLDKVKRVIVKLTPSGRVYITFVVDQEYPQLPKTNKVVAVDVGVEKLLTTSDGEYVPNQRPYEKALNKMKRLHKALSRKKFLSRNWFKAKIRLARAHEHLKNLRKDMYMKLGKYFAEHYDVLVMEDIHVKQLVGKSLRRLRMRLHDVAIHELRSIMEYQLGKYGKKLTLVDPAFTSMTCARCGHVKKDLTLADRVFVCPKCGWVADRDYNASLNILRRSGSERPLVPVELRPLPLASLGFEAGSP…	NA	NA	NA	NA	NA	NA	NA	NA	NA	NA	NA	NA	NA	NA	NA	NA	-	-	-	-	-	-	NA	NA	NA	NA	NA
445	NZ_CP029289.2	WP_110269488	DFR85_RS18045	36830940	418302	418505	204	1			hypothetical protein				0	Cytoplasmic	NA	nadV	NA	nicotinamide phosphoribosyl transferase	NA	MLFGYGEYLLNYIVRDVFAQKIKTSEISNRYISIYASSLGPILDYIKVNSNGLMDLTKIRIYADNKL	NA	NA	NA	NA	NA	NA	NA	NA	NA	NA	NA	NA	NA	NA	NA	NA	-	-	-	-	-	-	NA	NA	NA	NA	NA
446	NZ_CP029289.2	WP_110269489	DFR85_RS18050	36830941	418657	419187	531	-1			methyltransferase domain-containing protein				0	Cytoplasmic	NA	Methyltransf_31| Methyltransf_25| Methyltransf_11| AdoMet_MTases| Methyltransf_12	Methyltransf_31	Methyltransferase domain| Methyltransferase domain| Methyltransferase domain| S-adenosylmethionine-dependent methyltransferases (SAM or AdoMet-MTase), class I| Methyltransferase domain	Methyltransferase domain	MHNHSFLLSPLRKKFEDPEKFLPNLININDTIADLGCGPGYYCQFLVKLTRNKIYCVDKNEEFINEAKRIVNSDNVIFLIEDSSHTSIPSSSIDKVIFANSFHDMKNKEKVYEEVLRILKPTGKVIIIDWKKENTSFGPPLSIRMSKEDYLNIFKNFKIEKEFYVGPYHQGLVLSR	576000000	402000000	518000000	579000000	370000000	403000000	425000000	393000000	200000000	141000000	136000000	133000000	139000000	179000000	161000000	162000000	0.37	-1.77	-1.4	-1.69	-1.32	0.0868	0.0325	8.04e-08	5.94e-07	2.23e-07	1.26e-06
447	NZ_CP029289.2	WP_110269490	DFR85_RS18055	36830942	419407	420195	789	-1			ParA family protein				0	Unknown	K03496	BcsQ| ParAB_family| AAA_31| CbiA| NifH-like	AAA_31	Cellulose biosynthesis protein BcsQ [Cell motility]| partition proteins ParAB family| AAA domain| CobQ/CobB/MinD/ParA nucleotide binding domain| NifH family	AAA domain	MRITVYGVKGGIGKSTICLTLGKTLARKGKKVLIIDRDPLGWSSNVIGIKDKGLINSIIDNISANFFKSVKIENGYLDVIKFYGDPSRVFNDSYILTRNREAKKKFEEIYSNILHTNKYDFYIVDNFAMVNYNNDIVFHEREVFYRILPNIESYRIYVSDHSATTLKNTENYIEKIEKSTNIGKPLGLTVNMVPPYPKDLEDIRIEVEKILQRKKLGIGIIIPFIEKLFGFSGTLNELDIPNQIDKLSDNIIKGFLTGYTIT	789000000	817000000	824000000	985000000	195000000	189000000	221000000	279000000	1490000000	1690000000	1390000000	1710000000	961000000	942000000	1020000000	867000000	1.96	0.879	2.84	0.153	2.12	-0.726	5.28e-09	1.86e-05	5.42e-11	0.302	1.57e-09
448	NZ_CP029289.2	WP_110269491	DFR85_RS18060	36830943	420347	421828	1482	1			PDZ domain-containing protein				0	Cytoplasmic	NA	COG3975| Peptidase_M61| PDZ_glycyl_aminopeptidase| Peptidase_M61_N| PDZ_metalloprotease	Peptidase_M61_N| Peptidase_M61| PDZ_6	Predicted metalloprotease, contains C-terminal PDZ domain [General function prediction only]| M61 glycyl aminopeptidase| PDZ domain associated with archaeal and bacterial M61 glycyl-aminopeptidases| Peptidase M61 N-terminal domain| PDZ domain of bacterial and plant zinc metalloprotases, presumably membrane-associated or integral membrane proteases, which may be involved in signalling and regulato…	Peptidase M61 N-terminal domain| M61 glycyl aminopeptidase| PDZ domain	MLFNVIPRSRYLDILAEGQEGIVTFPTYIPGSYVIRELERNIIEIEGVRMSKNKFYVKSKFKYRIYTLSKDQREAISTRDYLFINPASVFPFQDINEKYCVQIETSWNIITPLKKEGNFYCGENYHEFADSPIEASPFLKEIKIDDLHSISTIDEIDISAIRKIVEEADKIIKPKEKYIFFFRRSDKNYGGIEHKNSSAIVVSWERKDLSELFAHEYFHRLNVKTLIPKDLVHNYEREIYTDLLWFAEGFTDYMALLISLRAGLDTPEEALRGILSSLYKLTFPGAKIMSLAESSYTTWIKYYRQDENFLNSSISYYNGGLSLAFYVDIKLTKNGKRIDEIFKRLPNRYSFSDIQGVLDKLGFYESDLVYSPARKILDSIKEEISLEFMDKDKPYYGIM…	381000000	375000000	357000000	350000000	635000000	592000000	558000000	532000000	456000000	444000000	481000000	432000000	210000000	220000000	245000000	245000000	-0.661	0.309	-0.352	-0.672	-1.33	-0.981	1.69e-06	0.0019	0.00055	2.78e-06	9.53e-10
449	NZ_CP029289.2	WP_246252976	DFR85_RS18065	36830944	421911	423098	1188	1			divalent metal cation transporter				11	Cytoplasmic membrane	NA	MntH| Nramp| PRK00701	Nramp	Mn2+ and Fe2+ transporters of the NRAMP family [Inorganic ion transport and metabolism]| Natural resistance-associated macrophage protein| divalent metal cation transporter MntH	Natural resistance-associated macrophage protein	MHRNNIYFLKLFGPAWLVMMADMDASSTIGAAETGAIFKYGLIWFLLLLVIPLYFIQEVSGRIGAVTRKGLGEVIRENYSRKTAILLSFPMALTDVITYIIEYLGVAIGLEMMGVPVYITVPIVYIIHILIVTKRKYIKAEKILLLISSLLIIGFGATLAVRGIKDYSPIYFVPSPDFIYILAVNVGAVIMPFMLFFQASATAEKMRWIPKTSENFLNRAIKHVKAETLIGAIVTELLMAIVEMATAGIDPSANFASASDLSSALQYIAGSYSPYLFGIGLIGAGFLALVIISLGSAWGIVEALGIPREKSYIVYILESLPAVIVTLIIPSYLLINVVLNLLVAFIFVLIGPAIVMGMIARNKKIMGEFRSSCLQNVEYWGSLIFIVIFGILAIL	0	0	0	0	0	0	0	0	0	0	0	0	0	0	0	0	-	-	-	-	-	-	NA	NA	NA	NA	NA
450	NZ_CP029289.2	prot_450	DFR85_RS18070	36830945	423110	>423978	#VALUE!	-1	TRUE		transposase				NA	NA	K07496	NA	NA	NA	NA	PQSGWKVLKVREIRTKSKKNKKKVITLQLSNLGIFNVVVHRDFPLEKVKRVVIKLTPSGRVYITFVVDQEYPQLPKTNKVVAVDVGVEKLLTTSDGEYVPNQRPYEKALNKTRKLHKALSRKKFLSHNWFKAKIRLARAYEHLKNLRMDM*MKLGKYFAEHYDVLVMEDIQVKQIVGKSLRRLRMRLHDVAFHELRSVMEYQLGKYGKEIRFVNPAFTSMTCAKCGHVKRDLTLADRVFVCPNCGWTVDRDYNASLNILKRSGLER*CLWSSTPYLWQASALKQEATSV	NA	NA	NA	NA	NA	NA	NA	NA	NA	NA	NA	NA	NA	NA	NA	NA	-	-	-	-	-	-	NA	NA	NA	NA	NA
451	NZ_CP029289.2	WP_110269493	DFR85_RS18075	36830946	424186	426516	2331	-1		DppA1	ABC transporter substrate-binding protein	Extracellular solute-binding protein DppA1	Extracellular solute-binding protein	Peptide transport	2	Unknown	NA	PBP2_thermophilic_Hb8_like| PBP2_Lpqw| PBP2_OppA| PBP2_TmCBP_oligosaccharides_like| PBP2_NikA_DppA_OppA_like_11	SBP_bac_5| SBP_bac_5	The substrate-binding component of ABC-type thermophilic oligopeptide-binding protein Hb8-like import systems, contains the type 2 periplasmic binding fold| The substrate-binding domain of mycobacterial lipoprotein Lpqw contains type 2 periplasmic binding fold| The substrate-binding component of an ABC-type oligopetide import system contains the type 2 periplasmic binding fold| The substrate bind…	Bacterial extracellular solute-binding proteins, family 5 Middle| Bacterial extracellular solute-binding proteins, family 5 Middle	MSNINLPNIGIFLVLFLIMVIALEVTMPVLTTGYAIGNFNTPILNPDQARYTQPWVGKITFLYSYTSHTDEFEALTAGKIDFATIDHASEVKEALEKYNSTIFVGIAPVESFGQLVFSFNSTISSLTSNLYFRYAVSSLINPINITNIVWENGILGIDYPYFVSPKVYSEWFSTAAEQYYQKYESYNITRAVMYLESIPNVTHVDGKWYYKGKPLTLSFIYAEDEQPQLRLADYLKDQFALINISVTILAEPFGTLIQTAVTPPYDFNMTTFGWIDLGPLVPQWMTIYTSPENVGGFSNATIDNLINEAQTAPSLSQSISIMKQVELDLQQQLPYIIVVWSNAIQGVYLPGWANYIYMKDGTAVYAINVLNIHPVNSTLTGDFLFSSVASDLPRHMQPY…	25800000000	18000000000	21100000000	21000000000	64800000000	67100000000	94800000000	72900000000	33700000000	31900000000	31200000000	35400000000	29700000000	31300000000	27600000000	25800000000	-1.8	0.632	-1.17	0.421	-1.38	-0.211	2.06e-08	0.000547	1.2e-06	0.0111	2.25e-07
452	NZ_CP029289.2	WP_110269494	DFR85_RS18080	36830947	426780	427925	1146	1			hypothetical protein				1	Cytoplasmic membrane	NA	NA	NA	NA	NA	MNSKNMKIISIALVVFFIILLVSAIYSTYFSENYSIIYLPKFSKIVSFIPISSNSILIAGNEILGNTTEGLAGIYYINNNSFIDLNLNGSFDNGSIYSVASNGSSYLFVGAKYIGTELVPTAFLYDNGKIYNYSKYFSSFAPGQAFAADWFNRTWLVGGDFVIYQSGGQHSIMFMFLVGIKGNEAIDYTKNISMELGELPEGEIFTINNSSNEVLIGGSFSIYTSVFLLSNENLNVDPSTILYKTPGSILTASPYGKLWLAGGMEFTPQSVEAPQPYPVPYLITVGNNISQINIPYKIGVITSIATESDKIAVAIRVPFSQYQNITGGSVILYGKLSSLSKVYQSEDISINQLSFIHGYLLGVGYKIAGNNSVGVLLLYKV	321000000	248000000	244000000	217000000	73400000	102000000	0	0	185000000	230000000	202000000	238000000	304000000	446000000	319000000	281000000	2.56	-0.261	2.3	0.382	2.94	0.643	8.97e-05	0.613	0.000212	0.471	2.32e-05
453	NZ_CP029289.2	WP_110271764	DFR85_RS18085	36830948	427986	429032	1047	1		DppB1	ABC transporter permease	ABC dipeptide transporter permease DppB1		Peptide transport	6	Cytoplasmic membrane	K02033	DppB| YejB| oppB| PRK15133| PRK10914	BPD_transp_1_N| BPD_transp_1	ABC-type dipeptide/oligopeptide/nickel transport system, permease component [Amino acid transport and metabolism, Inorganic ion transport and metabolism]| ABC-type microcin C transport system, permease component YejB [Secondary metabolites biosynthesis, transport and catabolism]| oligopeptide ABC transporter permease OppB| microcin C ABC transporter permease YejB| dipeptide ABC transporter permea…	Binding-prot-dependent transport system membrane comp, N-term| Binding-protein-dependent transport system inner membrane component	MESAQQELRKNLLSARKNALRANLRYIGRRLVSRLILLFAIINFNFFLFDIIPVIFNINIASFYVPPGFTHSGLSRSTIVEGVERQFGLNKPLDIRYIDYLKDIVTFNFSTSFHYEEPVTQLILQRLPITAMIVIPALILTTIMAIFFGVYSATREGKAVDHVISNSAIITYFIPVFWLGFIIWYFLTIQTNLFPSSYTLALLEKGNRELNLIYLLIPPILTLSITSFGVRTILMRNNSIDTLDQDFVTVLKAKGLPRSKILYKHVFRNAFLPVFTRVGIDLAFLLSGIVFIEDVFNIPGLGRLLLTAATHFDIPLLLGDFFTISLFAIIVLTLMDFLYVLIDPRVKY	601000000	589000000	664000000	545000000	237000000	247000000	225000000	326000000	186000000	222000000	259000000	211000000	301000000	322000000	240000000	262000000	1.22	-1.46	-0.232	-1.1	0.126	0.358	1.67e-06	3.38e-07	0.138	9.3e-06	0.426
454	NZ_CP029289.2	WP_110269495	DFR85_RS18090	36830949	429034	430467	1434	1		DppC1	ABC transporter permease subunit	ABC dipeptide transporter permease DppC1		Peptide transport	5	Cytoplasmic membrane	K02034	DppC| nikC| PRK15406| PRK09881| PRK15082	BPD_transp_1	ABC-type dipeptide/oligopeptide/nickel transport system, permease component [Amino acid transport and metabolism, Inorganic ion transport and metabolism]| nickel transporter permease NikC| oligopeptide ABC transporter permease OppC| D,D-dipeptide ABC transporter permease| glutathione ABC transporter permease GsiD	Binding-protein-dependent transport system inner membrane component	MNSTFKRLISQKSFIVSIVIIGFVVGLALFSLVYGSYNPYYTSSYYVSAPYSVPTWATIFPQYKGLPPNLHENFTYNGQLEKYNSTTYEIIVNPGQVKNIFFEINWKYKAPYSSVFSLDVYPNVSSNQAFFINMSWITPSNVSEELISAAPVSQEPFIFASYMTFISSDKWIPIVFNTQYSTTIPSPFVSSLPSRDQIIAPEILPDLMFPKPGEYHLELTFSNNSTKPEEFLFTLPSFSEKGYVYGLLGTDENGAPVFPEFAIGARFDLEIALIASILIVFIGAAFGIISGYFGGKTDTAVVGVTDFFLLLPGLPLLITLEIILVKAGINIPRIDLIVLLISILSWPATTRVVRSQALSIRSRTFIEAAKSLGLNNRQIMLRHVLPNLIPIIAAQVAYD…	426000000	377000000	455000000	437000000	208000000	267000000	215000000	274000000	312000000	318000000	313000000	292000000	181000000	241000000	197000000	161000000	0.822	-0.454	0.368	-1.13	-0.31	-0.678	3.29e-05	0.00505	0.0152	2.78e-06	0.0356
455	NZ_CP029289.2	WP_110269496	DFR85_RS18095	36830950	430470	431453	984	1		DppD1	ABC transporter ATP-binding protein	ABC dipeptide transporter ATPase DppD1		Peptide transport	0	Cytoplasmic membrane	K02031	DppD| GsiA| AppF| ABC_NikE_OppD_transporters| oppD	ABC_tran| oligo_HPY	ABC-type dipeptide/oligopeptide/nickel transport system, ATPase component [Amino acid transport and metabolism, Inorganic ion transport and metabolism]| ABC-type glutathione transport system ATPase component, contains duplicated ATPase domain [Posttranslational modification, protein turnover, chaperones]| ABC-type oligopeptide transport system, ATPase component [Amino acid transport and metabolis…	ABC transporter| Oligopeptide/dipeptide transporter, C-terminal region	MFDELVQNPILEVKDLSVHFYSKTREVKALDNIFISLEKGKVLGIAGESGSGKSTLAKAIFRILPYNARILKGQIIYKGTNLINVNENDLQKKIRWKSIAYVPQVSMNSLDPVYRVKSQMLETIFAHEDVSKAEALERIENVIKDVGLPSEILDKFPHELSGGQKQRVMIAMSMLLNPEMLIADEPTTALDVVIQAQIIAMIKKIQKEKNLSMIFITHDLSLLAQISDIMAIMYAGKIVEVGKVEDIYYSPLHPYTQLLIKSIPSIKNRKKKLISIPGEVPDLSDPPQGCRFNPRCPLAQEICRKESPELTRVNGSHYVACFMVGGQ	545000000	543000000	579000000	517000000	249000000	271000000	251000000	333000000	290000000	293000000	285000000	245000000	264000000	328000000	237000000	264000000	0.993	-0.975	0.0183	-1.01	-0.0145	-0.0328	2.03e-06	2.96e-06	0.892	3.41e-06	0.922
456	NZ_CP029289.2	WP_110269497	DFR85_RS18100	36830951	431453	432400	948	1		DppF1	ABC transporter ATP-binding protein	ABC dipeptide transporter ATPase DppF1		Peptide transport	0	Cytoplasmic membrane	NA	DppD| AppF| PRK15079| ABC_NikE_OppD_transporters| dppF	ABC_tran| oligo_HPY	ABC-type dipeptide/oligopeptide/nickel transport system, ATPase component [Amino acid transport and metabolism, Inorganic ion transport and metabolism]| ABC-type oligopeptide transport system, ATPase component [Amino acid transport and metabolism]| oligopeptide ABC transporter ATP-binding protein OppF| ATP-binding cassette domain of nickel/oligopeptides specific transporters| dipeptide transporte…	ABC transporter| Oligopeptide/dipeptide transporter, C-terminal region	MIEGKALKIFFKSREKLIKAVDDITIKLQKGRILGIVGESGSGKTTLIRALMGLQKIDDGIILYNDKDISKLKSKEWKEFRKNNQMIFQDPFDAMDPRFKVYDTVAEGIRAQGIASSKQEEKELVYNTLSKVGLTPPEKFSDVFVTQLSGGQLQRVSIARSLVLKPEIIAADEPVSMLDVSIRAGILNIFLDLKETENVGFAVVSHDLSTLSYIADELYIMYMGRFMESGTVDDIIEKPLNPYTQALLSAIPEPDPKHRGNEITLKGEISYDHFKYGCRLYPRCPFAMDICAKEAPQPIEVSPGHVVACHLYLRR	760000000	760000000	805000000	651000000	354000000	368000000	358000000	478000000	382000000	380000000	398000000	354000000	362000000	437000000	334000000	386000000	0.941	-0.972	-0.0311	-0.973	-0.0321	-0.001	2.79e-06	2.49e-06	0.813	3.93e-06	0.816
457	NZ_CP029289.2	WP_110269498	DFR85_RS18105	36830952	432402	432893	492	1			hypothetical protein				4	Cytoplasmic membrane	NA	NA	NA	NA	NA	MQEELENPLSKSEKIFAIFLVILSIIISYLEGNIPLYLSICSLSVFVLLYRFYSIVKMLTQNKYEVNIIPKVRYEKTRFINLTIIVMLFLFVPFALLYLLPLRLWITATLGIISLWPISSLLASLIIYKIERKFNGRLFRYYIIEEKLGEVVIKEYGYKIIKS	NA	NA	NA	NA	NA	NA	NA	NA	NA	NA	NA	NA	NA	NA	NA	NA	-	-	-	-	-	-	NA	NA	NA	NA	NA
458	NZ_CP029289.2	WP_110269499	DFR85_RS18110	36830953	432883	433302	420	-1			acyl-CoA thioesterase				0	Unknown	K07107	FadM| 4HBT| 4HBT_2| PRK10800| hot_dog	4HBT_2	Acyl-CoA thioesterase FadM [Lipid transport and metabolism]| 4-hydroxybenzoyl-CoA thioesterase (4HBT)| Thioesterase-like superfamily| acyl-CoA thioesterase YbgC| The hotdog fold was initially identified in the E	Thioesterase-like superfamily	MAIRYVNKEVVKVYDTDFQQVAHYAAYYRFFTDAVTNFSKEVFGDSTETLAYRGVWFVVVESSAKYMKSAKLGDELDVEVTAELLSKKAIKYSFEIKRKGELLTTGYLVMVCVDPEKWKATEIPQELIDKFKIYEKSMT	303000000	272000000	190000000	228000000	1400000000	1600000000	1190000000	977000000	540000000	636000000	584000000	581000000	289000000	316000000	391000000	288000000	-2.38	1.26	-1.12	0.382	-2	-0.876	2.01e-08	1.29e-05	2.87e-05	0.0669	8.12e-08
459	NZ_CP029289.2	WP_110269500	DFR85_RS18115	36830954	433333	433737	405	-1			endonuclease				0	Cytoplasmic	K03552	COG1591| Holliday_junction_resolvase| Hjc| PHA01753	Hjc	Holliday junction resolvase, archaeal type [Replication, recombination and repair]| Holliday junction resolvase| Archaeal holliday junction resolvase (hjc)| Holliday junction resolvase	Archaeal holliday junction resolvase (hjc)	MNRDIGKNAERELVSILKSEGFYAVRIPTSNSSSNPLPDIFATKRNLLLAIECKSTWEDKVKVREIQIRKLFEFLSMFTMDGKAVIAVKFKNIHKWKIFEIQKIEEIVVTKDNSEFLENFLSLTIKKSIEENVV	NA	NA	NA	NA	NA	NA	NA	NA	NA	NA	NA	NA	NA	NA	NA	NA	-	-	-	-	-	-	NA	NA	NA	NA	NA
460	NZ_CP029289.2	WP_110269501	DFR85_RS18120	36830955	433763	434950	1188	-1			MFS transporter				12	Cytoplasmic membrane	K08178	MFS_SV2_like| MFS_MucK| MFS_ShiA_like| PRK12307| MFS_MdtG_SLC18_like	MFS_1	Metazoan Synaptic vesicle glycoprotein 2 (SV2) and related small molecule transporters of the Major Facilitator Superfamily| Cis,cis-muconate transport protein and similar proteins of the Major Facilitator Superfamily| Shikimate transporter and similar proteins of the Major Facilitator Superfamily| MFS transporter| bacterial MdtG-like and eukaryotic solute carrier 18 (SLC18) family of the Major F…	Major Facilitator Superfamily	MKCYIHATIASFFAWAGNIYDLLIITYVYEYLEKYLGLNTVDGTLLFALGLIFRVIGGYVFGKIADIRGRKIILILGTAGYALFQGIMAFSPDIIILLLARSLQGLFMGAEWTAGTVIAYENAPINLRGLINGIVQAGYGMGYAFTGMAFILFSPYMEGIGWRIFLLTGALPLILLPYIQLKVKNVSIKISKIKVDIKEYYSVLIRSSVIISGMFFSYYSIFAVYPEFSESIGLSKNFVGSIMLVSNIALGISFIIFGRLADRISKRKLIIGGVIGEMIGLPFMLPISFYLRSPPTILSGLMLYSVSTGFWPLAPLLIVESVPPEVRSALTGLSYNLGSVIGGIGSIIMGSLVQIYGLSSASVWGNIMGYASLTVVMATLLTWPRGSISQKATNL	NA	NA	NA	NA	NA	NA	NA	NA	NA	NA	NA	NA	NA	NA	NA	NA	-	-	-	-	-	-	NA	NA	NA	NA	NA
461	NZ_CP029289.2	WP_162582557	DFR85_RS18125	36830956	435101	435337	237	1			hypothetical protein				0	Unknown	NA	NA	NA	NA	NA	MSEEKVLSSPIKRKIVYLLKTDGPMIFKTIKDEISISSDSLKIALNDLEADGIIKKKKGKIELTELGKEISQKISSME	0	0	0	0	0	0	0	0	0	0	0	0	0	0	0	0	-	-	-	-	-	-	NA	NA	NA	NA	NA
462	NZ_CP029289.2	WP_110269503	DFR85_RS18130	36830957	435327	436229	903	-1		SpeB1	agmatinase				0	Cytoplasmic	K12255	Agmatinase_PAH| Arginase| Agmatinase-like_2| SpeB| Agmatinase-like	Arginase	Agmatinase-like family includes proclavaminic acid amidinohydrolase| Arginase family| Agmatinase and related proteins| Arginase family enzyme [Amino acid transport and metabolism]| Agmatinase-like family	Arginase family	MRQLDALKSPRFTQISTYGRLPICEELVNVKAVFLGIPFDDATTYRPGARFGPSAIRQGSRLLRPYNQFVDIHPFDTLNMCDAGDVNAIPGYIEDSMRIIEEEVSKINAIPFIAGGDHSITLPVLRAMYKTYGKVNLVHLDSHYDFWDSYWGKKYTHGTWLRRALEEGLLKEVVQMGIRGSLYSKDDIEDSKRLKIKSFTIRDLKYKLEEVKKQLPSGKTYVSIDIDVVDPAFAPGTGTPEVGGLTSFDILEIVRSFKFDIIGFDVVEVSPPYDVSEITSMLAANILYEGMSVLAKSTTP	285000000	237000000	310000000	305000000	486000000	500000000	490000000	700000000	200000000	154000000	203000000	160000000	109000000	105000000	137000000	176000000	-0.927	-0.669	-1.6	-1.13	-2.06	-0.465	0.000289	0.00414	1.34e-06	8.02e-05	9.72e-08
463	NZ_CP029289.2	WP_110269504	DFR85_RS18135	36830958	436555	437868	1314	1			circularly permuted type 2 ATP-grasp protein				0	Cytoplasmic	NA	COG2308| CP_ATPgrasp_2| CP_ATPgrasp_1	CP_ATPgrasp_2	Uncharacterized conserved protein, circularly permuted ATPgrasp superfamily [Function unknown]| Circularly permuted ATP-grasp type 2| A circularly permuted ATPgrasp	Circularly permuted ATP-grasp type 2	MIKPRKITESKFFFEYDEPYYSNLLEIIDKIPDFFKYVELINEVAYREGFTFYTQDYYRSIKVDPIPRILQAQEFREISRGLKNRALAINKFLYAVYHGENTPVAEDFITSSPYFRPEMMNFDPPKGIYVYIFGEDLVKVNGFPLILEDNVRIPSGMTYAVKASELFERFLGEMMQINRQRQDGLELLKKTLHYASDTRDPVIAILSDGTLNSAYFEHRFYSDKLDFLLIEPSDLIIKDGEVLAKTLDGEIHIDVIYRRIEDLDILTPGLMKAYLRGWVNLVNAPGTGIADDKITFCYMPQIMDYFGIKEGVKQPFSVPLGASKEEIINKLENMVLKRREGYGGSGTYVMKDMRDEEKRKVLKEVLSYPEEFMAQELLNFDTVLSAINDNFYETYADLR…	16100000	18900000	10500000	14800000	85700000	82700000	92300000	183000000	15700000	15000000	24300000	21000000	30100000	27200000	32800000	42300000	-2.83	0.336	-2.49	1.15	-1.68	0.81	3.12e-07	0.287	9.26e-07	0.002	5.16e-05
464	NZ_CP029289.2	WP_110269505	DFR85_RS18140	36830959	437856	438653	798	1			transglutaminase family protein				0	Cytoplasmic	NA	YebA| Transglut_core| TGc| Bact_transglu_N	Bact_transglu_N| Transglut_core	Transglutaminase-like enzyme, putative cysteine protease [Posttranslational modification, protein turnover, chaperones]| Transglutaminase-like superfamily| Transglutaminase/protease-like homologues| Bacterial transglutaminase-like N-terminal region	Bacterial transglutaminase-like N-terminal region| Transglutaminase-like superfamily	MGGVTYGVFYQAKYEYEDVVMLNDNTLKIVPYDGDNQHVIEEKLDTEPKGYSVKFKDNFGNTVYRVKILDPHNAMVITSKSVVEVYPKKFEDCEIPCSEDYVFTRSSSLIDIDYFKNIATELLKSHKTLDDFVRSTIDLVRGKIKYKEGVTNVYTKAHESFSLGYGVCQDFTQITIGILRAAGIPARYVMGLVDDNPNTTHAWVEFKSRDGWIPVDPTRNKFYDLSYVKFAIGRDYNDASPIVGSFVSRGRGWLKQSIVEVKKID	44400000	44700000	39300000	41800000	95700000	88100000	89800000	148000000	36500000	41100000	33200000	38800000	52100000	47100000	59900000	59700000	-1.28	-0.189	-1.46	0.357	-0.919	0.546	2.62e-06	0.283	5.07e-07	0.0523	6.08e-05
465	NZ_CP029289.2	WP_110269506	DFR85_RS18145	36830960	438646	439053	408	1			alpha-E domain-containing protein				0	Cytoplasmic	NA	Alpha-E| COG2307	Alpha-E	A predicted alpha-helical domain with a conserved ER motif| Uncharacterized conserved protein, Alpha-E superfamily [Function unknown]	A predicted alpha-helical domain with a conserved ER motif.	MIKSTAYKVYWTGRYLERIENIARFGVYLANNGISIQEMNNILGVKDAFLYISNEFQLLREDIRGFGDEAVMNALSSLETTIYAKRDNLSKYFADILNTIIYLENMVEENLKPQFVSIMPKKQEEIGSQEKIKKS	0	0	0	0	112000000	85500000	71700000	157000000	0	0	0	15100000	0	0	27700000	0	-2.27	0.338	-1.93	0.736	-1.54	0.398	2.42e-05	0.39	9.86e-05	0.072	0.000762
466	NZ_CP029289.2	WP_110269507	DFR85_RS18150	36830961	439057	442974	3918	-1			protease pro-enzyme activation domain-containing protein		Peptidase S53		2	Unknown	NA	COG4934| Peptidases_S53| Pro-kuma_activ| Pro-peptidase_S53| Pro-kuma_activ	Pro-kuma_activ| Big_7	Serine protease, subtilase family [Posttranslational modification, protein turnover, chaperones]| Peptidase domain in the S53 family| Pro-kumamolisin, activation domain| Activation domain of S53 peptidases| Pro-kumamolisin, activation domain	Pro-kumamolisin, activation domain| Bacterial Ig domain	MSLKPLLLVTVFLISIIGITGLGISNPQGITIQPYQLHGFKEIGTLNPNTPVLFTIFLPLKNVGYLYYYAEETSNPSSSLYHHFLSKQEIEKMFYPVKQYNQVLNYLKNDNFNILLTSSDSVIVAEGTVSQIHQYLGLSYVMYSNGTDYYYSAYGTPTINAFVYSSNISTIFFSHPNTLVTGKTIQNLKKSVEISNMTFPIEAYWPTALQKVYNATSLYALGDEGQNRSIGILDFFGDPYIQQQLAYYDKVTGLPNPPSFKIIPIGPYNPNLGIETGWAGEISLDVQISHTMAPKANITLFIANGALPLAAIISYIDQLDNVNDLSQSFSIPEEAFSQFNAQEFYACVVESDMYYAMGSAEGITFLASSGDAGGAGYSNGPLGTVGYPSTSPFVTAVGG…	1710000000	844000000	1480000000	1660000000	6630000000	6390000000	9140000000	6530000000	3240000000	3040000000	2960000000	3110000000	1110000000	1400000000	1250000000	1580000000	-2.37	1.17	-1.2	-0.0521	-2.42	-1.22	1e-07	0.000129	7.8e-05	0.845	6.74e-08
467	NZ_CP029289.2	WP_110269508	DFR85_RS18155	36830962	443514	444686	1173	-1			amidohydrolase				0	Cytoplasmic	NA	M20_Acy1_YhaA-like| AbgB| amidohydrolases| M20_Acy1| M20_Acy1-like	Peptidase_M20| M20_dimer	M20 Peptidase aminoacylase 1 subfamily, includes Bacillus subtilis YhaA and Staphylococcus aureus amidohydrolase, SACOL0085| Metal-dependent amidase/aminoacylase/carboxypeptidase [General function prediction only]| amidohydrolase| M20 Peptidase Aminoacylase 1 family| M20 Peptidase aminoacylase 1 subfamily	Peptidase family M20/M25/M40| Peptidase dimerisation domain	MNYTSILNEAKQIEPKIIEIRRKIHENPELSYKEFNTSALVESFLKNLGIQVIKGVGLPTAVVGIIDSGKPGNTVALRADMDALPVEEATDLPFKSKNKGIMHACGHDSHVAMLLGASILIKKYLTKGRIKLLFQPAEEDGGLGGAKPMIDAGVMDDVDYVFGLHISSAYPVGTFALRKGPIMATPDSFKIIIHGKGGHGSAPHETIDPVFISAQIILALQGIRSRIIDPRQPFVLSVTSVHSGTKDNIIPDDAIMEGTIRSLDESTRGKAIEYTKKIVQSICSAFNANCEVKFMEDVYPITVNDPNITEKVIRILEKIEGTKTIETEPILGAEDFSRFLQKAPGTYFFLGTRNEEKGYIYPNHSSKFMVDESVLKLGTTALTLLALEFS	332000000	329000000	320000000	347000000	532000000	446000000	387000000	428000000	326000000	389000000	380000000	425000000	359000000	397000000	373000000	485000000	-0.424	0.189	-0.235	0.272	-0.152	0.083	0.00435	0.168	0.0798	0.057	0.255
468	NZ_CP029289.2	WP_110269509	DFR85_RS18160	36830963	444829	445617	789	1			aldose 1-epimerase				0	Cytoplasmic	K01785	Aldose_epim| GalM| Aldose_epim_Ec_YihR| Aldose_epim| PRK15172	Aldose_epim	aldose 1-epimerase superfamily| Galactose mutarotase or related enzyme [Carbohydrate transport and metabolism]| Aldose 1-epimerase, similar to Escherichia coli YihR| Aldose 1-epimerase| aldose-1-epimerase	Aldose 1-epimerase	MLEISDGDLIAQIMEEGAYLYSLTKSGKDVILKGKERKTHGGMALLIPYANRVKDGEYIWEDKKYELPKNSEGNAIHGLIMDKLFDVKFKGKSRVTLEYLLSHPGYPSTLRITITYSVVFDLLDVFITVKNEGEVSAPLVVGAHPYFLVRGKWSITPDRVRRCLMENKIPTGNVEDFRIVQKDYDDCFIIENREITLKSDYSTVAIEKSNMDYIQLYTGEPGAVAVEPMSGAPDAYHNGLGLIILEPSKSRDFNFTISAVIH	779000000	721000000	788000000	763000000	1340000000	1180000000	1290000000	1410000000	630000000	642000000	648000000	549000000	739000000	627000000	763000000	708000000	-0.773	-0.308	-1.08	-0.108	-0.881	0.2	9.55e-07	0.00405	2.03e-08	0.276	2.04e-07
469	NZ_CP029289.2	WP_162582559	DFR85_RS18165	36830964	445629	446162	534	1			hypothetical protein				5	Cytoplasmic membrane	NA	NA	NA	NA	NA	MPKKFRLNPKPYEILKMSSLLLLVYSFSFSITYELDHSLFSYLSIIASTFFIFGFGYYVRKAFNNMSEEYGLIIKVSPVLFIGQLIYLVSFFLYDISFMSIVEYIGVILVLAYLLEFSLEILRLAGEFNLRELKISAYVILASLLAFVIVGPIPFSFILTIGSVILYLGINKILYLK	0	0	0	0	0	0	0	0	0	0	0	0	0	0	0	0	-	-	-	-	-	-	NA	NA	NA	NA	NA
470	NZ_CP029289.2	WP_110269511	DFR85_RS18170	36830965	446274	447551	1278	1			amino acid permease				13	Cytoplasmic membrane	K03294	2A0303| PotE| LysP| AA_permease_2| AnsP	AA_permease_2	cationic amino acid transport permease| Amino acid transporter [Amino acid transport and metabolism]| Amino acid permease [Amino acid transport and metabolism]| Amino acid permease| L-asparagine transporter and related permeases [Amino acid transport and metabolism]	Amino acid permease	MQGSKKLTLFQALSIGLGNIIGAGIFIMAGASITAAGPAAILAFLITAFYATTVGISNAELSSDFPSVEGGVYSFTLLTMGETLGFLVGWFRLIAYSISGAATALGFSGYLISIGLPKILYFPIAAFLILILVIIDYLGLRLAAVIESSLVVLNILGLLLFSFSSLFISGIKVGNFTPFLPHGILGVLVASNIAFFAYSGFNTIATLTPNVENGEKTVPKAIIFSLIISASLYMLVTFSMVDSLYWNKFGTASDPLSLVLSSIRAPSYLIYFIDLTAIIATITVTLSIIIAGERTLSQMVKDSMLPKILGGKKTTLLIISAIMIASLSLGNVESIALASNFGIVFSYMLSGIQVAIARKRKIKGKFRSPLYPFLQIFSVILSALFMASLGENALVIGVV…	0	0	0	0	0	0	0	0	0	0	0	0	0	0	0	0	-	-	-	-	-	-	NA	NA	NA	NA	NA
471	NZ_CP029289.2	WP_110269512	DFR85_RS18175	36830966	447686	448396	711	-1			5-formyltetrahydrofolate cyclo-ligase				0	Cytoplasmic	K01934	FAU1| 5-FTHF_cyc-lig| PLN02812	5-FTHF_cyc-lig	5-formyltetrahydrofolate cyclo-ligase [Coenzyme transport and metabolism]| 5-formyltetrahydrofolate cyclo-ligase family| 5-formyltetrahydrofolate cyclo-ligase	5-formyltetrahydrofolate cyclo-ligase family	MDKQEIREEIWKILEEKNIASFPRPVYGRIPNFKGSNIAAQILSKTPEFKKAEVIKVNPDSPQRKIREIALTQGKKVLSPTPRLKGEFFLLDGKKISDPKKASSISGFTSFGEKINFDKIPPIDLIIVGSVAVTRKGDRVGKGEGYSELEYAILRELSKIDEKTPVATTVHSVQIVEEIPYQIFDVPVDIIATEQELIRTHSERKKPTGLYLEFLTKEKIEDTPYLRYYLKITGRY	81900000	86400000	84400000	93100000	135000000	117000000	114000000	154000000	0	97800000	0	91500000	76500000	108000000	106000000	81900000	-0.58	-0.994	-1.57	0.0918	-0.488	1.09	0.274	0.0732	0.00665	0.882	0.363
472	NZ_CP029289.2	WP_110269513	DFR85_RS18180	36830967	448423	450246	1824	-1		Sga1_2	glycoside hydrolase family 15 protein	Glucoamylase Sga1_2	Glycogen degradation	Reserve degradation	0	Extracellular	K01178	SGA1| oligosac_amyl| Glyco_hydro_15| COG4354	Glyco_hydro_15	Glucoamylase (glucan-1,4-alpha-glucosidase), GH15 family [Carbohydrate transport and metabolism]| oligosaccharide amylase| Glycosyl hydrolases family 15| Uncharacterized protein, contains GBA2_N and DUF608 domains [Function unknown]	Glycosyl hydrolases family 15	MRSGFTSNGKISALYDNNFYIRELYYPYLGQYNHSVGGYFKIGIWHDGKFTWLDQINDKDKKIYMDNLIVNAEIEWYNIKVKFSDVAIFSHSVIIRKVDVKGEGYIRIIFYHDFKLNGNEIGDTAFYDPELDSILHYKDNTWFLIGSSHKLYEYTTGRRDKKEVLNDCEDGTLNKNSIAQGSVASAISIAYPSFYYFIIAGETFDHVVSIYKEIKENPEFHYAKNKFYWNSITSEFTDNLAKISLAIMLGHIGDNGAVPASLDTDILKFNLDTYAYVWPRDAALTAYVLDMAGYSSFTRKFYDLVFHKLFENGYLFQKYNPDGTWGSTWHSWTARTKKSFNIQEDETSTVIWAFWNYFTKSRDYDMLKNIYHTIRDAADFMVKFRDEKLKLPLETFDLW…	611000000	597000000	622000000	671000000	1650000000	1390000000	1450000000	1530000000	854000000	849000000	865000000	767000000	561000000	563000000	641000000	627000000	-1.27	0.415	-0.851	-0.0656	-1.33	-0.481	2.6e-09	0.000185	1e-07	0.475	1.04e-09
473	NZ_CP029289.2	WP_110269514	DFR85_RS18185	36830968	450409	450855	447	-1			hypothetical protein				2	Cytoplasmic membrane	NA	NA	NA	NA	NA	MKLLSVLGIVIIIIGVIVASFSLIFSHEETYKTNNSIILGPYSRYSVPYLSDSEIIFTYNSTLPVNVSGYPSSATLLNNSVLYTICFFSSKEGNLSLYNPYNSTSVFQYILEEATMKDVFVEYGFIAGLIITGSGIFITIYALATKKK	NA	NA	NA	NA	NA	NA	NA	NA	NA	NA	NA	NA	NA	NA	NA	NA	-	-	-	-	-	-	NA	NA	NA	NA	NA
474	NZ_CP029289.2	WP_162582561	DFR85_RS18190	54264194	451541	451714	174	1			hypothetical protein				0	Cytoplasmic	NA	NA	NA	NA	NA	MKVTLDPFNVILCKYDYSYWLLPDLEMKLDMCFKLEGEIEEYFKERFLRYLPVKMEE	NA	NA	NA	NA	NA	NA	NA	NA	NA	NA	NA	NA	NA	NA	NA	NA	-	-	-	-	-	-	NA	NA	NA	NA	NA
475	NZ_CP029289.2	WP_110269515	DFR85_RS18195	36830970	451801	452838	1038	1			hypothetical protein				0	Cytoplasmic	NA	NA	NA	NA	NA	MNIANFVKKYFYPIHNAPSYSIYALVYYNEIFYVDISKDNKKILIYKKKINSKLDKILESKGGIEDFNNIKLEIDVDKDILGILRKAIYFTEESHYSNNIRKEYKTYITNTKFIIGRMNVKKAKKLLTRAKLLAKDFSKKYNSCDLLTMIDVASLIIKALEKKEGNPIELYFKYADFRNPITNEVYGGKVWNICKNKKEEECFEELYKYLDEKRKNGTLEPMYFYQSTYDHTNEIYSGNYDFHIHYDGIWWVGFHDFTYNSDYAMKFQEELINANLGIIVSDLDFLYNQYINPEPKELSWEGLHFYVPKYAIPIMPNISVLTDDGLKEYEKMRKKRYAIHLKHDL	NA	NA	NA	NA	NA	NA	NA	NA	NA	NA	NA	NA	NA	NA	NA	NA	-	-	-	-	-	-	NA	NA	NA	NA	NA
476	NZ_CP029289.2	WP_110269516	DFR85_RS18200	36830971	453024	453401	378	1			PaREP1 family protein				0	Cytoplasmic	NA	PaREP1	PaREP1	Archaeal PaREP1/PaREP8 family	Archaeal PaREP1/PaREP8 family	MSINISAEIYYNEAEELLSKGDLVQASEKYYKAAEESVKLLVFENNLKDIIKESEEYGWDSKTLNDAVTELSYKLGDNLIDLWASAVTLFTSRKYLDKDLIENYKKDVKTLVEKAKQSFHLKVVE	NA	NA	NA	NA	NA	NA	NA	NA	NA	NA	NA	NA	NA	NA	NA	NA	-	-	-	-	-	-	NA	NA	NA	NA	NA
477	NZ_CP029289.2	WP_210433953	DFR85_RS18205	36830972	453358	453726	369	1			PaREP1 family protein				0	Unknown	NA	PaREP1	PaREP1	Archaeal PaREP1/PaREP8 family	Archaeal PaREP1/PaREP8 family	MRKPNKAFILRLLNEAEELLSKGDLVQASEKYYKAAEESVKLLVFENNLKDIIKTIENRGRWESEDLFKSCKLLRFKNSEILRFWTSAWTLHVEGFHELSLSEKEIRKLKEDVKRLVSFTIS	0	0	0	0	0	0	0	0	0	0	0	0	0	0	0	0	-	-	-	-	-	-	NA	NA	NA	NA	NA
478	NZ_CP029289.2	WP_162582563	DFR85_RS18210	54264195	453842	454006	165	1			hypothetical protein				0	Unknown	NA	NA	NA	NA	NA	MKRIAPEITPVSYPNNKLPIAVITVAIIMNLSSLLSEAYYRYNILVNNYFLEIM	NA	NA	NA	NA	NA	NA	NA	NA	NA	NA	NA	NA	NA	NA	NA	NA	-	-	-	-	-	-	NA	NA	NA	NA	NA
479	NZ_CP029289.2	WP_110269518	DFR85_RS18215	36830973	454173	455108	936	1			sugar nucleotide-binding protein				1	Cytoplasmic	NA	NDUFA9_like_SDR_a| WcaG| RfbD| dTDP_HR_like_SDR_e| MupV_like_SDR_e	RmlD_sub_bind	NADH dehydrogenase (ubiquinone) 1 alpha subcomplex, subunit 9, 39 kDa, (NDUFA9) -like, atypical (a) SDRs| Nucleoside-diphosphate-sugar epimerase [Cell wall/membrane/envelope biogenesis]| dTDP-4-dehydrorhamnose reductase [Cell wall/membrane/envelope biogenesis]| dTDP-6-deoxy-L-lyxo-4-hexulose reductase and related proteins, extended (e) SDRs| Pseudomonas fluorescens MupV-like, extended (e) SDRs	RmlD substrate binding domain	MNYLVLGLGFVATHVAEFLSNYGNVTVTYRNLNPVKEIYMDLLKEKHVNIIKLDPLIDDIGKYIAQSDTIINLIGEISGSEEALRRANVEVPRLLSKTISEINPNATLIHLSGLPGVTGNNVKPETSHCEGINPITLFEKTKCEGERVLKNNAKFNLAILRPSLIYGKYGAHIQFITMYRFAKMGFVPSLGFRFSVISANALSRIIKNLSEAKPKFTYFYVTECEPIRIDVFFEIMAKTLGKGYIKVPIPKFLAKAYLPSDIRNLLKYDGTTFDCSKAKEFAGDLKFDEKEVEENAKFLQYLDKNRILIPT	153000000	146000000	147000000	168000000	236000000	231000000	226000000	235000000	183000000	195000000	183000000	173000000	163000000	174000000	158000000	172000000	-0.598	0.259	-0.339	0.121	-0.477	-0.138	8.12e-07	0.00199	0.00017	0.111	7e-06
480	NZ_CP029289.2	WP_110269519	DFR85_RS18220	36830974	455101	455397	297	-1			nucleotidyltransferase domain-containing protein				0	Unknown	K07076	NT_KNTase_like| Polbeta| NTP_transf_2| COG1669| COG2413	Polbeta	Nucleotidyltransferase (NT) domain of Staphylococcus aureus kanamycin nucleotidyltransferase, and similar proteins| Polymerase beta, Nucleotidyltransferase| Nucleotidyltransferase domain| Predicted nucleotidyltransferase [General function prediction only]| Predicted nucleotidyltransferase [General function prediction only]	Polymerase beta, Nucleotidyltransferase	MRFEDFINEIIKYYNGKVSIALFGSRARGDFWESSDYDIMIFLDKVKDSAEEASKLYAMKRGFSADILVLTTDKLEDPIIRKMLEYKKVLYDGLKIFK	NA	NA	NA	NA	NA	NA	NA	NA	NA	NA	NA	NA	NA	NA	NA	NA	-	-	-	-	-	-	NA	NA	NA	NA	NA
481	NZ_CP029289.2	WP_110269520	DFR85_RS18225	36830975	455432	455806	375	1			HEPN domain-containing protein				0	Cytoplasmic	NA	HEPN| HEPN| HEPN	HEPN	HEPN domain| Higher Eukarytoes and Prokaryotes Nucleotide-binding domain| HEPN domain [Function unknown]	HEPN domain	MVEKFWFEKSKEFLEIAKKLLNDGYFWYACFSSQQSVEFALKGILVKYKGSFPFTHDLGEIMEKIENELSINVPENIMHNCDFLTPHYTMSRYSQFTEYNKRKAEECISSAMEILEWLKKNFSI	0	0	0	0	0	0	0	0	0	0	0	0	0	0	0	0	-	-	-	-	-	-	NA	NA	NA	NA	NA
482	NZ_CP029289.2	WP_110269521	DFR85_RS18230	36830976	455842	457149	1308	1			APC family permease				12	Cytoplasmic membrane	K03294	PotE| AA_permease| 2A0303| AnsP| LysP	AA_permease_2	Amino acid transporter [Amino acid transport and metabolism]| Amino acid permease| cationic amino acid transport permease| L-asparagine transporter and related permeases [Amino acid transport and metabolism]| Amino acid permease [Amino acid transport and metabolism]	Amino acid permease	MEEVSFAQAIAVGLGAIIGAGIFVLSGTAISLAGSLSLIAFLFIGLMSVLIATQLGELSTIFPHAKGSTYSYAFEAFGYELGFLTGIMVYFSFSTSIAAVADGFGAYIVSILGLGKSIAVIFSIILIIILTILNIVGIQKAAEADFFLVLIKLSILSIFILAAFIIAFGHFSISHFYSSPNQIGILPFFSSSIAIFFAYTGFQVITSFSDRVKGGPNNAAKAVVVSVLISMIFYILVAFSLILLVPASRFKINADPLSFALDYAHAPSWLHIIVDIGGMIATTSASLAMILLSGRTLYQIGKDMNFPSFIIKYNQSKDVAPIATIISSFIAIVSLFAGNVYIVASISNFGLIFSFLISSLAVFHFRRKKIIGTYKVPFYPYSVILTIIMLMLLLVGFPR…	0	0	0	0	0	0	0	0	0	0	0	0	0	0	0	0	-	-	-	-	-	-	NA	NA	NA	NA	NA
483	NZ_CP029289.2	WP_110269522	DFR85_RS18235	36830977	457268	458131	864	-1		PorB1	3-methyl-2-oxobutanoate dehydrogenase subunit beta	Pyruvate ferredoxin oxidoreductase beta subunit PorB1	Pyruvate oxidation	C metabolism	0	Unknown	K00170	PRK11864| PRK11865| TPP_PFOR_porB_like| PorB| TPP_PFOR	TPP_enzyme_C	3-methyl-2-oxobutanoate dehydrogenase subunit beta| pyruvate synthase subunit beta| Thiamine pyrophosphate (TPP family), PFOR porB-like subfamily, TPP-binding module| Pyruvate:ferredoxin oxidoreductase or related 2-oxoacid:ferredoxin oxidoreductase, beta subunit [Energy production and conversion]| Thiamine pyrophosphate (TPP family), Pyruvate ferredoxin/flavodoxin oxidoreductase (PFOR) subfamily,…	Thiamine pyrophosphate enzyme, C-terminal TPP binding domain	MKFLRGNAACPGCPIPKELDALLEVTGKKTVLVVPASCTTVIMGDTTGMPSTVPVVHSAFAASPAIASGISASLRSKGEKDYSVVVWAGDGGTGDIGFASLSGAAERNEDIIYVCYDNEAYMNTGIQRSGLTPYGAWTTTTPSGKREFKKPLPMIVAEHNVPYVATASVAYIFDYQNKVKKAKEIKGFRYIHLLSPCPPGWRYDSSLTIEIAKLAVETGIWPLYEIENGEFRLTSISKVLIDKDKRKPVESYIKYQGRFAKLSAEDIKKLQDYVDEMWEQIKGLIKK	52500000	32200000	29700000	26500000	0	0	0	0	865000000	1400000000	1510000000	1380000000	0	0	0	0	-0.0616	5.21	5.15	-1.17	-1.23	-6.38	0.877	4.71e-09	3.24e-09	0.00683	0.00352
484	NZ_CP029289.2	WP_110269523	DFR85_RS18240	36830978	458128	459285	1158	-1		PorA1	pyruvate ferredoxin oxidoreductase	Pyruvate ferredoxin oxidoreductase alpha subunit PorA1	Pyruvate oxidation	C metabolism	0	Cytoplasmic	K00169	vorA| PorA| porA| porA| POR_N	POR_N| PFOR_II	2-ketoisovalerate ferredoxin oxidoreductase subunit alpha| Pyruvate:ferredoxin oxidoreductase or related 2-oxoacid:ferredoxin oxidoreductase, alpha subunit [Energy production and conversion]| pyruvate ferredoxin oxidoreductase subunit alpha| 2-oxoacid:ferredoxin oxidoreductase subunit alpha| Pyruvate flavodoxin/ferredoxin oxidoreductase, thiamine diP-bdg	Pyruvate flavodoxin/ferredoxin oxidoreductase, thiamine diP-bdg| Pyruvate:ferredoxin oxidoreductase core domain II	MQVVRGKVLALVGNHAVAYAVKQAKPQVLAVYPITPQTTMLEKLSEYVDKGELKAEMIKVESEHSAMASIYGAAVSGSRVFTATSSQGLLYMTEMIYWVGGQRAPIVAAIATRAIASPWSIWDDHQDFVSKRDAIWIQMMAENVQDAYDMTLQAFKISEDKRVVLPVMMGFDGFILTHTMERVETLPDNVVDSFIPPRQFNLIDFDNPLGVGPIATPDKYIEFRYKAMQAMERSKNVIKEVAKEYEDISGRNQYGLTECYMCDDAEFLLIAMGAWVGDIRVAVNRMRNEGKKVGLLKIRVFRPFPKEEVNDILKGRKGALVFDRAYSFGSGGVLGIETRANAYGLDTPIYNVIAGLGGKDVRPMEIQKITEDMIEGKLENERWLL	65800000	40800000	45200000	38700000	0	0	0	0	1080000000	1530000000	1790000000	1510000000	18500000	132000000	0	0	0.445	4.96	5.41	-0.405	0.0392	-5.37	0.449	9.26e-07	2.36e-07	0.523	0.953
485	NZ_CP029289.2	WP_110269524	DFR85_RS18245	36830979	459287	459544	258	-1		PorD1	4Fe-4S binding protein	Pyruvate ferredoxin oxidoreductase delta subunit PorD1	Pyruvate oxidation	C metabolism	0	Cytoplasmic	K00171	PorD_KorD| PorD| porD| vorD| PRK14028	Fer4_21	2-oxoacid:acceptor oxidoreductase, delta subunit, pyruvate/2-ketoisovalerate family| Pyruvate:ferredoxin oxidoreductase or related 2-oxoacid:ferredoxin oxidoreductase, delta subunit [Energy production and conversion]| pyruvate ferredoxin oxidoreductase subunit delta| 3-methyl-2-oxobutanoate dehydrogenase subunit delta| pyruvate ferredoxin oxidoreductase subunit gamma/delta	4Fe-4S dicluster domain	MSDEFPLASPKKGSAGLTGYWRVIRPVIDFSKCTRCRLCILYCVENTIDQENNLYPRIDYDYCKGCGVCAQVCPTKAINMIPEVK	0	0	0	0	0	0	0	0	139000000	219000000	210000000	199000000	0	0	0	0	0.0486	2.76	2.81	-0.127	-0.0789	-2.89	0.923	3.99e-05	2.47e-05	0.815	0.883
486	NZ_CP029289.2	WP_110269525	DFR85_RS18250	36830980	459537	460085	549	-1		PorC1	2-oxoacid:acceptor oxidoreductase family protein	Pyruvate ferredoxin oxidoreductase gamma subunit PorC1	Pyruvate oxidation	C metabolism	0	Unknown	K00172	PorC_KorC| PRK08534| PRK14029| PorG| POR	POR	2-oxoacid:acceptor oxidoreductase, gamma subunit, pyruvate/2-ketoisovalerate family| pyruvate ferredoxin oxidoreductase subunit gamma| pyruvate/ketoisovalerate ferredoxin oxidoreductase subunit gamma| Pyruvate:ferredoxin oxidoreductase or related 2-oxoacid:ferredoxin oxidoreductase, gamma subunit [Energy production and conversion]| Pyruvate ferredoxin/flavodoxin oxidoreductase	Pyruvate ferredoxin/flavodoxin oxidoreductase	MLMLEISLKGRGGQGVVTAGELLVSAAIKEGIYGQSIPFYGGERRGAPVTSEVRVSKEPIFMHRRVYNPDIIAIFDPSLINLENMLEGIKNTGIVVINSSNPKKIWKNTYVLDATKIATQLGLVIAGWAVVNTAMVGAIAKITDILNRDEVEEAAEEEFEGKLSELNAEAVKLGFNEVKKLE	92800000	52900000	82500000	41000000	0	0	0	0	1320000000	2040000000	2350000000	2070000000	0	0	0	1230000000	1.07	4.9	5.96	0.605	1.67	-4.29	0.35	0.000539	7.28e-05	0.629	0.146
487	NZ_CP029289.2	WP_110269526	DFR85_RS18255	36830981	460943	461419	477	1		SixA	phosphohistidine phosphatase SixA				0	Cytoplasmic	K08296	SixA| HP_PGM_like| sixA| HP| PhoE	His_Phos_1	Phosphohistidine phosphatase SixA [Signal transduction mechanisms]| Histidine phosphatase domain found in phosphoglycerate mutases and related proteins, mostly phosphatases| phosphohistidine phosphatase SixA| Histidine phosphatase domain found in a functionally diverse set of proteins, mostly phosphatases| Broad specificity phosphatase PhoE [Carbohydrate transport and metabolism]	Histidine phosphatase superfamily (branch 1)	MISLIIVRHGEAEPKVDSIEDKERKLIKKGIKQMRRVAGFIDEMDYNFDRILTSTYIRAYQSAEAILDELGEDEKKIETINELDPDKDPSEFINKIKESDNTSMLVVGHEPFLSQLIRNLTGGNIEIKKGGLAVVDYNPVDGKGVLKMLITQKIMKLI	3830000000	3870000000	3620000000	3700000000	2680000000	2220000000	2090000000	2720000000	3000000000	3120000000	3230000000	3210000000	2890000000	3070000000	2820000000	2960000000	0.638	-0.258	0.38	-0.356	0.283	-0.0975	6.95e-06	0.0126	0.000705	0.00183	0.0062
488	NZ_CP029289.2	WP_110269527	DFR85_RS18260	36830982	461420	462658	1239	1			Ppx/GppA family phosphatase				0	Cytoplasmic	K01524	GppA| Ppx-GppA| PRK10854| PRK11031	Ppx-GppA	Exopolyphosphatase/pppGpp-phosphohydrolase [Nucleotide transport and metabolism, Signal transduction mechanisms, Inorganic ion transport and metabolism]| Ppx/GppA phosphatase family| exopolyphosphatase| guanosine-5'-triphosphate,3'-diphosphate diphosphatase	Ppx/GppA phosphatase family	MLSAVIDTGYNSTRLCIYDVFPNKTFRLLGSSKFFLRIGEGIEEGSSISENKIKDLENTFRLFRNLLDKKNVNNIKVVGTSAFRYATNGLDVAKKITDIIGSQMIILSGEEEGKMAALGVIDTLPIDSGVIFDLGGGSLEVIYFESREIKEVYHFRLGALKLSREYKSEGELRKKIRNELSILKPIKGTLIGSGGNIRALGKMDQKLSAYPLKSVHGYIIKTSEISKYSKVLMNLDPEERSSLPGISKDRAYTIHTASVVIEELANILGASSITISAYGMREGVLIQDKIDDIQKNWLDTISREFLIDPPWEIYNSFDNPFMKLSSFIATIMKEAGFLDPYEACFRFLKYSTIPGFEDNDVLISSLLCKGASGKLKKKYFKLIKNNYNKKDFLKMAKEV…	260000000	236000000	267000000	240000000	140000000	131000000	130000000	109000000	195000000	200000000	206000000	194000000	152000000	140000000	140000000	169000000	0.98	-0.334	0.646	-0.741	0.239	-0.408	1.38e-07	0.00335	8.18e-06	4.84e-06	0.0215
489	NZ_CP029289.2	WP_110269528	DFR85_RS18265	36830983	462655	463293	639	1		Tmk1	dTMP kinase				0	Cytoplasmic	K00943	Tmk| DTMP_kinase| tmk| TMPK| Thymidylate_kin	Thymidylate_kin	Thymidylate kinase [Nucleotide transport and metabolism]| dTMP kinase| thymidylate kinase| Thymidine monophosphate kinase (TMPK), also known as thymidylate kinase, catalyzes the phosphorylation of thymidine monophosphate (TMP) to thymidine diphosphate (TDP) utilizing ATP as its preferred phophoryl donor| Thymidylate kinase	Thymidylate kinase	MKGSLIAFEGIDGSGKSSQTVLLRDWLLEKRDTFLTEWNSSEWIHGIIKEAKKKNILTPITFSLIHATDFADRYEKYILPMLKTGFAVIADRYVYTAYARDSVRGVNIDWVKKLYSFARKPDITFYIRVTPEVALDRIKKSRRQIKPTEAGSDVFPGLKPEDGFLKYQSAVLEVYDKIADENNFFIIDGTLSPREIQKIIREKVMEIWKEEK	123000000	124000000	106000000	117000000	156000000	139000000	145000000	150000000	118000000	108000000	126000000	107000000	70400000	81300000	71000000	101000000	-0.33	-0.0347	-0.364	-0.551	-0.881	-0.516	0.0135	0.799	0.00726	0.000552	4.04e-06
[truncated: 2,644 more rows]
[truncated: 1 more columns]

## Sheet: DRAM annotations
	fasta	scaffold	gene_position	start_position	end_position	strandedness	rank	kegg_id	kegg_path	kegg_hit	kegg_RBH	kegg_identity	kegg_bitScore	kegg_eVal	peptidase_id	peptidase_family	peptidase_hit	peptidase_RBH	peptidase_identity	peptidase_bitScore	peptidase_eVal	pfam_hits	cazy_hits	vogdb_id	vogdb_categories	vogdb_hit	heme_regulatory_motif_count
Acidianus_brierleyi_NZ_CP029289.2_1	Acidianus_brierleyi	NZ_CP029289.2	1	119	649	-1	C	NA	NA	abri:DFR85_00005 hypothetical protein	FALSE	0.93	325	1.389e-99													0
Acidianus_brierleyi_NZ_CP029289.2_2	Acidianus_brierleyi	NZ_CP029289.2	2	668	1069	-1	C	NA	NA	abri:DFR85_00010 hypothetical protein	FALSE	0.88	242	1.517e-71													0
[truncated: 3,261 more rows]

## Sheet: Proteomics raw result
Protein	Protein ID	Entry Name	Gene	Protein Length	Coverage	Organism	Protein Existence	Description	Protein Probability	Top Peptide Probability	Combined Total Peptides	Combined Spectral Count	Combined Unique Spectral Count	Combined Total Spectral Count	HF1ET20220531_P22_0525_E1_PokL_PL01 Spectral Count	HF1ET20220531_P22_0525_E1_PokL_PL02 Spectral Count	HF1ET20220531_P22_0525_E1_PokL_PL03 Spectral Count	HF1ET20220531_P22_0525_E1_PokL_PL04 Spectral Count	HF1ET20220531_P22_0525_E1_PokL_PL05 Spectral Count	HF1ET20220531_P22_0525_E1_PokL_PL06 Spectral Count	HF1ET20220531_P22_0525_E1_PokL_PL07 Spectral Count	HF1ET20220531_P22_0525_E1_PokL_PL08 Spectral Count	HF1ET20220531_P22_0525_E1_PokL_PL09 Spectral Count	HF1ET20220531_P22_0525_E1_PokL_PL10 Spectral Count	HF1ET20220531_P22_0525_E1_PokL_PL11 Spectral Count	HF1ET20220531_P22_0525_E1_PokL_PL12 Spectral Count	HF1ET20220531_P22_0525_E1_PokL_PL13 Spectral Count	HF1ET20220531_P22_0525_E1_PokL_PL14 Spectral Count	HF1ET20220531_P22_0525_E1_PokL_PL15 Spectral Count	HF1ET20220531_P22_0525_E1_PokL_PL16 Spectral Count	HF1ET20220531_P22_0525_E1_PokL_PL01 Unique Spectral Count	HF1ET20220531_P22_0525_E1_PokL_PL02 Unique Spectral Count	HF1ET20220531_P22_0525_E1_PokL_PL03 Unique Spectral Count	HF1ET20220531_P22_0525_E1_PokL_PL04 Unique Spectral Count	HF1ET20220531_P22_0525_E1_PokL_PL05 Unique Spectral Count	HF1ET20220531_P22_0525_E1_PokL_PL06 Unique Spectral Count	HF1ET20220531_P22_0525_E1_PokL_PL07 Unique Spectral Count	HF1ET20220531_P22_0525_E1_PokL_PL08 Unique Spectral Count	HF1ET20220531_P22_0525_E1_PokL_PL09 Unique Spectral Count	HF1ET20220531_P22_0525_E1_PokL_PL10 Unique Spectral Count	HF1ET20220531_P22_0525_E1_PokL_PL11 Unique Spectral Count	HF1ET20220531_P22_0525_E1_PokL_PL12 Unique Spectral Count	HF1ET20220531_P22_0525_E1_PokL_PL13 Unique Spectral Count	HF1ET20220531_P22_0525_E1_PokL_PL14 Unique Spectral Count	HF1ET20220531_P22_0525_E1_PokL_PL15 Unique Spectral Count	HF1ET20220531_P22_0525_E1_PokL_PL16 Unique Spectral Count	HF1ET20220531_P22_0525_E1_PokL_PL01 Total Spectral Count	HF1ET20220531_P22_0525_E1_PokL_PL02 Total Spectral Count	HF1ET20220531_P22_0525_E1_PokL_PL03 Total Spectral Count
[truncated: 2,038 more rows]
[truncated: 110 more columns]

[truncated: 1 more sheets: Activity staining proteomics]
