# Supplementary material for: Trace gas oxidation sustains energy needs of a thermophilic archaeon at suboptimal temperatures
Source: Nat Commun. 2024 Apr 15;15:3219. doi: 10.1038/s41467-024-47324-2 (PMC11018855; doi:10.1038/s41467-024-47324-2)
Supplement: Supplementary file 9 — Supplementary Dataset 6 [file 41467_2024_47324_MOESM9_ESM.zip]

Archive with 4 entries (4 files):
- Supplementary Dataset 5/Group_1g.pdb
- Supplementary Dataset 5/Group_2e.pdb
- Supplementary Dataset 5/SUL1.pdb
- Supplementary Dataset 5/SUL2.pdb
