# Supplementary material for: Trace gas oxidation sustains energy needs of a thermophilic archaeon at suboptimal temperatures
Source: Nat Commun. 2024 Apr 15;15:3219. doi: 10.1038/s41467-024-47324-2 (PMC11018855; doi:10.1038/s41467-024-47324-2)
Supplement: Supplementary file 9 — Supplementary Dataset 6 [file 41467_2024_47324_MOESM9_ESM.zip › Supplementary Dataset 5/Group_1g.pdb]

ATOM      1  N   MET A   1      41.425  15.550 -11.191  1.00 40.23           N  
ATOM      2  CA  MET A   1      41.992  14.208 -11.485  1.00 40.23           C  
ATOM      3  C   MET A   1      40.866  13.313 -11.982  1.00 40.23           C  
ATOM      4  O   MET A   1      39.860  13.245 -11.290  1.00 40.23           O  
ATOM      5  CB  MET A   1      42.587  13.559 -10.220  1.00 40.23           C  
ATOM      6  CG  MET A   1      43.777  14.310  -9.614  1.00 40.23           C  
ATOM      7  SD  MET A   1      44.229  13.658  -7.988  1.00 40.23           S  
ATOM      8  CE  MET A   1      45.582  14.779  -7.539  1.00 40.23           C  
ATOM      9  N   SER A   2      40.979  12.633 -13.130  1.00 43.92           N  
ATOM     10  CA  SER A   2      39.929  11.690 -13.556  1.00 43.92           C  
ATOM     11  C   SER A   2      40.080  10.356 -12.817  1.00 43.92           C  
ATOM     12  O   SER A   2      40.719   9.430 -13.324  1.00 43.92           O  
ATOM     13  CB  SER A   2      39.907  11.509 -15.083  1.00 43.92           C  
ATOM     14  OG  SER A   2      41.115  10.937 -15.543  1.00 43.92           O  
ATOM     15  N   PHE A   3      39.501  10.249 -11.619  1.00 45.86           N  
ATOM     16  CA  PHE A   3      39.346   8.967 -10.929  1.00 45.86           C  
ATOM     17  C   PHE A   3      38.334   8.099 -11.689  1.00 45.86           C  
ATOM     18  O   PHE A   3      37.158   8.030 -11.347  1.00 45.86           O  
ATOM     19  CB  PHE A   3      38.978   9.177  -9.448  1.00 45.86           C  
ATOM     20  CG  PHE A   3      40.173   9.469  -8.559  1.00 45.86           C  
ATOM     21  CD1 PHE A   3      40.956   8.404  -8.070  1.00 45.86           C  
ATOM     22  CD2 PHE A   3      40.507  10.793  -8.216  1.00 45.86           C  
ATOM     23  CE1 PHE A   3      42.069   8.660  -7.250  1.00 45.86           C  
ATOM     24  CE2 PHE A   3      41.619  11.048  -7.393  1.00 45.86           C  
ATOM     25  CZ  PHE A   3      42.402   9.983  -6.912  1.00 45.86           C  
ATOM     26  N   LYS A   4      38.802   7.423 -12.747  1.00 50.98           N  
ATOM     27  CA  LYS A   4      38.055   6.371 -13.452  1.00 50.98           C  
ATOM     28  C   LYS A   4      37.987   5.119 -12.579  1.00 50.98           C  
ATOM     29  O   LYS A   4      38.656   4.121 -12.840  1.00 50.98           O  
ATOM     30  CB  LYS A   4      38.648   6.075 -14.842  1.00 50.98           C  
ATOM     31  CG  LYS A   4      38.335   7.174 -15.865  1.00 50.98           C  
ATOM     32  CD  LYS A   4      38.710   6.715 -17.283  1.00 50.98           C  
ATOM     33  CE  LYS A   4      38.299   7.785 -18.301  1.00 50.98           C  
ATOM     34  NZ  LYS A   4      38.566   7.358 -19.698  1.00 50.98           N1+
ATOM     35  N   ILE A   5      37.184   5.200 -11.526  1.00 54.83           N  
ATOM     36  CA  ILE A   5      36.795   4.060 -10.704  1.00 54.83           C  
ATOM     37  C   ILE A   5      36.119   3.053 -11.653  1.00 54.83           C  
ATOM     38  O   ILE A   5      35.168   3.400 -12.353  1.00 54.83           O  
ATOM     39  CB  ILE A   5      35.876   4.544  -9.555  1.00 54.83           C  
ATOM     40  CG1 ILE A   5      36.548   5.632  -8.678  1.00 54.83           C  
ATOM     41  CG2 ILE A   5      35.503   3.346  -8.680  1.00 54.83           C  
ATOM     42  CD1 ILE A   5      35.603   6.292  -7.665  1.00 54.83           C  
ATOM     43  N   SER A   6      36.652   1.830 -11.764  1.00 61.26           N  
ATOM     44  CA  SER A   6      36.136   0.848 -12.734  1.00 61.26           C  
ATOM     45  C   SER A   6      34.685   0.483 -12.406  1.00 61.26           C  
ATOM     46  O   SER A   6      34.302   0.570 -11.246  1.00 61.26           O  
ATOM     47  CB  SER A   6      37.024  -0.406 -12.775  1.00 61.26           C  
ATOM     48  OG  SER A   6      36.653  -1.365 -11.800  1.00 61.26           O  
ATOM     49  N   ARG A   7      33.869  -0.034 -13.343  1.00 53.59           N  
ATOM     50  CA  ARG A   7      32.505  -0.488 -12.977  1.00 53.59           C  
ATOM     51  C   ARG A   7      32.518  -1.528 -11.847  1.00 53.59           C  
ATOM     52  O   ARG A   7      31.545  -1.611 -11.114  1.00 53.59           O  
ATOM     53  CB  ARG A   7      31.696  -0.974 -14.201  1.00 53.59           C  
ATOM     54  CG  ARG A   7      30.238  -1.323 -13.818  1.00 53.59           C  
ATOM     55  CD  ARG A   7      29.325  -1.624 -15.013  1.00 53.59           C  
ATOM     56  NE  ARG A   7      27.952  -1.939 -14.557  1.00 53.59           N  
ATOM     57  CZ  ARG A   7      26.873  -2.093 -15.308  1.00 53.59           C  
ATOM     58  NH1 ARG A   7      26.919  -2.033 -16.610  1.00 53.59           N1+
ATOM     59  NH2 ARG A   7      25.710  -2.303 -14.760  1.00 53.59           N  
ATOM     60  N   ARG A   8      33.606  -2.288 -11.658  1.00 58.89           N  
ATOM     61  CA  ARG A   8      33.742  -3.247 -10.550  1.00 58.89           C  
ATOM     62  C   ARG A   8      34.197  -2.600  -9.244  1.00 58.89           C  
ATOM     63  O   ARG A   8      33.831  -3.098  -8.189  1.00 58.89           O  
ATOM     64  CB  ARG A   8      34.689  -4.380 -10.962  1.00 58.89           C  
ATOM     65  CG  ARG A   8      34.376  -5.664 -10.181  1.00 58.89           C  
ATOM     66  CD  ARG A   8      35.338  -6.782 -10.593  1.00 58.89           C  
ATOM     67  NE  ARG A   8      34.802  -8.111 -10.245  1.00 58.89           N  
ATOM     68  CZ  ARG A   8      35.434  -9.265 -10.363  1.00 58.89           C  
ATOM     69  NH1 ARG A   8      36.693  -9.332 -10.696  1.00 58.89           N1+
ATOM     70  NH2 ARG A   8      34.803 -10.385 -10.148  1.00 58.89           N  
ATOM     71  N   ASP A   9      34.951  -1.508  -9.304  1.00 59.72           N  
ATOM     72  CA  ASP A   9      35.384  -0.757  -8.121  1.00 59.72           C  
ATOM     73  C   ASP A   9      34.365   0.314  -7.717  1.00 59.72           C  
ATOM     74  O   ASP A   9      34.287   0.643  -6.544  1.00 59.72           O  
ATOM     75  CB  ASP A   9      36.798  -0.207  -8.316  1.00 59.72           C  
ATOM     76  CG  ASP A   9      37.758  -1.353  -8.642  1.00 59.72           C  
ATOM     77  OD1 ASP A   9      38.271  -1.328  -9.786  1.00 59.72           O  
ATOM     78  OD2 ASP A   9      37.863  -2.309  -7.831  1.00 59.72           O1-
ATOM     79  N   PHE A  10      33.515   0.760  -8.647  1.00 51.91           N  
ATOM     80  CA  PHE A  10      32.303   1.539  -8.409  1.00 51.91           C  
ATOM     81  C   PHE A  10      31.212   0.615  -7.888  1.00 51.91           C  
ATOM     82  O   PHE A  10      30.643   0.903  -6.855  1.00 51.91           O  
ATOM     83  CB  PHE A  10      31.844   2.259  -9.684  1.00 51.91           C  
ATOM     84  CG  PHE A  10      30.502   2.955  -9.515  1.00 51.91           C  
ATOM     85  CD1 PHE A  10      29.309   2.296  -9.880  1.00 51.91           C  
ATOM     86  CD2 PHE A  10      30.437   4.233  -8.928  1.00 51.91           C  
ATOM     87  CE1 PHE A  10      28.063   2.912  -9.659  1.00 51.91           C  
ATOM     88  CE2 PHE A  10      29.191   4.849  -8.712  1.00 51.91           C  
ATOM     89  CZ  PHE A  10      28.005   4.189  -9.076  1.00 51.91           C  
ATOM     90  N   LEU A  11      30.997  -0.563  -8.493  1.00 51.59           N  
ATOM     91  CA  LEU A  11      30.149  -1.575  -7.862  1.00 51.59           C  
ATOM     92  C   LEU A  11      30.730  -2.074  -6.539  1.00 51.59           C  
ATOM     93  O   LEU A  11      29.953  -2.554  -5.740  1.00 51.59           O  
ATOM     94  CB  LEU A  11      29.829  -2.758  -8.791  1.00 51.59           C  
ATOM     95  CG  LEU A  11      28.760  -2.460  -9.859  1.00 51.59           C  
ATOM     96  CD1 LEU A  11      28.674  -3.648 -10.822  1.00 51.59           C  
ATOM     97  CD2 LEU A  11      27.368  -2.253  -9.257  1.00 51.59           C  
ATOM     98  N   LYS A  12      32.028  -1.947  -6.231  1.00 54.31           N  
ATOM     99  CA  LYS A  12      32.505  -2.100  -4.844  1.00 54.31           C  
ATOM    100  C   LYS A  12      32.157  -0.871  -4.021  1.00 54.31           C  
ATOM    101  O   LYS A  12      31.445  -1.022  -3.047  1.00 54.31           O  
ATOM    102  CB  LYS A  12      33.995  -2.408  -4.764  1.00 54.31           C  
ATOM    103  CG  LYS A  12      34.300  -3.888  -5.027  1.00 54.31           C  
ATOM    104  CD  LYS A  12      35.817  -4.006  -5.151  1.00 54.31           C  
ATOM    105  CE  LYS A  12      36.295  -5.437  -5.366  1.00 54.31           C  
ATOM    106  NZ  LYS A  12      37.766  -5.407  -5.548  1.00 54.31           N1+
ATOM    107  N   LEU A  13      32.503   0.338  -4.448  1.00 52.08           N  
ATOM    108  CA  LEU A  13      32.037   1.614  -3.883  1.00 52.08           C  
ATOM    109  C   LEU A  13      30.517   1.874  -4.109  1.00 52.08           C  
ATOM    110  O   LEU A  13      30.103   3.025  -4.166  1.00 52.08           O  
ATOM    111  CB  LEU A  13      32.951   2.751  -4.403  1.00 52.08           C  
ATOM    112  CG  LEU A  13      34.389   2.719  -3.841  1.00 52.08           C  
ATOM    113  CD1 LEU A  13      35.350   3.504  -4.734  1.00 52.08           C  
ATOM    114  CD2 LEU A  13      34.453   3.336  -2.442  1.00 52.08           C  
ATOM    115  N   ALA A  14      29.702   0.803  -4.198  1.00 49.37           N  
ATOM    116  CA  ALA A  14      28.232   0.765  -4.238  1.00 49.37           C  
ATOM    117  C   ALA A  14      27.614  -0.585  -3.751  1.00 49.37           C  
ATOM    118  O   ALA A  14      26.457  -0.593  -3.350  1.00 49.37           O  
ATOM    119  CB  ALA A  14      27.757   1.095  -5.659  1.00 49.37           C  
ATOM    120  N   LEU A  15      28.341  -1.724  -3.732  1.00 49.08           N  
ATOM    121  CA  LEU A  15      27.958  -2.999  -3.060  1.00 49.08           C  
ATOM    122  C   LEU A  15      28.663  -3.163  -1.737  1.00 49.08           C  
ATOM    123  O   LEU A  15      28.019  -3.268  -0.697  1.00 49.08           O  
ATOM    124  CB  LEU A  15      28.307  -4.288  -3.829  1.00 49.08           C  
ATOM    125  CG  LEU A  15      27.236  -4.743  -4.812  1.00 49.08           C  
ATOM    126  CD1 LEU A  15      27.855  -5.762  -5.770  1.00 49.08           C  
ATOM    127  CD2 LEU A  15      26.093  -5.427  -4.054  1.00 49.08           C  
ATOM    128  N   THR A  16      30.000  -3.126  -1.781  1.00 49.68           N  
ATOM    129  CA  THR A  16      30.713  -2.767  -0.572  1.00 49.68           C  
ATOM    130  C   THR A  16      30.079  -1.467  -0.098  1.00 49.68           C  
ATOM    131  O   THR A  16      29.634  -1.500   1.021  1.00 49.68           O  
ATOM    132  CB  THR A  16      32.244  -2.668  -0.690  1.00 49.68           C  
ATOM    133  CG2 THR A  16      32.916  -3.286   0.535  1.00 49.68           C  
ATOM    134  OG1 THR A  16      32.778  -3.396  -1.777  1.00 49.68           O  
ATOM    135  N   ALA A  17      29.805  -0.444  -0.929  1.00 44.39           N  
ATOM    136  CA  ALA A  17      29.018   0.746  -0.551  1.00 44.39           C  
ATOM    137  C   ALA A  17      27.479   0.658  -0.589  1.00 44.39           C  
ATOM    138  O   ALA A  17      26.795   1.670  -0.688  1.00 44.39           O  
ATOM    139  CB  ALA A  17      29.603   2.054  -1.089  1.00 44.39           C  
ATOM    140  N   THR A  18      26.925  -0.541  -0.412  1.00 43.83           N  
ATOM    141  CA  THR A  18      25.637  -0.725   0.281  1.00 43.83           C  
ATOM    142  C   THR A  18      25.814  -1.396   1.659  1.00 43.83           C  
ATOM    143  O   THR A  18      24.845  -1.558   2.393  1.00 43.83           O  
ATOM    144  CB  THR A  18      24.541  -1.387  -0.578  1.00 43.83           C  
ATOM    145  CG2 THR A  18      23.656  -0.341  -1.253  1.00 43.83           C  
ATOM    146  OG1 THR A  18      25.066  -2.164  -1.619  1.00 43.83           O  
ATOM    147  N   MET A  19      27.059  -1.713   2.051  1.00 44.09           N  
ATOM    148  CA  MET A  19      27.503  -2.144   3.391  1.00 44.09           C  
ATOM    149  C   MET A  19      28.321  -1.027   4.076  1.00 44.09           C  
ATOM    150  O   MET A  19      27.834  -0.383   4.997  1.00 44.09           O  
ATOM    151  CB  MET A  19      28.305  -3.454   3.283  1.00 44.09           C  
ATOM    152  CG  MET A  19      27.491  -4.594   2.668  1.00 44.09           C  
ATOM    153  SD  MET A  19      28.415  -6.147   2.523  1.00 44.09           S  
ATOM    154  CE  MET A  19      27.021  -7.267   2.239  1.00 44.09           C  
ATOM    155  N   LEU A  20      29.447  -0.641   3.470  1.00 41.03           N  
ATOM    156  CA  LEU A  20      29.918   0.741   3.284  1.00 41.03           C  
ATOM    157  C   LEU A  20      28.814   1.675   2.685  1.00 41.03           C  
ATOM    158  O   LEU A  20      29.143   2.620   1.989  1.00 41.03           O  
ATOM    159  CB  LEU A  20      31.205   0.739   2.385  1.00 41.03           C  
ATOM    160  CG  LEU A  20      32.453  -0.080   2.777  1.00 41.03           C  
ATOM    161  CD1 LEU A  20      33.637   0.336   1.892  1.00 41.03           C  
ATOM    162  CD2 LEU A  20      32.912  -0.071   4.233  1.00 41.03           C  
ATOM    163  N   ALA A  21      27.500   1.439   2.857  1.00 36.28           N  
ATOM    164  CA  ALA A  21      26.471   2.478   2.634  1.00 36.28           C  
ATOM    165  C   ALA A  21      26.683   3.665   3.584  1.00 36.28           C  
ATOM    166  O   ALA A  21      26.204   4.770   3.346  1.00 36.28           O  
ATOM    167  CB  ALA A  21      25.072   1.919   2.916  1.00 36.28           C  
ATOM    168  N   ALA A  22      27.425   3.404   4.657  1.00 38.92           N  
ATOM    169  CA  ALA A  22      28.190   4.375   5.395  1.00 38.92           C  
ATOM    170  C   ALA A  22      29.646   4.406   4.863  1.00 38.92           C  
ATOM    171  O   ALA A  22      30.504   3.973   5.625  1.00 38.92           O  
ATOM    172  CB  ALA A  22      28.060   3.957   6.873  1.00 38.92           C  
ATOM    173  N   PRO A  23      29.917   4.835   3.593  1.00 43.55           N  
ATOM    174  CA  PRO A  23      31.136   4.684   2.771  1.00 43.55           C  
ATOM    175  C   PRO A  23      32.319   3.920   3.375  1.00 43.55           C  
ATOM    176  O   PRO A  23      32.176   2.879   3.989  1.00 43.55           O  
ATOM    177  CB  PRO A  23      31.409   6.105   2.284  1.00 43.55           C  
ATOM    178  CG  PRO A  23      29.995   6.527   1.884  1.00 43.55           C  
ATOM    179  CD  PRO A  23      29.071   5.741   2.824  1.00 43.55           C  
ATOM    180  N   GLU A  24      33.534   4.422   3.275  1.00 50.46           N  
ATOM    181  CA  GLU A  24      34.179   4.550   4.575  1.00 50.46           C  
ATOM    182  C   GLU A  24      33.604   5.873   5.073  1.00 50.46           C  
ATOM    183  O   GLU A  24      34.138   6.902   4.677  1.00 50.46           O  
ATOM    184  CB  GLU A  24      35.700   4.526   4.397  1.00 50.46           C  
ATOM    185  CG  GLU A  24      36.207   3.153   3.934  1.00 50.46           C  
ATOM    186  CD  GLU A  24      37.729   3.166   3.774  1.00 50.46           C  
ATOM    187  OE1 GLU A  24      38.433   2.471   4.539  1.00 50.46           O  
ATOM    188  OE2 GLU A  24      38.275   3.937   2.946  1.00 50.46           O1-
ATOM    189  N   TRP A  25      32.448   5.902   5.763  1.00 50.10           N  
ATOM    190  CA  TRP A  25      31.827   7.185   6.147  1.00 50.10           C  
ATOM    191  C   TRP A  25      32.854   7.933   6.983  1.00 50.10           C  
ATOM    192  O   TRP A  25      33.166   9.061   6.660  1.00 50.10           O  
ATOM    193  CB  TRP A  25      30.467   7.086   6.879  1.00 50.10           C  
ATOM    194  CG  TRP A  25      29.194   7.593   6.214  1.00 50.10           C  
ATOM    195  CD1 TRP A  25      27.960   7.335   6.709  1.00 50.10           C  
ATOM    196  CD2 TRP A  25      28.942   8.477   5.056  1.00 50.10           C  
ATOM    197  CE2 TRP A  25      27.531   8.522   4.813  1.00 50.10           C  
ATOM    198  CE3 TRP A  25      29.727   9.279   4.194  1.00 50.10           C  
ATOM    199  NE1 TRP A  25      26.985   7.830   5.867  1.00 50.10           N  
ATOM    200  CZ2 TRP A  25      26.958   9.198   3.724  1.00 50.10           C  
ATOM    201  CZ3 TRP A  25      29.166   9.986   3.110  1.00 50.10           C  
ATOM    202  CH2 TRP A  25      27.787   9.923   2.854  1.00 50.10           C  
ATOM    203  N   ASP A  26      33.567   7.256   7.873  1.00 54.69           N  
ATOM    204  CA  ASP A  26      34.702   7.815   8.614  1.00 54.69           C  
ATOM    205  C   ASP A  26      35.815   8.430   7.726  1.00 54.69           C  
ATOM    206  O   ASP A  26      36.498   9.349   8.167  1.00 54.69           O  
ATOM    207  CB  ASP A  26      35.277   6.715   9.516  1.00 54.69           C  
ATOM    208  CG  ASP A  26      34.191   5.941  10.274  1.00 54.69           C  
ATOM    209  OD1 ASP A  26      34.285   4.695  10.261  1.00 54.69           O  
ATOM    210  OD2 ASP A  26      33.239   6.589  10.759  1.00 54.69           O1-
ATOM    211  N   LYS A  27      35.986   8.013   6.454  1.00 55.65           N  
ATOM    212  CA  LYS A  27      36.865   8.684   5.462  1.00 55.65           C  
ATOM    213  C   LYS A  27      36.147   9.614   4.475  1.00 55.65           C  
ATOM    214  O   LYS A  27      36.815  10.430   3.849  1.00 55.65           O  
ATOM    215  CB  LYS A  27      37.683   7.695   4.619  1.00 55.65           C  
ATOM    216  CG  LYS A  27      38.696   6.806   5.358  1.00 55.65           C  
ATOM    217  CD  LYS A  27      39.871   6.530   4.402  1.00 55.65           C  
ATOM    218  CE  LYS A  27      40.869   5.485   4.910  1.00 55.65           C  
ATOM    219  NZ  LYS A  27      40.465   4.116   4.522  1.00 55.65           N1+
ATOM    220  N   ALA A  28      34.837   9.507   4.281  1.00 55.49           N  
ATOM    221  CA  ALA A  28      34.059  10.345   3.367  1.00 55.49           C  
ATOM    222  C   ALA A  28      33.420  11.526   4.113  1.00 55.49           C  
ATOM    223  O   ALA A  28      33.600  12.650   3.671  1.00 55.49           O  
ATOM    224  CB  ALA A  28      33.071   9.469   2.595  1.00 55.49           C  
ATOM    225  N   ILE A  29      32.842  11.297   5.297  1.00 54.01           N  
ATOM    226  CA  ILE A  29      32.754  12.262   6.407  1.00 54.01           C  
ATOM    227  C   ILE A  29      34.165  12.705   6.821  1.00 54.01           C  
ATOM    228  O   ILE A  29      34.353  13.877   7.087  1.00 54.01           O  
ATOM    229  CB  ILE A  29      31.993  11.709   7.648  1.00 54.01           C  
ATOM    230  CG1 ILE A  29      30.618  11.115   7.262  1.00 54.01           C  
ATOM    231  CG2 ILE A  29      31.818  12.813   8.710  1.00 54.01           C  
ATOM    232  CD1 ILE A  29      29.844  10.478   8.425  1.00 54.01           C  
ATOM    233  N   GLY A  30      35.189  11.843   6.798  1.00 55.91           N  
ATOM    234  CA  GLY A  30      36.578  12.272   7.047  1.00 55.91           C  
ATOM    235  C   GLY A  30      37.071  13.331   6.051  1.00 55.91           C  
ATOM    236  O   GLY A  30      37.511  14.404   6.449  1.00 55.91           O  
ATOM    237  N   LYS A  31      36.920  13.076   4.745  1.00 57.58           N  
ATOM    238  CA  LYS A  31      37.201  14.045   3.672  1.00 57.58           C  
ATOM    239  C   LYS A  31      36.235  15.222   3.649  1.00 57.58           C  
ATOM    240  O   LYS A  31      36.658  16.308   3.271  1.00 57.58           O  
ATOM    241  CB  LYS A  31      37.174  13.365   2.302  1.00 57.58           C  
ATOM    242  CG  LYS A  31      38.506  12.681   1.984  1.00 57.58           C  
ATOM    243  CD  LYS A  31      38.457  12.192   0.537  1.00 57.58           C  
ATOM    244  CE  LYS A  31      39.818  11.637   0.127  1.00 57.58           C  
ATOM    245  NZ  LYS A  31      39.837  11.374  -1.330  1.00 57.58           N1+
ATOM    246  N   ALA A  32      34.979  15.017   4.050  1.00 57.22           N  
ATOM    247  CA  ALA A  32      34.037  16.094   4.312  1.00 57.22           C  
ATOM    248  C   ALA A  32      34.656  17.014   5.358  1.00 57.22           C  
ATOM    249  O   ALA A  32      35.029  18.124   5.030  1.00 57.22           O  
ATOM    250  CB  ALA A  32      32.681  15.541   4.783  1.00 57.22           C  
ATOM    251  N   VAL A  33      34.890  16.515   6.568  1.00 55.65           N  
ATOM    252  CA  VAL A  33      35.515  17.222   7.685  1.00 55.65           C  
ATOM    253  C   VAL A  33      36.863  17.842   7.307  1.00 55.65           C  
ATOM    254  O   VAL A  33      37.156  18.905   7.835  1.00 55.65           O  
ATOM    255  CB  VAL A  33      35.616  16.270   8.899  1.00 55.65           C  
ATOM    256  CG1 VAL A  33      36.526  16.776  10.023  1.00 55.65           C  
ATOM    257  CG2 VAL A  33      34.224  16.047   9.512  1.00 55.65           C  
ATOM    258  N   ASP A  34      37.652  17.263   6.394  1.00 57.11           N  
ATOM    259  CA  ASP A  34      38.925  17.836   5.916  1.00 57.11           C  
ATOM    260  C   ASP A  34      38.807  18.919   4.825  1.00 57.11           C  
ATOM    261  O   ASP A  34      39.655  19.806   4.791  1.00 57.11           O  
ATOM    262  CB  ASP A  34      39.886  16.729   5.448  1.00 57.11           C  
ATOM    263  CG  ASP A  34      40.681  16.046   6.569  1.00 57.11           C  
ATOM    264  OD1 ASP A  34      41.366  15.049   6.252  1.00 57.11           O  
ATOM    265  OD2 ASP A  34      40.657  16.530   7.729  1.00 57.11           O1-
ATOM    266  N   MET A  35      37.797  18.897   3.948  1.00 55.71           N  
ATOM    267  CA  MET A  35      37.561  20.003   2.998  1.00 55.71           C  
ATOM    268  C   MET A  35      36.670  21.082   3.592  1.00 55.71           C  
ATOM    269  O   MET A  35      36.978  22.267   3.509  1.00 55.71           O  
ATOM    270  CB  MET A  35      36.941  19.504   1.693  1.00 55.71           C  
ATOM    271  CG  MET A  35      38.021  18.886   0.801  1.00 55.71           C  
ATOM    272  SD  MET A  35      37.623  18.740  -0.964  1.00 55.71           S  
ATOM    273  CE  MET A  35      37.195  20.458  -1.380  1.00 55.71           C  
ATOM    274  N   ILE A  36      35.608  20.656   4.269  1.00 54.82           N  
ATOM    275  CA  ILE A  36      34.794  21.518   5.103  1.00 54.82           C  
ATOM    276  C   ILE A  36      35.697  22.240   6.116  1.00 54.82           C  
ATOM    277  O   ILE A  36      35.465  23.423   6.293  1.00 54.82           O  
ATOM    278  CB  ILE A  36      33.632  20.735   5.755  1.00 54.82           C  
ATOM    279  CG1 ILE A  36      32.675  20.063   4.734  1.00 54.82           C  
ATOM    280  CG2 ILE A  36      32.814  21.724   6.571  1.00 54.82           C  
ATOM    281  CD1 ILE A  36      31.686  19.070   5.366  1.00 54.82           C  
ATOM    282  N   LYS A  37      36.778  21.625   6.651  1.00 56.73           N  
ATOM    283  CA  LYS A  37      37.786  22.244   7.559  1.00 56.73           C  
ATOM    284  C   LYS A  37      38.290  23.635   7.166  1.00 56.73           C  
ATOM    285  O   LYS A  37      38.705  24.387   8.046  1.00 56.73           O  
ATOM    286  CB  LYS A  37      39.003  21.329   7.780  1.00 56.73           C  
ATOM    287  CG  LYS A  37      39.074  20.839   9.239  1.00 56.73           C  
ATOM    288  CD  LYS A  37      40.131  19.735   9.401  1.00 56.73           C  
ATOM    289  CE  LYS A  37      39.657  18.672  10.395  1.00 56.73           C  
ATOM    290  NZ  LYS A  37      40.414  17.411  10.220  1.00 56.73           N1+
ATOM    291  N   ASN A  38      38.285  23.971   5.878  1.00 60.73           N  
ATOM    292  CA  ASN A  38      38.716  25.281   5.383  1.00 60.73           C  
ATOM    293  C   ASN A  38      37.638  26.374   5.564  1.00 60.73           C  
ATOM    294  O   ASN A  38      37.943  27.565   5.547  1.00 60.73           O  
ATOM    295  CB  ASN A  38      39.108  25.108   3.915  1.00 60.73           C  
ATOM    296  CG  ASN A  38      40.255  24.143   3.682  1.00 60.73           C  
ATOM    297  ND2 ASN A  38      40.286  23.563   2.508  1.00 60.73           N  
ATOM    298  OD1 ASN A  38      41.119  23.900   4.514  1.00 60.73           O  
ATOM    299  N   GLY A  39      36.383  25.983   5.807  1.00 57.05           N  
ATOM    300  CA  GLY A  39      35.240  26.876   5.993  1.00 57.05           C  
ATOM    301  C   GLY A  39      34.653  27.416   4.691  1.00 57.05           C  
ATOM    302  O   GLY A  39      34.105  28.520   4.718  1.00 57.05           O  
ATOM    303  N   ASP A  40      34.797  26.653   3.599  1.00 68.29           N  
ATOM    304  CA  ASP A  40      34.554  27.056   2.203  1.00 68.29           C  
ATOM    305  C   ASP A  40      33.069  27.092   1.780  1.00 68.29           C  
ATOM    306  O   ASP A  40      32.774  27.505   0.662  1.00 68.29           O  
ATOM    307  CB  ASP A  40      35.336  26.112   1.257  1.00 68.29           C  
ATOM    308  CG  ASP A  40      36.867  26.212   1.343  1.00 68.29           C  
ATOM    309  OD1 ASP A  40      37.537  25.200   1.021  1.00 68.29           O  
ATOM    310  OD2 ASP A  40      37.373  27.286   1.730  1.00 68.29           O1-
ATOM    311  N   VAL A  41      32.123  26.658   2.627  1.00 84.81           N  
ATOM    312  CA  VAL A  41      30.676  26.684   2.324  1.00 84.81           C  
ATOM    313  C   VAL A  41      29.887  27.196   3.527  1.00 84.81           C  
ATOM    314  O   VAL A  41      29.963  26.632   4.622  1.00 84.81           O  
ATOM    315  CB  VAL A  41      30.136  25.304   1.882  1.00 84.81           C  
ATOM    316  CG1 VAL A  41      28.659  25.390   1.460  1.00 84.81           C  
ATOM    317  CG2 VAL A  41      30.905  24.716   0.690  1.00 84.81           C  
ATOM    318  N   ASN A  42      29.092  28.244   3.303  1.00 90.88           N  
ATOM    319  CA  ASN A  42      28.169  28.794   4.293  1.00 90.88           C  
ATOM    320  C   ASN A  42      26.735  28.252   4.099  1.00 90.88           C  
ATOM    321  O   ASN A  42      26.351  27.813   3.012  1.00 90.88           O  
ATOM    322  CB  ASN A  42      28.240  30.330   4.256  1.00 90.88           C  
ATOM    323  CG  ASN A  42      29.616  30.882   4.592  1.00 90.88           C  
ATOM    324  ND2 ASN A  42      30.354  31.325   3.603  1.00 90.88           N  
ATOM    325  OD1 ASN A  42      30.062  30.920   5.729  1.00 90.88           O  
ATOM    326  N   ILE A  43      25.924  28.313   5.153  1.00 93.84           N  
ATOM    327  CA  ILE A  43      24.484  28.026   5.149  1.00 93.84           C  
ATOM    328  C   ILE A  43      23.735  29.272   5.612  1.00 93.84           C  
ATOM    329  O   ILE A  43      24.070  29.869   6.637  1.00 93.84           O  
ATOM    330  CB  ILE A  43      24.148  26.796   6.025  1.00 93.84           C  
ATOM    331  CG1 ILE A  43      24.688  25.520   5.344  1.00 93.84           C  
ATOM    332  CG2 ILE A  43      22.629  26.682   6.292  1.00 93.84           C  
ATOM    333  CD1 ILE A  43      24.499  24.255   6.185  1.00 93.84           C  
ATOM    334  N   VAL A  44      22.683  29.613   4.874  1.00 95.54           N  
ATOM    335  CA  VAL A  44      21.731  30.677   5.204  1.00 95.54           C  
ATOM    336  C   VAL A  44      20.364  30.018   5.329  1.00 95.54           C  
ATOM    337  O   VAL A  44      19.823  29.555   4.328  1.00 95.54           O  
ATOM    338  CB  VAL A  44      21.767  31.761   4.108  1.00 95.54           C  
ATOM    339  CG1 VAL A  44      20.734  32.870   4.343  1.00 95.54           C  
ATOM    340  CG2 VAL A  44      23.160  32.404   4.039  1.00 95.54           C  
ATOM    341  N   TRP A  45      19.837  29.913   6.549  1.00 96.06           N  
ATOM    342  CA  TRP A  45      18.535  29.308   6.834  1.00 96.06           C  
ATOM    343  C   TRP A  45      17.499  30.416   7.022  1.00 96.06           C  
ATOM    344  O   TRP A  45      17.524  31.135   8.020  1.00 96.06           O  
ATOM    345  CB  TRP A  45      18.663  28.384   8.052  1.00 96.06           C  
ATOM    346  CG  TRP A  45      17.482  27.505   8.340  1.00 96.06           C  
ATOM    347  CD1 TRP A  45      16.272  27.931   8.770  1.00 96.06           C  
ATOM    348  CD2 TRP A  45      17.407  26.044   8.341  1.00 96.06           C  
ATOM    349  CE2 TRP A  45      16.103  25.660   8.773  1.00 96.06           C  
ATOM    350  CE3 TRP A  45      18.322  25.002   8.066  1.00 96.06           C  
ATOM    351  NE1 TRP A  45      15.453  26.847   9.018  1.00 96.06           N  
ATOM    352  CZ2 TRP A  45      15.726  24.320   8.924  1.00 96.06           C  
ATOM    353  CZ3 TRP A  45      17.951  23.649   8.207  1.00 96.06           C  
ATOM    354  CH2 TRP A  45      16.655  23.308   8.640  1.00 96.06           C  
ATOM    355  N   PHE A  46      16.622  30.586   6.034  1.00 95.93           N  
ATOM    356  CA  PHE A  46      15.612  31.638   6.012  1.00 95.93           C  
ATOM    357  C   PHE A  46      14.218  31.064   6.291  1.00 95.93           C  
ATOM    358  O   PHE A  46      13.747  30.163   5.593  1.00 95.93           O  
ATOM    359  CB  PHE A  46      15.683  32.401   4.684  1.00 95.93           C  
ATOM    360  CG  PHE A  46      14.798  33.630   4.677  1.00 95.93           C  
ATOM    361  CD1 PHE A  46      13.476  33.548   4.200  1.00 95.93           C  
ATOM    362  CD2 PHE A  46      15.275  34.839   5.219  1.00 95.93           C  
ATOM    363  CE1 PHE A  46      12.631  34.670   4.274  1.00 95.93           C  
ATOM    364  CE2 PHE A  46      14.428  35.958   5.299  1.00 95.93           C  
ATOM    365  CZ  PHE A  46      13.105  35.869   4.834  1.00 95.93           C  
ATOM    366  N   GLU A  47      13.558  31.613   7.308  1.00 95.32           N  
ATOM    367  CA  GLU A  47      12.237  31.197   7.778  1.00 95.32           C  
ATOM    368  C   GLU A  47      11.172  32.189   7.282  1.00 95.32           C  
ATOM    369  O   GLU A  47      11.133  33.345   7.690  1.00 95.32           O  
ATOM    370  CB  GLU A  47      12.295  31.034   9.315  1.00 95.32           C  
ATOM    371  CG  GLU A  47      12.985  29.695   9.666  1.00 95.32           C  
ATOM    372  CD  GLU A  47      13.782  29.629  10.982  1.00 95.32           C  
ATOM    373  OE1 GLU A  47      14.039  28.474  11.400  1.00 95.32           O  
ATOM    374  OE2 GLU A  47      14.273  30.672  11.464  1.00 95.32           O1-
ATOM    375  N   ALA A  48      10.317  31.737   6.363  1.00 93.67           N  
ATOM    376  CA  ALA A  48       9.220  32.490   5.761  1.00 93.67           C  
ATOM    377  C   ALA A  48       7.919  32.322   6.578  1.00 93.67           C  
ATOM    378  O   ALA A  48       7.950  32.498   7.798  1.00 93.67           O  
ATOM    379  CB  ALA A  48       9.131  32.096   4.280  1.00 93.67           C  
ATOM    380  N   GLN A  49       6.778  31.964   5.960  1.00 93.70           N  
ATOM    381  CA  GLN A  49       5.570  31.542   6.695  1.00 93.70           C  
ATOM    382  C   GLN A  49       5.778  30.144   7.298  1.00 93.70           C  
ATOM    383  O   GLN A  49       5.210  29.140   6.854  1.00 93.70           O  
ATOM    384  CB  GLN A  49       4.300  31.600   5.835  1.00 93.70           C  
ATOM    385  CG  GLN A  49       3.839  33.018   5.476  1.00 93.70           C  
ATOM    386  CD  GLN A  49       2.549  32.945   4.667  1.00 93.70           C  
ATOM    387  NE2 GLN A  49       1.433  33.422   5.175  1.00 93.70           N  
ATOM    388  OE1 GLN A  49       2.514  32.397   3.575  1.00 93.70           O  
ATOM    389  N   ALA A  50       6.691  30.065   8.259  1.00 91.25           N  
ATOM    390  CA  ALA A  50       7.131  28.842   8.897  1.00 91.25           C  
ATOM    391  C   ALA A  50       6.162  28.404  10.006  1.00 91.25           C  
ATOM    392  O   ALA A  50       5.277  29.136  10.449  1.00 91.25           O  
ATOM    393  CB  ALA A  50       8.566  29.064   9.397  1.00 91.25           C  
ATOM    394  N   CYS A  51       6.357  27.176  10.476  1.00 91.70           N  
ATOM    395  CA  CYS A  51       5.962  26.777  11.827  1.00 91.70           C  
ATOM    396  C   CYS A  51       7.193  26.443  12.688  1.00 91.70           C  
ATOM    397  O   CYS A  51       7.029  26.019  13.823  1.00 91.70           O  
ATOM    398  CB  CYS A  51       4.944  25.625  11.752  1.00 91.70           C  
ATOM    399  SG  CYS A  51       5.630  24.178  10.884  1.00 91.70           S  
ATOM    400  N   GLU A  52       8.407  26.563  12.134  1.00 89.99           N  
ATOM    401  CA  GLU A  52       9.671  26.045  12.689  1.00 89.99           C  
ATOM    402  C   GLU A  52       9.658  24.543  12.990  1.00 89.99           C  
ATOM    403  O   GLU A  52      10.503  24.021  13.713  1.00 89.99           O  
ATOM    404  CB  GLU A  52      10.148  26.901  13.863  1.00 89.99           C  
ATOM    405  CG  GLU A  52      10.675  28.227  13.321  1.00 89.99           C  
ATOM    406  CD  GLU A  52      10.891  29.200  14.467  1.00 89.99           C  
ATOM    407  OE1 GLU A  52      10.332  30.308  14.362  1.00 89.99           O  
ATOM    408  OE2 GLU A  52      11.544  28.811  15.464  1.00 89.99           O1-
ATOM    409  N   GLY A  53       8.724  23.798  12.396  1.00 90.27           N  
ATOM    410  CA  GLY A  53       8.695  22.348  12.506  1.00 90.27           C  
ATOM    411  C   GLY A  53       9.919  21.693  11.866  1.00 90.27           C  
ATOM    412  O   GLY A  53      10.308  20.616  12.306  1.00 90.27           O  
ATOM    413  N   ASN A  54      10.545  22.305  10.853  1.00 94.54           N  
ATOM    414  CA  ASN A  54      11.706  21.730  10.164  1.00 94.54           C  
ATOM    415  C   ASN A  54      13.013  22.111  10.871  1.00 94.54           C  
ATOM    416  O   ASN A  54      13.843  21.226  11.072  1.00 94.54           O  
ATOM    417  CB  ASN A  54      11.684  22.040   8.659  1.00 94.54           C  
ATOM    418  CG  ASN A  54      10.325  21.784   8.041  1.00 94.54           C  
ATOM    419  ND2 ASN A  54       9.450  22.758   8.017  1.00 94.54           N  
ATOM    420  OD1 ASN A  54      10.002  20.680   7.631  1.00 94.54           O  
ATOM    421  N   THR A  55      13.130  23.338  11.382  1.00 92.43           N  
ATOM    422  CA  THR A  55      14.111  23.737  12.403  1.00 92.43           C  
ATOM    423  C   THR A  55      14.057  22.816  13.622  1.00 92.43           C  
ATOM    424  O   THR A  55      15.055  22.201  14.007  1.00 92.43           O  
ATOM    425  CB  THR A  55      13.865  25.205  12.788  1.00 92.43           C  
ATOM    426  CG2 THR A  55      14.524  25.646  14.091  1.00 92.43           C  
ATOM    427  OG1 THR A  55      14.426  25.952  11.748  1.00 92.43           O  
ATOM    428  N   THR A  56      12.859  22.597  14.164  1.00 90.80           N  
ATOM    429  CA  THR A  56      12.632  21.655  15.263  1.00 90.80           C  
ATOM    430  C   THR A  56      12.981  20.229  14.840  1.00 90.80           C  
ATOM    431  O   THR A  56      13.534  19.476  15.640  1.00 90.80           O  
ATOM    432  CB  THR A  56      11.188  21.741  15.784  1.00 90.80           C  
ATOM    433  CG2 THR A  56      10.961  20.890  17.029  1.00 90.80           C  
ATOM    434  OG1 THR A  56      10.928  23.053  16.199  1.00 90.80           O  
ATOM    435  N   ALA A  57      12.727  19.824  13.593  1.00 91.52           N  
ATOM    436  CA  ALA A  57      13.043  18.480  13.126  1.00 91.52           C  
ATOM    437  C   ALA A  57      14.529  18.243  12.825  1.00 91.52           C  
ATOM    438  O   ALA A  57      14.976  17.119  13.029  1.00 91.52           O  
ATOM    439  CB  ALA A  57      12.187  18.122  11.916  1.00 91.52           C  
ATOM    440  N   ILE A  58      15.319  19.221  12.371  1.00 90.23           N  
ATOM    441  CA  ILE A  58      16.749  18.991  12.104  1.00 90.23           C  
ATOM    442  C   ILE A  58      17.539  18.789  13.404  1.00 90.23           C  
ATOM    443  O   ILE A  58      18.404  17.918  13.445  1.00 90.23           O  
ATOM    444  CB  ILE A  58      17.350  20.044  11.146  1.00 90.23           C  
ATOM    445  CG1 ILE A  58      18.774  19.613  10.724  1.00 90.23           C  
ATOM    446  CG2 ILE A  58      17.314  21.451  11.746  1.00 90.23           C  
ATOM    447  CD1 ILE A  58      19.463  20.544   9.721  1.00 90.23           C  
ATOM    448  N   ILE A  59      17.191  19.465  14.506  1.00 87.63           N  
ATOM    449  CA  ILE A  59      17.897  19.310  15.796  1.00 87.63           C  
ATOM    450  C   ILE A  59      17.700  17.941  16.481  1.00 87.63           C  
ATOM    451  O   ILE A  59      18.432  17.620  17.409  1.00 87.63           O  
ATOM    452  CB  ILE A  59      17.632  20.504  16.741  1.00 87.63           C  
ATOM    453  CG1 ILE A  59      16.143  20.624  17.120  1.00 87.63           C  
ATOM    454  CG2 ILE A  59      18.167  21.800  16.103  1.00 87.63           C  
ATOM    455  CD1 ILE A  59      15.842  21.762  18.100  1.00 87.63           C  
ATOM    456  N   GLN A  60      16.788  17.090  15.995  1.00 85.86           N  
ATOM    457  CA  GLN A  60      16.666  15.665  16.381  1.00 85.86           C  
ATOM    458  C   GLN A  60      17.321  14.699  15.366  1.00 85.86           C  
ATOM    459  O   GLN A  60      17.100  13.485  15.424  1.00 85.86           O  
ATOM    460  CB  GLN A  60      15.195  15.301  16.668  1.00 85.86           C  
ATOM    461  CG  GLN A  60      14.349  15.568  15.420  1.00 85.86           C  
ATOM    462  CD  GLN A  60      12.908  15.098  15.427  1.00 85.86           C  
ATOM    463  NE2 GLN A  60      12.300  15.062  14.264  1.00 85.86           N  
ATOM    464  OE1 GLN A  60      12.281  14.829  16.436  1.00 85.86           O  
ATOM    465  N   ALA A  61      18.104  15.210  14.407  1.00 87.38           N  
ATOM    466  CA  ALA A  61      18.966  14.369  13.583  1.00 87.38           C  
ATOM    467  C   ALA A  61      19.929  13.572  14.481  1.00 87.38           C  
ATOM    468  O   ALA A  61      20.392  14.055  15.514  1.00 87.38           O  
ATOM    469  CB  ALA A  61      19.705  15.217  12.542  1.00 87.38           C  
ATOM    470  N   THR A  62      20.193  12.331  14.089  1.00 85.31           N  
ATOM    471  CA  THR A  62      20.872  11.300  14.891  1.00 85.31           C  
ATOM    472  C   THR A  62      21.991  10.595  14.129  1.00 85.31           C  
ATOM    473  O   THR A  62      22.904  10.076  14.761  1.00 85.31           O  
ATOM    474  CB  THR A  62      19.864  10.258  15.424  1.00 85.31           C  
ATOM    475  CG2 THR A  62      19.320  10.675  16.788  1.00 85.31           C  
ATOM    476  OG1 THR A  62      18.724  10.136  14.588  1.00 85.31           O  
ATOM    477  N   ASP A  63      21.956  10.600  12.793  1.00 80.37           N  
ATOM    478  CA  ASP A  63      22.954   9.935  11.947  1.00 80.37           C  
ATOM    479  C   ASP A  63      23.216  10.725  10.639  1.00 80.37           C  
ATOM    480  O   ASP A  63      22.626  10.411   9.588  1.00 80.37           O  
ATOM    481  CB  ASP A  63      22.501   8.488  11.700  1.00 80.37           C  
ATOM    482  CG  ASP A  63      23.513   7.689  10.875  1.00 80.37           C  
ATOM    483  OD1 ASP A  63      23.053   6.763  10.169  1.00 80.37           O  
ATOM    484  OD2 ASP A  63      24.707   8.048  10.871  1.00 80.37           O1-
ATOM    485  N   PRO A  64      24.069  11.773  10.690  1.00 81.40           N  
ATOM    486  CA  PRO A  64      24.718  12.338  11.885  1.00 81.40           C  
ATOM    487  C   PRO A  64      23.797  13.282  12.683  1.00 81.40           C  
ATOM    488  O   PRO A  64      22.777  13.756  12.182  1.00 81.40           O  
ATOM    489  CB  PRO A  64      25.933  13.095  11.339  1.00 81.40           C  
ATOM    490  CG  PRO A  64      25.412  13.629  10.005  1.00 81.40           C  
ATOM    491  CD  PRO A  64      24.511  12.498   9.507  1.00 81.40           C  
ATOM    492  N   THR A  65      24.178  13.602  13.921  1.00 81.24           N  
ATOM    493  CA  THR A  65      23.552  14.685  14.705  1.00 81.24           C  
ATOM    494  C   THR A  65      23.973  16.074  14.210  1.00 81.24           C  
ATOM    495  O   THR A  65      25.082  16.249  13.703  1.00 81.24           O  
ATOM    496  CB  THR A  65      23.869  14.585  16.209  1.00 81.24           C  
ATOM    497  CG2 THR A  65      23.402  13.307  16.900  1.00 81.24           C  
ATOM    498  OG1 THR A  65      25.256  14.647  16.408  1.00 81.24           O  
ATOM    499  N   VAL A  66      23.139  17.098  14.448  1.00 79.42           N  
ATOM    500  CA  VAL A  66      23.537  18.519  14.286  1.00 79.42           C  
ATOM    501  C   VAL A  66      24.808  18.823  15.085  1.00 79.42           C  
ATOM    502  O   VAL A  66      25.716  19.473  14.580  1.00 79.42           O  
ATOM    503  CB  VAL A  66      22.392  19.464  14.716  1.00 79.42           C  
ATOM    504  CG1 VAL A  66      22.795  20.941  14.769  1.00 79.42           C  
ATOM    505  CG2 VAL A  66      21.231  19.373  13.726  1.00 79.42           C  
ATOM    506  N   VAL A  67      24.910  18.264  16.294  1.00 75.86           N  
ATOM    507  CA  VAL A  67      26.082  18.337  17.181  1.00 75.86           C  
ATOM    508  C   VAL A  67      27.359  17.855  16.474  1.00 75.86           C  
ATOM    509  O   VAL A  67      28.376  18.537  16.518  1.00 75.86           O  
ATOM    510  CB  VAL A  67      25.789  17.508  18.456  1.00 75.86           C  
ATOM    511  CG1 VAL A  67      26.931  17.397  19.472  1.00 75.86           C  
ATOM    512  CG2 VAL A  67      24.574  18.066  19.211  1.00 75.86           C  
ATOM    513  N   GLN A  68      27.323  16.719  15.773  1.00 76.46           N  
ATOM    514  CA  GLN A  68      28.488  16.179  15.053  1.00 76.46           C  
ATOM    515  C   GLN A  68      28.844  16.962  13.780  1.00 76.46           C  
ATOM    516  O   GLN A  68      30.007  16.959  13.385  1.00 76.46           O  
ATOM    517  CB  GLN A  68      28.229  14.709  14.699  1.00 76.46           C  
ATOM    518  CG  GLN A  68      28.347  13.783  15.921  1.00 76.46           C  
ATOM    519  CD  GLN A  68      27.599  12.472  15.709  1.00 76.46           C  
ATOM    520  NE2 GLN A  68      28.202  11.331  15.954  1.00 76.46           N  
ATOM    521  OE1 GLN A  68      26.435  12.457  15.337  1.00 76.46           O  
ATOM    522  N   VAL A  69      27.872  17.619  13.139  1.00 75.38           N  
ATOM    523  CA  VAL A  69      28.105  18.409  11.916  1.00 75.38           C  
ATOM    524  C   VAL A  69      28.581  19.830  12.233  1.00 75.38           C  
ATOM    525  O   VAL A  69      29.422  20.350  11.509  1.00 75.38           O  
ATOM    526  CB  VAL A  69      26.860  18.379  11.004  1.00 75.38           C  
ATOM    527  CG1 VAL A  69      27.010  19.240   9.743  1.00 75.38           C  
ATOM    528  CG2 VAL A  69      26.610  16.936  10.541  1.00 75.38           C  
ATOM    529  N   LEU A  70      28.109  20.442  13.326  1.00 68.59           N  
ATOM    530  CA  LEU A  70      28.476  21.812  13.713  1.00 68.59           C  
ATOM    531  C   LEU A  70      29.611  21.892  14.750  1.00 68.59           C  
ATOM    532  O   LEU A  70      30.291  22.913  14.811  1.00 68.59           O  
ATOM    533  CB  LEU A  70      27.225  22.574  14.191  1.00 68.59           C  
ATOM    534  CG  LEU A  70      26.050  22.628  13.194  1.00 68.59           C  
ATOM    535  CD1 LEU A  70      24.966  23.549  13.757  1.00 68.59           C  
ATOM    536  CD2 LEU A  70      26.439  23.140  11.806  1.00 68.59           C  
ATOM    537  N   PHE A  71      29.862  20.838  15.541  1.00 60.29           N  
ATOM    538  CA  PHE A  71      30.983  20.776  16.507  1.00 60.29           C  
ATOM    539  C   PHE A  71      32.044  19.761  16.104  1.00 60.29           C  
ATOM    540  O   PHE A  71      32.788  19.245  16.939  1.00 60.29           O  
ATOM    541  CB  PHE A  71      30.512  20.576  17.957  1.00 60.29           C  
ATOM    542  CG  PHE A  71      29.304  21.407  18.300  1.00 60.29           C  
ATOM    543  CD1 PHE A  71      29.229  22.736  17.858  1.00 60.29           C  
ATOM    544  CD2 PHE A  71      28.192  20.801  18.898  1.00 60.29           C  
ATOM    545  CE1 PHE A  71      27.997  23.389  17.857  1.00 60.29           C  
ATOM    546  CE2 PHE A  71      26.972  21.488  18.977  1.00 60.29           C  
ATOM    547  CZ  PHE A  71      26.865  22.767  18.410  1.00 60.29           C  
ATOM    548  N   GLY A  72      32.160  19.502  14.805  1.00 46.61           N  
ATOM    549  CA  GLY A  72      33.201  18.641  14.271  1.00 46.61           C  
ATOM    550  C   GLY A  72      34.635  19.173  14.435  1.00 46.61           C  
ATOM    551  O   GLY A  72      35.491  18.416  13.983  1.00 46.61           O  
ATOM    552  N   ALA A  73      34.821  20.447  14.919  1.00 47.47           N  
ATOM    553  CA  ALA A  73      35.897  21.530  15.259  1.00 47.47           C  
ATOM    554  C   ALA A  73      34.769  22.627  15.724  1.00 47.47           C  
ATOM    555  O   ALA A  73      33.806  22.861  15.000  1.00 47.47           O  
ATOM    556  CB  ALA A  73      38.468  22.154  13.701  1.00 47.47           C  
ATOM    557  N   SER A  74      34.833  23.334  16.874  1.00 39.96           N  
ATOM    558  CA  SER A  74      34.203  24.683  17.040  1.00 39.96           C  
ATOM    559  C   SER A  74      35.256  25.789  17.310  1.00 39.96           C  
ATOM    560  O   SER A  74      36.283  25.472  17.916  1.00 39.96           O  
ATOM    561  CB  SER A  74      33.117  24.647  18.118  1.00 39.96           C  
ATOM    562  OG  SER A  74      32.492  25.909  18.160  1.00 39.96           O  
ATOM    563  N   PRO A  75      35.113  27.032  16.773  1.00 45.58           N  
ATOM    564  CA  PRO A  75      34.803  28.147  17.695  1.00 45.58           C  
ATOM    565  C   PRO A  75      33.797  29.219  17.198  1.00 45.58           C  
ATOM    566  O   PRO A  75      33.235  29.923  18.028  1.00 45.58           O  
ATOM    567  CB  PRO A  75      36.156  28.805  17.970  1.00 45.58           C  
ATOM    568  CG  PRO A  75      36.812  28.773  16.596  1.00 45.58           C  
ATOM    569  CD  PRO A  75      36.216  27.525  15.937  1.00 45.58           C  
ATOM    570  N   LEU A  76      33.569  29.373  15.882  1.00 34.62           N  
ATOM    571  CA  LEU A  76      32.251  29.795  15.372  1.00 34.62           C  
ATOM    572  C   LEU A  76      31.520  28.487  15.067  1.00 34.62           C  
ATOM    573  O   LEU A  76      30.881  27.901  15.931  1.00 34.62           O  
ATOM    574  CB  LEU A  76      32.340  30.728  14.134  1.00 34.62           C  
ATOM    575  CG  LEU A  76      32.645  32.215  14.386  1.00 34.62           C  
ATOM    576  CD1 LEU A  76      32.717  32.939  13.035  1.00 34.62           C  
ATOM    577  CD2 LEU A  76      31.569  32.910  15.222  1.00 34.62           C  
ATOM    578  N   ILE A  77      31.789  27.960  13.873  1.00 36.84           N  
ATOM    579  CA  ILE A  77      31.737  26.544  13.520  1.00 36.84           C  
ATOM    580  C   ILE A  77      33.117  26.272  12.905  1.00 36.84           C  
ATOM    581  O   ILE A  77      33.565  27.002  12.016  1.00 36.84           O  
ATOM    582  CB  ILE A  77      30.526  26.271  12.603  1.00 36.84           C  
ATOM    583  CG1 ILE A  77      29.197  26.494  13.367  1.00 36.84           C  
ATOM    584  CG2 ILE A  77      30.558  24.840  12.044  1.00 36.84           C  
ATOM    585  CD1 ILE A  77      28.038  26.888  12.451  1.00 36.84           C  
ATOM    586  N   GLY A  78      33.869  25.358  13.515  1.00 42.91           N  
ATOM    587  CA  GLY A  78      35.335  25.333  13.491  1.00 42.91           C  
ATOM    588  C   GLY A  78      35.836  24.040  12.893  1.00 42.91           C  
ATOM    589  O   GLY A  78      35.717  23.831  11.698  1.00 42.91           O  
ATOM    590  N   PRO A  79      36.387  23.118  13.670  1.00 41.23           N  
ATOM    591  CA  PRO A  79      36.457  21.327  13.013  1.00 41.23           C  
ATOM    592  C   PRO A  79      35.129  21.020  12.227  1.00 41.23           C  
ATOM    593  O   PRO A  79      34.043  21.422  12.628  1.00 41.23           O  
ATOM    594  CB  PRO A  79      37.567  20.195  14.449  1.00 41.23           C  
ATOM    595  CG  PRO A  79      38.132  21.548  15.884  1.00 41.23           C  
ATOM    596  CD  PRO A  79      37.358  23.347  15.311  1.00 41.23           C  
ATOM    597  N   GLY A  80      35.166  20.502  10.995  1.00 45.95           N  
ATOM    598  CA  GLY A  80      33.932  20.280  10.206  1.00 45.95           C  
ATOM    599  C   GLY A  80      32.995  21.483   9.917  1.00 45.95           C  
ATOM    600  O   GLY A  80      31.904  21.239   9.427  1.00 45.95           O  
ATOM    601  N   SER A  81      33.390  22.730  10.209  1.00 56.48           N  
ATOM    602  CA  SER A  81      33.233  24.032   9.497  1.00 56.48           C  
ATOM    603  C   SER A  81      32.128  24.301   8.449  1.00 56.48           C  
ATOM    604  O   SER A  81      32.277  25.226   7.645  1.00 56.48           O  
ATOM    605  CB  SER A  81      34.576  24.560   8.970  1.00 56.48           C  
ATOM    606  OG  SER A  81      35.621  23.658   9.194  1.00 56.48           O  
ATOM    607  N   VAL A  82      30.993  23.602   8.447  1.00 73.53           N  
ATOM    608  CA  VAL A  82      29.813  24.064   7.701  1.00 73.53           C  
ATOM    609  C   VAL A  82      29.245  25.269   8.449  1.00 73.53           C  
ATOM    610  O   VAL A  82      28.538  25.115   9.442  1.00 73.53           O  
ATOM    611  CB  VAL A  82      28.735  22.980   7.519  1.00 73.53           C  
ATOM    612  CG1 VAL A  82      27.723  23.480   6.488  1.00 73.53           C  
ATOM    613  CG2 VAL A  82      29.277  21.648   7.001  1.00 73.53           C  
ATOM    614  N   LYS A  83      29.594  26.485   8.025  1.00 83.24           N  
ATOM    615  CA  LYS A  83      29.227  27.705   8.755  1.00 83.24           C  
ATOM    616  C   LYS A  83      27.761  28.048   8.523  1.00 83.24           C  
ATOM    617  O   LYS A  83      27.414  28.590   7.479  1.00 83.24           O  
ATOM    618  CB  LYS A  83      30.111  28.871   8.309  1.00 83.24           C  
ATOM    619  CG  LYS A  83      31.555  28.781   8.815  1.00 83.24           C  
ATOM    620  CD  LYS A  83      32.362  29.883   8.119  1.00 83.24           C  
ATOM    621  CE  LYS A  83      33.857  29.750   8.406  1.00 83.24           C  
ATOM    622  NZ  LYS A  83      34.637  30.357   7.296  1.00 83.24           N1+
ATOM    623  N   ILE A  84      26.907  27.819   9.514  1.00 88.68           N  
ATOM    624  CA  ILE A  84      25.597  28.473   9.554  1.00 88.68           C  
ATOM    625  C   ILE A  84      25.833  29.954   9.856  1.00 88.68           C  
ATOM    626  O   ILE A  84      26.289  30.306  10.940  1.00 88.68           O  
ATOM    627  CB  ILE A  84      24.636  27.798  10.551  1.00 88.68           C  
ATOM    628  CG1 ILE A  84      24.538  26.285  10.237  1.00 88.68           C  
ATOM    629  CG2 ILE A  84      23.273  28.506  10.449  1.00 88.68           C  
ATOM    630  CD1 ILE A  84      23.474  25.529  11.033  1.00 88.68           C  
ATOM    631  N   SER A  85      25.589  30.807   8.863  1.00 90.05           N  
ATOM    632  CA  SER A  85      25.783  32.258   8.962  1.00 90.05           C  
ATOM    633  C   SER A  85      24.540  32.967   9.492  1.00 90.05           C  
ATOM    634  O   SER A  85      24.667  33.958  10.200  1.00 90.05           O  
ATOM    635  CB  SER A  85      26.155  32.837   7.594  1.00 90.05           C  
ATOM    636  OG  SER A  85      27.244  32.124   7.042  1.00 90.05           O  
ATOM    637  N   PHE A  86      23.352  32.449   9.171  1.00 94.74           N  
ATOM    638  CA  PHE A  86      22.061  33.020   9.550  1.00 94.74           C  
ATOM    639  C   PHE A  86      21.053  31.896   9.820  1.00 94.74           C  
ATOM    640  O   PHE A  86      20.940  30.985   8.996  1.00 94.74           O  
ATOM    641  CB  PHE A  86      21.582  33.923   8.407  1.00 94.74           C  
ATOM    642  CG  PHE A  86      20.303  34.674   8.709  1.00 94.74           C  
ATOM    643  CD1 PHE A  86      19.057  34.130   8.343  1.00 94.74           C  
ATOM    644  CD2 PHE A  86      20.357  35.917   9.364  1.00 94.74           C  
ATOM    645  CE1 PHE A  86      17.871  34.824   8.638  1.00 94.74           C  
ATOM    646  CE2 PHE A  86      19.170  36.603   9.670  1.00 94.74           C  
ATOM    647  CZ  PHE A  86      17.927  36.057   9.311  1.00 94.74           C  
ATOM    648  N   TRP A  87      20.365  31.957  10.966  1.00 93.79           N  
ATOM    649  CA  TRP A  87      19.272  31.056  11.363  1.00 93.79           C  
ATOM    650  C   TRP A  87      18.522  31.657  12.575  1.00 93.79           C  
ATOM    651  O   TRP A  87      19.011  31.525  13.703  1.00 93.79           O  
ATOM    652  CB  TRP A  87      19.842  29.672  11.722  1.00 93.79           C  
ATOM    653  CG  TRP A  87      18.856  28.561  11.932  1.00 93.79           C  
ATOM    654  CD1 TRP A  87      17.504  28.631  11.860  1.00 93.79           C  
ATOM    655  CD2 TRP A  87      19.159  27.155  12.180  1.00 93.79           C  
ATOM    656  CE2 TRP A  87      17.943  26.415  12.196  1.00 93.79           C  
ATOM    657  CE3 TRP A  87      20.353  26.430  12.387  1.00 93.79           C  
ATOM    658  NE1 TRP A  87      16.968  27.371  12.019  1.00 93.79           N  
ATOM    659  CZ2 TRP A  87      17.923  25.025  12.376  1.00 93.79           C  
ATOM    660  CZ3 TRP A  87      20.347  25.034  12.563  1.00 93.79           C  
ATOM    661  CH2 TRP A  87      19.132  24.333  12.561  1.00 93.79           C  
ATOM    662  N   PRO A  88      17.379  32.344  12.377  1.00 93.30           N  
ATOM    663  CA  PRO A  88      16.697  33.123  13.417  1.00 93.30           C  
ATOM    664  C   PRO A  88      16.420  32.374  14.727  1.00 93.30           C  
ATOM    665  O   PRO A  88      16.660  32.928  15.802  1.00 93.30           O  
ATOM    666  CB  PRO A  88      15.399  33.619  12.775  1.00 93.30           C  
ATOM    667  CG  PRO A  88      15.778  33.756  11.303  1.00 93.30           C  
ATOM    668  CD  PRO A  88      16.776  32.620  11.081  1.00 93.30           C  
ATOM    669  N   SER A  89      16.004  31.107  14.677  1.00 90.06           N  
ATOM    670  CA  SER A  89      15.712  30.323  15.888  1.00 90.06           C  
ATOM    671  C   SER A  89      16.934  29.987  16.757  1.00 90.06           C  
ATOM    672  O   SER A  89      16.751  29.613  17.913  1.00 90.06           O  
ATOM    673  CB  SER A  89      15.022  29.012  15.518  1.00 90.06           C  
ATOM    674  OG  SER A  89      13.988  29.247  14.597  1.00 90.06           O  
ATOM    675  N   LEU A  90      18.173  30.090  16.249  1.00 89.00           N  
ATOM    676  CA  LEU A  90      19.387  29.656  16.971  1.00 89.00           C  
ATOM    677  C   LEU A  90      20.539  30.675  17.011  1.00 89.00           C  
ATOM    678  O   LEU A  90      21.464  30.504  17.806  1.00 89.00           O  
ATOM    679  CB  LEU A  90      19.882  28.317  16.383  1.00 89.00           C  
ATOM    680  CG  LEU A  90      18.976  27.098  16.649  1.00 89.00           C  
ATOM    681  CD1 LEU A  90      19.606  25.858  16.017  1.00 89.00           C  
ATOM    682  CD2 LEU A  90      18.803  26.784  18.138  1.00 89.00           C  
ATOM    683  N   MET A  91      20.529  31.717  16.177  1.00 92.53           N  
ATOM    684  CA  MET A  91      21.628  32.688  16.122  1.00 92.53           C  
ATOM    685  C   MET A  91      21.681  33.608  17.364  1.00 92.53           C  
ATOM    686  O   MET A  91      20.637  34.016  17.879  1.00 92.53           O  
ATOM    687  CB  MET A  91      21.599  33.463  14.797  1.00 92.53           C  
ATOM    688  CG  MET A  91      20.351  34.329  14.598  1.00 92.53           C  
ATOM    689  SD  MET A  91      20.163  34.939  12.899  1.00 92.53           S  
ATOM    690  CE  MET A  91      21.406  36.254  12.903  1.00 92.53           C  
ATOM    691  N   PRO A  92      22.880  33.962  17.871  1.00 89.72           N  
ATOM    692  CA  PRO A  92      23.010  34.853  19.025  1.00 89.72           C  
ATOM    693  C   PRO A  92      22.728  36.328  18.688  1.00 89.72           C  
ATOM    694  O   PRO A  92      22.253  37.052  19.561  1.00 89.72           O  
ATOM    695  CB  PRO A  92      24.434  34.633  19.546  1.00 89.72           C  
ATOM    696  CG  PRO A  92      25.215  34.210  18.303  1.00 89.72           C  
ATOM    697  CD  PRO A  92      24.182  33.428  17.490  1.00 89.72           C  
ATOM    698  N   GLN A  93      22.991  36.763  17.448  1.00 93.37           N  
ATOM    699  CA  GLN A  93      22.685  38.111  16.952  1.00 93.37           C  
ATOM    700  C   GLN A  93      21.171  38.338  16.831  1.00 93.37           C  
ATOM    701  O   GLN A  93      20.411  37.396  16.611  1.00 93.37           O  
ATOM    702  CB  GLN A  93      23.342  38.362  15.581  1.00 93.37           C  
ATOM    703  CG  GLN A  93      24.875  38.256  15.553  1.00 93.37           C  
ATOM    704  CD  GLN A  93      25.407  36.839  15.339  1.00 93.37           C  
ATOM    705  NE2 GLN A  93      26.697  36.682  15.147  1.00 93.37           N  
ATOM    706  OE1 GLN A  93      24.700  35.843  15.350  1.00 93.37           O  
ATOM    707  N   GLN A  94      20.735  39.595  16.940  1.00 94.10           N  
ATOM    708  CA  GLN A  94      19.322  40.002  16.914  1.00 94.10           C  
ATOM    709  C   GLN A  94      19.158  41.443  16.410  1.00 94.10           C  
ATOM    710  O   GLN A  94      20.102  42.233  16.472  1.00 94.10           O  
ATOM    711  CB  GLN A  94      18.714  39.816  18.318  1.00 94.10           C  
ATOM    712  CG  GLN A  94      19.404  40.619  19.440  1.00 94.10           C  
ATOM    713  CD  GLN A  94      19.616  39.811  20.724  1.00 94.10           C  
ATOM    714  NE2 GLN A  94      20.614  40.151  21.506  1.00 94.10           N  
ATOM    715  OE1 GLN A  94      18.898  38.881  21.072  1.00 94.10           O  
ATOM    716  N   GLY A  95      17.966  41.794  15.922  1.00 94.06           N  
ATOM    717  CA  GLY A  95      17.674  43.124  15.384  1.00 94.06           C  
ATOM    718  C   GLY A  95      18.579  43.494  14.208  1.00 94.06           C  
ATOM    719  O   GLY A  95      18.858  42.663  13.345  1.00 94.06           O  
ATOM    720  N   GLU A  96      19.091  44.726  14.210  1.00 93.68           N  
ATOM    721  CA  GLU A  96      20.009  45.251  13.186  1.00 93.68           C  
ATOM    722  C   GLU A  96      21.215  44.322  12.937  1.00 93.68           C  
ATOM    723  O   GLU A  96      21.544  44.047  11.788  1.00 93.68           O  
ATOM    724  CB  GLU A  96      20.424  46.668  13.622  1.00 93.68           C  
ATOM    725  CG  GLU A  96      21.125  47.498  12.534  1.00 93.68           C  
ATOM    726  CD  GLU A  96      21.188  48.994  12.907  1.00 93.68           C  
ATOM    727  OE1 GLU A  96      21.058  49.839  11.991  1.00 93.68           O  
ATOM    728  OE2 GLU A  96      21.303  49.296  14.119  1.00 93.68           O1-
ATOM    729  N   GLN A  97      21.766  43.687  13.982  1.00 94.23           N  
ATOM    730  CA  GLN A  97      22.871  42.720  13.856  1.00 94.23           C  
ATOM    731  C   GLN A  97      22.510  41.466  13.036  1.00 94.23           C  
ATOM    732  O   GLN A  97      23.391  40.827  12.464  1.00 94.23           O  
ATOM    733  CB  GLN A  97      23.309  42.231  15.245  1.00 94.23           C  
ATOM    734  CG  GLN A  97      23.719  43.318  16.246  1.00 94.23           C  
ATOM    735  CD  GLN A  97      24.094  42.728  17.605  1.00 94.23           C  
ATOM    736  NE2 GLN A  97      24.606  43.533  18.509  1.00 94.23           N  
ATOM    737  OE1 GLN A  97      23.935  41.548  17.891  1.00 94.23           O  
ATOM    738  N   ALA A  98      21.233  41.072  13.012  1.00 95.36           N  
ATOM    739  CA  ALA A  98      20.744  39.959  12.200  1.00 95.36           C  
ATOM    740  C   ALA A  98      20.434  40.410  10.760  1.00 95.36           C  
ATOM    741  O   ALA A  98      20.709  39.676   9.810  1.00 95.36           O  
ATOM    742  CB  ALA A  98      19.526  39.343  12.904  1.00 95.36           C  
ATOM    743  N   ILE A  99      19.920  41.633  10.594  1.00 95.80           N  
ATOM    744  CA  ILE A  99      19.653  42.252   9.288  1.00 95.80           C  
ATOM    745  C   ILE A  99      20.956  42.533   8.521  1.00 95.80           C  
ATOM    746  O   ILE A  99      21.028  42.263   7.322  1.00 95.80           O  
ATOM    747  CB  ILE A  99      18.795  43.525   9.488  1.00 95.80           C  
ATOM    748  CG1 ILE A  99      17.426  43.235  10.150  1.00 95.80           C  
ATOM    749  CG2 ILE A  99      18.574  44.279   8.167  1.00 95.80           C  
ATOM    750  CD1 ILE A  99      16.547  42.204   9.430  1.00 95.80           C  
ATOM    751  N   ASP A 100      22.013  42.983   9.200  1.00 95.51           N  
ATOM    752  CA  ASP A 100      23.335  43.205   8.601  1.00 95.51           C  
ATOM    753  C   ASP A 100      23.949  41.922   8.034  1.00 95.51           C  
ATOM    754  O   ASP A 100      24.555  41.951   6.964  1.00 95.51           O  
ATOM    755  CB  ASP A 100      24.283  43.826   9.639  1.00 95.51           C  
ATOM    756  CG  ASP A 100      24.129  45.344   9.783  1.00 95.51           C  
ATOM    757  OD1 ASP A 100      24.713  45.864  10.759  1.00 95.51           O  
ATOM    758  OD2 ASP A 100      23.518  45.963   8.878  1.00 95.51           O1-
ATOM    759  N   ILE A 101      23.732  40.773   8.684  1.00 95.87           N  
ATOM    760  CA  ILE A 101      24.169  39.472   8.157  1.00 95.87           C  
ATOM    761  C   ILE A 101      23.446  39.155   6.838  1.00 95.87           C  
ATOM    762  O   ILE A 101      24.095  38.726   5.884  1.00 95.87           O  
ATOM    763  CB  ILE A 101      23.994  38.368   9.224  1.00 95.87           C  
ATOM    764  CG1 ILE A 101      24.993  38.595  10.384  1.00 95.87           C  
ATOM    765  CG2 ILE A 101      24.201  36.967   8.620  1.00 95.87           C  
ATOM    766  CD1 ILE A 101      24.723  37.738  11.628  1.00 95.87           C  
ATOM    767  N   LEU A 102      22.133  39.402   6.737  1.00 96.60           N  
ATOM    768  CA  LEU A 102      21.393  39.222   5.479  1.00 96.60           C  
ATOM    769  C   LEU A 102      21.898  40.173   4.384  1.00 96.60           C  
ATOM    770  O   LEU A 102      22.151  39.734   3.261  1.00 96.60           O  
ATOM    771  CB  LEU A 102      19.881  39.414   5.701  1.00 96.60           C  
ATOM    772  CG  LEU A 102      19.197  38.327   6.545  1.00 96.60           C  
ATOM    773  CD1 LEU A 102      17.725  38.695   6.742  1.00 96.60           C  
ATOM    774  CD2 LEU A 102      19.263  36.958   5.861  1.00 96.60           C  
ATOM    775  N   ASN A 103      22.112  41.449   4.712  1.00 96.26           N  
ATOM    776  CA  ASN A 103      22.678  42.434   3.787  1.00 96.26           C  
ATOM    777  C   ASN A 103      24.077  42.013   3.293  1.00 96.26           C  
ATOM    778  O   ASN A 103      24.376  42.132   2.104  1.00 96.26           O  
ATOM    779  CB  ASN A 103      22.717  43.805   4.483  1.00 96.26           C  
ATOM    780  CG  ASN A 103      21.346  44.411   4.742  1.00 96.26           C  
ATOM    781  ND2 ASN A 103      21.223  45.213   5.774  1.00 96.26           N  
ATOM    782  OD1 ASN A 103      20.391  44.222   3.999  1.00 96.26           O  
ATOM    783  N   ASP A 104      24.914  41.453   4.167  1.00 96.44           N  
ATOM    784  CA  ASP A 104      26.261  40.981   3.836  1.00 96.44           C  
ATOM    785  C   ASP A 104      26.269  39.693   2.992  1.00 96.44           C  
ATOM    786  O   ASP A 104      27.129  39.521   2.119  1.00 96.44           O  
ATOM    787  CB  ASP A 104      27.071  40.817   5.136  1.00 96.44           C  
ATOM    788  CG  ASP A 104      27.760  42.113   5.579  1.00 96.44           C  
ATOM    789  OD1 ASP A 104      28.823  42.009   6.238  1.00 96.44           O  
ATOM    790  OD2 ASP A 104      27.503  43.192   4.994  1.00 96.44           O1-
ATOM    791  N   VAL A 105      25.288  38.808   3.191  1.00 95.85           N  
ATOM    792  CA  VAL A 105      25.018  37.646   2.326  1.00 95.85           C  
ATOM    793  C   VAL A 105      24.588  38.100   0.923  1.00 95.85           C  
ATOM    794  O   VAL A 105      25.084  37.570  -0.077  1.00 95.85           O  
ATOM    795  CB  VAL A 105      23.957  36.743   2.993  1.00 95.85           C  
ATOM    796  CG1 VAL A 105      23.396  35.676   2.058  1.00 95.85           C  
ATOM    797  CG2 VAL A 105      24.529  35.984   4.199  1.00 95.85           C  
ATOM    798  N   ILE A 106      23.724  39.114   0.824  1.00 96.14           N  
ATOM    799  CA  ILE A 106      23.275  39.702  -0.452  1.00 96.14           C  
ATOM    800  C   ILE A 106      24.435  40.428  -1.152  1.00 96.14           C  
ATOM    801  O   ILE A 106      24.622  40.264  -2.357  1.00 96.14           O  
ATOM    802  CB  ILE A 106      22.049  40.611  -0.209  1.00 96.14           C  
ATOM    803  CG1 ILE A 106      20.851  39.757   0.268  1.00 96.14           C  
ATOM    804  CG2 ILE A 106      21.652  41.387  -1.479  1.00 96.14           C  
ATOM    805  CD1 ILE A 106      19.776  40.574   0.986  1.00 96.14           C  
ATOM    806  N   ALA A 107      25.299  41.118  -0.399  1.00 95.37           N  
ATOM    807  CA  ALA A 107      26.552  41.701  -0.889  1.00 95.37           C  
ATOM    808  C   ALA A 107      27.626  40.658  -1.281  1.00 95.37           C  
ATOM    809  O   ALA A 107      28.698  41.027  -1.762  1.00 95.37           O  
ATOM    810  CB  ALA A 107      27.073  42.680   0.170  1.00 95.37           C  
ATOM    811  N   GLY A 108      27.361  39.359  -1.093  1.00 95.26           N  
ATOM    812  CA  GLY A 108      28.219  38.256  -1.534  1.00 95.26           C  
ATOM    813  C   GLY A 108      29.412  37.947  -0.624  1.00 95.26           C  
ATOM    814  O   GLY A 108      30.256  37.130  -0.996  1.00 95.26           O  
ATOM    815  N   LYS A 109      29.495  38.542   0.577  1.00 94.67           N  
ATOM    816  CA  LYS A 109      30.603  38.318   1.533  1.00 94.67           C  
ATOM    817  C   LYS A 109      30.670  36.879   2.067  1.00 94.67           C  
ATOM    818  O   LYS A 109      31.723  36.451   2.528  1.00 94.67           O  
ATOM    819  CB  LYS A 109      30.477  39.297   2.709  1.00 94.67           C  
ATOM    820  CG  LYS A 109      30.758  40.769   2.349  1.00 94.67           C  
ATOM    821  CD  LYS A 109      30.258  41.632   3.511  1.00 94.67           C  
ATOM    822  CE  LYS A 109      30.667  43.109   3.497  1.00 94.67           C  
ATOM    823  NZ  LYS A 109      30.036  43.810   4.645  1.00 94.67           N1+
ATOM    824  N   TYR A 110      29.567  36.135   1.969  1.00 93.03           N  
ATOM    825  CA  TYR A 110      29.439  34.733   2.389  1.00 93.03           C  
ATOM    826  C   TYR A 110      29.461  33.734   1.213  1.00 93.03           C  
ATOM    827  O   TYR A 110      29.104  32.567   1.382  1.00 93.03           O  
ATOM    828  CB  TYR A 110      28.189  34.592   3.270  1.00 93.03           C  
ATOM    829  CG  TYR A 110      28.304  35.287   4.616  1.00 93.03           C  
ATOM    830  CD1 TYR A 110      28.814  34.579   5.722  1.00 93.03           C  
ATOM    831  CD2 TYR A 110      27.888  36.623   4.774  1.00 93.03           C  
ATOM    832  CE1 TYR A 110      28.884  35.191   6.988  1.00 93.03           C  
ATOM    833  CE2 TYR A 110      27.949  37.235   6.041  1.00 93.03           C  
ATOM    834  CZ  TYR A 110      28.442  36.521   7.150  1.00 93.03           C  
ATOM    835  OH  TYR A 110      28.475  37.113   8.372  1.00 93.03           O  
ATOM    836  N   ASN A 111      29.863  34.156   0.010  1.00 92.85           N  
ATOM    837  CA  ASN A 111      29.914  33.268  -1.153  1.00 92.85           C  
ATOM    838  C   ASN A 111      31.045  32.219  -1.029  1.00 92.85           C  
ATOM    839  O   ASN A 111      32.176  32.601  -0.724  1.00 92.85           O  
ATOM    840  CB  ASN A 111      30.079  34.105  -2.437  1.00 92.85           C  
ATOM    841  CG  ASN A 111      28.828  34.861  -2.850  1.00 92.85           C  
ATOM    842  ND2 ASN A 111      28.893  35.580  -3.947  1.00 92.85           N  
ATOM    843  OD1 ASN A 111      27.783  34.783  -2.232  1.00 92.85           O  
ATOM    844  N   PRO A 112      30.801  30.930  -1.351  1.00 91.62           N  
ATOM    845  CA  PRO A 112      29.523  30.329  -1.738  1.00 91.62           C  
ATOM    846  C   PRO A 112      28.656  29.938  -0.525  1.00 91.62           C  
ATOM    847  O   PRO A 112      29.161  29.480   0.502  1.00 91.62           O  
ATOM    848  CB  PRO A 112      29.920  29.097  -2.554  1.00 91.62           C  
ATOM    849  CG  PRO A 112      31.190  28.619  -1.856  1.00 91.62           C  
ATOM    850  CD  PRO A 112      31.854  29.922  -1.405  1.00 91.62           C  
ATOM    851  N   TYR A 113      27.331  30.036  -0.679  1.00 94.20           N  
ATOM    852  CA  TYR A 113      26.374  29.557   0.323  1.00 94.20           C  
ATOM    853  C   TYR A 113      25.237  28.717  -0.261  1.00 94.20           C  
ATOM    854  O   TYR A 113      24.804  28.917  -1.400  1.00 94.20           O  
ATOM    855  CB  TYR A 113      25.826  30.716   1.165  1.00 94.20           C  
ATOM    856  CG  TYR A 113      25.034  31.772   0.422  1.00 94.20           C  
ATOM    857  CD1 TYR A 113      25.702  32.922  -0.034  1.00 94.20           C  
ATOM    858  CD2 TYR A 113      23.636  31.658   0.270  1.00 94.20           C  
ATOM    859  CE1 TYR A 113      24.977  33.979  -0.605  1.00 94.20           C  
ATOM    860  CE2 TYR A 113      22.909  32.710  -0.324  1.00 94.20           C  
ATOM    861  CZ  TYR A 113      23.579  33.878  -0.745  1.00 94.20           C  
ATOM    862  OH  TYR A 113      22.883  34.939  -1.218  1.00 94.20           O  
ATOM    863  N   VAL A 114      24.737  27.786   0.551  1.00 95.06           N  
ATOM    864  CA  VAL A 114      23.475  27.072   0.315  1.00 95.06           C  
ATOM    865  C   VAL A 114      22.358  27.837   1.023  1.00 95.06           C  
ATOM    866  O   VAL A 114      22.440  28.082   2.229  1.00 95.06           O  
ATOM    867  CB  VAL A 114      23.554  25.609   0.796  1.00 95.06           C  
ATOM    868  CG1 VAL A 114      22.246  24.853   0.517  1.00 95.06           C  
ATOM    869  CG2 VAL A 114      24.699  24.852   0.102  1.00 95.06           C  
ATOM    870  N   LEU A 115      21.321  28.214   0.274  1.00 96.34           N  
ATOM    871  CA  LEU A 115      20.119  28.850   0.811  1.00 96.34           C  
ATOM    872  C   LEU A 115      19.120  27.759   1.210  1.00 96.34           C  
ATOM    873  O   LEU A 115      18.628  27.018   0.358  1.00 96.34           O  
ATOM    874  CB  LEU A 115      19.568  29.831  -0.241  1.00 96.34           C  
ATOM    875  CG  LEU A 115      18.272  30.565   0.158  1.00 96.34           C  
ATOM    876  CD1 LEU A 115      18.440  31.416   1.418  1.00 96.34           C  
ATOM    877  CD2 LEU A 115      17.844  31.484  -0.990  1.00 96.34           C  
ATOM    878  N   VAL A 116      18.830  27.649   2.503  1.00 96.42           N  
ATOM    879  CA  VAL A 116      17.793  26.762   3.037  1.00 96.42           C  
ATOM    880  C   VAL A 116      16.539  27.593   3.290  1.00 96.42           C  
ATOM    881  O   VAL A 116      16.612  28.644   3.922  1.00 96.42           O  
ATOM    882  CB  VAL A 116      18.254  26.006   4.299  1.00 96.42           C  
ATOM    883  CG1 VAL A 116      17.204  24.963   4.696  1.00 96.42           C  
ATOM    884  CG2 VAL A 116      19.582  25.268   4.072  1.00 96.42           C  
ATOM    885  N   LEU A 117      15.401  27.133   2.775  1.00 96.76           N  
ATOM    886  CA  LEU A 117      14.113  27.817   2.868  1.00 96.76           C  
ATOM    887  C   LEU A 117      13.149  26.988   3.720  1.00 96.76           C  
ATOM    888  O   LEU A 117      12.846  25.851   3.357  1.00 96.76           O  
ATOM    889  CB  LEU A 117      13.550  28.040   1.448  1.00 96.76           C  
ATOM    890  CG  LEU A 117      14.389  28.947   0.527  1.00 96.76           C  
ATOM    891  CD1 LEU A 117      13.754  29.013  -0.864  1.00 96.76           C  
ATOM    892  CD2 LEU A 117      14.500  30.373   1.066  1.00 96.76           C  
ATOM    893  N   GLU A 118      12.633  27.553   4.811  1.00 96.03           N  
ATOM    894  CA  GLU A 118      11.528  26.985   5.596  1.00 96.03           C  
ATOM    895  C   GLU A 118      10.284  27.885   5.515  1.00 96.03           C  
ATOM    896  O   GLU A 118      10.392  29.103   5.554  1.00 96.03           O  
ATOM    897  CB  GLU A 118      11.951  26.720   7.059  1.00 96.03           C  
ATOM    898  CG  GLU A 118      10.746  26.157   7.837  1.00 96.03           C  
ATOM    899  CD  GLU A 118      11.025  25.438   9.158  1.00 96.03           C  
ATOM    900  OE1 GLU A 118      10.032  24.880   9.693  1.00 96.03           O  
ATOM    901  OE2 GLU A 118      12.182  25.243   9.564  1.00 96.03           O1-
ATOM    902  N   GLY A 119       9.085  27.296   5.466  1.00 94.72           N  
ATOM    903  CA  GLY A 119       7.822  28.044   5.420  1.00 94.72           C  
ATOM    904  C   GLY A 119       7.373  28.442   4.011  1.00 94.72           C  
ATOM    905  O   GLY A 119       8.104  28.265   3.044  1.00 94.72           O  
ATOM    906  N   SER A 120       6.133  28.916   3.894  1.00 95.47           N  
ATOM    907  CA  SER A 120       5.507  29.260   2.603  1.00 95.47           C  
ATOM    908  C   SER A 120       5.700  30.736   2.225  1.00 95.47           C  
ATOM    909  O   SER A 120       6.100  31.553   3.058  1.00 95.47           O  
ATOM    910  CB  SER A 120       4.018  28.893   2.607  1.00 95.47           C  
ATOM    911  OG  SER A 120       3.831  27.570   3.078  1.00 95.47           O  
ATOM    912  N   PHE A 121       5.393  31.076   0.970  1.00 96.03           N  
ATOM    913  CA  PHE A 121       5.557  32.414   0.391  1.00 96.03           C  
ATOM    914  C   PHE A 121       4.191  33.016   0.011  1.00 96.03           C  
ATOM    915  O   PHE A 121       3.532  32.457  -0.870  1.00 96.03           O  
ATOM    916  CB  PHE A 121       6.487  32.307  -0.826  1.00 96.03           C  
ATOM    917  CG  PHE A 121       7.796  31.625  -0.487  1.00 96.03           C  
ATOM    918  CD1 PHE A 121       8.697  32.247   0.395  1.00 96.03           C  
ATOM    919  CD2 PHE A 121       8.059  30.327  -0.964  1.00 96.03           C  
ATOM    920  CE1 PHE A 121       9.843  31.558   0.822  1.00 96.03           C  
ATOM    921  CE2 PHE A 121       9.214  29.645  -0.545  1.00 96.03           C  
ATOM    922  CZ  PHE A 121      10.101  30.260   0.354  1.00 96.03           C  
ATOM    923  N   PRO A 122       3.732  34.103   0.659  1.00 95.22           N  
ATOM    924  CA  PRO A 122       2.379  34.641   0.481  1.00 95.22           C  
ATOM    925  C   PRO A 122       2.220  35.560  -0.745  1.00 95.22           C  
ATOM    926  O   PRO A 122       3.185  36.152  -1.233  1.00 95.22           O  
ATOM    927  CB  PRO A 122       2.089  35.381   1.787  1.00 95.22           C  
ATOM    928  CG  PRO A 122       3.462  35.890   2.219  1.00 95.22           C  
ATOM    929  CD  PRO A 122       4.394  34.767   1.776  1.00 95.22           C  
ATOM    930  N   ASP A 123       0.977  35.747  -1.203  1.00 96.02           N  
ATOM    931  CA  ASP A 123       0.598  36.716  -2.242  1.00 96.02           C  
ATOM    932  C   ASP A 123       0.503  38.131  -1.643  1.00 96.02           C  
ATOM    933  O   ASP A 123      -0.575  38.656  -1.336  1.00 96.02           O  
ATOM    934  CB  ASP A 123      -0.698  36.281  -2.961  1.00 96.02           C  
ATOM    935  CG  ASP A 123      -1.046  37.129  -4.204  1.00 96.02           C  
ATOM    936  OD1 ASP A 123      -2.008  36.750  -4.926  1.00 96.02           O  
ATOM    937  OD2 ASP A 123      -0.343  38.140  -4.458  1.00 96.02           O1-
ATOM    938  N   GLU A 124       1.662  38.769  -1.469  1.00 96.36           N  
ATOM    939  CA  GLU A 124       1.767  40.147  -0.964  1.00 96.36           C  
ATOM    940  C   GLU A 124       1.102  41.182  -1.899  1.00 96.36           C  
ATOM    941  O   GLU A 124       0.759  42.281  -1.461  1.00 96.36           O  
ATOM    942  CB  GLU A 124       3.247  40.505  -0.703  1.00 96.36           C  
ATOM    943  CG  GLU A 124       3.952  39.657   0.381  1.00 96.36           C  
ATOM    944  CD  GLU A 124       3.389  39.842   1.804  1.00 96.36           C  
ATOM    945  OE1 GLU A 124       3.899  39.209   2.754  1.00 96.36           O  
ATOM    946  OE2 GLU A 124       2.409  40.597   1.968  1.00 96.36           O1-
ATOM    947  N   LYS A 125       0.821  40.842  -3.171  1.00 95.06           N  
ATOM    948  CA  LYS A 125      -0.005  41.709  -4.034  1.00 95.06           C  
ATOM    949  C   LYS A 125      -1.468  41.702  -3.599  1.00 95.06           C  
ATOM    950  O   LYS A 125      -2.156  42.696  -3.824  1.00 95.06           O  
ATOM    951  CB  LYS A 125       0.067  41.306  -5.512  1.00 95.06           C  
ATOM    952  CG  LYS A 125       1.458  41.440  -6.139  1.00 95.06           C  
ATOM    953  CD  LYS A 125       1.362  41.043  -7.617  1.00 95.06           C  
ATOM    954  CE  LYS A 125       2.714  41.199  -8.315  1.00 95.06           C  
ATOM    955  NZ  LYS A 125       2.636  40.766  -9.734  1.00 95.06           N1+
ATOM    956  N   THR A 126      -1.960  40.621  -2.993  1.00 95.28           N  
ATOM    957  CA  THR A 126      -3.296  40.591  -2.382  1.00 95.28           C  
ATOM    958  C   THR A 126      -3.312  41.266  -1.010  1.00 95.28           C  
ATOM    959  O   THR A 126      -4.292  41.944  -0.717  1.00 95.28           O  
ATOM    960  CB  THR A 126      -3.895  39.177  -2.371  1.00 95.28           C  
ATOM    961  CG2 THR A 126      -5.268  39.128  -1.698  1.00 95.28           C  
ATOM    962  OG1 THR A 126      -4.132  38.776  -3.699  1.00 95.28           O  
ATOM    963  N   ALA A 127      -2.235  41.223  -0.213  1.00 95.43           N  
ATOM    964  CA  ALA A 127      -2.158  42.024   1.023  1.00 95.43           C  
ATOM    965  C   ALA A 127      -2.362  43.526   0.742  1.00 95.43           C  
ATOM    966  O   ALA A 127      -3.173  44.191   1.388  1.00 95.43           O  
ATOM    967  CB  ALA A 127      -0.810  41.799   1.715  1.00 95.43           C  
ATOM    968  N   GLN A 128      -1.700  44.031  -0.303  1.00 94.67           N  
ATOM    969  CA  GLN A 128      -1.786  45.428  -0.741  1.00 94.67           C  
ATOM    970  C   GLN A 128      -3.147  45.817  -1.356  1.00 94.67           C  
ATOM    971  O   GLN A 128      -3.417  47.009  -1.510  1.00 94.67           O  
ATOM    972  CB  GLN A 128      -0.632  45.701  -1.720  1.00 94.67           C  
ATOM    973  CG  GLN A 128       0.738  45.614  -1.023  1.00 94.67           C  
ATOM    974  CD  GLN A 128       1.922  45.705  -1.981  1.00 94.67           C  
ATOM    975  NE2 GLN A 128       3.114  45.430  -1.500  1.00 94.67           N  
ATOM    976  OE1 GLN A 128       1.816  46.043  -3.152  1.00 94.67           O  
ATOM    977  N   GLN A 129      -4.013  44.849  -1.691  1.00 94.77           N  
ATOM    978  CA  GLN A 129      -5.389  45.103  -2.153  1.00 94.77           C  
ATOM    979  C   GLN A 129      -6.368  45.368  -1.002  1.00 94.77           C  
ATOM    980  O   GLN A 129      -7.377  46.032  -1.231  1.00 94.77           O  
ATOM    981  CB  GLN A 129      -5.899  43.934  -3.012  1.00 94.77           C  
ATOM    982  CG  GLN A 129      -5.273  43.918  -4.411  1.00 94.77           C  
ATOM    983  CD  GLN A 129      -5.491  42.581  -5.110  1.00 94.77           C  
ATOM    984  NE2 GLN A 129      -4.433  41.900  -5.487  1.00 94.77           N  
ATOM    985  OE1 GLN A 129      -6.599  42.116  -5.312  1.00 94.77           O  
ATOM    986  N   TYR A 130      -6.080  44.896   0.219  1.00 95.34           N  
ATOM    987  CA  TYR A 130      -6.862  45.268   1.404  1.00 95.34           C  
ATOM    988  C   TYR A 130      -6.572  46.721   1.797  1.00 95.34           C  
ATOM    989  O   TYR A 130      -7.484  47.543   1.843  1.00 95.34           O  
ATOM    990  CB  TYR A 130      -6.580  44.315   2.576  1.00 95.34           C  
ATOM    991  CG  TYR A 130      -7.206  42.937   2.455  1.00 95.34           C  
ATOM    992  CD1 TYR A 130      -8.471  42.686   3.023  1.00 95.34           C  
ATOM    993  CD2 TYR A 130      -6.495  41.888   1.842  1.00 95.34           C  
ATOM    994  CE1 TYR A 130      -9.021  41.389   2.980  1.00 95.34           C  
ATOM    995  CE2 TYR A 130      -7.044  40.592   1.793  1.00 95.34           C  
ATOM    996  CZ  TYR A 130      -8.305  40.337   2.371  1.00 95.34           C  
ATOM    997  OH  TYR A 130      -8.820  39.077   2.343  1.00 95.34           O  
ATOM    998  N   ASN A 131      -5.298  47.053   2.040  1.00 94.55           N  
ATOM    999  CA  ASN A 131      -4.850  48.418   2.325  1.00 94.55           C  
ATOM   1000  C   ASN A 131      -3.449  48.652   1.739  1.00 94.55           C  
ATOM   1001  O   ASN A 131      -2.592  47.766   1.760  1.00 94.55           O  
ATOM   1002  CB  ASN A 131      -4.848  48.694   3.843  1.00 94.55           C  
ATOM   1003  CG  ASN A 131      -6.192  48.469   4.521  1.00 94.55           C  
ATOM   1004  ND2 ASN A 131      -6.434  47.277   5.013  1.00 94.55           N  
ATOM   1005  OD1 ASN A 131      -7.008  49.369   4.633  1.00 94.55           O  
ATOM   1006  N   SER A 132      -3.170  49.876   1.284  1.00 93.01           N  
ATOM   1007  CA  SER A 132      -1.833  50.262   0.819  1.00 93.01           C  
ATOM   1008  C   SER A 132      -0.805  50.136   1.951  1.00 93.01           C  
ATOM   1009  O   SER A 132      -0.923  50.823   2.966  1.00 93.01           O  
ATOM   1010  CB  SER A 132      -1.855  51.698   0.283  1.00 93.01           C  
ATOM   1011  OG  SER A 132      -2.347  52.586   1.269  1.00 93.01           O  
ATOM   1012  N   GLY A 133       0.202  49.278   1.769  1.00 92.15           N  
ATOM   1013  CA  GLY A 133       1.196  48.958   2.801  1.00 92.15           C  
ATOM   1014  C   GLY A 133       0.809  47.805   3.737  1.00 92.15           C  
ATOM   1015  O   GLY A 133       1.508  47.577   4.718  1.00 92.15           O  
ATOM   1016  N   GLY A 134      -0.279  47.079   3.457  1.00 94.94           N  
ATOM   1017  CA  GLY A 134      -0.546  45.783   4.082  1.00 94.94           C  
ATOM   1018  C   GLY A 134       0.446  44.705   3.639  1.00 94.94           C  
ATOM   1019  O   GLY A 134       0.885  44.702   2.488  1.00 94.94           O  
ATOM   1020  N   PHE A 135       0.767  43.795   4.561  1.00 96.10           N  
ATOM   1021  CA  PHE A 135       1.695  42.675   4.383  1.00 96.10           C  
ATOM   1022  C   PHE A 135       1.169  41.414   5.090  1.00 96.10           C  
ATOM   1023  O   PHE A 135       0.514  41.522   6.129  1.00 96.10           O  
ATOM   1024  CB  PHE A 135       3.075  43.064   4.943  1.00 96.10           C  
ATOM   1025  CG  PHE A 135       3.094  43.334   6.443  1.00 96.10           C  
ATOM   1026  CD1 PHE A 135       2.763  44.610   6.942  1.00 96.10           C  
ATOM   1027  CD2 PHE A 135       3.417  42.301   7.344  1.00 96.10           C  
ATOM   1028  CE1 PHE A 135       2.745  44.846   8.330  1.00 96.10           C  
ATOM   1029  CE2 PHE A 135       3.413  42.542   8.729  1.00 96.10           C  
ATOM   1030  CZ  PHE A 135       3.077  43.813   9.223  1.00 96.10           C  
ATOM   1031  N   TRP A 136       1.480  40.224   4.574  1.00 96.49           N  
ATOM   1032  CA  TRP A 136       1.201  38.938   5.230  1.00 96.49           C  
ATOM   1033  C   TRP A 136       2.368  38.454   6.097  1.00 96.49           C  
ATOM   1034  O   TRP A 136       2.138  37.827   7.134  1.00 96.49           O  
ATOM   1035  CB  TRP A 136       0.890  37.876   4.174  1.00 96.49           C  
ATOM   1036  CG  TRP A 136      -0.327  38.093   3.331  1.00 96.49           C  
ATOM   1037  CD1 TRP A 136      -0.328  38.191   1.984  1.00 96.49           C  
ATOM   1038  CD2 TRP A 136      -1.724  38.197   3.739  1.00 96.49           C  
ATOM   1039  CE2 TRP A 136      -2.528  38.319   2.563  1.00 96.49           C  
ATOM   1040  CE3 TRP A 136      -2.395  38.181   4.981  1.00 96.49           C  
ATOM   1041  NE1 TRP A 136      -1.623  38.290   1.521  1.00 96.49           N  
ATOM   1042  CZ2 TRP A 136      -3.926  38.408   2.620  1.00 96.49           C  
ATOM   1043  CZ3 TRP A 136      -3.800  38.247   5.047  1.00 96.49           C  
ATOM   1044  CH2 TRP A 136      -4.565  38.364   3.872  1.00 96.49           C  
ATOM   1045  N   GLY A 137       3.609  38.741   5.689  1.00 95.09           N  
ATOM   1046  CA  GLY A 137       4.805  38.405   6.458  1.00 95.09           C  
ATOM   1047  C   GLY A 137       5.971  39.370   6.238  1.00 95.09           C  
ATOM   1048  O   GLY A 137       6.407  39.582   5.106  1.00 95.09           O  
ATOM   1049  N   MET A 138       6.529  39.898   7.329  1.00 94.87           N  
ATOM   1050  CA  MET A 138       7.741  40.730   7.330  1.00 94.87           C  
ATOM   1051  C   MET A 138       8.772  40.251   8.358  1.00 94.87           C  
ATOM   1052  O   MET A 138       8.414  39.760   9.428  1.00 94.87           O  
ATOM   1053  CB  MET A 138       7.395  42.208   7.578  1.00 94.87           C  
ATOM   1054  CG  MET A 138       6.772  42.869   6.344  1.00 94.87           C  
ATOM   1055  SD  MET A 138       6.393  44.635   6.519  1.00 94.87           S  
ATOM   1056  CE  MET A 138       8.068  45.323   6.624  1.00 94.87           C  
ATOM   1057  N   LEU A 139      10.050  40.449   8.028  1.00 95.00           N  
ATOM   1058  CA  LEU A 139      11.202  40.256   8.913  1.00 95.00           C  
ATOM   1059  C   LEU A 139      12.057  41.523   8.815  1.00 95.00           C  
ATOM   1060  O   LEU A 139      12.617  41.812   7.750  1.00 95.00           O  
ATOM   1061  CB  LEU A 139      11.926  38.951   8.507  1.00 95.00           C  
ATOM   1062  CG  LEU A 139      13.185  38.599   9.331  1.00 95.00           C  
ATOM   1063  CD1 LEU A 139      13.446  37.092   9.284  1.00 95.00           C  
ATOM   1064  CD2 LEU A 139      14.463  39.260   8.801  1.00 95.00           C  
ATOM   1065  N   GLY A 140      12.120  42.313   9.890  1.00 92.92           N  
ATOM   1066  CA  GLY A 140      12.692  43.656   9.842  1.00 92.92           C  
ATOM   1067  C   GLY A 140      12.054  44.524   8.738  1.00 92.92           C  
ATOM   1068  O   GLY A 140      10.834  44.529   8.576  1.00 92.92           O  
ATOM   1069  N   PRO A 141      12.847  45.266   7.942  1.00 92.76           N  
ATOM   1070  CA  PRO A 141      12.331  46.286   7.024  1.00 92.76           C  
ATOM   1071  C   PRO A 141      11.735  45.765   5.700  1.00 92.76           C  
ATOM   1072  O   PRO A 141      11.376  46.592   4.863  1.00 92.76           O  
ATOM   1073  CB  PRO A 141      13.526  47.220   6.787  1.00 92.76           C  
ATOM   1074  CG  PRO A 141      14.726  46.278   6.883  1.00 92.76           C  
ATOM   1075  CD  PRO A 141      14.302  45.313   7.987  1.00 92.76           C  
ATOM   1076  N   LYS A 142      11.652  44.446   5.463  1.00 95.97           N  
ATOM   1077  CA  LYS A 142      11.197  43.866   4.179  1.00 95.97           C  
ATOM   1078  C   LYS A 142      10.214  42.710   4.369  1.00 95.97           C  
ATOM   1079  O   LYS A 142      10.214  42.039   5.405  1.00 95.97           O  
ATOM   1080  CB  LYS A 142      12.384  43.375   3.332  1.00 95.97           C  
ATOM   1081  CG  LYS A 142      13.469  44.420   3.040  1.00 95.97           C  
ATOM   1082  CD  LYS A 142      14.562  43.791   2.167  1.00 95.97           C  
ATOM   1083  CE  LYS A 142      15.755  44.736   2.012  1.00 95.97           C  
ATOM   1084  NZ  LYS A 142      16.859  44.053   1.304  1.00 95.97           N1+
ATOM   1085  N   THR A 143       9.411  42.440   3.340  1.00 96.92           N  
ATOM   1086  CA  THR A 143       8.590  41.223   3.270  1.00 96.92           C  
ATOM   1087  C   THR A 143       9.456  39.973   3.116  1.00 96.92           C  
ATOM   1088  O   THR A 143      10.588  40.017   2.625  1.00 96.92           O  
ATOM   1089  CB  THR A 143       7.540  41.258   2.148  1.00 96.92           C  
ATOM   1090  CG2 THR A 143       6.582  42.443   2.257  1.00 96.92           C  
ATOM   1091  OG1 THR A 143       8.165  41.296   0.887  1.00 96.92           O  
ATOM   1092  N   LEU A 144       8.905  38.820   3.499  1.00 96.15           N  
ATOM   1093  CA  LEU A 144       9.583  37.524   3.367  1.00 96.15           C  
ATOM   1094  C   LEU A 144       9.971  37.211   1.907  1.00 96.15           C  
ATOM   1095  O   LEU A 144      11.015  36.613   1.649  1.00 96.15           O  
ATOM   1096  CB  LEU A 144       8.660  36.428   3.923  1.00 96.15           C  
ATOM   1097  CG  LEU A 144       8.270  36.601   5.403  1.00 96.15           C  
ATOM   1098  CD1 LEU A 144       7.185  35.580   5.734  1.00 96.15           C  
ATOM   1099  CD2 LEU A 144       9.460  36.481   6.355  1.00 96.15           C  
ATOM   1100  N   ASN A 145       9.151  37.653   0.949  1.00 96.63           N  
ATOM   1101  CA  ASN A 145       9.382  37.445  -0.479  1.00 96.63           C  
ATOM   1102  C   ASN A 145      10.541  38.298  -1.024  1.00 96.63           C  
ATOM   1103  O   ASN A 145      11.300  37.821  -1.868  1.00 96.63           O  
ATOM   1104  CB  ASN A 145       8.086  37.764  -1.239  1.00 96.63           C  
ATOM   1105  CG  ASN A 145       6.957  36.769  -1.030  1.00 96.63           C  
ATOM   1106  ND2 ASN A 145       5.827  37.048  -1.632  1.00 96.63           N  
ATOM   1107  OD1 ASN A 145       7.077  35.751  -0.370  1.00 96.63           O  
ATOM   1108  N   GLU A 146      10.690  39.539  -0.550  1.00 97.32           N  
ATOM   1109  CA  GLU A 146      11.787  40.440  -0.938  1.00 97.32           C  
ATOM   1110  C   GLU A 146      13.142  39.900  -0.479  1.00 97.32           C  
ATOM   1111  O   GLU A 146      14.070  39.821  -1.285  1.00 97.32           O  
ATOM   1112  CB  GLU A 146      11.521  41.847  -0.384  1.00 97.32           C  
ATOM   1113  CG  GLU A 146      10.420  42.565  -1.183  1.00 97.32           C  
ATOM   1114  CD  GLU A 146       9.836  43.769  -0.433  1.00 97.32           C  
ATOM   1115  OE1 GLU A 146       9.670  44.831  -1.071  1.00 97.32           O  
ATOM   1116  OE2 GLU A 146       9.487  43.589   0.761  1.00 97.32           O1-
ATOM   1117  N   TRP A 147      13.232  39.410   0.763  1.00 96.89           N  
ATOM   1118  CA  TRP A 147      14.439  38.733   1.243  1.00 96.89           C  
ATOM   1119  C   TRP A 147      14.823  37.537   0.364  1.00 96.89           C  
ATOM   1120  O   TRP A 147      15.970  37.444  -0.068  1.00 96.89           O  
ATOM   1121  CB  TRP A 147      14.259  38.304   2.703  1.00 96.89           C  
ATOM   1122  CG  TRP A 147      14.373  39.399   3.720  1.00 96.89           C  
ATOM   1123  CD1 TRP A 147      13.433  39.739   4.631  1.00 96.89           C  
ATOM   1124  CD2 TRP A 147      15.495  40.309   3.949  1.00 96.89           C  
ATOM   1125  CE2 TRP A 147      15.154  41.185   5.023  1.00 96.89           C  
ATOM   1126  CE3 TRP A 147      16.762  40.493   3.351  1.00 96.89           C  
ATOM   1127  NE1 TRP A 147      13.905  40.765   5.426  1.00 96.89           N  
ATOM   1128  CZ2 TRP A 147      16.007  42.211   5.454  1.00 96.89           C  
ATOM   1129  CZ3 TRP A 147      17.633  41.511   3.788  1.00 96.89           C  
ATOM   1130  CH2 TRP A 147      17.258  42.371   4.832  1.00 96.89           C  
ATOM   1131  N   VAL A 148      13.886  36.642   0.030  1.00 96.31           N  
ATOM   1132  CA  VAL A 148      14.196  35.473  -0.817  1.00 96.31           C  
ATOM   1133  C   VAL A 148      14.575  35.877  -2.246  1.00 96.31           C  
ATOM   1134  O   VAL A 148      15.495  35.287  -2.816  1.00 96.31           O  
ATOM   1135  CB  VAL A 148      13.052  34.443  -0.784  1.00 96.31           C  
ATOM   1136  CG1 VAL A 148      13.281  33.259  -1.737  1.00 96.31           C  
ATOM   1137  CG2 VAL A 148      12.937  33.864   0.630  1.00 96.31           C  
ATOM   1138  N   ALA A 149      13.939  36.903  -2.820  1.00 97.00           N  
ATOM   1139  CA  ALA A 149      14.301  37.421  -4.140  1.00 97.00           C  
ATOM   1140  C   ALA A 149      15.739  37.980  -4.181  1.00 97.00           C  
ATOM   1141  O   ALA A 149      16.454  37.746  -5.158  1.00 97.00           O  
ATOM   1142  CB  ALA A 149      13.265  38.472  -4.555  1.00 97.00           C  
ATOM   1143  N   GLU A 150      16.186  38.659  -3.120  1.00 96.91           N  
ATOM   1144  CA  GLU A 150      17.550  39.199  -3.002  1.00 96.91           C  
ATOM   1145  C   GLU A 150      18.607  38.145  -2.612  1.00 96.91           C  
ATOM   1146  O   GLU A 150      19.773  38.285  -2.982  1.00 96.91           O  
ATOM   1147  CB  GLU A 150      17.561  40.367  -2.004  1.00 96.91           C  
ATOM   1148  CG  GLU A 150      16.832  41.617  -2.527  1.00 96.91           C  
ATOM   1149  CD  GLU A 150      16.881  42.759  -1.503  1.00 96.91           C  
ATOM   1150  OE1 GLU A 150      15.829  43.329  -1.140  1.00 96.91           O  
ATOM   1151  OE2 GLU A 150      17.974  43.092  -0.995  1.00 96.91           O1-
ATOM   1152  N   LEU A 151      18.222  37.067  -1.916  1.00 96.49           N  
ATOM   1153  CA  LEU A 151      19.116  35.964  -1.519  1.00 96.49           C  
ATOM   1154  C   LEU A 151      19.382  34.941  -2.644  1.00 96.49           C  
ATOM   1155  O   LEU A 151      20.372  34.210  -2.605  1.00 96.49           O  
ATOM   1156  CB  LEU A 151      18.525  35.270  -0.275  1.00 96.49           C  
ATOM   1157  CG  LEU A 151      18.600  36.093   1.028  1.00 96.49           C  
ATOM   1158  CD1 LEU A 151      17.729  35.442   2.105  1.00 96.49           C  
ATOM   1159  CD2 LEU A 151      20.029  36.166   1.563  1.00 96.49           C  
ATOM   1160  N   LEU A 152      18.531  34.865  -3.671  1.00 95.41           N  
ATOM   1161  CA  LEU A 152      18.690  33.893  -4.763  1.00 95.41           C  
ATOM   1162  C   LEU A 152      19.929  34.090  -5.666  1.00 95.41           C  
ATOM   1163  O   LEU A 152      20.583  33.089  -5.968  1.00 95.41           O  
ATOM   1164  CB  LEU A 152      17.398  33.841  -5.596  1.00 95.41           C  
ATOM   1165  CG  LEU A 152      16.335  32.928  -4.968  1.00 95.41           C  
ATOM   1166  CD1 LEU A 152      14.980  33.239  -5.597  1.00 95.41           C  
ATOM   1167  CD2 LEU A 152      16.649  31.449  -5.202  1.00 95.41           C  
ATOM   1168  N   PRO A 153      20.302  35.306  -6.123  1.00 95.47           N  
ATOM   1169  CA  PRO A 153      21.366  35.482  -7.117  1.00 95.47           C  
ATOM   1170  C   PRO A 153      22.726  34.894  -6.712  1.00 95.47           C  
ATOM   1171  O   PRO A 153      23.415  34.312  -7.553  1.00 95.47           O  
ATOM   1172  CB  PRO A 153      21.467  36.996  -7.343  1.00 95.47           C  
ATOM   1173  CG  PRO A 153      20.063  37.502  -7.025  1.00 95.47           C  
ATOM   1174  CD  PRO A 153      19.624  36.574  -5.898  1.00 95.47           C  
ATOM   1175  N   ASN A 154      23.102  35.019  -5.435  1.00 94.74           N  
ATOM   1176  CA  ASN A 154      24.417  34.624  -4.920  1.00 94.74           C  
ATOM   1177  C   ASN A 154      24.480  33.173  -4.401  1.00 94.74           C  
ATOM   1178  O   ASN A 154      25.558  32.572  -4.433  1.00 94.74           O  
ATOM   1179  CB  ASN A 154      24.844  35.650  -3.853  1.00 94.74           C  
ATOM   1180  CG  ASN A 154      25.669  36.798  -4.406  1.00 94.74           C  
ATOM   1181  ND2 ASN A 154      25.512  37.993  -3.894  1.00 94.74           N  
ATOM   1182  OD1 ASN A 154      26.512  36.633  -5.275  1.00 94.74           O  
ATOM   1183  N   ALA A 155      23.350  32.579  -4.000  1.00 95.81           N  
ATOM   1184  CA  ALA A 155      23.284  31.179  -3.575  1.00 95.81           C  
ATOM   1185  C   ALA A 155      23.853  30.229  -4.650  1.00 95.81           C  
ATOM   1186  O   ALA A 155      23.641  30.439  -5.848  1.00 95.81           O  
ATOM   1187  CB  ALA A 155      21.823  30.838  -3.248  1.00 95.81           C  
ATOM   1188  N   VAL A 156      24.558  29.163  -4.249  1.00 94.21           N  
ATOM   1189  CA  VAL A 156      25.020  28.105  -5.178  1.00 94.21           C  
ATOM   1190  C   VAL A 156      24.049  26.932  -5.281  1.00 94.21           C  
ATOM   1191  O   VAL A 156      24.071  26.225  -6.283  1.00 94.21           O  
ATOM   1192  CB  VAL A 156      26.444  27.597  -4.880  1.00 94.21           C  
ATOM   1193  CG1 VAL A 156      27.459  28.731  -5.047  1.00 94.21           C  
ATOM   1194  CG2 VAL A 156      26.626  26.954  -3.501  1.00 94.21           C  
ATOM   1195  N   ALA A 157      23.190  26.746  -4.279  1.00 95.55           N  
ATOM   1196  CA  ALA A 157      22.113  25.761  -4.253  1.00 95.55           C  
ATOM   1197  C   ALA A 157      20.949  26.269  -3.390  1.00 95.55           C  
ATOM   1198  O   ALA A 157      21.177  27.030  -2.445  1.00 95.55           O  
ATOM   1199  CB  ALA A 157      22.646  24.437  -3.692  1.00 95.55           C  
ATOM   1200  N   VAL A 158      19.731  25.801  -3.679  1.00 96.33           N  
ATOM   1201  CA  VAL A 158      18.541  26.004  -2.833  1.00 96.33           C  
ATOM   1202  C   VAL A 158      18.058  24.667  -2.269  1.00 96.33           C  
ATOM   1203  O   VAL A 158      17.989  23.670  -2.992  1.00 96.33           O  
ATOM   1204  CB  VAL A 158      17.415  26.742  -3.586  1.00 96.33           C  
ATOM   1205  CG1 VAL A 158      16.121  26.844  -2.766  1.00 96.33           C  
ATOM   1206  CG2 VAL A 158      17.838  28.175  -3.926  1.00 96.33           C  
ATOM   1207  N   LEU A 159      17.691  24.656  -0.988  1.00 95.84           N  
ATOM   1208  CA  LEU A 159      17.071  23.524  -0.302  1.00 95.84           C  
ATOM   1209  C   LEU A 159      15.768  23.966   0.378  1.00 95.84           C  
ATOM   1210  O   LEU A 159      15.809  24.600   1.430  1.00 95.84           O  
ATOM   1211  CB  LEU A 159      18.085  22.951   0.706  1.00 95.84           C  
ATOM   1212  CG  LEU A 159      17.588  21.699   1.452  1.00 95.84           C  
ATOM   1213  CD1 LEU A 159      17.400  20.510   0.511  1.00 95.84           C  
ATOM   1214  CD2 LEU A 159      18.597  21.292   2.527  1.00 95.84           C  
ATOM   1215  N   SER A 160      14.613  23.602  -0.175  1.00 96.23           N  
ATOM   1216  CA  SER A 160      13.332  23.793   0.521  1.00 96.23           C  
ATOM   1217  C   SER A 160      13.130  22.699   1.561  1.00 96.23           C  
ATOM   1218  O   SER A 160      13.114  21.518   1.211  1.00 96.23           O  
ATOM   1219  CB  SER A 160      12.148  23.767  -0.438  1.00 96.23           C  
ATOM   1220  OG  SER A 160      12.153  24.913  -1.259  1.00 96.23           O  
ATOM   1221  N   VAL A 161      12.929  23.067   2.825  1.00 95.19           N  
ATOM   1222  CA  VAL A 161      12.653  22.123   3.915  1.00 95.19           C  
ATOM   1223  C   VAL A 161      11.193  22.201   4.358  1.00 95.19           C  
ATOM   1224  O   VAL A 161      10.626  23.265   4.612  1.00 95.19           O  
ATOM   1225  CB  VAL A 161      13.646  22.248   5.085  1.00 95.19           C  
ATOM   1226  CG1 VAL A 161      15.068  21.927   4.612  1.00 95.19           C  
ATOM   1227  CG2 VAL A 161      13.661  23.617   5.763  1.00 95.19           C  
ATOM   1228  N   GLY A 162      10.561  21.034   4.438  1.00 94.58           N  
ATOM   1229  CA  GLY A 162       9.139  20.911   4.724  1.00 94.58           C  
ATOM   1230  C   GLY A 162       8.241  21.193   3.520  1.00 94.58           C  
ATOM   1231  O   GLY A 162       8.648  21.722   2.486  1.00 94.58           O  
ATOM   1232  N   ASN A 163       6.982  20.782   3.647  1.00 94.86           N  
ATOM   1233  CA  ASN A 163       5.990  20.877   2.580  1.00 94.86           C  
ATOM   1234  C   ASN A 163       5.678  22.342   2.230  1.00 94.86           C  
ATOM   1235  O   ASN A 163       5.603  22.686   1.058  1.00 94.86           O  
ATOM   1236  CB  ASN A 163       4.745  20.087   3.011  1.00 94.86           C  
ATOM   1237  CG  ASN A 163       3.962  19.634   1.798  1.00 94.86           C  
ATOM   1238  ND2 ASN A 163       3.786  18.349   1.647  1.00 94.86           N  
ATOM   1239  OD1 ASN A 163       3.554  20.419   0.970  1.00 94.86           O  
ATOM   1240  N   CYS A 164       5.623  23.209   3.245  1.00 94.74           N  
ATOM   1241  CA  CYS A 164       5.414  24.651   3.120  1.00 94.74           C  
ATOM   1242  C   CYS A 164       6.383  25.305   2.114  1.00 94.74           C  
ATOM   1243  O   CYS A 164       5.949  25.810   1.082  1.00 94.74           O  
ATOM   1244  CB  CYS A 164       5.513  25.258   4.529  1.00 94.74           C  
ATOM   1245  SG  CYS A 164       4.279  24.493   5.627  1.00 94.74           S  
ATOM   1246  N   ALA A 165       7.697  25.174   2.330  1.00 95.01           N  
ATOM   1247  CA  ALA A 165       8.707  25.722   1.419  1.00 95.01           C  
ATOM   1248  C   ALA A 165       8.827  24.960   0.092  1.00 95.01           C  
ATOM   1249  O   ALA A 165       9.424  25.467  -0.859  1.00 95.01           O  
ATOM   1250  CB  ALA A 165      10.053  25.740   2.143  1.00 95.01           C  
ATOM   1251  N   SER A 166       8.294  23.738   0.008  1.00 95.78           N  
ATOM   1252  CA  SER A 166       8.340  22.931  -1.215  1.00 95.78           C  
ATOM   1253  C   SER A 166       7.186  23.285  -2.161  1.00 95.78           C  
ATOM   1254  O   SER A 166       7.449  23.718  -3.278  1.00 95.78           O  
ATOM   1255  CB  SER A 166       8.376  21.434  -0.896  1.00 95.78           C  
ATOM   1256  OG  SER A 166       9.463  21.120  -0.039  1.00 95.78           O  
ATOM   1257  N   TYR A 167       5.935  23.169  -1.692  1.00 95.05           N  
ATOM   1258  CA  TYR A 167       4.695  23.233  -2.492  1.00 95.05           C  
ATOM   1259  C   TYR A 167       3.583  24.084  -1.830  1.00 95.05           C  
ATOM   1260  O   TYR A 167       2.400  23.923  -2.121  1.00 95.05           O  
ATOM   1261  CB  TYR A 167       4.176  21.805  -2.767  1.00 95.05           C  
ATOM   1262  CG  TYR A 167       5.240  20.745  -2.988  1.00 95.05           C  
ATOM   1263  CD1 TYR A 167       6.133  20.846  -4.074  1.00 95.05           C  
ATOM   1264  CD2 TYR A 167       5.361  19.685  -2.069  1.00 95.05           C  
ATOM   1265  CE1 TYR A 167       7.182  19.917  -4.209  1.00 95.05           C  
ATOM   1266  CE2 TYR A 167       6.388  18.738  -2.220  1.00 95.05           C  
ATOM   1267  CZ  TYR A 167       7.318  18.871  -3.272  1.00 95.05           C  
ATOM   1268  OH  TYR A 167       8.354  18.002  -3.354  1.00 95.05           O  
ATOM   1269  N   GLY A 168       3.925  24.946  -0.867  1.00 94.49           N  
ATOM   1270  CA  GLY A 168       2.986  25.804  -0.127  1.00 94.49           C  
ATOM   1271  C   GLY A 168       2.367  25.118   1.090  1.00 94.49           C  
ATOM   1272  O   GLY A 168       2.059  25.784   2.081  1.00 94.49           O  
ATOM   1273  N   GLY A 169       2.285  23.783   1.067  1.00 91.77           N  
ATOM   1274  CA  GLY A 169       1.817  22.958   2.176  1.00 91.77           C  
ATOM   1275  C   GLY A 169       0.451  23.389   2.709  1.00 91.77           C  
ATOM   1276  O   GLY A 169      -0.360  23.952   1.974  1.00 91.77           O  
ATOM   1277  N   LEU A 170       0.257  23.168   4.012  1.00 89.93           N  
ATOM   1278  CA  LEU A 170      -0.979  23.457   4.743  1.00 89.93           C  
ATOM   1279  C   LEU A 170      -1.349  24.955   4.744  1.00 89.93           C  
ATOM   1280  O   LEU A 170      -2.508  25.315   4.877  1.00 89.93           O  
ATOM   1281  CB  LEU A 170      -0.821  22.837   6.148  1.00 89.93           C  
ATOM   1282  CG  LEU A 170      -2.049  22.913   7.082  1.00 89.93           C  
ATOM   1283  CD1 LEU A 170      -2.047  21.722   8.046  1.00 89.93           C  
ATOM   1284  CD2 LEU A 170      -2.020  24.157   7.969  1.00 89.93           C  
ATOM   1285  N   ILE A 171      -0.380  25.854   4.547  1.00 93.47           N  
ATOM   1286  CA  ILE A 171      -0.649  27.302   4.472  1.00 93.47           C  
ATOM   1287  C   ILE A 171      -1.201  27.698   3.086  1.00 93.47           C  
ATOM   1288  O   ILE A 171      -1.824  28.747   2.932  1.00 93.47           O  
ATOM   1289  CB  ILE A 171       0.608  28.109   4.875  1.00 93.47           C  
ATOM   1290  CG1 ILE A 171       1.326  27.571   6.141  1.00 93.47           C  
ATOM   1291  CG2 ILE A 171       0.264  29.594   5.070  1.00 93.47           C  
ATOM   1292  CD1 ILE A 171       0.434  27.277   7.359  1.00 93.47           C  
ATOM   1293  N   GLY A 172      -1.005  26.847   2.073  1.00 93.44           N  
ATOM   1294  CA  GLY A 172      -1.632  26.947   0.752  1.00 93.44           C  
ATOM   1295  C   GLY A 172      -3.025  26.309   0.671  1.00 93.44           C  
ATOM   1296  O   GLY A 172      -3.574  26.221  -0.428  1.00 93.44           O  
ATOM   1297  N   ASP A 173      -3.587  25.850   1.795  1.00 94.71           N  
ATOM   1298  CA  ASP A 173      -4.858  25.123   1.820  1.00 94.71           C  
ATOM   1299  C   ASP A 173      -6.065  26.015   1.512  1.00 94.71           C  
ATOM   1300  O   ASP A 173      -6.159  27.167   1.945  1.00 94.71           O  
ATOM   1301  CB  ASP A 173      -5.039  24.370   3.145  1.00 94.71           C  
ATOM   1302  CG  ASP A 173      -4.155  23.126   3.269  1.00 94.71           C  
ATOM   1303  OD1 ASP A 173      -4.143  22.508   4.354  1.00 94.71           O  
ATOM   1304  OD2 ASP A 173      -3.452  22.746   2.301  1.00 94.71           O1-
ATOM   1305  N   LYS A 174      -7.013  25.471   0.744  1.00 94.39           N  
ATOM   1306  CA  LYS A 174      -8.163  26.213   0.219  1.00 94.39           C  
ATOM   1307  C   LYS A 174      -9.104  26.684   1.333  1.00 94.39           C  
ATOM   1308  O   LYS A 174      -9.552  25.900   2.170  1.00 94.39           O  
ATOM   1309  CB  LYS A 174      -8.882  25.342  -0.825  1.00 94.39           C  
ATOM   1310  CG  LYS A 174     -10.099  26.055  -1.435  1.00 94.39           C  
ATOM   1311  CD  LYS A 174     -10.761  25.227  -2.540  1.00 94.39           C  
ATOM   1312  CE  LYS A 174     -12.033  25.954  -2.996  1.00 94.39           C  
ATOM   1313  NZ  LYS A 174     -12.846  25.127  -3.924  1.00 94.39           N1+
ATOM   1314  N   VAL A 175      -9.519  27.948   1.271  1.00 95.07           N  
ATOM   1315  CA  VAL A 175     -10.655  28.453   2.053  1.00 95.07           C  
ATOM   1316  C   VAL A 175     -11.956  27.944   1.421  1.00 95.07           C  
ATOM   1317  O   VAL A 175     -12.375  28.428   0.369  1.00 95.07           O  
ATOM   1318  CB  VAL A 175     -10.621  29.991   2.155  1.00 95.07           C  
ATOM   1319  CG1 VAL A 175     -11.778  30.518   3.012  1.00 95.07           C  
ATOM   1320  CG2 VAL A 175      -9.317  30.469   2.804  1.00 95.07           C  
ATOM   1321  N   TYR A 176     -12.599  26.954   2.045  1.00 94.09           N  
ATOM   1322  CA  TYR A 176     -13.901  26.438   1.592  1.00 94.09           C  
ATOM   1323  C   TYR A 176     -15.069  27.365   1.950  1.00 94.09           C  
ATOM   1324  O   TYR A 176     -16.095  27.350   1.278  1.00 94.09           O  
ATOM   1325  CB  TYR A 176     -14.152  25.051   2.202  1.00 94.09           C  
ATOM   1326  CG  TYR A 176     -13.171  23.973   1.785  1.00 94.09           C  
ATOM   1327  CD1 TYR A 176     -13.045  23.622   0.425  1.00 94.09           C  
ATOM   1328  CD2 TYR A 176     -12.438  23.275   2.763  1.00 94.09           C  
ATOM   1329  CE1 TYR A 176     -12.175  22.581   0.041  1.00 94.09           C  
ATOM   1330  CE2 TYR A 176     -11.572  22.235   2.379  1.00 94.09           C  
ATOM   1331  CZ  TYR A 176     -11.432  21.889   1.022  1.00 94.09           C  
ATOM   1332  OH  TYR A 176     -10.597  20.875   0.677  1.00 94.09           O  
ATOM   1333  N   GLN A 177     -14.923  28.149   3.020  1.00 94.24           N  
ATOM   1334  CA  GLN A 177     -16.015  28.884   3.657  1.00 94.24           C  
ATOM   1335  C   GLN A 177     -15.564  30.318   4.009  1.00 94.24           C  
ATOM   1336  O   GLN A 177     -15.255  30.606   5.169  1.00 94.24           O  
ATOM   1337  CB  GLN A 177     -16.460  28.083   4.886  1.00 94.24           C  
ATOM   1338  CG  GLN A 177     -17.015  26.683   4.550  1.00 94.24           C  
ATOM   1339  CD  GLN A 177     -17.726  26.024   5.732  1.00 94.24           C  
ATOM   1340  NE2 GLN A 177     -18.508  24.992   5.500  1.00 94.24           N  
ATOM   1341  OE1 GLN A 177     -17.622  26.453   6.872  1.00 94.24           O  
ATOM   1342  N   PRO A 178     -15.453  31.218   3.012  1.00 94.44           N  
ATOM   1343  CA  PRO A 178     -14.799  32.513   3.181  1.00 94.44           C  
ATOM   1344  C   PRO A 178     -15.552  33.450   4.145  1.00 94.44           C  
ATOM   1345  O   PRO A 178     -16.777  33.578   4.047  1.00 94.44           O  
ATOM   1346  CB  PRO A 178     -14.675  33.102   1.772  1.00 94.44           C  
ATOM   1347  CG  PRO A 178     -15.806  32.425   0.998  1.00 94.44           C  
ATOM   1348  CD  PRO A 178     -15.856  31.033   1.624  1.00 94.44           C  
ATOM   1349  N   PRO A 179     -14.845  34.141   5.062  1.00 92.01           N  
ATOM   1350  CA  PRO A 179     -15.456  35.103   5.972  1.00 92.01           C  
ATOM   1351  C   PRO A 179     -15.872  36.398   5.243  1.00 92.01           C  
ATOM   1352  O   PRO A 179     -15.422  36.666   4.123  1.00 92.01           O  
ATOM   1353  CB  PRO A 179     -14.404  35.340   7.063  1.00 92.01           C  
ATOM   1354  CG  PRO A 179     -13.082  35.143   6.329  1.00 92.01           C  
ATOM   1355  CD  PRO A 179     -13.417  34.036   5.328  1.00 92.01           C  
ATOM   1356  N   PRO A 180     -16.720  37.246   5.858  1.00 93.46           N  
ATOM   1357  CA  PRO A 180     -17.131  38.514   5.260  1.00 93.46           C  
ATOM   1358  C   PRO A 180     -15.932  39.394   4.880  1.00 93.46           C  
ATOM   1359  O   PRO A 180     -14.996  39.530   5.662  1.00 93.46           O  
ATOM   1360  CB  PRO A 180     -18.016  39.197   6.308  1.00 93.46           C  
ATOM   1361  CG  PRO A 180     -18.554  38.031   7.136  1.00 93.46           C  
ATOM   1362  CD  PRO A 180     -17.383  37.052   7.139  1.00 93.46           C  
ATOM   1363  N   LYS A 181     -15.995  40.032   3.702  1.00 93.17           N  
ATOM   1364  CA  LYS A 181     -14.927  40.863   3.101  1.00 93.17           C  
ATOM   1365  C   LYS A 181     -13.635  40.127   2.694  1.00 93.17           C  
ATOM   1366  O   LYS A 181     -12.662  40.793   2.351  1.00 93.17           O  
ATOM   1367  CB  LYS A 181     -14.583  42.074   3.987  1.00 93.17           C  
ATOM   1368  CG  LYS A 181     -15.749  42.972   4.435  1.00 93.17           C  
ATOM   1369  CD  LYS A 181     -15.163  43.888   5.512  1.00 93.17           C  
ATOM   1370  CE  LYS A 181     -15.996  45.107   5.889  1.00 93.17           C  
ATOM   1371  NZ  LYS A 181     -15.219  45.924   6.857  1.00 93.17           N1+
ATOM   1372  N   PHE A 182     -13.605  38.794   2.687  1.00 93.13           N  
ATOM   1373  CA  PHE A 182     -12.446  38.048   2.191  1.00 93.13           C  
ATOM   1374  C   PHE A 182     -12.183  38.306   0.695  1.00 93.13           C  
ATOM   1375  O   PHE A 182     -13.071  38.134  -0.140  1.00 93.13           O  
ATOM   1376  CB  PHE A 182     -12.658  36.556   2.466  1.00 93.13           C  
ATOM   1377  CG  PHE A 182     -11.471  35.687   2.108  1.00 93.13           C  
ATOM   1378  CD1 PHE A 182     -11.534  34.801   1.015  1.00 93.13           C  
ATOM   1379  CD2 PHE A 182     -10.287  35.785   2.861  1.00 93.13           C  
ATOM   1380  CE1 PHE A 182     -10.426  33.998   0.694  1.00 93.13           C  
ATOM   1381  CE2 PHE A 182      -9.169  35.007   2.519  1.00 93.13           C  
ATOM   1382  CZ  PHE A 182      -9.240  34.106   1.441  1.00 93.13           C  
ATOM   1383  N   ILE A 183     -10.947  38.684   0.363  1.00 95.21           N  
ATOM   1384  CA  ILE A 183     -10.423  38.766  -1.006  1.00 95.21           C  
ATOM   1385  C   ILE A 183      -9.654  37.473  -1.287  1.00 95.21           C  
ATOM   1386  O   ILE A 183      -8.576  37.273  -0.728  1.00 95.21           O  
ATOM   1387  CB  ILE A 183      -9.516  40.011  -1.200  1.00 95.21           C  
ATOM   1388  CG1 ILE A 183     -10.234  41.320  -0.793  1.00 95.21           C  
ATOM   1389  CG2 ILE A 183      -9.030  40.078  -2.664  1.00 95.21           C  
ATOM   1390  CD1 ILE A 183      -9.355  42.575  -0.895  1.00 95.21           C  
ATOM   1391  N   THR A 184     -10.190  36.614  -2.159  1.00 93.00           N  
ATOM   1392  CA  THR A 184      -9.529  35.372  -2.590  1.00 93.00           C  
ATOM   1393  C   THR A 184      -8.223  35.697  -3.329  1.00 93.00           C  
ATOM   1394  O   THR A 184      -8.283  36.358  -4.371  1.00 93.00           O  
ATOM   1395  CB  THR A 184     -10.433  34.546  -3.515  1.00 93.00           C  
ATOM   1396  CG2 THR A 184      -9.865  33.153  -3.799  1.00 93.00           C  
ATOM   1397  OG1 THR A 184     -11.693  34.358  -2.911  1.00 93.00           O  
ATOM   1398  N   PRO A 185      -7.048  35.258  -2.841  1.00 94.63           N  
ATOM   1399  CA  PRO A 185      -5.768  35.596  -3.466  1.00 94.63           C  
ATOM   1400  C   PRO A 185      -5.533  34.914  -4.818  1.00 94.63           C  
ATOM   1401  O   PRO A 185      -6.177  33.924  -5.168  1.00 94.63           O  
ATOM   1402  CB  PRO A 185      -4.691  35.228  -2.447  1.00 94.63           C  
ATOM   1403  CG  PRO A 185      -5.443  35.250  -1.120  1.00 94.63           C  
ATOM   1404  CD  PRO A 185      -6.797  34.687  -1.524  1.00 94.63           C  
ATOM   1405  N   THR A 186      -4.586  35.449  -5.594  1.00 92.11           N  
ATOM   1406  CA  THR A 186      -4.400  35.072  -7.011  1.00 92.11           C  
ATOM   1407  C   THR A 186      -3.374  33.962  -7.238  1.00 92.11           C  
ATOM   1408  O   THR A 186      -3.234  33.455  -8.356  1.00 92.11           O  
ATOM   1409  CB  THR A 186      -4.039  36.288  -7.876  1.00 92.11           C  
ATOM   1410  CG2 THR A 186      -5.068  37.413  -7.771  1.00 92.11           C  
ATOM   1411  OG1 THR A 186      -2.761  36.815  -7.571  1.00 92.11           O  
ATOM   1412  N   TRP A 187      -2.615  33.600  -6.203  1.00 96.29           N  
ATOM   1413  CA  TRP A 187      -1.567  32.580  -6.282  1.00 96.29           C  
ATOM   1414  C   TRP A 187      -2.029  31.199  -5.822  1.00 96.29           C  
ATOM   1415  O   TRP A 187      -1.706  30.208  -6.477  1.00 96.29           O  
ATOM   1416  CB  TRP A 187      -0.350  33.042  -5.490  1.00 96.29           C  
ATOM   1417  CG  TRP A 187       0.436  34.201  -6.018  1.00 96.29           C  
ATOM   1418  CD1 TRP A 187       0.085  35.077  -6.987  1.00 96.29           C  
ATOM   1419  CD2 TRP A 187       1.721  34.663  -5.519  1.00 96.29           C  
ATOM   1420  CE2 TRP A 187       2.121  35.810  -6.266  1.00 96.29           C  
ATOM   1421  CE3 TRP A 187       2.567  34.233  -4.477  1.00 96.29           C  
ATOM   1422  NE1 TRP A 187       1.070  36.033  -7.130  1.00 96.29           N  
ATOM   1423  CZ2 TRP A 187       3.328  36.480  -6.014  1.00 96.29           C  
ATOM   1424  CZ3 TRP A 187       3.775  34.897  -4.212  1.00 96.29           C  
ATOM   1425  CH2 TRP A 187       4.154  36.009  -4.979  1.00 96.29           C  
ATOM   1426  N   SER A 188      -2.811  31.161  -4.747  1.00 95.34           N  
ATOM   1427  CA  SER A 188      -3.576  30.013  -4.264  1.00 95.34           C  
ATOM   1428  C   SER A 188      -4.827  30.533  -3.529  1.00 95.34           C  
ATOM   1429  O   SER A 188      -4.812  31.657  -3.023  1.00 95.34           O  
ATOM   1430  CB  SER A 188      -2.714  29.131  -3.347  1.00 95.34           C  
ATOM   1431  OG  SER A 188      -2.338  29.819  -2.175  1.00 95.34           O  
ATOM   1432  N   PRO A 189      -5.922  29.759  -3.438  1.00 94.22           N  
ATOM   1433  CA  PRO A 189      -7.148  30.145  -2.737  1.00 94.22           C  
ATOM   1434  C   PRO A 189      -7.045  29.996  -1.201  1.00 94.22           C  
ATOM   1435  O   PRO A 189      -8.046  29.696  -0.546  1.00 94.22           O  
ATOM   1436  CB  PRO A 189      -8.232  29.267  -3.374  1.00 94.22           C  
ATOM   1437  CG  PRO A 189      -7.477  27.964  -3.635  1.00 94.22           C  
ATOM   1438  CD  PRO A 189      -6.103  28.467  -4.075  1.00 94.22           C  
ATOM   1439  N   SER A 190      -5.849  30.159  -0.625  1.00 95.15           N  
ATOM   1440  CA  SER A 190      -5.614  30.146   0.828  1.00 95.15           C  
ATOM   1441  C   SER A 190      -5.752  31.550   1.436  1.00 95.15           C  
ATOM   1442  O   SER A 190      -5.795  32.524   0.681  1.00 95.15           O  
ATOM   1443  CB  SER A 190      -4.260  29.497   1.145  1.00 95.15           C  
ATOM   1444  OG  SER A 190      -3.195  30.420   1.313  1.00 95.15           O  
ATOM   1445  N   PRO A 191      -5.803  31.718   2.774  1.00 95.29           N  
ATOM   1446  CA  PRO A 191      -6.019  33.027   3.397  1.00 95.29           C  
ATOM   1447  C   PRO A 191      -4.989  34.097   3.019  1.00 95.29           C  
ATOM   1448  O   PRO A 191      -5.334  35.274   2.975  1.00 95.29           O  
ATOM   1449  CB  PRO A 191      -6.012  32.785   4.908  1.00 95.29           C  
ATOM   1450  CG  PRO A 191      -6.451  31.332   5.020  1.00 95.29           C  
ATOM   1451  CD  PRO A 191      -5.805  30.684   3.794  1.00 95.29           C  
ATOM   1452  N   THR A 192      -3.748  33.689   2.728  1.00 94.91           N  
ATOM   1453  CA  THR A 192      -2.635  34.583   2.361  1.00 94.91           C  
ATOM   1454  C   THR A 192      -2.085  34.319   0.955  1.00 94.91           C  
ATOM   1455  O   THR A 192      -1.033  34.846   0.602  1.00 94.91           O  
ATOM   1456  CB  THR A 192      -1.497  34.528   3.396  1.00 94.91           C  
ATOM   1457  CG2 THR A 192      -1.989  34.642   4.838  1.00 94.91           C  
ATOM   1458  OG1 THR A 192      -0.795  33.308   3.295  1.00 94.91           O  
ATOM   1459  N   GLY A 193      -2.735  33.464   0.158  1.00 95.64           N  
ATOM   1460  CA  GLY A 193      -2.282  33.103  -1.190  1.00 95.64           C  
ATOM   1461  C   GLY A 193      -0.941  32.374  -1.215  1.00 95.64           C  
ATOM   1462  O   GLY A 193      -0.132  32.594  -2.113  1.00 95.64           O  
ATOM   1463  N   ALA A 194      -0.668  31.562  -0.193  1.00 95.49           N  
ATOM   1464  CA  ALA A 194       0.651  30.983   0.014  1.00 95.49           C  
ATOM   1465  C   ALA A 194       1.001  29.899  -1.018  1.00 95.49           C  
ATOM   1466  O   ALA A 194       0.188  29.021  -1.327  1.00 95.49           O  
ATOM   1467  CB  ALA A 194       0.764  30.472   1.447  1.00 95.49           C  
ATOM   1468  N   VAL A 195       2.244  29.932  -1.504  1.00 96.55           N  
ATOM   1469  CA  VAL A 195       2.834  28.948  -2.427  1.00 96.55           C  
ATOM   1470  C   VAL A 195       4.195  28.458  -1.925  1.00 96.55           C  
ATOM   1471  O   VAL A 195       4.771  29.015  -0.988  1.00 96.55           O  
ATOM   1472  CB  VAL A 195       2.929  29.494  -3.869  1.00 96.55           C  
ATOM   1473  CG1 VAL A 195       1.540  29.855  -4.405  1.00 96.55           C  
ATOM   1474  CG2 VAL A 195       3.863  30.703  -4.007  1.00 96.55           C  
ATOM   1475  N   GLY A 196       4.702  27.382  -2.528  1.00 96.20           N  
ATOM   1476  CA  GLY A 196       6.041  26.855  -2.256  1.00 96.20           C  
ATOM   1477  C   GLY A 196       7.110  27.532  -3.102  1.00 96.20           C  
ATOM   1478  O   GLY A 196       6.812  28.406  -3.912  1.00 96.20           O  
ATOM   1479  N   PHE A 197       8.367  27.119  -2.948  1.00 96.17           N  
ATOM   1480  CA  PHE A 197       9.430  27.538  -3.861  1.00 96.17           C  
ATOM   1481  C   PHE A 197       9.219  26.938  -5.256  1.00 96.17           C  
ATOM   1482  O   PHE A 197       9.336  27.643  -6.258  1.00 96.17           O  
ATOM   1483  CB  PHE A 197      10.791  27.124  -3.294  1.00 96.17           C  
ATOM   1484  CG  PHE A 197      11.957  27.658  -4.099  1.00 96.17           C  
ATOM   1485  CD1 PHE A 197      12.712  26.803  -4.924  1.00 96.17           C  
ATOM   1486  CD2 PHE A 197      12.273  29.026  -4.032  1.00 96.17           C  
ATOM   1487  CE1 PHE A 197      13.791  27.315  -5.667  1.00 96.17           C  
ATOM   1488  CE2 PHE A 197      13.346  29.535  -4.779  1.00 96.17           C  
ATOM   1489  CZ  PHE A 197      14.111  28.681  -5.592  1.00 96.17           C  
ATOM   1490  N   PHE A 198       8.858  25.655  -5.307  1.00 95.78           N  
ATOM   1491  CA  PHE A 198       8.543  24.928  -6.531  1.00 95.78           C  
ATOM   1492  C   PHE A 198       7.041  24.989  -6.834  1.00 95.78           C  
ATOM   1493  O   PHE A 198       6.228  25.311  -5.965  1.00 95.78           O  
ATOM   1494  CB  PHE A 198       9.012  23.472  -6.415  1.00 95.78           C  
ATOM   1495  CG  PHE A 198      10.456  23.272  -5.993  1.00 95.78           C  
ATOM   1496  CD1 PHE A 198      11.465  23.085  -6.958  1.00 95.78           C  
ATOM   1497  CD2 PHE A 198      10.787  23.251  -4.626  1.00 95.78           C  
ATOM   1498  CE1 PHE A 198      12.797  22.886  -6.552  1.00 95.78           C  
ATOM   1499  CE2 PHE A 198      12.121  23.075  -4.225  1.00 95.78           C  
ATOM   1500  CZ  PHE A 198      13.122  22.893  -5.187  1.00 95.78           C  
ATOM   1501  N   ASP A 199       6.679  24.672  -8.077  1.00 96.29           N  
ATOM   1502  CA  ASP A 199       5.280  24.506  -8.474  1.00 96.29           C  
ATOM   1503  C   ASP A 199       4.626  23.367  -7.661  1.00 96.29           C  
ATOM   1504  O   ASP A 199       5.269  22.354  -7.377  1.00 96.29           O  
ATOM   1505  CB  ASP A 199       5.193  24.258  -9.998  1.00 96.29           C  
ATOM   1506  CG  ASP A 199       5.813  25.374 -10.863  1.00 96.29           C  
ATOM   1507  OD1 ASP A 199       6.462  25.068 -11.896  1.00 96.29           O  
ATOM   1508  OD2 ASP A 199       5.667  26.565 -10.499  1.00 96.29           O1-
ATOM   1509  N   ASP A 200       3.345  23.503  -7.306  1.00 94.02           N  
ATOM   1510  CA  ASP A 200       2.512  22.391  -6.829  1.00 94.02           C  
ATOM   1511  C   ASP A 200       1.772  21.803  -8.046  1.00 94.02           C  
ATOM   1512  O   ASP A 200       0.733  22.338  -8.443  1.00 94.02           O  
ATOM   1513  CB  ASP A 200       1.547  22.854  -5.716  1.00 94.02           C  
ATOM   1514  CG  ASP A 200       0.744  21.699  -5.087  1.00 94.02           C  
ATOM   1515  OD1 ASP A 200       0.371  21.806  -3.894  1.00 94.02           O  
ATOM   1516  OD2 ASP A 200       0.478  20.690  -5.784  1.00 94.02           O1-
ATOM   1517  N   PRO A 201       2.275  20.726  -8.681  1.00 91.48           N  
ATOM   1518  CA  PRO A 201       1.663  20.172  -9.887  1.00 91.48           C  
ATOM   1519  C   PRO A 201       0.347  19.426  -9.625  1.00 91.48           C  
ATOM   1520  O   PRO A 201      -0.281  18.990 -10.587  1.00 91.48           O  
ATOM   1521  CB  PRO A 201       2.724  19.237 -10.476  1.00 91.48           C  
ATOM   1522  CG  PRO A 201       3.449  18.739  -9.230  1.00 91.48           C  
ATOM   1523  CD  PRO A 201       3.491  19.991  -8.364  1.00 91.48           C  
ATOM   1524  N   LEU A 202      -0.061  19.240  -8.362  1.00 90.52           N  
ATOM   1525  CA  LEU A 202      -1.297  18.536  -8.007  1.00 90.52           C  
ATOM   1526  C   LEU A 202      -2.436  19.512  -7.677  1.00 90.52           C  
ATOM   1527  O   LEU A 202      -3.570  19.261  -8.075  1.00 90.52           O  
ATOM   1528  CB  LEU A 202      -1.021  17.524  -6.879  1.00 90.52           C  
ATOM   1529  CG  LEU A 202       0.036  16.448  -7.206  1.00 90.52           C  
ATOM   1530  CD1 LEU A 202       0.153  15.454  -6.050  1.00 90.52           C  
ATOM   1531  CD2 LEU A 202      -0.299  15.643  -8.466  1.00 90.52           C  
ATOM   1532  N   ARG A 203      -2.143  20.654  -7.035  1.00 91.49           N  
ATOM   1533  CA  ARG A 203      -3.100  21.776  -6.889  1.00 91.49           C  
ATOM   1534  C   ARG A 203      -3.051  22.793  -8.035  1.00 91.49           C  
ATOM   1535  O   ARG A 203      -3.956  23.610  -8.165  1.00 91.49           O  
ATOM   1536  CB  ARG A 203      -2.937  22.457  -5.521  1.00 91.49           C  
ATOM   1537  CG  ARG A 203      -3.421  21.533  -4.399  1.00 91.49           C  
ATOM   1538  CD  ARG A 203      -3.397  22.174  -3.003  1.00 91.49           C  
ATOM   1539  NE  ARG A 203      -2.045  22.507  -2.501  1.00 91.49           N  
ATOM   1540  CZ  ARG A 203      -1.782  22.825  -1.243  1.00 91.49           C  
ATOM   1541  NH1 ARG A 203      -2.722  22.961  -0.351  1.00 91.49           N1+
ATOM   1542  NH2 ARG A 203      -0.553  23.006  -0.860  1.00 91.49           N  
ATOM   1543  N   GLY A 204      -2.019  22.744  -8.877  1.00 93.13           N  
ATOM   1544  CA  GLY A 204      -1.828  23.650 -10.014  1.00 93.13           C  
ATOM   1545  C   GLY A 204      -1.275  25.033  -9.642  1.00 93.13           C  
ATOM   1546  O   GLY A 204      -1.350  25.955 -10.455  1.00 93.13           O  
ATOM   1547  N   TYR A 205      -0.735  25.208  -8.433  1.00 94.82           N  
ATOM   1548  CA  TYR A 205      -0.207  26.496  -7.973  1.00 94.82           C  
ATOM   1549  C   TYR A 205       1.215  26.726  -8.521  1.00 94.82           C  
ATOM   1550  O   TYR A 205       2.103  25.900  -8.303  1.00 94.82           O  
ATOM   1551  CB  TYR A 205      -0.223  26.581  -6.434  1.00 94.82           C  
ATOM   1552  CG  TYR A 205      -1.517  26.262  -5.688  1.00 94.82           C  
ATOM   1553  CD1 TYR A 205      -2.788  26.348  -6.299  1.00 94.82           C  
ATOM   1554  CD2 TYR A 205      -1.434  25.899  -4.328  1.00 94.82           C  
ATOM   1555  CE1 TYR A 205      -3.953  26.044  -5.564  1.00 94.82           C  
ATOM   1556  CE2 TYR A 205      -2.597  25.615  -3.587  1.00 94.82           C  
ATOM   1557  CZ  TYR A 205      -3.861  25.673  -4.205  1.00 94.82           C  
ATOM   1558  OH  TYR A 205      -4.985  25.379  -3.496  1.00 94.82           O  
ATOM   1559  N   LYS A 206       1.465  27.864  -9.190  1.00 96.34           N  
ATOM   1560  CA  LYS A 206       2.835  28.284  -9.555  1.00 96.34           C  
ATOM   1561  C   LYS A 206       3.644  28.605  -8.294  1.00 96.34           C  
ATOM   1562  O   LYS A 206       3.221  29.456  -7.509  1.00 96.34           O  
ATOM   1563  CB  LYS A 206       2.862  29.538 -10.442  1.00 96.34           C  
ATOM   1564  CG  LYS A 206       2.438  29.390 -11.912  1.00 96.34           C  
ATOM   1565  CD  LYS A 206       2.971  30.626 -12.667  1.00 96.34           C  
ATOM   1566  CE  LYS A 206       2.446  30.777 -14.096  1.00 96.34           C  
ATOM   1567  NZ  LYS A 206       3.202  31.833 -14.821  1.00 96.34           N1+
ATOM   1568  N   GLY A 207       4.825  28.010  -8.157  1.00 96.32           N  
ATOM   1569  CA  GLY A 207       5.753  28.286  -7.059  1.00 96.32           C  
ATOM   1570  C   GLY A 207       6.452  29.636  -7.189  1.00 96.32           C  
ATOM   1571  O   GLY A 207       6.512  30.216  -8.278  1.00 96.32           O  
ATOM   1572  N   LEU A 208       7.038  30.124  -6.094  1.00 96.63           N  
ATOM   1573  CA  LEU A 208       7.776  31.387  -6.051  1.00 96.63           C  
ATOM   1574  C   LEU A 208       8.884  31.434  -7.115  1.00 96.63           C  
ATOM   1575  O   LEU A 208       9.039  32.461  -7.765  1.00 96.63           O  
ATOM   1576  CB  LEU A 208       8.330  31.623  -4.630  1.00 96.63           C  
ATOM   1577  CG  LEU A 208       9.105  32.950  -4.477  1.00 96.63           C  
ATOM   1578  CD1 LEU A 208       8.217  34.182  -4.680  1.00 96.63           C  
ATOM   1579  CD2 LEU A 208       9.745  33.059  -3.096  1.00 96.63           C  
ATOM   1580  N   LEU A 209       9.598  30.333  -7.378  1.00 96.15           N  
ATOM   1581  CA  LEU A 209      10.611  30.277  -8.438  1.00 96.15           C  
ATOM   1582  C   LEU A 209      10.018  30.592  -9.824  1.00 96.15           C  
ATOM   1583  O   LEU A 209      10.598  31.368 -10.586  1.00 96.15           O  
ATOM   1584  CB  LEU A 209      11.265  28.885  -8.410  1.00 96.15           C  
ATOM   1585  CG  LEU A 209      12.348  28.668  -9.480  1.00 96.15           C  
ATOM   1586  CD1 LEU A 209      13.543  29.602  -9.305  1.00 96.15           C  
ATOM   1587  CD2 LEU A 209      12.843  27.227  -9.404  1.00 96.15           C  
ATOM   1588  N   SER A 210       8.845  30.038 -10.132  1.00 96.89           N  
ATOM   1589  CA  SER A 210       8.117  30.303 -11.378  1.00 96.89           C  
ATOM   1590  C   SER A 210       7.510  31.711 -11.395  1.00 96.89           C  
ATOM   1591  O   SER A 210       7.504  32.347 -12.444  1.00 96.89           O  
ATOM   1592  CB  SER A 210       7.042  29.236 -11.602  1.00 96.89           C  
ATOM   1593  OG  SER A 210       7.642  27.955 -11.651  1.00 96.89           O  
ATOM   1594  N   ARG A 211       7.080  32.268 -10.251  1.00 96.78           N  
ATOM   1595  CA  ARG A 211       6.647  33.680 -10.144  1.00 96.78           C  
ATOM   1596  C   ARG A 211       7.799  34.663 -10.381  1.00 96.78           C  
ATOM   1597  O   ARG A 211       7.630  35.647 -11.099  1.00 96.78           O  
ATOM   1598  CB  ARG A 211       6.005  33.955  -8.768  1.00 96.78           C  
ATOM   1599  CG  ARG A 211       4.712  33.180  -8.468  1.00 96.78           C  
ATOM   1600  CD  ARG A 211       3.620  33.478  -9.496  1.00 96.78           C  
ATOM   1601  NE  ARG A 211       2.345  32.844  -9.129  1.00 96.78           N  
ATOM   1602  CZ  ARG A 211       1.199  33.018  -9.759  1.00 96.78           C  
ATOM   1603  NH1 ARG A 211       1.089  33.763 -10.824  1.00 96.78           N1+
ATOM   1604  NH2 ARG A 211       0.128  32.414  -9.331  1.00 96.78           N  
ATOM   1605  N   LEU A 212       8.972  34.401  -9.806  1.00 96.60           N  
ATOM   1606  CA  LEU A 212      10.171  35.222  -9.985  1.00 96.60           C  
ATOM   1607  C   LEU A 212      10.695  35.136 -11.427  1.00 96.60           C  
ATOM   1608  O   LEU A 212      11.105  36.155 -11.974  1.00 96.60           O  
ATOM   1609  CB  LEU A 212      11.250  34.792  -8.973  1.00 96.60           C  
ATOM   1610  CG  LEU A 212      10.932  35.061  -7.486  1.00 96.60           C  
ATOM   1611  CD1 LEU A 212      11.999  34.397  -6.623  1.00 96.60           C  
ATOM   1612  CD2 LEU A 212      10.905  36.542  -7.122  1.00 96.60           C  
ATOM   1613  N   TYR A 213      10.655  33.958 -12.064  1.00 96.29           N  
ATOM   1614  CA  TYR A 213      11.139  33.775 -13.438  1.00 96.29           C  
ATOM   1615  C   TYR A 213      10.120  34.153 -14.524  1.00 96.29           C  
ATOM   1616  O   TYR A 213      10.420  34.991 -15.373  1.00 96.29           O  
ATOM   1617  CB  TYR A 213      11.652  32.344 -13.635  1.00 96.29           C  
ATOM   1618  CG  TYR A 213      12.272  32.132 -15.003  1.00 96.29           C  
ATOM   1619  CD1 TYR A 213      11.508  31.564 -16.040  1.00 96.29           C  
ATOM   1620  CD2 TYR A 213      13.592  32.555 -15.254  1.00 96.29           C  
ATOM   1621  CE1 TYR A 213      12.071  31.382 -17.317  1.00 96.29           C  
ATOM   1622  CE2 TYR A 213      14.160  32.369 -16.530  1.00 96.29           C  
ATOM   1623  CZ  TYR A 213      13.404  31.766 -17.558  1.00 96.29           C  
ATOM   1624  OH  TYR A 213      13.958  31.560 -18.782  1.00 96.29           O  
ATOM   1625  N   GLU A 214       8.933  33.542 -14.533  1.00 96.28           N  
ATOM   1626  CA  GLU A 214       7.946  33.694 -15.614  1.00 96.28           C  
ATOM   1627  C   GLU A 214       7.205  35.035 -15.522  1.00 96.28           C  
ATOM   1628  O   GLU A 214       7.066  35.733 -16.525  1.00 96.28           O  
ATOM   1629  CB  GLU A 214       6.921  32.541 -15.601  1.00 96.28           C  
ATOM   1630  CG  GLU A 214       7.509  31.116 -15.686  1.00 96.28           C  
ATOM   1631  CD  GLU A 214       6.428  30.017 -15.595  1.00 96.28           C  
ATOM   1632  OE1 GLU A 214       6.785  28.837 -15.370  1.00 96.28           O  
ATOM   1633  OE2 GLU A 214       5.226  30.356 -15.731  1.00 96.28           O1-
ATOM   1634  N   ASP A 215       6.771  35.416 -14.316  1.00 95.47           N  
ATOM   1635  CA  ASP A 215       5.977  36.631 -14.083  1.00 95.47           C  
ATOM   1636  C   ASP A 215       6.867  37.862 -13.743  1.00 95.47           C  
ATOM   1637  O   ASP A 215       6.346  38.941 -13.452  1.00 95.47           O  
ATOM   1638  CB  ASP A 215       4.890  36.386 -13.003  1.00 95.47           C  
ATOM   1639  CG  ASP A 215       3.945  35.166 -13.143  1.00 95.47           C  
ATOM   1640  OD1 ASP A 215       3.215  34.906 -12.156  1.00 95.47           O  
ATOM   1641  OD2 ASP A 215       3.887  34.466 -14.181  1.00 95.47           O1-
ATOM   1642  N   ASN A 216       8.204  37.701 -13.744  1.00 96.99           N  
ATOM   1643  CA  ASN A 216       9.227  38.668 -13.292  1.00 96.99           C  
ATOM   1644  C   ASN A 216       8.893  39.363 -11.951  1.00 96.99           C  
ATOM   1645  O   ASN A 216       9.130  40.561 -11.759  1.00 96.99           O  
ATOM   1646  CB  ASN A 216       9.629  39.630 -14.428  1.00 96.99           C  
ATOM   1647  CG  ASN A 216      10.848  40.472 -14.063  1.00 96.99           C  
ATOM   1648  ND2 ASN A 216      10.794  41.768 -14.273  1.00 96.99           N  
ATOM   1649  OD1 ASN A 216      11.850  39.984 -13.561  1.00 96.99           O  
ATOM   1650  N   TYR A 217       8.307  38.622 -11.007  1.00 96.88           N  
ATOM   1651  CA  TYR A 217       7.980  39.149  -9.683  1.00 96.88           C  
ATOM   1652  C   TYR A 217       9.244  39.679  -8.980  1.00 96.88           C  
ATOM   1653  O   TYR A 217      10.309  39.074  -9.074  1.00 96.88           O  
ATOM   1654  CB  TYR A 217       7.253  38.063  -8.882  1.00 96.88           C  
ATOM   1655  CG  TYR A 217       6.879  38.441  -7.463  1.00 96.88           C  
ATOM   1656  CD1 TYR A 217       7.368  37.666  -6.396  1.00 96.88           C  
ATOM   1657  CD2 TYR A 217       6.045  39.549  -7.201  1.00 96.88           C  
ATOM   1658  CE1 TYR A 217       7.037  38.000  -5.074  1.00 96.88           C  
ATOM   1659  CE2 TYR A 217       5.704  39.882  -5.872  1.00 96.88           C  
ATOM   1660  CZ  TYR A 217       6.201  39.102  -4.802  1.00 96.88           C  
ATOM   1661  OH  TYR A 217       5.883  39.394  -3.513  1.00 96.88           O  
ATOM   1662  N   LEU A 218       9.136  40.846  -8.330  1.00 96.09           N  
ATOM   1663  CA  LEU A 218      10.239  41.553  -7.651  1.00 96.09           C  
ATOM   1664  C   LEU A 218      11.498  41.799  -8.520  1.00 96.09           C  
ATOM   1665  O   LEU A 218      12.584  42.003  -7.990  1.00 96.09           O  
ATOM   1666  CB  LEU A 218      10.545  40.863  -6.302  1.00 96.09           C  
ATOM   1667  CG  LEU A 218       9.350  40.794  -5.333  1.00 96.09           C  
ATOM   1668  CD1 LEU A 218       9.704  39.922  -4.136  1.00 96.09           C  
ATOM   1669  CD2 LEU A 218       8.924  42.173  -4.824  1.00 96.09           C  
ATOM   1670  N   ASN A 219      11.370  41.793  -9.856  1.00 95.33           N  
ATOM   1671  CA  ASN A 219      12.492  41.781 -10.812  1.00 95.33           C  
ATOM   1672  C   ASN A 219      13.447  40.573 -10.662  1.00 95.33           C  
ATOM   1673  O   ASN A 219      14.586  40.601 -11.132  1.00 95.33           O  
ATOM   1674  CB  ASN A 219      13.215  43.141 -10.851  1.00 95.33           C  
ATOM   1675  CG  ASN A 219      12.287  44.281 -11.206  1.00 95.33           C  
ATOM   1676  ND2 ASN A 219      12.089  45.220 -10.310  1.00 95.33           N  
ATOM   1677  OD1 ASN A 219      11.725  44.337 -12.289  1.00 95.33           O  
ATOM   1678  N   GLY A 220      12.987  39.493 -10.024  1.00 94.64           N  
ATOM   1679  CA  GLY A 220      13.798  38.335  -9.654  1.00 94.64           C  
ATOM   1680  C   GLY A 220      14.206  37.412 -10.805  1.00 94.64           C  
ATOM   1681  O   GLY A 220      14.948  36.460 -10.561  1.00 94.64           O  
ATOM   1682  N   GLN A 221      13.778  37.663 -12.050  1.00 96.93           N  
ATOM   1683  CA  GLN A 221      13.978  36.740 -13.178  1.00 96.93           C  
ATOM   1684  C   GLN A 221      15.450  36.361 -13.390  1.00 96.93           C  
ATOM   1685  O   GLN A 221      15.753  35.191 -13.626  1.00 96.93           O  
ATOM   1686  CB  GLN A 221      13.357  37.352 -14.446  1.00 96.93           C  
ATOM   1687  CG  GLN A 221      13.532  36.486 -15.703  1.00 96.93           C  
ATOM   1688  CD  GLN A 221      12.852  37.116 -16.914  1.00 96.93           C  
ATOM   1689  NE2 GLN A 221      11.594  36.829 -17.155  1.00 96.93           N  
ATOM   1690  OE1 GLN A 221      13.444  37.876 -17.663  1.00 96.93           O  
ATOM   1691  N   ALA A 222      16.374  37.317 -13.247  1.00 95.19           N  
ATOM   1692  CA  ALA A 222      17.808  37.068 -13.398  1.00 95.19           C  
ATOM   1693  C   ALA A 222      18.386  36.162 -12.290  1.00 95.19           C  
ATOM   1694  O   ALA A 222      19.233  35.318 -12.576  1.00 95.19           O  
ATOM   1695  CB  ALA A 222      18.524  38.423 -13.457  1.00 95.19           C  
ATOM   1696  N   GLY A 223      17.912  36.301 -11.046  1.00 94.67           N  
ATOM   1697  CA  GLY A 223      18.308  35.443  -9.921  1.00 94.67           C  
ATOM   1698  C   GLY A 223      17.658  34.058  -9.968  1.00 94.67           C  
ATOM   1699  O   GLY A 223      18.287  33.064  -9.615  1.00 94.67           O  
ATOM   1700  N   ALA A 224      16.420  33.981 -10.459  1.00 95.85           N  
ATOM   1701  CA  ALA A 224      15.660  32.743 -10.600  1.00 95.85           C  
ATOM   1702  C   ALA A 224      16.131  31.863 -11.775  1.00 95.85           C  
ATOM   1703  O   ALA A 224      16.063  30.637 -11.685  1.00 95.85           O  
ATOM   1704  CB  ALA A 224      14.185  33.135 -10.745  1.00 95.85           C  
ATOM   1705  N   ALA A 225      16.626  32.458 -12.868  1.00 96.28           N  
ATOM   1706  CA  ALA A 225      16.930  31.754 -14.119  1.00 96.28           C  
ATOM   1707  C   ALA A 225      17.815  30.491 -13.982  1.00 96.28           C  
ATOM   1708  O   ALA A 225      17.462  29.477 -14.597  1.00 96.28           O  
ATOM   1709  CB  ALA A 225      17.513  32.752 -15.132  1.00 96.28           C  
ATOM   1710  N   PRO A 226      18.906  30.467 -13.185  1.00 96.48           N  
ATOM   1711  CA  PRO A 226      19.740  29.270 -13.062  1.00 96.48           C  
ATOM   1712  C   PRO A 226      19.029  28.110 -12.355  1.00 96.48           C  
ATOM   1713  O   PRO A 226      19.205  26.953 -12.739  1.00 96.48           O  
ATOM   1714  CB  PRO A 226      20.992  29.712 -12.296  1.00 96.48           C  
ATOM   1715  CG  PRO A 226      21.034  31.226 -12.487  1.00 96.48           C  
ATOM   1716  CD  PRO A 226      19.550  31.578 -12.496  1.00 96.48           C  
ATOM   1717  N   PHE A 227      18.199  28.415 -11.353  1.00 96.56           N  
ATOM   1718  CA  PHE A 227      17.418  27.423 -10.610  1.00 96.56           C  
ATOM   1719  C   PHE A 227      16.218  26.935 -11.419  1.00 96.56           C  
ATOM   1720  O   PHE A 227      15.964  25.736 -11.479  1.00 96.56           O  
ATOM   1721  CB  PHE A 227      16.975  28.016  -9.268  1.00 96.56           C  
ATOM   1722  CG  PHE A 227      18.121  28.459  -8.386  1.00 96.56           C  
ATOM   1723  CD1 PHE A 227      18.887  27.504  -7.692  1.00 96.56           C  
ATOM   1724  CD2 PHE A 227      18.437  29.825  -8.275  1.00 96.56           C  
ATOM   1725  CE1 PHE A 227      19.956  27.917  -6.879  1.00 96.56           C  
ATOM   1726  CE2 PHE A 227      19.508  30.234  -7.465  1.00 96.56           C  
ATOM   1727  CZ  PHE A 227      20.265  29.283  -6.760  1.00 96.56           C  
ATOM   1728  N   TYR A 228      15.522  27.837 -12.114  1.00 96.22           N  
ATOM   1729  CA  TYR A 228      14.414  27.493 -13.007  1.00 96.22           C  
ATOM   1730  C   TYR A 228      14.882  26.581 -14.157  1.00 96.22           C  
ATOM   1731  O   TYR A 228      14.217  25.598 -14.482  1.00 96.22           O  
ATOM   1732  CB  TYR A 228      13.777  28.797 -13.503  1.00 96.22           C  
ATOM   1733  CG  TYR A 228      12.568  28.603 -14.394  1.00 96.22           C  
ATOM   1734  CD1 TYR A 228      12.757  28.386 -15.773  1.00 96.22           C  
ATOM   1735  CD2 TYR A 228      11.264  28.675 -13.862  1.00 96.22           C  
ATOM   1736  CE1 TYR A 228      11.649  28.261 -16.627  1.00 96.22           C  
ATOM   1737  CE2 TYR A 228      10.151  28.563 -14.717  1.00 96.22           C  
ATOM   1738  CZ  TYR A 228      10.346  28.375 -16.103  1.00 96.22           C  
ATOM   1739  OH  TYR A 228       9.288  28.262 -16.942  1.00 96.22           O  
ATOM   1740  N   THR A 229      16.070  26.843 -14.718  1.00 95.92           N  
ATOM   1741  CA  THR A 229      16.674  25.994 -15.762  1.00 95.92           C  
ATOM   1742  C   THR A 229      16.964  24.579 -15.253  1.00 95.92           C  
ATOM   1743  O   THR A 229      16.667  23.613 -15.955  1.00 95.92           O  
ATOM   1744  CB  THR A 229      17.955  26.626 -16.331  1.00 95.92           C  
ATOM   1745  CG2 THR A 229      18.515  25.840 -17.517  1.00 95.92           C  
ATOM   1746  OG1 THR A 229      17.672  27.916 -16.821  1.00 95.92           O  
ATOM   1747  N   PHE A 230      17.471  24.437 -14.021  1.00 94.76           N  
ATOM   1748  CA  PHE A 230      17.618  23.129 -13.374  1.00 94.76           C  
ATOM   1749  C   PHE A 230      16.253  22.458 -13.175  1.00 94.76           C  
ATOM   1750  O   PHE A 230      16.039  21.340 -13.632  1.00 94.76           O  
ATOM   1751  CB  PHE A 230      18.354  23.297 -12.036  1.00 94.76           C  
ATOM   1752  CG  PHE A 230      18.587  22.007 -11.274  1.00 94.76           C  
ATOM   1753  CD1 PHE A 230      17.692  21.605 -10.262  1.00 94.76           C  
ATOM   1754  CD2 PHE A 230      19.712  21.214 -11.565  1.00 94.76           C  
ATOM   1755  CE1 PHE A 230      17.927  20.418  -9.544  1.00 94.76           C  
ATOM   1756  CE2 PHE A 230      19.941  20.022 -10.854  1.00 94.76           C  
ATOM   1757  CZ  PHE A 230      19.049  19.625  -9.842  1.00 94.76           C  
ATOM   1758  N   VAL A 231      15.304  23.167 -12.559  1.00 94.26           N  
ATOM   1759  CA  VAL A 231      13.975  22.665 -12.174  1.00 94.26           C  
ATOM   1760  C   VAL A 231      13.175  22.087 -13.342  1.00 94.26           C  
ATOM   1761  O   VAL A 231      12.468  21.100 -13.145  1.00 94.26           O  
ATOM   1762  CB  VAL A 231      13.220  23.786 -11.422  1.00 94.26           C  
ATOM   1763  CG1 VAL A 231      11.689  23.724 -11.440  1.00 94.26           C  
ATOM   1764  CG2 VAL A 231      13.687  23.754  -9.964  1.00 94.26           C  
ATOM   1765  N   LYS A 232      13.300  22.609 -14.568  1.00 91.87           N  
ATOM   1766  CA  LYS A 232      12.573  22.036 -15.716  1.00 91.87           C  
ATOM   1767  C   LYS A 232      13.198  20.746 -16.293  1.00 91.87           C  
ATOM   1768  O   LYS A 232      12.491  20.055 -17.017  1.00 91.87           O  
ATOM   1769  CB  LYS A 232      12.295  23.109 -16.787  1.00 91.87           C  
ATOM   1770  CG  LYS A 232      11.476  24.342 -16.328  1.00 91.87           C  
ATOM   1771  CD  LYS A 232      10.072  24.105 -15.715  1.00 91.87           C  
ATOM   1772  CE  LYS A 232       9.427  25.487 -15.447  1.00 91.87           C  
ATOM   1773  NZ  LYS A 232       8.111  25.515 -14.728  1.00 91.87           N1+
ATOM   1774  N   ASN A 233      14.461  20.391 -15.999  1.00 91.27           N  
ATOM   1775  CA  ASN A 233      15.116  19.139 -16.455  1.00 91.27           C  
ATOM   1776  C   ASN A 233      16.239  18.650 -15.493  1.00 91.27           C  
ATOM   1777  O   ASN A 233      17.379  18.453 -15.925  1.00 91.27           O  
ATOM   1778  CB  ASN A 233      15.669  19.318 -17.892  1.00 91.27           C  
ATOM   1779  CG  ASN A 233      14.612  19.277 -18.973  1.00 91.27           C  
ATOM   1780  ND2 ASN A 233      14.327  20.392 -19.606  1.00 91.27           N  
ATOM   1781  OD1 ASN A 233      14.054  18.241 -19.289  1.00 91.27           O  
ATOM   1782  N   PRO A 234      15.987  18.432 -14.190  1.00 90.45           N  
ATOM   1783  CA  PRO A 234      17.052  18.434 -13.178  1.00 90.45           C  
ATOM   1784  C   PRO A 234      18.071  17.293 -13.334  1.00 90.45           C  
ATOM   1785  O   PRO A 234      19.278  17.521 -13.262  1.00 90.45           O  
ATOM   1786  CB  PRO A 234      16.313  18.404 -11.841  1.00 90.45           C  
ATOM   1787  CG  PRO A 234      14.974  17.741 -12.171  1.00 90.45           C  
ATOM   1788  CD  PRO A 234      14.682  18.296 -13.563  1.00 90.45           C  
ATOM   1789  N   ASN A 235      17.617  16.084 -13.678  1.00 90.04           N  
ATOM   1790  CA  ASN A 235      18.497  14.927 -13.897  1.00 90.04           C  
ATOM   1791  C   ASN A 235      19.339  15.017 -15.189  1.00 90.04           C  
ATOM   1792  O   ASN A 235      20.190  14.164 -15.422  1.00 90.04           O  
ATOM   1793  CB  ASN A 235      17.666  13.633 -13.816  1.00 90.04           C  
ATOM   1794  CG  ASN A 235      17.067  13.417 -12.436  1.00 90.04           C  
ATOM   1795  ND2 ASN A 235      15.923  12.785 -12.354  1.00 90.04           N  
ATOM   1796  OD1 ASN A 235      17.606  13.840 -11.427  1.00 90.04           O  
ATOM   1797  N   SER A 236      19.155  16.052 -16.021  1.00 91.08           N  
ATOM   1798  CA  SER A 236      20.072  16.366 -17.133  1.00 91.08           C  
ATOM   1799  C   SER A 236      21.318  17.148 -16.685  1.00 91.08           C  
ATOM   1800  O   SER A 236      22.210  17.388 -17.496  1.00 91.08           O  
ATOM   1801  CB  SER A 236      19.346  17.148 -18.233  1.00 91.08           C  
ATOM   1802  OG  SER A 236      18.278  16.378 -18.754  1.00 91.08           O  
ATOM   1803  N   TYR A 237      21.388  17.549 -15.410  1.00 91.56           N  
ATOM   1804  CA  TYR A 237      22.393  18.470 -14.873  1.00 91.56           C  
ATOM   1805  C   TYR A 237      23.169  17.903 -13.670  1.00 91.56           C  
ATOM   1806  O   TYR A 237      23.706  18.661 -12.873  1.00 91.56           O  
ATOM   1807  CB  TYR A 237      21.707  19.808 -14.558  1.00 91.56           C  
ATOM   1808  CG  TYR A 237      21.065  20.492 -15.750  1.00 91.56           C  
ATOM   1809  CD1 TYR A 237      21.867  20.946 -16.816  1.00 91.56           C  
ATOM   1810  CD2 TYR A 237      19.673  20.700 -15.782  1.00 91.56           C  
ATOM   1811  CE1 TYR A 237      21.280  21.601 -17.916  1.00 91.56           C  
ATOM   1812  CE2 TYR A 237      19.083  21.365 -16.874  1.00 91.56           C  
ATOM   1813  CZ  TYR A 237      19.884  21.812 -17.944  1.00 91.56           C  
ATOM   1814  OH  TYR A 237      19.314  22.446 -19.003  1.00 91.56           O  
ATOM   1815  N   LEU A 238      23.264  16.579 -13.522  1.00 89.22           N  
ATOM   1816  CA  LEU A 238      23.924  15.940 -12.366  1.00 89.22           C  
ATOM   1817  C   LEU A 238      25.443  16.211 -12.289  1.00 89.22           C  
ATOM   1818  O   LEU A 238      26.005  16.247 -11.196  1.00 89.22           O  
ATOM   1819  CB  LEU A 238      23.637  14.428 -12.404  1.00 89.22           C  
ATOM   1820  CG  LEU A 238      22.139  14.070 -12.375  1.00 89.22           C  
ATOM   1821  CD1 LEU A 238      21.954  12.585 -12.666  1.00 89.22           C  
ATOM   1822  CD2 LEU A 238      21.479  14.407 -11.038  1.00 89.22           C  
ATOM   1823  N   ASP A 239      26.084  16.451 -13.439  1.00 88.26           N  
ATOM   1824  CA  ASP A 239      27.522  16.737 -13.579  1.00 88.26           C  
ATOM   1825  C   ASP A 239      27.876  18.245 -13.480  1.00 88.26           C  
ATOM   1826  O   ASP A 239      28.998  18.636 -13.815  1.00 88.26           O  
ATOM   1827  CB  ASP A 239      28.040  16.132 -14.904  1.00 88.26           C  
ATOM   1828  CG  ASP A 239      28.163  14.602 -14.922  1.00 88.26           C  
ATOM   1829  OD1 ASP A 239      27.858  14.019 -15.988  1.00 88.26           O  
ATOM   1830  OD2 ASP A 239      28.650  14.029 -13.922  1.00 88.26           O1-
ATOM   1831  N   ILE A 240      26.953  19.132 -13.069  1.00 91.96           N  
ATOM   1832  CA  ILE A 240      27.256  20.575 -12.989  1.00 91.96           C  
ATOM   1833  C   ILE A 240      28.275  20.899 -11.887  1.00 91.96           C  
ATOM   1834  O   ILE A 240      28.160  20.465 -10.740  1.00 91.96           O  
ATOM   1835  CB  ILE A 240      26.004  21.482 -12.896  1.00 91.96           C  
ATOM   1836  CG1 ILE A 240      25.167  21.229 -11.620  1.00 91.96           C  
ATOM   1837  CG2 ILE A 240      25.220  21.389 -14.217  1.00 91.96           C  
ATOM   1838  CD1 ILE A 240      23.839  21.995 -11.544  1.00 91.96           C  
ATOM   1839  N   THR A 241      29.266  21.720 -12.237  1.00 88.06           N  
ATOM   1840  CA  THR A 241      30.271  22.242 -11.304  1.00 88.06           C  
ATOM   1841  C   THR A 241      29.674  23.375 -10.457  1.00 88.06           C  
ATOM   1842  O   THR A 241      29.070  24.285 -11.032  1.00 88.06           O  
ATOM   1843  CB  THR A 241      31.492  22.780 -12.067  1.00 88.06           C  
ATOM   1844  CG2 THR A 241      32.669  23.150 -11.166  1.00 88.06           C  
ATOM   1845  OG1 THR A 241      31.983  21.812 -12.965  1.00 88.06           O  
ATOM   1846  N   PRO A 242      29.871  23.396  -9.126  1.00 89.12           N  
ATOM   1847  CA  PRO A 242      29.418  24.500  -8.284  1.00 89.12           C  
ATOM   1848  C   PRO A 242      30.118  25.818  -8.646  1.00 89.12           C  
ATOM   1849  O   PRO A 242      31.345  25.898  -8.703  1.00 89.12           O  
ATOM   1850  CB  PRO A 242      29.721  24.065  -6.847  1.00 89.12           C  
ATOM   1851  CG  PRO A 242      30.923  23.137  -7.019  1.00 89.12           C  
ATOM   1852  CD  PRO A 242      30.575  22.411  -8.314  1.00 89.12           C  
ATOM   1853  N   SER A 243      29.332  26.872  -8.873  1.00 86.71           N  
ATOM   1854  CA  SER A 243      29.814  28.254  -8.987  1.00 86.71           C  
ATOM   1855  C   SER A 243      28.674  29.246  -8.721  1.00 86.71           C  
ATOM   1856  O   SER A 243      27.576  29.049  -9.251  1.00 86.71           O  
ATOM   1857  CB  SER A 243      30.376  28.528 -10.388  1.00 86.71           C  
ATOM   1858  OG  SER A 243      30.769  29.888 -10.466  1.00 86.71           O  
ATOM   1859  N   PRO A 244      28.909  30.364  -8.004  1.00 88.71           N  
ATOM   1860  CA  PRO A 244      27.946  31.465  -7.914  1.00 88.71           C  
ATOM   1861  C   PRO A 244      27.547  32.041  -9.284  1.00 88.71           C  
ATOM   1862  O   PRO A 244      26.438  32.551  -9.424  1.00 88.71           O  
ATOM   1863  CB  PRO A 244      28.620  32.529  -7.037  1.00 88.71           C  
ATOM   1864  CG  PRO A 244      29.609  31.726  -6.194  1.00 88.71           C  
ATOM   1865  CD  PRO A 244      30.064  30.634  -7.160  1.00 88.71           C  
ATOM   1866  N   SER A 245      28.407  31.913 -10.302  1.00 89.14           N  
ATOM   1867  CA  SER A 245      28.166  32.355 -11.685  1.00 89.14           C  
ATOM   1868  C   SER A 245      27.682  31.251 -12.639  1.00 89.14           C  
ATOM   1869  O   SER A 245      27.644  31.466 -13.852  1.00 89.14           O  
ATOM   1870  CB  SER A 245      29.422  33.040 -12.236  1.00 89.14           C  
ATOM   1871  OG  SER A 245      30.520  32.141 -12.284  1.00 89.14           O  
ATOM   1872  N   ALA A 246      27.330  30.062 -12.135  1.00 93.20           N  
ATOM   1873  CA  ALA A 246      26.806  28.984 -12.973  1.00 93.20           C  
ATOM   1874  C   ALA A 246      25.454  29.369 -13.606  1.00 93.20           C  
ATOM   1875  O   ALA A 246      24.553  29.863 -12.927  1.00 93.20           O  
ATOM   1876  CB  ALA A 246      26.700  27.695 -12.150  1.00 93.20           C  
ATOM   1877  N   SER A 247      25.295  29.092 -14.905  1.00 93.10           N  
ATOM   1878  CA  SER A 247      24.049  29.316 -15.658  1.00 93.10           C  
ATOM   1879  C   SER A 247      22.933  28.320 -15.323  1.00 93.10           C  
ATOM   1880  O   SER A 247      21.793  28.518 -15.734  1.00 93.10           O  
ATOM   1881  CB  SER A 247      24.336  29.267 -17.160  1.00 93.10           C  
ATOM   1882  OG  SER A 247      25.001  28.060 -17.500  1.00 93.10           O  
ATOM   1883  N   VAL A 248      23.257  27.264 -14.574  1.00 95.88           N  
ATOM   1884  CA  VAL A 248      22.330  26.285 -14.003  1.00 95.88           C  
ATOM   1885  C   VAL A 248      22.765  26.047 -12.560  1.00 95.88           C  
ATOM   1886  O   VAL A 248      23.952  25.830 -12.315  1.00 95.88           O  
ATOM   1887  CB  VAL A 248      22.334  24.964 -14.799  1.00 95.88           C  
ATOM   1888  CG1 VAL A 248      21.279  23.998 -14.252  1.00 95.88           C  
ATOM   1889  CG2 VAL A 248      22.032  25.189 -16.286  1.00 95.88           C  
ATOM   1890  N   LYS A 249      21.829  26.097 -11.609  1.00 95.54           N  
ATOM   1891  CA  LYS A 249      22.088  25.887 -10.176  1.00 95.54           C  
ATOM   1892  C   LYS A 249      21.042  24.929  -9.591  1.00 95.54           C  
ATOM   1893  O   LYS A 249      19.868  25.067  -9.930  1.00 95.54           O  
ATOM   1894  CB  LYS A 249      22.050  27.219  -9.415  1.00 95.54           C  
ATOM   1895  CG  LYS A 249      23.179  28.199  -9.772  1.00 95.54           C  
ATOM   1896  CD  LYS A 249      22.992  29.482  -8.954  1.00 95.54           C  
ATOM   1897  CE  LYS A 249      24.095  30.506  -9.232  1.00 95.54           C  
ATOM   1898  NZ  LYS A 249      23.989  31.674  -8.320  1.00 95.54           N1+
ATOM   1899  N   PRO A 250      21.419  23.972  -8.730  1.00 95.49           N  
ATOM   1900  CA  PRO A 250      20.486  22.992  -8.191  1.00 95.49           C  
ATOM   1901  C   PRO A 250      19.504  23.612  -7.190  1.00 95.49           C  
ATOM   1902  O   PRO A 250      19.881  24.400  -6.321  1.00 95.49           O  
ATOM   1903  CB  PRO A 250      21.353  21.906  -7.556  1.00 95.49           C  
ATOM   1904  CG  PRO A 250      22.602  22.676  -7.133  1.00 95.49           C  
ATOM   1905  CD  PRO A 250      22.759  23.723  -8.229  1.00 95.49           C  
ATOM   1906  N   ALA A 251      18.247  23.188  -7.281  1.00 96.13           N  
ATOM   1907  CA  ALA A 251      17.218  23.418  -6.275  1.00 96.13           C  
ATOM   1908  C   ALA A 251      16.575  22.072  -5.920  1.00 96.13           C  
ATOM   1909  O   ALA A 251      16.169  21.335  -6.819  1.00 96.13           O  
ATOM   1910  CB  ALA A 251      16.203  24.438  -6.798  1.00 96.13           C  
ATOM   1911  N   ILE A 252      16.513  21.743  -4.628  1.00 95.49           N  
ATOM   1912  CA  ILE A 252      16.051  20.440  -4.122  1.00 95.49           C  
ATOM   1913  C   ILE A 252      14.992  20.636  -3.025  1.00 95.49           C  
ATOM   1914  O   ILE A 252      15.101  21.545  -2.203  1.00 95.49           O  
ATOM   1915  CB  ILE A 252      17.267  19.604  -3.646  1.00 95.49           C  
ATOM   1916  CG1 ILE A 252      18.284  19.424  -4.805  1.00 95.49           C  
ATOM   1917  CG2 ILE A 252      16.831  18.243  -3.076  1.00 95.49           C  
ATOM   1918  CD1 ILE A 252      19.416  18.421  -4.554  1.00 95.49           C  
ATOM   1919  N   ALA A 253      13.977  19.773  -2.994  1.00 95.59           N  
ATOM   1920  CA  ALA A 253      12.911  19.764  -1.994  1.00 95.59           C  
ATOM   1921  C   ALA A 253      13.085  18.618  -0.979  1.00 95.59           C  
ATOM   1922  O   ALA A 253      13.272  17.464  -1.345  1.00 95.59           O  
ATOM   1923  CB  ALA A 253      11.568  19.669  -2.731  1.00 95.59           C  
ATOM   1924  N   VAL A 254      12.948  18.885   0.317  1.00 94.49           N  
ATOM   1925  CA  VAL A 254      12.852  17.848   1.361  1.00 94.49           C  
ATOM   1926  C   VAL A 254      11.551  18.077   2.124  1.00 94.49           C  
ATOM   1927  O   VAL A 254      11.565  18.663   3.207  1.00 94.49           O  
ATOM   1928  CB  VAL A 254      14.098  17.821   2.267  1.00 94.49           C  
ATOM   1929  CG1 VAL A 254      14.048  16.685   3.302  1.00 94.49           C  
ATOM   1930  CG2 VAL A 254      15.359  17.565   1.442  1.00 94.49           C  
ATOM   1931  N   PRO A 255      10.400  17.673   1.558  1.00 92.98           N  
ATOM   1932  CA  PRO A 255       9.098  17.949   2.142  1.00 92.98           C  
ATOM   1933  C   PRO A 255       8.735  17.006   3.292  1.00 92.98           C  
ATOM   1934  O   PRO A 255       9.414  16.033   3.624  1.00 92.98           O  
ATOM   1935  CB  PRO A 255       8.102  17.868   0.986  1.00 92.98           C  
ATOM   1936  CG  PRO A 255       8.743  16.811   0.107  1.00 92.98           C  
ATOM   1937  CD  PRO A 255      10.232  17.103   0.231  1.00 92.98           C  
ATOM   1938  N   GLY A 256       7.605  17.325   3.906  1.00 91.34           N  
ATOM   1939  CA  GLY A 256       7.104  16.736   5.139  1.00 91.34           C  
ATOM   1940  C   GLY A 256       6.397  17.814   5.949  1.00 91.34           C  
ATOM   1941  O   GLY A 256       6.637  19.004   5.752  1.00 91.34           O  
ATOM   1942  N   CYS A 257       5.546  17.429   6.893  1.00 92.43           N  
ATOM   1943  CA  CYS A 257       4.956  18.385   7.827  1.00 92.43           C  
ATOM   1944  C   CYS A 257       5.188  17.951   9.288  1.00 92.43           C  
ATOM   1945  O   CYS A 257       4.264  17.396   9.894  1.00 92.43           O  
ATOM   1946  CB  CYS A 257       3.493  18.598   7.431  1.00 92.43           C  
ATOM   1947  SG  CYS A 257       2.936  20.130   8.202  1.00 92.43           S  
ATOM   1948  N   PRO A 258       6.403  18.145   9.844  1.00 90.88           N  
ATOM   1949  CA  PRO A 258       7.600  18.663   9.168  1.00 90.88           C  
ATOM   1950  C   PRO A 258       8.335  17.565   8.383  1.00 90.88           C  
ATOM   1951  O   PRO A 258       7.921  16.401   8.378  1.00 90.88           O  
ATOM   1952  CB  PRO A 258       8.454  19.212  10.305  1.00 90.88           C  
ATOM   1953  CG  PRO A 258       8.209  18.214  11.431  1.00 90.88           C  
ATOM   1954  CD  PRO A 258       6.748  17.807  11.225  1.00 90.88           C  
ATOM   1955  N   ALA A 259       9.408  17.928   7.689  1.00 92.52           N  
ATOM   1956  CA  ALA A 259      10.391  16.981   7.180  1.00 92.52           C  
ATOM   1957  C   ALA A 259      11.105  16.254   8.333  1.00 92.52           C  
ATOM   1958  O   ALA A 259      11.104  16.711   9.472  1.00 92.52           O  
ATOM   1959  CB  ALA A 259      11.355  17.752   6.283  1.00 92.52           C  
ATOM   1960  N   ASN A 260      11.709  15.096   8.063  1.00 92.13           N  
ATOM   1961  CA  ASN A 260      12.461  14.366   9.085  1.00 92.13           C  
ATOM   1962  C   ASN A 260      13.872  14.948   9.273  1.00 92.13           C  
ATOM   1963  O   ASN A 260      14.503  15.342   8.295  1.00 92.13           O  
ATOM   1964  CB  ASN A 260      12.522  12.888   8.699  1.00 92.13           C  
ATOM   1965  CG  ASN A 260      13.222  12.084   9.769  1.00 92.13           C  
ATOM   1966  ND2 ASN A 260      12.497  11.710  10.791  1.00 92.13           N  
ATOM   1967  OD1 ASN A 260      14.431  11.909   9.754  1.00 92.13           O  
ATOM   1968  N   GLY A 261      14.410  14.907  10.495  1.00 90.22           N  
ATOM   1969  CA  GLY A 261      15.736  15.447  10.815  1.00 90.22           C  
ATOM   1970  C   GLY A 261      16.893  14.810  10.058  1.00 90.22           C  
ATOM   1971  O   GLY A 261      17.670  15.513   9.417  1.00 90.22           O  
ATOM   1972  N   ASN A 262      16.964  13.475  10.047  1.00 89.76           N  
ATOM   1973  CA  ASN A 262      17.936  12.743   9.227  1.00 89.76           C  
ATOM   1974  C   ASN A 262      17.674  12.969   7.724  1.00 89.76           C  
ATOM   1975  O   ASN A 262      18.599  12.893   6.914  1.00 89.76           O  
ATOM   1976  CB  ASN A 262      17.890  11.248   9.604  1.00 89.76           C  
ATOM   1977  CG  ASN A 262      18.429  10.962  10.998  1.00 89.76           C  
ATOM   1978  ND2 ASN A 262      17.978   9.917  11.651  1.00 89.76           N  
ATOM   1979  OD1 ASN A 262      19.270  11.668  11.524  1.00 89.76           O  
ATOM   1980  N   GLY A 263      16.425  13.288   7.365  1.00 91.41           N  
ATOM   1981  CA  GLY A 263      16.002  13.709   6.031  1.00 91.41           C  
ATOM   1982  C   GLY A 263      16.664  15.000   5.559  1.00 91.41           C  
ATOM   1983  O   GLY A 263      17.361  15.026   4.541  1.00 91.41           O  
ATOM   1984  N   ILE A 264      16.475  16.066   6.335  1.00 93.30           N  
ATOM   1985  CA  ILE A 264      17.063  17.381   6.074  1.00 93.30           C  
ATOM   1986  C   ILE A 264      18.590  17.274   6.124  1.00 93.30           C  
ATOM   1987  O   ILE A 264      19.260  17.610   5.149  1.00 93.30           O  
ATOM   1988  CB  ILE A 264      16.539  18.427   7.085  1.00 93.30           C  
ATOM   1989  CG1 ILE A 264      14.996  18.559   7.081  1.00 93.30           C  
ATOM   1990  CG2 ILE A 264      17.179  19.785   6.752  1.00 93.30           C  
ATOM   1991  CD1 ILE A 264      14.463  19.199   8.372  1.00 93.30           C  
ATOM   1992  N   MET A 265      19.132  16.728   7.220  1.00 90.20           N  
ATOM   1993  CA  MET A 265      20.571  16.680   7.492  1.00 90.20           C  
ATOM   1994  C   MET A 265      21.364  16.006   6.368  1.00 90.20           C  
ATOM   1995  O   MET A 265      22.350  16.559   5.887  1.00 90.20           O  
ATOM   1996  CB  MET A 265      20.800  15.964   8.836  1.00 90.20           C  
ATOM   1997  CG  MET A 265      22.283  15.879   9.213  1.00 90.20           C  
ATOM   1998  SD  MET A 265      23.145  17.471   9.242  1.00 90.20           S  
ATOM   1999  CE  MET A 265      22.472  18.153  10.771  1.00 90.20           C  
ATOM   2000  N   ARG A 266      20.924  14.834   5.893  1.00 90.20           N  
ATOM   2001  CA  ARG A 266      21.645  14.102   4.838  1.00 90.20           C  
ATOM   2002  C   ARG A 266      21.562  14.794   3.476  1.00 90.20           C  
ATOM   2003  O   ARG A 266      22.520  14.716   2.714  1.00 90.20           O  
ATOM   2004  CB  ARG A 266      21.142  12.657   4.774  1.00 90.20           C  
ATOM   2005  CG  ARG A 266      21.556  11.857   6.023  1.00 90.20           C  
ATOM   2006  CD  ARG A 266      20.876  10.489   5.991  1.00 90.20           C  
ATOM   2007  NE  ARG A 266      21.328   9.614   7.082  1.00 90.20           N  
ATOM   2008  CZ  ARG A 266      21.140   8.313   7.151  1.00 90.20           C  
ATOM   2009  NH1 ARG A 266      20.517   7.636   6.223  1.00 90.20           N1+
ATOM   2010  NH2 ARG A 266      21.580   7.656   8.167  1.00 90.20           N  
ATOM   2011  N   THR A 267      20.461  15.484   3.178  1.00 93.35           N  
ATOM   2012  CA  THR A 267      20.311  16.234   1.915  1.00 93.35           C  
ATOM   2013  C   THR A 267      21.157  17.503   1.922  1.00 93.35           C  
ATOM   2014  O   THR A 267      21.867  17.789   0.960  1.00 93.35           O  
ATOM   2015  CB  THR A 267      18.846  16.592   1.636  1.00 93.35           C  
ATOM   2016  CG2 THR A 267      18.685  17.045   0.184  1.00 93.35           C  
ATOM   2017  OG1 THR A 267      18.006  15.474   1.847  1.00 93.35           O  
ATOM   2018  N   LEU A 268      21.146  18.222   3.044  1.00 91.83           N  
ATOM   2019  CA  LEU A 268      21.981  19.392   3.286  1.00 91.83           C  
ATOM   2020  C   LEU A 268      23.475  19.030   3.228  1.00 91.83           C  
ATOM   2021  O   LEU A 268      24.239  19.696   2.534  1.00 91.83           O  
ATOM   2022  CB  LEU A 268      21.534  19.968   4.639  1.00 91.83           C  
ATOM   2023  CG  LEU A 268      22.223  21.264   5.091  1.00 91.83           C  
ATOM   2024  CD1 LEU A 268      22.111  22.371   4.039  1.00 91.83           C  
ATOM   2025  CD2 LEU A 268      21.544  21.707   6.390  1.00 91.83           C  
ATOM   2026  N   ALA A 269      23.877  17.916   3.847  1.00 89.68           N  
ATOM   2027  CA  ALA A 269      25.236  17.386   3.746  1.00 89.68           C  
ATOM   2028  C   ALA A 269      25.622  17.014   2.301  1.00 89.68           C  
ATOM   2029  O   ALA A 269      26.734  17.326   1.877  1.00 89.68           O  
ATOM   2030  CB  ALA A 269      25.370  16.189   4.695  1.00 89.68           C  
ATOM   2031  N   ASN A 270      24.722  16.408   1.511  1.00 91.07           N  
ATOM   2032  CA  ASN A 270      24.984  16.133   0.093  1.00 91.07           C  
ATOM   2033  C   ASN A 270      25.185  17.435  -0.703  1.00 91.07           C  
ATOM   2034  O   ASN A 270      26.112  17.499  -1.509  1.00 91.07           O  
ATOM   2035  CB  ASN A 270      23.845  15.279  -0.505  1.00 91.07           C  
ATOM   2036  CG  ASN A 270      24.143  14.629  -1.858  1.00 91.07           C  
ATOM   2037  ND2 ASN A 270      25.063  15.127  -2.657  1.00 91.07           N  
ATOM   2038  OD1 ASN A 270      23.515  13.652  -2.220  1.00 91.07           O  
ATOM   2039  N   LEU A 271      24.363  18.466  -0.480  1.00 91.37           N  
ATOM   2040  CA  LEU A 271      24.493  19.755  -1.169  1.00 91.37           C  
ATOM   2041  C   LEU A 271      25.777  20.501  -0.787  1.00 91.37           C  
ATOM   2042  O   LEU A 271      26.450  21.024  -1.670  1.00 91.37           O  
ATOM   2043  CB  LEU A 271      23.253  20.624  -0.894  1.00 91.37           C  
ATOM   2044  CG  LEU A 271      22.023  20.251  -1.741  1.00 91.37           C  
ATOM   2045  CD1 LEU A 271      20.845  21.116  -1.301  1.00 91.37           C  
ATOM   2046  CD2 LEU A 271      22.264  20.492  -3.236  1.00 91.37           C  
ATOM   2047  N   VAL A 272      26.164  20.498   0.491  1.00 88.96           N  
ATOM   2048  CA  VAL A 272      27.440  21.075   0.953  1.00 88.96           C  
ATOM   2049  C   VAL A 272      28.635  20.314   0.365  1.00 88.96           C  
ATOM   2050  O   VAL A 272      29.601  20.929  -0.085  1.00 88.96           O  
ATOM   2051  CB  VAL A 272      27.479  21.110   2.494  1.00 88.96           C  
ATOM   2052  CG1 VAL A 272      28.858  21.478   3.052  1.00 88.96           C  
ATOM   2053  CG2 VAL A 272      26.477  22.142   3.031  1.00 88.96           C  
ATOM   2054  N   LEU A 273      28.563  18.981   0.289  1.00 90.11           N  
ATOM   2055  CA  LEU A 273      29.605  18.165  -0.341  1.00 90.11           C  
ATOM   2056  C   LEU A 273      29.683  18.351  -1.857  1.00 90.11           C  
ATOM   2057  O   LEU A 273      30.784  18.329  -2.405  1.00 90.11           O  
ATOM   2058  CB  LEU A 273      29.382  16.686   0.005  1.00 90.11           C  
ATOM   2059  CG  LEU A 273      29.790  16.338   1.441  1.00 90.11           C  
ATOM   2060  CD1 LEU A 273      29.336  14.920   1.789  1.00 90.11           C  
ATOM   2061  CD2 LEU A 273      31.309  16.398   1.577  1.00 90.11           C  
ATOM   2062  N   TRP A 274      28.557  18.558  -2.538  1.00 90.48           N  
ATOM   2063  CA  TRP A 274      28.557  18.946  -3.946  1.00 90.48           C  
ATOM   2064  C   TRP A 274      29.138  20.353  -4.139  1.00 90.48           C  
ATOM   2065  O   TRP A 274      29.979  20.534  -5.015  1.00 90.48           O  
ATOM   2066  CB  TRP A 274      27.152  18.816  -4.541  1.00 90.48           C  
ATOM   2067  CG  TRP A 274      27.035  19.487  -5.872  1.00 90.48           C  
ATOM   2068  CD1 TRP A 274      27.479  18.994  -7.051  1.00 90.48           C  
ATOM   2069  CD2 TRP A 274      26.602  20.854  -6.145  1.00 90.48           C  
ATOM   2070  CE2 TRP A 274      26.815  21.126  -7.528  1.00 90.48           C  
ATOM   2071  CE3 TRP A 274      26.110  21.911  -5.347  1.00 90.48           C  
ATOM   2072  NE1 TRP A 274      27.321  19.951  -8.039  1.00 90.48           N  
ATOM   2073  CZ2 TRP A 274      26.551  22.383  -8.091  1.00 90.48           C  
ATOM   2074  CZ3 TRP A 274      25.844  23.176  -5.905  1.00 90.48           C  
ATOM   2075  CH2 TRP A 274      26.054  23.411  -7.274  1.00 90.48           C  
ATOM   2076  N   ALA A 275      28.787  21.319  -3.282  1.00 89.63           N  
ATOM   2077  CA  ALA A 275      29.334  22.678  -3.322  1.00 89.63           C  
ATOM   2078  C   ALA A 275      30.862  22.706  -3.118  1.00 89.63           C  
ATOM   2079  O   ALA A 275      31.554  23.486  -3.768  1.00 89.63           O  
ATOM   2080  CB  ALA A 275      28.594  23.539  -2.291  1.00 89.63           C  
ATOM   2081  N   GLY A 276      31.399  21.802  -2.289  1.00 87.01           N  
ATOM   2082  CA  GLY A 276      32.839  21.552  -2.149  1.00 87.01           C  
ATOM   2083  C   GLY A 276      33.464  20.656  -3.234  1.00 87.01           C  
ATOM   2084  O   GLY A 276      34.649  20.344  -3.151  1.00 87.01           O  
ATOM   2085  N   GLY A 277      32.706  20.192  -4.235  1.00 86.80           N  
ATOM   2086  CA  GLY A 277      33.202  19.325  -5.314  1.00 86.80           C  
ATOM   2087  C   GLY A 277      33.567  17.890  -4.897  1.00 86.80           C  
ATOM   2088  O   GLY A 277      34.322  17.221  -5.606  1.00 86.80           O  
ATOM   2089  N   LEU A 278      33.064  17.411  -3.753  1.00 88.24           N  
ATOM   2090  CA  LEU A 278      33.330  16.077  -3.194  1.00 88.24           C  
ATOM   2091  C   LEU A 278      32.281  15.015  -3.542  1.00 88.24           C  
ATOM   2092  O   LEU A 278      32.619  13.830  -3.570  1.00 88.24           O  
ATOM   2093  CB  LEU A 278      33.435  16.178  -1.660  1.00 88.24           C  
ATOM   2094  CG  LEU A 278      34.793  16.649  -1.125  1.00 88.24           C  
ATOM   2095  CD1 LEU A 278      34.719  16.697   0.401  1.00 88.24           C  
ATOM   2096  CD2 LEU A 278      35.923  15.678  -1.498  1.00 88.24           C  
ATOM   2097  N   ALA A 279      31.031  15.413  -3.773  1.00 88.02           N  
ATOM   2098  CA  ALA A 279      29.921  14.511  -4.081  1.00 88.02           C  
ATOM   2099  C   ALA A 279      29.195  14.942  -5.368  1.00 88.02           C  
ATOM   2100  O   ALA A 279      29.143  16.139  -5.658  1.00 88.02           O  
ATOM   2101  CB  ALA A 279      28.964  14.470  -2.881  1.00 88.02           C  
ATOM   2102  N   PRO A 280      28.610  14.005  -6.136  1.00 88.82           N  
ATOM   2103  CA  PRO A 280      27.644  14.363  -7.168  1.00 88.82           C  
ATOM   2104  C   PRO A 280      26.376  14.939  -6.522  1.00 88.82           C  
ATOM   2105  O   PRO A 280      26.094  14.691  -5.342  1.00 88.82           O  
ATOM   2106  CB  PRO A 280      27.357  13.059  -7.917  1.00 88.82           C  
ATOM   2107  CG  PRO A 280      27.495  12.006  -6.817  1.00 88.82           C  
ATOM   2108  CD  PRO A 280      28.629  12.559  -5.950  1.00 88.82           C  
ATOM   2109  N   LEU A 281      25.574  15.653  -7.311  1.00 91.16           N  
ATOM   2110  CA  LEU A 281      24.186  15.895  -6.926  1.00 91.16           C  
ATOM   2111  C   LEU A 281      23.444  14.556  -6.809  1.00 91.16           C  
ATOM   2112  O   LEU A 281      23.731  13.632  -7.578  1.00 91.16           O  
ATOM   2113  CB  LEU A 281      23.497  16.811  -7.951  1.00 91.16           C  
ATOM   2114  CG  LEU A 281      23.984  18.265  -7.881  1.00 91.16           C  
ATOM   2115  CD1 LEU A 281      23.413  19.058  -9.052  1.00 91.16           C  
ATOM   2116  CD2 LEU A 281      23.561  18.947  -6.576  1.00 91.16           C  
ATOM   2117  N   PRO A 282      22.489  14.428  -5.875  1.00 90.31           N  
ATOM   2118  CA  PRO A 282      21.582  13.300  -5.918  1.00 90.31           C  
ATOM   2119  C   PRO A 282      20.730  13.417  -7.184  1.00 90.31           C  
ATOM   2120  O   PRO A 282      20.305  14.513  -7.554  1.00 90.31           O  
ATOM   2121  CB  PRO A 282      20.761  13.402  -4.633  1.00 90.31           C  
ATOM   2122  CG  PRO A 282      20.679  14.909  -4.392  1.00 90.31           C  
ATOM   2123  CD  PRO A 282      22.021  15.425  -4.918  1.00 90.31           C  
ATOM   2124  N   GLU A 283      20.430  12.285  -7.817  1.00 93.01           N  
ATOM   2125  CA  GLU A 283      19.279  12.220  -8.716  1.00 93.01           C  
ATOM   2126  C   GLU A 283      18.041  12.704  -7.943  1.00 93.01           C  
ATOM   2127  O   GLU A 283      17.903  12.429  -6.743  1.00 93.01           O  
ATOM   2128  CB  GLU A 283      19.106  10.792  -9.257  1.00 93.01           C  
ATOM   2129  CG  GLU A 283      20.217  10.396 -10.246  1.00 93.01           C  
ATOM   2130  CD  GLU A 283      20.150   8.940 -10.752  1.00 93.01           C  
ATOM   2131  OE1 GLU A 283      20.798   8.659 -11.786  1.00 93.01           O  
ATOM   2132  OE2 GLU A 283      19.512   8.091 -10.087  1.00 93.01           O1-
ATOM   2133  N   VAL A 284      17.170  13.466  -8.603  1.00 92.95           N  
ATOM   2134  CA  VAL A 284      15.945  13.997  -7.999  1.00 92.95           C  
ATOM   2135  C   VAL A 284      14.701  13.492  -8.707  1.00 92.95           C  
ATOM   2136  O   VAL A 284      14.698  13.097  -9.870  1.00 92.95           O  
ATOM   2137  CB  VAL A 284      15.918  15.528  -7.844  1.00 92.95           C  
ATOM   2138  CG1 VAL A 284      17.048  16.039  -6.946  1.00 92.95           C  
ATOM   2139  CG2 VAL A 284      15.967  16.256  -9.183  1.00 92.95           C  
ATOM   2140  N   ASP A 285      13.638  13.493  -7.934  1.00 93.39           N  
ATOM   2141  CA  ASP A 285      12.322  13.004  -8.253  1.00 93.39           C  
ATOM   2142  C   ASP A 285      11.487  14.112  -8.934  1.00 93.39           C  
ATOM   2143  O   ASP A 285      11.908  15.270  -8.996  1.00 93.39           O  
ATOM   2144  CB  ASP A 285      11.815  12.386  -6.932  1.00 93.39           C  
ATOM   2145  CG  ASP A 285      10.783  13.140  -6.100  1.00 93.39           C  
ATOM   2146  OD1 ASP A 285      10.153  12.453  -5.267  1.00 93.39           O  
ATOM   2147  OD2 ASP A 285      10.566  14.358  -6.261  1.00 93.39           O1-
ATOM   2148  N   GLN A 286      10.314  13.787  -9.484  1.00 92.24           N  
ATOM   2149  CA  GLN A 286       9.530  14.763 -10.263  1.00 92.24           C  
ATOM   2150  C   GLN A 286       9.003  15.965  -9.468  1.00 92.24           C  
ATOM   2151  O   GLN A 286       8.556  16.941 -10.063  1.00 92.24           O  
ATOM   2152  CB  GLN A 286       8.383  14.063 -10.993  1.00 92.24           C  
ATOM   2153  CG  GLN A 286       7.054  13.947 -10.223  1.00 92.24           C  
ATOM   2154  CD  GLN A 286       5.983  13.288 -11.077  1.00 92.24           C  
ATOM   2155  NE2 GLN A 286       4.793  13.077 -10.571  1.00 92.24           N  
ATOM   2156  OE1 GLN A 286       6.207  12.899 -12.210  1.00 92.24           O  
ATOM   2157  N   TYR A 287       9.028  15.882  -8.138  1.00 93.56           N  
ATOM   2158  CA  TYR A 287       8.692  16.969  -7.226  1.00 93.56           C  
ATOM   2159  C   TYR A 287       9.968  17.572  -6.607  1.00 93.56           C  
ATOM   2160  O   TYR A 287       9.923  18.173  -5.530  1.00 93.56           O  
ATOM   2161  CB  TYR A 287       7.683  16.465  -6.188  1.00 93.56           C  
ATOM   2162  CG  TYR A 287       6.506  15.674  -6.731  1.00 93.56           C  
ATOM   2163  CD1 TYR A 287       5.656  16.230  -7.705  1.00 93.56           C  
ATOM   2164  CD2 TYR A 287       6.241  14.389  -6.228  1.00 93.56           C  
ATOM   2165  CE1 TYR A 287       4.515  15.523  -8.134  1.00 93.56           C  
ATOM   2166  CE2 TYR A 287       5.096  13.687  -6.639  1.00 93.56           C  
ATOM   2167  CZ  TYR A 287       4.218  14.264  -7.577  1.00 93.56           C  
ATOM   2168  OH  TYR A 287       3.112  13.589  -7.978  1.00 93.56           O  
ATOM   2169  N   TRP A 288      11.103  17.398  -7.294  1.00 94.33           N  
ATOM   2170  CA  TRP A 288      12.450  17.880  -6.974  1.00 94.33           C  
ATOM   2171  C   TRP A 288      13.032  17.329  -5.671  1.00 94.33           C  
ATOM   2172  O   TRP A 288      13.997  17.879  -5.136  1.00 94.33           O  
ATOM   2173  CB  TRP A 288      12.516  19.407  -7.125  1.00 94.33           C  
ATOM   2174  CG  TRP A 288      11.933  19.872  -8.423  1.00 94.33           C  
ATOM   2175  CD1 TRP A 288      12.581  19.883  -9.608  1.00 94.33           C  
ATOM   2176  CD2 TRP A 288      10.549  20.248  -8.716  1.00 94.33           C  
ATOM   2177  CE2 TRP A 288      10.425  20.441 -10.122  1.00 94.33           C  
ATOM   2178  CE3 TRP A 288       9.382  20.426  -7.944  1.00 94.33           C  
ATOM   2179  NE1 TRP A 288      11.692  20.213 -10.611  1.00 94.33           N  
ATOM   2180  CZ2 TRP A 288       9.214  20.802 -10.731  1.00 94.33           C  
ATOM   2181  CZ3 TRP A 288       8.152  20.762  -8.544  1.00 94.33           C  
ATOM   2182  CH2 TRP A 288       8.068  20.960  -9.933  1.00 94.33           C  
ATOM   2183  N   ARG A 289      12.477  16.228  -5.155  1.00 94.45           N  
ATOM   2184  CA  ARG A 289      12.942  15.590  -3.918  1.00 94.45           C  
ATOM   2185  C   ARG A 289      14.117  14.656  -4.212  1.00 94.45           C  
ATOM   2186  O   ARG A 289      14.159  14.098  -5.302  1.00 94.45           O  
ATOM   2187  CB  ARG A 289      11.789  14.882  -3.180  1.00 94.45           C  
ATOM   2188  CG  ARG A 289      10.471  15.681  -3.144  1.00 94.45           C  
ATOM   2189  CD  ARG A 289       9.293  14.935  -2.501  1.00 94.45           C  
ATOM   2190  NE  ARG A 289       8.919  13.751  -3.270  1.00 94.45           N  
ATOM   2191  CZ  ARG A 289       7.831  13.020  -3.207  1.00 94.45           C  
ATOM   2192  NH1 ARG A 289       6.844  13.270  -2.398  1.00 94.45           N1+
ATOM   2193  NH2 ARG A 289       7.742  11.996  -3.994  1.00 94.45           N  
ATOM   2194  N   PRO A 290      15.081  14.435  -3.301  1.00 92.93           N  
ATOM   2195  CA  PRO A 290      16.175  13.503  -3.565  1.00 92.93           C  
ATOM   2196  C   PRO A 290      15.680  12.090  -3.876  1.00 92.93           C  
ATOM   2197  O   PRO A 290      14.604  11.687  -3.424  1.00 92.93           O  
ATOM   2198  CB  PRO A 290      17.059  13.511  -2.318  1.00 92.93           C  
ATOM   2199  CG  PRO A 290      16.722  14.828  -1.634  1.00 92.93           C  
ATOM   2200  CD  PRO A 290      15.275  15.106  -2.029  1.00 92.93           C  
ATOM   2201  N   MET A 291      16.506  11.310  -4.576  1.00 89.96           N  
ATOM   2202  CA  MET A 291      16.176   9.931  -4.918  1.00 89.96           C  
ATOM   2203  C   MET A 291      16.720   8.854  -3.973  1.00 89.96           C  
ATOM   2204  O   MET A 291      16.070   7.837  -3.858  1.00 89.96           O  
ATOM   2205  CB  MET A 291      16.523   9.622  -6.385  1.00 89.96           C  
ATOM   2206  CG  MET A 291      15.469  10.243  -7.320  1.00 89.96           C  
ATOM   2207  SD  MET A 291      15.471   9.787  -9.080  1.00 89.96           S  
ATOM   2208  CE  MET A 291      16.614   8.384  -9.203  1.00 89.96           C  
ATOM   2209  N   TYR A 292      17.813   9.019  -3.227  1.00 86.85           N  
ATOM   2210  CA  TYR A 292      18.440   7.933  -2.420  1.00 86.85           C  
ATOM   2211  C   TYR A 292      17.685   7.501  -1.123  1.00 86.85           C  
ATOM   2212  O   TYR A 292      18.313   6.947  -0.210  1.00 86.85           O  
ATOM   2213  CB  TYR A 292      19.899   8.344  -2.142  1.00 86.85           C  
ATOM   2214  CG  TYR A 292      20.049   9.637  -1.354  1.00 86.85           C  
ATOM   2215  CD1 TYR A 292      20.069  10.872  -2.032  1.00 86.85           C  
ATOM   2216  CD2 TYR A 292      20.162   9.606   0.052  1.00 86.85           C  
ATOM   2217  CE1 TYR A 292      20.132  12.073  -1.303  1.00 86.85           C  
ATOM   2218  CE2 TYR A 292      20.231  10.810   0.785  1.00 86.85           C  
ATOM   2219  CZ  TYR A 292      20.173  12.045   0.101  1.00 86.85           C  
ATOM   2220  OH  TYR A 292      20.145  13.214   0.783  1.00 86.85           O  
ATOM   2221  N   PHE A 293      16.381   7.876  -1.083  1.00 88.93           N  
ATOM   2222  CA  PHE A 293      14.210   8.777   0.591  1.00 88.93           C  
ATOM   2223  C   PHE A 293      12.636   8.801   0.166  1.00 88.93           C  
ATOM   2224  O   PHE A 293      11.874   7.907   0.537  1.00 88.93           O  
ATOM   2225  CB  PHE A 293      14.086  10.160   1.467  1.00 88.93           C  
ATOM   2226  CG  PHE A 293      15.070  10.507   2.591  1.00 88.93           C  
ATOM   2227  CD1 PHE A 293      15.523   9.533   3.506  1.00 88.93           C  
ATOM   2228  CD2 PHE A 293      15.706  11.765   2.551  1.00 88.93           C  
ATOM   2229  CE1 PHE A 293      16.693   9.756   4.255  1.00 88.93           C  
ATOM   2230  CE2 PHE A 293      16.894  11.971   3.270  1.00 88.93           C  
ATOM   2231  CZ  PHE A 293      17.387  10.970   4.122  1.00 88.93           C  
ATOM   2232  N   PHE A 294      12.177   9.808  -0.612  1.00 91.15           N  
ATOM   2233  CA  PHE A 294      10.844  10.014  -1.217  1.00 91.15           C  
ATOM   2234  C   PHE A 294      10.608   9.321  -2.580  1.00 91.15           C  
ATOM   2235  O   PHE A 294       9.771   9.748  -3.364  1.00 91.15           O  
ATOM   2236  CB  PHE A 294      10.625  11.517  -1.418  1.00 91.15           C  
ATOM   2237  CG  PHE A 294      10.975  12.397  -0.247  1.00 91.15           C  
ATOM   2238  CD1 PHE A 294      10.010  12.647   0.742  1.00 91.15           C  
ATOM   2239  CD2 PHE A 294      12.247  12.990  -0.166  1.00 91.15           C  
ATOM   2240  CE1 PHE A 294      10.318  13.502   1.812  1.00 91.15           C  
ATOM   2241  CE2 PHE A 294      12.552  13.849   0.903  1.00 91.15           C  
ATOM   2242  CZ  PHE A 294      11.585  14.106   1.890  1.00 91.15           C  
ATOM   2243  N   GLN A 295      11.359   8.276  -2.895  1.00 90.66           N  
ATOM   2244  CA  GLN A 295      11.349   7.601  -4.203  1.00 90.66           C  
ATOM   2245  C   GLN A 295      10.332   6.398  -4.063  1.00 90.66           C  
ATOM   2246  O   GLN A 295       9.353   6.344  -4.795  1.00 90.66           O  
ATOM   2247  CB  GLN A 295      12.886   7.581  -4.617  1.00 90.66           C  
ATOM   2248  CG  GLN A 295      13.784   7.310  -5.887  1.00 90.66           C  
ATOM   2249  CD  GLN A 295      14.837   6.155  -6.034  1.00 90.66           C  
ATOM   2250  NE2 GLN A 295      15.279   5.742  -7.190  1.00 90.66           N  
ATOM   2251  OE1 GLN A 295      15.465   5.617  -5.157  1.00 90.66           O  
ATOM   2252  N   TYR A 296      10.342   5.553  -3.006  1.00 90.22           N  
ATOM   2253  CA  TYR A 296       9.265   4.552  -2.734  1.00 90.22           C  
ATOM   2254  C   TYR A 296       8.087   5.168  -1.953  1.00 90.22           C  
ATOM   2255  O   TYR A 296       8.289   6.051  -1.109  1.00 90.22           O  
ATOM   2256  CB  TYR A 296       9.762   3.347  -1.902  1.00 90.22           C  
ATOM   2257  CG  TYR A 296      10.536   2.241  -2.596  1.00 90.22           C  
ATOM   2258  CD1 TYR A 296       9.887   1.285  -3.394  1.00 90.22           C  
ATOM   2259  CD2 TYR A 296      11.909   2.112  -2.360  1.00 90.22           C  
ATOM   2260  CE1 TYR A 296      10.610   0.238  -4.001  1.00 90.22           C  
ATOM   2261  CE2 TYR A 296      12.660   1.133  -3.043  1.00 90.22           C  
ATOM   2262  CZ  TYR A 296      12.012   0.196  -3.872  1.00 90.22           C  
ATOM   2263  OH  TYR A 296      12.746  -0.683  -4.598  1.00 90.22           O  
ATOM   2264  N   THR A 297       6.880   4.621  -2.129  1.00 91.62           N  
ATOM   2265  CA  THR A 297       5.693   4.927  -1.309  1.00 91.62           C  
ATOM   2266  C   THR A 297       5.877   4.550   0.172  1.00 91.62           C  
ATOM   2267  O   THR A 297       6.790   3.814   0.565  1.00 91.62           O  
ATOM   2268  CB  THR A 297       4.406   4.284  -1.852  1.00 91.62           C  
ATOM   2269  CG2 THR A 297       4.099   4.671  -3.297  1.00 91.62           C  
ATOM   2270  OG1 THR A 297       4.490   2.891  -1.735  1.00 91.62           O  
ATOM   2271  N   VAL A 298       4.981   5.050   1.027  1.00 90.96           N  
ATOM   2272  CA  VAL A 298       4.805   4.583   2.409  1.00 90.96           C  
ATOM   2273  C   VAL A 298       4.314   3.145   2.421  1.00 90.96           C  
ATOM   2274  O   VAL A 298       4.702   2.400   3.315  1.00 90.96           O  
ATOM   2275  CB  VAL A 298       3.798   5.474   3.164  1.00 90.96           C  
ATOM   2276  CG1 VAL A 298       3.262   4.871   4.473  1.00 90.96           C  
ATOM   2277  CG2 VAL A 298       4.435   6.820   3.487  1.00 90.96           C  
ATOM   2278  N   HIS A 299       3.468   2.755   1.464  1.00 88.98           N  
ATOM   2279  CA  HIS A 299       2.866   1.426   1.418  1.00 88.98           C  
ATOM   2280  C   HIS A 299       3.900   0.326   1.139  1.00 88.98           C  
ATOM   2281  O   HIS A 299       4.029  -0.595   1.943  1.00 88.98           O  
ATOM   2282  CB  HIS A 299       1.723   1.424   0.405  1.00 88.98           C  
ATOM   2283  CG  HIS A 299       0.989   0.119   0.434  1.00 88.98           C  
ATOM   2284  CD2 HIS A 299       1.268  -0.982  -0.331  1.00 88.98           C  
ATOM   2285  ND1 HIS A 299       0.020  -0.241   1.340  1.00 88.98           N  
ATOM   2286  CE1 HIS A 299      -0.271  -1.531   1.124  1.00 88.98           C  
ATOM   2287  NE2 HIS A 299       0.481  -2.032   0.140  1.00 88.98           N  
ATOM   2288  N   GLU A 300       4.721   0.484   0.096  1.00 88.71           N  
ATOM   2289  CA  GLU A 300       5.835  -0.425  -0.248  1.00 88.71           C  
ATOM   2290  C   GLU A 300       6.879  -0.564   0.878  1.00 88.71           C  
ATOM   2291  O   GLU A 300       7.673  -1.504   0.905  1.00 88.71           O  
ATOM   2292  CB  GLU A 300       6.554   0.122  -1.488  1.00 88.71           C  
ATOM   2293  CG  GLU A 300       5.712   0.083  -2.774  1.00 88.71           C  
ATOM   2294  CD  GLU A 300       6.330   1.031  -3.804  1.00 88.71           C  
ATOM   2295  OE1 GLU A 300       6.904   0.539  -4.796  1.00 88.71           O  
ATOM   2296  OE2 GLU A 300       6.333   2.252  -3.507  1.00 88.71           O1-
ATOM   2297  N   GLN A 301       6.885   0.378   1.824  1.00 85.34           N  
ATOM   2298  CA  GLN A 301       7.780   0.419   2.979  1.00 85.34           C  
ATOM   2299  C   GLN A 301       7.046   0.232   4.319  1.00 85.34           C  
ATOM   2300  O   GLN A 301       7.643   0.437   5.381  1.00 85.34           O  
ATOM   2301  CB  GLN A 301       8.561   1.738   2.937  1.00 85.34           C  
ATOM   2302  CG  GLN A 301       9.465   1.848   1.704  1.00 85.34           C  
ATOM   2303  CD  GLN A 301      10.287   3.121   1.783  1.00 85.34           C  
ATOM   2304  NE2 GLN A 301       9.732   4.241   1.376  1.00 85.34           N  
ATOM   2305  OE1 GLN A 301      11.413   3.121   2.262  1.00 85.34           O  
ATOM   2306  N   CYS A 302       5.759  -0.123   4.307  1.00 87.24           N  
ATOM   2307  CA  CYS A 302       4.941  -0.132   5.511  1.00 87.24           C  
ATOM   2308  C   CYS A 302       5.190  -1.405   6.333  1.00 87.24           C  
ATOM   2309  O   CYS A 302       4.999  -2.504   5.809  1.00 87.24           O  
ATOM   2310  CB  CYS A 302       3.457  -0.010   5.140  1.00 87.24           C  
ATOM   2311  SG  CYS A 302       2.511   0.482   6.610  1.00 87.24           S  
ATOM   2312  N   PRO A 303       5.485  -1.319   7.645  1.00 83.70           N  
ATOM   2313  CA  PRO A 303       5.530  -2.513   8.492  1.00 83.70           C  
ATOM   2314  C   PRO A 303       4.174  -3.240   8.566  1.00 83.70           C  
ATOM   2315  O   PRO A 303       4.149  -4.435   8.840  1.00 83.70           O  
ATOM   2316  CB  PRO A 303       6.013  -2.025   9.861  1.00 83.70           C  
ATOM   2317  CG  PRO A 303       5.596  -0.557   9.885  1.00 83.70           C  
ATOM   2318  CD  PRO A 303       5.743  -0.121   8.430  1.00 83.70           C  
ATOM   2319  N   ARG A 304       3.057  -2.557   8.259  1.00 87.37           N  
ATOM   2320  CA  ARG A 304       1.705  -3.144   8.197  1.00 87.37           C  
ATOM   2321  C   ARG A 304       1.350  -3.790   6.850  1.00 87.37           C  
ATOM   2322  O   ARG A 304       0.235  -4.283   6.702  1.00 87.37           O  
ATOM   2323  CB  ARG A 304       0.626  -2.132   8.617  1.00 87.37           C  
ATOM   2324  CG  ARG A 304       0.855  -1.605  10.034  1.00 87.37           C  
ATOM   2325  CD  ARG A 304      -0.282  -0.676  10.460  1.00 87.37           C  
ATOM   2326  NE  ARG A 304       0.070  -0.055  11.741  1.00 87.37           N  
ATOM   2327  CZ  ARG A 304      -0.268  -0.492  12.933  1.00 87.37           C  
ATOM   2328  NH1 ARG A 304      -1.342  -1.188  13.153  1.00 87.37           N1+
ATOM   2329  NH2 ARG A 304       0.515  -0.236  13.933  1.00 87.37           N  
ATOM   2330  N   ALA A 305       2.258  -3.815   5.869  1.00 84.38           N  
ATOM   2331  CA  ALA A 305       1.971  -4.357   4.534  1.00 84.38           C  
ATOM   2332  C   ALA A 305       1.542  -5.841   4.557  1.00 84.38           C  
ATOM   2333  O   ALA A 305       0.730  -6.255   3.736  1.00 84.38           O  
ATOM   2334  CB  ALA A 305       3.201  -4.142   3.645  1.00 84.38           C  
ATOM   2335  N   ALA A 306       2.015  -6.626   5.533  1.00 84.60           N  
ATOM   2336  CA  ALA A 306       1.579  -8.012   5.719  1.00 84.60           C  
ATOM   2337  C   ALA A 306       0.088  -8.132   6.092  1.00 84.60           C  
ATOM   2338  O   ALA A 306      -0.581  -9.030   5.596  1.00 84.60           O  
ATOM   2339  CB  ALA A 306       2.476  -8.664   6.777  1.00 84.60           C  
ATOM   2340  N   TRP A 307      -0.436  -7.211   6.910  1.00 88.21           N  
ATOM   2341  CA  TRP A 307      -1.856  -7.164   7.275  1.00 88.21           C  
ATOM   2342  C   TRP A 307      -2.720  -6.663   6.115  1.00 88.21           C  
ATOM   2343  O   TRP A 307      -3.775  -7.229   5.863  1.00 88.21           O  
ATOM   2344  CB  TRP A 307      -2.042  -6.303   8.530  1.00 88.21           C  
ATOM   2345  CG  TRP A 307      -1.539  -6.922   9.797  1.00 88.21           C  
ATOM   2346  CD1 TRP A 307      -2.294  -7.649  10.647  1.00 88.21           C  
ATOM   2347  CD2 TRP A 307      -0.191  -6.936  10.363  1.00 88.21           C  
ATOM   2348  CE2 TRP A 307      -0.219  -7.668  11.588  1.00 88.21           C  
ATOM   2349  CE3 TRP A 307       1.061  -6.437   9.947  1.00 88.21           C  
ATOM   2350  NE1 TRP A 307      -1.527  -8.086  11.706  1.00 88.21           N  
ATOM   2351  CZ2 TRP A 307       0.928  -7.859  12.374  1.00 88.21           C  
ATOM   2352  CZ3 TRP A 307       2.215  -6.600  10.737  1.00 88.21           C  
ATOM   2353  CH2 TRP A 307       2.148  -7.301  11.955  1.00 88.21           C  
ATOM   2354  N   TYR A 308      -2.236  -5.684   5.335  1.00 87.54           N  
ATOM   2355  CA  TYR A 308      -2.904  -5.281   4.088  1.00 87.54           C  
ATOM   2356  C   TYR A 308      -3.078  -6.474   3.138  1.00 87.54           C  
ATOM   2357  O   TYR A 308      -4.178  -6.751   2.678  1.00 87.54           O  
ATOM   2358  CB  TYR A 308      -2.094  -4.186   3.385  1.00 87.54           C  
ATOM   2359  CG  TYR A 308      -2.777  -3.613   2.160  1.00 87.54           C  
ATOM   2360  CD1 TYR A 308      -2.557  -4.208   0.902  1.00 87.54           C  
ATOM   2361  CD2 TYR A 308      -3.579  -2.457   2.257  1.00 87.54           C  
ATOM   2362  CE1 TYR A 308      -3.174  -3.681  -0.246  1.00 87.54           C  
ATOM   2363  CE2 TYR A 308      -4.191  -1.928   1.102  1.00 87.54           C  
ATOM   2364  CZ  TYR A 308      -4.007  -2.551  -0.148  1.00 87.54           C  
ATOM   2365  OH  TYR A 308      -4.627  -2.069  -1.254  1.00 87.54           O  
ATOM   2366  N   ALA A 309      -1.999  -7.229   2.907  1.00 84.43           N  
ATOM   2367  CA  ALA A 309      -2.007  -8.413   2.052  1.00 84.43           C  
ATOM   2368  C   ALA A 309      -2.825  -9.598   2.609  1.00 84.43           C  
ATOM   2369  O   ALA A 309      -3.057 -10.558   1.878  1.00 84.43           O  
ATOM   2370  CB  ALA A 309      -0.547  -8.806   1.795  1.00 84.43           C  
ATOM   2371  N   ALA A 310      -3.246  -9.541   3.877  1.00 84.39           N  
ATOM   2372  CA  ALA A 310      -4.143 -10.508   4.510  1.00 84.39           C  
ATOM   2373  C   ALA A 310      -5.621 -10.063   4.516  1.00 84.39           C  
ATOM   2374  O   ALA A 310      -6.474 -10.847   4.928  1.00 84.39           O  
ATOM   2375  CB  ALA A 310      -3.624 -10.780   5.930  1.00 84.39           C  
ATOM   2376  N   GLY A 311      -5.924  -8.831   4.078  1.00 84.78           N  
ATOM   2377  CA  GLY A 311      -7.248  -8.209   4.220  1.00 84.78           C  
ATOM   2378  C   GLY A 311      -7.561  -7.722   5.641  1.00 84.78           C  
ATOM   2379  O   GLY A 311      -8.703  -7.405   5.949  1.00 84.78           O  
ATOM   2380  N   GLU A 312      -6.563  -7.666   6.526  1.00 89.17           N  
ATOM   2381  CA  GLU A 312      -6.745  -7.293   7.927  1.00 89.17           C  
ATOM   2382  C   GLU A 312      -6.599  -5.789   8.132  1.00 89.17           C  
ATOM   2383  O   GLU A 312      -5.489  -5.245   8.209  1.00 89.17           O  
ATOM   2384  CB  GLU A 312      -5.759  -8.053   8.812  1.00 89.17           C  
ATOM   2385  CG  GLU A 312      -6.313  -9.431   9.167  1.00 89.17           C  
ATOM   2386  CD  GLU A 312      -5.314 -10.158  10.057  1.00 89.17           C  
ATOM   2387  OE1 GLU A 312      -4.897 -11.251   9.639  1.00 89.17           O  
ATOM   2388  OE2 GLU A 312      -4.904  -9.575  11.097  1.00 89.17           O1-
ATOM   2389  N   PHE A 313      -7.737  -5.121   8.285  1.00 91.44           N  
ATOM   2390  CA  PHE A 313      -7.818  -3.686   8.514  1.00 91.44           C  
ATOM   2391  C   PHE A 313      -8.292  -3.359   9.931  1.00 91.44           C  
ATOM   2392  O   PHE A 313      -9.086  -4.074  10.540  1.00 91.44           O  
ATOM   2393  CB  PHE A 313      -8.698  -3.044   7.435  1.00 91.44           C  
ATOM   2394  CG  PHE A 313      -8.261  -3.412   6.030  1.00 91.44           C  
ATOM   2395  CD1 PHE A 313      -7.049  -2.915   5.517  1.00 91.44           C  
ATOM   2396  CD2 PHE A 313      -9.028  -4.304   5.261  1.00 91.44           C  
ATOM   2397  CE1 PHE A 313      -6.600  -3.321   4.246  1.00 91.44           C  
ATOM   2398  CE2 PHE A 313      -8.573  -4.711   3.997  1.00 91.44           C  
ATOM   2399  CZ  PHE A 313      -7.359  -4.224   3.486  1.00 91.44           C  
ATOM   2400  N   ARG A 314      -7.826  -2.226  10.464  1.00 91.74           N  
ATOM   2401  CA  ARG A 314      -8.532  -1.571  11.564  1.00 91.74           C  
ATOM   2402  C   ARG A 314      -9.869  -1.069  11.031  1.00 91.74           C  
ATOM   2403  O   ARG A 314      -9.893  -0.399  10.007  1.00 91.74           O  
ATOM   2404  CB  ARG A 314      -7.729  -0.403  12.145  1.00 91.74           C  
ATOM   2405  CG  ARG A 314      -6.509  -0.842  12.957  1.00 91.74           C  
ATOM   2406  CD  ARG A 314      -5.980   0.358  13.749  1.00 91.74           C  
ATOM   2407  NE  ARG A 314      -4.691   0.081  14.406  1.00 91.74           N  
ATOM   2408  CZ  ARG A 314      -4.011   0.964  15.120  1.00 91.74           C  
ATOM   2409  NH1 ARG A 314      -4.375   2.203  15.245  1.00 91.74           N1+
ATOM   2410  NH2 ARG A 314      -2.932   0.634  15.763  1.00 91.74           N  
ATOM   2411  N   THR A 315     -10.945  -1.322  11.767  1.00 89.66           N  
ATOM   2412  CA  THR A 315     -12.296  -0.811  11.477  1.00 89.66           C  
ATOM   2413  C   THR A 315     -12.574   0.530  12.161  1.00 89.66           C  
ATOM   2414  O   THR A 315     -13.539   1.211  11.833  1.00 89.66           O  
ATOM   2415  CB  THR A 315     -13.372  -1.834  11.867  1.00 89.66           C  
ATOM   2416  CG2 THR A 315     -13.112  -3.212  11.264  1.00 89.66           C  
ATOM   2417  OG1 THR A 315     -13.442  -2.037  13.264  1.00 89.66           O  
ATOM   2418  N   GLN A 316     -11.721   0.922  13.114  1.00 91.61           N  
ATOM   2419  CA  GLN A 316     -11.692   2.237  13.759  1.00 91.61           C  
ATOM   2420  C   GLN A 316     -10.231   2.678  13.947  1.00 91.61           C  
ATOM   2421  O   GLN A 316      -9.413   1.850  14.363  1.00 91.61           O  
ATOM   2422  CB  GLN A 316     -12.365   2.168  15.137  1.00 91.61           C  
ATOM   2423  CG  GLN A 316     -13.894   2.137  15.073  1.00 91.61           C  
ATOM   2424  CD  GLN A 316     -14.465   1.422  16.284  1.00 91.61           C  
ATOM   2425  NE2 GLN A 316     -15.046   0.259  16.093  1.00 91.61           N  
ATOM   2426  OE1 GLN A 316     -14.388   1.880  17.412  1.00 91.61           O  
ATOM   2427  N   PRO A 317      -9.879   3.964  13.739  1.00 90.70           N  
ATOM   2428  CA  PRO A 317      -8.496   4.438  13.871  1.00 90.70           C  
ATOM   2429  C   PRO A 317      -7.861   4.101  15.230  1.00 90.70           C  
ATOM   2430  O   PRO A 317      -6.664   3.835  15.308  1.00 90.70           O  
ATOM   2431  CB  PRO A 317      -8.558   5.955  13.656  1.00 90.70           C  
ATOM   2432  CG  PRO A 317      -9.823   6.161  12.828  1.00 90.70           C  
ATOM   2433  CD  PRO A 317     -10.749   5.042  13.286  1.00 90.70           C  
ATOM   2434  N   GLY A 318      -8.680   4.069  16.288  1.00 89.89           N  
ATOM   2435  CA  GLY A 318      -8.282   3.857  17.679  1.00 89.89           C  
ATOM   2436  C   GLY A 318      -8.178   2.415  18.177  1.00 89.89           C  
ATOM   2437  O   GLY A 318      -7.997   2.238  19.379  1.00 89.89           O  
ATOM   2438  N   GLN A 319      -8.317   1.391  17.326  1.00 92.89           N  
ATOM   2439  CA  GLN A 319      -8.082  -0.003  17.737  1.00 92.89           C  
ATOM   2440  C   GLN A 319      -6.580  -0.235  17.996  1.00 92.89           C  
ATOM   2441  O   GLN A 319      -5.799  -0.099  17.061  1.00 92.89           O  
ATOM   2442  CB  GLN A 319      -8.578  -0.966  16.648  1.00 92.89           C  
ATOM   2443  CG  GLN A 319     -10.102  -1.136  16.676  1.00 92.89           C  
ATOM   2444  CD  GLN A 319     -10.612  -1.935  15.484  1.00 92.89           C  
ATOM   2445  NE2 GLN A 319     -11.660  -2.710  15.632  1.00 92.89           N  
ATOM   2446  OE1 GLN A 319     -10.095  -1.858  14.385  1.00 92.89           O  
ATOM   2447  N   PRO A 320      -6.127  -0.616  19.203  1.00 91.11           N  
ATOM   2448  CA  PRO A 320      -4.699  -0.633  19.548  1.00 91.11           C  
ATOM   2449  C   PRO A 320      -3.955  -1.901  19.072  1.00 91.11           C  
ATOM   2450  O   PRO A 320      -3.214  -2.520  19.832  1.00 91.11           O  
ATOM   2451  CB  PRO A 320      -4.670  -0.403  21.062  1.00 91.11           C  
ATOM   2452  CG  PRO A 320      -5.943  -1.101  21.527  1.00 91.11           C  
ATOM   2453  CD  PRO A 320      -6.932  -0.808  20.403  1.00 91.11           C  
ATOM   2454  N   ASN A 321      -4.152  -2.305  17.812  1.00 91.14           N  
ATOM   2455  CA  ASN A 321      -3.605  -3.533  17.220  1.00 91.14           C  
ATOM   2456  C   ASN A 321      -2.714  -3.271  15.981  1.00 91.14           C  
ATOM   2457  O   ASN A 321      -2.612  -2.142  15.483  1.00 91.14           O  
ATOM   2458  CB  ASN A 321      -4.783  -4.501  16.945  1.00 91.14           C  
ATOM   2459  CG  ASN A 321      -5.695  -4.085  15.796  1.00 91.14           C  
ATOM   2460  ND2 ASN A 321      -6.838  -4.710  15.649  1.00 91.14           N  
ATOM   2461  OD1 ASN A 321      -5.377  -3.221  15.000  1.00 91.14           O  
ATOM   2462  N   ALA A 322      -2.109  -4.341  15.453  1.00 90.07           N  
ATOM   2463  CA  ALA A 322      -1.199  -4.316  14.302  1.00 90.07           C  
ATOM   2464  C   ALA A 322      -1.880  -4.269  12.916  1.00 90.07           C  
ATOM   2465  O   ALA A 322      -1.191  -4.087  11.910  1.00 90.07           O  
ATOM   2466  CB  ALA A 322      -0.239  -5.498  14.432  1.00 90.07           C  
ATOM   2467  N   ALA A 323      -3.215  -4.364  12.854  1.00 91.95           N  
ATOM   2468  CA  ALA A 323      -3.973  -4.386  11.603  1.00 91.95           C  
ATOM   2469  C   ALA A 323      -3.744  -3.123  10.751  1.00 91.95           C  
ATOM   2470  O   ALA A 323      -3.338  -2.062  11.250  1.00 91.95           O  
ATOM   2471  CB  ALA A 323      -5.456  -4.617  11.914  1.00 91.95           C  
ATOM   2472  N   CYS A 324      -3.966  -3.237   9.442  1.00 91.47           N  
ATOM   2473  CA  CYS A 324      -3.639  -2.187   8.491  1.00 91.47           C  
ATOM   2474  C   CYS A 324      -4.592  -0.987   8.583  1.00 91.47           C  
ATOM   2475  O   CYS A 324      -5.776  -1.100   8.872  1.00 91.47           O  
ATOM   2476  CB  CYS A 324      -3.525  -2.774   7.083  1.00 91.47           C  
ATOM   2477  SG  CYS A 324      -2.810  -1.500   6.001  1.00 91.47           S  
ATOM   2478  N   LEU A 325      -4.056   0.201   8.316  1.00 92.48           N  
ATOM   2479  CA  LEU A 325      -4.718   1.486   8.544  1.00 92.48           C  
ATOM   2480  C   LEU A 325      -5.493   1.998   7.316  1.00 92.48           C  
ATOM   2481  O   LEU A 325      -5.827   3.177   7.240  1.00 92.48           O  
ATOM   2482  CB  LEU A 325      -3.642   2.468   9.039  1.00 92.48           C  
ATOM   2483  CG  LEU A 325      -3.078   2.074  10.417  1.00 92.48           C  
ATOM   2484  CD1 LEU A 325      -1.711   2.714  10.614  1.00 92.48           C  
ATOM   2485  CD2 LEU A 325      -4.011   2.542  11.525  1.00 92.48           C  
ATOM   2486  N   PHE A 326      -5.708   1.146   6.315  1.00 89.95           N  
ATOM   2487  CA  PHE A 326      -6.233   1.543   5.009  1.00 89.95           C  
ATOM   2488  C   PHE A 326      -7.717   1.935   5.068  1.00 89.95           C  
ATOM   2489  O   PHE A 326      -8.043   3.079   4.754  1.00 89.95           O  
ATOM   2490  CB  PHE A 326      -5.942   0.410   4.030  1.00 89.95           C  
ATOM   2491  CG  PHE A 326      -6.294   0.712   2.596  1.00 89.95           C  
ATOM   2492  CD1 PHE A 326      -7.263  -0.071   1.945  1.00 89.95           C  
ATOM   2493  CD2 PHE A 326      -5.594   1.708   1.887  1.00 89.95           C  
ATOM   2494  CE1 PHE A 326      -7.504   0.119   0.578  1.00 89.95           C  
ATOM   2495  CE2 PHE A 326      -5.857   1.907   0.522  1.00 89.95           C  
ATOM   2496  CZ  PHE A 326      -6.807   1.111  -0.132  1.00 89.95           C  
ATOM   2497  N   GLU A 327      -8.577   1.062   5.605  1.00 89.40           N  
ATOM   2498  CA  GLU A 327     -10.016   1.325   5.817  1.00 89.40           C  
ATOM   2499  C   GLU A 327     -10.323   2.360   6.917  1.00 89.40           C  
ATOM   2500  O   GLU A 327     -11.479   2.682   7.169  1.00 89.40           O  
ATOM   2501  CB  GLU A 327     -10.768   0.015   6.094  1.00 89.40           C  
ATOM   2502  CG  GLU A 327     -10.681  -0.955   4.909  1.00 89.40           C  
ATOM   2503  CD  GLU A 327     -11.720  -2.081   5.008  1.00 89.40           C  
ATOM   2504  OE1 GLU A 327     -12.237  -2.454   3.927  1.00 89.40           O  
ATOM   2505  OE2 GLU A 327     -12.004  -2.516   6.147  1.00 89.40           O1-
ATOM   2506  N   VAL A 328      -9.289   2.937   7.535  1.00 91.67           N  
ATOM   2507  CA  VAL A 328      -9.394   4.038   8.509  1.00 91.67           C  
ATOM   2508  C   VAL A 328      -8.610   5.283   8.095  1.00 91.67           C  
ATOM   2509  O   VAL A 328      -8.405   6.172   8.917  1.00 91.67           O  
ATOM   2510  CB  VAL A 328      -9.044   3.568   9.931  1.00 91.67           C  
ATOM   2511  CG1 VAL A 328     -10.160   2.678  10.473  1.00 91.67           C  
ATOM   2512  CG2 VAL A 328      -7.695   2.850  10.023  1.00 91.67           C  
ATOM   2513  N   GLY A 329      -8.171   5.350   6.831  1.00 90.91           N  
ATOM   2514  CA  GLY A 329      -7.772   6.597   6.176  1.00 90.91           C  
ATOM   2515  C   GLY A 329      -6.345   6.715   5.655  1.00 90.91           C  
ATOM   2516  O   GLY A 329      -5.963   7.767   5.142  1.00 90.91           O  
ATOM   2517  N   CYS A 330      -5.530   5.664   5.756  1.00 92.79           N  
ATOM   2518  CA  CYS A 330      -4.110   5.742   5.421  1.00 92.79           C  
ATOM   2519  C   CYS A 330      -3.862   6.012   3.929  1.00 92.79           C  
ATOM   2520  O   CYS A 330      -3.856   5.098   3.103  1.00 92.79           O  
ATOM   2521  CB  CYS A 330      -3.417   4.462   5.898  1.00 92.79           C  
ATOM   2522  SG  CYS A 330      -1.620   4.569   5.668  1.00 92.79           S  
ATOM   2523  N   LYS A 331      -3.490   7.256   3.609  1.00 91.68           N  
ATOM   2524  CA  LYS A 331      -3.087   7.731   2.275  1.00 91.68           C  
ATOM   2525  C   LYS A 331      -1.706   7.199   1.826  1.00 91.68           C  
ATOM   2526  O   LYS A 331      -1.058   7.760   0.946  1.00 91.68           O  
ATOM   2527  CB  LYS A 331      -3.175   9.274   2.235  1.00 91.68           C  
ATOM   2528  CG  LYS A 331      -4.461   9.911   2.818  1.00 91.68           C  
ATOM   2529  CD  LYS A 331      -5.776   9.399   2.202  1.00 91.68           C  
ATOM   2530  CE  LYS A 331      -6.978  10.289   2.565  1.00 91.68           C  
ATOM   2531  NZ  LYS A 331      -7.445  10.161   3.967  1.00 91.68           N1+
ATOM   2532  N   GLY A 332      -1.216   6.125   2.450  1.00 90.00           N  
ATOM   2533  CA  GLY A 332       0.132   5.578   2.274  1.00 90.00           C  
ATOM   2534  C   GLY A 332       0.466   5.067   0.861  1.00 90.00           C  
ATOM   2535  O   GLY A 332       1.588   5.312   0.417  1.00 90.00           O  
ATOM   2536  N   PRO A 333      -0.463   4.410   0.136  1.00 89.95           N  
ATOM   2537  CA  PRO A 333      -0.253   4.007  -1.260  1.00 89.95           C  
ATOM   2538  C   PRO A 333       0.036   5.163  -2.226  1.00 89.95           C  
ATOM   2539  O   PRO A 333       0.756   4.976  -3.196  1.00 89.95           O  
ATOM   2540  CB  PRO A 333      -1.523   3.249  -1.662  1.00 89.95           C  
ATOM   2541  CG  PRO A 333      -2.000   2.654  -0.340  1.00 89.95           C  
ATOM   2542  CD  PRO A 333      -1.653   3.752   0.663  1.00 89.95           C  
ATOM   2543  N   VAL A 334      -0.457   6.373  -1.942  1.00 88.65           N  
ATOM   2544  CA  VAL A 334      -0.290   7.561  -2.807  1.00 88.65           C  
ATOM   2545  C   VAL A 334       0.758   8.556  -2.283  1.00 88.65           C  
ATOM   2546  O   VAL A 334       0.792   9.704  -2.717  1.00 88.65           O  
ATOM   2547  CB  VAL A 334      -1.645   8.245  -3.091  1.00 88.65           C  
ATOM   2548  CG1 VAL A 334      -2.641   7.287  -3.756  1.00 88.65           C  
ATOM   2549  CG2 VAL A 334      -2.300   8.795  -1.819  1.00 88.65           C  
ATOM   2550  N   SER A 335       1.587   8.151  -1.313  1.00 91.16           N  
ATOM   2551  CA  SER A 335       2.509   9.049  -0.599  1.00 91.16           C  
ATOM   2552  C   SER A 335       3.929   8.487  -0.541  1.00 91.16           C  
ATOM   2553  O   SER A 335       4.145   7.499   0.153  1.00 91.16           O  
ATOM   2554  CB  SER A 335       2.032   9.265   0.844  1.00 91.16           C  
ATOM   2555  OG  SER A 335       0.732   9.806   0.917  1.00 91.16           O  
ATOM   2556  N   ASN A 336       4.931   9.116  -1.163  1.00 93.27           N  
ATOM   2557  CA  ASN A 336       6.333   8.713  -0.979  1.00 93.27           C  
ATOM   2558  C   ASN A 336       6.913   9.257   0.336  1.00 93.27           C  
ATOM   2559  O   ASN A 336       7.070  10.468   0.511  1.00 93.27           O  
ATOM   2560  CB  ASN A 336       7.225   9.078  -2.167  1.00 93.27           C  
ATOM   2561  CG  ASN A 336       6.621   8.969  -3.552  1.00 93.27           C  
ATOM   2562  ND2 ASN A 336       7.000   8.009  -4.360  1.00 93.27           N  
ATOM   2563  OD1 ASN A 336       5.832   9.823  -3.927  1.00 93.27           O  
ATOM   2564  N   CYS A 337       7.234   8.367   1.279  1.00 90.14           N  
ATOM   2565  CA  CYS A 337       7.845   8.715   2.565  1.00 90.14           C  
ATOM   2566  C   CYS A 337       8.436   7.461   3.250  1.00 90.14           C  
ATOM   2567  O   CYS A 337       7.719   6.478   3.453  1.00 90.14           O  
ATOM   2568  CB  CYS A 337       6.781   9.413   3.431  1.00 90.14           C  
ATOM   2569  SG  CYS A 337       7.128   9.351   5.210  1.00 90.14           S  
ATOM   2570  N   PRO A 338       9.714   7.476   3.675  1.00 85.73           N  
ATOM   2571  CA  PRO A 338      10.390   6.294   4.210  1.00 85.73           C  
ATOM   2572  C   PRO A 338      10.374   6.226   5.748  1.00 85.73           C  
ATOM   2573  O   PRO A 338      10.841   5.254   6.342  1.00 85.73           O  
ATOM   2574  CB  PRO A 338      11.807   6.441   3.670  1.00 85.73           C  
ATOM   2575  CG  PRO A 338      12.042   7.938   3.872  1.00 85.73           C  
ATOM   2576  CD  PRO A 338      10.689   8.547   3.497  1.00 85.73           C  
ATOM   2577  N   TRP A 339       9.846   7.250   6.426  1.00 87.44           N  
ATOM   2578  CA  TRP A 339       9.944   7.420   7.885  1.00 87.44           C  
ATOM   2579  C   TRP A 339       9.125   6.395   8.685  1.00 87.44           C  
ATOM   2580  O   TRP A 339       9.292   6.255   9.891  1.00 87.44           O  
ATOM   2581  CB  TRP A 339       9.593   8.874   8.231  1.00 87.44           C  
ATOM   2582  CG  TRP A 339      10.301   9.883   7.371  1.00 87.44           C  
ATOM   2583  CD1 TRP A 339       9.730  10.853   6.619  1.00 87.44           C  
ATOM   2584  CD2 TRP A 339      11.734   9.990   7.124  1.00 87.44           C  
ATOM   2585  CE2 TRP A 339      11.947  10.980   6.116  1.00 87.44           C  
ATOM   2586  CE3 TRP A 339      12.874   9.357   7.666  1.00 87.44           C  
ATOM   2587  NE1 TRP A 339      10.693  11.484   5.856  1.00 87.44           N  
ATOM   2588  CZ2 TRP A 339      13.224  11.310   5.649  1.00 87.44           C  
ATOM   2589  CZ3 TRP A 339      14.163   9.711   7.235  1.00 87.44           C  
ATOM   2590  CH2 TRP A 339      14.334  10.690   6.244  1.00 87.44           C  
ATOM   2591  N   ASN A 340       8.282   5.612   8.010  1.00 84.01           N  
ATOM   2592  CA  ASN A 340       7.598   4.453   8.590  1.00 84.01           C  
ATOM   2593  C   ASN A 340       8.497   3.202   8.665  1.00 84.01           C  
ATOM   2594  O   ASN A 340       8.258   2.331   9.499  1.00 84.01           O  
ATOM   2595  CB  ASN A 340       6.311   4.209   7.791  1.00 84.01           C  
ATOM   2596  CG  ASN A 340       5.427   5.441   7.819  1.00 84.01           C  
ATOM   2597  ND2 ASN A 340       5.319   6.162   6.731  1.00 84.01           N  
ATOM   2598  OD1 ASN A 340       4.899   5.830   8.845  1.00 84.01           O  
ATOM   2599  N   LYS A 341       9.547   3.142   7.833  1.00 83.63           N  
ATOM   2600  CA  LYS A 341      10.575   2.090   7.802  1.00 83.63           C  
ATOM   2601  C   LYS A 341      11.791   2.459   8.651  1.00 83.63           C  
ATOM   2602  O   LYS A 341      12.257   1.635   9.429  1.00 83.63           O  
ATOM   2603  CB  LYS A 341      10.944   1.836   6.331  1.00 83.63           C  
ATOM   2604  CG  LYS A 341      12.047   0.793   6.099  1.00 83.63           C  
ATOM   2605  CD  LYS A 341      12.300   0.660   4.589  1.00 83.63           C  
ATOM   2606  CE  LYS A 341      13.356  -0.406   4.280  1.00 83.63           C  
ATOM   2607  NZ  LYS A 341      13.499  -0.597   2.813  1.00 83.63           N1+
ATOM   2608  N   TYR A 342      12.285   3.694   8.525  1.00 85.35           N  
ATOM   2609  CA  TYR A 342      13.457   4.179   9.272  1.00 85.35           C  
ATOM   2610  C   TYR A 342      13.130   4.795  10.644  1.00 85.35           C  
ATOM   2611  O   TYR A 342      14.045   5.108  11.398  1.00 85.35           O  
ATOM   2612  CB  TYR A 342      14.255   5.164   8.403  1.00 85.35           C  
ATOM   2613  CG  TYR A 342      14.815   4.578   7.118  1.00 85.35           C  
ATOM   2614  CD1 TYR A 342      15.649   3.443   7.158  1.00 85.35           C  
ATOM   2615  CD2 TYR A 342      14.536   5.196   5.885  1.00 85.35           C  
ATOM   2616  CE1 TYR A 342      16.193   2.920   5.970  1.00 85.35           C  
ATOM   2617  CE2 TYR A 342      15.060   4.664   4.689  1.00 85.35           C  
ATOM   2618  CZ  TYR A 342      15.896   3.529   4.732  1.00 85.35           C  
ATOM   2619  OH  TYR A 342      16.442   3.035   3.591  1.00 85.35           O  
ATOM   2620  N   GLY A 343      11.850   4.970  10.983  1.00 88.23           N  
ATOM   2621  CA  GLY A 343      11.428   5.707  12.175  1.00 88.23           C  
ATOM   2622  C   GLY A 343      11.542   7.228  12.025  1.00 88.23           C  
ATOM   2623  O   GLY A 343      11.880   7.751  10.961  1.00 88.23           O  
ATOM   2624  N   TRP A 344      11.228   7.938  13.110  1.00 92.02           N  
ATOM   2625  CA  TRP A 344      11.257   9.397  13.194  1.00 92.02           C  
ATOM   2626  C   TRP A 344      12.507   9.933  13.902  1.00 92.02           C  
ATOM   2627  O   TRP A 344      13.160  10.830  13.375  1.00 92.02           O  
ATOM   2628  CB  TRP A 344       9.978   9.906  13.872  1.00 92.02           C  
ATOM   2629  CG  TRP A 344       9.701  11.342  13.562  1.00 92.02           C  
ATOM   2630  CD1 TRP A 344       9.864  12.405  14.384  1.00 92.02           C  
ATOM   2631  CD2 TRP A 344       9.256  11.888  12.286  1.00 92.02           C  
ATOM   2632  CE2 TRP A 344       9.174  13.303  12.401  1.00 92.02           C  
ATOM   2633  CE3 TRP A 344       8.913  11.320  11.041  1.00 92.02           C  
ATOM   2634  NE1 TRP A 344       9.516  13.559  13.708  1.00 92.02           N  
ATOM   2635  CZ2 TRP A 344       8.775  14.118  11.337  1.00 92.02           C  
ATOM   2636  CZ3 TRP A 344       8.520  12.130   9.959  1.00 92.02           C  
ATOM   2637  CH2 TRP A 344       8.456  13.527  10.104  1.00 92.02           C  
ATOM   2638  N   VAL A 345      12.863   9.364  15.058  1.00 89.46           N  
ATOM   2639  CA  VAL A 345      14.044   9.740  15.861  1.00 89.46           C  
ATOM   2640  C   VAL A 345      14.751   8.461  16.297  1.00 89.46           C  
ATOM   2641  O   VAL A 345      14.073   7.530  16.719  1.00 89.46           O  
ATOM   2642  CB  VAL A 345      13.663  10.562  17.115  1.00 89.46           C  
ATOM   2643  CG1 VAL A 345      14.907  11.220  17.717  1.00 89.46           C  
ATOM   2644  CG2 VAL A 345      12.646  11.664  16.809  1.00 89.46           C  
ATOM   2645  N   GLY A 346      16.076   8.364  16.150  1.00 86.95           N  
ATOM   2646  CA  GLY A 346      16.858   7.224  16.664  1.00 86.95           C  
ATOM   2647  C   GLY A 346      16.456   5.830  16.143  1.00 86.95           C  
ATOM   2648  O   GLY A 346      16.755   4.827  16.780  1.00 86.95           O  
ATOM   2649  N   GLY A 347      15.739   5.736  15.014  1.00 87.45           N  
ATOM   2650  CA  GLY A 347      15.164   4.473  14.518  1.00 87.45           C  
ATOM   2651  C   GLY A 347      13.769   4.127  15.070  1.00 87.45           C  
ATOM   2652  O   GLY A 347      13.235   3.048  14.790  1.00 87.45           O  
ATOM   2653  N   ILE A 348      13.152   5.022  15.845  1.00 90.04           N  
ATOM   2654  CA  ILE A 348      11.939   4.802  16.649  1.00 90.04           C  
ATOM   2655  C   ILE A 348      10.786   5.678  16.138  1.00 90.04           C  
ATOM   2656  O   ILE A 348      10.999   6.766  15.603  1.00 90.04           O  
ATOM   2657  CB  ILE A 348      12.260   5.034  18.148  1.00 90.04           C  
ATOM   2658  CG1 ILE A 348      13.416   4.096  18.575  1.00 90.04           C  
ATOM   2659  CG2 ILE A 348      11.032   4.786  19.040  1.00 90.04           C  
ATOM   2660  CD1 ILE A 348      13.866   4.244  20.026  1.00 90.04           C  
ATOM   2661  N   GLY A 349       9.551   5.186  16.256  1.00 89.09           N  
ATOM   2662  CA  GLY A 349       8.357   5.829  15.704  1.00 89.09           C  
ATOM   2663  C   GLY A 349       8.158   5.555  14.208  1.00 89.09           C  
ATOM   2664  O   GLY A 349       8.558   4.508  13.690  1.00 89.09           O  
ATOM   2665  N   GLY A 350       7.543   6.517  13.521  1.00 87.61           N  
ATOM   2666  CA  GLY A 350       6.963   6.418  12.180  1.00 87.61           C  
ATOM   2667  C   GLY A 350       5.424   6.349  12.257  1.00 87.61           C  
ATOM   2668  O   GLY A 350       4.918   5.440  12.917  1.00 87.61           O  
ATOM   2669  N   PRO A 351       4.656   7.253  11.607  1.00 88.97           N  
ATOM   2670  CA  PRO A 351       3.190   7.305  11.714  1.00 88.97           C  
ATOM   2671  C   PRO A 351       2.476   5.954  11.546  1.00 88.97           C  
ATOM   2672  O   PRO A 351       1.857   5.468  12.489  1.00 88.97           O  
ATOM   2673  CB  PRO A 351       2.738   8.334  10.670  1.00 88.97           C  
ATOM   2674  CG  PRO A 351       3.917   9.303  10.627  1.00 88.97           C  
ATOM   2675  CD  PRO A 351       5.134   8.403  10.849  1.00 88.97           C  
ATOM   2676  N   THR A 352       2.631   5.275  10.407  1.00 90.58           N  
ATOM   2677  CA  THR A 352       1.957   3.987  10.163  1.00 90.58           C  
ATOM   2678  C   THR A 352       2.610   2.828  10.908  1.00 90.58           C  
ATOM   2679  O   THR A 352       2.028   1.751  10.973  1.00 90.58           O  
ATOM   2680  CB  THR A 352       1.853   3.633   8.672  1.00 90.58           C  
ATOM   2681  CG2 THR A 352       1.325   4.771   7.804  1.00 90.58           C  
ATOM   2682  OG1 THR A 352       3.105   3.244   8.152  1.00 90.58           O  
ATOM   2683  N   ARG A 353       3.816   3.007  11.462  1.00 88.84           N  
ATOM   2684  CA  ARG A 353       4.460   2.004  12.319  1.00 88.84           C  
ATOM   2685  C   ARG A 353       3.777   1.980  13.679  1.00 88.84           C  
ATOM   2686  O   ARG A 353       3.208   0.956  14.042  1.00 88.84           O  
ATOM   2687  CB  ARG A 353       5.975   2.258  12.371  1.00 88.84           C  
ATOM   2688  CG  ARG A 353       6.734   1.265  13.266  1.00 88.84           C  
ATOM   2689  CD  ARG A 353       8.221   1.289  12.895  1.00 88.84           C  
ATOM   2690  NE  ARG A 353       9.088   0.729  13.956  1.00 88.84           N  
ATOM   2691  CZ  ARG A 353      10.279   1.198  14.297  1.00 88.84           C  
ATOM   2692  NH1 ARG A 353      10.739   2.317  13.825  1.00 88.84           N1+
ATOM   2693  NH2 ARG A 353      11.049   0.567  15.136  1.00 88.84           N  
ATOM   2694  N   THR A 354       3.731   3.124  14.354  1.00 91.14           N  
ATOM   2695  CA  THR A 354       3.151   3.262  15.698  1.00 91.14           C  
ATOM   2696  C   THR A 354       1.611   3.224  15.716  1.00 91.14           C  
ATOM   2697  O   THR A 354       1.048   2.995  16.778  1.00 91.14           O  
ATOM   2698  CB  THR A 354       3.745   4.514  16.367  1.00 91.14           C  
ATOM   2699  CG2 THR A 354       3.226   4.827  17.766  1.00 91.14           C  
ATOM   2700  OG1 THR A 354       5.136   4.360  16.509  1.00 91.14           O  
ATOM   2701  N   GLY A 355       0.919   3.368  14.573  1.00 91.58           N  
ATOM   2702  CA  GLY A 355      -0.533   3.120  14.475  1.00 91.58           C  
ATOM   2703  C   GLY A 355      -1.415   4.244  13.915  1.00 91.58           C  
ATOM   2704  O   GLY A 355      -2.632   4.131  13.993  1.00 91.58           O  
ATOM   2705  N   ALA A 356      -0.858   5.304  13.327  1.00 90.94           N  
ATOM   2706  CA  ALA A 356      -1.638   6.384  12.716  1.00 90.94           C  
ATOM   2707  C   ALA A 356      -1.627   6.340  11.189  1.00 90.94           C  
ATOM   2708  O   ALA A 356      -0.643   5.941  10.559  1.00 90.94           O  
ATOM   2709  CB  ALA A 356      -1.129   7.739  13.183  1.00 90.94           C  
ATOM   2710  N   VAL A 357      -2.716   6.822  10.593  1.00 92.59           N  
ATOM   2711  CA  VAL A 357      -2.844   7.009   9.148  1.00 92.59           C  
ATOM   2712  C   VAL A 357      -1.690   7.830   8.566  1.00 92.59           C  
ATOM   2713  O   VAL A 357      -1.206   8.796   9.158  1.00 92.59           O  
ATOM   2714  CB  VAL A 357      -4.191   7.663   8.788  1.00 92.59           C  
ATOM   2715  CG1 VAL A 357      -5.323   6.675   9.043  1.00 92.59           C  
ATOM   2716  CG2 VAL A 357      -4.508   8.948   9.566  1.00 92.59           C  
ATOM   2717  N   CYS A 358      -1.247   7.460   7.364  1.00 93.20           N  
ATOM   2718  CA  CYS A 358      -0.480   8.382   6.538  1.00 93.20           C  
ATOM   2719  C   CYS A 358      -1.426   9.448   5.973  1.00 93.20           C  
ATOM   2720  O   CYS A 358      -2.514   9.117   5.515  1.00 93.20           O  
ATOM   2721  CB  CYS A 358       0.238   7.615   5.428  1.00 93.20           C  
ATOM   2722  SG  CYS A 358       1.321   8.755   4.524  1.00 93.20           S  
ATOM   2723  N   ILE A 359      -0.984  10.703   5.987  1.00 92.20           N  
ATOM   2724  CA  ILE A 359      -1.792  11.895   5.685  1.00 92.20           C  
ATOM   2725  C   ILE A 359      -1.225  12.718   4.515  1.00 92.20           C  
ATOM   2726  O   ILE A 359      -1.338  13.935   4.508  1.00 92.20           O  
ATOM   2727  CB  ILE A 359      -1.954  12.746   6.966  1.00 92.20           C  
ATOM   2728  CG1 ILE A 359      -0.576  13.180   7.522  1.00 92.20           C  
ATOM   2729  CG2 ILE A 359      -2.750  11.977   8.031  1.00 92.20           C  
ATOM   2730  CD1 ILE A 359      -0.689  14.273   8.577  1.00 92.20           C  
ATOM   2731  N   GLY A 360      -0.480  12.103   3.590  1.00 92.90           N  
ATOM   2732  CA  GLY A 360       0.064  12.799   2.412  1.00 92.90           C  
ATOM   2733  C   GLY A 360       1.182  13.822   2.651  1.00 92.90           C  
ATOM   2734  O   GLY A 360       1.712  14.365   1.692  1.00 92.90           O  
ATOM   2735  N   CYS A 361       1.601  14.081   3.897  1.00 93.13           N  
ATOM   2736  CA  CYS A 361       2.391  15.274   4.255  1.00 93.13           C  
ATOM   2737  C   CYS A 361       3.761  15.495   3.572  1.00 93.13           C  
ATOM   2738  O   CYS A 361       4.367  16.545   3.784  1.00 93.13           O  
ATOM   2739  CB  CYS A 361       2.515  15.353   5.783  1.00 93.13           C  
ATOM   2740  SG  CYS A 361       3.658  14.087   6.418  1.00 93.13           S  
ATOM   2741  N   THR A 362       4.265  14.555   2.771  1.00 93.11           N  
ATOM   2742  CA  THR A 362       5.491  14.673   1.956  1.00 93.11           C  
ATOM   2743  C   THR A 362       5.227  14.932   0.464  1.00 93.11           C  
ATOM   2744  O   THR A 362       6.179  15.056  -0.306  1.00 93.11           O  
ATOM   2745  CB  THR A 362       6.348  13.407   2.099  1.00 93.11           C  
ATOM   2746  CG2 THR A 362       6.931  13.263   3.506  1.00 93.11           C  
ATOM   2747  OG1 THR A 362       5.560  12.263   1.858  1.00 93.11           O  
ATOM   2748  N   MET A 363       3.965  14.998   0.043  1.00 93.25           N  
ATOM   2749  CA  MET A 363       3.531  15.187  -1.346  1.00 93.25           C  
ATOM   2750  C   MET A 363       3.109  16.642  -1.610  1.00 93.25           C  
ATOM   2751  O   MET A 363       2.691  17.318  -0.665  1.00 93.25           O  
ATOM   2752  CB  MET A 363       2.336  14.264  -1.628  1.00 93.25           C  
ATOM   2753  CG  MET A 363       2.601  12.782  -1.333  1.00 93.25           C  
ATOM   2754  SD  MET A 363       3.961  12.035  -2.269  1.00 93.25           S  
ATOM   2755  CE  MET A 363       3.207  11.976  -3.919  1.00 93.25           C  
ATOM   2756  N   PRO A 364       3.147  17.126  -2.865  1.00 92.51           N  
ATOM   2757  CA  PRO A 364       2.368  18.300  -3.262  1.00 92.51           C  
ATOM   2758  C   PRO A 364       0.875  18.084  -2.976  1.00 92.51           C  
ATOM   2759  O   PRO A 364       0.433  16.949  -2.804  1.00 92.51           O  
ATOM   2760  CB  PRO A 364       2.638  18.512  -4.754  1.00 92.51           C  
ATOM   2761  CG  PRO A 364       3.869  17.659  -5.047  1.00 92.51           C  
ATOM   2762  CD  PRO A 364       3.784  16.529  -4.026  1.00 92.51           C  
ATOM   2763  N   GLY A 365       0.089  19.152  -2.891  1.00 90.58           N  
ATOM   2764  CA  GLY A 365      -1.335  19.060  -2.571  1.00 90.58           C  
ATOM   2765  C   GLY A 365      -1.693  18.733  -1.122  1.00 90.58           C  
ATOM   2766  O   GLY A 365      -2.872  18.579  -0.816  1.00 90.58           O  
ATOM   2767  N   PHE A 366      -0.714  18.650  -0.220  1.00 91.61           N  
ATOM   2768  CA  PHE A 366      -0.973  18.599   1.217  1.00 91.61           C  
ATOM   2769  C   PHE A 366      -1.343  19.999   1.747  1.00 91.61           C  
ATOM   2770  O   PHE A 366      -0.584  20.934   1.501  1.00 91.61           O  
ATOM   2771  CB  PHE A 366       0.256  18.023   1.924  1.00 91.61           C  
ATOM   2772  CG  PHE A 366       0.126  17.991   3.433  1.00 91.61           C  
ATOM   2773  CD1 PHE A 366       0.704  19.009   4.213  1.00 91.61           C  
ATOM   2774  CD2 PHE A 366      -0.635  16.983   4.051  1.00 91.61           C  
ATOM   2775  CE1 PHE A 366       0.513  19.022   5.606  1.00 91.61           C  
ATOM   2776  CE2 PHE A 366      -0.823  16.993   5.444  1.00 91.61           C  
ATOM   2777  CZ  PHE A 366      -0.252  18.016   6.221  1.00 91.61           C  
ATOM   2778  N   SER A 367      -2.434  20.175   2.496  1.00 89.47           N  
ATOM   2779  CA  SER A 367      -3.333  19.136   3.041  1.00 89.47           C  
ATOM   2780  C   SER A 367      -4.510  18.775   2.135  1.00 89.47           C  
ATOM   2781  O   SER A 367      -4.914  17.613   2.153  1.00 89.47           O  
ATOM   2782  CB  SER A 367      -3.915  19.538   4.398  1.00 89.47           C  
ATOM   2783  OG  SER A 367      -3.009  20.305   5.162  1.00 89.47           O  
ATOM   2784  N   ASP A 368      -5.023  19.731   1.347  1.00 89.82           N  
ATOM   2785  CA  ASP A 368      -6.317  19.652   0.634  1.00 89.82           C  
ATOM   2786  C   ASP A 368      -6.622  18.296  -0.035  1.00 89.82           C  
ATOM   2787  O   ASP A 368      -7.726  17.779   0.098  1.00 89.82           O  
ATOM   2788  CB  ASP A 368      -6.381  20.715  -0.479  1.00 89.82           C  
ATOM   2789  CG  ASP A 368      -6.260  22.168  -0.021  1.00 89.82           C  
ATOM   2790  OD1 ASP A 368      -5.504  22.910  -0.693  1.00 89.82           O  
ATOM   2791  OD2 ASP A 368      -6.945  22.568   0.948  1.00 89.82           O1-
ATOM   2792  N   LEU A 369      -5.658  17.698  -0.748  1.00 89.83           N  
ATOM   2793  CA  LEU A 369      -5.864  16.465  -1.529  1.00 89.83           C  
ATOM   2794  C   LEU A 369      -5.791  15.167  -0.699  1.00 89.83           C  
ATOM   2795  O   LEU A 369      -5.860  14.067  -1.251  1.00 89.83           O  
ATOM   2796  CB  LEU A 369      -4.875  16.423  -2.710  1.00 89.83           C  
ATOM   2797  CG  LEU A 369      -4.903  17.639  -3.654  1.00 89.83           C  
ATOM   2798  CD1 LEU A 369      -3.988  17.358  -4.845  1.00 89.83           C  
ATOM   2799  CD2 LEU A 369      -6.295  17.954  -4.207  1.00 89.83           C  
ATOM   2800  N   TYR A 370      -5.607  15.277   0.617  1.00 91.60           N  
ATOM   2801  CA  TYR A 370      -5.437  14.151   1.543  1.00 91.60           C  
ATOM   2802  C   TYR A 370      -6.423  14.164   2.714  1.00 91.60           C  
ATOM   2803  O   TYR A 370      -6.433  13.217   3.512  1.00 91.60           O  
ATOM   2804  CB  TYR A 370      -3.983  14.127   2.026  1.00 91.60           C  
ATOM   2805  CG  TYR A 370      -3.005  13.931   0.888  1.00 91.60           C  
ATOM   2806  CD1 TYR A 370      -2.893  12.669   0.275  1.00 91.60           C  
ATOM   2807  CD2 TYR A 370      -2.275  15.023   0.384  1.00 91.60           C  
ATOM   2808  CE1 TYR A 370      -2.053  12.500  -0.839  1.00 91.60           C  
ATOM   2809  CE2 TYR A 370      -1.420  14.852  -0.721  1.00 91.60           C  
ATOM   2810  CZ  TYR A 370      -1.320  13.591  -1.344  1.00 91.60           C  
ATOM   2811  OH  TYR A 370      -0.544  13.417  -2.445  1.00 91.60           O  
ATOM   2812  N   GLU A 371      -7.252  15.200   2.802  1.00 90.93           N  
ATOM   2813  CA  GLU A 371      -8.371  15.285   3.733  1.00 90.93           C  
ATOM   2814  C   GLU A 371      -9.603  14.518   3.218  1.00 90.93           C  
ATOM   2815  O   GLU A 371      -9.676  14.172   2.038  1.00 90.93           O  
ATOM   2816  CB  GLU A 371      -8.676  16.758   4.044  1.00 90.93           C  
ATOM   2817  CG  GLU A 371      -7.666  17.247   5.089  1.00 90.93           C  
ATOM   2818  CD  GLU A 371      -7.781  18.740   5.387  1.00 90.93           C  
ATOM   2819  OE1 GLU A 371      -6.724  19.376   5.576  1.00 90.93           O  
ATOM   2820  OE2 GLU A 371      -8.902  19.291   5.419  1.00 90.93           O1-
ATOM   2821  N   PRO A 372     -10.536  14.158   4.113  1.00 91.61           N  
ATOM   2822  CA  PRO A 372     -10.406  14.110   5.551  1.00 91.61           C  
ATOM   2823  C   PRO A 372      -9.438  12.963   5.895  1.00 91.61           C  
ATOM   2824  O   PRO A 372      -9.360  11.944   5.187  1.00 91.61           O  
ATOM   2825  CB  PRO A 372     -11.843  13.898   6.086  1.00 91.61           C  
ATOM   2826  CG  PRO A 372     -12.746  14.007   4.857  1.00 91.61           C  
ATOM   2827  CD  PRO A 372     -11.761  13.489   3.832  1.00 91.61           C  
ATOM   2828  N   PHE A 373      -8.628  13.088   6.943  1.00 91.78           N  
ATOM   2829  CA  PHE A 373      -7.484  12.184   7.111  1.00 91.78           C  
ATOM   2830  C   PHE A 373      -7.905  10.737   7.407  1.00 91.78           C  
ATOM   2831  O   PHE A 373      -7.178   9.819   7.030  1.00 91.78           O  
ATOM   2832  CB  PHE A 373      -6.488  12.727   8.143  1.00 91.78           C  
ATOM   2833  CG  PHE A 373      -5.877  14.074   7.784  1.00 91.78           C  
ATOM   2834  CD1 PHE A 373      -5.229  14.269   6.547  1.00 91.78           C  
ATOM   2835  CD2 PHE A 373      -5.990  15.155   8.676  1.00 91.78           C  
ATOM   2836  CE1 PHE A 373      -4.719  15.535   6.202  1.00 91.78           C  
ATOM   2837  CE2 PHE A 373      -5.496  16.422   8.327  1.00 91.78           C  
ATOM   2838  CZ  PHE A 373      -4.862  16.615   7.091  1.00 91.78           C  
ATOM   2839  N   TYR A 374      -9.096  10.525   7.979  1.00 91.36           N  
ATOM   2840  CA  TYR A 374      -9.625   9.206   8.371  1.00 91.36           C  
ATOM   2841  C   TYR A 374     -10.509   8.508   7.329  1.00 91.36           C  
ATOM   2842  O   TYR A 374     -10.851   7.335   7.470  1.00 91.36           O  
ATOM   2843  CB  TYR A 374     -10.381   9.346   9.686  1.00 91.36           C  
ATOM   2844  CG  TYR A 374      -9.536   9.983  10.758  1.00 91.36           C  
ATOM   2845  CD1 TYR A 374      -8.565   9.221  11.440  1.00 91.36           C  
ATOM   2846  CD2 TYR A 374      -9.697  11.350  11.038  1.00 91.36           C  
ATOM   2847  CE1 TYR A 374      -7.830   9.810  12.488  1.00 91.36           C  
ATOM   2848  CE2 TYR A 374      -8.943  11.942  12.057  1.00 91.36           C  
ATOM   2849  CZ  TYR A 374      -8.048  11.168  12.814  1.00 91.36           C  
ATOM   2850  OH  TYR A 374      -7.414  11.750  13.859  1.00 91.36           O  
ATOM   2851  N   LYS A 375     -10.861   9.206   6.254  1.00 89.29           N  
ATOM   2852  CA  LYS A 375     -11.535   8.635   5.084  1.00 89.29           C  
ATOM   2853  C   LYS A 375     -10.542   7.759   4.306  1.00 89.29           C  
ATOM   2854  O   LYS A 375      -9.441   8.258   4.043  1.00 89.29           O  
ATOM   2855  CB  LYS A 375     -11.974   9.836   4.269  1.00 89.29           C  
ATOM   2856  CG  LYS A 375     -12.641   9.585   2.915  1.00 89.29           C  
ATOM   2857  CD  LYS A 375     -12.725  10.992   2.321  1.00 89.29           C  
ATOM   2858  CE  LYS A 375     -13.406  11.198   0.994  1.00 89.29           C  
ATOM   2859  NZ  LYS A 375     -13.799  12.621   0.855  1.00 89.29           N1+
ATOM   2860  N   PRO A 376     -10.867   6.499   3.947  1.00 85.24           N  
ATOM   2861  CA  PRO A 376      -9.967   5.607   3.196  1.00 85.24           C  
ATOM   2862  C   PRO A 376      -9.499   6.205   1.858  1.00 85.24           C  
ATOM   2863  O   PRO A 376      -9.917   7.290   1.473  1.00 85.24           O  
ATOM   2864  CB  PRO A 376     -10.736   4.290   3.013  1.00 85.24           C  
ATOM   2865  CG  PRO A 376     -11.739   4.307   4.160  1.00 85.24           C  
ATOM   2866  CD  PRO A 376     -12.070   5.780   4.345  1.00 85.24           C  
ATOM   2867  N   LEU A 377      -8.645   5.504   1.111  1.00 81.04           N  
ATOM   2868  CA  LEU A 377      -8.471   5.805  -0.319  1.00 81.04           C  
ATOM   2869  C   LEU A 377      -9.607   5.150  -1.119  1.00 81.04           C  
ATOM   2870  O   LEU A 377     -10.062   4.067  -0.758  1.00 81.04           O  
ATOM   2871  CB  LEU A 377      -7.090   5.329  -0.794  1.00 81.04           C  
ATOM   2872  CG  LEU A 377      -5.945   6.278  -0.401  1.00 81.04           C  
ATOM   2873  CD1 LEU A 377      -4.610   5.558  -0.570  1.00 81.04           C  
ATOM   2874  CD2 LEU A 377      -5.917   7.528  -1.282  1.00 81.04           C  
ATOM   2875  N   GLN A 378     -10.062   5.766  -2.221  1.00 66.10           N  
ATOM   2876  CA  GLN A 378     -10.997   5.087  -3.120  1.00 66.10           C  
ATOM   2877  C   GLN A 378     -10.180   3.979  -3.801  1.00 66.10           C  
ATOM   2878  O   GLN A 378      -9.341   4.267  -4.648  1.00 66.10           O  
ATOM   2879  CB  GLN A 378     -11.568   5.973  -4.239  1.00 66.10           C  
ATOM   2880  CG  GLN A 378     -12.677   7.026  -4.123  1.00 66.10           C  
ATOM   2881  CD  GLN A 378     -14.099   6.548  -4.387  1.00 66.10           C  
ATOM   2882  NE2 GLN A 378     -14.946   6.439  -3.393  1.00 66.10           N  
ATOM   2883  OE1 GLN A 378     -14.483   6.299  -5.523  1.00 66.10           O  
ATOM   2884  N   VAL A 379     -10.415   2.721  -3.439  1.00 52.81           N  
ATOM   2885  CA  VAL A 379      -9.554   1.582  -3.811  1.00 52.81           C  
ATOM   2886  C   VAL A 379      -9.711   1.183  -5.292  1.00 52.81           C  
ATOM   2887  O   VAL A 379     -10.572   0.355  -5.580  1.00 52.81           O  
ATOM   2888  CB  VAL A 379      -9.827   0.372  -2.886  1.00 52.81           C  
ATOM   2889  CG1 VAL A 379      -8.612  -0.558  -2.977  1.00 52.81           C  
ATOM   2890  CG2 VAL A 379     -10.120   0.787  -1.437  1.00 52.81           C  
ATOM   2891  N   PRO A 380      -8.952   1.791  -6.232  1.00 48.34           N  
ATOM   2892  CA  PRO A 380      -9.271   1.982  -7.657  1.00 48.34           C  
ATOM   2893  C   PRO A 380     -10.440   1.135  -8.157  1.00 48.34           C  
ATOM   2894  O   PRO A 380     -10.245   0.019  -8.637  1.00 48.34           O  
ATOM   2895  CB  PRO A 380      -7.958   1.778  -8.432  1.00 48.34           C  
ATOM   2896  CG  PRO A 380      -6.945   1.383  -7.358  1.00 48.34           C  
ATOM   2897  CD  PRO A 380      -7.526   1.997  -6.088  1.00 48.34           C  
ATOM   2898  N   THR A 381     -11.653   1.663  -7.951  1.00 45.49           N  
ATOM   2899  CA  THR A 381     -12.924   0.925  -7.935  1.00 45.49           C  
ATOM   2900  C   THR A 381     -13.012  -0.056  -9.092  1.00 45.49           C  
ATOM   2901  O   THR A 381     -12.598   0.297 -10.207  1.00 45.49           O  
ATOM   2902  CB  THR A 381     -14.087   1.896  -8.133  1.00 45.49           C  
ATOM   2903  CG2 THR A 381     -15.483   1.396  -7.780  1.00 45.49           C  
ATOM   2904  OG1 THR A 381     -13.884   3.081  -7.409  1.00 45.49           O  
ATOM   2905  N   PRO A 382     -13.643  -1.234  -8.910  1.00 45.89           N  
ATOM   2906  CA  PRO A 382     -14.090  -2.033 -10.034  1.00 45.89           C  
ATOM   2907  C   PRO A 382     -14.735  -1.117 -11.054  1.00 45.89           C  
ATOM   2908  O   PRO A 382     -15.621  -0.351 -10.685  1.00 45.89           O  
ATOM   2909  CB  PRO A 382     -15.134  -3.002  -9.465  1.00 45.89           C  
ATOM   2910  CG  PRO A 382     -14.632  -3.208  -8.049  1.00 45.89           C  
ATOM   2911  CD  PRO A 382     -14.218  -1.779  -7.691  1.00 45.89           C  
ATOM   2912  N   SER A 383     -14.300  -1.159 -12.313  1.00 45.76           N  
ATOM   2913  CA  SER A 383     -14.936  -0.335 -13.338  1.00 45.76           C  
ATOM   2914  C   SER A 383     -16.436  -0.681 -13.347  1.00 45.76           C  
ATOM   2915  O   SER A 383     -16.850  -1.806 -13.642  1.00 45.76           O  
ATOM   2916  CB  SER A 383     -14.205  -0.450 -14.680  1.00 45.76           C  
ATOM   2917  OG  SER A 383     -14.008  -1.788 -15.098  1.00 45.76           O  
ATOM   2918  N   SER A 384     -17.241   0.259 -12.847  1.00 50.17           N  
ATOM   2919  CA  SER A 384     -18.325  -0.090 -11.907  1.00 50.17           C  
ATOM   2920  C   SER A 384     -19.357  -1.026 -12.518  1.00 50.17           C  
ATOM   2921  O   SER A 384     -19.712  -0.834 -13.679  1.00 50.17           O  
ATOM   2922  CB  SER A 384     -18.921   1.187 -11.312  1.00 50.17           C  
ATOM   2923  OG  SER A 384     -19.199   2.094 -12.356  1.00 50.17           O  
ATOM   2924  N   THR A 385     -19.760  -2.057 -11.759  1.00 50.82           N  
ATOM   2925  CA  THR A 385     -20.423  -3.337 -12.136  1.00 50.82           C  
ATOM   2926  C   THR A 385     -20.875  -3.543 -13.587  1.00 50.82           C  
ATOM   2927  O   THR A 385     -20.539  -4.570 -14.164  1.00 50.82           O  
ATOM   2928  CB  THR A 385     -21.611  -3.661 -11.217  1.00 50.82           C  
ATOM   2929  CG2 THR A 385     -21.166  -3.994  -9.794  1.00 50.82           C  
ATOM   2930  OG1 THR A 385     -22.488  -2.562 -11.156  1.00 50.82           O  
ATOM   2931  N   LEU A 386     -21.581  -2.602 -14.221  1.00 52.09           N  
ATOM   2932  CA  LEU A 386     -21.787  -2.562 -15.676  1.00 52.09           C  
ATOM   2933  C   LEU A 386     -20.504  -2.653 -16.536  1.00 52.09           C  
ATOM   2934  O   LEU A 386     -20.613  -3.149 -17.652  1.00 52.09           O  
ATOM   2935  CB  LEU A 386     -22.546  -1.274 -16.070  1.00 52.09           C  
ATOM   2936  CG  LEU A 386     -23.996  -1.513 -16.534  1.00 52.09           C  
ATOM   2937  CD1 LEU A 386     -24.966  -1.358 -15.365  1.00 52.09           C  
ATOM   2938  CD2 LEU A 386     -24.379  -0.507 -17.620  1.00 52.09           C  
ATOM   2939  N   THR A 387     -19.320  -2.179 -16.110  1.00 53.49           N  
ATOM   2940  CA  THR A 387     -18.087  -2.359 -16.916  1.00 53.49           C  
ATOM   2941  C   THR A 387     -17.494  -3.736 -16.664  1.00 53.49           C  
ATOM   2942  O   THR A 387     -17.136  -4.391 -17.633  1.00 53.49           O  
ATOM   2943  CB  THR A 387     -16.987  -1.294 -16.758  1.00 53.49           C  
ATOM   2944  CG2 THR A 387     -16.016  -1.293 -17.938  1.00 53.49           C  
ATOM   2945  OG1 THR A 387     -17.480   0.024 -16.698  1.00 53.49           O  
ATOM   2946  N   THR A 388     -17.507  -4.257 -15.432  1.00 54.46           N  
ATOM   2947  CA  THR A 388     -17.217  -5.678 -15.166  1.00 54.46           C  
ATOM   2948  C   THR A 388     -18.123  -6.588 -16.001  1.00 54.46           C  
ATOM   2949  O   THR A 388     -17.638  -7.420 -16.761  1.00 54.46           O  
ATOM   2950  CB  THR A 388     -17.389  -6.042 -13.679  1.00 54.46           C  
ATOM   2951  CG2 THR A 388     -16.485  -7.210 -13.293  1.00 54.46           C  
ATOM   2952  OG1 THR A 388     -17.079  -4.954 -12.844  1.00 54.46           O  
ATOM   2953  N   ALA A 389     -19.441  -6.375 -15.956  1.00 56.96           N  
ATOM   2954  CA  ALA A 389     -20.433  -7.090 -16.757  1.00 56.96           C  
ATOM   2955  C   ALA A 389     -20.273  -6.830 -18.266  1.00 56.96           C  
ATOM   2956  O   ALA A 389     -20.526  -7.723 -19.070  1.00 56.96           O  
ATOM   2957  CB  ALA A 389     -21.830  -6.691 -16.268  1.00 56.96           C  
ATOM   2958  N   GLY A 390     -19.804  -5.644 -18.658  1.00 56.49           N  
ATOM   2959  CA  GLY A 390     -19.454  -5.295 -20.033  1.00 56.49           C  
ATOM   2960  C   GLY A 390     -18.201  -6.016 -20.537  1.00 56.49           C  
ATOM   2961  O   GLY A 390     -18.185  -6.459 -21.678  1.00 56.49           O  
ATOM   2962  N   LEU A 391     -17.187  -6.210 -19.691  1.00 59.39           N  
ATOM   2963  CA  LEU A 391     -15.957  -6.960 -19.975  1.00 59.39           C  
ATOM   2964  C   LEU A 391     -16.219  -8.472 -19.988  1.00 59.39           C  
ATOM   2965  O   LEU A 391     -15.750  -9.167 -20.888  1.00 59.39           O  
ATOM   2966  CB  LEU A 391     -14.891  -6.589 -18.923  1.00 59.39           C  
ATOM   2967  CG  LEU A 391     -14.337  -5.155 -19.059  1.00 59.39           C  
ATOM   2968  CD1 LEU A 391     -13.620  -4.748 -17.775  1.00 59.39           C  
ATOM   2969  CD2 LEU A 391     -13.333  -5.044 -20.207  1.00 59.39           C  
ATOM   2970  N   ILE A 392     -17.037  -8.967 -19.055  1.00 58.50           N  
ATOM   2971  CA  ILE A 392     -17.586 -10.331 -19.034  1.00 58.50           C  
ATOM   2972  C   ILE A 392     -18.399 -10.585 -20.314  1.00 58.50           C  
ATOM   2973  O   ILE A 392     -18.142 -11.540 -21.047  1.00 58.50           O  
ATOM   2974  CB  ILE A 392     -18.439 -10.520 -17.750  1.00 58.50           C  
ATOM   2975  CG1 ILE A 392     -17.545 -10.577 -16.485  1.00 58.50           C  
ATOM   2976  CG2 ILE A 392     -19.358 -11.754 -17.846  1.00 58.50           C  
ATOM   2977  CD1 ILE A 392     -18.302 -10.375 -15.165  1.00 58.50           C  
ATOM   2978  N   GLY A 393     -19.346  -9.697 -20.625  1.00 58.56           N  
ATOM   2979  CA  GLY A 393     -20.214  -9.771 -21.797  1.00 58.56           C  
ATOM   2980  C   GLY A 393     -19.442  -9.664 -23.110  1.00 58.56           C  
ATOM   2981  O   GLY A 393     -19.679 -10.460 -24.016  1.00 58.56           O  
ATOM   2982  N   ALA A 394     -18.462  -8.762 -23.200  1.00 62.81           N  
ATOM   2983  CA  ALA A 394     -17.542  -8.670 -24.329  1.00 62.81           C  
ATOM   2984  C   ALA A 394     -16.677  -9.931 -24.447  1.00 62.81           C  
ATOM   2985  O   ALA A 394     -16.544 -10.460 -25.544  1.00 62.81           O  
ATOM   2986  CB  ALA A 394     -16.679  -7.410 -24.194  1.00 62.81           C  
ATOM   2987  N   GLY A 395     -16.155 -10.474 -23.344  1.00 60.74           N  
ATOM   2988  CA  GLY A 395     -15.425 -11.744 -23.321  1.00 60.74           C  
ATOM   2989  C   GLY A 395     -16.262 -12.911 -23.845  1.00 60.74           C  
ATOM   2990  O   GLY A 395     -15.800 -13.673 -24.692  1.00 60.74           O  
ATOM   2991  N   ILE A 396     -17.523 -13.019 -23.421  1.00 64.50           N  
ATOM   2992  CA  ILE A 396     -18.465 -14.048 -23.886  1.00 64.50           C  
ATOM   2993  C   ILE A 396     -18.867 -13.822 -25.354  1.00 64.50           C  
ATOM   2994  O   ILE A 396     -18.893 -14.779 -26.129  1.00 64.50           O  
ATOM   2995  CB  ILE A 396     -19.679 -14.119 -22.928  1.00 64.50           C  
ATOM   2996  CG1 ILE A 396     -19.230 -14.651 -21.544  1.00 64.50           C  
ATOM   2997  CG2 ILE A 396     -20.794 -15.022 -23.494  1.00 64.50           C  
ATOM   2998  CD1 ILE A 396     -20.272 -14.456 -20.435  1.00 64.50           C  
ATOM   2999  N   ALA A 397     -19.126 -12.580 -25.772  1.00 64.20           N  
ATOM   3000  CA  ALA A 397     -19.496 -12.234 -27.147  1.00 64.20           C  
ATOM   3001  C   ALA A 397     -18.333 -12.444 -28.130  1.00 64.20           C  
ATOM   3002  O   ALA A 397     -18.514 -13.070 -29.177  1.00 64.20           O  
ATOM   3003  CB  ALA A 397     -20.002 -10.787 -27.175  1.00 64.20           C  
ATOM   3004  N   ILE A 398     -17.122 -12.012 -27.763  1.00 65.37           N  
ATOM   3005  CA  ILE A 398     -15.877 -12.351 -28.460  1.00 65.37           C  
ATOM   3006  C   ILE A 398     -15.705 -13.871 -28.447  1.00 65.37           C  
ATOM   3007  O   ILE A 398     -15.407 -14.435 -29.489  1.00 65.37           O  
ATOM   3008  CB  ILE A 398     -14.660 -11.610 -27.847  1.00 65.37           C  
ATOM   3009  CG1 ILE A 398     -14.774 -10.084 -28.090  1.00 65.37           C  
ATOM   3010  CG2 ILE A 398     -13.334 -12.116 -28.450  1.00 65.37           C  
ATOM   3011  CD1 ILE A 398     -13.821  -9.245 -27.225  1.00 65.37           C  
ATOM   3012  N   GLY A 399     -15.977 -14.561 -27.338  1.00 62.54           N  
ATOM   3013  CA  GLY A 399     -15.948 -16.022 -27.229  1.00 62.54           C  
ATOM   3014  C   GLY A 399     -16.847 -16.747 -28.223  1.00 62.54           C  
ATOM   3015  O   GLY A 399     -16.409 -17.687 -28.886  1.00 62.54           O  
ATOM   3016  N   ALA A 400     -18.087 -16.287 -28.373  1.00 64.33           N  
ATOM   3017  CA  ALA A 400     -19.043 -16.815 -29.337  1.00 64.33           C  
ATOM   3018  C   ALA A 400     -18.634 -16.480 -30.783  1.00 64.33           C  
ATOM   3019  O   ALA A 400     -18.597 -17.369 -31.635  1.00 64.33           O  
ATOM   3020  CB  ALA A 400     -20.431 -16.270 -28.980  1.00 64.33           C  
ATOM   3021  N   ALA A 401     -18.246 -15.231 -31.062  1.00 65.70           N  
ATOM   3022  CA  ALA A 401     -17.780 -14.798 -32.381  1.00 65.70           C  
ATOM   3023  C   ALA A 401     -16.496 -15.532 -32.813  1.00 65.70           C  
ATOM   3024  O   ALA A 401     -16.380 -15.966 -33.960  1.00 65.70           O  
ATOM   3025  CB  ALA A 401     -17.577 -13.279 -32.345  1.00 65.70           C  
ATOM   3026  N   VAL A 402     -15.563 -15.743 -31.883  1.00 64.04           N  
ATOM   3027  CA  VAL A 402     -14.349 -16.553 -32.044  1.00 64.04           C  
ATOM   3028  C   VAL A 402     -14.699 -18.025 -32.209  1.00 64.04           C  
ATOM   3029  O   VAL A 402     -14.139 -18.668 -33.090  1.00 64.04           O  
ATOM   3030  CB  VAL A 402     -13.388 -16.340 -30.857  1.00 64.04           C  
ATOM   3031  CG1 VAL A 402     -12.286 -17.400 -30.786  1.00 64.04           C  
ATOM   3032  CG2 VAL A 402     -12.714 -14.968 -30.987  1.00 64.04           C  
ATOM   3033  N   GLY A 403     -15.645 -18.563 -31.438  1.00 60.92           N  
ATOM   3034  CA  GLY A 403     -16.152 -19.925 -31.604  1.00 60.92           C  
ATOM   3035  C   GLY A 403     -16.683 -20.164 -33.018  1.00 60.92           C  
ATOM   3036  O   GLY A 403     -16.275 -21.122 -33.673  1.00 60.92           O  
ATOM   3037  N   LEU A 404     -17.491 -19.236 -33.536  1.00 63.77           N  
ATOM   3038  CA  LEU A 404     -18.025 -19.254 -34.900  1.00 63.77           C  
ATOM   3039  C   LEU A 404     -16.937 -19.039 -35.969  1.00 63.77           C  
ATOM   3040  O   LEU A 404     -16.949 -19.703 -37.011  1.00 63.77           O  
ATOM   3041  CB  LEU A 404     -19.118 -18.173 -35.003  1.00 63.77           C  
ATOM   3042  CG  LEU A 404     -20.397 -18.483 -34.198  1.00 63.77           C  
ATOM   3043  CD1 LEU A 404     -21.262 -17.227 -34.107  1.00 63.77           C  
ATOM   3044  CD2 LEU A 404     -21.222 -19.585 -34.867  1.00 63.77           C  
ATOM   3045  N   ALA A 405     -15.978 -18.140 -35.734  1.00 64.88           N  
ATOM   3046  CA  ALA A 405     -14.858 -17.889 -36.642  1.00 64.88           C  
ATOM   3047  C   ALA A 405     -13.890 -19.081 -36.703  1.00 64.88           C  
ATOM   3048  O   ALA A 405     -13.427 -19.448 -37.784  1.00 64.88           O  
ATOM   3049  CB  ALA A 405     -14.143 -16.604 -36.210  1.00 64.88           C  
ATOM   3050  N   GLU A 406     -13.624 -19.737 -35.574  1.00 65.25           N  
ATOM   3051  CA  GLU A 406     -12.809 -20.945 -35.509  1.00 65.25           C  
ATOM   3052  C   GLU A 406     -13.552 -22.181 -36.003  1.00 65.25           C  
ATOM   3053  O   GLU A 406     -12.926 -22.989 -36.682  1.00 65.25           O  
ATOM   3054  CB  GLU A 406     -12.237 -21.189 -34.114  1.00 65.25           C  
ATOM   3055  CG  GLU A 406     -11.133 -20.178 -33.777  1.00 65.25           C  
ATOM   3056  CD  GLU A 406     -10.168 -20.729 -32.729  1.00 65.25           C  
ATOM   3057  OE1 GLU A 406      -8.989 -20.319 -32.747  1.00 65.25           O  
ATOM   3058  OE2 GLU A 406     -10.545 -21.622 -31.941  1.00 65.25           O1-
ATOM   3059  N   LYS A 407     -14.871 -22.305 -35.791  1.00 64.38           N  
ATOM   3060  CA  LYS A 407     -15.703 -23.292 -36.497  1.00 64.38           C  
ATOM   3061  C   LYS A 407     -15.523 -23.124 -38.008  1.00 64.38           C  
ATOM   3062  O   LYS A 407     -15.161 -24.087 -38.680  1.00 64.38           O  
ATOM   3063  CB  LYS A 407     -17.175 -23.190 -36.035  1.00 64.38           C  
ATOM   3064  CG  LYS A 407     -18.122 -24.049 -36.893  1.00 64.38           C  
ATOM   3065  CD  LYS A 407     -19.559 -24.127 -36.347  1.00 64.38           C  
ATOM   3066  CE  LYS A 407     -20.451 -24.783 -37.414  1.00 64.38           C  
ATOM   3067  NZ  LYS A 407     -21.821 -25.059 -36.919  1.00 64.38           N1+
ATOM   3068  N   LYS A 408     -15.630 -21.895 -38.532  1.00 65.06           N  
ATOM   3069  CA  LYS A 408     -15.366 -21.592 -39.952  1.00 65.06           C  
ATOM   3070  C   LYS A 408     -13.912 -21.861 -40.373  1.00 65.06           C  
ATOM   3071  O   LYS A 408     -13.706 -22.327 -41.491  1.00 65.06           O  
ATOM   3072  CB  LYS A 408     -15.805 -20.153 -40.284  1.00 65.06           C  
ATOM   3073  CG  LYS A 408     -17.339 -20.015 -40.350  1.00 65.06           C  
ATOM   3074  CD  LYS A 408     -17.786 -18.562 -40.589  1.00 65.06           C  
ATOM   3075  CE  LYS A 408     -19.322 -18.484 -40.607  1.00 65.06           C  
ATOM   3076  NZ  LYS A 408     -19.831 -17.093 -40.766  1.00 65.06           N1+
ATOM   3077  N   MET A 409     -12.901 -21.626 -39.528  1.00 64.37           N  
ATOM   3078  CA  MET A 409     -11.502 -21.974 -39.845  1.00 64.37           C  
ATOM   3079  C   MET A 409     -11.254 -23.488 -39.851  1.00 64.37           C  
ATOM   3080  O   MET A 409     -10.606 -23.978 -40.772  1.00 64.37           O  
ATOM   3081  CB  MET A 409     -10.494 -21.285 -38.907  1.00 64.37           C  
ATOM   3082  CG  MET A 409     -10.251 -19.814 -39.278  1.00 64.37           C  
ATOM   3083  SD  MET A 409      -8.882 -18.963 -38.420  1.00 64.37           S  
ATOM   3084  CE  MET A 409      -7.489 -20.083 -38.751  1.00 64.37           C  
ATOM   3085  N   VAL A 410     -11.785 -24.238 -38.883  1.00 61.33           N  
ATOM   3086  CA  VAL A 410     -11.675 -25.706 -38.803  1.00 61.33           C  
ATOM   3087  C   VAL A 410     -12.428 -26.364 -39.961  1.00 61.33           C  
ATOM   3088  O   VAL A 410     -11.866 -27.233 -40.623  1.00 61.33           O  
ATOM   3089  CB  VAL A 410     -12.166 -26.212 -37.429  1.00 61.33           C  
ATOM   3090  CG1 VAL A 410     -12.259 -27.741 -37.347  1.00 61.33           C  
ATOM   3091  CG2 VAL A 410     -11.206 -25.776 -36.313  1.00 61.33           C  
ATOM   3092  N   GLN A 411     -13.633 -25.886 -40.290  1.00 62.53           N  
ATOM   3093  CA  GLN A 411     -14.387 -26.310 -41.479  1.00 62.53           C  
ATOM   3094  C   GLN A 411     -13.669 -25.968 -42.796  1.00 62.53           C  
ATOM   3095  O   GLN A 411     -13.742 -26.737 -43.749  1.00 62.53           O  
ATOM   3096  CB  GLN A 411     -15.807 -25.724 -41.436  1.00 62.53           C  
ATOM   3097  CG  GLN A 411     -16.680 -26.423 -40.378  1.00 62.53           C  
ATOM   3098  CD  GLN A 411     -18.091 -25.843 -40.303  1.00 62.53           C  
ATOM   3099  NE2 GLN A 411     -19.103 -26.672 -40.158  1.00 62.53           N  
ATOM   3100  OE1 GLN A 411     -18.317 -24.645 -40.371  1.00 62.53           O  
ATOM   3101  N   LYS A 412     -12.900 -24.870 -42.850  1.00 58.76           N  
ATOM   3102  CA  LYS A 412     -12.000 -24.546 -43.976  1.00 58.76           C  
ATOM   3103  C   LYS A 412     -10.617 -25.225 -43.901  1.00 58.76           C  
ATOM   3104  O   LYS A 412      -9.755 -24.925 -44.723  1.00 58.76           O  
ATOM   3105  CB  LYS A 412     -11.905 -23.019 -44.168  1.00 58.76           C  
ATOM   3106  CG  LYS A 412     -13.198 -22.428 -44.758  1.00 58.76           C  
ATOM   3107  CD  LYS A 412     -13.035 -20.933 -45.074  1.00 58.76           C  
ATOM   3108  CE  LYS A 412     -14.302 -20.395 -45.755  1.00 58.76           C  
ATOM   3109  NZ  LYS A 412     -14.116 -19.013 -46.275  1.00 58.76           N1+
ATOM   3110  N   GLY A 413     -10.381 -26.139 -42.956  1.00 51.42           N  
ATOM   3111  CA  GLY A 413      -9.142 -26.925 -42.864  1.00 51.42           C  
ATOM   3112  C   GLY A 413      -7.938 -26.222 -42.221  1.00 51.42           C  
ATOM   3113  O   GLY A 413      -6.814 -26.709 -42.330  1.00 51.42           O  
ATOM   3114  N   GLY A 414      -8.137 -25.085 -41.550  1.00 46.86           N  
ATOM   3115  CA  GLY A 414      -7.146 -24.399 -40.707  1.00 46.86           C  
ATOM   3116  C   GLY A 414      -5.990 -23.699 -41.435  1.00 46.86           C  
ATOM   3117  O   GLY A 414      -5.410 -22.767 -40.885  1.00 46.86           O  
ATOM   3118  N   LEU A 415      -5.662 -24.088 -42.668  1.00 47.85           N  
ATOM   3119  CA  LEU A 415      -4.643 -23.425 -43.481  1.00 47.85           C  
ATOM   3120  C   LEU A 415      -5.105 -22.024 -43.896  1.00 47.85           C  
ATOM   3121  O   LEU A 415      -5.793 -21.844 -44.899  1.00 47.85           O  
ATOM   3122  CB  LEU A 415      -4.294 -24.301 -44.699  1.00 47.85           C  
ATOM   3123  CG  LEU A 415      -3.316 -25.432 -44.344  1.00 47.85           C  
ATOM   3124  CD1 LEU A 415      -3.390 -26.535 -45.388  1.00 47.85           C  
ATOM   3125  CD2 LEU A 415      -1.867 -24.933 -44.279  1.00 47.85           C  
ATOM   3126  N   ARG A 416      -4.643 -21.008 -43.158  1.00 45.73           N  
ATOM   3127  CA  ARG A 416      -4.570 -19.634 -43.666  1.00 45.73           C  
ATOM   3128  C   ARG A 416      -3.598 -19.593 -44.848  1.00 45.73           C  
ATOM   3129  O   ARG A 416      -2.400 -19.373 -44.671  1.00 45.73           O  
ATOM   3130  CB  ARG A 416      -4.146 -18.647 -42.561  1.00 45.73           C  
ATOM   3131  CG  ARG A 416      -5.272 -18.322 -41.567  1.00 45.73           C  
ATOM   3132  CD  ARG A 416      -4.796 -17.260 -40.562  1.00 45.73           C  
ATOM   3133  NE  ARG A 416      -5.891 -16.781 -39.693  1.00 45.73           N  
ATOM   3134  CZ  ARG A 416      -5.824 -15.792 -38.813  1.00 45.73           C  
ATOM   3135  NH1 ARG A 416      -4.716 -15.148 -38.569  1.00 45.73           N1+
ATOM   3136  NH2 ARG A 416      -6.884 -15.432 -38.148  1.00 45.73           N  
ATOM   3137  N   SER A 417      -4.119 -19.772 -46.056  1.00 44.20           N  
ATOM   3138  CA  SER A 417      -3.463 -19.307 -47.274  1.00 44.20           C  
ATOM   3139  C   SER A 417      -3.497 -17.773 -47.311  1.00 44.20           C  
ATOM   3140  O   SER A 417      -4.389 -17.176 -47.910  1.00 44.20           O  
ATOM   3141  CB  SER A 417      -4.102 -19.940 -48.517  1.00 44.20           C  
ATOM   3142  OG  SER A 417      -5.488 -19.676 -48.542  1.00 44.20           O  
ATOM   3143  N   LYS A 418      -2.522 -17.153 -46.636  1.00 44.54           N  
ATOM   3144  CA  LYS A 418      -1.660 -16.216 -47.366  1.00 44.54           C  
ATOM   3145  C   LYS A 418      -0.867 -17.028 -48.389  1.00 44.54           C  
ATOM   3146  O   LYS A 418      -0.466 -18.155 -48.009  1.00 44.54           O  
ATOM   3147  CB  LYS A 418      -0.700 -15.467 -46.424  1.00 44.54           C  
ATOM   3148  CG  LYS A 418      -1.375 -14.386 -45.562  1.00 44.54           C  
ATOM   3149  CD  LYS A 418      -0.309 -13.499 -44.892  1.00 44.54           C  
ATOM   3150  CE  LYS A 418      -0.946 -12.310 -44.155  1.00 44.54           C  
ATOM   3151  NZ  LYS A 418       0.066 -11.299 -43.743  1.00 44.54           N1+
ATOM   3152  OXT LYS A 418      -0.713 -16.563 -49.524  1.00 44.54           O1-
TER   
ATOM   3153  N   MET B   1       1.561 -20.718  13.858  1.00 38.68           N  
ATOM   3154  CA  MET B   1       0.823 -20.286  12.651  1.00 38.68           C  
ATOM   3155  C   MET B   1      -0.692 -20.273  12.854  1.00 38.68           C  
ATOM   3156  O   MET B   1      -1.401 -19.949  11.920  1.00 38.68           O  
ATOM   3157  CB  MET B   1       1.242 -21.033  11.375  1.00 38.68           C  
ATOM   3158  CG  MET B   1       2.628 -20.574  10.910  1.00 38.68           C  
ATOM   3159  SD  MET B   1       3.134 -21.298   9.333  1.00 38.68           S  
ATOM   3160  CE  MET B   1       4.548 -20.233   8.945  1.00 38.68           C  
ATOM   3161  N   GLN B   2      -1.189 -20.363  14.094  1.00 38.11           N  
ATOM   3162  CA  GLN B   2      -1.884 -19.168  14.574  1.00 38.11           C  
ATOM   3163  C   GLN B   2      -0.844 -18.040  14.535  1.00 38.11           C  
ATOM   3164  O   GLN B   2       0.225 -18.169  15.143  1.00 38.11           O  
ATOM   3165  CB  GLN B   2      -2.428 -19.402  15.992  1.00 38.11           C  
ATOM   3166  CG  GLN B   2      -3.662 -20.323  15.968  1.00 38.11           C  
ATOM   3167  CD  GLN B   2      -4.056 -20.843  17.348  1.00 38.11           C  
ATOM   3168  NE2 GLN B   2      -5.321 -21.111  17.582  1.00 38.11           N  
ATOM   3169  OE1 GLN B   2      -3.227 -21.071  18.214  1.00 38.11           O  
ATOM   3170  N   LEU B   3      -1.071 -17.038  13.692  1.00 40.41           N  
ATOM   3171  CA  LEU B   3      -0.686 -15.682  14.054  1.00 40.41           C  
ATOM   3172  C   LEU B   3      -1.656 -15.279  15.171  1.00 40.41           C  
ATOM   3173  O   LEU B   3      -2.842 -15.583  15.039  1.00 40.41           O  
ATOM   3174  CB  LEU B   3      -0.846 -14.758  12.828  1.00 40.41           C  
ATOM   3175  CG  LEU B   3       0.403 -14.688  11.936  1.00 40.41           C  
ATOM   3176  CD1 LEU B   3       0.078 -14.256  10.509  1.00 40.41           C  
ATOM   3177  CD2 LEU B   3       1.433 -13.709  12.499  1.00 40.41           C  
ATOM   3178  N   PRO B   4      -1.207 -14.618  16.249  1.00 46.28           N  
ATOM   3179  CA  PRO B   4      -2.105 -13.920  17.155  1.00 46.28           C  
ATOM   3180  C   PRO B   4      -2.590 -12.633  16.472  1.00 46.28           C  
ATOM   3181  O   PRO B   4      -2.329 -11.515  16.914  1.00 46.28           O  
ATOM   3182  CB  PRO B   4      -1.307 -13.719  18.443  1.00 46.28           C  
ATOM   3183  CG  PRO B   4       0.114 -13.532  17.915  1.00 46.28           C  
ATOM   3184  CD  PRO B   4       0.170 -14.432  16.676  1.00 46.28           C  
ATOM   3185  N   PHE B   5      -3.329 -12.816  15.377  1.00 41.75           N  
ATOM   3186  CA  PHE B   5      -4.543 -12.046  15.173  1.00 41.75           C  
ATOM   3187  C   PHE B   5      -5.304 -12.125  16.504  1.00 41.75           C  
ATOM   3188  O   PHE B   5      -5.381 -13.205  17.097  1.00 41.75           O  
ATOM   3189  CB  PHE B   5      -5.353 -12.682  14.028  1.00 41.75           C  
ATOM   3190  CG  PHE B   5      -4.557 -13.117  12.805  1.00 41.75           C  
ATOM   3191  CD1 PHE B   5      -3.593 -12.262  12.242  1.00 41.75           C  
ATOM   3192  CD2 PHE B   5      -4.828 -14.356  12.190  1.00 41.75           C  
ATOM   3193  CE1 PHE B   5      -2.926 -12.629  11.062  1.00 41.75           C  
ATOM   3194  CE2 PHE B   5      -4.179 -14.713  10.994  1.00 41.75           C  
ATOM   3195  CZ  PHE B   5      -3.244 -13.837  10.418  1.00 41.75           C  
ATOM   3196  N   GLY B   6      -5.751 -10.989  17.037  1.00 46.50           N  
ATOM   3197  CA  GLY B   6      -6.456 -10.993  18.320  1.00 46.50           C  
ATOM   3198  C   GLY B   6      -7.813 -11.686  18.205  1.00 46.50           C  
ATOM   3199  O   GLY B   6      -8.126 -12.306  17.188  1.00 46.50           O  
ATOM   3200  N   ASP B   7      -8.679 -11.459  19.188  1.00 46.35           N  
ATOM   3201  CA  ASP B   7     -10.114 -11.666  18.999  1.00 46.35           C  
ATOM   3202  C   ASP B   7     -10.662 -10.611  18.011  1.00 46.35           C  
ATOM   3203  O   ASP B   7     -11.409  -9.698  18.376  1.00 46.35           O  
ATOM   3204  CB  ASP B   7     -10.846 -11.679  20.351  1.00 46.35           C  
ATOM   3205  CG  ASP B   7     -10.408 -12.832  21.263  1.00 46.35           C  
ATOM   3206  OD1 ASP B   7     -10.074 -12.534  22.433  1.00 46.35           O  
ATOM   3207  OD2 ASP B   7     -10.429 -13.994  20.800  1.00 46.35           O1-
ATOM   3208  N   TYR B   8     -10.289 -10.738  16.728  1.00 45.28           N  
ATOM   3209  CA  TYR B   8     -11.184 -10.384  15.633  1.00 45.28           C  
ATOM   3210  C   TYR B   8     -12.508 -11.048  15.971  1.00 45.28           C  
ATOM   3211  O   TYR B   8     -12.565 -12.262  16.170  1.00 45.28           O  
ATOM   3212  CB  TYR B   8     -10.678 -10.911  14.277  1.00 45.28           C  
ATOM   3213  CG  TYR B   8      -9.908  -9.890  13.468  1.00 45.28           C  
ATOM   3214  CD1 TYR B   8     -10.599  -8.957  12.667  1.00 45.28           C  
ATOM   3215  CD2 TYR B   8      -8.502  -9.887  13.500  1.00 45.28           C  
ATOM   3216  CE1 TYR B   8      -9.884  -8.000  11.921  1.00 45.28           C  
ATOM   3217  CE2 TYR B   8      -7.784  -8.950  12.735  1.00 45.28           C  
ATOM   3218  CZ  TYR B   8      -8.475  -8.000  11.954  1.00 45.28           C  
ATOM   3219  OH  TYR B   8      -7.764  -7.098  11.233  1.00 45.28           O  
ATOM   3220  N   LEU B   9     -13.558 -10.243  16.105  1.00 49.06           N  
ATOM   3221  CA  LEU B   9     -14.880 -10.758  16.416  1.00 49.06           C  
ATOM   3222  C   LEU B   9     -15.262 -11.729  15.298  1.00 49.06           C  
ATOM   3223  O   LEU B   9     -15.553 -11.291  14.189  1.00 49.06           O  
ATOM   3224  CB  LEU B   9     -15.865  -9.581  16.543  1.00 49.06           C  
ATOM   3225  CG  LEU B   9     -15.682  -8.773  17.841  1.00 49.06           C  
ATOM   3226  CD1 LEU B   9     -16.376  -7.415  17.722  1.00 49.06           C  
ATOM   3227  CD2 LEU B   9     -16.283  -9.503  19.046  1.00 49.06           C  
ATOM   3228  N   VAL B  10     -15.247 -13.033  15.601  1.00 43.53           N  
ATOM   3229  CA  VAL B  10     -15.613 -14.138  14.695  1.00 43.53           C  
ATOM   3230  C   VAL B  10     -17.136 -14.116  14.502  1.00 43.53           C  
ATOM   3231  O   VAL B  10     -17.885 -14.983  14.946  1.00 43.53           O  
ATOM   3232  CB  VAL B  10     -15.050 -15.488  15.205  1.00 43.53           C  
ATOM   3233  CG1 VAL B  10     -15.296 -16.630  14.210  1.00 43.53           C  
ATOM   3234  CG2 VAL B  10     -13.531 -15.421  15.428  1.00 43.53           C  
ATOM   3235  N   GLY B  11     -17.611 -13.012  13.928  1.00 51.98           N  
ATOM   3236  CA  GLY B  11     -18.979 -12.512  13.983  1.00 51.98           C  
ATOM   3237  C   GLY B  11     -19.870 -13.101  12.903  1.00 51.98           C  
ATOM   3238  O   GLY B  11     -20.603 -12.363  12.255  1.00 51.98           O  
ATOM   3239  N   ASN B  12     -19.801 -14.420  12.718  1.00 67.08           N  
ATOM   3240  CA  ASN B  12     -20.503 -15.174  11.674  1.00 67.08           C  
ATOM   3241  C   ASN B  12     -20.140 -14.797  10.220  1.00 67.08           C  
ATOM   3242  O   ASN B  12     -20.893 -15.166   9.320  1.00 67.08           O  
ATOM   3243  CB  ASN B  12     -22.025 -15.158  11.926  1.00 67.08           C  
ATOM   3244  CG  ASN B  12     -22.422 -15.589  13.321  1.00 67.08           C  
ATOM   3245  ND2 ASN B  12     -23.167 -14.773  14.029  1.00 67.08           N  
ATOM   3246  OD1 ASN B  12     -22.092 -16.660  13.797  1.00 67.08           O  
ATOM   3247  N   SER B  13     -19.016 -14.111   9.977  1.00 78.77           N  
ATOM   3248  CA  SER B  13     -18.529 -13.847   8.617  1.00 78.77           C  
ATOM   3249  C   SER B  13     -17.805 -15.057   8.009  1.00 78.77           C  
ATOM   3250  O   SER B  13     -17.312 -15.941   8.719  1.00 78.77           O  
ATOM   3251  CB  SER B  13     -17.675 -12.571   8.555  1.00 78.77           C  
ATOM   3252  OG  SER B  13     -16.499 -12.660   9.348  1.00 78.77           O  
ATOM   3253  N   LEU B  14     -17.733 -15.119   6.676  1.00 85.07           N  
ATOM   3254  CA  LEU B  14     -17.102 -16.236   5.959  1.00 85.07           C  
ATOM   3255  C   LEU B  14     -15.565 -16.248   6.041  1.00 85.07           C  
ATOM   3256  O   LEU B  14     -14.974 -17.295   5.784  1.00 85.07           O  
ATOM   3257  CB  LEU B  14     -17.570 -16.264   4.491  1.00 85.07           C  
ATOM   3258  CG  LEU B  14     -19.073 -16.531   4.280  1.00 85.07           C  
ATOM   3259  CD1 LEU B  14     -19.412 -16.432   2.791  1.00 85.07           C  
ATOM   3260  CD2 LEU B  14     -19.479 -17.934   4.745  1.00 85.07           C  
ATOM   3261  N   TYR B  15     -14.901 -15.137   6.383  1.00 83.15           N  
ATOM   3262  CA  TYR B  15     -13.431 -15.062   6.385  1.00 83.15           C  
ATOM   3263  C   TYR B  15     -12.765 -15.996   7.416  1.00 83.15           C  
ATOM   3264  O   TYR B  15     -11.956 -16.828   6.997  1.00 83.15           O  
ATOM   3265  CB  TYR B  15     -12.956 -13.602   6.451  1.00 83.15           C  
ATOM   3266  CG  TYR B  15     -11.458 -13.435   6.589  1.00 83.15           C  
ATOM   3267  CD1 TYR B  15     -10.903 -12.934   7.782  1.00 83.15           C  
ATOM   3268  CD2 TYR B  15     -10.625 -13.744   5.496  1.00 83.15           C  
ATOM   3269  CE1 TYR B  15      -9.512 -12.741   7.881  1.00 83.15           C  
ATOM   3270  CE2 TYR B  15      -9.238 -13.518   5.581  1.00 83.15           C  
ATOM   3271  CZ  TYR B  15      -8.681 -13.010   6.774  1.00 83.15           C  
ATOM   3272  OH  TYR B  15      -7.352 -12.748   6.855  1.00 83.15           O  
ATOM   3273  N   PRO B  16     -13.135 -15.996   8.715  1.00 85.72           N  
ATOM   3274  CA  PRO B  16     -12.603 -16.973   9.669  1.00 85.72           C  
ATOM   3275  C   PRO B  16     -12.917 -18.425   9.284  1.00 85.72           C  
ATOM   3276  O   PRO B  16     -12.053 -19.292   9.397  1.00 85.72           O  
ATOM   3277  CB  PRO B  16     -13.224 -16.607  11.020  1.00 85.72           C  
ATOM   3278  CG  PRO B  16     -13.535 -15.118  10.877  1.00 85.72           C  
ATOM   3279  CD  PRO B  16     -13.945 -15.008   9.414  1.00 85.72           C  
ATOM   3280  N   LEU B  17     -14.120 -18.686   8.752  1.00 87.98           N  
ATOM   3281  CA  LEU B  17     -14.504 -20.013   8.257  1.00 87.98           C  
ATOM   3282  C   LEU B  17     -13.599 -20.475   7.105  1.00 87.98           C  
ATOM   3283  O   LEU B  17     -13.279 -21.658   7.023  1.00 87.98           O  
ATOM   3284  CB  LEU B  17     -15.989 -19.983   7.840  1.00 87.98           C  
ATOM   3285  CG  LEU B  17     -16.507 -21.295   7.216  1.00 87.98           C  
ATOM   3286  CD1 LEU B  17     -16.448 -22.477   8.188  1.00 87.98           C  
ATOM   3287  CD2 LEU B  17     -17.960 -21.120   6.772  1.00 87.98           C  
ATOM   3288  N   ALA B  18     -13.168 -19.563   6.232  1.00 88.43           N  
ATOM   3289  CA  ALA B  18     -12.205 -19.866   5.182  1.00 88.43           C  
ATOM   3290  C   ALA B  18     -10.847 -20.280   5.776  1.00 88.43           C  
ATOM   3291  O   ALA B  18     -10.336 -21.352   5.463  1.00 88.43           O  
ATOM   3292  CB  ALA B  18     -12.091 -18.649   4.259  1.00 88.43           C  
ATOM   3293  N   LEU B  19     -10.305 -19.484   6.705  1.00 85.12           N  
ATOM   3294  CA  LEU B  19      -9.022 -19.773   7.360  1.00 85.12           C  
ATOM   3295  C   LEU B  19      -9.027 -21.119   8.112  1.00 85.12           C  
ATOM   3296  O   LEU B  19      -8.044 -21.862   8.044  1.00 85.12           O  
ATOM   3297  CB  LEU B  19      -8.656 -18.617   8.310  1.00 85.12           C  
ATOM   3298  CG  LEU B  19      -8.475 -17.232   7.657  1.00 85.12           C  
ATOM   3299  CD1 LEU B  19      -8.085 -16.227   8.741  1.00 85.12           C  
ATOM   3300  CD2 LEU B  19      -7.393 -17.219   6.574  1.00 85.12           C  
ATOM   3301  N   ASP B  20     -10.134 -21.462   8.778  1.00 87.76           N  
ATOM   3302  CA  ASP B  20     -10.323 -22.757   9.449  1.00 87.76           C  
ATOM   3303  C   ASP B  20     -10.447 -23.933   8.459  1.00 87.76           C  
ATOM   3304  O   ASP B  20     -10.003 -25.050   8.754  1.00 87.76           O  
ATOM   3305  CB  ASP B  20     -11.579 -22.703  10.342  1.00 87.76           C  
ATOM   3306  CG  ASP B  20     -11.363 -22.091  11.733  1.00 87.76           C  
ATOM   3307  OD1 ASP B  20     -12.395 -21.795  12.378  1.00 87.76           O  
ATOM   3308  OD2 ASP B  20     -10.200 -22.040  12.198  1.00 87.76           O1-
ATOM   3309  N   LEU B  21     -11.030 -23.708   7.275  1.00 90.32           N  
ATOM   3310  CA  LEU B  21     -11.188 -24.728   6.233  1.00 90.32           C  
ATOM   3311  C   LEU B  21      -9.902 -25.008   5.444  1.00 90.32           C  
ATOM   3312  O   LEU B  21      -9.766 -26.124   4.935  1.00 90.32           O  
ATOM   3313  CB  LEU B  21     -12.357 -24.361   5.302  1.00 90.32           C  
ATOM   3314  CG  LEU B  21     -13.753 -24.595   5.913  1.00 90.32           C  
ATOM   3315  CD1 LEU B  21     -14.822 -24.042   4.968  1.00 90.32           C  
ATOM   3316  CD2 LEU B  21     -14.060 -26.083   6.130  1.00 90.32           C  
ATOM   3317  N   PHE B  22      -8.920 -24.101   5.435  1.00 87.62           N  
ATOM   3318  CA  PHE B  22      -7.676 -24.255   4.671  1.00 87.62           C  
ATOM   3319  C   PHE B  22      -6.951 -25.585   4.919  1.00 87.62           C  
ATOM   3320  O   PHE B  22      -6.569 -26.294   3.980  1.00 87.62           O  
ATOM   3321  CB  PHE B  22      -6.751 -23.066   4.974  1.00 87.62           C  
ATOM   3322  CG  PHE B  22      -5.471 -23.077   4.157  1.00 87.62           C  
ATOM   3323  CD1 PHE B  22      -4.222 -23.262   4.780  1.00 87.62           C  
ATOM   3324  CD2 PHE B  22      -5.536 -22.914   2.762  1.00 87.62           C  
ATOM   3325  CE1 PHE B  22      -3.044 -23.279   4.010  1.00 87.62           C  
ATOM   3326  CE2 PHE B  22      -4.361 -22.948   1.989  1.00 87.62           C  
ATOM   3327  CZ  PHE B  22      -3.114 -23.122   2.614  1.00 87.62           C  
ATOM   3328  N   ILE B  23      -6.790 -25.987   6.183  1.00 90.39           N  
ATOM   3329  CA  ILE B  23      -6.126 -27.254   6.524  1.00 90.39           C  
ATOM   3330  C   ILE B  23      -6.971 -28.475   6.095  1.00 90.39           C  
ATOM   3331  O   ILE B  23      -6.426 -29.336   5.393  1.00 90.39           O  
ATOM   3332  CB  ILE B  23      -5.654 -27.256   7.997  1.00 90.39           C  
ATOM   3333  CG1 ILE B  23      -4.637 -26.128   8.299  1.00 90.39           C  
ATOM   3334  CG2 ILE B  23      -5.070 -28.627   8.390  1.00 90.39           C  
ATOM   3335  CD1 ILE B  23      -3.323 -26.162   7.501  1.00 90.39           C  
ATOM   3336  N   PRO B  24      -8.281 -28.571   6.414  1.00 93.54           N  
ATOM   3337  CA  PRO B  24      -9.195 -29.544   5.806  1.00 93.54           C  
ATOM   3338  C   PRO B  24      -9.138 -29.608   4.270  1.00 93.54           C  
ATOM   3339  O   PRO B  24      -9.077 -30.707   3.712  1.00 93.54           O  
ATOM   3340  CB  PRO B  24     -10.594 -29.139   6.286  1.00 93.54           C  
ATOM   3341  CG  PRO B  24     -10.329 -28.514   7.652  1.00 93.54           C  
ATOM   3342  CD  PRO B  24      -8.967 -27.848   7.480  1.00 93.54           C  
ATOM   3343  N   THR B  25      -9.095 -28.466   3.581  1.00 91.36           N  
ATOM   3344  CA  THR B  25      -8.997 -28.356   2.118  1.00 91.36           C  
ATOM   3345  C   THR B  25      -7.706 -28.973   1.593  1.00 91.36           C  
ATOM   3346  O   THR B  25      -7.743 -29.795   0.672  1.00 91.36           O  
ATOM   3347  CB  THR B  25      -9.116 -26.882   1.697  1.00 91.36           C  
ATOM   3348  CG2 THR B  25      -8.691 -26.624   0.248  1.00 91.36           C  
ATOM   3349  OG1 THR B  25     -10.471 -26.535   1.804  1.00 91.36           O  
ATOM   3350  N   ILE B  26      -6.561 -28.646   2.198  1.00 91.54           N  
ATOM   3351  CA  ILE B  26      -5.260 -29.217   1.830  1.00 91.54           C  
ATOM   3352  C   ILE B  26      -5.236 -30.734   2.087  1.00 91.54           C  
ATOM   3353  O   ILE B  26      -4.773 -31.497   1.233  1.00 91.54           O  
ATOM   3354  CB  ILE B  26      -4.133 -28.445   2.557  1.00 91.54           C  
ATOM   3355  CG1 ILE B  26      -3.990 -26.989   2.041  1.00 91.54           C  
ATOM   3356  CG2 ILE B  26      -2.778 -29.168   2.457  1.00 91.54           C  
ATOM   3357  CD1 ILE B  26      -3.515 -26.818   0.590  1.00 91.54           C  
ATOM   3358  N   VAL B  27      -5.802 -31.207   3.204  1.00 93.89           N  
ATOM   3359  CA  VAL B  27      -5.936 -32.647   3.500  1.00 93.89           C  
ATOM   3360  C   VAL B  27      -6.833 -33.350   2.474  1.00 93.89           C  
ATOM   3361  O   VAL B  27      -6.468 -34.415   1.970  1.00 93.89           O  
ATOM   3362  CB  VAL B  27      -6.435 -32.862   4.946  1.00 93.89           C  
ATOM   3363  CG1 VAL B  27      -6.801 -34.325   5.241  1.00 93.89           C  
ATOM   3364  CG2 VAL B  27      -5.345 -32.467   5.952  1.00 93.89           C  
ATOM   3365  N   PHE B  28      -7.972 -32.759   2.102  1.00 93.54           N  
ATOM   3366  CA  PHE B  28      -8.888 -33.326   1.109  1.00 93.54           C  
ATOM   3367  C   PHE B  28      -8.285 -33.328  -0.305  1.00 93.54           C  
ATOM   3368  O   PHE B  28      -8.427 -34.315  -1.035  1.00 93.54           O  
ATOM   3369  CB  PHE B  28     -10.223 -32.574   1.156  1.00 93.54           C  
ATOM   3370  CG  PHE B  28     -11.320 -33.243   0.350  1.00 93.54           C  
ATOM   3371  CD1 PHE B  28     -11.528 -32.887  -0.995  1.00 93.54           C  
ATOM   3372  CD2 PHE B  28     -12.139 -34.221   0.944  1.00 93.54           C  
ATOM   3373  CE1 PHE B  28     -12.571 -33.476  -1.731  1.00 93.54           C  
ATOM   3374  CE2 PHE B  28     -13.170 -34.828   0.203  1.00 93.54           C  
ATOM   3375  CZ  PHE B  28     -13.391 -34.449  -1.134  1.00 93.54           C  
ATOM   3376  N   PHE B  29      -7.537 -32.282  -0.673  1.00 92.36           N  
ATOM   3377  CA  PHE B  29      -6.736 -32.246  -1.897  1.00 92.36           C  
ATOM   3378  C   PHE B  29      -5.712 -33.388  -1.920  1.00 92.36           C  
ATOM   3379  O   PHE B  29      -5.685 -34.156  -2.886  1.00 92.36           O  
ATOM   3380  CB  PHE B  29      -6.041 -30.883  -2.046  1.00 92.36           C  
ATOM   3381  CG  PHE B  29      -4.950 -30.886  -3.103  1.00 92.36           C  
ATOM   3382  CD1 PHE B  29      -3.602 -31.049  -2.730  1.00 92.36           C  
ATOM   3383  CD2 PHE B  29      -5.287 -30.800  -4.466  1.00 92.36           C  
ATOM   3384  CE1 PHE B  29      -2.601 -31.133  -3.715  1.00 92.36           C  
ATOM   3385  CE2 PHE B  29      -4.288 -30.876  -5.452  1.00 92.36           C  
ATOM   3386  CZ  PHE B  29      -2.943 -31.047  -5.076  1.00 92.36           C  
ATOM   3387  N   PHE B  30      -4.909 -33.563  -0.863  1.00 93.19           N  
ATOM   3388  CA  PHE B  30      -3.914 -34.638  -0.811  1.00 93.19           C  
ATOM   3389  C   PHE B  30      -4.551 -36.031  -0.777  1.00 93.19           C  
ATOM   3390  O   PHE B  30      -4.029 -36.942  -1.424  1.00 93.19           O  
ATOM   3391  CB  PHE B  30      -2.934 -34.428   0.352  1.00 93.19           C  
ATOM   3392  CG  PHE B  30      -1.798 -33.474   0.024  1.00 93.19           C  
ATOM   3393  CD1 PHE B  30      -0.871 -33.807  -0.985  1.00 93.19           C  
ATOM   3394  CD2 PHE B  30      -1.648 -32.266   0.729  1.00 93.19           C  
ATOM   3395  CE1 PHE B  30       0.181 -32.928  -1.302  1.00 93.19           C  
ATOM   3396  CE2 PHE B  30      -0.596 -31.388   0.414  1.00 93.19           C  
ATOM   3397  CZ  PHE B  30       0.315 -31.715  -0.604  1.00 93.19           C  
ATOM   3398  N   PHE B  31      -5.704 -36.209  -0.126  1.00 93.41           N  
ATOM   3399  CA  PHE B  31      -6.494 -37.442  -0.196  1.00 93.41           C  
ATOM   3400  C   PHE B  31      -6.978 -37.726  -1.627  1.00 93.41           C  
ATOM   3401  O   PHE B  31      -6.748 -38.817  -2.155  1.00 93.41           O  
ATOM   3402  CB  PHE B  31      -7.672 -37.350   0.785  1.00 93.41           C  
ATOM   3403  CG  PHE B  31      -8.668 -38.488   0.651  1.00 93.41           C  
ATOM   3404  CD1 PHE B  31      -9.891 -38.279  -0.016  1.00 93.41           C  
ATOM   3405  CD2 PHE B  31      -8.362 -39.760   1.168  1.00 93.41           C  
ATOM   3406  CE1 PHE B  31     -10.803 -39.339  -0.165  1.00 93.41           C  
ATOM   3407  CE2 PHE B  31      -9.275 -40.820   1.021  1.00 93.41           C  
ATOM   3408  CZ  PHE B  31     -10.495 -40.610   0.354  1.00 93.41           C  
ATOM   3409  N   GLY B  32      -7.586 -36.744  -2.299  1.00 93.38           N  
ATOM   3410  CA  GLY B  32      -8.073 -36.882  -3.673  1.00 93.38           C  
ATOM   3411  C   GLY B  32      -6.953 -37.115  -4.690  1.00 93.38           C  
ATOM   3412  O   GLY B  32      -7.090 -37.952  -5.589  1.00 93.38           O  
ATOM   3413  N   ALA B  33      -5.822 -36.426  -4.529  1.00 92.95           N  
ATOM   3414  CA  ALA B  33      -4.618 -36.614  -5.331  1.00 92.95           C  
ATOM   3415  C   ALA B  33      -4.038 -38.019  -5.117  1.00 92.95           C  
ATOM   3416  O   ALA B  33      -3.788 -38.732  -6.091  1.00 92.95           O  
ATOM   3417  CB  ALA B  33      -3.612 -35.514  -4.970  1.00 92.95           C  
ATOM   3418  N   SER B  34      -3.918 -38.459  -3.860  1.00 93.27           N  
ATOM   3419  CA  SER B  34      -3.464 -39.809  -3.505  1.00 93.27           C  
ATOM   3420  C   SER B  34      -4.391 -40.882  -4.066  1.00 93.27           C  
ATOM   3421  O   SER B  34      -3.908 -41.853  -4.636  1.00 93.27           O  
ATOM   3422  CB  SER B  34      -3.347 -39.978  -1.988  1.00 93.27           C  
ATOM   3423  OG  SER B  34      -2.386 -39.077  -1.485  1.00 93.27           O  
ATOM   3424  N   TYR B  35      -5.713 -40.694  -4.011  1.00 91.75           N  
ATOM   3425  CA  TYR B  35      -6.691 -41.588  -4.637  1.00 91.75           C  
ATOM   3426  C   TYR B  35      -6.517 -41.655  -6.164  1.00 91.75           C  
ATOM   3427  O   TYR B  35      -6.471 -42.747  -6.737  1.00 91.75           O  
ATOM   3428  CB  TYR B  35      -8.104 -41.125  -4.251  1.00 91.75           C  
ATOM   3429  CG  TYR B  35      -9.228 -41.841  -4.981  1.00 91.75           C  
ATOM   3430  CD1 TYR B  35      -9.941 -41.179  -6.001  1.00 91.75           C  
ATOM   3431  CD2 TYR B  35      -9.568 -43.160  -4.628  1.00 91.75           C  
ATOM   3432  CE1 TYR B  35     -11.004 -41.831  -6.657  1.00 91.75           C  
ATOM   3433  CE2 TYR B  35     -10.630 -43.817  -5.278  1.00 91.75           C  
ATOM   3434  CZ  TYR B  35     -11.357 -43.147  -6.286  1.00 91.75           C  
ATOM   3435  OH  TYR B  35     -12.368 -43.787  -6.932  1.00 91.75           O  
ATOM   3436  N   ARG B  36      -6.370 -40.511  -6.846  1.00 90.85           N  
ATOM   3437  CA  ARG B  36      -6.163 -40.459  -8.306  1.00 90.85           C  
ATOM   3438  C   ARG B  36      -4.848 -41.123  -8.722  1.00 90.85           C  
ATOM   3439  O   ARG B  36      -4.842 -41.892  -9.682  1.00 90.85           O  
ATOM   3440  CB  ARG B  36      -6.287 -38.999  -8.776  1.00 90.85           C  
ATOM   3441  CG  ARG B  36      -6.206 -38.828 -10.306  1.00 90.85           C  
ATOM   3442  CD  ARG B  36      -6.942 -37.542 -10.704  1.00 90.85           C  
ATOM   3443  NE  ARG B  36      -6.870 -37.242 -12.148  1.00 90.85           N  
ATOM   3444  CZ  ARG B  36      -7.698 -36.465 -12.828  1.00 90.85           C  
ATOM   3445  NH1 ARG B  36      -8.718 -35.864 -12.280  1.00 90.85           N1+
ATOM   3446  NH2 ARG B  36      -7.514 -36.255 -14.096  1.00 90.85           N  
ATOM   3447  N   VAL B  37      -3.771 -40.899  -7.968  1.00 91.20           N  
ATOM   3448  CA  VAL B  37      -2.453 -41.518  -8.182  1.00 91.20           C  
ATOM   3449  C   VAL B  37      -2.472 -43.019  -7.871  1.00 91.20           C  
ATOM   3450  O   VAL B  37      -2.044 -43.816  -8.705  1.00 91.20           O  
ATOM   3451  CB  VAL B  37      -1.373 -40.753  -7.393  1.00 91.20           C  
ATOM   3452  CG1 VAL B  37      -0.021 -41.472  -7.398  1.00 91.20           C  
ATOM   3453  CG2 VAL B  37      -1.152 -39.365  -8.015  1.00 91.20           C  
ATOM   3454  N   PHE B  38      -3.046 -43.432  -6.737  1.00 92.87           N  
ATOM   3455  CA  PHE B  38      -3.214 -44.838  -6.351  1.00 92.87           C  
ATOM   3456  C   PHE B  38      -3.932 -45.641  -7.437  1.00 92.87           C  
ATOM   3457  O   PHE B  38      -3.512 -46.748  -7.764  1.00 92.87           O  
ATOM   3458  CB  PHE B  38      -3.995 -44.925  -5.031  1.00 92.87           C  
ATOM   3459  CG  PHE B  38      -4.392 -46.338  -4.645  1.00 92.87           C  
ATOM   3460  CD1 PHE B  38      -5.714 -46.783  -4.849  1.00 92.87           C  
ATOM   3461  CD2 PHE B  38      -3.432 -47.219  -4.115  1.00 92.87           C  
ATOM   3462  CE1 PHE B  38      -6.071 -48.104  -4.524  1.00 92.87           C  
ATOM   3463  CE2 PHE B  38      -3.791 -48.540  -3.790  1.00 92.87           C  
ATOM   3464  CZ  PHE B  38      -5.109 -48.982  -3.995  1.00 92.87           C  
ATOM   3465  N   ARG B  39      -4.963 -45.071  -8.073  1.00 92.56           N  
ATOM   3466  CA  ARG B  39      -5.668 -45.740  -9.175  1.00 92.56           C  
ATOM   3467  C   ARG B  39      -4.773 -46.036 -10.377  1.00 92.56           C  
ATOM   3468  O   ARG B  39      -4.955 -47.091 -10.977  1.00 92.56           O  
ATOM   3469  CB  ARG B  39      -6.885 -44.920  -9.592  1.00 92.56           C  
ATOM   3470  CG  ARG B  39      -7.990 -45.002  -8.532  1.00 92.56           C  
ATOM   3471  CD  ARG B  39      -9.143 -44.085  -8.922  1.00 92.56           C  
ATOM   3472  NE  ARG B  39      -9.852 -44.629 -10.089  1.00 92.56           N  
ATOM   3473  CZ  ARG B  39     -10.757 -44.018 -10.818  1.00 92.56           C  
ATOM   3474  NH1 ARG B  39     -11.079 -42.772 -10.631  1.00 92.56           N1+
ATOM   3475  NH2 ARG B  39     -11.347 -44.678 -11.761  1.00 92.56           N  
ATOM   3476  N   TYR B  40      -3.799 -45.182 -10.711  1.00 91.10           N  
ATOM   3477  CA  TYR B  40      -2.828 -45.490 -11.771  1.00 91.10           C  
ATOM   3478  C   TYR B  40      -1.950 -46.696 -11.420  1.00 91.10           C  
ATOM   3479  O   TYR B  40      -1.648 -47.487 -12.312  1.00 91.10           O  
ATOM   3480  CB  TYR B  40      -1.947 -44.273 -12.106  1.00 91.10           C  
ATOM   3481  CG  TYR B  40      -2.668 -43.142 -12.814  1.00 91.10           C  
ATOM   3482  CD1 TYR B  40      -3.267 -43.377 -14.064  1.00 91.10           C  
ATOM   3483  CD2 TYR B  40      -2.730 -41.856 -12.245  1.00 91.10           C  
ATOM   3484  CE1 TYR B  40      -3.996 -42.356 -14.695  1.00 91.10           C  
ATOM   3485  CE2 TYR B  40      -3.424 -40.817 -12.897  1.00 91.10           C  
ATOM   3486  CZ  TYR B  40      -4.076 -41.072 -14.121  1.00 91.10           C  
ATOM   3487  OH  TYR B  40      -4.776 -40.099 -14.758  1.00 91.10           O  
ATOM   3488  N   PHE B  41      -1.589 -46.876 -10.146  1.00 91.84           N  
ATOM   3489  CA  PHE B  41      -0.876 -48.068  -9.675  1.00 91.84           C  
ATOM   3490  C   PHE B  41      -1.786 -49.306  -9.613  1.00 91.84           C  
ATOM   3491  O   PHE B  41      -1.389 -50.375 -10.069  1.00 91.84           O  
ATOM   3492  CB  PHE B  41      -0.215 -47.774  -8.321  1.00 91.84           C  
ATOM   3493  CG  PHE B  41       0.936 -46.786  -8.401  1.00 91.84           C  
ATOM   3494  CD1 PHE B  41       2.164 -47.195  -8.956  1.00 91.84           C  
ATOM   3495  CD2 PHE B  41       0.797 -45.473  -7.914  1.00 91.84           C  
ATOM   3496  CE1 PHE B  41       3.246 -46.299  -9.024  1.00 91.84           C  
ATOM   3497  CE2 PHE B  41       1.882 -44.579  -7.978  1.00 91.84           C  
ATOM   3498  CZ  PHE B  41       3.104 -44.990  -8.534  1.00 91.84           C  
ATOM   3499  N   ALA B  42      -3.026 -49.167  -9.137  1.00 92.01           N  
ATOM   3500  CA  ALA B  42      -3.970 -50.274  -8.963  1.00 92.01           C  
ATOM   3501  C   ALA B  42      -4.380 -50.968 -10.280  1.00 92.01           C  
ATOM   3502  O   ALA B  42      -4.707 -52.152 -10.266  1.00 92.01           O  
ATOM   3503  CB  ALA B  42      -5.194 -49.739  -8.211  1.00 92.01           C  
ATOM   3504  N   VAL B  43      -4.339 -50.267 -11.423  1.00 92.13           N  
ATOM   3505  CA  VAL B  43      -4.527 -50.866 -12.765  1.00 92.13           C  
ATOM   3506  C   VAL B  43      -3.236 -50.897 -13.600  1.00 92.13           C  
ATOM   3507  O   VAL B  43      -3.282 -51.004 -14.829  1.00 92.13           O  
ATOM   3508  CB  VAL B  43      -5.730 -50.275 -13.532  1.00 92.13           C  
ATOM   3509  CG1 VAL B  43      -7.031 -50.372 -12.725  1.00 92.13           C  
ATOM   3510  CG2 VAL B  43      -5.526 -48.815 -13.929  1.00 92.13           C  
ATOM   3511  N   TYR B  44      -2.064 -50.797 -12.964  1.00 90.72           N  
ATOM   3512  CA  TYR B  44      -0.780 -50.869 -13.660  1.00 90.72           C  
ATOM   3513  C   TYR B  44      -0.491 -52.293 -14.160  1.00 90.72           C  
ATOM   3514  O   TYR B  44      -0.019 -53.163 -13.429  1.00 90.72           O  
ATOM   3515  CB  TYR B  44       0.359 -50.348 -12.775  1.00 90.72           C  
ATOM   3516  CG  TYR B  44       1.709 -50.398 -13.468  1.00 90.72           C  
ATOM   3517  CD1 TYR B  44       2.621 -51.426 -13.163  1.00 90.72           C  
ATOM   3518  CD2 TYR B  44       2.032 -49.441 -14.448  1.00 90.72           C  
ATOM   3519  CE1 TYR B  44       3.855 -51.498 -13.835  1.00 90.72           C  
ATOM   3520  CE2 TYR B  44       3.267 -49.504 -15.121  1.00 90.72           C  
ATOM   3521  CZ  TYR B  44       4.181 -50.536 -14.812  1.00 90.72           C  
ATOM   3522  OH  TYR B  44       5.377 -50.600 -15.455  1.00 90.72           O  
ATOM   3523  N   LYS B  45      -0.719 -52.521 -15.454  1.00 90.10           N  
ATOM   3524  CA  LYS B  45      -0.244 -53.709 -16.170  1.00 90.10           C  
ATOM   3525  C   LYS B  45       1.154 -53.405 -16.717  1.00 90.10           C  
ATOM   3526  O   LYS B  45       1.301 -52.511 -17.549  1.00 90.10           O  
ATOM   3527  CB  LYS B  45      -1.268 -54.093 -17.259  1.00 90.10           C  
ATOM   3528  CG  LYS B  45      -2.592 -54.610 -16.651  1.00 90.10           C  
ATOM   3529  CD  LYS B  45      -3.714 -54.760 -17.695  1.00 90.10           C  
ATOM   3530  CE  LYS B  45      -5.006 -55.296 -17.050  1.00 90.10           C  
ATOM   3531  NZ  LYS B  45      -6.207 -55.083 -17.906  1.00 90.10           N1+
ATOM   3532  N   LYS B  46       2.189 -54.125 -16.256  1.00 87.68           N  
ATOM   3533  CA  LYS B  46       3.577 -53.929 -16.725  1.00 87.68           C  
ATOM   3534  C   LYS B  46       3.636 -54.148 -18.248  1.00 87.68           C  
ATOM   3535  O   LYS B  46       3.396 -55.271 -18.694  1.00 87.68           O  
ATOM   3536  CB  LYS B  46       4.551 -54.857 -15.976  1.00 87.68           C  
ATOM   3537  CG  LYS B  46       6.019 -54.617 -16.386  1.00 87.68           C  
ATOM   3538  CD  LYS B  46       6.977 -55.508 -15.579  1.00 87.68           C  
ATOM   3539  CE  LYS B  46       8.440 -55.256 -15.974  1.00 87.68           C  
ATOM   3540  NZ  LYS B  46       9.377 -56.050 -15.133  1.00 87.68           N1+
ATOM   3541  N   PRO B  47       3.952 -53.120 -19.055  1.00 82.79           N  
ATOM   3542  CA  PRO B  47       3.908 -53.234 -20.506  1.00 82.79           C  
ATOM   3543  C   PRO B  47       5.032 -54.141 -21.005  1.00 82.79           C  
ATOM   3544  O   PRO B  47       6.187 -53.990 -20.597  1.00 82.79           O  
ATOM   3545  CB  PRO B  47       4.023 -51.804 -21.037  1.00 82.79           C  
ATOM   3546  CG  PRO B  47       4.776 -51.074 -19.923  1.00 82.79           C  
ATOM   3547  CD  PRO B  47       4.314 -51.772 -18.652  1.00 82.79           C  
ATOM   3548  N   PHE B  48       4.701 -55.058 -21.913  1.00 81.87           N  
ATOM   3549  CA  PHE B  48       5.710 -55.846 -22.609  1.00 81.87           C  
ATOM   3550  C   PHE B  48       6.533 -54.942 -23.540  1.00 81.87           C  
ATOM   3551  O   PHE B  48       6.015 -54.001 -24.142  1.00 81.87           O  
ATOM   3552  CB  PHE B  48       5.059 -57.027 -23.335  1.00 81.87           C  
ATOM   3553  CG  PHE B  48       6.076 -58.006 -23.882  1.00 81.87           C  
ATOM   3554  CD1 PHE B  48       6.380 -58.012 -25.254  1.00 81.87           C  
ATOM   3555  CD2 PHE B  48       6.736 -58.899 -23.014  1.00 81.87           C  
ATOM   3556  CE1 PHE B  48       7.331 -58.912 -25.755  1.00 81.87           C  
ATOM   3557  CE2 PHE B  48       7.707 -59.783 -23.517  1.00 81.87           C  
ATOM   3558  CZ  PHE B  48       8.013 -59.779 -24.888  1.00 81.87           C  
ATOM   3559  N   ILE B  49       7.835 -55.207 -23.622  1.00 74.07           N  
ATOM   3560  CA  ILE B  49       8.792 -54.437 -24.421  1.00 74.07           C  
ATOM   3561  C   ILE B  49       9.288 -55.398 -25.516  1.00 74.07           C  
ATOM   3562  O   ILE B  49      10.202 -56.178 -25.248  1.00 74.07           O  
ATOM   3563  CB  ILE B  49       9.878 -53.826 -23.494  1.00 74.07           C  
ATOM   3564  CG1 ILE B  49       9.215 -52.776 -22.563  1.00 74.07           C  
ATOM   3565  CG2 ILE B  49      11.034 -53.171 -24.271  1.00 74.07           C  
ATOM   3566  CD1 ILE B  49      10.162 -52.054 -21.595  1.00 74.07           C  
ATOM   3567  N   PRO B  50       8.671 -55.390 -26.719  1.00 74.38           N  
ATOM   3568  CA  PRO B  50       8.892 -56.391 -27.778  1.00 74.38           C  
ATOM   3569  C   PRO B  50      10.251 -56.292 -28.475  1.00 74.38           C  
ATOM   3570  O   PRO B  50      10.563 -57.084 -29.355  1.00 74.38           O  
ATOM   3571  CB  PRO B  50       7.772 -56.141 -28.794  1.00 74.38           C  
ATOM   3572  CG  PRO B  50       7.574 -54.633 -28.681  1.00 74.38           C  
ATOM   3573  CD  PRO B  50       7.642 -54.457 -27.168  1.00 74.38           C  
ATOM   3574  N   TYR B  51      11.050 -55.293 -28.125  1.00 63.52           N  
ATOM   3575  CA  TYR B  51      12.301 -54.986 -28.791  1.00 63.52           C  
ATOM   3576  C   TYR B  51      13.345 -56.047 -28.430  1.00 63.52           C  
ATOM   3577  O   TYR B  51      13.693 -56.221 -27.256  1.00 63.52           O  
ATOM   3578  CB  TYR B  51      12.743 -53.556 -28.421  1.00 63.52           C  
ATOM   3579  CG  TYR B  51      11.675 -52.504 -28.688  1.00 63.52           C  
ATOM   3580  CD1 TYR B  51      11.702 -51.734 -29.866  1.00 63.52           C  
ATOM   3581  CD2 TYR B  51      10.608 -52.343 -27.782  1.00 63.52           C  
ATOM   3582  CE1 TYR B  51      10.631 -50.865 -30.156  1.00 63.52           C  
ATOM   3583  CE2 TYR B  51       9.530 -51.494 -28.076  1.00 63.52           C  
ATOM   3584  CZ  TYR B  51       9.521 -50.778 -29.287  1.00 63.52           C  
ATOM   3585  OH  TYR B  51       8.419 -50.036 -29.590  1.00 63.52           O  
ATOM   3586  N   ALA B  52      13.913 -56.695 -29.448  1.00 60.65           N  
ATOM   3587  CA  ALA B  52      15.307 -57.105 -29.358  1.00 60.65           C  
ATOM   3588  C   ALA B  52      16.123 -55.850 -28.996  1.00 60.65           C  
ATOM   3589  O   ALA B  52      15.926 -54.782 -29.575  1.00 60.65           O  
ATOM   3590  CB  ALA B  52      15.737 -57.730 -30.689  1.00 60.65           C  
ATOM   3591  N   THR B  53      16.977 -55.932 -27.978  1.00 51.86           N  
ATOM   3592  CA  THR B  53      17.564 -54.736 -27.341  1.00 51.86           C  
ATOM   3593  C   THR B  53      18.506 -53.944 -28.251  1.00 51.86           C  
ATOM   3594  O   THR B  53      18.765 -52.780 -27.978  1.00 51.86           O  
ATOM   3595  CB  THR B  53      18.258 -55.112 -26.023  1.00 51.86           C  
ATOM   3596  CG2 THR B  53      17.227 -55.289 -24.907  1.00 51.86           C  
ATOM   3597  OG1 THR B  53      18.924 -56.352 -26.139  1.00 51.86           O  
ATOM   3598  N   SER B  54      18.952 -54.543 -29.356  1.00 54.01           N  
ATOM   3599  CA  SER B  54      19.742 -53.941 -30.437  1.00 54.01           C  
ATOM   3600  C   SER B  54      18.922 -53.179 -31.497  1.00 54.01           C  
ATOM   3601  O   SER B  54      19.501 -52.685 -32.458  1.00 54.01           O  
ATOM   3602  CB  SER B  54      20.533 -55.069 -31.115  1.00 54.01           C  
ATOM   3603  OG  SER B  54      19.681 -56.176 -31.386  1.00 54.01           O  
ATOM   3604  N   VAL B  55      17.588 -53.113 -31.370  1.00 55.21           N  
ATOM   3605  CA  VAL B  55      16.655 -52.691 -32.446  1.00 55.21           C  
ATOM   3606  C   VAL B  55      15.923 -51.366 -32.138  1.00 55.21           C  
ATOM   3607  O   VAL B  55      15.040 -50.921 -32.874  1.00 55.21           O  
ATOM   3608  CB  VAL B  55      15.728 -53.882 -32.799  1.00 55.21           C  
ATOM   3609  CG1 VAL B  55      14.651 -53.598 -33.847  1.00 55.21           C  
ATOM   3610  CG2 VAL B  55      16.560 -55.059 -33.336  1.00 55.21           C  
ATOM   3611  N   MET B  56      16.290 -50.674 -31.055  1.00 61.83           N  
ATOM   3612  CA  MET B  56      15.885 -49.274 -30.867  1.00 61.83           C  
ATOM   3613  C   MET B  56      16.690 -48.388 -31.824  1.00 61.83           C  
ATOM   3614  O   MET B  56      17.916 -48.392 -31.762  1.00 61.83           O  
ATOM   3615  CB  MET B  56      16.097 -48.837 -29.409  1.00 61.83           C  
ATOM   3616  CG  MET B  56      15.063 -49.481 -28.483  1.00 61.83           C  
ATOM   3617  SD  MET B  56      15.220 -49.006 -26.740  1.00 61.83           S  
ATOM   3618  CE  MET B  56      13.714 -49.789 -26.114  1.00 61.83           C  
ATOM   3619  N   ARG B  57      16.026 -47.599 -32.686  1.00 74.91           N  
ATOM   3620  CA  ARG B  57      16.734 -46.632 -33.544  1.00 74.91           C  
ATOM   3621  C   ARG B  57      17.472 -45.634 -32.649  1.00 74.91           C  
ATOM   3622  O   ARG B  57      16.838 -44.912 -31.879  1.00 74.91           O  
ATOM   3623  CB  ARG B  57      15.804 -45.885 -34.519  1.00 74.91           C  
ATOM   3624  CG  ARG B  57      14.905 -46.782 -35.384  1.00 74.91           C  
ATOM   3625  CD  ARG B  57      14.272 -45.981 -36.537  1.00 74.91           C  
ATOM   3626  NE  ARG B  57      13.128 -46.700 -37.128  1.00 74.91           N  
ATOM   3627  CZ  ARG B  57      11.888 -46.700 -36.684  1.00 74.91           C  
ATOM   3628  NH1 ARG B  57      11.473 -45.908 -35.747  1.00 74.91           N1+
ATOM   3629  NH2 ARG B  57      11.028 -47.530 -37.172  1.00 74.91           N  
ATOM   3630  N   GLU B  58      18.797 -45.602 -32.743  1.00 75.91           N  
ATOM   3631  CA  GLU B  58      19.645 -44.849 -31.815  1.00 75.91           C  
ATOM   3632  C   GLU B  58      19.493 -43.333 -32.003  1.00 75.91           C  
ATOM   3633  O   GLU B  58      20.143 -42.715 -32.845  1.00 75.91           O  
ATOM   3634  CB  GLU B  58      21.112 -45.276 -31.955  1.00 75.91           C  
ATOM   3635  CG  GLU B  58      21.337 -46.742 -31.559  1.00 75.91           C  
ATOM   3636  CD  GLU B  58      22.831 -47.076 -31.468  1.00 75.91           C  
ATOM   3637  OE1 GLU B  58      23.187 -47.846 -30.549  1.00 75.91           O  
ATOM   3638  OE2 GLU B  58      23.593 -46.541 -32.304  1.00 75.91           O1-
ATOM   3639  N   THR B  59      18.600 -42.728 -31.220  1.00 80.38           N  
ATOM   3640  CA  THR B  59      18.494 -41.273 -31.055  1.00 80.38           C  
ATOM   3641  C   THR B  59      19.559 -40.783 -30.077  1.00 80.38           C  
ATOM   3642  O   THR B  59      19.716 -41.342 -28.984  1.00 80.38           O  
ATOM   3643  CB  THR B  59      17.091 -40.861 -30.577  1.00 80.38           C  
ATOM   3644  CG2 THR B  59      16.081 -40.904 -31.719  1.00 80.38           C  
ATOM   3645  OG1 THR B  59      16.592 -41.731 -29.578  1.00 80.38           O  
ATOM   3646  N   SER B  60      20.292 -39.732 -30.437  1.00 86.80           N  
ATOM   3647  CA  SER B  60      21.314 -39.142 -29.565  1.00 86.80           C  
ATOM   3648  C   SER B  60      20.692 -38.480 -28.329  1.00 86.80           C  
ATOM   3649  O   SER B  60      19.515 -38.112 -28.316  1.00 86.80           O  
ATOM   3650  CB  SER B  60      22.171 -38.136 -30.340  1.00 86.80           C  
ATOM   3651  OG  SER B  60      21.391 -37.015 -30.690  1.00 86.80           O  
ATOM   3652  N   SER B  61      21.480 -38.294 -27.267  1.00 87.31           N  
ATOM   3653  CA  SER B  61      21.019 -37.608 -26.048  1.00 87.31           C  
ATOM   3654  C   SER B  61      20.567 -36.167 -26.324  1.00 87.31           C  
ATOM   3655  O   SER B  61      19.571 -35.713 -25.764  1.00 87.31           O  
ATOM   3656  CB  SER B  61      22.120 -37.630 -24.986  1.00 87.31           C  
ATOM   3657  OG  SER B  61      22.478 -38.975 -24.723  1.00 87.31           O  
ATOM   3658  N   THR B  62      21.234 -35.470 -27.247  1.00 88.74           N  
ATOM   3659  CA  THR B  62      20.875 -34.107 -27.669  1.00 88.74           C  
ATOM   3660  C   THR B  62      19.537 -34.078 -28.412  1.00 88.74           C  
ATOM   3661  O   THR B  62      18.695 -33.223 -28.141  1.00 88.74           O  
ATOM   3662  CB  THR B  62      21.980 -33.516 -28.560  1.00 88.74           C  
ATOM   3663  CG2 THR B  62      21.893 -31.995 -28.654  1.00 88.74           C  
ATOM   3664  OG1 THR B  62      23.245 -33.828 -28.022  1.00 88.74           O  
ATOM   3665  N   GLU B  63      19.286 -35.045 -29.301  1.00 88.97           N  
ATOM   3666  CA  GLU B  63      17.985 -35.191 -29.967  1.00 88.97           C  
ATOM   3667  C   GLU B  63      16.882 -35.593 -28.993  1.00 88.97           C  
ATOM   3668  O   GLU B  63      15.773 -35.083 -29.109  1.00 88.97           O  
ATOM   3669  CB  GLU B  63      18.053 -36.249 -31.063  1.00 88.97           C  
ATOM   3670  CG  GLU B  63      18.885 -35.783 -32.259  1.00 88.97           C  
ATOM   3671  CD  GLU B  63      19.212 -36.989 -33.135  1.00 88.97           C  
ATOM   3672  OE1 GLU B  63      18.820 -36.960 -34.313  1.00 88.97           O  
ATOM   3673  OE2 GLU B  63      19.820 -37.942 -32.582  1.00 88.97           O1-
ATOM   3674  N   LYS B  64      17.172 -36.447 -28.005  1.00 90.13           N  
ATOM   3675  CA  LYS B  64      16.232 -36.788 -26.928  1.00 90.13           C  
ATOM   3676  C   LYS B  64      15.780 -35.532 -26.180  1.00 90.13           C  
ATOM   3677  O   LYS B  64      14.576 -35.327 -26.048  1.00 90.13           O  
ATOM   3678  CB  LYS B  64      16.865 -37.842 -26.002  1.00 90.13           C  
ATOM   3679  CG  LYS B  64      16.746 -39.260 -26.583  1.00 90.13           C  
ATOM   3680  CD  LYS B  64      17.828 -40.201 -26.037  1.00 90.13           C  
ATOM   3681  CE  LYS B  64      17.512 -41.645 -26.447  1.00 90.13           C  
ATOM   3682  NZ  LYS B  64      18.745 -42.438 -26.670  1.00 90.13           N1+
ATOM   3683  N   VAL B  65      16.699 -34.649 -25.780  1.00 89.84           N  
ATOM   3684  CA  VAL B  65      16.352 -33.362 -25.141  1.00 89.84           C  
ATOM   3685  C   VAL B  65      15.590 -32.438 -26.100  1.00 89.84           C  
ATOM   3686  O   VAL B  65      14.554 -31.890 -25.727  1.00 89.84           O  
ATOM   3687  CB  VAL B  65      17.608 -32.673 -24.567  1.00 89.84           C  
ATOM   3688  CG1 VAL B  65      17.303 -31.282 -23.995  1.00 89.84           C  
ATOM   3689  CG2 VAL B  65      18.205 -33.509 -23.427  1.00 89.84           C  
ATOM   3690  N   LYS B  66      16.023 -32.311 -27.361  1.00 89.73           N  
ATOM   3691  CA  LYS B  66      15.323 -31.494 -28.369  1.00 89.73           C  
ATOM   3692  C   LYS B  66      13.887 -31.977 -28.605  1.00 89.73           C  
ATOM   3693  O   LYS B  66      12.957 -31.176 -28.544  1.00 89.73           O  
ATOM   3694  CB  LYS B  66      16.145 -31.482 -29.664  1.00 89.73           C  
ATOM   3695  CG  LYS B  66      15.507 -30.591 -30.740  1.00 89.73           C  
ATOM   3696  CD  LYS B  66      16.322 -30.651 -32.034  1.00 89.73           C  
ATOM   3697  CE  LYS B  66      15.595 -29.862 -33.125  1.00 89.73           C  
ATOM   3698  NZ  LYS B  66      16.285 -30.008 -34.431  1.00 89.73           N1+
ATOM   3699  N   LYS B  67      13.691 -33.284 -28.816  1.00 90.05           N  
ATOM   3700  CA  LYS B  67      12.370 -33.898 -29.010  1.00 90.05           C  
ATOM   3701  C   LYS B  67      11.499 -33.797 -27.756  1.00 90.05           C  
ATOM   3702  O   LYS B  67      10.285 -33.723 -27.906  1.00 90.05           O  
ATOM   3703  CB  LYS B  67      12.485 -35.346 -29.538  1.00 90.05           C  
ATOM   3704  CG  LYS B  67      12.981 -35.389 -31.001  1.00 90.05           C  
ATOM   3705  CD  LYS B  67      12.762 -36.750 -31.688  1.00 90.05           C  
ATOM   3706  CE  LYS B  67      13.220 -36.686 -33.158  1.00 90.05           C  
ATOM   3707  NZ  LYS B  67      12.591 -37.744 -33.984  1.00 90.05           N1+
ATOM   3708  N   LEU B  68      12.066 -33.709 -26.546  1.00 91.17           N  
ATOM   3709  CA  LEU B  68      11.295 -33.407 -25.331  1.00 91.17           C  
ATOM   3710  C   LEU B  68      10.699 -31.992 -25.402  1.00 91.17           C  
ATOM   3711  O   LEU B  68       9.484 -31.836 -25.294  1.00 91.17           O  
ATOM   3712  CB  LEU B  68      12.178 -33.607 -24.081  1.00 91.17           C  
ATOM   3713  CG  LEU B  68      11.449 -33.431 -22.736  1.00 91.17           C  
ATOM   3714  CD1 LEU B  68      10.347 -34.469 -22.517  1.00 91.17           C  
ATOM   3715  CD2 LEU B  68      12.461 -33.573 -21.599  1.00 91.17           C  
ATOM   3716  N   VAL B  69      11.527 -30.974 -25.665  1.00 90.07           N  
ATOM   3717  CA  VAL B  69      11.075 -29.573 -25.802  1.00 90.07           C  
ATOM   3718  C   VAL B  69      10.059 -29.426 -26.942  1.00 90.07           C  
ATOM   3719  O   VAL B  69       9.011 -28.801 -26.767  1.00 90.07           O  
ATOM   3720  CB  VAL B  69      12.276 -28.624 -26.010  1.00 90.07           C  
ATOM   3721  CG1 VAL B  69      11.835 -27.163 -26.177  1.00 90.07           C  
ATOM   3722  CG2 VAL B  69      13.238 -28.671 -24.814  1.00 90.07           C  
ATOM   3723  N   ASP B  70      10.316 -30.055 -28.093  1.00 88.60           N  
ATOM   3724  CA  ASP B  70       9.376 -30.067 -29.216  1.00 88.60           C  
ATOM   3725  C   ASP B  70       8.058 -30.787 -28.878  1.00 88.60           C  
ATOM   3726  O   ASP B  70       7.003 -30.301 -29.277  1.00 88.60           O  
ATOM   3727  CB  ASP B  70      10.042 -30.649 -30.481  1.00 88.60           C  
ATOM   3728  CG  ASP B  70      10.736 -29.582 -31.340  1.00 88.60           C  
ATOM   3729  OD1 ASP B  70      11.847 -29.834 -31.860  1.00 88.60           O  
ATOM   3730  OD2 ASP B  70      10.112 -28.510 -31.538  1.00 88.60           O1-
ATOM   3731  N   THR B  71       8.076 -31.869 -28.088  1.00 90.19           N  
ATOM   3732  CA  THR B  71       6.863 -32.589 -27.644  1.00 90.19           C  
ATOM   3733  C   THR B  71       5.932 -31.680 -26.836  1.00 90.19           C  
ATOM   3734  O   THR B  71       4.726 -31.631 -27.109  1.00 90.19           O  
ATOM   3735  CB  THR B  71       7.226 -33.844 -26.827  1.00 90.19           C  
ATOM   3736  CG2 THR B  71       6.017 -34.579 -26.260  1.00 90.19           C  
ATOM   3737  OG1 THR B  71       7.884 -34.777 -27.645  1.00 90.19           O  
ATOM   3738  N   PHE B  72       6.477 -30.910 -25.886  1.00 89.91           N  
ATOM   3739  CA  PHE B  72       5.719 -29.902 -25.134  1.00 89.91           C  
ATOM   3740  C   PHE B  72       5.210 -28.772 -26.044  1.00 89.91           C  
ATOM   3741  O   PHE B  72       4.034 -28.411 -25.985  1.00 89.91           O  
ATOM   3742  CB  PHE B  72       6.575 -29.359 -23.976  1.00 89.91           C  
ATOM   3743  CG  PHE B  72       6.572 -30.245 -22.742  1.00 89.91           C  
ATOM   3744  CD1 PHE B  72       5.548 -30.106 -21.787  1.00 89.91           C  
ATOM   3745  CD2 PHE B  72       7.581 -31.202 -22.531  1.00 89.91           C  
ATOM   3746  CE1 PHE B  72       5.523 -30.919 -20.640  1.00 89.91           C  
ATOM   3747  CE2 PHE B  72       7.556 -32.020 -21.387  1.00 89.91           C  
ATOM   3748  CZ  PHE B  72       6.527 -31.881 -20.441  1.00 89.91           C  
ATOM   3749  N   ALA B  73       6.056 -28.252 -26.938  1.00 88.90           N  
ATOM   3750  CA  ALA B  73       5.696 -27.132 -27.806  1.00 88.90           C  
ATOM   3751  C   ALA B  73       4.737 -27.498 -28.960  1.00 88.90           C  
ATOM   3752  O   ALA B  73       4.068 -26.609 -29.496  1.00 88.90           O  
ATOM   3753  CB  ALA B  73       6.994 -26.503 -28.325  1.00 88.90           C  
ATOM   3754  N   ASN B  74       4.653 -28.767 -29.380  1.00 87.86           N  
ATOM   3755  CA  ASN B  74       3.957 -29.156 -30.613  1.00 87.86           C  
ATOM   3756  C   ASN B  74       2.459 -28.815 -30.606  1.00 87.86           C  
ATOM   3757  O   ASN B  74       1.933 -28.310 -31.600  1.00 87.86           O  
ATOM   3758  CB  ASN B  74       4.168 -30.651 -30.902  1.00 87.86           C  
ATOM   3759  CG  ASN B  74       3.685 -30.969 -32.303  1.00 87.86           C  
ATOM   3760  ND2 ASN B  74       2.688 -31.806 -32.464  1.00 87.86           N  
ATOM   3761  OD1 ASN B  74       4.169 -30.405 -33.274  1.00 87.86           O  
ATOM   3762  N   SER B  75       1.783 -29.025 -29.474  1.00 86.52           N  
ATOM   3763  CA  SER B  75       0.363 -28.695 -29.311  1.00 86.52           C  
ATOM   3764  C   SER B  75       0.095 -27.209 -29.575  1.00 86.52           C  
ATOM   3765  O   SER B  75      -0.803 -26.875 -30.349  1.00 86.52           O  
ATOM   3766  CB  SER B  75      -0.096 -29.093 -27.906  1.00 86.52           C  
ATOM   3767  OG  SER B  75       0.048 -30.493 -27.748  1.00 86.52           O  
ATOM   3768  N   SER B  76       0.936 -26.321 -29.036  1.00 87.02           N  
ATOM   3769  CA  SER B  76       0.878 -24.876 -29.286  1.00 87.02           C  
ATOM   3770  C   SER B  76       1.255 -24.525 -30.730  1.00 87.02           C  
ATOM   3771  O   SER B  76       0.564 -23.733 -31.368  1.00 87.02           O  
ATOM   3772  CB  SER B  76       1.795 -24.139 -28.303  1.00 87.02           C  
ATOM   3773  OG  SER B  76       1.472 -24.531 -26.984  1.00 87.02           O  
ATOM   3774  N   LYS B  77       2.297 -25.158 -31.294  1.00 87.48           N  
ATOM   3775  CA  LYS B  77       2.743 -24.952 -32.689  1.00 87.48           C  
ATOM   3776  C   LYS B  77       1.668 -25.313 -33.724  1.00 87.48           C  
ATOM   3777  O   LYS B  77       1.580 -24.649 -34.758  1.00 87.48           O  
ATOM   3778  CB  LYS B  77       4.031 -25.758 -32.959  1.00 87.48           C  
ATOM   3779  CG  LYS B  77       5.286 -25.177 -32.281  1.00 87.48           C  
ATOM   3780  CD  LYS B  77       6.515 -26.088 -32.472  1.00 87.48           C  
ATOM   3781  CE  LYS B  77       7.753 -25.459 -31.812  1.00 87.48           C  
ATOM   3782  NZ  LYS B  77       9.000 -26.226 -32.066  1.00 87.48           N1+
ATOM   3783  N   VAL B  78       0.853 -26.344 -33.477  1.00 87.46           N  
ATOM   3784  CA  VAL B  78      -0.281 -26.712 -34.350  1.00 87.46           C  
ATOM   3785  C   VAL B  78      -1.517 -25.868 -34.047  1.00 87.46           C  
ATOM   3786  O   VAL B  78      -2.177 -25.405 -34.980  1.00 87.46           O  
ATOM   3787  CB  VAL B  78      -0.609 -28.214 -34.256  1.00 87.46           C  
ATOM   3788  CG1 VAL B  78      -1.815 -28.590 -35.134  1.00 87.46           C  
ATOM   3789  CG2 VAL B  78       0.578 -29.044 -34.747  1.00 87.46           C  
ATOM   3790  N   GLY B  79      -1.806 -25.624 -32.767  1.00 85.75           N  
ATOM   3791  CA  GLY B  79      -2.916 -24.783 -32.329  1.00 85.75           C  
ATOM   3792  C   GLY B  79      -2.848 -23.380 -32.936  1.00 85.75           C  
ATOM   3793  O   GLY B  79      -3.748 -22.996 -33.681  1.00 85.75           O  
ATOM   3794  N   MET B  80      -1.719 -22.682 -32.772  1.00 87.36           N  
ATOM   3795  CA  MET B  80      -1.478 -21.344 -33.336  1.00 87.36           C  
ATOM   3796  C   MET B  80      -1.555 -21.287 -34.872  1.00 87.36           C  
ATOM   3797  O   MET B  80      -1.727 -20.208 -35.435  1.00 87.36           O  
ATOM   3798  CB  MET B  80      -0.114 -20.812 -32.861  1.00 87.36           C  
ATOM   3799  CG  MET B  80      -0.085 -20.488 -31.361  1.00 87.36           C  
ATOM   3800  SD  MET B  80      -1.288 -19.252 -30.798  1.00 87.36           S  
ATOM   3801  CE  MET B  80      -0.622 -17.744 -31.558  1.00 87.36           C  
ATOM   3802  N   LYS B  81      -1.460 -22.429 -35.570  1.00 86.88           N  
ATOM   3803  CA  LYS B  81      -1.652 -22.510 -37.027  1.00 86.88           C  
ATOM   3804  C   LYS B  81      -3.105 -22.758 -37.441  1.00 86.88           C  
ATOM   3805  O   LYS B  81      -3.513 -22.223 -38.465  1.00 86.88           O  
ATOM   3806  CB  LYS B  81      -0.721 -23.576 -37.628  1.00 86.88           C  
ATOM   3807  CG  LYS B  81       0.743 -23.110 -37.665  1.00 86.88           C  
ATOM   3808  CD  LYS B  81       1.643 -24.200 -38.265  1.00 86.88           C  
ATOM   3809  CE  LYS B  81       3.091 -23.702 -38.351  1.00 86.88           C  
ATOM   3810  NZ  LYS B  81       3.976 -24.692 -39.019  1.00 86.88           N1+
ATOM   3811  N   ARG B  82      -3.866 -23.581 -36.703  1.00 85.88           N  
ATOM   3812  CA  ARG B  82      -5.179 -24.110 -37.146  1.00 85.88           C  
ATOM   3813  C   ARG B  82      -6.389 -23.657 -36.308  1.00 85.88           C  
ATOM   3814  O   ARG B  82      -7.474 -23.534 -36.869  1.00 85.88           O  
ATOM   3815  CB  ARG B  82      -5.111 -25.646 -37.222  1.00 85.88           C  
ATOM   3816  CG  ARG B  82      -4.141 -26.218 -38.279  1.00 85.88           C  
ATOM   3817  CD  ARG B  82      -4.294 -27.749 -38.357  1.00 85.88           C  
ATOM   3818  NE  ARG B  82      -3.301 -28.408 -39.240  1.00 85.88           N  
ATOM   3819  CZ  ARG B  82      -2.882 -29.663 -39.132  1.00 85.88           C  
ATOM   3820  NH1 ARG B  82      -3.414 -30.506 -38.299  1.00 85.88           N1+
ATOM   3821  NH2 ARG B  82      -1.905 -30.126 -39.856  1.00 85.88           N  
ATOM   3822  N   LYS B  83      -6.210 -23.385 -35.010  1.00 86.60           N  
ATOM   3823  CA  LYS B  83      -7.181 -22.750 -34.090  1.00 86.60           C  
ATOM   3824  C   LYS B  83      -6.465 -21.638 -33.300  1.00 86.60           C  
ATOM   3825  O   LYS B  83      -6.162 -21.815 -32.115  1.00 86.60           O  
ATOM   3826  CB  LYS B  83      -7.839 -23.780 -33.152  1.00 86.60           C  
ATOM   3827  CG  LYS B  83      -8.877 -24.667 -33.861  1.00 86.60           C  
ATOM   3828  CD  LYS B  83      -9.733 -25.478 -32.870  1.00 86.60           C  
ATOM   3829  CE  LYS B  83     -10.755 -24.556 -32.196  1.00 86.60           C  
ATOM   3830  NZ  LYS B  83     -11.578 -25.247 -31.183  1.00 86.60           N1+
ATOM   3831  N   PRO B  84      -6.066 -20.543 -33.977  1.00 87.62           N  
ATOM   3832  CA  PRO B  84      -5.125 -19.579 -33.421  1.00 87.62           C  
ATOM   3833  C   PRO B  84      -5.662 -18.825 -32.207  1.00 87.62           C  
ATOM   3834  O   PRO B  84      -4.876 -18.477 -31.335  1.00 87.62           O  
ATOM   3835  CB  PRO B  84      -4.800 -18.615 -34.568  1.00 87.62           C  
ATOM   3836  CG  PRO B  84      -6.029 -18.699 -35.471  1.00 87.62           C  
ATOM   3837  CD  PRO B  84      -6.447 -20.160 -35.328  1.00 87.62           C  
ATOM   3838  N   VAL B  85      -6.970 -18.579 -32.123  1.00 87.63           N  
ATOM   3839  CA  VAL B  85      -7.556 -17.726 -31.088  1.00 87.63           C  
ATOM   3840  C   VAL B  85      -7.865 -18.522 -29.827  1.00 87.63           C  
ATOM   3841  O   VAL B  85      -7.476 -18.071 -28.760  1.00 87.63           O  
ATOM   3842  CB  VAL B  85      -8.802 -16.972 -31.574  1.00 87.63           C  
ATOM   3843  CG1 VAL B  85      -9.092 -15.811 -30.615  1.00 87.63           C  
ATOM   3844  CG2 VAL B  85      -8.654 -16.389 -32.986  1.00 87.63           C  
ATOM   3845  N   THR B  86      -8.442 -19.730 -29.903  1.00 86.07           N  
ATOM   3846  CA  THR B  86      -8.555 -20.572 -28.688  1.00 86.07           C  
ATOM   3847  C   THR B  86      -7.200 -21.097 -28.217  1.00 86.07           C  
ATOM   3848  O   THR B  86      -7.057 -21.406 -27.038  1.00 86.07           O  
ATOM   3849  CB  THR B  86      -9.540 -21.746 -28.795  1.00 86.07           C  
ATOM   3850  CG2 THR B  86     -10.994 -21.283 -28.841  1.00 86.07           C  
ATOM   3851  OG1 THR B  86      -9.284 -22.566 -29.911  1.00 86.07           O  
ATOM   3852  N   THR B  87      -6.179 -21.153 -29.082  1.00 87.46           N  
ATOM   3853  CA  THR B  87      -4.806 -21.449 -28.637  1.00 87.46           C  
ATOM   3854  C   THR B  87      -4.154 -20.237 -27.976  1.00 87.46           C  
ATOM   3855  O   THR B  87      -3.612 -20.384 -26.885  1.00 87.46           O  
ATOM   3856  CB  THR B  87      -3.917 -21.984 -29.763  1.00 87.46           C  
ATOM   3857  CG2 THR B  87      -2.583 -22.511 -29.230  1.00 87.46           C  
ATOM   3858  OG1 THR B  87      -4.559 -23.069 -30.390  1.00 87.46           O  
ATOM   3859  N   ALA B  88      -4.234 -19.044 -28.576  1.00 88.42           N  
ATOM   3860  CA  ALA B  88      -3.696 -17.821 -27.978  1.00 88.42           C  
ATOM   3861  C   ALA B  88      -4.412 -17.478 -26.666  1.00 88.42           C  
ATOM   3862  O   ALA B  88      -3.749 -17.292 -25.654  1.00 88.42           O  
ATOM   3863  CB  ALA B  88      -3.793 -16.672 -28.987  1.00 88.42           C  
ATOM   3864  N   ALA B  89      -5.748 -17.495 -26.651  1.00 89.67           N  
ATOM   3865  CA  ALA B  89      -6.543 -17.302 -25.443  1.00 89.67           C  
ATOM   3866  C   ALA B  89      -6.235 -18.368 -24.385  1.00 89.67           C  
ATOM   3867  O   ALA B  89      -6.134 -18.040 -23.213  1.00 89.67           O  
ATOM   3868  CB  ALA B  89      -8.035 -17.295 -25.806  1.00 89.67           C  
ATOM   3869  N   GLY B  90      -6.002 -19.623 -24.786  1.00 88.52           N  
ATOM   3870  CA  GLY B  90      -5.532 -20.678 -23.889  1.00 88.52           C  
ATOM   3871  C   GLY B  90      -4.184 -20.372 -23.251  1.00 88.52           C  
ATOM   3872  O   GLY B  90      -4.058 -20.450 -22.034  1.00 88.52           O  
ATOM   3873  N   LEU B  91      -3.181 -20.015 -24.051  1.00 90.19           N  
ATOM   3874  CA  LEU B  91      -1.835 -19.718 -23.558  1.00 90.19           C  
ATOM   3875  C   LEU B  91      -1.817 -18.461 -22.682  1.00 90.19           C  
ATOM   3876  O   LEU B  91      -1.221 -18.490 -21.610  1.00 90.19           O  
ATOM   3877  CB  LEU B  91      -0.876 -19.595 -24.755  1.00 90.19           C  
ATOM   3878  CG  LEU B  91      -0.629 -20.928 -25.485  1.00 90.19           C  
ATOM   3879  CD1 LEU B  91       0.094 -20.673 -26.808  1.00 90.19           C  
ATOM   3880  CD2 LEU B  91       0.218 -21.898 -24.659  1.00 90.19           C  
ATOM   3881  N   LEU B  92      -2.521 -17.404 -23.092  1.00 91.70           N  
ATOM   3882  CA  LEU B  92      -2.677 -16.181 -22.307  1.00 91.70           C  
ATOM   3883  C   LEU B  92      -3.458 -16.439 -21.012  1.00 91.70           C  
ATOM   3884  O   LEU B  92      -3.038 -15.966 -19.971  1.00 91.70           O  
ATOM   3885  CB  LEU B  92      -3.346 -15.091 -23.163  1.00 91.70           C  
ATOM   3886  CG  LEU B  92      -2.493 -14.568 -24.334  1.00 91.70           C  
ATOM   3887  CD1 LEU B  92      -3.350 -13.671 -25.229  1.00 91.70           C  
ATOM   3888  CD2 LEU B  92      -1.284 -13.762 -23.859  1.00 91.70           C  
ATOM   3889  N   MET B  93      -4.519 -17.253 -21.029  1.00 90.45           N  
ATOM   3890  CA  MET B  93      -5.287 -17.586 -19.821  1.00 90.45           C  
ATOM   3891  C   MET B  93      -4.420 -18.336 -18.807  1.00 90.45           C  
ATOM   3892  O   MET B  93      -4.458 -18.010 -17.629  1.00 90.45           O  
ATOM   3893  CB  MET B  93      -6.519 -18.419 -20.202  1.00 90.45           C  
ATOM   3894  CG  MET B  93      -7.455 -18.751 -19.035  1.00 90.45           C  
ATOM   3895  SD  MET B  93      -8.509 -20.189 -19.376  1.00 90.45           S  
ATOM   3896  CE  MET B  93      -7.330 -21.506 -18.989  1.00 90.45           C  
ATOM   3897  N   HIS B  94      -3.608 -19.308 -19.242  1.00 89.66           N  
ATOM   3898  CA  HIS B  94      -2.683 -19.989 -18.330  1.00 89.66           C  
ATOM   3899  C   HIS B  94      -1.562 -19.057 -17.855  1.00 89.66           C  
ATOM   3900  O   HIS B  94      -1.199 -19.129 -16.689  1.00 89.66           O  
ATOM   3901  CB  HIS B  94      -2.103 -21.264 -18.958  1.00 89.66           C  
ATOM   3902  CG  HIS B  94      -3.114 -22.369 -19.142  1.00 89.66           C  
ATOM   3903  CD2 HIS B  94      -3.326 -23.458 -18.338  1.00 89.66           C  
ATOM   3904  ND1 HIS B  94      -4.005 -22.463 -20.178  1.00 89.66           N  
ATOM   3905  CE1 HIS B  94      -4.739 -23.569 -20.014  1.00 89.66           C  
ATOM   3906  NE2 HIS B  94      -4.360 -24.217 -18.908  1.00 89.66           N  
ATOM   3907  N   LEU B  95      -1.041 -18.169 -18.712  1.00 89.89           N  
ATOM   3908  CA  LEU B  95      -0.037 -17.178 -18.315  1.00 89.89           C  
ATOM   3909  C   LEU B  95      -0.598 -16.213 -17.263  1.00 89.89           C  
ATOM   3910  O   LEU B  95      -0.009 -16.075 -16.201  1.00 89.89           O  
ATOM   3911  CB  LEU B  95       0.477 -16.443 -19.567  1.00 89.89           C  
ATOM   3912  CG  LEU B  95       1.547 -15.371 -19.282  1.00 89.89           C  
ATOM   3913  CD1 LEU B  95       2.817 -15.965 -18.668  1.00 89.89           C  
ATOM   3914  CD2 LEU B  95       1.927 -14.681 -20.594  1.00 89.89           C  
ATOM   3915  N   SER B  96      -1.756 -15.606 -17.517  1.00 90.09           N  
ATOM   3916  CA  SER B  96      -2.435 -14.692 -16.598  1.00 90.09           C  
ATOM   3917  C   SER B  96      -2.873 -15.379 -15.297  1.00 90.09           C  
ATOM   3918  O   SER B  96      -2.727 -14.781 -14.238  1.00 90.09           O  
ATOM   3919  CB  SER B  96      -3.636 -14.069 -17.313  1.00 90.09           C  
ATOM   3920  OG  SER B  96      -3.219 -13.251 -18.391  1.00 90.09           O  
ATOM   3921  N   LEU B  97      -3.328 -16.642 -15.342  1.00 89.17           N  
ATOM   3922  CA  LEU B  97      -3.617 -17.436 -14.137  1.00 89.17           C  
ATOM   3923  C   LEU B  97      -2.346 -17.699 -13.329  1.00 89.17           C  
ATOM   3924  O   LEU B  97      -2.362 -17.539 -12.118  1.00 89.17           O  
ATOM   3925  CB  LEU B  97      -4.262 -18.790 -14.501  1.00 89.17           C  
ATOM   3926  CG  LEU B  97      -5.765 -18.747 -14.821  1.00 89.17           C  
ATOM   3927  CD1 LEU B  97      -6.205 -20.082 -15.428  1.00 89.17           C  
ATOM   3928  CD2 LEU B  97      -6.617 -18.500 -13.579  1.00 89.17           C  
ATOM   3929  N   ILE B  98      -1.246 -18.087 -13.982  1.00 87.24           N  
ATOM   3930  CA  ILE B  98       0.040 -18.311 -13.310  1.00 87.24           C  
ATOM   3931  C   ILE B  98       0.540 -17.006 -12.687  1.00 87.24           C  
ATOM   3932  O   ILE B  98       0.927 -17.005 -11.527  1.00 87.24           O  
ATOM   3933  CB  ILE B  98       1.057 -18.947 -14.289  1.00 87.24           C  
ATOM   3934  CG1 ILE B  98       0.689 -20.435 -14.507  1.00 87.24           C  
ATOM   3935  CG2 ILE B  98       2.518 -18.834 -13.807  1.00 87.24           C  
ATOM   3936  CD1 ILE B  98       1.389 -21.082 -15.710  1.00 87.24           C  
ATOM   3937  N   VAL B  99       0.497 -15.893 -13.419  1.00 87.89           N  
ATOM   3938  CA  VAL B  99       0.960 -14.594 -12.919  1.00 87.89           C  
ATOM   3939  C   VAL B  99       0.096 -14.107 -11.748  1.00 87.89           C  
ATOM   3940  O   VAL B  99       0.657 -13.698 -10.742  1.00 87.89           O  
ATOM   3941  CB  VAL B  99       1.059 -13.574 -14.069  1.00 87.89           C  
ATOM   3942  CG1 VAL B  99       1.382 -12.173 -13.558  1.00 87.89           C  
ATOM   3943  CG2 VAL B  99       2.173 -13.944 -15.063  1.00 87.89           C  
ATOM   3944  N   ILE B 100      -1.235 -14.224 -11.792  1.00 85.68           N  
ATOM   3945  CA  ILE B 100      -2.067 -13.852 -10.634  1.00 85.68           C  
ATOM   3946  C   ILE B 100      -1.869 -14.813  -9.459  1.00 85.68           C  
ATOM   3947  O   ILE B 100      -1.564 -14.359  -8.363  1.00 85.68           O  
ATOM   3948  CB  ILE B 100      -3.544 -13.653 -11.039  1.00 85.68           C  
ATOM   3949  CG1 ILE B 100      -3.646 -12.235 -11.640  1.00 85.68           C  
ATOM   3950  CG2 ILE B 100      -4.523 -13.807  -9.856  1.00 85.68           C  
ATOM   3951  CD1 ILE B 100      -4.963 -11.954 -12.357  1.00 85.68           C  
ATOM   3952  N   ILE B 101      -1.997 -16.127  -9.655  1.00 85.32           N  
ATOM   3953  CA  ILE B 101      -1.957 -17.095  -8.544  1.00 85.32           C  
ATOM   3954  C   ILE B 101      -0.569 -17.142  -7.891  1.00 85.32           C  
ATOM   3955  O   ILE B 101      -0.478 -17.370  -6.689  1.00 85.32           O  
ATOM   3956  CB  ILE B 101      -2.427 -18.492  -9.023  1.00 85.32           C  
ATOM   3957  CG1 ILE B 101      -3.914 -18.438  -9.457  1.00 85.32           C  
ATOM   3958  CG2 ILE B 101      -2.252 -19.569  -7.932  1.00 85.32           C  
ATOM   3959  CD1 ILE B 101      -4.389 -19.676 -10.230  1.00 85.32           C  
ATOM   3960  N   PHE B 102       0.510 -16.932  -8.653  1.00 84.86           N  
ATOM   3961  CA  PHE B 102       1.879 -17.154  -8.180  1.00 84.86           C  
ATOM   3962  C   PHE B 102       2.763 -15.900  -8.103  1.00 84.86           C  
ATOM   3963  O   PHE B 102       3.793 -15.977  -7.432  1.00 84.86           O  
ATOM   3964  CB  PHE B 102       2.522 -18.269  -9.028  1.00 84.86           C  
ATOM   3965  CG  PHE B 102       1.829 -19.618  -8.916  1.00 84.86           C  
ATOM   3966  CD1 PHE B 102       1.717 -20.266  -7.669  1.00 84.86           C  
ATOM   3967  CD2 PHE B 102       1.280 -20.224 -10.059  1.00 84.86           C  
ATOM   3968  CE1 PHE B 102       1.067 -21.508  -7.571  1.00 84.86           C  
ATOM   3969  CE2 PHE B 102       0.629 -21.468  -9.965  1.00 84.86           C  
ATOM   3970  CZ  PHE B 102       0.524 -22.111  -8.719  1.00 84.86           C  
ATOM   3971  N   LEU B 103       2.399 -14.779  -8.742  1.00 86.19           N  
ATOM   3972  CA  LEU B 103       3.196 -13.539  -8.766  1.00 86.19           C  
ATOM   3973  C   LEU B 103       2.440 -12.268  -8.316  1.00 86.19           C  
ATOM   3974  O   LEU B 103       3.071 -11.221  -8.199  1.00 86.19           O  
ATOM   3975  CB  LEU B 103       3.850 -13.329 -10.149  1.00 86.19           C  
ATOM   3976  CG  LEU B 103       4.770 -14.458 -10.645  1.00 86.19           C  
ATOM   3977  CD1 LEU B 103       5.266 -14.126 -12.053  1.00 86.19           C  
ATOM   3978  CD2 LEU B 103       6.003 -14.656  -9.761  1.00 86.19           C  
ATOM   3979  N   LEU B 104       1.133 -12.318  -8.026  1.00 84.96           N  
ATOM   3980  CA  LEU B 104       0.436 -11.197  -7.376  1.00 84.96           C  
ATOM   3981  C   LEU B 104       0.965 -11.019  -5.952  1.00 84.96           C  
ATOM   3982  O   LEU B 104       0.926 -11.981  -5.187  1.00 84.96           O  
ATOM   3983  CB  LEU B 104      -1.081 -11.452  -7.388  1.00 84.96           C  
ATOM   3984  CG  LEU B 104      -1.929 -10.296  -6.834  1.00 84.96           C  
ATOM   3985  CD1 LEU B 104      -1.773  -9.045  -7.694  1.00 84.96           C  
ATOM   3986  CD2 LEU B 104      -3.404 -10.692  -6.832  1.00 84.96           C  
ATOM   3987  N   ALA B 105       1.445  -9.826  -5.586  1.00 79.53           N  
ATOM   3988  CA  ALA B 105       2.164  -9.593  -4.326  1.00 79.53           C  
ATOM   3989  C   ALA B 105       1.448 -10.162  -3.079  1.00 79.53           C  
ATOM   3990  O   ALA B 105       2.080 -10.783  -2.228  1.00 79.53           O  
ATOM   3991  CB  ALA B 105       2.405  -8.084  -4.193  1.00 79.53           C  
ATOM   3992  N   GLN B 106       0.124 -10.040  -3.022  1.00 80.10           N  
ATOM   3993  CA  GLN B 106      -0.766 -10.538  -1.973  1.00 80.10           C  
ATOM   3994  C   GLN B 106      -0.729 -12.074  -1.903  1.00 80.10           C  
ATOM   3995  O   GLN B 106      -0.358 -12.650  -0.877  1.00 80.10           O  
ATOM   3996  CB  GLN B 106      -2.195 -10.013  -2.241  1.00 80.10           C  
ATOM   3997  CG  GLN B 106      -2.386  -8.490  -2.071  1.00 80.10           C  
ATOM   3998  CD  GLN B 106      -1.687  -7.590  -3.096  1.00 80.10           C  
ATOM   3999  NE2 GLN B 106      -1.567  -6.320  -2.813  1.00 80.10           N  
ATOM   4000  OE1 GLN B 106      -1.205  -7.993  -4.147  1.00 80.10           O  
ATOM   4001  N   HIS B 107      -0.978 -12.756  -3.028  1.00 81.13           N  
ATOM   4002  CA  HIS B 107      -0.825 -14.211  -3.128  1.00 81.13           C  
ATOM   4003  C   HIS B 107       0.616 -14.667  -2.855  1.00 81.13           C  
ATOM   4004  O   HIS B 107       0.827 -15.730  -2.279  1.00 81.13           O  
ATOM   4005  CB  HIS B 107      -1.264 -14.705  -4.513  1.00 81.13           C  
ATOM   4006  CG  HIS B 107      -2.719 -14.497  -4.845  1.00 81.13           C  
ATOM   4007  CD2 HIS B 107      -3.788 -14.545  -3.988  1.00 81.13           C  
ATOM   4008  ND1 HIS B 107      -3.225 -14.293  -6.106  1.00 81.13           N  
ATOM   4009  CE1 HIS B 107      -4.562 -14.205  -6.016  1.00 81.13           C  
ATOM   4010  NE2 HIS B 107      -4.945 -14.366  -4.746  1.00 81.13           N  
ATOM   4011  N   MET B 108       1.633 -13.880  -3.218  1.00 84.16           N  
ATOM   4012  CA  MET B 108       3.029 -14.200  -2.907  1.00 84.16           C  
ATOM   4013  C   MET B 108       3.333 -14.106  -1.416  1.00 84.16           C  
ATOM   4014  O   MET B 108       4.089 -14.938  -0.921  1.00 84.16           O  
ATOM   4015  CB  MET B 108       3.994 -13.279  -3.646  1.00 84.16           C  
ATOM   4016  CG  MET B 108       3.911 -13.435  -5.154  1.00 84.16           C  
ATOM   4017  SD  MET B 108       5.097 -12.359  -5.962  1.00 84.16           S  
ATOM   4018  CE  MET B 108       6.444 -13.521  -6.196  1.00 84.16           C  
ATOM   4019  N   VAL B 109       2.760 -13.136  -0.697  1.00 81.17           N  
ATOM   4020  CA  VAL B 109       2.849 -13.046   0.769  1.00 81.17           C  
ATOM   4021  C   VAL B 109       2.164 -14.255   1.409  1.00 81.17           C  
ATOM   4022  O   VAL B 109       2.775 -14.897   2.262  1.00 81.17           O  
ATOM   4023  CB  VAL B 109       2.286 -11.700   1.278  1.00 81.17           C  
ATOM   4024  CG1 VAL B 109       2.098 -11.668   2.801  1.00 81.17           C  
ATOM   4025  CG2 VAL B 109       3.254 -10.560   0.930  1.00 81.17           C  
ATOM   4026  N   PHE B 110       0.976 -14.641   0.931  1.00 79.76           N  
ATOM   4027  CA  PHE B 110       0.269 -15.855   1.357  1.00 79.76           C  
ATOM   4028  C   PHE B 110       1.101 -17.134   1.123  1.00 79.76           C  
ATOM   4029  O   PHE B 110       1.381 -17.881   2.065  1.00 79.76           O  
ATOM   4030  CB  PHE B 110      -1.085 -15.900   0.632  1.00 79.76           C  
ATOM   4031  CG  PHE B 110      -1.908 -17.143   0.899  1.00 79.76           C  
ATOM   4032  CD1 PHE B 110      -1.762 -18.278   0.076  1.00 79.76           C  
ATOM   4033  CD2 PHE B 110      -2.841 -17.156   1.952  1.00 79.76           C  
ATOM   4034  CE1 PHE B 110      -2.537 -19.427   0.316  1.00 79.76           C  
ATOM   4035  CE2 PHE B 110      -3.628 -18.298   2.179  1.00 79.76           C  
ATOM   4036  CZ  PHE B 110      -3.471 -19.434   1.368  1.00 79.76           C  
ATOM   4037  N   TRP B 111       1.596 -17.369  -0.099  1.00 81.74           N  
ATOM   4038  CA  TRP B 111       2.457 -18.524  -0.392  1.00 81.74           C  
ATOM   4039  C   TRP B 111       3.765 -18.485   0.407  1.00 81.74           C  
ATOM   4040  O   TRP B 111       4.220 -19.526   0.870  1.00 81.74           O  
ATOM   4041  CB  TRP B 111       2.763 -18.624  -1.893  1.00 81.74           C  
ATOM   4042  CG  TRP B 111       1.619 -18.994  -2.789  1.00 81.74           C  
ATOM   4043  CD1 TRP B 111       1.187 -18.255  -3.833  1.00 81.74           C  
ATOM   4044  CD2 TRP B 111       0.750 -20.174  -2.758  1.00 81.74           C  
ATOM   4045  CE2 TRP B 111      -0.217 -20.050  -3.804  1.00 81.74           C  
ATOM   4046  CE3 TRP B 111       0.667 -21.331  -1.951  1.00 81.74           C  
ATOM   4047  NE1 TRP B 111       0.102 -18.863  -4.422  1.00 81.74           N  
ATOM   4048  CZ2 TRP B 111      -1.219 -21.004  -4.026  1.00 81.74           C  
ATOM   4049  CZ3 TRP B 111      -0.337 -22.298  -2.163  1.00 81.74           C  
ATOM   4050  CH2 TRP B 111      -1.282 -22.134  -3.192  1.00 81.74           C  
ATOM   4051  N   ALA B 112       4.358 -17.309   0.623  1.00 82.34           N  
ATOM   4052  CA  ALA B 112       5.577 -17.138   1.415  1.00 82.34           C  
ATOM   4053  C   ALA B 112       5.368 -17.234   2.936  1.00 82.34           C  
ATOM   4054  O   ALA B 112       6.356 -17.380   3.662  1.00 82.34           O  
ATOM   4055  CB  ALA B 112       6.220 -15.802   1.045  1.00 82.34           C  
ATOM   4056  N   TYR B 113       4.128 -17.157   3.425  1.00 80.57           N  
ATOM   4057  CA  TYR B 113       3.790 -17.444   4.817  1.00 80.57           C  
ATOM   4058  C   TYR B 113       3.866 -18.954   5.071  1.00 80.57           C  
ATOM   4059  O   TYR B 113       4.657 -19.397   5.903  1.00 80.57           O  
ATOM   4060  CB  TYR B 113       2.413 -16.854   5.154  1.00 80.57           C  
ATOM   4061  CG  TYR B 113       1.978 -17.118   6.580  1.00 80.57           C  
ATOM   4062  CD1 TYR B 113       1.082 -18.167   6.863  1.00 80.57           C  
ATOM   4063  CD2 TYR B 113       2.475 -16.317   7.625  1.00 80.57           C  
ATOM   4064  CE1 TYR B 113       0.674 -18.412   8.188  1.00 80.57           C  
ATOM   4065  CE2 TYR B 113       2.068 -16.558   8.950  1.00 80.57           C  
ATOM   4066  CZ  TYR B 113       1.153 -17.596   9.230  1.00 80.57           C  
ATOM   4067  OH  TYR B 113       0.731 -17.795  10.506  1.00 80.57           O  
ATOM   4068  N   TYR B 114       3.129 -19.753   4.292  1.00 79.43           N  
ATOM   4069  CA  TYR B 114       3.109 -21.216   4.434  1.00 79.43           C  
ATOM   4070  C   TYR B 114       4.350 -21.915   3.849  1.00 79.43           C  
ATOM   4071  O   TYR B 114       4.722 -22.996   4.304  1.00 79.43           O  
ATOM   4072  CB  TYR B 114       1.821 -21.763   3.805  1.00 79.43           C  
ATOM   4073  CG  TYR B 114       0.557 -21.296   4.503  1.00 79.43           C  
ATOM   4074  CD1 TYR B 114       0.217 -21.823   5.766  1.00 79.43           C  
ATOM   4075  CD2 TYR B 114      -0.265 -20.320   3.905  1.00 79.43           C  
ATOM   4076  CE1 TYR B 114      -0.946 -21.381   6.431  1.00 79.43           C  
ATOM   4077  CE2 TYR B 114      -1.417 -19.870   4.576  1.00 79.43           C  
ATOM   4078  CZ  TYR B 114      -1.766 -20.398   5.834  1.00 79.43           C  
ATOM   4079  OH  TYR B 114      -2.878 -19.940   6.461  1.00 79.43           O  
ATOM   4080  N   ILE B 115       5.012 -21.313   2.855  1.00 80.78           N  
ATOM   4081  CA  ILE B 115       6.185 -21.861   2.155  1.00 80.78           C  
ATOM   4082  C   ILE B 115       7.302 -20.793   2.119  1.00 80.78           C  
ATOM   4083  O   ILE B 115       7.551 -20.185   1.079  1.00 80.78           O  
ATOM   4084  CB  ILE B 115       5.794 -22.389   0.742  1.00 80.78           C  
ATOM   4085  CG1 ILE B 115       4.523 -23.277   0.764  1.00 80.78           C  
ATOM   4086  CG2 ILE B 115       6.978 -23.172   0.136  1.00 80.78           C  
ATOM   4087  CD1 ILE B 115       4.048 -23.758  -0.615  1.00 80.78           C  
ATOM   4088  N   PRO B 116       8.043 -20.551   3.221  1.00 84.63           N  
ATOM   4089  CA  PRO B 116       9.025 -19.459   3.305  1.00 84.63           C  
ATOM   4090  C   PRO B 116      10.083 -19.349   2.183  1.00 84.63           C  
ATOM   4091  O   PRO B 116      10.442 -18.218   1.846  1.00 84.63           O  
ATOM   4092  CB  PRO B 116       9.659 -19.588   4.691  1.00 84.63           C  
ATOM   4093  CG  PRO B 116       8.526 -20.191   5.520  1.00 84.63           C  
ATOM   4094  CD  PRO B 116       7.851 -21.145   4.537  1.00 84.63           C  
ATOM   4095  N   PRO B 117      10.570 -20.438   1.543  1.00 87.55           N  
ATOM   4096  CA  PRO B 117      11.457 -20.338   0.376  1.00 87.55           C  
ATOM   4097  C   PRO B 117      10.855 -19.606  -0.835  1.00 87.55           C  
ATOM   4098  O   PRO B 117      11.601 -19.135  -1.692  1.00 87.55           O  
ATOM   4099  CB  PRO B 117      11.819 -21.782   0.011  1.00 87.55           C  
ATOM   4100  CG  PRO B 117      11.688 -22.522   1.340  1.00 87.55           C  
ATOM   4101  CD  PRO B 117      10.489 -21.826   1.977  1.00 87.55           C  
ATOM   4102  N   TYR B 118       9.526 -19.469  -0.905  1.00 84.05           N  
ATOM   4103  CA  TYR B 118       8.808 -18.794  -1.991  1.00 84.05           C  
ATOM   4104  C   TYR B 118       9.207 -17.316  -2.160  1.00 84.05           C  
ATOM   4105  O   TYR B 118       9.115 -16.767  -3.257  1.00 84.05           O  
ATOM   4106  CB  TYR B 118       7.306 -18.935  -1.716  1.00 84.05           C  
ATOM   4107  CG  TYR B 118       6.451 -18.789  -2.944  1.00 84.05           C  
ATOM   4108  CD1 TYR B 118       5.964 -17.526  -3.328  1.00 84.05           C  
ATOM   4109  CD2 TYR B 118       6.161 -19.937  -3.705  1.00 84.05           C  
ATOM   4110  CE1 TYR B 118       5.205 -17.406  -4.504  1.00 84.05           C  
ATOM   4111  CE2 TYR B 118       5.390 -19.822  -4.871  1.00 84.05           C  
ATOM   4112  CZ  TYR B 118       4.927 -18.555  -5.270  1.00 84.05           C  
ATOM   4113  OH  TYR B 118       4.263 -18.441  -6.434  1.00 84.05           O  
ATOM   4114  N   LYS B 119       9.760 -16.695  -1.105  1.00 84.11           N  
ATOM   4115  CA  LYS B 119      10.306 -15.324  -1.119  1.00 84.11           C  
ATOM   4116  C   LYS B 119      11.371 -15.088  -2.197  1.00 84.11           C  
ATOM   4117  O   LYS B 119      11.583 -13.945  -2.584  1.00 84.11           O  
ATOM   4118  CB  LYS B 119      10.867 -14.964   0.268  1.00 84.11           C  
ATOM   4119  CG  LYS B 119       9.757 -14.954   1.325  1.00 84.11           C  
ATOM   4120  CD  LYS B 119      10.239 -14.512   2.710  1.00 84.11           C  
ATOM   4121  CE  LYS B 119       9.054 -14.644   3.678  1.00 84.11           C  
ATOM   4122  NZ  LYS B 119       9.355 -14.099   5.025  1.00 84.11           N1+
ATOM   4123  N   ILE B 120      12.002 -16.140  -2.732  1.00 83.85           N  
ATOM   4124  CA  ILE B 120      12.926 -16.031  -3.874  1.00 83.85           C  
ATOM   4125  C   ILE B 120      12.263 -15.457  -5.140  1.00 83.85           C  
ATOM   4126  O   ILE B 120      12.957 -14.907  -5.991  1.00 83.85           O  
ATOM   4127  CB  ILE B 120      13.585 -17.403  -4.143  1.00 83.85           C  
ATOM   4128  CG1 ILE B 120      14.863 -17.232  -4.994  1.00 83.85           C  
ATOM   4129  CG2 ILE B 120      12.604 -18.402  -4.790  1.00 83.85           C  
ATOM   4130  CD1 ILE B 120      15.726 -18.497  -5.071  1.00 83.85           C  
ATOM   4131  N   LEU B 121      10.935 -15.558  -5.264  1.00 84.38           N  
ATOM   4132  CA  LEU B 121      10.186 -15.000  -6.389  1.00 84.38           C  
ATOM   4133  C   LEU B 121       9.824 -13.519  -6.211  1.00 84.38           C  
ATOM   4134  O   LEU B 121       9.442 -12.905  -7.198  1.00 84.38           O  
ATOM   4135  CB  LEU B 121       8.933 -15.856  -6.659  1.00 84.38           C  
ATOM   4136  CG  LEU B 121       9.219 -17.295  -7.123  1.00 84.38           C  
ATOM   4137  CD1 LEU B 121       7.902 -18.052  -7.276  1.00 84.38           C  
ATOM   4138  CD2 LEU B 121       9.952 -17.345  -8.467  1.00 84.38           C  
ATOM   4139  N   PHE B 122       9.962 -12.926  -5.015  1.00 80.07           N  
ATOM   4140  CA  PHE B 122       9.552 -11.536  -4.737  1.00 80.07           C  
ATOM   4141  C   PHE B 122      10.075 -10.477  -5.739  1.00 80.07           C  
ATOM   4142  O   PHE B 122       9.325  -9.546  -6.013  1.00 80.07           O  
ATOM   4143  CB  PHE B 122       9.937 -11.141  -3.297  1.00 80.07           C  
ATOM   4144  CG  PHE B 122       9.041 -11.604  -2.150  1.00 80.07           C  
ATOM   4145  CD1 PHE B 122       9.157 -10.949  -0.908  1.00 80.07           C  
ATOM   4146  CD2 PHE B 122       8.068 -12.616  -2.300  1.00 80.07           C  
ATOM   4147  CE1 PHE B 122       8.302 -11.276   0.161  1.00 80.07           C  
ATOM   4148  CE2 PHE B 122       7.217 -12.949  -1.229  1.00 80.07           C  
ATOM   4149  CZ  PHE B 122       7.323 -12.271  -0.004  1.00 80.07           C  
ATOM   4150  N   PRO B 123      11.273 -10.592  -6.358  1.00 81.64           N  
ATOM   4151  CA  PRO B 123      11.702  -9.668  -7.419  1.00 81.64           C  
ATOM   4152  C   PRO B 123      10.855  -9.694  -8.708  1.00 81.64           C  
ATOM   4153  O   PRO B 123      11.074  -8.869  -9.587  1.00 81.64           O  
ATOM   4154  CB  PRO B 123      13.162 -10.026  -7.717  1.00 81.64           C  
ATOM   4155  CG  PRO B 123      13.638 -10.680  -6.424  1.00 81.64           C  
ATOM   4156  CD  PRO B 123      12.393 -11.438  -5.973  1.00 81.64           C  
ATOM   4157  N   PHE B 124       9.921 -10.641  -8.837  1.00 81.75           N  
ATOM   4158  CA  PHE B 124       8.947 -10.755  -9.929  1.00 81.75           C  
ATOM   4159  C   PHE B 124       7.508 -10.469  -9.467  1.00 81.75           C  
ATOM   4160  O   PHE B 124       6.564 -10.822 -10.176  1.00 81.75           O  
ATOM   4161  CB  PHE B 124       9.041 -12.154 -10.561  1.00 81.75           C  
ATOM   4162  CG  PHE B 124      10.431 -12.587 -10.976  1.00 81.75           C  
ATOM   4163  CD1 PHE B 124      11.051 -11.992 -12.089  1.00 81.75           C  
ATOM   4164  CD2 PHE B 124      11.106 -13.579 -10.241  1.00 81.75           C  
ATOM   4165  CE1 PHE B 124      12.344 -12.393 -12.468  1.00 81.75           C  
ATOM   4166  CE2 PHE B 124      12.400 -13.977 -10.617  1.00 81.75           C  
ATOM   4167  CZ  PHE B 124      13.019 -13.385 -11.733  1.00 81.75           C  
ATOM   4168  N   ALA B 125       7.329  -9.895  -8.272  1.00 81.24           N  
ATOM   4169  CA  ALA B 125       6.016  -9.525  -7.765  1.00 81.24           C  
ATOM   4170  C   ALA B 125       5.377  -8.449  -8.649  1.00 81.24           C  
ATOM   4171  O   ALA B 125       6.001  -7.432  -8.951  1.00 81.24           O  
ATOM   4172  CB  ALA B 125       6.136  -9.056  -6.309  1.00 81.24           C  
ATOM   4173  N   ILE B 126       4.122  -8.666  -9.033  1.00 81.52           N  
ATOM   4174  CA  ILE B 126       3.292  -7.630  -9.645  1.00 81.52           C  
ATOM   4175  C   ILE B 126       2.440  -6.944  -8.569  1.00 81.52           C  
ATOM   4176  O   ILE B 126       1.990  -7.615  -7.630  1.00 81.52           O  
ATOM   4177  CB  ILE B 126       2.445  -8.165 -10.814  1.00 81.52           C  
ATOM   4178  CG1 ILE B 126       1.451  -9.256 -10.378  1.00 81.52           C  
ATOM   4179  CG2 ILE B 126       3.371  -8.649 -11.947  1.00 81.52           C  
ATOM   4180  CD1 ILE B 126       0.349  -9.499 -11.395  1.00 81.52           C  
ATOM   4181  N   PRO B 127       2.194  -5.629  -8.693  1.00 77.88           N  
ATOM   4182  CA  PRO B 127       1.316  -4.920  -7.780  1.00 77.88           C  
ATOM   4183  C   PRO B 127      -0.152  -5.281  -8.016  1.00 77.88           C  
ATOM   4184  O   PRO B 127      -0.516  -5.909  -9.017  1.00 77.88           O  
ATOM   4185  CB  PRO B 127       1.578  -3.444  -8.042  1.00 77.88           C  
ATOM   4186  CG  PRO B 127       1.942  -3.406  -9.523  1.00 77.88           C  
ATOM   4187  CD  PRO B 127       2.702  -4.719  -9.712  1.00 77.88           C  
ATOM   4188  N   GLU B 128      -1.007  -4.863  -7.089  1.00 75.02           N  
ATOM   4189  CA  GLU B 128      -2.423  -5.217  -7.094  1.00 75.02           C  
ATOM   4190  C   GLU B 128      -3.215  -4.432  -8.137  1.00 75.02           C  
ATOM   4191  O   GLU B 128      -4.006  -5.006  -8.888  1.00 75.02           O  
ATOM   4192  CB  GLU B 128      -2.999  -5.016  -5.686  1.00 75.02           C  
ATOM   4193  CG  GLU B 128      -3.938  -6.175  -5.346  1.00 75.02           C  
ATOM   4194  CD  GLU B 128      -4.541  -6.090  -3.937  1.00 75.02           C  
ATOM   4195  OE1 GLU B 128      -5.423  -6.932  -3.665  1.00 75.02           O  
ATOM   4196  OE2 GLU B 128      -4.075  -5.255  -3.124  1.00 75.02           O1-
ATOM   4197  N   SER B 129      -2.952  -3.131  -8.238  1.00 71.65           N  
ATOM   4198  CA  SER B 129      -3.677  -2.215  -9.108  1.00 71.65           C  
ATOM   4199  C   SER B 129      -2.784  -1.642 -10.205  1.00 71.65           C  
ATOM   4200  O   SER B 129      -1.554  -1.626 -10.110  1.00 71.65           O  
ATOM   4201  CB  SER B 129      -4.293  -1.104  -8.257  1.00 71.65           C  
ATOM   4202  OG  SER B 129      -3.298  -0.182  -7.863  1.00 71.65           O  
ATOM   4203  N   SER B 130      -3.402  -1.098 -11.254  1.00 73.76           N  
ATOM   4204  CA  SER B 130      -2.660  -0.251 -12.187  1.00 73.76           C  
ATOM   4205  C   SER B 130      -2.267   1.083 -11.564  1.00 73.76           C  
ATOM   4206  O   SER B 130      -1.414   1.750 -12.132  1.00 73.76           O  
ATOM   4207  CB  SER B 130      -3.457  -0.019 -13.467  1.00 73.76           C  
ATOM   4208  OG  SER B 130      -4.631   0.722 -13.198  1.00 73.76           O  
ATOM   4209  N   ALA B 131      -2.863   1.488 -10.434  1.00 67.24           N  
ATOM   4210  CA  ALA B 131      -2.494   2.720  -9.748  1.00 67.24           C  
ATOM   4211  C   ALA B 131      -1.087   2.615  -9.155  1.00 67.24           C  
ATOM   4212  O   ALA B 131      -0.330   3.558  -9.303  1.00 67.24           O  
ATOM   4213  CB  ALA B 131      -3.544   3.078  -8.691  1.00 67.24           C  
ATOM   4214  N   ASP B 132      -0.688   1.470  -8.599  1.00 65.81           N  
ATOM   4215  CA  ASP B 132       0.670   1.273  -8.071  1.00 65.81           C  
ATOM   4216  C   ASP B 132       1.724   1.370  -9.188  1.00 65.81           C  
ATOM   4217  O   ASP B 132       2.707   2.094  -9.066  1.00 65.81           O  
ATOM   4218  CB  ASP B 132       0.769  -0.106  -7.415  1.00 65.81           C  
ATOM   4219  CG  ASP B 132      -0.366  -0.402  -6.432  1.00 65.81           C  
ATOM   4220  OD1 ASP B 132      -1.171  -1.320  -6.737  1.00 65.81           O  
ATOM   4221  OD2 ASP B 132      -0.469   0.323  -5.424  1.00 65.81           O1-
ATOM   4222  N   GLY B 133       1.489   0.686 -10.317  1.00 65.89           N  
ATOM   4223  CA  GLY B 133       2.382   0.711 -11.481  1.00 65.89           C  
ATOM   4224  C   GLY B 133       2.361   2.043 -12.239  1.00 65.89           C  
ATOM   4225  O   GLY B 133       3.390   2.487 -12.745  1.00 65.89           O  
ATOM   4226  N   ALA B 134       1.203   2.707 -12.305  1.00 67.31           N  
ATOM   4227  CA  ALA B 134       1.081   4.046 -12.870  1.00 67.31           C  
ATOM   4228  C   ALA B 134       1.768   5.071 -11.971  1.00 67.31           C  
ATOM   4229  O   ALA B 134       2.595   5.806 -12.482  1.00 67.31           O  
ATOM   4230  CB  ALA B 134      -0.387   4.407 -13.119  1.00 67.31           C  
ATOM   4231  N   LEU B 135       1.528   5.071 -10.656  1.00 64.36           N  
ATOM   4232  CA  LEU B 135       2.257   5.901  -9.697  1.00 64.36           C  
ATOM   4233  C   LEU B 135       3.756   5.636  -9.812  1.00 64.36           C  
ATOM   4234  O   LEU B 135       4.495   6.579 -10.019  1.00 64.36           O  
ATOM   4235  CB  LEU B 135       1.751   5.658  -8.261  1.00 64.36           C  
ATOM   4236  CG  LEU B 135       0.375   6.288  -7.971  1.00 64.36           C  
ATOM   4237  CD1 LEU B 135      -0.205   5.713  -6.681  1.00 64.36           C  
ATOM   4238  CD2 LEU B 135       0.455   7.810  -7.809  1.00 64.36           C  
ATOM   4239  N   ALA B 136       4.210   4.385  -9.834  1.00 62.32           N  
ATOM   4240  CA  ALA B 136       5.615   4.045 -10.064  1.00 62.32           C  
ATOM   4241  C   ALA B 136       6.232   4.680 -11.335  1.00 62.32           C  
ATOM   4242  O   ALA B 136       7.439   4.881 -11.370  1.00 62.32           O  
ATOM   4243  CB  ALA B 136       5.695   2.512 -10.097  1.00 62.32           C  
ATOM   4244  N   PHE B 137       5.448   4.996 -12.374  1.00 62.77           N  
ATOM   4245  CA  PHE B 137       5.937   5.559 -13.644  1.00 62.77           C  
ATOM   4246  C   PHE B 137       5.625   7.056 -13.855  1.00 62.77           C  
ATOM   4247  O   PHE B 137       6.402   7.768 -14.488  1.00 62.77           O  
ATOM   4248  CB  PHE B 137       5.342   4.707 -14.771  1.00 62.77           C  
ATOM   4249  CG  PHE B 137       5.830   5.071 -16.161  1.00 62.77           C  
ATOM   4250  CD1 PHE B 137       5.070   5.923 -16.982  1.00 62.77           C  
ATOM   4251  CD2 PHE B 137       7.044   4.542 -16.636  1.00 62.77           C  
ATOM   4252  CE1 PHE B 137       5.522   6.249 -18.274  1.00 62.77           C  
ATOM   4253  CE2 PHE B 137       7.495   4.862 -17.930  1.00 62.77           C  
ATOM   4254  CZ  PHE B 137       6.735   5.716 -18.748  1.00 62.77           C  
ATOM   4255  N   THR B 138       4.475   7.534 -13.371  1.00 62.76           N  
ATOM   4256  CA  THR B 138       3.963   8.912 -13.509  1.00 62.76           C  
ATOM   4257  C   THR B 138       4.155   9.741 -12.250  1.00 62.76           C  
ATOM   4258  O   THR B 138       3.957  10.952 -12.276  1.00 62.76           O  
ATOM   4259  CB  THR B 138       2.474   8.977 -13.887  1.00 62.76           C  
ATOM   4260  CG2 THR B 138       2.119   8.112 -15.094  1.00 62.76           C  
ATOM   4261  OG1 THR B 138       1.632   8.590 -12.823  1.00 62.76           O  
ATOM   4262  N   LEU B 139       4.548   9.115 -11.144  1.00 58.24           N  
ATOM   4263  CA  LEU B 139       5.611   9.674 -10.343  1.00 58.24           C  
ATOM   4264  C   LEU B 139       6.891   9.387 -11.142  1.00 58.24           C  
ATOM   4265  O   LEU B 139       7.433   8.291 -11.060  1.00 58.24           O  
ATOM   4266  CB  LEU B 139       5.630   9.053  -8.924  1.00 58.24           C  
ATOM   4267  CG  LEU B 139       4.297   8.974  -8.154  1.00 58.24           C  
ATOM   4268  CD1 LEU B 139       4.444   8.072  -6.928  1.00 58.24           C  
ATOM   4269  CD2 LEU B 139       3.887  10.351  -7.649  1.00 58.24           C  
ATOM   4270  N   ALA B 140       7.460  10.372 -11.847  1.00 54.13           N  
ATOM   4271  CA  ALA B 140       8.878  10.328 -12.250  1.00 54.13           C  
ATOM   4272  C   ALA B 140       9.806  10.524 -11.022  1.00 54.13           C  
ATOM   4273  O   ALA B 140      10.869  11.139 -11.066  1.00 54.13           O  
ATOM   4274  CB  ALA B 140       9.131  11.249 -13.453  1.00 54.13           C  
ATOM   4275  N   THR B 141       9.341   9.997  -9.891  1.00 52.10           N  
ATOM   4276  CA  THR B 141      10.067   9.634  -8.700  1.00 52.10           C  
ATOM   4277  C   THR B 141      10.353   8.153  -8.864  1.00 52.10           C  
ATOM   4278  O   THR B 141       9.446   7.327  -8.839  1.00 52.10           O  
ATOM   4279  CB  THR B 141       9.254   9.929  -7.407  1.00 52.10           C  
ATOM   4280  CG2 THR B 141       8.461  11.242  -7.500  1.00 52.10           C  
ATOM   4281  OG1 THR B 141       8.301   8.943  -7.080  1.00 52.10           O  
ATOM   4282  N   SER B 142      11.614   7.803  -9.047  1.00 51.30           N  
ATOM   4283  CA  SER B 142      12.077   6.412  -9.036  1.00 51.30           C  
ATOM   4284  C   SER B 142      11.853   5.789  -7.618  1.00 51.30           C  
ATOM   4285  O   SER B 142      11.193   6.429  -6.814  1.00 51.30           O  
ATOM   4286  CB  SER B 142      13.525   6.506  -9.515  1.00 51.30           C  
ATOM   4287  OG  SER B 142      13.627   7.293 -10.678  1.00 51.30           O  
ATOM   4288  N   PRO B 143      12.407   4.635  -7.188  1.00 54.43           N  
ATOM   4289  CA  PRO B 143      12.062   4.028  -5.875  1.00 54.43           C  
ATOM   4290  C   PRO B 143      13.198   3.900  -4.788  1.00 54.43           C  
ATOM   4291  O   PRO B 143      14.146   3.136  -4.953  1.00 54.43           O  
ATOM   4292  CB  PRO B 143      11.479   2.706  -6.335  1.00 54.43           C  
ATOM   4293  CG  PRO B 143      12.429   2.295  -7.448  1.00 54.43           C  
ATOM   4294  CD  PRO B 143      12.880   3.604  -8.083  1.00 54.43           C  
ATOM   4295  N   TYR B 144      13.061   4.611  -3.640  1.00 49.74           N  
ATOM   4296  CA  TYR B 144      14.095   5.157  -2.685  1.00 49.74           C  
ATOM   4297  C   TYR B 144      15.190   4.277  -2.129  1.00 49.74           C  
ATOM   4298  O   TYR B 144      16.319   4.715  -1.911  1.00 49.74           O  
ATOM   4299  CB  TYR B 144      13.439   5.901  -1.505  1.00 49.74           C  
ATOM   4300  CG  TYR B 144      14.282   7.039  -0.939  1.00 49.74           C  
ATOM   4301  CD1 TYR B 144      15.248   6.709   0.504  1.00 49.74           C  
ATOM   4302  CD2 TYR B 144      14.364   8.656  -1.715  1.00 49.74           C  
ATOM   4303  CE1 TYR B 144      16.283   7.979   1.190  1.00 49.74           C  
ATOM   4304  CE2 TYR B 144      15.395   9.915  -1.025  1.00 49.74           C  
ATOM   4305  CZ  TYR B 144      16.387   9.571   0.395  1.00 49.74           C  
ATOM   4306  OH  TYR B 144      17.354  10.462   0.693  1.00 49.74           O  
ATOM   4307  N   THR B 145      14.839   3.072  -1.727  1.00 51.10           N  
ATOM   4308  CA  THR B 145      15.759   2.274  -0.942  1.00 51.10           C  
ATOM   4309  C   THR B 145      16.724   1.624  -1.910  1.00 51.10           C  
ATOM   4310  O   THR B 145      16.312   1.094  -2.938  1.00 51.10           O  
ATOM   4311  CB  THR B 145      15.062   1.329   0.050  1.00 51.10           C  
ATOM   4312  CG2 THR B 145      14.123   2.109   0.983  1.00 51.10           C  
ATOM   4313  OG1 THR B 145      14.280   0.282  -0.474  1.00 51.10           O  
ATOM   4314  N   SER B 146      18.001   1.575  -1.548  1.00 53.83           N  
ATOM   4315  CA  SER B 146      19.065   0.914  -2.314  1.00 53.83           C  
ATOM   4316  C   SER B 146      18.910  -0.615  -2.439  1.00 53.83           C  
ATOM   4317  O   SER B 146      19.842  -1.316  -2.829  1.00 53.83           O  
ATOM   4318  CB  SER B 146      20.413   1.309  -1.711  1.00 53.83           C  
ATOM   4319  OG  SER B 146      20.414   1.051  -0.315  1.00 53.83           O  
ATOM   4320  N   THR B 147      17.717  -1.151  -2.157  1.00 49.91           N  
ATOM   4321  CA  THR B 147      17.227  -2.409  -2.727  1.00 49.91           C  
ATOM   4322  C   THR B 147      17.487  -2.407  -4.228  1.00 49.91           C  
ATOM   4323  O   THR B 147      16.908  -1.611  -4.962  1.00 49.91           O  
ATOM   4324  CB  THR B 147      15.711  -2.571  -2.502  1.00 49.91           C  
ATOM   4325  CG2 THR B 147      15.397  -3.024  -1.079  1.00 49.91           C  
ATOM   4326  OG1 THR B 147      15.048  -1.342  -2.686  1.00 49.91           O  
ATOM   4327  N   SER B 148      18.340  -3.324  -4.681  1.00 53.26           N  
ATOM   4328  CA  SER B 148      18.862  -3.423  -6.052  1.00 53.26           C  
ATOM   4329  C   SER B 148      17.831  -3.814  -7.122  1.00 53.26           C  
ATOM   4330  O   SER B 148      18.207  -4.222  -8.218  1.00 53.26           O  
ATOM   4331  CB  SER B 148      20.032  -4.409  -6.042  1.00 53.26           C  
ATOM   4332  OG  SER B 148      19.594  -5.675  -5.574  1.00 53.26           O  
ATOM   4333  N   TYR B 149      16.548  -3.701  -6.790  1.00 49.72           N  
ATOM   4334  CA  TYR B 149      15.396  -3.889  -7.658  1.00 49.72           C  
ATOM   4335  C   TYR B 149      14.571  -2.596  -7.623  1.00 49.72           C  
ATOM   4336  O   TYR B 149      13.482  -2.583  -7.056  1.00 49.72           O  
ATOM   4337  CB  TYR B 149      14.604  -5.131  -7.206  1.00 49.72           C  
ATOM   4338  CG  TYR B 149      15.483  -6.315  -6.867  1.00 49.72           C  
ATOM   4339  CD1 TYR B 149      16.087  -7.056  -7.898  1.00 49.72           C  
ATOM   4340  CD2 TYR B 149      15.771  -6.607  -5.520  1.00 49.72           C  
ATOM   4341  CE1 TYR B 149      16.990  -8.089  -7.582  1.00 49.72           C  
ATOM   4342  CE2 TYR B 149      16.678  -7.633  -5.199  1.00 49.72           C  
ATOM   4343  CZ  TYR B 149      17.289  -8.373  -6.234  1.00 49.72           C  
ATOM   4344  OH  TYR B 149      18.185  -9.348  -5.931  1.00 49.72           O  
ATOM   4345  N   PRO B 150      15.096  -1.469  -8.141  1.00 50.48           N  
ATOM   4346  CA  PRO B 150      14.294  -0.277  -8.324  1.00 50.48           C  
ATOM   4347  C   PRO B 150      13.333  -0.515  -9.494  1.00 50.48           C  
ATOM   4348  O   PRO B 150      13.593  -0.069 -10.610  1.00 50.48           O  
ATOM   4349  CB  PRO B 150      15.302   0.858  -8.550  1.00 50.48           C  
ATOM   4350  CG  PRO B 150      16.453   0.153  -9.263  1.00 50.48           C  
ATOM   4351  CD  PRO B 150      16.451  -1.237  -8.627  1.00 50.48           C  
ATOM   4352  N   PHE B 151      12.254  -1.263  -9.234  1.00 51.06           N  
ATOM   4353  CA  PHE B 151      11.389  -1.885 -10.245  1.00 51.06           C  
ATOM   4354  C   PHE B 151      10.996  -0.908 -11.361  1.00 51.06           C  
ATOM   4355  O   PHE B 151      11.146  -1.229 -12.533  1.00 51.06           O  
ATOM   4356  CB  PHE B 151      10.144  -2.458  -9.545  1.00 51.06           C  
ATOM   4357  CG  PHE B 151      10.440  -3.425  -8.409  1.00 51.06           C  
ATOM   4358  CD1 PHE B 151      10.849  -4.741  -8.695  1.00 51.06           C  
ATOM   4359  CD2 PHE B 151      10.308  -3.015  -7.066  1.00 51.06           C  
ATOM   4360  CE1 PHE B 151      11.113  -5.642  -7.649  1.00 51.06           C  
ATOM   4361  CE2 PHE B 151      10.587  -3.914  -6.020  1.00 51.06           C  
ATOM   4362  CZ  PHE B 151      10.986  -5.231  -6.311  1.00 51.06           C  
ATOM   4363  N   VAL B 152      10.620   0.322 -10.985  1.00 53.38           N  
ATOM   4364  CA  VAL B 152      10.352   1.500 -11.840  1.00 53.38           C  
ATOM   4365  C   VAL B 152      11.288   1.655 -13.053  1.00 53.38           C  
ATOM   4366  O   VAL B 152      10.849   2.098 -14.113  1.00 53.38           O  
ATOM   4367  CB  VAL B 152      10.526   2.773 -10.984  1.00 53.38           C  
ATOM   4368  CG1 VAL B 152      10.298   4.054 -11.794  1.00 53.38           C  
ATOM   4369  CG2 VAL B 152       9.633   2.811  -9.737  1.00 53.38           C  
ATOM   4370  N   HIS B 153      12.581   1.356 -12.898  1.00 56.20           N  
ATOM   4371  CA  HIS B 153      13.625   1.625 -13.894  1.00 56.20           C  
ATOM   4372  C   HIS B 153      14.116   0.409 -14.671  1.00 56.20           C  
ATOM   4373  O   HIS B 153      14.752   0.579 -15.715  1.00 56.20           O  
ATOM   4374  CB  HIS B 153      14.817   2.291 -13.199  1.00 56.20           C  
ATOM   4375  CG  HIS B 153      14.658   3.769 -13.000  1.00 56.20           C  
ATOM   4376  CD2 HIS B 153      15.487   4.558 -12.255  1.00 56.20           C  
ATOM   4377  ND1 HIS B 153      13.765   4.599 -13.643  1.00 56.20           N  
ATOM   4378  CE1 HIS B 153      12.993   4.311 -14.227  1.00 56.20           C  
ATOM   4379  NE2 HIS B 153      13.513   6.736 -13.627  1.00 56.20           N  
ATOM   4380  N   ASP B 154      13.853  -0.805 -14.195  1.00 61.91           N  
ATOM   4381  CA  ASP B 154      14.004  -1.969 -15.058  1.00 61.91           C  
ATOM   4382  C   ASP B 154      12.759  -2.115 -15.956  1.00 61.91           C  
ATOM   4383  O   ASP B 154      11.805  -1.341 -15.876  1.00 61.91           O  
ATOM   4384  CB  ASP B 154      14.455  -3.201 -14.254  1.00 61.91           C  
ATOM   4385  CG  ASP B 154      13.383  -3.858 -13.394  1.00 61.91           C  
ATOM   4386  OD1 ASP B 154      13.732  -4.348 -12.299  1.00 61.91           O  
ATOM   4387  OD2 ASP B 154      12.268  -4.018 -13.923  1.00 61.91           O1-
ATOM   4388  N   ILE B 155      12.778  -3.069 -16.889  1.00 65.50           N  
ATOM   4389  CA  ILE B 155      11.666  -3.222 -17.838  1.00 65.50           C  
ATOM   4390  C   ILE B 155      10.352  -3.636 -17.151  1.00 65.50           C  
ATOM   4391  O   ILE B 155       9.285  -3.417 -17.722  1.00 65.50           O  
ATOM   4392  CB  ILE B 155      12.077  -4.161 -18.992  1.00 65.50           C  
ATOM   4393  CG1 ILE B 155      11.113  -4.018 -20.192  1.00 65.50           C  
ATOM   4394  CG2 ILE B 155      12.203  -5.623 -18.521  1.00 65.50           C  
ATOM   4395  CD1 ILE B 155      11.611  -4.699 -21.473  1.00 65.50           C  
ATOM   4396  N   TRP B 156      10.402  -4.211 -15.944  1.00 65.57           N  
ATOM   4397  CA  TRP B 156       9.219  -4.618 -15.195  1.00 65.57           C  
ATOM   4398  C   TRP B 156       8.433  -3.417 -14.678  1.00 65.57           C  
ATOM   4399  O   TRP B 156       7.214  -3.465 -14.758  1.00 65.57           O  
ATOM   4400  CB  TRP B 156       9.569  -5.598 -14.070  1.00 65.57           C  
ATOM   4401  CG  TRP B 156      10.290  -6.829 -14.528  1.00 65.57           C  
ATOM   4402  CD1 TRP B 156      11.609  -7.070 -14.371  1.00 65.57           C  
ATOM   4403  CD2 TRP B 156       9.746  -8.007 -15.194  1.00 65.57           C  
ATOM   4404  CE2 TRP B 156      10.813  -8.925 -15.430  1.00 65.57           C  
ATOM   4405  CE3 TRP B 156       8.452  -8.405 -15.593  1.00 65.57           C  
ATOM   4406  NE1 TRP B 156      11.928  -8.296 -14.918  1.00 65.57           N  
ATOM   4407  CZ2 TRP B 156      10.606 -10.176 -16.035  1.00 65.57           C  
ATOM   4408  CZ3 TRP B 156       8.230  -9.660 -16.193  1.00 65.57           C  
ATOM   4409  CH2 TRP B 156       9.303 -10.543 -16.414  1.00 65.57           C  
ATOM   4410  N   GLY B 157       9.071  -2.321 -14.254  1.00 65.88           N  
ATOM   4411  CA  GLY B 157       8.391  -1.113 -13.762  1.00 65.88           C  
ATOM   4412  C   GLY B 157       7.336  -0.569 -14.727  1.00 65.88           C  
ATOM   4413  O   GLY B 157       6.146  -0.652 -14.417  1.00 65.88           O  
ATOM   4414  N   PRO B 158       7.712  -0.115 -15.938  1.00 72.61           N  
ATOM   4415  CA  PRO B 158       6.754   0.324 -16.952  1.00 72.61           C  
ATOM   4416  C   PRO B 158       5.829  -0.807 -17.425  1.00 72.61           C  
ATOM   4417  O   PRO B 158       4.704  -0.550 -17.851  1.00 72.61           O  
ATOM   4418  CB  PRO B 158       7.599   0.880 -18.105  1.00 72.61           C  
ATOM   4419  CG  PRO B 158       8.951   1.193 -17.461  1.00 72.61           C  
ATOM   4420  CD  PRO B 158       9.071   0.105 -16.401  1.00 72.61           C  
ATOM   4421  N   LEU B 159       6.265  -2.072 -17.331  1.00 72.05           N  
ATOM   4422  CA  LEU B 159       5.377  -3.207 -17.564  1.00 72.05           C  
ATOM   4423  C   LEU B 159       4.304  -3.338 -16.475  1.00 72.05           C  
ATOM   4424  O   LEU B 159       3.206  -3.724 -16.849  1.00 72.05           O  
ATOM   4425  CB  LEU B 159       6.161  -4.521 -17.737  1.00 72.05           C  
ATOM   4426  CG  LEU B 159       6.821  -4.747 -19.109  1.00 72.05           C  
ATOM   4427  CD1 LEU B 159       7.689  -6.009 -19.055  1.00 72.05           C  
ATOM   4428  CD2 LEU B 159       5.803  -4.957 -20.236  1.00 72.05           C  
ATOM   4429  N   THR B 160       4.529  -3.001 -15.195  1.00 72.82           N  
ATOM   4430  CA  THR B 160       3.512  -3.138 -14.123  1.00 72.82           C  
ATOM   4431  C   THR B 160       2.286  -2.247 -14.324  1.00 72.82           C  
ATOM   4432  O   THR B 160       1.191  -2.624 -13.913  1.00 72.82           O  
ATOM   4433  CB  THR B 160       4.028  -2.897 -12.694  1.00 72.82           C  
ATOM   4434  CG2 THR B 160       5.092  -3.875 -12.209  1.00 72.82           C  
ATOM   4435  OG1 THR B 160       4.486  -1.580 -12.515  1.00 72.82           O  
ATOM   4436  N   ILE B 161       2.410  -1.138 -15.067  1.00 75.31           N  
ATOM   4437  CA  ILE B 161       1.264  -0.338 -15.547  1.00 75.31           C  
ATOM   4438  C   ILE B 161       0.257  -1.227 -16.308  1.00 75.31           C  
ATOM   4439  O   ILE B 161      -0.945  -0.980 -16.283  1.00 75.31           O  
ATOM   4440  CB  ILE B 161       1.732   0.806 -16.486  1.00 75.31           C  
ATOM   4441  CG1 ILE B 161       2.944   1.610 -15.964  1.00 75.31           C  
ATOM   4442  CG2 ILE B 161       0.564   1.780 -16.752  1.00 75.31           C  
ATOM   4443  CD1 ILE B 161       3.546   2.536 -17.028  1.00 75.31           C  
ATOM   4444  N   ILE B 162       0.743  -2.285 -16.971  1.00 74.88           N  
ATOM   4445  CA  ILE B 162      -0.032  -3.233 -17.788  1.00 74.88           C  
ATOM   4446  C   ILE B 162      -0.161  -4.611 -17.101  1.00 74.88           C  
ATOM   4447  O   ILE B 162      -1.199  -5.265 -17.192  1.00 74.88           O  
ATOM   4448  CB  ILE B 162       0.588  -3.324 -19.205  1.00 74.88           C  
ATOM   4449  CG1 ILE B 162       0.745  -1.914 -19.835  1.00 74.88           C  
ATOM   4450  CG2 ILE B 162      -0.280  -4.223 -20.109  1.00 74.88           C  
ATOM   4451  CD1 ILE B 162       1.353  -1.892 -21.244  1.00 74.88           C  
ATOM   4452  N   LEU B 163       0.891  -5.050 -16.408  1.00 78.27           N  
ATOM   4453  CA  LEU B 163       1.016  -6.289 -15.644  1.00 78.27           C  
ATOM   4454  C   LEU B 163       0.855  -6.008 -14.145  1.00 78.27           C  
ATOM   4455  O   LEU B 163       1.803  -6.090 -13.371  1.00 78.27           O  
ATOM   4456  CB  LEU B 163       2.353  -6.989 -15.972  1.00 78.27           C  
ATOM   4457  CG  LEU B 163       2.353  -7.697 -17.341  1.00 78.27           C  
ATOM   4458  CD1 LEU B 163       3.511  -7.225 -18.215  1.00 78.27           C  
ATOM   4459  CD2 LEU B 163       2.488  -9.215 -17.186  1.00 78.27           C  
ATOM   4460  N   ASN B 164      -0.376  -5.696 -13.763  1.00 80.29           N  
ATOM   4461  CA  ASN B 164      -0.854  -5.601 -12.384  1.00 80.29           C  
ATOM   4462  C   ASN B 164      -2.051  -6.541 -12.193  1.00 80.29           C  
ATOM   4463  O   ASN B 164      -2.671  -6.973 -13.173  1.00 80.29           O  
ATOM   4464  CB  ASN B 164      -1.225  -4.148 -12.064  1.00 80.29           C  
ATOM   4465  CG  ASN B 164      -2.180  -3.564 -13.084  1.00 80.29           C  
ATOM   4466  ND2 ASN B 164      -1.658  -2.875 -14.070  1.00 80.29           N  
ATOM   4467  OD1 ASN B 164      -3.379  -3.782 -13.050  1.00 80.29           O  
ATOM   4468  N   GLY B 165      -2.383  -6.854 -10.940  1.00 80.41           N  
ATOM   4469  CA  GLY B 165      -3.486  -7.745 -10.580  1.00 80.41           C  
ATOM   4470  C   GLY B 165      -4.790  -7.366 -11.277  1.00 80.41           C  
ATOM   4471  O   GLY B 165      -5.387  -8.207 -11.947  1.00 80.41           O  
ATOM   4472  N   GLN B 166      -5.185  -6.096 -11.213  1.00 81.06           N  
ATOM   4473  CA  GLN B 166      -6.431  -5.577 -11.775  1.00 81.06           C  
ATOM   4474  C   GLN B 166      -6.535  -5.773 -13.300  1.00 81.06           C  
ATOM   4475  O   GLN B 166      -7.517  -6.332 -13.795  1.00 81.06           O  
ATOM   4476  CB  GLN B 166      -6.546  -4.098 -11.374  1.00 81.06           C  
ATOM   4477  CG  GLN B 166      -7.979  -3.580 -11.515  1.00 81.06           C  
ATOM   4478  CD  GLN B 166      -8.118  -2.112 -11.126  1.00 81.06           C  
ATOM   4479  NE2 GLN B 166      -9.262  -1.736 -10.598  1.00 81.06           N  
ATOM   4480  OE1 GLN B 166      -7.229  -1.301 -11.325  1.00 81.06           O  
ATOM   4481  N   TYR B 167      -5.518  -5.381 -14.069  1.00 84.25           N  
ATOM   4482  CA  TYR B 167      -5.532  -5.500 -15.532  1.00 84.25           C  
ATOM   4483  C   TYR B 167      -5.367  -6.943 -16.013  1.00 84.25           C  
ATOM   4484  O   TYR B 167      -6.035  -7.357 -16.965  1.00 84.25           O  
ATOM   4485  CB  TYR B 167      -4.459  -4.593 -16.141  1.00 84.25           C  
ATOM   4486  CG  TYR B 167      -4.736  -3.096 -16.156  1.00 84.25           C  
ATOM   4487  CD1 TYR B 167      -5.870  -2.506 -15.553  1.00 84.25           C  
ATOM   4488  CD2 TYR B 167      -3.809  -2.276 -16.818  1.00 84.25           C  
ATOM   4489  CE1 TYR B 167      -6.075  -1.115 -15.646  1.00 84.25           C  
ATOM   4490  CE2 TYR B 167      -3.995  -0.885 -16.894  1.00 84.25           C  
ATOM   4491  CZ  TYR B 167      -5.139  -0.301 -16.316  1.00 84.25           C  
ATOM   4492  OH  TYR B 167      -5.332   1.041 -16.394  1.00 84.25           O  
ATOM   4493  N   ILE B 168      -4.548  -7.750 -15.337  1.00 87.17           N  
ATOM   4494  CA  ILE B 168      -4.442  -9.182 -15.641  1.00 87.17           C  
ATOM   4495  C   ILE B 168      -5.749  -9.902 -15.265  1.00 87.17           C  
ATOM   4496  O   ILE B 168      -6.144 -10.842 -15.954  1.00 87.17           O  
ATOM   4497  CB  ILE B 168      -3.185  -9.784 -14.982  1.00 87.17           C  
ATOM   4498  CG1 ILE B 168      -1.915  -9.066 -15.503  1.00 87.17           C  
ATOM   4499  CG2 ILE B 168      -3.052 -11.288 -15.290  1.00 87.17           C  
ATOM   4500  CD1 ILE B 168      -0.676  -9.530 -14.745  1.00 87.17           C  
ATOM   4501  N   THR B 169      -6.479  -9.414 -14.259  1.00 86.86           N  
ATOM   4502  CA  THR B 169      -7.811  -9.901 -13.874  1.00 86.86           C  
ATOM   4503  C   THR B 169      -8.864  -9.551 -14.922  1.00 86.86           C  
ATOM   4504  O   THR B 169      -9.605 -10.439 -15.346  1.00 86.86           O  
ATOM   4505  CB  THR B 169      -8.198  -9.378 -12.487  1.00 86.86           C  
ATOM   4506  CG2 THR B 169      -9.614  -9.728 -12.071  1.00 86.86           C  
ATOM   4507  OG1 THR B 169      -7.351  -9.980 -11.548  1.00 86.86           O  
ATOM   4508  N   TYR B 170      -8.876  -8.324 -15.457  1.00 86.95           N  
ATOM   4509  CA  TYR B 170      -9.704  -7.981 -16.622  1.00 86.95           C  
ATOM   4510  C   TYR B 170      -9.392  -8.884 -17.827  1.00 86.95           C  
ATOM   4511  O   TYR B 170     -10.307  -9.397 -18.480  1.00 86.95           O  
ATOM   4512  CB  TYR B 170      -9.509  -6.503 -17.008  1.00 86.95           C  
ATOM   4513  CG  TYR B 170     -10.001  -5.459 -16.017  1.00 86.95           C  
ATOM   4514  CD1 TYR B 170     -11.235  -5.622 -15.360  1.00 86.95           C  
ATOM   4515  CD2 TYR B 170      -9.267  -4.269 -15.823  1.00 86.95           C  
ATOM   4516  CE1 TYR B 170     -11.737  -4.601 -14.536  1.00 86.95           C  
ATOM   4517  CE2 TYR B 170      -9.739  -3.268 -14.948  1.00 86.95           C  
ATOM   4518  CZ  TYR B 170     -10.984  -3.432 -14.302  1.00 86.95           C  
ATOM   4519  OH  TYR B 170     -11.487  -2.461 -13.489  1.00 86.95           O  
ATOM   4520  N   ILE B 171      -8.109  -9.152 -18.090  1.00 89.24           N  
ATOM   4521  CA  ILE B 171      -7.678 -10.099 -19.127  1.00 89.24           C  
ATOM   4522  C   ILE B 171      -8.197 -11.515 -18.820  1.00 89.24           C  
ATOM   4523  O   ILE B 171      -8.735 -12.160 -19.719  1.00 89.24           O  
ATOM   4524  CB  ILE B 171      -6.143 -10.012 -19.321  1.00 89.24           C  
ATOM   4525  CG1 ILE B 171      -5.773  -8.669 -19.997  1.00 89.24           C  
ATOM   4526  CG2 ILE B 171      -5.603 -11.186 -20.157  1.00 89.24           C  
ATOM   4527  CD1 ILE B 171      -4.280  -8.319 -19.921  1.00 89.24           C  
ATOM   4528  N   LEU B 172      -8.137 -12.000 -17.575  1.00 88.89           N  
ATOM   4529  CA  LEU B 172      -8.711 -13.298 -17.198  1.00 88.89           C  
ATOM   4530  C   LEU B 172     -10.227 -13.358 -17.381  1.00 88.89           C  
ATOM   4531  O   LEU B 172     -10.712 -14.339 -17.945  1.00 88.89           O  
ATOM   4532  CB  LEU B 172      -8.346 -13.678 -15.751  1.00 88.89           C  
ATOM   4533  CG  LEU B 172      -6.918 -14.203 -15.556  1.00 88.89           C  
ATOM   4534  CD1 LEU B 172      -6.709 -14.635 -14.107  1.00 88.89           C  
ATOM   4535  CD2 LEU B 172      -6.642 -15.421 -16.442  1.00 88.89           C  
ATOM   4536  N   MET B 173     -10.976 -12.327 -16.984  1.00 88.69           N  
ATOM   4537  CA  MET B 173     -12.428 -12.268 -17.190  1.00 88.69           C  
ATOM   4538  C   MET B 173     -12.792 -12.332 -18.678  1.00 88.69           C  
ATOM   4539  O   MET B 173     -13.711 -13.064 -19.058  1.00 88.69           O  
ATOM   4540  CB  MET B 173     -13.010 -10.996 -16.563  1.00 88.69           C  
ATOM   4541  CG  MET B 173     -12.972 -11.046 -15.037  1.00 88.69           C  
ATOM   4542  SD  MET B 173     -13.800  -9.632 -14.278  1.00 88.69           S  
ATOM   4543  CE  MET B 173     -13.491 -10.060 -12.548  1.00 88.69           C  
ATOM   4544  N   ILE B 174     -12.036 -11.646 -19.541  1.00 89.92           N  
ATOM   4545  CA  ILE B 174     -12.208 -11.722 -20.998  1.00 89.92           C  
ATOM   4546  C   ILE B 174     -11.861 -13.127 -21.513  1.00 89.92           C  
ATOM   4547  O   ILE B 174     -12.637 -13.718 -22.263  1.00 89.92           O  
ATOM   4548  CB  ILE B 174     -11.381 -10.616 -21.696  1.00 89.92           C  
ATOM   4549  CG1 ILE B 174     -11.956  -9.219 -21.363  1.00 89.92           C  
ATOM   4550  CG2 ILE B 174     -11.349 -10.814 -23.227  1.00 89.92           C  
ATOM   4551  CD1 ILE B 174     -10.995  -8.074 -21.709  1.00 89.92           C  
ATOM   4552  N   LEU B 175     -10.717 -13.696 -21.120  1.00 90.70           N  
ATOM   4553  CA  LEU B 175     -10.210 -14.967 -21.654  1.00 90.70           C  
ATOM   4554  C   LEU B 175     -10.995 -16.196 -21.168  1.00 90.70           C  
ATOM   4555  O   LEU B 175     -11.248 -17.119 -21.948  1.00 90.70           O  
ATOM   4556  CB  LEU B 175      -8.721 -15.097 -21.300  1.00 90.70           C  
ATOM   4557  CG  LEU B 175      -7.790 -14.102 -22.019  1.00 90.70           C  
ATOM   4558  CD1 LEU B 175      -6.369 -14.326 -21.521  1.00 90.70           C  
ATOM   4559  CD2 LEU B 175      -7.785 -14.299 -23.532  1.00 90.70           C  
ATOM   4560  N   LEU B 176     -11.429 -16.210 -19.909  1.00 88.94           N  
ATOM   4561  CA  LEU B 176     -12.351 -17.220 -19.387  1.00 88.94           C  
ATOM   4562  C   LEU B 176     -13.762 -17.011 -19.944  1.00 88.94           C  
ATOM   4563  O   LEU B 176     -14.417 -17.997 -20.279  1.00 88.94           O  
ATOM   4564  CB  LEU B 176     -12.337 -17.196 -17.853  1.00 88.94           C  
ATOM   4565  CG  LEU B 176     -11.052 -17.762 -17.232  1.00 88.94           C  
ATOM   4566  CD1 LEU B 176     -10.928 -17.307 -15.786  1.00 88.94           C  
ATOM   4567  CD2 LEU B 176     -11.068 -19.291 -17.231  1.00 88.94           C  
ATOM   4568  N   GLY B 177     -14.187 -15.761 -20.167  1.00 87.55           N  
ATOM   4569  CA  GLY B 177     -15.398 -15.433 -20.925  1.00 87.55           C  
ATOM   4570  C   GLY B 177     -15.358 -16.013 -22.344  1.00 87.55           C  
ATOM   4571  O   GLY B 177     -16.331 -16.618 -22.790  1.00 87.55           O  
ATOM   4572  N   ILE B 178     -14.199 -15.956 -23.013  1.00 88.41           N  
ATOM   4573  CA  ILE B 178     -13.976 -16.584 -24.323  1.00 88.41           C  
ATOM   4574  C   ILE B 178     -14.148 -18.109 -24.250  1.00 88.41           C  
ATOM   4575  O   ILE B 178     -14.797 -18.701 -25.119  1.00 88.41           O  
ATOM   4576  CB  ILE B 178     -12.618 -16.141 -24.930  1.00 88.41           C  
ATOM   4577  CG1 ILE B 178     -12.739 -14.697 -25.467  1.00 88.41           C  
ATOM   4578  CG2 ILE B 178     -12.117 -17.085 -26.046  1.00 88.41           C  
ATOM   4579  CD1 ILE B 178     -11.403 -14.036 -25.820  1.00 88.41           C  
ATOM   4580  N   TYR B 179     -13.622 -18.759 -23.208  1.00 86.69           N  
ATOM   4581  CA  TYR B 179     -13.808 -20.199 -23.007  1.00 86.69           C  
ATOM   4582  C   TYR B 179     -15.243 -20.583 -22.640  1.00 86.69           C  
ATOM   4583  O   TYR B 179     -15.744 -21.574 -23.173  1.00 86.69           O  
ATOM   4584  CB  TYR B 179     -12.812 -20.744 -21.978  1.00 86.69           C  
ATOM   4585  CG  TYR B 179     -11.513 -21.177 -22.620  1.00 86.69           C  
ATOM   4586  CD1 TYR B 179     -11.497 -22.312 -23.456  1.00 86.69           C  
ATOM   4587  CD2 TYR B 179     -10.342 -20.428 -22.421  1.00 86.69           C  
ATOM   4588  CE1 TYR B 179     -10.306 -22.700 -24.098  1.00 86.69           C  
ATOM   4589  CE2 TYR B 179      -9.144 -20.827 -23.036  1.00 86.69           C  
ATOM   4590  CZ  TYR B 179      -9.124 -21.962 -23.873  1.00 86.69           C  
ATOM   4591  OH  TYR B 179      -7.969 -22.350 -24.468  1.00 86.69           O  
ATOM   4592  N   LEU B 180     -15.926 -19.807 -21.797  1.00 86.66           N  
ATOM   4593  CA  LEU B 180     -17.345 -19.986 -21.488  1.00 86.66           C  
ATOM   4594  C   LEU B 180     -18.199 -19.812 -22.751  1.00 86.66           C  
ATOM   4595  O   LEU B 180     -19.016 -20.679 -23.047  1.00 86.66           O  
ATOM   4596  CB  LEU B 180     -17.755 -19.009 -20.368  1.00 86.66           C  
ATOM   4597  CG  LEU B 180     -17.266 -19.419 -18.963  1.00 86.66           C  
ATOM   4598  CD1 LEU B 180     -17.461 -18.263 -17.984  1.00 86.66           C  
ATOM   4599  CD2 LEU B 180     -18.043 -20.627 -18.425  1.00 86.66           C  
ATOM   4600  N   GLY B 181     -17.941 -18.790 -23.573  1.00 86.59           N  
ATOM   4601  CA  GLY B 181     -18.577 -18.606 -24.883  1.00 86.59           C  
ATOM   4602  C   GLY B 181     -18.350 -19.791 -25.832  1.00 86.59           C  
ATOM   4603  O   GLY B 181     -19.286 -20.252 -26.486  1.00 86.59           O  
ATOM   4604  N   HIS B 182     -17.144 -20.374 -25.850  1.00 85.42           N  
ATOM   4605  CA  HIS B 182     -16.852 -21.611 -26.595  1.00 85.42           C  
ATOM   4606  C   HIS B 182     -17.588 -22.844 -26.029  1.00 85.42           C  
ATOM   4607  O   HIS B 182     -17.956 -23.737 -26.798  1.00 85.42           O  
ATOM   4608  CB  HIS B 182     -15.328 -21.825 -26.652  1.00 85.42           C  
ATOM   4609  CG  HIS B 182     -14.896 -23.005 -27.493  1.00 85.42           C  
ATOM   4610  CD2 HIS B 182     -14.864 -23.037 -28.858  1.00 85.42           C  
ATOM   4611  ND1 HIS B 182     -14.511 -24.262 -27.011  1.00 85.42           N  
ATOM   4612  CE1 HIS B 182     -13.998 -26.057 -28.056  1.00 85.42           C  
ATOM   4613  NE2 HIS B 182     -14.557 -24.699 -30.150  1.00 85.42           N  
ATOM   4614  N   LYS B 183     -17.870 -22.888 -24.718  1.00 85.84           N  
ATOM   4615  CA  LYS B 183     -18.727 -23.915 -24.093  1.00 85.84           C  
ATOM   4616  C   LYS B 183     -20.204 -23.699 -24.436  1.00 85.84           C  
ATOM   4617  O   LYS B 183     -20.835 -24.650 -24.878  1.00 85.84           O  
ATOM   4618  CB  LYS B 183     -18.495 -23.998 -22.569  1.00 85.84           C  
ATOM   4619  CG  LYS B 183     -17.081 -24.458 -22.173  1.00 85.84           C  
ATOM   4620  CD  LYS B 183     -16.831 -25.955 -22.395  1.00 85.84           C  
ATOM   4621  CE  LYS B 183     -15.330 -26.227 -22.262  1.00 85.84           C  
ATOM   4622  NZ  LYS B 183     -15.004 -27.668 -22.399  1.00 85.84           N1+
ATOM   4623  N   PHE B 184     -20.740 -22.481 -24.356  1.00 87.88           N  
ATOM   4624  CA  PHE B 184     -22.111 -22.182 -24.798  1.00 87.88           C  
ATOM   4625  C   PHE B 184     -22.316 -22.478 -26.291  1.00 87.88           C  
ATOM   4626  O   PHE B 184     -23.304 -23.113 -26.654  1.00 87.88           O  
ATOM   4627  CB  PHE B 184     -22.475 -20.728 -24.465  1.00 87.88           C  
ATOM   4628  CG  PHE B 184     -22.720 -20.475 -22.989  1.00 87.88           C  
ATOM   4629  CD1 PHE B 184     -23.818 -21.083 -22.349  1.00 87.88           C  
ATOM   4630  CD2 PHE B 184     -21.873 -19.623 -22.255  1.00 87.88           C  
ATOM   4631  CE1 PHE B 184     -24.048 -20.864 -20.979  1.00 87.88           C  
ATOM   4632  CE2 PHE B 184     -22.103 -19.404 -20.885  1.00 87.88           C  
ATOM   4633  CZ  PHE B 184     -23.188 -20.028 -20.246  1.00 87.88           C  
ATOM   4634  N   HIS B 185     -21.354 -22.133 -27.154  1.00 87.15           N  
ATOM   4635  CA  HIS B 185     -21.393 -22.523 -28.567  1.00 87.15           C  
ATOM   4636  C   HIS B 185     -21.382 -24.049 -28.739  1.00 87.15           C  
ATOM   4637  O   HIS B 185     -22.168 -24.582 -29.513  1.00 87.15           O  
ATOM   4638  CB  HIS B 185     -20.226 -21.870 -29.322  1.00 87.15           C  
ATOM   4639  CG  HIS B 185     -20.197 -22.204 -30.797  1.00 87.15           C  
ATOM   4640  CD2 HIS B 185     -19.099 -22.562 -31.533  1.00 87.15           C  
ATOM   4641  ND1 HIS B 185     -21.270 -22.211 -31.659  1.00 87.15           N  
ATOM   4642  CE1 HIS B 185     -20.826 -22.556 -32.877  1.00 87.15           C  
ATOM   4643  NE2 HIS B 185     -19.500 -22.775 -32.857  1.00 87.15           N  
ATOM   4644  N   ALA B 186     -20.546 -24.774 -27.987  1.00 87.22           N  
ATOM   4645  CA  ALA B 186     -20.544 -26.235 -28.015  1.00 87.22           C  
ATOM   4646  C   ALA B 186     -21.878 -26.853 -27.552  1.00 87.22           C  
ATOM   4647  O   ALA B 186     -22.274 -27.866 -28.119  1.00 87.22           O  
ATOM   4648  CB  ALA B 186     -19.366 -26.741 -27.177  1.00 87.22           C  
ATOM   4649  N   LEU B 187     -22.565 -26.246 -26.577  1.00 86.95           N  
ATOM   4650  CA  LEU B 187     -23.896 -26.669 -26.131  1.00 86.95           C  
ATOM   4651  C   LEU B 187     -24.949 -26.450 -27.228  1.00 86.95           C  
ATOM   4652  O   LEU B 187     -25.695 -27.370 -27.546  1.00 86.95           O  
ATOM   4653  CB  LEU B 187     -24.256 -25.907 -24.838  1.00 86.95           C  
ATOM   4654  CG  LEU B 187     -25.581 -26.340 -24.181  1.00 86.95           C  
ATOM   4655  CD1 LEU B 187     -25.552 -27.793 -23.703  1.00 86.95           C  
ATOM   4656  CD2 LEU B 187     -25.853 -25.449 -22.967  1.00 86.95           C  
ATOM   4657  N   ALA B 188     -24.965 -25.262 -27.843  1.00 87.73           N  
ATOM   4658  CA  ALA B 188     -25.883 -24.915 -28.932  1.00 87.73           C  
ATOM   4659  C   ALA B 188     -25.670 -25.764 -30.204  1.00 87.73           C  
ATOM   4660  O   ALA B 188     -26.599 -25.975 -30.975  1.00 87.73           O  
ATOM   4661  CB  ALA B 188     -25.709 -23.420 -29.227  1.00 87.73           C  
ATOM   4662  N   GLU B 189     -24.455 -26.273 -30.411  1.00 88.00           N  
ATOM   4663  CA  GLU B 189     -24.094 -27.200 -31.493  1.00 88.00           C  
ATOM   4664  C   GLU B 189     -24.335 -28.682 -31.133  1.00 88.00           C  
ATOM   4665  O   GLU B 189     -23.932 -29.560 -31.888  1.00 88.00           O  
ATOM   4666  CB  GLU B 189     -22.617 -26.966 -31.862  1.00 88.00           C  
ATOM   4667  CG  GLU B 189     -22.314 -25.588 -32.479  1.00 88.00           C  
ATOM   4668  CD  GLU B 189     -22.467 -25.521 -34.001  1.00 88.00           C  
ATOM   4669  OE1 GLU B 189     -22.768 -24.428 -34.540  1.00 88.00           O  
ATOM   4670  OE2 GLU B 189     -22.087 -26.480 -34.714  1.00 88.00           O1-
ATOM   4671  N   GLY B 190     -24.920 -29.000 -29.969  1.00 86.78           N  
ATOM   4672  CA  GLY B 190     -25.157 -30.388 -29.541  1.00 86.78           C  
ATOM   4673  C   GLY B 190     -23.881 -31.213 -29.308  1.00 86.78           C  
ATOM   4674  O   GLY B 190     -23.914 -32.443 -29.341  1.00 86.78           O  
ATOM   4675  N   LEU B 191     -22.733 -30.560 -29.094  1.00 87.75           N  
ATOM   4676  CA  LEU B 191     -21.440 -31.215 -28.891  1.00 87.75           C  
ATOM   4677  C   LEU B 191     -21.230 -31.534 -27.412  1.00 87.75           C  
ATOM   4678  O   LEU B 191     -21.475 -30.697 -26.545  1.00 87.75           O  
ATOM   4679  CB  LEU B 191     -20.298 -30.334 -29.424  1.00 87.75           C  
ATOM   4680  CG  LEU B 191     -20.419 -29.973 -30.914  1.00 87.75           C  
ATOM   4681  CD1 LEU B 191     -19.347 -28.941 -31.272  1.00 87.75           C  
ATOM   4682  CD2 LEU B 191     -20.230 -31.194 -31.812  1.00 87.75           C  
ATOM   4683  N   THR B 192     -20.680 -32.711 -27.113  1.00 84.17           N  
ATOM   4684  CA  THR B 192     -20.619 -33.219 -25.736  1.00 84.17           C  
ATOM   4685  C   THR B 192     -19.885 -32.276 -24.775  1.00 84.17           C  
ATOM   4686  O   THR B 192     -18.691 -31.980 -24.943  1.00 84.17           O  
ATOM   4687  CB  THR B 192     -19.965 -34.602 -25.661  1.00 84.17           C  
ATOM   4688  CG2 THR B 192     -20.740 -35.677 -26.419  1.00 84.17           C  
ATOM   4689  OG1 THR B 192     -18.642 -34.534 -26.159  1.00 84.17           O  
ATOM   4690  N   LEU B 193     -20.589 -31.871 -23.720  1.00 82.77           N  
ATOM   4691  CA  LEU B 193     -20.058 -31.154 -22.564  1.00 82.77           C  
ATOM   4692  C   LEU B 193     -20.187 -32.004 -21.305  1.00 82.77           C  
ATOM   4693  O   LEU B 193     -20.951 -32.964 -21.250  1.00 82.77           O  
ATOM   4694  CB  LEU B 193     -20.787 -29.814 -22.392  1.00 82.77           C  
ATOM   4695  CG  LEU B 193     -20.535 -28.808 -23.522  1.00 82.77           C  
ATOM   4696  CD1 LEU B 193     -21.267 -27.523 -23.177  1.00 82.77           C  
ATOM   4697  CD2 LEU B 193     -19.046 -28.483 -23.687  1.00 82.77           C  
ATOM   4698  N   ARG B 194     -19.421 -31.644 -20.278  1.00 86.77           N  
ATOM   4699  CA  ARG B 194     -19.416 -32.333 -18.987  1.00 86.77           C  
ATOM   4700  C   ARG B 194     -19.863 -31.366 -17.904  1.00 86.77           C  
ATOM   4701  O   ARG B 194     -19.451 -30.211 -17.912  1.00 86.77           O  
ATOM   4702  CB  ARG B 194     -18.007 -32.870 -18.702  1.00 86.77           C  
ATOM   4703  CG  ARG B 194     -17.465 -33.763 -19.830  1.00 86.77           C  
ATOM   4704  CD  ARG B 194     -16.022 -34.136 -19.506  1.00 86.77           C  
ATOM   4705  NE  ARG B 194     -15.399 -34.850 -20.628  1.00 86.77           N  
ATOM   4706  CZ  ARG B 194     -14.124 -34.858 -20.927  1.00 86.77           C  
ATOM   4707  NH1 ARG B 194     -13.268 -34.359 -20.090  1.00 86.77           N1+
ATOM   4708  NH2 ARG B 194     -13.708 -35.348 -22.053  1.00 86.77           N  
ATOM   4709  N   SER B 195     -20.572 -31.859 -16.897  1.00 84.65           N  
ATOM   4710  CA  SER B 195     -20.781 -31.127 -15.640  1.00 84.65           C  
ATOM   4711  C   SER B 195     -19.462 -30.609 -15.047  1.00 84.65           C  
ATOM   4712  O   SER B 195     -19.369 -29.449 -14.676  1.00 84.65           O  
ATOM   4713  CB  SER B 195     -21.484 -32.053 -14.649  1.00 84.65           C  
ATOM   4714  OG  SER B 195     -20.828 -33.314 -14.605  1.00 84.65           O  
ATOM   4715  N   GLY B 196     -18.398 -31.420 -15.083  1.00 82.97           N  
ATOM   4716  CA  GLY B 196     -17.041 -31.024 -14.678  1.00 82.97           C  
ATOM   4717  C   GLY B 196     -16.313 -30.027 -15.599  1.00 82.97           C  
ATOM   4718  O   GLY B 196     -15.231 -29.573 -15.237  1.00 82.97           O  
ATOM   4719  N   ASP B 197     -16.852 -29.689 -16.779  1.00 85.07           N  
ATOM   4720  CA  ASP B 197     -16.417 -28.499 -17.526  1.00 85.07           C  
ATOM   4721  C   ASP B 197     -17.048 -27.242 -16.921  1.00 85.07           C  
ATOM   4722  O   ASP B 197     -16.327 -26.293 -16.628  1.00 85.07           O  
ATOM   4723  CB  ASP B 197     -16.774 -28.580 -19.021  1.00 85.07           C  
ATOM   4724  CG  ASP B 197     -15.804 -29.416 -19.845  1.00 85.07           C  
ATOM   4725  OD1 ASP B 197     -16.239 -30.361 -20.539  1.00 85.07           O  
ATOM   4726  OD2 ASP B 197     -14.627 -28.997 -19.969  1.00 85.07           O1-
ATOM   4727  N   TRP B 198     -18.368 -27.266 -16.703  1.00 86.70           N  
ATOM   4728  CA  TRP B 198     -19.113 -26.155 -16.112  1.00 86.70           C  
ATOM   4729  C   TRP B 198     -18.670 -25.865 -14.678  1.00 86.70           C  
ATOM   4730  O   TRP B 198     -18.328 -24.728 -14.399  1.00 86.70           O  
ATOM   4731  CB  TRP B 198     -20.618 -26.434 -16.197  1.00 86.70           C  
ATOM   4732  CG  TRP B 198     -21.168 -26.456 -17.591  1.00 86.70           C  
ATOM   4733  CD1 TRP B 198     -21.737 -27.518 -18.207  1.00 86.70           C  
ATOM   4734  CD2 TRP B 198     -21.251 -25.350 -18.544  1.00 86.70           C  
ATOM   4735  CE2 TRP B 198     -21.890 -25.823 -19.730  1.00 86.70           C  
ATOM   4736  CE3 TRP B 198     -20.870 -23.990 -18.520  1.00 86.70           C  
ATOM   4737  NE1 TRP B 198     -22.169 -27.148 -19.467  1.00 86.70           N  
ATOM   4738  CZ2 TRP B 198     -22.136 -24.993 -20.835  1.00 86.70           C  
ATOM   4739  CZ3 TRP B 198     -21.109 -23.149 -19.624  1.00 86.70           C  
ATOM   4740  CH2 TRP B 198     -21.738 -23.647 -20.778  1.00 86.70           C  
ATOM   4741  N   TRP B 199     -18.570 -26.876 -13.808  1.00 88.84           N  
ATOM   4742  CA  TRP B 199     -18.092 -26.733 -12.424  1.00 88.84           C  
ATOM   4743  C   TRP B 199     -16.768 -25.967 -12.346  1.00 88.84           C  
ATOM   4744  O   TRP B 199     -16.681 -24.940 -11.686  1.00 88.84           O  
ATOM   4745  CB  TRP B 199     -17.932 -28.131 -11.806  1.00 88.84           C  
ATOM   4746  CG  TRP B 199     -17.405 -28.168 -10.403  1.00 88.84           C  
ATOM   4747  CD1 TRP B 199     -16.109 -28.317 -10.037  1.00 88.84           C  
ATOM   4748  CD2 TRP B 199     -18.145 -27.990  -9.156  1.00 88.84           C  
ATOM   4749  CE2 TRP B 199     -17.231 -28.100  -8.064  1.00 88.84           C  
ATOM   4750  CE3 TRP B 199     -19.494 -27.711  -8.843  1.00 88.84           C  
ATOM   4751  NE1 TRP B 199     -16.002 -28.299  -8.658  1.00 88.84           N  
ATOM   4752  CZ2 TRP B 199     -17.638 -27.953  -6.731  1.00 88.84           C  
ATOM   4753  CZ3 TRP B 199     -19.908 -27.547  -7.507  1.00 88.84           C  
ATOM   4754  CH2 TRP B 199     -18.984 -27.667  -6.453  1.00 88.84           C  
ATOM   4755  N   PHE B 200     -15.748 -26.428 -13.077  1.00 87.31           N  
ATOM   4756  CA  PHE B 200     -14.420 -25.824 -13.010  1.00 87.31           C  
ATOM   4757  C   PHE B 200     -14.372 -24.429 -13.645  1.00 87.31           C  
ATOM   4758  O   PHE B 200     -13.737 -23.543 -13.088  1.00 87.31           O  
ATOM   4759  CB  PHE B 200     -13.410 -26.772 -13.664  1.00 87.31           C  
ATOM   4760  CG  PHE B 200     -11.973 -26.305 -13.539  1.00 87.31           C  
ATOM   4761  CD1 PHE B 200     -11.390 -25.514 -14.550  1.00 87.31           C  
ATOM   4762  CD2 PHE B 200     -11.246 -26.589 -12.367  1.00 87.31           C  
ATOM   4763  CE1 PHE B 200     -10.086 -25.010 -14.388  1.00 87.31           C  
ATOM   4764  CE2 PHE B 200      -9.949 -26.074 -12.202  1.00 87.31           C  
ATOM   4765  CZ  PHE B 200      -9.368 -25.288 -13.211  1.00 87.31           C  
ATOM   4766  N   PHE B 201     -15.023 -24.211 -14.797  1.00 88.18           N  
ATOM   4767  CA  PHE B 201     -15.004 -22.889 -15.431  1.00 88.18           C  
ATOM   4768  C   PHE B 201     -15.882 -21.864 -14.709  1.00 88.18           C  
ATOM   4769  O   PHE B 201     -15.472 -20.715 -14.632  1.00 88.18           O  
ATOM   4770  CB  PHE B 201     -15.378 -22.973 -16.919  1.00 88.18           C  
ATOM   4771  CG  PHE B 201     -14.232 -23.324 -17.851  1.00 88.18           C  
ATOM   4772  CD1 PHE B 201     -13.135 -22.449 -17.959  1.00 88.18           C  
ATOM   4773  CD2 PHE B 201     -14.289 -24.470 -18.666  1.00 88.18           C  
ATOM   4774  CE1 PHE B 201     -12.100 -22.713 -18.872  1.00 88.18           C  
ATOM   4775  CE2 PHE B 201     -13.257 -24.728 -19.589  1.00 88.18           C  
ATOM   4776  CZ  PHE B 201     -12.164 -23.848 -19.695  1.00 88.18           C  
ATOM   4777  N   LEU B 202     -17.049 -22.248 -14.181  1.00 89.12           N  
ATOM   4778  CA  LEU B 202     -17.933 -21.333 -13.456  1.00 89.12           C  
ATOM   4779  C   LEU B 202     -17.359 -20.976 -12.087  1.00 89.12           C  
ATOM   4780  O   LEU B 202     -17.322 -19.794 -11.773  1.00 89.12           O  
ATOM   4781  CB  LEU B 202     -19.352 -21.916 -13.320  1.00 89.12           C  
ATOM   4782  CG  LEU B 202     -20.118 -22.062 -14.648  1.00 89.12           C  
ATOM   4783  CD1 LEU B 202     -21.425 -22.820 -14.405  1.00 89.12           C  
ATOM   4784  CD2 LEU B 202     -20.463 -20.714 -15.284  1.00 89.12           C  
ATOM   4785  N   LEU B 203     -16.850 -21.947 -11.315  1.00 90.72           N  
ATOM   4786  CA  LEU B 203     -16.192 -21.631 -10.043  1.00 90.72           C  
ATOM   4787  C   LEU B 203     -14.960 -20.756 -10.254  1.00 90.72           C  
ATOM   4788  O   LEU B 203     -14.852 -19.749  -9.580  1.00 90.72           O  
ATOM   4789  CB  LEU B 203     -15.820 -22.896  -9.260  1.00 90.72           C  
ATOM   4790  CG  LEU B 203     -16.998 -23.646  -8.623  1.00 90.72           C  
ATOM   4791  CD1 LEU B 203     -16.424 -24.844  -7.877  1.00 90.72           C  
ATOM   4792  CD2 LEU B 203     -17.793 -22.808  -7.620  1.00 90.72           C  
ATOM   4793  N   LEU B 204     -14.092 -21.055 -11.229  1.00 90.43           N  
ATOM   4794  CA  LEU B 204     -12.933 -20.201 -11.522  1.00 90.43           C  
ATOM   4795  C   LEU B 204     -13.338 -18.791 -11.991  1.00 90.43           C  
ATOM   4796  O   LEU B 204     -12.615 -17.833 -11.746  1.00 90.43           O  
ATOM   4797  CB  LEU B 204     -12.046 -20.931 -12.545  1.00 90.43           C  
ATOM   4798  CG  LEU B 204     -10.724 -20.221 -12.890  1.00 90.43           C  
ATOM   4799  CD1 LEU B 204      -9.817 -20.038 -11.674  1.00 90.43           C  
ATOM   4800  CD2 LEU B 204      -9.970 -21.063 -13.924  1.00 90.43           C  
ATOM   4801  N   TYR B 205     -14.490 -18.641 -12.651  1.00 90.62           N  
ATOM   4802  CA  TYR B 205     -15.011 -17.324 -13.026  1.00 90.62           C  
ATOM   4803  C   TYR B 205     -15.565 -16.553 -11.828  1.00 90.62           C  
ATOM   4804  O   TYR B 205     -15.319 -15.359 -11.710  1.00 90.62           O  
ATOM   4805  CB  TYR B 205     -16.089 -17.475 -14.107  1.00 90.62           C  
ATOM   4806  CG  TYR B 205     -16.149 -16.311 -15.064  1.00 90.62           C  
ATOM   4807  CD1 TYR B 205     -17.294 -15.500 -15.174  1.00 90.62           C  
ATOM   4808  CD2 TYR B 205     -15.037 -16.080 -15.888  1.00 90.62           C  
ATOM   4809  CE1 TYR B 205     -17.335 -14.484 -16.151  1.00 90.62           C  
ATOM   4810  CE2 TYR B 205     -15.074 -15.067 -16.856  1.00 90.62           C  
ATOM   4811  CZ  TYR B 205     -16.228 -14.279 -17.006  1.00 90.62           C  
ATOM   4812  OH  TYR B 205     -16.256 -13.351 -17.995  1.00 90.62           O  
ATOM   4813  N   ILE B 206     -16.287 -17.242 -10.940  1.00 90.97           N  
ATOM   4814  CA  ILE B 206     -16.785 -16.693  -9.677  1.00 90.97           C  
ATOM   4815  C   ILE B 206     -15.603 -16.279  -8.799  1.00 90.97           C  
ATOM   4816  O   ILE B 206     -15.585 -15.151  -8.338  1.00 90.97           O  
ATOM   4817  CB  ILE B 206     -17.724 -17.713  -8.991  1.00 90.97           C  
ATOM   4818  CG1 ILE B 206     -19.044 -17.836  -9.790  1.00 90.97           C  
ATOM   4819  CG2 ILE B 206     -18.028 -17.323  -7.535  1.00 90.97           C  
ATOM   4820  CD1 ILE B 206     -19.851 -19.097  -9.453  1.00 90.97           C  
ATOM   4821  N   ASP B 207     -14.590 -17.130  -8.653  1.00 90.38           N  
ATOM   4822  CA  ASP B 207     -13.372 -16.883  -7.874  1.00 90.38           C  
ATOM   4823  C   ASP B 207     -12.658 -15.596  -8.306  1.00 90.38           C  
ATOM   4824  O   ASP B 207     -12.376 -14.717  -7.500  1.00 90.38           O  
ATOM   4825  CB  ASP B 207     -12.444 -18.094  -8.079  1.00 90.38           C  
ATOM   4826  CG  ASP B 207     -11.366 -18.215  -7.012  1.00 90.38           C  
ATOM   4827  OD1 ASP B 207     -10.260 -18.670  -7.380  1.00 90.38           O  
ATOM   4828  OD2 ASP B 207     -11.691 -17.913  -5.847  1.00 90.38           O1-
ATOM   4829  N   ILE B 208     -12.463 -15.432  -9.616  1.00 89.38           N  
ATOM   4830  CA  ILE B 208     -11.813 -14.254 -10.205  1.00 89.38           C  
ATOM   4831  C   ILE B 208     -12.704 -13.003 -10.123  1.00 89.38           C  
ATOM   4832  O   ILE B 208     -12.184 -11.891 -10.103  1.00 89.38           O  
ATOM   4833  CB  ILE B 208     -11.354 -14.620 -11.635  1.00 89.38           C  
ATOM   4834  CG1 ILE B 208     -10.159 -15.596 -11.508  1.00 89.38           C  
ATOM   4835  CG2 ILE B 208     -10.942 -13.408 -12.489  1.00 89.38           C  
ATOM   4836  CD1 ILE B 208      -9.830 -16.338 -12.799  1.00 89.38           C  
ATOM   4837  N   ILE B 209     -14.030 -13.153 -10.039  1.00 90.15           N  
ATOM   4838  CA  ILE B 209     -14.946 -12.043  -9.738  1.00 90.15           C  
ATOM   4839  C   ILE B 209     -14.901 -11.684  -8.247  1.00 90.15           C  
ATOM   4840  O   ILE B 209     -14.851 -10.501  -7.934  1.00 90.15           O  
ATOM   4841  CB  ILE B 209     -16.370 -12.352 -10.262  1.00 90.15           C  
ATOM   4842  CG1 ILE B 209     -16.384 -12.293 -11.809  1.00 90.15           C  
ATOM   4843  CG2 ILE B 209     -17.414 -11.368  -9.698  1.00 90.15           C  
ATOM   4844  CD1 ILE B 209     -17.632 -12.917 -12.448  1.00 90.15           C  
ATOM   4845  N   LEU B 210     -14.876 -12.659  -7.336  1.00 90.46           N  
ATOM   4846  CA  LEU B 210     -14.805 -12.429  -5.889  1.00 90.46           C  
ATOM   4847  C   LEU B 210     -13.474 -11.773  -5.502  1.00 90.46           C  
ATOM   4848  O   LEU B 210     -13.492 -10.743  -4.838  1.00 90.46           O  
ATOM   4849  CB  LEU B 210     -15.025 -13.750  -5.130  1.00 90.46           C  
ATOM   4850  CG  LEU B 210     -16.440 -14.346  -5.248  1.00 90.46           C  
ATOM   4851  CD1 LEU B 210     -16.449 -15.760  -4.672  1.00 90.46           C  
ATOM   4852  CD2 LEU B 210     -17.488 -13.534  -4.491  1.00 90.46           C  
ATOM   4853  N   GLY B 211     -12.343 -12.283  -5.998  1.00 87.17           N  
ATOM   4854  CA  GLY B 211     -11.029 -11.667  -5.793  1.00 87.17           C  
ATOM   4855  C   GLY B 211     -10.928 -10.258  -6.374  1.00 87.17           C  
ATOM   4856  O   GLY B 211     -10.439  -9.355  -5.707  1.00 87.17           O  
ATOM   4857  N   PHE B 212     -11.479 -10.022  -7.569  1.00 86.23           N  
ATOM   4858  CA  PHE B 212     -11.558  -8.678  -8.154  1.00 86.23           C  
ATOM   4859  C   PHE B 212     -12.380  -7.699  -7.306  1.00 86.23           C  
ATOM   4860  O   PHE B 212     -11.987  -6.550  -7.120  1.00 86.23           O  
ATOM   4861  CB  PHE B 212     -12.197  -8.793  -9.538  1.00 86.23           C  
ATOM   4862  CG  PHE B 212     -12.436  -7.474 -10.235  1.00 86.23           C  
ATOM   4863  CD1 PHE B 212     -13.750  -7.091 -10.553  1.00 86.23           C  
ATOM   4864  CD2 PHE B 212     -11.358  -6.623 -10.544  1.00 86.23           C  
ATOM   4865  CE1 PHE B 212     -13.982  -5.873 -11.206  1.00 86.23           C  
ATOM   4866  CE2 PHE B 212     -11.599  -5.388 -11.167  1.00 86.23           C  
ATOM   4867  CZ  PHE B 212     -12.912  -5.015 -11.496  1.00 86.23           C  
ATOM   4868  N   LEU B 213     -13.533  -8.148  -6.809  1.00 86.87           N  
ATOM   4869  CA  LEU B 213     -14.393  -7.355  -5.939  1.00 86.87           C  
ATOM   4870  C   LEU B 213     -13.717  -7.087  -4.583  1.00 86.87           C  
ATOM   4871  O   LEU B 213     -13.841  -5.976  -4.075  1.00 86.87           O  
ATOM   4872  CB  LEU B 213     -15.739  -8.086  -5.790  1.00 86.87           C  
ATOM   4873  CG  LEU B 213     -16.654  -8.063  -7.027  1.00 86.87           C  
ATOM   4874  CD1 LEU B 213     -17.830  -9.018  -6.806  1.00 86.87           C  
ATOM   4875  CD2 LEU B 213     -17.230  -6.675  -7.313  1.00 86.87           C  
ATOM   4876  N   ALA B 214     -12.969  -8.054  -4.037  1.00 82.32           N  
ATOM   4877  CA  ALA B 214     -12.233  -7.929  -2.778  1.00 82.32           C  
ATOM   4878  C   ALA B 214     -11.041  -6.964  -2.898  1.00 82.32           C  
ATOM   4879  O   ALA B 214     -11.023  -5.950  -2.210  1.00 82.32           O  
ATOM   4880  CB  ALA B 214     -11.817  -9.326  -2.296  1.00 82.32           C  
ATOM   4881  N   THR B 215     -10.114  -7.188  -3.839  1.00 79.30           N  
ATOM   4882  CA  THR B 215      -8.973  -6.292  -4.147  1.00 79.30           C  
ATOM   4883  C   THR B 215      -9.386  -4.827  -4.350  1.00 79.30           C  
ATOM   4884  O   THR B 215      -8.581  -3.914  -4.185  1.00 79.30           O  
ATOM   4885  CB  THR B 215      -8.274  -6.815  -5.420  1.00 79.30           C  
ATOM   4886  CG2 THR B 215      -7.430  -5.815  -6.213  1.00 79.30           C  
ATOM   4887  OG1 THR B 215      -7.432  -7.897  -5.104  1.00 79.30           O  
ATOM   4888  N   SER B 216     -10.635  -4.571  -4.738  1.00 77.49           N  
ATOM   4889  CA  SER B 216     -11.143  -3.224  -5.011  1.00 77.49           C  
ATOM   4890  C   SER B 216     -12.341  -2.819  -4.126  1.00 77.49           C  
ATOM   4891  O   SER B 216     -13.038  -1.863  -4.454  1.00 77.49           O  
ATOM   4892  CB  SER B 216     -11.418  -3.093  -6.507  1.00 77.49           C  
ATOM   4893  OG  SER B 216     -10.378  -3.615  -7.316  1.00 77.49           O  
ATOM   4894  N   HIS B 217     -12.556  -3.524  -3.006  1.00 74.79           N  
ATOM   4895  CA  HIS B 217     -13.496  -3.224  -1.911  1.00 74.79           C  
ATOM   4896  C   HIS B 217     -14.959  -2.930  -2.330  1.00 74.79           C  
ATOM   4897  O   HIS B 217     -15.592  -2.008  -1.811  1.00 74.79           O  
ATOM   4898  CB  HIS B 217     -12.898  -2.176  -0.945  1.00 74.79           C  
ATOM   4899  CG  HIS B 217     -11.604  -2.575  -0.263  1.00 74.79           C  
ATOM   4900  CD2 HIS B 217     -10.408  -2.844  -0.877  1.00 74.79           C  
ATOM   4901  ND1 HIS B 217     -11.372  -2.658   1.100  1.00 74.79           N  
ATOM   4902  CE1 HIS B 217     -10.078  -2.954   1.283  1.00 74.79           C  
ATOM   4903  NE2 HIS B 217      -9.440  -3.061   0.107  1.00 74.79           N  
ATOM   4904  N   ILE B 218     -15.540  -3.740  -3.231  1.00 73.72           N  
ATOM   4905  CA  ILE B 218     -16.997  -3.747  -3.481  1.00 73.72           C  
ATOM   4906  C   ILE B 218     -17.649  -5.010  -2.897  1.00 73.72           C  
ATOM   4907  O   ILE B 218     -17.363  -6.100  -3.387  1.00 73.72           O  
ATOM   4908  CB  ILE B 218     -17.357  -3.557  -4.975  1.00 73.72           C  
ATOM   4909  CG1 ILE B 218     -17.046  -2.098  -5.386  1.00 73.72           C  
ATOM   4910  CG2 ILE B 218     -18.845  -3.887  -5.259  1.00 73.72           C  
ATOM   4911  CD1 ILE B 218     -17.643  -1.650  -6.730  1.00 73.72           C  
ATOM   4912  N   PRO B 219     -18.635  -4.891  -1.984  1.00 71.84           N  
ATOM   4913  CA  PRO B 219     -19.181  -3.652  -1.421  1.00 71.84           C  
ATOM   4914  C   PRO B 219     -18.271  -3.032  -0.347  1.00 71.84           C  
ATOM   4915  O   PRO B 219     -17.523  -3.724   0.336  1.00 71.84           O  
ATOM   4916  CB  PRO B 219     -20.543  -4.045  -0.849  1.00 71.84           C  
ATOM   4917  CG  PRO B 219     -20.282  -5.471  -0.379  1.00 71.84           C  
ATOM   4918  CD  PRO B 219     -19.356  -6.036  -1.450  1.00 71.84           C  
ATOM   4919  N   ASN B 220     -18.409  -1.720  -0.153  1.00 69.59           N  
ATOM   4920  CA  ASN B 220     -17.594  -0.875   0.729  1.00 69.59           C  
ATOM   4921  C   ASN B 220     -17.947  -1.012   2.230  1.00 69.59           C  
ATOM   4922  O   ASN B 220     -18.114  -0.015   2.933  1.00 69.59           O  
ATOM   4923  CB  ASN B 220     -17.728   0.575   0.218  1.00 69.59           C  
ATOM   4924  CG  ASN B 220     -19.144   1.118   0.370  1.00 69.59           C  
ATOM   4925  ND2 ASN B 220     -19.345   2.135   1.174  1.00 69.59           N  
ATOM   4926  OD1 ASN B 220     -20.093   0.624  -0.225  1.00 69.59           O  
ATOM   4927  N   SER B 221     -18.156  -2.233   2.721  1.00 72.81           N  
ATOM   4928  CA  SER B 221     -18.656  -2.495   4.075  1.00 72.81           C  
ATOM   4929  C   SER B 221     -17.974  -3.716   4.676  1.00 72.81           C  
ATOM   4930  O   SER B 221     -18.137  -4.814   4.154  1.00 72.81           O  
ATOM   4931  CB  SER B 221     -20.169  -2.709   4.005  1.00 72.81           C  
ATOM   4932  OG  SER B 221     -20.714  -3.000   5.280  1.00 72.81           O  
ATOM   4933  N   VAL B 222     -17.264  -3.524   5.793  1.00 76.10           N  
ATOM   4934  CA  VAL B 222     -16.359  -4.519   6.402  1.00 76.10           C  
ATOM   4935  C   VAL B 222     -16.987  -5.908   6.558  1.00 76.10           C  
ATOM   4936  O   VAL B 222     -16.381  -6.889   6.162  1.00 76.10           O  
ATOM   4937  CB  VAL B 222     -15.837  -4.037   7.771  1.00 76.10           C  
ATOM   4938  CG1 VAL B 222     -14.733  -4.961   8.292  1.00 76.10           C
[truncated: 746,412 more chars]
