# Supplementary material for: Trace gas oxidation sustains energy needs of a thermophilic archaeon at suboptimal temperatures
Source: Nat Commun. 2024 Apr 15;15:3219. doi: 10.1038/s41467-024-47324-2 (PMC11018855; doi:10.1038/s41467-024-47324-2)
Supplement: Supplementary file 9 — Supplementary Dataset 6 [file 41467_2024_47324_MOESM9_ESM.zip › Supplementary Dataset 5/Group_2e.pdb]

ATOM      1  N   MET A   1     180.097  83.602  57.879  1.00 85.29           N  
ATOM      2  CA  MET A   1     180.314  84.239  59.197  1.00 85.29           C  
ATOM      3  C   MET A   1     179.073  83.971  60.012  1.00 85.29           C  
ATOM      4  O   MET A   1     178.004  83.936  59.414  1.00 85.29           O  
ATOM      5  CB  MET A   1     180.503  85.758  59.082  1.00 85.29           C  
ATOM      6  CG  MET A   1     181.802  86.165  58.382  1.00 85.29           C  
ATOM      7  SD  MET A   1     181.790  87.920  57.955  1.00 85.29           S  
ATOM      8  CE  MET A   1     183.408  88.142  57.179  1.00 85.29           C  
ATOM      9  N   ASN A   2     179.203  83.791  61.322  1.00 91.94           N  
ATOM     10  CA  ASN A   2     178.047  83.602  62.195  1.00 91.94           C  
ATOM     11  C   ASN A   2     177.933  84.836  63.089  1.00 91.94           C  
ATOM     12  O   ASN A   2     178.910  85.201  63.741  1.00 91.94           O  
ATOM     13  CB  ASN A   2     178.181  82.293  62.996  1.00 91.94           C  
ATOM     14  CG  ASN A   2     178.174  81.029  62.145  1.00 91.94           C  
ATOM     15  ND2 ASN A   2     178.084  79.880  62.768  1.00 91.94           N  
ATOM     16  OD1 ASN A   2     178.284  81.042  60.928  1.00 91.94           O  
ATOM     17  N   GLU A   3     176.771  85.478  63.112  1.00 93.15           N  
ATOM     18  CA  GLU A   3     176.495  86.552  64.065  1.00 93.15           C  
ATOM     19  C   GLU A   3     175.836  85.979  65.318  1.00 93.15           C  
ATOM     20  O   GLU A   3     174.981  85.097  65.228  1.00 93.15           O  
ATOM     21  CB  GLU A   3     175.601  87.643  63.464  1.00 93.15           C  
ATOM     22  CG  GLU A   3     176.143  88.244  62.160  1.00 93.15           C  
ATOM     23  CD  GLU A   3     175.546  89.630  61.880  1.00 93.15           C  
ATOM     24  OE1 GLU A   3     176.248  90.467  61.275  1.00 93.15           O  
ATOM     25  OE2 GLU A   3     174.453  89.962  62.395  1.00 93.15           O1-
ATOM     26  N   LYS A   4     176.184  86.515  66.488  1.00 94.00           N  
ATOM     27  CA  LYS A   4     175.452  86.265  67.728  1.00 94.00           C  
ATOM     28  C   LYS A   4     175.210  87.561  68.479  1.00 94.00           C  
ATOM     29  O   LYS A   4     176.092  88.412  68.551  1.00 94.00           O  
ATOM     30  CB  LYS A   4     176.189  85.222  68.576  1.00 94.00           C  
ATOM     31  CG  LYS A   4     175.281  84.732  69.712  1.00 94.00           C  
ATOM     32  CD  LYS A   4     175.729  83.373  70.245  1.00 94.00           C  
ATOM     33  CE  LYS A   4     174.616  82.816  71.131  1.00 94.00           C  
ATOM     34  NZ  LYS A   4     174.832  81.381  71.351  1.00 94.00           N1+
ATOM     35  N   ILE A   5     174.020  87.694  69.060  1.00 92.72           N  
ATOM     36  CA  ILE A   5     173.665  88.800  69.949  1.00 92.72           C  
ATOM     37  C   ILE A   5     173.390  88.218  71.335  1.00 92.72           C  
ATOM     38  O   ILE A   5     172.473  87.416  71.505  1.00 92.72           O  
ATOM     39  CB  ILE A   5     172.486  89.627  69.387  1.00 92.72           C  
ATOM     40  CG1 ILE A   5     172.845  90.220  68.003  1.00 92.72           C  
ATOM     41  CG2 ILE A   5     172.129  90.753  70.377  1.00 92.72           C  
ATOM     42  CD1 ILE A   5     171.682  90.911  67.282  1.00 92.72           C  
ATOM     43  N   ILE A   6     174.184  88.626  72.321  1.00 91.83           N  
ATOM     44  CA  ILE A   6     173.923  88.371  73.741  1.00 91.83           C  
ATOM     45  C   ILE A   6     173.066  89.541  74.234  1.00 91.83           C  
ATOM     46  O   ILE A   6     173.538  90.675  74.214  1.00 91.83           O  
ATOM     47  CB  ILE A   6     175.247  88.227  74.532  1.00 91.83           C  
ATOM     48  CG1 ILE A   6     176.202  87.193  73.883  1.00 91.83           C  
ATOM     49  CG2 ILE A   6     174.930  87.845  75.990  1.00 91.83           C  
ATOM     50  CD1 ILE A   6     177.566  87.080  74.575  1.00 91.83           C  
ATOM     51  N   SER A   7     171.810  89.287  74.619  1.00 89.17           N  
ATOM     52  CA  SER A   7     170.846  90.327  75.019  1.00 89.17           C  
ATOM     53  C   SER A   7     169.973  89.872  76.200  1.00 89.17           C  
ATOM     54  O   SER A   7     169.133  88.986  76.011  1.00 89.17           O  
ATOM     55  CB  SER A   7     169.940  90.700  73.838  1.00 89.17           C  
ATOM     56  OG  SER A   7     169.024  91.714  74.210  1.00 89.17           O  
ATOM     57  N   PRO A   8     170.117  90.473  77.397  1.00 87.60           N  
ATOM     58  CA  PRO A   8     171.260  91.280  77.845  1.00 87.60           C  
ATOM     59  C   PRO A   8     172.488  90.401  78.161  1.00 87.60           C  
ATOM     60  O   PRO A   8     172.367  89.191  78.367  1.00 87.60           O  
ATOM     61  CB  PRO A   8     170.752  91.977  79.112  1.00 87.60           C  
ATOM     62  CG  PRO A   8     169.843  90.915  79.730  1.00 87.60           C  
ATOM     63  CD  PRO A   8     169.196  90.265  78.506  1.00 87.60           C  
ATOM     64  N   LEU A   9     173.668  91.009  78.291  1.00 87.82           N  
ATOM     65  CA  LEU A   9     174.735  90.481  79.148  1.00 87.82           C  
ATOM     66  C   LEU A   9     174.466  90.951  80.588  1.00 87.82           C  
ATOM     67  O   LEU A   9     174.266  92.141  80.803  1.00 87.82           O  
ATOM     68  CB  LEU A   9     176.110  90.945  78.627  1.00 87.82           C  
ATOM     69  CG  LEU A   9     177.295  90.327  79.398  1.00 87.82           C  
ATOM     70  CD1 LEU A   9     177.461  88.830  79.121  1.00 87.82           C  
ATOM     71  CD2 LEU A   9     178.602  91.005  79.003  1.00 87.82           C  
ATOM     72  N   ASN A  10     174.453  90.048  81.574  1.00 81.95           N  
ATOM     73  CA  ASN A  10     174.237  90.407  82.982  1.00 81.95           C  
ATOM     74  C   ASN A  10     175.556  90.478  83.770  1.00 81.95           C  
ATOM     75  O   ASN A  10     176.624  90.144  83.241  1.00 81.95           O  
ATOM     76  CB  ASN A  10     173.213  89.452  83.617  1.00 81.95           C  
ATOM     77  CG  ASN A  10     173.799  88.130  84.086  1.00 81.95           C  
ATOM     78  ND2 ASN A  10     173.141  87.490  85.011  1.00 81.95           N  
ATOM     79  OD1 ASN A  10     174.847  87.680  83.659  1.00 81.95           O  
ATOM     80  N   ARG A  11     175.483  90.903  85.042  1.00 85.02           N  
ATOM     81  CA  ARG A  11     176.663  91.187  85.890  1.00 85.02           C  
ATOM     82  C   ARG A  11     177.620  92.229  85.294  1.00 85.02           C  
ATOM     83  O   ARG A  11     178.767  92.365  85.701  1.00 85.02           O  
ATOM     84  CB  ARG A  11     177.344  89.883  86.333  1.00 85.02           C  
ATOM     85  CG  ARG A  11     176.435  89.104  87.291  1.00 85.02           C  
ATOM     86  CD  ARG A  11     177.073  87.778  87.693  1.00 85.02           C  
ATOM     87  NE  ARG A  11     177.008  86.777  86.609  1.00 85.02           N  
ATOM     88  CZ  ARG A  11     178.023  86.141  86.054  1.00 85.02           C  
ATOM     89  NH1 ARG A  11     179.270  86.466  86.202  1.00 85.02           N1+
ATOM     90  NH2 ARG A  11     177.807  85.107  85.301  1.00 85.02           N  
ATOM     91  N   VAL A  12     177.093  93.002  84.354  1.00 83.35           N  
ATOM     92  CA  VAL A  12     177.433  94.404  84.146  1.00 83.35           C  
ATOM     93  C   VAL A  12     176.317  95.209  84.809  1.00 83.35           C  
ATOM     94  O   VAL A  12     175.212  94.697  85.020  1.00 83.35           O  
ATOM     95  CB  VAL A  12     177.604  94.729  82.649  1.00 83.35           C  
ATOM     96  CG1 VAL A  12     178.557  93.731  81.978  1.00 83.35           C  
ATOM     97  CG2 VAL A  12     176.290  94.733  81.870  1.00 83.35           C  
ATOM     98  N   GLU A  13     176.583  96.451  85.171  1.00 85.75           N  
ATOM     99  CA  GLU A  13     175.538  97.308  85.726  1.00 85.75           C  
ATOM    100  C   GLU A  13     174.687  97.885  84.573  1.00 85.75           C  
ATOM    101  O   GLU A  13     175.222  98.496  83.653  1.00 85.75           O  
ATOM    102  CB  GLU A  13     176.218  98.295  86.681  1.00 85.75           C  
ATOM    103  CG  GLU A  13     175.248  99.115  87.532  1.00 85.75           C  
ATOM    104  CD  GLU A  13     174.690 100.372  86.858  1.00 85.75           C  
ATOM    105  OE1 GLU A  13     173.757 100.971  87.447  1.00 85.75           O  
ATOM    106  OE2 GLU A  13     175.173 100.750  85.771  1.00 85.75           O1-
ATOM    107  N   GLY A  14     173.372  97.623  84.565  1.00 82.52           N  
ATOM    108  CA  GLY A  14     172.437  98.030  83.498  1.00 82.52           C  
ATOM    109  C   GLY A  14     172.496  97.261  82.170  1.00 82.52           C  
ATOM    110  O   GLY A  14     173.113  96.207  82.046  1.00 82.52           O  
ATOM    111  N   ASP A  15     171.812  97.813  81.162  1.00 85.70           N  
ATOM    112  CA  ASP A  15     171.450  97.102  79.928  1.00 85.70           C  
ATOM    113  C   ASP A  15     172.521  97.192  78.825  1.00 85.70           C  
ATOM    114  O   ASP A  15     172.591  98.172  78.067  1.00 85.70           O  
ATOM    115  CB  ASP A  15     170.088  97.607  79.416  1.00 85.70           C  
ATOM    116  CG  ASP A  15     168.948  97.439  80.424  1.00 85.70           C  
ATOM    117  OD1 ASP A  15     168.044  98.306  80.406  1.00 85.70           O  
ATOM    118  OD2 ASP A  15     168.992  96.460  81.200  1.00 85.70           O1-
ATOM    119  N   LEU A  16     173.339  96.139  78.717  1.00 90.08           N  
ATOM    120  CA  LEU A  16     174.266  95.899  77.607  1.00 90.08           C  
ATOM    121  C   LEU A  16     173.755  94.750  76.732  1.00 90.08           C  
ATOM    122  O   LEU A  16     173.627  93.624  77.212  1.00 90.08           O  
ATOM    123  CB  LEU A  16     175.665  95.558  78.162  1.00 90.08           C  
ATOM    124  CG  LEU A  16     176.747  95.275  77.100  1.00 90.08           C  
ATOM    125  CD1 LEU A  16     177.040  96.461  76.180  1.00 90.08           C  
ATOM    126  CD2 LEU A  16     178.059  94.899  77.782  1.00 90.08           C  
ATOM    127  N   ASP A  17     173.580  94.999  75.437  1.00 93.99           N  
ATOM    128  CA  ASP A  17     173.643  93.934  74.432  1.00 93.99           C  
ATOM    129  C   ASP A  17     175.079  93.843  73.878  1.00 93.99           C  
ATOM    130  O   ASP A  17     175.759  94.860  73.738  1.00 93.99           O  
ATOM    131  CB  ASP A  17     172.680  94.199  73.267  1.00 93.99           C  
ATOM    132  CG  ASP A  17     171.180  94.066  73.504  1.00 93.99           C  
ATOM    133  OD1 ASP A  17     170.452  94.405  72.536  1.00 93.99           O  
ATOM    134  OD2 ASP A  17     170.732  93.599  74.571  1.00 93.99           O1-
ATOM    135  N   LEU A  18     175.533  92.655  73.477  1.00 93.83           N  
ATOM    136  CA  LEU A  18     176.784  92.481  72.726  1.00 93.83           C  
ATOM    137  C   LEU A  18     176.504  91.741  71.414  1.00 93.83           C  
ATOM    138  O   LEU A  18     176.133  90.566  71.447  1.00 93.83           O  
ATOM    139  CB  LEU A  18     177.820  91.756  73.611  1.00 93.83           C  
ATOM    140  CG  LEU A  18     179.204  91.596  72.947  1.00 93.83           C  
ATOM    141  CD1 LEU A  18     179.954  92.922  72.840  1.00 93.83           C  
ATOM    142  CD2 LEU A  18     180.074  90.618  73.738  1.00 93.83           C  
ATOM    143  N   LYS A  19     176.703  92.406  70.266  1.00 95.47           N  
ATOM    144  CA  LYS A  19     176.736  91.740  68.952  1.00 95.47           C  
ATOM    145  C   LYS A  19     178.172  91.320  68.650  1.00 95.47           C  
ATOM    146  O   LYS A  19     179.092  92.122  68.778  1.00 95.47           O  
ATOM    147  CB  LYS A  19     176.126  92.617  67.837  1.00 95.47           C  
ATOM    148  CG  LYS A  19     176.230  91.937  66.459  1.00 95.47           C  
ATOM    149  CD  LYS A  19     175.675  92.769  65.293  1.00 95.47           C  
ATOM    150  CE  LYS A  19     176.054  92.011  64.015  1.00 95.47           C  
ATOM    151  NZ  LYS A  19     175.503  92.584  62.766  1.00 95.47           N1+
ATOM    152  N   VAL A  20     178.351  90.077  68.219  1.00 95.04           N  
ATOM    153  CA  VAL A  20     179.646  89.466  67.914  1.00 95.04           C  
ATOM    154  C   VAL A  20     179.564  88.782  66.554  1.00 95.04           C  
ATOM    155  O   VAL A  20     178.601  88.059  66.291  1.00 95.04           O  
ATOM    156  CB  VAL A  20     180.039  88.439  68.996  1.00 95.04           C  
ATOM    157  CG1 VAL A  20     181.502  88.027  68.835  1.00 95.04           C  
ATOM    158  CG2 VAL A  20     179.873  88.979  70.422  1.00 95.04           C  
ATOM    159  N   VAL A  21     180.567  88.987  65.702  1.00 96.41           N  
ATOM    160  CA  VAL A  21     180.691  88.300  64.410  1.00 96.41           C  
ATOM    161  C   VAL A  21     181.861  87.323  64.474  1.00 96.41           C  
ATOM    162  O   VAL A  21     182.988  87.694  64.812  1.00 96.41           O  
ATOM    163  CB  VAL A  21     180.829  89.284  63.232  1.00 96.41           C  
ATOM    164  CG1 VAL A  21     180.729  88.539  61.893  1.00 96.41           C  
ATOM    165  CG2 VAL A  21     179.726  90.354  63.267  1.00 96.41           C  
ATOM    166  N   PHE A  22     181.588  86.062  64.147  1.00 95.78           N  
ATOM    167  CA  PHE A  22     182.543  84.960  64.209  1.00 95.78           C  
ATOM    168  C   PHE A  22     182.981  84.478  62.819  1.00 95.78           C  
ATOM    169  O   PHE A  22     182.173  84.308  61.892  1.00 95.78           O  
ATOM    170  CB  PHE A  22     181.953  83.796  65.015  1.00 95.78           C  
ATOM    171  CG  PHE A  22     181.709  84.076  66.486  1.00 95.78           C  
ATOM    172  CD1 PHE A  22     182.733  83.836  67.422  1.00 95.78           C  
ATOM    173  CD2 PHE A  22     180.451  84.525  66.930  1.00 95.78           C  
ATOM    174  CE1 PHE A  22     182.496  84.025  68.794  1.00 95.78           C  
ATOM    175  CE2 PHE A  22     180.215  84.713  68.303  1.00 95.78           C  
ATOM    176  CZ  PHE A  22     181.233  84.453  69.237  1.00 95.78           C  
ATOM    177  N   ARG A  23     184.277  84.162  62.703  1.00 96.05           N  
ATOM    178  CA  ARG A  23     184.865  83.372  61.614  1.00 96.05           C  
ATOM    179  C   ARG A  23     185.351  82.046  62.199  1.00 96.05           C  
ATOM    180  O   ARG A  23     186.336  82.014  62.931  1.00 96.05           O  
ATOM    181  CB  ARG A  23     185.979  84.189  60.942  1.00 96.05           C  
ATOM    182  CG  ARG A  23     186.525  83.494  59.682  1.00 96.05           C  
ATOM    183  CD  ARG A  23     187.653  84.292  59.010  1.00 96.05           C  
ATOM    184  NE  ARG A  23     187.200  85.609  58.513  1.00 96.05           N  
ATOM    185  CZ  ARG A  23     187.894  86.448  57.760  1.00 96.05           C  
ATOM    186  NH1 ARG A  23     189.094  86.170  57.331  1.00 96.05           N1+
ATOM    187  NH2 ARG A  23     187.391  87.604  57.424  1.00 96.05           N  
ATOM    188  N   GLY A  24     184.628  80.962  61.911  1.00 94.12           N  
ATOM    189  CA  GLY A  24     184.743  79.741  62.710  1.00 94.12           C  
ATOM    190  C   GLY A  24     184.284  80.039  64.136  1.00 94.12           C  
ATOM    191  O   GLY A  24     183.168  80.514  64.324  1.00 94.12           O  
ATOM    192  N   ASN A  25     185.168  79.843  65.109  1.00 95.70           N  
ATOM    193  CA  ASN A  25     184.947  80.181  66.516  1.00 95.70           C  
ATOM    194  C   ASN A  25     185.768  81.390  67.014  1.00 95.70           C  
ATOM    195  O   ASN A  25     185.760  81.701  68.205  1.00 95.70           O  
ATOM    196  CB  ASN A  25     185.187  78.911  67.335  1.00 95.70           C  
ATOM    197  CG  ASN A  25     186.645  78.489  67.413  1.00 95.70           C  
ATOM    198  ND2 ASN A  25     186.988  77.721  68.415  1.00 95.70           N  
ATOM    199  OD1 ASN A  25     187.468  78.825  66.569  1.00 95.70           O  
ATOM    200  N   LYS A  26     186.469  82.090  66.110  1.00 96.86           N  
ATOM    201  CA  LYS A  26     187.244  83.298  66.416  1.00 96.86           C  
ATOM    202  C   LYS A  26     186.410  84.554  66.160  1.00 96.86           C  
ATOM    203  O   LYS A  26     185.838  84.701  65.076  1.00 96.86           O  
ATOM    204  CB  LYS A  26     188.554  83.267  65.612  1.00 96.86           C  
ATOM    205  CG  LYS A  26     189.512  84.401  66.002  1.00 96.86           C  
ATOM    206  CD  LYS A  26     190.890  84.219  65.345  1.00 96.86           C  
ATOM    207  CE  LYS A  26     191.817  85.357  65.786  1.00 96.86           C  
ATOM    208  NZ  LYS A  26     193.225  85.155  65.370  1.00 96.86           N1+
ATOM    209  N   VAL A  27     186.369  85.466  67.129  1.00 97.37           N  
ATOM    210  CA  VAL A  27     185.751  86.792  66.974  1.00 97.37           C  
ATOM    211  C   VAL A  27     186.537  87.608  65.953  1.00 97.37           C  
ATOM    212  O   VAL A  27     187.761  87.719  66.056  1.00 97.37           O  
ATOM    213  CB  VAL A  27     185.688  87.551  68.313  1.00 97.37           C  
ATOM    214  CG1 VAL A  27     185.042  88.933  68.148  1.00 97.37           C  
ATOM    215  CG2 VAL A  27     184.868  86.765  69.339  1.00 97.37           C  
ATOM    216  N   ILE A  28     185.837  88.199  64.985  1.00 96.46           N  
ATOM    217  CA  ILE A  28     186.413  89.146  64.018  1.00 96.46           C  
ATOM    218  C   ILE A  28     185.899  90.575  64.209  1.00 96.46           C  
ATOM    219  O   ILE A  28     186.652  91.508  63.960  1.00 96.46           O  
ATOM    220  CB  ILE A  28     186.238  88.654  62.564  1.00 96.46           C  
ATOM    221  CG1 ILE A  28     184.770  88.352  62.187  1.00 96.46           C  
ATOM    222  CG2 ILE A  28     187.129  87.415  62.343  1.00 96.46           C  
ATOM    223  CD1 ILE A  28     184.542  88.245  60.676  1.00 96.46           C  
ATOM    224  N   GLU A  29     184.670  90.748  64.702  1.00 96.58           N  
ATOM    225  CA  GLU A  29     184.050  92.050  64.984  1.00 96.58           C  
ATOM    226  C   GLU A  29     183.213  91.939  66.269  1.00 96.58           C  
ATOM    227  O   GLU A  29     182.602  90.894  66.528  1.00 96.58           O  
ATOM    228  CB  GLU A  29     183.157  92.512  63.815  1.00 96.58           C  
ATOM    229  CG  GLU A  29     183.890  92.615  62.463  1.00 96.58           C  
ATOM    230  CD  GLU A  29     182.964  92.728  61.245  1.00 96.58           C  
ATOM    231  OE1 GLU A  29     183.466  93.191  60.196  1.00 96.58           O  
ATOM    232  OE2 GLU A  29     181.818  92.227  61.320  1.00 96.58           O1-
ATOM    233  N   ALA A  30     183.183  92.997  67.082  1.00 96.53           N  
ATOM    234  CA  ALA A  30     182.445  93.028  68.344  1.00 96.53           C  
ATOM    235  C   ALA A  30     181.913  94.435  68.651  1.00 96.53           C  
ATOM    236  O   ALA A  30     182.682  95.398  68.719  1.00 96.53           O  
ATOM    237  CB  ALA A  30     183.356  92.519  69.468  1.00 96.53           C  
ATOM    238  N   TYR A  31     180.603  94.522  68.888  1.00 95.90           N  
ATOM    239  CA  TYR A  31     179.849  95.764  69.050  1.00 95.90           C  
ATOM    240  C   TYR A  31     179.135  95.785  70.415  1.00 95.90           C  
ATOM    241  O   TYR A  31     178.071  95.166  70.567  1.00 95.90           O  
ATOM    242  CB  TYR A  31     178.847  95.901  67.892  1.00 95.90           C  
ATOM    243  CG  TYR A  31     179.442  95.749  66.505  1.00 95.90           C  
ATOM    244  CD1 TYR A  31     180.142  96.824  65.933  1.00 95.90           C  
ATOM    245  CD2 TYR A  31     179.311  94.537  65.793  1.00 95.90           C  
ATOM    246  CE1 TYR A  31     180.685  96.716  64.643  1.00 95.90           C  
ATOM    247  CE2 TYR A  31     179.854  94.424  64.496  1.00 95.90           C  
ATOM    248  CZ  TYR A  31     180.534  95.518  63.919  1.00 95.90           C  
ATOM    249  OH  TYR A  31     181.052  95.408  62.674  1.00 95.90           O  
ATOM    250  N   PRO A  32     179.705  96.467  71.427  1.00 94.83           N  
ATOM    251  CA  PRO A  32     179.027  96.761  72.687  1.00 94.83           C  
ATOM    252  C   PRO A  32     177.876  97.750  72.451  1.00 94.83           C  
ATOM    253  O   PRO A  32     178.074  98.868  71.981  1.00 94.83           O  
ATOM    254  CB  PRO A  32     180.107  97.325  73.627  1.00 94.83           C  
ATOM    255  CG  PRO A  32     181.426  96.886  72.989  1.00 94.83           C  
ATOM    256  CD  PRO A  32     181.091  96.904  71.502  1.00 94.83           C  
ATOM    257  N   MET A  33     176.650  97.343  72.769  1.00 94.32           N  
ATOM    258  CA  MET A  33     175.432  98.107  72.505  1.00 94.32           C  
ATOM    259  C   MET A  33     174.728  98.462  73.820  1.00 94.32           C  
ATOM    260  O   MET A  33     173.858  97.725  74.279  1.00 94.32           O  
ATOM    261  CB  MET A  33     174.513  97.300  71.569  1.00 94.32           C  
ATOM    262  CG  MET A  33     175.049  97.111  70.146  1.00 94.32           C  
ATOM    263  SD  MET A  33     173.974  96.198  68.996  1.00 94.32           S  
ATOM    264  CE  MET A  33     173.871  94.604  69.842  1.00 94.32           C  
ATOM    265  N   SER A  34     175.056  99.607  74.430  1.00 93.54           N  
ATOM    266  CA  SER A  34     174.235 100.156  75.526  1.00 93.54           C  
ATOM    267  C   SER A  34     172.832 100.514  75.030  1.00 93.54           C  
ATOM    268  O   SER A  34     172.696 101.264  74.056  1.00 93.54           O  
ATOM    269  CB  SER A  34     174.865 101.394  76.163  1.00 93.54           C  
ATOM    270  OG  SER A  34     176.147 101.080  76.646  1.00 93.54           O  
ATOM    271  N   ARG A  35     171.805  99.979  75.703  1.00 92.86           N  
ATOM    272  CA  ARG A  35     170.392 100.016  75.268  1.00 92.86           C  
ATOM    273  C   ARG A  35     169.469 100.939  76.063  1.00 92.86           C  
ATOM    274  O   ARG A  35     168.279 101.023  75.757  1.00 92.86           O  
ATOM    275  CB  ARG A  35     169.829  98.591  75.323  1.00 92.86           C  
ATOM    276  CG  ARG A  35     170.401  97.611  74.302  1.00 92.86           C  
ATOM    277  CD  ARG A  35     170.375  98.174  72.875  1.00 92.86           C  
ATOM    278  NE  ARG A  35     170.430  97.068  71.923  1.00 92.86           N  
ATOM    279  CZ  ARG A  35     170.790  97.055  70.662  1.00 92.86           C  
ATOM    280  NH1 ARG A  35     171.142  98.121  69.998  1.00 92.86           N1+
ATOM    281  NH2 ARG A  35     170.809  95.896  70.080  1.00 92.86           N  
ATOM    282  N   LEU A  36     170.012 101.608  77.073  1.00 95.00           N  
ATOM    283  CA  LEU A  36     169.274 102.430  78.019  1.00 95.00           C  
ATOM    284  C   LEU A  36     169.747 103.887  77.938  1.00 95.00           C  
ATOM    285  O   LEU A  36     170.787 104.233  78.481  1.00 95.00           O  
ATOM    286  CB  LEU A  36     169.436 101.784  79.408  1.00 95.00           C  
ATOM    287  CG  LEU A  36     168.928 102.636  80.578  1.00 95.00           C  
ATOM    288  CD1 LEU A  36     167.471 103.072  80.426  1.00 95.00           C  
ATOM    289  CD2 LEU A  36     169.070 101.870  81.891  1.00 95.00           C  
ATOM    290  N   PHE A  37     168.962 104.745  77.294  1.00 95.66           N  
ATOM    291  CA  PHE A  37     169.081 106.195  77.361  1.00 95.66           C  
ATOM    292  C   PHE A  37     168.257 106.713  78.541  1.00 95.66           C  
ATOM    293  O   PHE A  37     167.033 106.601  78.545  1.00 95.66           O  
ATOM    294  CB  PHE A  37     168.645 106.800  76.023  1.00 95.66           C  
ATOM    295  CG  PHE A  37     168.818 108.300  75.932  1.00 95.66           C  
ATOM    296  CD1 PHE A  37     167.700 109.156  75.972  1.00 95.66           C  
ATOM    297  CD2 PHE A  37     170.107 108.837  75.774  1.00 95.66           C  
ATOM    298  CE1 PHE A  37     167.866 110.544  75.815  1.00 95.66           C  
ATOM    299  CE2 PHE A  37     170.270 110.222  75.638  1.00 95.66           C  
ATOM    300  CZ  PHE A  37     169.155 111.070  75.638  1.00 95.66           C  
ATOM    301  N   ARG A  38     168.932 107.243  79.568  1.00 93.45           N  
ATOM    302  CA  ARG A  38     168.283 107.879  80.726  1.00 93.45           C  
ATOM    303  C   ARG A  38     168.337 109.375  80.567  1.00 93.45           C  
ATOM    304  O   ARG A  38     167.475 109.889  79.878  1.00 93.45           O  
ATOM    305  CB  ARG A  38     168.857 107.415  82.036  1.00 93.45           C  
ATOM    306  CG  ARG A  38     168.671 105.927  82.270  1.00 93.45           C  
ATOM    307  CD  ARG A  38     169.362 105.580  83.577  1.00 93.45           C  
ATOM    308  NE  ARG A  38     170.755 106.075  83.583  1.00 93.45           N  
ATOM    309  CZ  ARG A  38     171.356 106.721  84.557  1.00 93.45           C  
ATOM    310  NH1 ARG A  38     170.833 106.840  85.745  1.00 93.45           N1+
ATOM    311  NH2 ARG A  38     172.530 107.219  84.355  1.00 93.45           N  
ATOM    312  N   GLY A  39     169.246 110.173  81.132  1.00 93.95           N  
ATOM    313  CA  GLY A  39     170.211 110.188  82.243  1.00 93.95           C  
ATOM    314  C   GLY A  39     170.299 111.611  82.841  1.00 93.95           C  
ATOM    315  O   GLY A  39     169.378 111.995  83.528  1.00 93.95           O  
ATOM    316  N   ILE A  40     171.352 112.416  82.697  1.00 94.47           N  
ATOM    317  CA  ILE A  40     171.543 113.615  83.542  1.00 94.47           C  
ATOM    318  C   ILE A  40     171.770 114.944  82.779  1.00 94.47           C  
ATOM    319  O   ILE A  40     171.334 115.981  83.273  1.00 94.47           O  
ATOM    320  CB  ILE A  40     172.592 113.245  84.626  1.00 94.47           C  
ATOM    321  CG1 ILE A  40     171.940 112.457  85.800  1.00 94.47           C  
ATOM    322  CG2 ILE A  40     173.322 114.463  85.202  1.00 94.47           C  
ATOM    323  CD1 ILE A  40     171.648 110.964  85.586  1.00 94.47           C  
ATOM    324  N   GLU A  41     172.340 114.949  81.568  1.00 95.87           N  
ATOM    325  CA  GLU A  41     172.883 116.177  80.929  1.00 95.87           C  
ATOM    326  C   GLU A  41     171.902 117.356  80.660  1.00 95.87           C  
ATOM    327  O   GLU A  41     172.074 118.410  81.275  1.00 95.87           O  
ATOM    328  CB  GLU A  41     173.732 115.799  79.699  1.00 95.87           C  
ATOM    329  CG  GLU A  41     174.915 114.903  80.124  1.00 95.87           C  
ATOM    330  CD  GLU A  41     175.920 114.571  79.011  1.00 95.87           C  
ATOM    331  OE1 GLU A  41     177.089 114.325  79.352  1.00 95.87           O  
ATOM    332  OE2 GLU A  41     175.541 114.534  77.824  1.00 95.87           O1-
ATOM    333  N   ILE A  42     170.847 117.268  79.824  1.00 96.82           N  
ATOM    334  CA  ILE A  42     169.919 118.429  79.661  1.00 96.82           C  
ATOM    335  C   ILE A  42     169.009 118.632  80.867  1.00 96.82           C  
ATOM    336  O   ILE A  42     168.606 119.761  81.137  1.00 96.82           O  
ATOM    337  CB  ILE A  42     169.096 118.405  78.360  1.00 96.82           C  
ATOM    338  CG1 ILE A  42     170.033 118.579  77.153  1.00 96.82           C  
ATOM    339  CG2 ILE A  42     167.885 119.373  78.332  1.00 96.82           C  
ATOM    340  CD1 ILE A  42     169.388 119.135  75.873  1.00 96.82           C  
ATOM    341  N   ILE A  43     168.722 117.597  81.652  1.00 96.54           N  
ATOM    342  CA  ILE A  43     168.004 117.799  82.917  1.00 96.54           C  
ATOM    343  C   ILE A  43     168.848 118.548  83.963  1.00 96.54           C  
ATOM    344  O   ILE A  43     168.289 119.034  84.945  1.00 96.54           O  
ATOM    345  CB  ILE A  43     167.280 116.494  83.328  1.00 96.54           C  
ATOM    346  CG1 ILE A  43     165.933 116.575  82.573  1.00 96.54           C  
ATOM    347  CG2 ILE A  43     167.077 116.306  84.837  1.00 96.54           C  
ATOM    348  CD1 ILE A  43     164.989 115.387  82.607  1.00 96.54           C  
ATOM    349  N   LEU A  44     170.137 118.790  83.688  1.00 96.80           N  
ATOM    350  CA  LEU A  44     170.933 119.844  84.317  1.00 96.80           C  
ATOM    351  C   LEU A  44     170.930 121.195  83.581  1.00 96.80           C  
ATOM    352  O   LEU A  44     171.034 122.213  84.263  1.00 96.80           O  
ATOM    353  CB  LEU A  44     172.364 119.336  84.540  1.00 96.80           C  
ATOM    354  CG  LEU A  44     172.486 118.317  85.679  1.00 96.80           C  
ATOM    355  CD1 LEU A  44     173.939 117.861  85.779  1.00 96.80           C  
ATOM    356  CD2 LEU A  44     172.090 118.913  87.035  1.00 96.80           C  
ATOM    357  N   LYS A  45     170.761 121.269  82.253  1.00 96.57           N  
ATOM    358  CA  LYS A  45     170.673 122.564  81.540  1.00 96.57           C  
ATOM    359  C   LYS A  45     169.552 123.447  82.120  1.00 96.57           C  
ATOM    360  O   LYS A  45     168.452 122.994  82.442  1.00 96.57           O  
ATOM    361  CB  LYS A  45     170.557 122.399  80.007  1.00 96.57           C  
ATOM    362  CG  LYS A  45     171.845 121.845  79.364  1.00 96.57           C  
ATOM    363  CD  LYS A  45     171.795 121.779  77.821  1.00 96.57           C  
ATOM    364  CE  LYS A  45     172.969 120.911  77.319  1.00 96.57           C  
ATOM    365  NZ  LYS A  45     172.907 120.523  75.882  1.00 96.57           N1+
ATOM    366  N   ASN A  46     169.855 124.735  82.282  1.00 96.46           N  
ATOM    367  CA  ASN A  46     169.035 125.769  82.932  1.00 96.46           C  
ATOM    368  C   ASN A  46     168.707 125.543  84.433  1.00 96.46           C  
ATOM    369  O   ASN A  46     167.935 126.311  85.024  1.00 96.46           O  
ATOM    370  CB  ASN A  46     167.805 126.085  82.059  1.00 96.46           C  
ATOM    371  CG  ASN A  46     168.198 126.469  80.644  1.00 96.46           C  
ATOM    372  ND2 ASN A  46     167.800 125.715  79.646  1.00 96.46           N  
ATOM    373  OD1 ASN A  46     168.887 127.443  80.423  1.00 96.46           O  
ATOM    374  N   LYS A  47     169.296 124.536  85.097  1.00 97.12           N  
ATOM    375  CA  LYS A  47     169.214 124.360  86.564  1.00 97.12           C  
ATOM    376  C   LYS A  47     170.315 125.156  87.274  1.00 97.12           C  
ATOM    377  O   LYS A  47     171.151 125.782  86.621  1.00 97.12           O  
ATOM    378  CB  LYS A  47     169.257 122.873  86.951  1.00 97.12           C  
ATOM    379  CG  LYS A  47     168.357 121.946  86.124  1.00 97.12           C  
ATOM    380  CD  LYS A  47     166.875 122.317  85.999  1.00 97.12           C  
ATOM    381  CE  LYS A  47     166.266 121.254  85.076  1.00 97.12           C  
ATOM    382  NZ  LYS A  47     164.814 121.423  84.863  1.00 97.12           N1+
ATOM    383  N   TYR A  48     170.300 125.194  88.608  1.00 96.25           N  
ATOM    384  CA  TYR A  48     171.384 125.834  89.360  1.00 96.25           C  
ATOM    385  C   TYR A  48     172.611 124.902  89.406  1.00 96.25           C  
ATOM    386  O   TYR A  48     172.425 123.693  89.530  1.00 96.25           O  
ATOM    387  CB  TYR A  48     170.906 126.216  90.764  1.00 96.25           C  
ATOM    388  CG  TYR A  48     169.808 127.262  90.769  1.00 96.25           C  
ATOM    389  CD1 TYR A  48     170.142 128.621  90.604  1.00 96.25           C  
ATOM    390  CD2 TYR A  48     168.464 126.884  90.956  1.00 96.25           C  
ATOM    391  CE1 TYR A  48     169.143 129.609  90.673  1.00 96.25           C  
ATOM    392  CE2 TYR A  48     167.457 127.871  91.014  1.00 96.25           C  
ATOM    393  CZ  TYR A  48     167.801 129.236  90.899  1.00 96.25           C  
ATOM    394  OH  TYR A  48     166.831 130.183  90.919  1.00 96.25           O  
ATOM    395  N   PRO A  49     173.857 125.410  89.354  1.00 97.23           N  
ATOM    396  CA  PRO A  49     175.063 124.571  89.331  1.00 97.23           C  
ATOM    397  C   PRO A  49     175.146 123.565  90.490  1.00 97.23           C  
ATOM    398  O   PRO A  49     175.438 122.388  90.270  1.00 97.23           O  
ATOM    399  CB  PRO A  49     176.232 125.554  89.322  1.00 97.23           C  
ATOM    400  CG  PRO A  49     175.649 126.780  88.621  1.00 97.23           C  
ATOM    401  CD  PRO A  49     174.208 126.800  89.107  1.00 97.23           C  
ATOM    402  N   MET A  50     174.763 123.990  91.699  1.00 96.37           N  
ATOM    403  CA  MET A  50     174.659 123.144  92.899  1.00 96.37           C  
ATOM    404  C   MET A  50     173.698 121.951  92.755  1.00 96.37           C  
ATOM    405  O   MET A  50     173.840 120.966  93.479  1.00 96.37           O  
ATOM    406  CB  MET A  50     174.190 124.013  94.079  1.00 96.37           C  
ATOM    407  CG  MET A  50     175.260 124.995  94.567  1.00 96.37           C  
ATOM    408  SD  MET A  50     176.709 124.217  95.329  1.00 96.37           S  
ATOM    409  CE  MET A  50     176.023 123.621  96.900  1.00 96.37           C  
ATOM    410  N   ASP A  51     172.735 121.985  91.827  1.00 97.07           N  
ATOM    411  CA  ASP A  51     171.821 120.859  91.605  1.00 97.07           C  
ATOM    412  C   ASP A  51     172.545 119.643  91.002  1.00 97.07           C  
ATOM    413  O   ASP A  51     172.122 118.505  91.224  1.00 97.07           O  
ATOM    414  CB  ASP A  51     170.616 121.279  90.744  1.00 97.07           C  
ATOM    415  CG  ASP A  51     169.732 122.345  91.405  1.00 97.07           C  
ATOM    416  OD1 ASP A  51     169.159 123.196  90.683  1.00 97.07           O  
ATOM    417  OD2 ASP A  51     169.526 122.260  92.638  1.00 97.07           O1-
ATOM    418  N   SER A  52     173.685 119.846  90.326  1.00 97.36           N  
ATOM    419  CA  SER A  52     174.540 118.760  89.826  1.00 97.36           C  
ATOM    420  C   SER A  52     175.010 117.816  90.942  1.00 97.36           C  
ATOM    421  O   SER A  52     175.026 116.604  90.739  1.00 97.36           O  
ATOM    422  CB  SER A  52     175.725 119.327  89.037  1.00 97.36           C  
ATOM    423  OG  SER A  52     176.608 120.024  89.883  1.00 97.36           O  
ATOM    424  N   LEU A  53     175.244 118.320  92.157  1.00 97.30           N  
ATOM    425  CA  LEU A  53     175.625 117.535  93.343  1.00 97.30           C  
ATOM    426  C   LEU A  53     174.497 116.635  93.874  1.00 97.30           C  
ATOM    427  O   LEU A  53     174.722 115.758  94.710  1.00 97.30           O  
ATOM    428  CB  LEU A  53     176.027 118.504  94.460  1.00 97.30           C  
ATOM    429  CG  LEU A  53     177.130 119.504  94.088  1.00 97.30           C  
ATOM    430  CD1 LEU A  53     177.186 120.559  95.182  1.00 97.30           C  
ATOM    431  CD2 LEU A  53     178.488 118.815  93.955  1.00 97.30           C  
ATOM    432  N   VAL A  54     173.261 116.848  93.416  1.00 97.15           N  
ATOM    433  CA  VAL A  54     172.127 115.972  93.729  1.00 97.15           C  
ATOM    434  C   VAL A  54     171.746 115.118  92.537  1.00 97.15           C  
ATOM    435  O   VAL A  54     171.465 113.945  92.745  1.00 97.15           O  
ATOM    436  CB  VAL A  54     170.923 116.743  94.286  1.00 97.15           C  
ATOM    437  CG1 VAL A  54     169.795 115.791  94.713  1.00 97.15           C  
ATOM    438  CG2 VAL A  54     171.349 117.541  95.519  1.00 97.15           C  
ATOM    439  N   ILE A  55     171.772 115.626  91.305  1.00 97.04           N  
ATOM    440  CA  ILE A  55     171.383 114.824  90.138  1.00 97.04           C  
ATOM    441  C   ILE A  55     172.512 113.872  89.696  1.00 97.04           C  
ATOM    442  O   ILE A  55     172.246 112.689  89.486  1.00 97.04           O  
ATOM    443  CB  ILE A  55     170.855 115.727  89.000  1.00 97.04           C  
ATOM    444  CG1 ILE A  55     169.763 116.733  89.436  1.00 97.04           C  
ATOM    445  CG2 ILE A  55     170.310 114.895  87.826  1.00 97.04           C  
ATOM    446  CD1 ILE A  55     168.521 116.110  90.088  1.00 97.04           C  
ATOM    447  N   THR A  56     173.775 114.317  89.635  1.00 96.37           N  
ATOM    448  CA  THR A  56     174.883 113.478  89.128  1.00 96.37           C  
ATOM    449  C   THR A  56     175.217 112.238  89.968  1.00 96.37           C  
ATOM    450  O   THR A  56     175.495 111.209  89.356  1.00 96.37           O  
ATOM    451  CB  THR A  56     176.186 114.226  88.823  1.00 96.37           C  
ATOM    452  CG2 THR A  56     176.041 115.394  87.854  1.00 96.37           C  
ATOM    453  OG1 THR A  56     176.788 114.696  89.996  1.00 96.37           O  
ATOM    454  N   PRO A  57     175.070 112.196  91.311  1.00 95.81           N  
ATOM    455  CA  PRO A  57     175.240 110.946  92.063  1.00 95.81           C  
ATOM    456  C   PRO A  57     174.192 109.875  91.733  1.00 95.81           C  
ATOM    457  O   PRO A  57     174.300 108.758  92.220  1.00 95.81           O  
ATOM    458  CB  PRO A  57     175.180 111.324  93.545  1.00 95.81           C  
ATOM    459  CG  PRO A  57     175.576 112.793  93.534  1.00 95.81           C  
ATOM    460  CD  PRO A  57     174.932 113.297  92.251  1.00 95.81           C  
ATOM    461  N   ARG A  58     173.160 110.209  90.941  1.00 95.14           N  
ATOM    462  CA  ARG A  58     172.161 109.276  90.397  1.00 95.14           C  
ATOM    463  C   ARG A  58     172.380 108.982  88.909  1.00 95.14           C  
ATOM    464  O   ARG A  58     171.561 108.312  88.278  1.00 95.14           O  
ATOM    465  CB  ARG A  58     170.739 109.766  90.693  1.00 95.14           C  
ATOM    466  CG  ARG A  58     170.428 109.834  92.195  1.00 95.14           C  
ATOM    467  CD  ARG A  58     170.751 111.182  92.846  1.00 95.14           C  
ATOM    468  NE  ARG A  58     170.353 111.205  94.269  1.00 95.14           N  
ATOM    469  CZ  ARG A  58     171.027 111.760  95.264  1.00 95.14           C  
ATOM    470  NH1 ARG A  58     172.005 112.597  95.090  1.00 95.14           N1+
ATOM    471  NH2 ARG A  58     170.755 111.396  96.482  1.00 95.14           N  
ATOM    472  N   ILE A  59     173.520 109.402  88.353  1.00 95.56           N  
ATOM    473  CA  ILE A  59     174.066 108.764  87.155  1.00 95.56           C  
ATOM    474  C   ILE A  59     174.260 107.278  87.459  1.00 95.56           C  
ATOM    475  O   ILE A  59     173.771 106.451  86.698  1.00 95.56           O  
ATOM    476  CB  ILE A  59     175.381 109.430  86.682  1.00 95.56           C  
ATOM    477  CG1 ILE A  59     175.108 110.853  86.156  1.00 95.56           C  
ATOM    478  CG2 ILE A  59     176.005 108.567  85.581  1.00 95.56           C  
ATOM    479  CD1 ILE A  59     176.361 111.702  85.911  1.00 95.56           C  
ATOM    480  N   CYS A  60     174.879 106.946  88.590  1.00 93.81           N  
ATOM    481  CA  CYS A  60     175.355 105.599  88.854  1.00 93.81           C  
ATOM    482  C   CYS A  60     175.287 105.278  90.349  1.00 93.81           C  
ATOM    483  O   CYS A  60     175.855 105.999  91.163  1.00 93.81           O  
ATOM    484  CB  CYS A  60     176.792 105.556  88.329  1.00 93.81           C  
ATOM    485  SG  CYS A  60     177.339 103.999  87.642  1.00 93.81           S  
ATOM    486  N   GLY A  61     174.608 104.196  90.720  1.00 91.10           N  
ATOM    487  CA  GLY A  61     174.433 103.777  92.112  1.00 91.10           C  
ATOM    488  C   GLY A  61     175.651 103.069  92.701  1.00 91.10           C  
ATOM    489  O   GLY A  61     175.730 102.955  93.920  1.00 91.10           O  
ATOM    490  N   ILE A  62     176.597 102.618  91.864  1.00 90.93           N  
ATOM    491  CA  ILE A  62     177.848 101.986  92.322  1.00 90.93           C  
ATOM    492  C   ILE A  62     178.980 103.003  92.519  1.00 90.93           C  
ATOM    493  O   ILE A  62     179.746 102.854  93.463  1.00 90.93           O  
ATOM    494  CB  ILE A  62     178.316 100.828  91.407  1.00 90.93           C  
ATOM    495  CG1 ILE A  62     177.180  99.848  91.065  1.00 90.93           C  
ATOM    496  CG2 ILE A  62     179.409 100.058  92.172  1.00 90.93           C  
ATOM    497  CD1 ILE A  62     177.555  98.633  90.205  1.00 90.93           C  
ATOM    498  N   CYS A  63     179.098 104.022  91.660  1.00 92.02           N  
ATOM    499  CA  CYS A  63     180.110 105.077  91.809  1.00 92.02           C  
ATOM    500  C   CYS A  63     179.501 106.492  91.901  1.00 92.02           C  
ATOM    501  O   CYS A  63     179.947 107.446  91.260  1.00 92.02           O  
ATOM    502  CB  CYS A  63     181.274 104.881  90.831  1.00 92.02           C  
ATOM    503  SG  CYS A  63     180.796 105.204  89.123  1.00 92.02           S  
ATOM    504  N   GLY A  64     178.417 106.621  92.671  1.00 95.36           N  
ATOM    505  CA  GLY A  64     177.678 107.875  92.843  1.00 95.36           C  
ATOM    506  C   GLY A  64     178.443 108.926  93.651  1.00 95.36           C  
ATOM    507  O   GLY A  64     178.288 110.118  93.405  1.00 95.36           O  
ATOM    508  N   GLY A  65     179.300 108.499  94.577  1.00 96.42           N  
ATOM    509  CA  GLY A  65     180.274 109.335  95.276  1.00 96.42           C  
ATOM    510  C   GLY A  65     181.416 109.808  94.374  1.00 96.42           C  
ATOM    511  O   GLY A  65     181.879 110.929  94.528  1.00 96.42           O  
ATOM    512  N   SER A  66     181.801 109.013  93.380  1.00 97.36           N  
ATOM    513  CA  SER A  66     182.791 109.367  92.361  1.00 97.36           C  
ATOM    514  C   SER A  66     182.218 110.424  91.411  1.00 97.36           C  
ATOM    515  O   SER A  66     182.870 111.431  91.142  1.00 97.36           O  
ATOM    516  CB  SER A  66     183.231 108.120  91.587  1.00 97.36           C  
ATOM    517  OG  SER A  66     183.580 107.044  92.444  1.00 97.36           O  
ATOM    518  N   HIS A  67     180.954 110.275  90.993  1.00 97.72           N  
ATOM    519  CA  HIS A  67     180.219 111.338  90.291  1.00 97.72           C  
ATOM    520  C   HIS A  67     180.041 112.592  91.150  1.00 97.72           C  
ATOM    521  O   HIS A  67     180.143 113.700  90.633  1.00 97.72           O  
ATOM    522  CB  HIS A  67     178.846 110.828  89.838  1.00 97.72           C  
ATOM    523  CG  HIS A  67     178.919 109.885  88.672  1.00 97.72           C  
ATOM    524  CD2 HIS A  67     178.569 108.566  88.667  1.00 97.72           C  
ATOM    525  ND1 HIS A  67     179.348 110.198  87.404  1.00 97.72           N  
ATOM    526  CE1 HIS A  67     179.269 109.088  86.655  1.00 97.72           C  
ATOM    527  NE2 HIS A  67     178.788 108.066  87.380  1.00 97.72           N  
ATOM    528  N   LEU A  68     179.806 112.440  92.458  1.00 97.91           N  
ATOM    529  CA  LEU A  68     179.751 113.567  93.388  1.00 97.91           C  
ATOM    530  C   LEU A  68     181.104 114.292  93.480  1.00 97.91           C  
ATOM    531  O   LEU A  68     181.120 115.518  93.491  1.00 97.91           O  
ATOM    532  CB  LEU A  68     179.290 113.055  94.764  1.00 97.91           C  
ATOM    533  CG  LEU A  68     179.063 114.150  95.811  1.00 97.91           C  
ATOM    534  CD1 LEU A  68     177.978 115.156  95.426  1.00 97.91           C  
ATOM    535  CD2 LEU A  68     178.659 113.486  97.128  1.00 97.91           C  
ATOM    536  N   MET A  69     182.219 113.555  93.512  1.00 97.84           N  
ATOM    537  CA  MET A  69     183.573 114.109  93.581  1.00 97.84           C  
ATOM    538  C   MET A  69     183.954 114.826  92.279  1.00 97.84           C  
ATOM    539  O   MET A  69     184.345 115.987  92.305  1.00 97.84           O  
ATOM    540  CB  MET A  69     184.568 112.999  93.953  1.00 97.84           C  
ATOM    541  CG  MET A  69     185.918 113.569  94.399  1.00 97.84           C  
ATOM    542  SD  MET A  69     187.037 112.294  95.036  1.00 97.84           S  
ATOM    543  CE  MET A  69     188.545 113.277  95.252  1.00 97.84           C  
ATOM    544  N   SER A  70     183.720 114.201  91.123  1.00 98.13           N  
ATOM    545  CA  SER A  70     183.943 114.832  89.817  1.00 98.13           C  
ATOM    546  C   SER A  70     183.057 116.076  89.614  1.00 98.13           C  
ATOM    547  O   SER A  70     183.535 117.119  89.166  1.00 98.13           O  
ATOM    548  CB  SER A  70     183.709 113.774  88.738  1.00 98.13           C  
ATOM    549  OG  SER A  70     184.016 114.255  87.452  1.00 98.13           O  
ATOM    550  N   ALA A  71     181.786 116.031  90.037  1.00 97.98           N  
ATOM    551  CA  ALA A  71     180.899 117.196  90.015  1.00 97.98           C  
ATOM    552  C   ALA A  71     181.323 118.306  90.993  1.00 97.98           C  
ATOM    553  O   ALA A  71     181.136 119.482  90.677  1.00 97.98           O  
ATOM    554  CB  ALA A  71     179.463 116.749  90.318  1.00 97.98           C  
ATOM    555  N   VAL A  72     181.865 117.963  92.168  1.00 97.56           N  
ATOM    556  CA  VAL A  72     182.296 118.966  93.149  1.00 97.56           C  
ATOM    557  C   VAL A  72     183.602 119.633  92.747  1.00 97.56           C  
ATOM    558  O   VAL A  72     183.683 120.848  92.850  1.00 97.56           O  
ATOM    559  CB  VAL A  72     182.326 118.434  94.595  1.00 97.56           C  
ATOM    560  CG1 VAL A  72     183.634 117.783  95.055  1.00 97.56           C  
ATOM    561  CG2 VAL A  72     182.075 119.597  95.544  1.00 97.56           C  
ATOM    562  N   GLU A  73     184.574 118.890  92.211  1.00 97.76           N  
ATOM    563  CA  GLU A  73     185.826 119.450  91.685  1.00 97.76           C  
ATOM    564  C   GLU A  73     185.561 120.414  90.519  1.00 97.76           C  
ATOM    565  O   GLU A  73     186.111 121.516  90.483  1.00 97.76           O  
ATOM    566  CB  GLU A  73     186.737 118.309  91.217  1.00 97.76           C  
ATOM    567  CG  GLU A  73     187.397 117.544  92.372  1.00 97.76           C  
ATOM    568  CD  GLU A  73     188.228 116.345  91.884  1.00 97.76           C  
ATOM    569  OE1 GLU A  73     188.671 115.577  92.768  1.00 97.76           O  
ATOM    570  OE2 GLU A  73     188.406 116.194  90.648  1.00 97.76           O1-
ATOM    571  N   ALA A  74     184.634 120.061  89.619  1.00 98.09           N  
ATOM    572  CA  ALA A  74     184.205 120.944  88.536  1.00 98.09           C  
ATOM    573  C   ALA A  74     183.585 122.260  89.050  1.00 98.09           C  
ATOM    574  O   ALA A  74     183.796 123.316  88.450  1.00 98.09           O  
ATOM    575  CB  ALA A  74     183.230 120.168  87.639  1.00 98.09           C  
ATOM    576  N   LEU A  75     182.851 122.219  90.170  1.00 98.09           N  
ATOM    577  CA  LEU A  75     182.307 123.412  90.828  1.00 98.09           C  
ATOM    578  C   LEU A  75     183.351 124.168  91.660  1.00 98.09           C  
ATOM    579  O   LEU A  75     183.315 125.395  91.676  1.00 98.09           O  
ATOM    580  CB  LEU A  75     181.099 123.034  91.701  1.00 98.09           C  
ATOM    581  CG  LEU A  75     179.835 122.636  90.925  1.00 98.09           C  
ATOM    582  CD1 LEU A  75     178.770 122.168  91.916  1.00 98.09           C  
ATOM    583  CD2 LEU A  75     179.234 123.804  90.146  1.00 98.09           C  
ATOM    584  N   ASP A  76     184.291 123.479  92.312  1.00 97.99           N  
ATOM    585  CA  ASP A  76     185.413 124.112  93.011  1.00 97.99           C  
ATOM    586  C   ASP A  76     186.252 124.927  92.023  1.00 97.99           C  
ATOM    587  O   ASP A  76     186.591 126.076  92.297  1.00 97.99           O  
ATOM    588  CB  ASP A  76     186.325 123.078  93.697  1.00 97.99           C  
ATOM    589  CG  ASP A  76     185.743 122.401  94.934  1.00 97.99           C  
ATOM    590  OD1 ASP A  76     186.026 121.203  95.142  1.00 97.99           O  
ATOM    591  OD2 ASP A  76     185.094 123.063  95.770  1.00 97.99           O1-
ATOM    592  N   MET A  77     186.533 124.370  90.841  1.00 97.47           N  
ATOM    593  CA  MET A  77     187.214 125.079  89.761  1.00 97.47           C  
ATOM    594  C   MET A  77     186.392 126.272  89.257  1.00 97.47           C  
ATOM    595  O   MET A  77     186.902 127.392  89.225  1.00 97.47           O  
ATOM    596  CB  MET A  77     187.528 124.088  88.635  1.00 97.47           C  
ATOM    597  CG  MET A  77     188.360 124.748  87.530  1.00 97.47           C  
ATOM    598  SD  MET A  77     188.805 123.639  86.174  1.00 97.47           S  
ATOM    599  CE  MET A  77     189.904 122.507  87.068  1.00 97.47           C  
ATOM    600  N   ALA A  78     185.117 126.059  88.912  1.00 97.51           N  
ATOM    601  CA  ALA A  78     184.260 127.111  88.360  1.00 97.51           C  
ATOM    602  C   ALA A  78     184.047 128.290  89.333  1.00 97.51           C  
ATOM    603  O   ALA A  78     184.003 129.441  88.903  1.00 97.51           O  
ATOM    604  CB  ALA A  78     182.925 126.481  87.943  1.00 97.51           C  
ATOM    605  N   TYR A  79     183.966 128.017  90.640  1.00 96.78           N  
ATOM    606  CA  TYR A  79     183.787 129.023  91.692  1.00 96.78           C  
ATOM    607  C   TYR A  79     185.089 129.489  92.365  1.00 96.78           C  
ATOM    608  O   TYR A  79     185.035 130.316  93.277  1.00 96.78           O  
ATOM    609  CB  TYR A  79     182.775 128.502  92.722  1.00 96.78           C  
ATOM    610  CG  TYR A  79     181.357 128.253  92.228  1.00 96.78           C  
ATOM    611  CD1 TYR A  79     180.760 129.118  91.289  1.00 96.78           C  
ATOM    612  CD2 TYR A  79     180.595 127.217  92.804  1.00 96.78           C  
ATOM    613  CE1 TYR A  79     179.397 128.992  90.968  1.00 96.78           C  
ATOM    614  CE2 TYR A  79     179.229 127.081  92.487  1.00 96.78           C  
ATOM    615  CZ  TYR A  79     178.626 127.991  91.593  1.00 96.78           C  
ATOM    616  OH  TYR A  79     177.289 127.946  91.365  1.00 96.78           O  
ATOM    617  N   LYS A  80     186.254 128.985  91.930  1.00 96.77           N  
ATOM    618  CA  LYS A  80     187.571 129.237  92.550  1.00 96.77           C  
ATOM    619  C   LYS A  80     187.561 128.976  94.065  1.00 96.77           C  
ATOM    620  O   LYS A  80     188.037 129.786  94.858  1.00 96.77           O  
ATOM    621  CB  LYS A  80     188.096 130.636  92.179  1.00 96.77           C  
ATOM    622  CG  LYS A  80     188.121 130.857  90.661  1.00 96.77           C  
ATOM    623  CD  LYS A  80     188.792 132.188  90.321  1.00 96.77           C  
ATOM    624  CE  LYS A  80     188.770 132.361  88.801  1.00 96.77           C  
ATOM    625  NZ  LYS A  80     189.561 133.540  88.377  1.00 96.77           N1+
ATOM    626  N   ALA A  81     186.954 127.861  94.458  1.00 97.05           N  
ATOM    627  CA  ALA A  81     186.744 127.498  95.848  1.00 97.05           C  
ATOM    628  C   ALA A  81     188.054 127.094  96.538  1.00 97.05           C  
ATOM    629  O   ALA A  81     188.792 126.232  96.063  1.00 97.05           O  
ATOM    630  CB  ALA A  81     185.716 126.368  95.924  1.00 97.05           C  
ATOM    631  N   GLU A  82     188.292 127.670  97.712  1.00 96.81           N  
ATOM    632  CA  GLU A  82     189.302 127.193  98.651  1.00 96.81           C  
ATOM    633  C   GLU A  82     188.694 126.049  99.473  1.00 96.81           C  
ATOM    634  O   GLU A  82     187.703 126.242 100.179  1.00 96.81           O  
ATOM    635  CB  GLU A  82     189.744 128.381  99.509  1.00 96.81           C  
ATOM    636  CG  GLU A  82     190.842 128.062 100.534  1.00 96.81           C  
ATOM    637  CD  GLU A  82     191.017 129.252 101.484  1.00 96.81           C  
ATOM    638  OE1 GLU A  82     190.966 129.070 102.723  1.00 96.81           O  
ATOM    639  OE2 GLU A  82     190.992 130.418 101.023  1.00 96.81           O1-
ATOM    640  N   VAL A  83     189.266 124.851  99.355  1.00 97.32           N  
ATOM    641  CA  VAL A  83     188.775 123.633 100.010  1.00 97.32           C  
ATOM    642  C   VAL A  83     189.678 123.315 101.209  1.00 97.32           C  
ATOM    643  O   VAL A  83     190.866 123.074 101.005  1.00 97.32           O  
ATOM    644  CB  VAL A  83     188.734 122.464  99.005  1.00 97.32           C  
ATOM    645  CG1 VAL A  83     188.238 121.173  99.661  1.00 97.32           C  
ATOM    646  CG2 VAL A  83     187.787 122.768  97.836  1.00 97.32           C  
ATOM    647  N   PRO A  84     189.165 123.295 102.456  1.00 97.26           N  
ATOM    648  CA  PRO A  84     189.985 122.997 103.629  1.00 97.26           C  
ATOM    649  C   PRO A  84     190.612 121.589 103.596  1.00 97.26           C  
ATOM    650  O   PRO A  84     189.936 120.657 103.152  1.00 97.26           O  
ATOM    651  CB  PRO A  84     189.041 123.131 104.822  1.00 97.26           C  
ATOM    652  CG  PRO A  84     187.995 124.134 104.343  1.00 97.26           C  
ATOM    653  CD  PRO A  84     187.847 123.757 102.872  1.00 97.26           C  
ATOM    654  N   PRO A  85     191.819 121.373 104.161  1.00 97.58           N  
ATOM    655  CA  PRO A  85     192.488 120.066 104.160  1.00 97.58           C  
ATOM    656  C   PRO A  85     191.615 118.923 104.695  1.00 97.58           C  
ATOM    657  O   PRO A  85     191.445 117.909 104.024  1.00 97.58           O  
ATOM    658  CB  PRO A  85     193.760 120.258 104.996  1.00 97.58           C  
ATOM    659  CG  PRO A  85     194.097 121.729 104.769  1.00 97.58           C  
ATOM    660  CD  PRO A  85     192.720 122.389 104.690  1.00 97.58           C  
ATOM    661  N   ASN A  86     190.951 119.118 105.843  1.00 97.48           N  
ATOM    662  CA  ASN A  86     189.989 118.153 106.396  1.00 97.48           C  
ATOM    663  C   ASN A  86     188.879 117.770 105.404  1.00 97.48           C  
ATOM    664  O   ASN A  86     188.401 116.639 105.420  1.00 97.48           O  
ATOM    665  CB  ASN A  86     189.339 118.759 107.653  1.00 97.48           C  
ATOM    666  CG  ASN A  86     190.083 118.530 108.951  1.00 97.48           C  
ATOM    667  ND2 ASN A  86     189.615 119.150 110.005  1.00 97.48           N  
ATOM    668  OD1 ASN A  86     191.040 117.778 109.052  1.00 97.48           O  
ATOM    669  N   ALA A  87     188.444 118.690 104.543  1.00 97.72           N  
ATOM    670  CA  ALA A  87     187.426 118.403 103.542  1.00 97.72           C  
ATOM    671  C   ALA A  87     187.965 117.529 102.403  1.00 97.72           C  
ATOM    672  O   ALA A  87     187.244 116.657 101.919  1.00 97.72           O  
ATOM    673  CB  ALA A  87     186.880 119.726 103.015  1.00 97.72           C  
ATOM    674  N   VAL A  88     189.227 117.725 102.008  1.00 98.00           N  
ATOM    675  CA  VAL A  88     189.926 116.881 101.026  1.00 98.00           C  
ATOM    676  C   VAL A  88     190.108 115.468 101.582  1.00 98.00           C  
ATOM    677  O   VAL A  88     189.671 114.522 100.933  1.00 98.00           O  
ATOM    678  CB  VAL A  88     191.282 117.485 100.610  1.00 98.00           C  
ATOM    679  CG1 VAL A  88     191.889 116.702  99.441  1.00 98.00           C  
ATOM    680  CG2 VAL A  88     191.151 118.945 100.164  1.00 98.00           C  
ATOM    681  N   LEU A  89     190.608 115.327 102.818  1.00 98.01           N  
ATOM    682  CA  LEU A  89     190.721 114.031 103.509  1.00 98.01           C  
ATOM    683  C   LEU A  89     189.377 113.282 103.521  1.00 98.01           C  
ATOM    684  O   LEU A  89     189.296 112.115 103.149  1.00 98.01           O  
ATOM    685  CB  LEU A  89     191.197 114.241 104.963  1.00 98.01           C  
ATOM    686  CG  LEU A  89     192.588 114.872 105.152  1.00 98.01           C  
ATOM    687  CD1 LEU A  89     192.843 115.096 106.640  1.00 98.01           C  
ATOM    688  CD2 LEU A  89     193.716 114.006 104.609  1.00 98.01           C  
ATOM    689  N   LEU A  90     188.283 113.961 103.885  1.00 97.98           N  
ATOM    690  CA  LEU A  90     186.952 113.345 103.936  1.00 97.98           C  
ATOM    691  C   LEU A  90     186.385 112.998 102.550  1.00 97.98           C  
ATOM    692  O   LEU A  90     185.684 111.992 102.423  1.00 97.98           O  
ATOM    693  CB  LEU A  90     185.998 114.259 104.717  1.00 97.98           C  
ATOM    694  CG  LEU A  90     186.332 114.375 106.216  1.00 97.98           C  
ATOM    695  CD1 LEU A  90     185.425 115.445 106.827  1.00 97.98           C  
ATOM    696  CD2 LEU A  90     186.126 113.064 106.968  1.00 97.98           C  
ATOM    697  N   ARG A  91     186.688 113.787 101.508  1.00 98.07           N  
ATOM    698  CA  ARG A  91     186.375 113.435 100.110  1.00 98.07           C  
ATOM    699  C   ARG A  91     187.145 112.180  99.687  1.00 98.07           C  
ATOM    700  O   ARG A  91     186.516 111.251  99.184  1.00 98.07           O  
ATOM    701  CB  ARG A  91     186.684 114.609  99.167  1.00 98.07           C  
ATOM    702  CG  ARG A  91     185.685 115.778  99.256  1.00 98.07           C  
ATOM    703  CD  ARG A  91     186.306 116.998  98.568  1.00 98.07           C  
ATOM    704  NE  ARG A  91     185.406 118.170  98.457  1.00 98.07           N  
ATOM    705  CZ  ARG A  91     185.595 119.149  97.586  1.00 98.07           C  
ATOM    706  NH1 ARG A  91     186.579 119.137  96.741  1.00 98.07           N1+
ATOM    707  NH2 ARG A  91     184.805 120.180  97.505  1.00 98.07           N  
ATOM    708  N   ASN A  92     188.446 112.121  99.976  1.00 98.07           N  
ATOM    709  CA  ASN A  92     189.317 110.980  99.691  1.00 98.07           C  
ATOM    710  C   ASN A  92     188.819 109.706 100.388  1.00 98.07           C  
ATOM    711  O   ASN A  92     188.592 108.701  99.722  1.00 98.07           O  
ATOM    712  CB  ASN A  92     190.764 111.331 100.101  1.00 98.07           C  
ATOM    713  CG  ASN A  92     191.412 112.401  99.238  1.00 98.07           C  
ATOM    714  ND2 ASN A  92     192.561 112.888  99.634  1.00 98.07           N  
ATOM    715  OD1 ASN A  92     190.914 112.775  98.188  1.00 98.07           O  
ATOM    716  N   ILE A  93     188.548 109.757 101.697  1.00 98.12           N  
ATOM    717  CA  ILE A  93     188.025 108.617 102.472  1.00 98.12           C  
ATOM    718  C   ILE A  93     186.687 108.122 101.904  1.00 98.12           C  
ATOM    719  O   ILE A  93     186.494 106.918 101.746  1.00 98.12           O  
ATOM    720  CB  ILE A  93     187.897 108.995 103.968  1.00 98.12           C  
ATOM    721  CG1 ILE A  93     189.281 109.238 104.613  1.00 98.12           C  
ATOM    722  CG2 ILE A  93     187.168 107.892 104.760  1.00 98.12           C  
ATOM    723  CD1 ILE A  93     189.197 110.136 105.855  1.00 98.12           C  
ATOM    724  N   MET A  94     185.762 109.025 101.549  1.00 98.06           N  
ATOM    725  CA  MET A  94     184.490 108.642 100.922  1.00 98.06           C  
ATOM    726  C   MET A  94     184.692 108.001  99.538  1.00 98.06           C  
ATOM    727  O   MET A  94     184.070 106.980  99.248  1.00 98.06           O  
ATOM    728  CB  MET A  94     183.551 109.855 100.819  1.00 98.06           C  
ATOM    729  CG  MET A  94     182.848 110.172 102.144  1.00 98.06           C  
ATOM    730  SD  MET A  94     181.620 111.513 102.045  1.00 98.06           S  
ATOM    731  CE  MET A  94     182.714 112.958 102.021  1.00 98.06           C  
ATOM    732  N   ALA A  95     185.555 108.559  98.686  1.00 97.54           N  
ATOM    733  CA  ALA A  95     185.819 108.010  97.356  1.00 97.54           C  
ATOM    734  C   ALA A  95     186.514 106.638  97.423  1.00 97.54           C  
ATOM    735  O   ALA A  95     186.079 105.694  96.765  1.00 97.54           O  
ATOM    736  CB  ALA A  95     186.627 109.036  96.562  1.00 97.54           C  
ATOM    737  N   LEU A  96     187.515 106.484  98.294  1.00 97.94           N  
ATOM    738  CA  LEU A  96     188.220 105.220  98.525  1.00 97.94           C  
ATOM    739  C   LEU A  96     187.313 104.152  99.148  1.00 97.94           C  
ATOM    740  O   LEU A  96     187.392 102.989  98.762  1.00 97.94           O  
ATOM    741  CB  LEU A  96     189.440 105.489  99.418  1.00 97.94           C  
ATOM    742  CG  LEU A  96     190.552 106.303  98.733  1.00 97.94           C  
ATOM    743  CD1 LEU A  96     191.524 106.802  99.799  1.00 97.94           C  
ATOM    744  CD2 LEU A  96     191.328 105.458  97.721  1.00 97.94           C  
ATOM    745  N   ALA A  97     186.397 104.525 100.046  1.00 97.94           N  
ATOM    746  CA  ALA A  97     185.389 103.607 100.573  1.00 97.94           C  
ATOM    747  C   ALA A  97     184.398 103.145  99.483  1.00 97.94           C  
ATOM    748  O   ALA A  97     184.033 101.969  99.421  1.00 97.94           O  
ATOM    749  CB  ALA A  97     184.678 104.293 101.743  1.00 97.94           C  
ATOM    750  N   GLU A  98     183.998 104.035  98.569  1.00 97.69           N  
ATOM    751  CA  GLU A  98     183.197 103.652  97.401  1.00 97.69           C  
ATOM    752  C   GLU A  98     183.986 102.782  96.400  1.00 97.69           C  
ATOM    753  O   GLU A  98     183.421 101.873  95.784  1.00 97.69           O  
ATOM    754  CB  GLU A  98     182.624 104.903  96.731  1.00 97.69           C  
ATOM    755  CG  GLU A  98     181.696 104.502  95.582  1.00 97.69           C  
ATOM    756  CD  GLU A  98     180.970 105.714  95.023  1.00 97.69           C  
ATOM    757  OE1 GLU A  98     179.763 105.882  95.312  1.00 97.69           O  
ATOM    758  OE2 GLU A  98     181.572 106.467  94.226  1.00 97.69           O1-
ATOM    759  N   MET A  99     185.292 103.008  96.266  1.00 97.28           N  
ATOM    760  CA  MET A  99     186.178 102.174  95.459  1.00 97.28           C  
ATOM    761  C   MET A  99     186.341 100.775  96.076  1.00 97.28           C  
ATOM    762  O   MET A  99     186.204  99.778  95.370  1.00 97.28           O  
ATOM    763  CB  MET A  99     187.504 102.918  95.246  1.00 97.28           C  
ATOM    764  CG  MET A  99     188.271 102.362  94.045  1.00 97.28           C  
ATOM    765  SD  MET A  99     189.731 103.329  93.562  1.00 97.28           S  
ATOM    766  CE  MET A  99     188.979 104.847  92.907  1.00 97.28           C  
ATOM    767  N   GLY A 100     186.497 100.690  97.401  1.00 97.11           N  
ATOM    768  CA  GLY A 100     186.592  99.438  98.156  1.00 97.11           C  
ATOM    769  C   GLY A 100     185.333  98.572  98.064  1.00 97.11           C  
ATOM    770  O   GLY A 100     185.414  97.413  97.656  1.00 97.11           O  
ATOM    771  N   GLN A 101     184.141  99.127  98.342  1.00 96.65           N  
ATOM    772  CA  GLN A 101     182.891  98.359  98.182  1.00 96.65           C  
ATOM    773  C   GLN A 101     182.699  97.876  96.739  1.00 96.65           C  
ATOM    774  O   GLN A 101     182.187  96.774  96.529  1.00 96.65           O  
ATOM    775  CB  GLN A 101     181.650  99.133  98.675  1.00 96.65           C  
ATOM    776  CG  GLN A 101     181.253 100.359  97.844  1.00 96.65           C  
ATOM    777  CD  GLN A 101     180.472 100.066  96.565  1.00 96.65           C  
ATOM    778  NE2 GLN A 101     180.757 100.785  95.505  1.00 96.65           N  
ATOM    779  OE1 GLN A 101     179.600  99.205  96.502  1.00 96.65           O  
ATOM    780  N   ASN A 102     183.122  98.680  95.753  1.00 96.27           N  
ATOM    781  CA  ASN A 102     183.004  98.329  94.348  1.00 96.27           C  
ATOM    782  C   ASN A 102     183.891  97.144  94.014  1.00 96.27           C  
ATOM    783  O   ASN A 102     183.398  96.180  93.454  1.00 96.27           O  
ATOM    784  CB  ASN A 102     183.381  99.508  93.447  1.00 96.27           C  
ATOM    785  CG  ASN A 102     183.258  99.107  91.990  1.00 96.27           C  
ATOM    786  ND2 ASN A 102     184.277  98.568  91.363  1.00 96.27           N  
ATOM    787  OD1 ASN A 102     182.207  99.290  91.403  1.00 96.27           O  
ATOM    788  N   ASP A 103     185.179  97.216  94.334  1.00 96.81           N  
ATOM    789  CA  ASP A 103     186.139  96.221  93.871  1.00 96.81           C  
ATOM    790  C   ASP A 103     185.882  94.862  94.524  1.00 96.81           C  
ATOM    791  O   ASP A 103     185.970  93.840  93.845  1.00 96.81           O  
ATOM    792  CB  ASP A 103     187.561  96.747  94.091  1.00 96.81           C  
ATOM    793  CG  ASP A 103     187.935  97.859  93.107  1.00 96.81           C  
ATOM    794  OD1 ASP A 103     189.112  98.281  93.108  1.00 96.81           O  
ATOM    795  OD2 ASP A 103     187.091  98.277  92.275  1.00 96.81           O1-
ATOM    796  N   VAL A 104     185.424  94.840  95.781  1.00 97.20           N  
ATOM    797  CA  VAL A 104     184.929  93.616  96.426  1.00 97.20           C  
ATOM    798  C   VAL A 104     183.667  93.084  95.731  1.00 97.20           C  
ATOM    799  O   VAL A 104     183.594  91.898  95.409  1.00 97.20           O  
ATOM    800  CB  VAL A 104     184.699  93.847  97.934  1.00 97.20           C  
ATOM    801  CG1 VAL A 104     184.144  92.599  98.628  1.00 97.20           C  
ATOM    802  CG2 VAL A 104     186.016  94.205  98.627  1.00 97.20           C  
ATOM    803  N   ARG A 105     182.669  93.931  95.439  1.00 95.98           N  
ATOM    804  CA  ARG A 105     181.431  93.483  94.766  1.00 95.98           C  
ATOM    805  C   ARG A 105     181.674  93.044  93.330  1.00 95.98           C  
ATOM    806  O   ARG A 105     181.139  92.027  92.910  1.00 95.98           O  
ATOM    807  CB  ARG A 105     180.356  94.576  94.832  1.00 95.98           C  
ATOM    808  CG  ARG A 105     179.773  94.597  96.245  1.00 95.98           C  
ATOM    809  CD  ARG A 105     178.936  95.841  96.517  1.00 95.98           C  
ATOM    810  NE  ARG A 105     178.331  95.751  97.854  1.00 95.98           N  
ATOM    811  CZ  ARG A 105     177.682  96.701  98.489  1.00 95.98           C  
ATOM    812  NH1 ARG A 105     177.640  97.931  98.076  1.00 95.98           N1+
ATOM    813  NH2 ARG A 105     177.038  96.439  99.581  1.00 95.98           N  
ATOM    814  N   HIS A 106     182.500  93.770  92.591  1.00 95.26           N  
ATOM    815  CA  HIS A 106     182.873  93.422  91.235  1.00 95.26           C  
ATOM    816  C   HIS A 106     183.575  92.065  91.213  1.00 95.26           C  
ATOM    817  O   HIS A 106     183.081  91.131  90.585  1.00 95.26           O  
ATOM    818  CB  HIS A 106     183.749  94.513  90.611  1.00 95.26           C  
ATOM    819  CG  HIS A 106     184.019  94.115  89.193  1.00 95.26           C  
ATOM    820  CD2 HIS A 106     185.036  93.306  88.756  1.00 95.26           C  
ATOM    821  ND1 HIS A 106     183.087  94.181  88.188  1.00 95.26           N  
ATOM    822  CE1 HIS A 106     183.516  93.415  87.180  1.00 95.26           C  
ATOM    823  NE2 HIS A 106     184.713  92.893  87.466  1.00 95.26           N  
ATOM    824  N   THR A 107     184.672  91.941  91.964  1.00 96.00           N  
ATOM    825  CA  THR A 107     185.467  90.713  92.030  1.00 96.00           C  
ATOM    826  C   THR A 107     184.578  89.526  92.386  1.00 96.00           C  
ATOM    827  O   THR A 107     184.428  88.611  91.585  1.00 96.00           O  
ATOM    828  CB  THR A 107     186.606  90.855  93.051  1.00 96.00           C  
ATOM    829  CG2 THR A 107     187.489  89.617  93.128  1.00 96.00           C  
ATOM    830  OG1 THR A 107     187.425  91.943  92.701  1.00 96.00           O  
ATOM    831  N   TYR A 108     183.916  89.544  93.543  1.00 96.23           N  
ATOM    832  CA  TYR A 108     183.292  88.334  94.079  1.00 96.23           C  
ATOM    833  C   TYR A 108     181.847  88.091  93.624  1.00 96.23           C  
ATOM    834  O   TYR A 108     181.422  86.941  93.648  1.00 96.23           O  
ATOM    835  CB  TYR A 108     183.414  88.350  95.601  1.00 96.23           C  
ATOM    836  CG  TYR A 108     184.847  88.240  96.095  1.00 96.23           C  
ATOM    837  CD1 TYR A 108     185.440  86.972  96.247  1.00 96.23           C  
ATOM    838  CD2 TYR A 108     185.600  89.398  96.377  1.00 96.23           C  
ATOM    839  CE1 TYR A 108     186.778  86.868  96.673  1.00 96.23           C  
ATOM    840  CE2 TYR A 108     186.944  89.300  96.781  1.00 96.23           C  
ATOM    841  CZ  TYR A 108     187.534  88.030  96.936  1.00 96.23           C  
ATOM    842  OH  TYR A 108     188.831  87.933  97.318  1.00 96.23           O  
ATOM    843  N   LEU A 109     181.083  89.114  93.212  1.00 94.29           N  
ATOM    844  CA  LEU A 109     179.684  88.948  92.775  1.00 94.29           C  
ATOM    845  C   LEU A 109     179.516  89.070  91.249  1.00 94.29           C  
ATOM    846  O   LEU A 109     178.577  88.485  90.710  1.00 94.29           O  
ATOM    847  CB  LEU A 109     178.730  89.931  93.495  1.00 94.29           C  
ATOM    848  CG  LEU A 109     178.456  89.742  95.002  1.00 94.29           C  
ATOM    849  CD1 LEU A 109     179.693  89.703  95.904  1.00 94.29           C  
ATOM    850  CD2 LEU A 109     177.570  90.901  95.469  1.00 94.29           C  
ATOM    851  N   MET A 110     180.398  89.798  90.548  1.00 93.16           N  
ATOM    852  CA  MET A 110     180.270  90.022  89.099  1.00 93.16           C  
ATOM    853  C   MET A 110     181.212  89.148  88.272  1.00 93.16           C  
ATOM    854  O   MET A 110     180.748  88.545  87.304  1.00 93.16           O  
ATOM    855  CB  MET A 110     180.448  91.501  88.718  1.00 93.16           C  
ATOM    856  CG  MET A 110     179.540  92.448  89.505  1.00 93.16           C  
ATOM    857  SD  MET A 110     177.761  92.185  89.285  1.00 93.16           S  
ATOM    858  CE  MET A 110     177.163  93.295  90.583  1.00 93.16           C  
ATOM    859  N   PHE A 111     182.495  89.062  88.639  1.00 95.04           N  
ATOM    860  CA  PHE A 111     183.524  88.387  87.843  1.00 95.04           C  
ATOM    861  C   PHE A 111     183.814  86.949  88.300  1.00 95.04           C  
ATOM    862  O   PHE A 111     183.581  86.011  87.541  1.00 95.04           O  
ATOM    863  CB  PHE A 111     184.793  89.250  87.794  1.00 95.04           C  
ATOM    864  CG  PHE A 111     185.863  88.633  86.919  1.00 95.04           C  
ATOM    865  CD1 PHE A 111     186.771  87.715  87.472  1.00 95.04           C  
ATOM    866  CD2 PHE A 111     185.900  88.902  85.538  1.00 95.04           C  
ATOM    867  CE1 PHE A 111     187.677  87.037  86.644  1.00 95.04           C  
ATOM    868  CE2 PHE A 111     186.819  88.232  84.711  1.00 95.04           C  
ATOM    869  CZ  PHE A 111     187.700  87.287  85.264  1.00 95.04           C  
ATOM    870  N   MET A 112     184.273  86.741  89.539  1.00 94.41           N  
ATOM    871  CA  MET A 112     184.779  85.442  90.016  1.00 94.41           C  
ATOM    872  C   MET A 112     183.718  84.339  90.003  1.00 94.41           C  
ATOM    873  O   MET A 112     184.073  83.166  89.907  1.00 94.41           O  
ATOM    874  CB  MET A 112     185.386  85.563  91.426  1.00 94.41           C  
ATOM    875  CG  MET A 112     186.667  86.410  91.460  1.00 94.41           C  
ATOM    876  SD  MET A 112     188.066  85.761  90.510  1.00 94.41           S  
ATOM    877  CE  MET A 112     188.629  84.455  91.627  1.00 94.41           C  
ATOM    878  N   ILE A 113     182.422  84.673  90.006  1.00 92.07           N  
ATOM    879  CA  ILE A 113     181.366  83.662  89.861  1.00 92.07           C  
ATOM    880  C   ILE A 113     181.339  83.011  88.466  1.00 92.07           C  
ATOM    881  O   ILE A 113     180.711  81.974  88.302  1.00 92.07           O  
ATOM    882  CB  ILE A 113     179.973  84.153  90.318  1.00 92.07           C  
ATOM    883  CG1 ILE A 113     179.153  84.900  89.245  1.00 92.07           C  
ATOM    884  CG2 ILE A 113     180.054  84.992  91.605  1.00 92.07           C  
ATOM    885  CD1 ILE A 113     177.706  85.124  89.706  1.00 92.07           C  
ATOM    886  N   ASP A 114     182.039  83.549  87.461  1.00 93.00           N  
ATOM    887  CA  ASP A 114     182.208  82.866  86.169  1.00 93.00           C  
ATOM    888  C   ASP A 114     183.109  81.623  86.256  1.00 93.00           C  
ATOM    889  O   ASP A 114     183.060  80.771  85.370  1.00 93.00           O  
ATOM    890  CB  ASP A 114     182.700  83.849  85.093  1.00 93.00           C  
ATOM    891  CG  ASP A 114     181.599  84.794  84.614  1.00 93.00           C  
ATOM    892  OD1 ASP A 114     181.881  85.917  84.147  1.00 93.00           O  
ATOM    893  OD2 ASP A 114     180.396  84.438  84.682  1.00 93.00           O1-
ATOM    894  N   THR A 115     183.858  81.444  87.351  1.00 92.75           N  
ATOM    895  CA  THR A 115     184.602  80.198  87.620  1.00 92.75           C  
ATOM    896  C   THR A 115     183.704  78.972  87.782  1.00 92.75           C  
ATOM    897  O   THR A 115     184.154  77.866  87.495  1.00 92.75           O  
ATOM    898  CB  THR A 115     185.454  80.296  88.887  1.00 92.75           C  
ATOM    899  CG2 THR A 115     186.549  81.344  88.754  1.00 92.75           C  
ATOM    900  OG1 THR A 115     184.660  80.593  90.012  1.00 92.75           O  
ATOM    901  N   VAL A 116     182.433  79.144  88.176  1.00 92.39           N  
ATOM    902  CA  VAL A 116     181.465  78.032  88.295  1.00 92.39           C  
ATOM    903  C   VAL A 116     180.752  77.721  86.971  1.00 92.39           C  
ATOM    904  O   VAL A 116     179.801  76.945  86.928  1.00 92.39           O  
ATOM    905  CB  VAL A 116     180.508  78.162  89.502  1.00 92.39           C  
ATOM    906  CG1 VAL A 116     181.248  78.676  90.745  1.00 92.39           C  
ATOM    907  CG2 VAL A 116     179.261  79.030  89.284  1.00 92.39           C  
ATOM    908  N   ASN A 117     181.189  78.330  85.864  1.00 94.04           N  
ATOM    909  CA  ASN A 117     180.685  78.006  84.538  1.00 94.04           C  
ATOM    910  C   ASN A 117     181.106  76.588  84.110  1.00 94.04           C  
ATOM    911  O   ASN A 117     182.256  76.191  84.300  1.00 94.04           O  
ATOM    912  CB  ASN A 117     181.183  79.069  83.547  1.00 94.04           C  
ATOM    913  CG  ASN A 117     180.584  78.864  82.175  1.00 94.04           C  
ATOM    914  ND2 ASN A 117     179.473  79.498  81.891  1.00 94.04           N  
ATOM    915  OD1 ASN A 117     181.064  78.075  81.375  1.00 94.04           O  
ATOM    916  N   LYS A 118     180.205  75.868  83.422  1.00 94.25           N  
ATOM    917  CA  LYS A 118     180.418  74.501  82.898  1.00 94.25           C  
ATOM    918  C   LYS A 118     181.731  74.291  82.123  1.00 94.25           C  
ATOM    919  O   LYS A 118     182.228  73.172  82.071  1.00 94.25           O  
ATOM    920  CB  LYS A 118     179.220  74.080  82.025  1.00 94.25           C  
ATOM    921  CG  LYS A 118     179.039  74.957  80.769  1.00 94.25           C  
ATOM    922  CD  LYS A 118     178.111  74.323  79.725  1.00 94.25           C  
ATOM    923  CE  LYS A 118     178.159  75.198  78.466  1.00 94.25           C  
ATOM    924  NZ  LYS A 118     177.530  74.559  77.286  1.00 94.25           N1+
ATOM    925  N   LYS A 119     182.314  75.344  81.528  1.00 95.28           N  
ATOM    926  CA  LYS A 119     183.624  75.274  80.857  1.00 95.28           C  
ATOM    927  C   LYS A 119     184.724  74.754  81.793  1.00 95.28           C  
ATOM    928  O   LYS A 119     185.611  74.028  81.350  1.00 95.28           O  
ATOM    929  CB  LYS A 119     183.985  76.662  80.290  1.00 95.28           C  
ATOM    930  CG  LYS A 119     185.338  76.604  79.566  1.00 95.28           C  
ATOM    931  CD  LYS A 119     185.708  77.875  78.799  1.00 95.28           C  
ATOM    932  CE  LYS A 119     187.049  77.568  78.132  1.00 95.28           C  
ATOM    933  NZ  LYS A 119     187.460  78.592  77.152  1.00 95.28           N1+
ATOM    934  N   TYR A 120     184.655  75.108  83.073  1.00 95.56           N  
ATOM    935  CA  TYR A 120     185.694  74.831  84.062  1.00 95.56           C  
ATOM    936  C   TYR A 120     185.442  73.575  84.900  1.00 95.56           C  
ATOM    937  O   TYR A 120     186.312  73.192  85.672  1.00 95.56           O  
ATOM    938  CB  TYR A 120     185.906  76.097  84.903  1.00 95.56           C  
ATOM    939  CG  TYR A 120     186.282  77.297  84.052  1.00 95.56           C  
ATOM    940  CD1 TYR A 120     187.438  77.229  83.248  1.00 95.56           C  
ATOM    941  CD2 TYR A 120     185.470  78.448  84.015  1.00 95.56           C  
ATOM    942  CE1 TYR A 120     187.793  78.306  82.418  1.00 95.56           C  
ATOM    943  CE2 TYR A 120     185.822  79.533  83.182  1.00 95.56           C  
ATOM    944  CZ  TYR A 120     186.992  79.465  82.391  1.00 95.56           C  
ATOM    945  OH  TYR A 120     187.376  80.491  81.587  1.00 95.56           O  
ATOM    946  N   GLU A 121     184.318  72.880  84.694  1.00 95.54           N  
ATOM    947  CA  GLU A 121     183.909  71.681  85.447  1.00 95.54           C  
ATOM    948  C   GLU A 121     184.936  70.532  85.403  1.00 95.54           C  
ATOM    949  O   GLU A 121     184.986  69.699  86.304  1.00 95.54           O  
ATOM    950  CB  GLU A 121     182.544  71.245  84.886  1.00 95.54           C  
ATOM    951  CG  GLU A 121     181.871  70.098  85.656  1.00 95.54           C  
ATOM    952  CD  GLU A 121     180.439  69.822  85.165  1.00 95.54           C  
ATOM    953  OE1 GLU A 121     179.625  69.362  85.998  1.00 95.54           O  
ATOM    954  OE2 GLU A 121     180.156  70.067  83.968  1.00 95.54           O1-
ATOM    955  N   LYS A 122     185.791  70.506  84.370  1.00 95.24           N  
ATOM    956  CA  LYS A 122     186.863  69.513  84.179  1.00 95.24           C  
ATOM    957  C   LYS A 122     188.220  69.907  84.780  1.00 95.24           C  
ATOM    958  O   LYS A 122     189.176  69.159  84.604  1.00 95.24           O  
ATOM    959  CB  LYS A 122     187.013  69.191  82.685  1.00 95.24           C  
ATOM    960  CG  LYS A 122     185.746  68.569  82.088  1.00 95.24           C  
ATOM    961  CD  LYS A 122     185.999  68.200  80.625  1.00 95.24           C  
ATOM    962  CE  LYS A 122     184.734  67.583  80.033  1.00 95.24           C  
ATOM    963  NZ  LYS A 122     184.937  67.220  78.611  1.00 95.24           N1+
ATOM    964  N   MET A 123     188.334  71.067  85.426  1.00 96.36           N  
ATOM    965  CA  MET A 123     189.567  71.484  86.103  1.00 96.36           C  
ATOM    966  C   MET A 123     189.642  70.846  87.493  1.00 96.36           C  
ATOM    967  O   MET A 123     188.677  70.935  88.251  1.00 96.36           O  
ATOM    968  CB  MET A 123     189.624  73.016  86.233  1.00 96.36           C  
ATOM    969  CG  MET A 123     189.626  73.772  84.899  1.00 96.36           C  
ATOM    970  SD  MET A 123     191.065  73.447  83.843  1.00 96.36           S  
ATOM    971  CE  MET A 123     190.811  74.692  82.555  1.00 96.36           C  
ATOM    972  N   ASP A 124     190.794  70.296  87.884  1.00 95.86           N  
ATOM    973  CA  ASP A 124     190.970  69.637  89.195  1.00 95.86           C  
ATOM    974  C   ASP A 124     190.617  70.554  90.384  1.00 95.86           C  
ATOM    975  O   ASP A 124     190.105  70.118  91.416  1.00 95.86           O  
ATOM    976  CB  ASP A 124     192.427  69.167  89.335  1.00 95.86           C  
ATOM    977  CG  ASP A 124     192.833  68.134  88.281  1.00 95.86           C  
ATOM    978  OD1 ASP A 124     193.957  68.274  87.755  1.00 95.86           O  
ATOM    979  OD2 ASP A 124     192.012  67.232  88.008  1.00 95.86           O1-
ATOM    980  N   PHE A 125     190.837  71.862  90.219  1.00 96.69           N  
ATOM    981  CA  PHE A 125     190.535  72.897  91.207  1.00 96.69           C  
ATOM    982  C   PHE A 125     189.083  73.416  91.182  1.00 96.69           C  
ATOM    983  O   PHE A 125     188.718  74.224  92.038  1.00 96.69           O  
ATOM    984  CB  PHE A 125     191.563  74.025  91.064  1.00 96.69           C  
ATOM    985  CG  PHE A 125     191.751  74.569  89.658  1.00 96.69           C  
ATOM    986  CD1 PHE A 125     192.834  74.137  88.867  1.00 96.69           C  
ATOM    987  CD2 PHE A 125     190.853  75.520  89.142  1.00 96.69           C  
ATOM    988  CE1 PHE A 125     193.013  74.656  87.572  1.00 96.69           C  
ATOM    989  CE2 PHE A 125     191.028  76.036  87.846  1.00 96.69           C  
ATOM    990  CZ  PHE A 125     192.112  75.607  87.061  1.00 96.69           C  
ATOM    991  N   TYR A 126     188.219  72.952  90.268  1.00 96.58           N  
ATOM    992  CA  TYR A 126     186.830  73.424  90.139  1.00 96.58           C  
ATOM    993  C   TYR A 126     186.043  73.334  91.452  1.00 96.58           C  
ATOM    994  O   TYR A 126     185.301  74.252  91.800  1.00 96.58           O  
ATOM    995  CB  TYR A 126     186.124  72.616  89.043  1.00 96.58           C  
ATOM    996  CG  TYR A 126     184.691  73.037  88.773  1.00 96.58           C  
ATOM    997  CD1 TYR A 126     183.621  72.195  89.139  1.00 96.58           C  
ATOM    998  CD2 TYR A 126     184.429  74.252  88.110  1.00 96.58           C  
ATOM    999  CE1 TYR A 126     182.295  72.565  88.844  1.00 96.58           C  
ATOM   1000  CE2 TYR A 126     183.107  74.619  87.802  1.00 96.58           C  
ATOM   1001  CZ  TYR A 126     182.037  73.781  88.175  1.00 96.58           C  
ATOM   1002  OH  TYR A 126     180.763  74.132  87.870  1.00 96.58           O  
ATOM   1003  N   LYS A 127     186.265  72.273  92.240  1.00 96.41           N  
ATOM   1004  CA  LYS A 127     185.625  72.100  93.552  1.00 96.41           C  
ATOM   1005  C   LYS A 127     185.980  73.220  94.540  1.00 96.41           C  
ATOM   1006  O   LYS A 127     185.089  73.691  95.236  1.00 96.41           O  
ATOM   1007  CB  LYS A 127     185.970  70.706  94.097  1.00 96.41           C  
ATOM   1008  CG  LYS A 127     185.171  70.371  95.366  1.00 96.41           C  
ATOM   1009  CD  LYS A 127     185.509  68.965  95.873  1.00 96.41           C  
ATOM   1010  CE  LYS A 127     184.723  68.679  97.158  1.00 96.41           C  
ATOM   1011  NZ  LYS A 127     185.074  67.352  97.722  1.00 96.41           N1+
ATOM   1012  N   ASP A 128     187.235  73.674  94.577  1.00 96.32           N  
ATOM   1013  CA  ASP A 128     187.676  74.785  95.441  1.00 96.32           C  
ATOM   1014  C   ASP A 128     187.095  76.124  94.953  1.00 96.32           C  
ATOM   1015  O   ASP A 128     186.572  76.899  95.753  1.00 96.32           O  
ATOM   1016  CB  ASP A 128     189.215  74.795  95.490  1.00 96.32           C  
ATOM   1017  CG  ASP A 128     189.834  75.829  96.444  1.00 96.32           C  
ATOM   1018  OD1 ASP A 128     190.922  76.344  96.115  1.00 96.32           O  
ATOM   1019  OD2 ASP A 128     189.318  76.075  97.556  1.00 96.32           O1-
ATOM   1020  N   MET A 129     187.063  76.349  93.633  1.00 96.33           N  
ATOM   1021  CA  MET A 129     186.416  77.530  93.042  1.00 96.33           C  
ATOM   1022  C   MET A 129     184.919  77.599  93.381  1.00 96.33           C  
ATOM   1023  O   MET A 129     184.431  78.645  93.801  1.00 96.33           O  
ATOM   1024  CB  MET A 129     186.603  77.561  91.518  1.00 96.33           C  
ATOM   1025  CG  MET A 129     188.078  77.575  91.105  1.00 96.33           C  
ATOM   1026  SD  MET A 129     188.402  78.180  89.423  1.00 96.33           S  
ATOM   1027  CE  MET A 129     187.479  76.982  88.419  1.00 96.33           C  
ATOM   1028  N   VAL A 130     184.194  76.479  93.289  1.00 96.00           N  
ATOM   1029  CA  VAL A 130     182.785  76.387  93.708  1.00 96.00           C  
ATOM   1030  C   VAL A 130     182.642  76.612  95.219  1.00 96.00           C  
ATOM   1031  O   VAL A 130     181.776  77.378  95.639  1.00 96.00           O  
ATOM   1032  CB  VAL A 130     182.179  75.040  93.258  1.00 96.00           C  
ATOM   1033  CG1 VAL A 130     180.787  74.765  93.846  1.00 96.00           C  
ATOM   1034  CG2 VAL A 130     182.027  74.995  91.731  1.00 96.00           C  
ATOM   1035  N   THR A 131     183.503  76.015  96.053  1.00 96.18           N  
ATOM   1036  CA  THR A 131     183.475  76.203  97.516  1.00 96.18           C  
ATOM   1037  C   THR A 131     183.721  77.658  97.940  1.00 96.18           C  
ATOM   1038  O   THR A 131     183.140  78.100  98.932  1.00 96.18           O  
ATOM   1039  CB  THR A 131     184.477  75.252  98.201  1.00 96.18           C  
ATOM   1040  CG2 THR A 131     184.548  75.410  99.720  1.00 96.18           C  
ATOM   1041  OG1 THR A 131     184.077  73.914  97.996  1.00 96.18           O  
ATOM   1042  N   ARG A 132     184.523  78.426  97.193  1.00 96.57           N  
ATOM   1043  CA  ARG A 132     184.845  79.833  97.501  1.00 96.57           C  
ATOM   1044  C   ARG A 132     183.894  80.839  96.856  1.00 96.57           C  
ATOM   1045  O   ARG A 132     183.423  81.760  97.526  1.00 96.57           O  
ATOM   1046  CB  ARG A 132     186.286  80.116  97.061  1.00 96.57           C  
ATOM   1047  CG  ARG A 132     187.308  79.362  97.911  1.00 96.57           C  
ATOM   1048  CD  ARG A 132     188.689  79.433  97.262  1.00 96.57           C  
ATOM   1049  NE  ARG A 132     189.691  78.863  98.169  1.00 96.57           N  
ATOM   1050  CZ  ARG A 132     190.445  79.543  99.014  1.00 96.57           C  
ATOM   1051  NH1 ARG A 132     190.494  80.843  99.066  1.00 96.57           N1+
ATOM   1052  NH2 ARG A 132     191.216  78.926  99.859  1.00 96.57           N  
ATOM   1053  N   TRP A 133     183.610  80.673  95.566  1.00 95.98           N  
ATOM   1054  CA  TRP A 133     183.080  81.731  94.698  1.00 95.98           C  
ATOM   1055  C   TRP A 133     181.721  81.412  94.059  1.00 95.98           C  
ATOM   1056  O   TRP A 133     181.187  82.251  93.335  1.00 95.98           O  
ATOM   1057  CB  TRP A 133     184.138  82.090  93.640  1.00 95.98           C  
ATOM   1058  CG  TRP A 133     185.526  82.369  94.152  1.00 95.98           C  
ATOM   1059  CD1 TRP A 133     185.845  83.103  95.244  1.00 95.98           C  
ATOM   1060  CD2 TRP A 133     186.805  81.927  93.595  1.00 95.98           C  
ATOM   1061  CE2 TRP A 133     187.858  82.437  94.410  1.00 95.98           C  
ATOM   1062  CE3 TRP A 133     187.182  81.167  92.468  1.00 95.98           C  
ATOM   1063  NE1 TRP A 133     187.216  83.098  95.430  1.00 95.98           N  
ATOM   1064  CZ2 TRP A 133     189.212  82.231  94.109  1.00 95.98           C  
ATOM   1065  CZ3 TRP A 133     188.538  80.978  92.137  1.00 95.98           C  
ATOM   1066  CH2 TRP A 133     189.552  81.514  92.949  1.00 95.98           C  
ATOM   1067  N   ALA A 134     181.105  80.256  94.343  1.00 95.30           N  
ATOM   1068  CA  ALA A 134     179.713  80.034  93.949  1.00 95.30           C  
ATOM   1069  C   ALA A 134     178.788  81.073  94.616  1.00 95.30           C  
ATOM   1070  O   ALA A 134     178.885  81.288  95.829  1.00 95.30           O  
ATOM   1071  CB  ALA A 134     179.276  78.608  94.298  1.00 95.30           C  
ATOM   1072  N   PRO A 135     177.857  81.700  93.878  1.00 92.91           N  
ATOM   1073  CA  PRO A 135     176.952  82.683  94.457  1.00 92.91           C  
ATOM   1074  C   PRO A 135     176.009  82.027  95.463  1.00 92.91           C  
ATOM   1075  O   PRO A 135     175.711  80.838  95.360  1.00 92.91           O  
ATOM   1076  CB  PRO A 135     176.217  83.319  93.281  1.00 92.91           C  
ATOM   1077  CG  PRO A 135     176.191  82.180  92.267  1.00 92.91           C  
ATOM   1078  CD  PRO A 135     177.520  81.459  92.487  1.00 92.91           C  
ATOM   1079  N   PHE A 136     175.544  82.808  96.439  1.00 90.03           N  
ATOM   1080  CA  PHE A 136     174.712  82.392  97.583  1.00 90.03           C  
ATOM   1081  C   PHE A 136     175.378  81.400  98.562  1.00 90.03           C  
ATOM   1082  O   PHE A 136     175.073  81.431  99.754  1.00 90.03           O  
ATOM   1083  CB  PHE A 136     173.344  81.867  97.094  1.00 90.03           C  
ATOM   1084  CG  PHE A 136     172.708  82.654  95.958  1.00 90.03           C  
ATOM   1085  CD1 PHE A 136     172.011  83.842  96.229  1.00 90.03           C  
ATOM   1086  CD2 PHE A 136     172.828  82.212  94.626  1.00 90.03           C  
ATOM   1087  CE1 PHE A 136     171.462  84.599  95.175  1.00 90.03           C  
ATOM   1088  CE2 PHE A 136     172.298  82.977  93.571  1.00 90.03           C  
ATOM   1089  CZ  PHE A 136     171.622  84.177  93.845  1.00 90.03           C  
ATOM   1090  N   TYR A 137     176.297  80.544  98.103  1.00 90.30           N  
ATOM   1091  CA  TYR A 137     176.836  79.416  98.872  1.00 90.30           C  
ATOM   1092  C   TYR A 137     178.313  79.559  99.257  1.00 90.30           C  
ATOM   1093  O   TYR A 137     178.665  79.191 100.378  1.00 90.30           O  
ATOM   1094  CB  TYR A 137     176.588  78.120  98.087  1.00 90.30           C  
ATOM   1095  CG  TYR A 137     175.113  77.834  97.868  1.00 90.30           C  
ATOM   1096  CD1 TYR A 137     174.320  77.391  98.945  1.00 90.30           C  
ATOM   1097  CD2 TYR A 137     174.522  78.062  96.610  1.00 90.30           C  
ATOM   1098  CE1 TYR A 137     172.937  77.191  98.773  1.00 90.30           C  
ATOM   1099  CE2 TYR A 137     173.140  77.862  96.433  1.00 90.30           C  
ATOM   1100  CZ  TYR A 137     172.344  77.433  97.515  1.00 90.30           C  
ATOM   1101  OH  TYR A 137     171.008  77.255  97.343  1.00 90.30           O  
ATOM   1102  N   GLY A 138     179.150  80.092  98.363  1.00 95.68           N  
ATOM   1103  CA  GLY A 138     180.607  80.118  98.498  1.00 95.68           C  
ATOM   1104  C   GLY A 138     181.104  80.943  99.688  1.00 95.68           C  
ATOM   1105  O   GLY A 138     180.526  81.979 100.029  1.00 95.68           O  
ATOM   1106  N   THR A 139     182.181  80.488 100.328  1.00 96.61           N  
ATOM   1107  CA  THR A 139     182.727  81.102 101.551  1.00 96.61           C  
ATOM   1108  C   THR A 139     183.173  82.546 101.322  1.00 96.61           C  
ATOM   1109  O   THR A 139     182.725  83.453 102.025  1.00 96.61           O  
ATOM   1110  CB  THR A 139     183.897  80.280 102.115  1.00 96.61           C  
ATOM   1111  CG2 THR A 139     183.446  78.902 102.599  1.00 96.61           C  
ATOM   1112  OG1 THR A 139     184.876  80.064 101.126  1.00 96.61           O  
ATOM   1113  N   SER A 140     183.989  82.776 100.295  1.00 97.19           N  
ATOM   1114  CA  SER A 140     184.476  84.100  99.912  1.00 97.19           C  
ATOM   1115  C   SER A 140     183.383  84.970  99.293  1.00 97.19           C  
ATOM   1116  O   SER A 140     183.380  86.176  99.521  1.00 97.19           O  
ATOM   1117  CB  SER A 140     185.636  83.971  98.935  1.00 97.19           C  
ATOM   1118  OG  SER A 140     186.649  83.151  99.469  1.00 97.19           O  
ATOM   1119  N   TYR A 141     182.404  84.385  98.588  1.00 96.15           N  
ATOM   1120  CA  TYR A 141     181.210  85.112  98.135  1.00 96.15           C  
ATOM   1121  C   TYR A 141     180.444  85.707  99.327  1.00 96.15           C  
ATOM   1122  O   TYR A 141     180.210  86.914  99.375  1.00 96.15           O  
ATOM   1123  CB  TYR A 141     180.306  84.197  97.291  1.00 96.15           C  
ATOM   1124  CG  TYR A 141     179.074  84.893  96.734  1.00 96.15           C  
ATOM   1125  CD1 TYR A 141     177.906  85.028  97.516  1.00 96.15           C  
ATOM   1126  CD2 TYR A 141     179.100  85.416  95.427  1.00 96.15           C  
ATOM   1127  CE1 TYR A 141     176.779  85.698  96.998  1.00 96.15           C  
ATOM   1128  CE2 TYR A 141     177.967  86.061  94.896  1.00 96.15           C  
ATOM   1129  CZ  TYR A 141     176.807  86.209  95.684  1.00 96.15           C  
ATOM   1130  OH  TYR A 141     175.708  86.814  95.166  1.00 96.15           O  
ATOM   1131  N   LYS A 142     180.111  84.886 100.335  1.00 95.79           N  
ATOM   1132  CA  LYS A 142     179.430  85.341 101.562  1.00 95.79           C  
ATOM   1133  C   LYS A 142     180.254  86.383 102.320  1.00 95.79           C  
ATOM   1134  O   LYS A 142     179.712  87.403 102.744  1.00 95.79           O  
ATOM   1135  CB  LYS A 142     179.124  84.139 102.466  1.00 95.79           C  
ATOM   1136  CG  LYS A 142     177.990  83.270 101.906  1.00 95.79           C  
ATOM   1137  CD  LYS A 142     177.752  82.062 102.818  1.00 95.79           C  
ATOM   1138  CE  LYS A 142     176.571  81.256 102.280  1.00 95.79           C  
ATOM   1139  NZ  LYS A 142     176.234  80.113 103.158  1.00 95.79           N1+
ATOM   1140  N   ALA A 143     181.567  86.174 102.432  1.00 97.04           N  
ATOM   1141  CA  ALA A 143     182.471  87.157 103.023  1.00 97.04           C  
ATOM   1142  C   ALA A 143     182.423  88.493 102.258  1.00 97.04           C  
ATOM   1143  O   ALA A 143     182.197  89.537 102.861  1.00 97.04           O  
ATOM   1144  CB  ALA A 143     183.880  86.557 103.085  1.00 97.04           C  
ATOM   1145  N   ALA A 144     182.539  88.482 100.931  1.00 96.40           N  
ATOM   1146  CA  ALA A 144     182.496  89.688 100.111  1.00 96.40           C  
ATOM   1147  C   ALA A 144     181.165  90.452 100.222  1.00 96.40           C  
ATOM   1148  O   ALA A 144     181.164  91.684 100.260  1.00 96.40           O  
ATOM   1149  CB  ALA A 144     182.780  89.272  98.672  1.00 96.40           C  
ATOM   1150  N   VAL A 145     180.030  89.757 100.348  1.00 95.37           N  
ATOM   1151  CA  VAL A 145     178.729  90.382 100.656  1.00 95.37           C  
ATOM   1152  C   VAL A 145     178.775  91.079 102.021  1.00 95.37           C  
ATOM   1153  O   VAL A 145     178.437  92.262 102.124  1.00 95.37           O  
ATOM   1154  CB  VAL A 145     177.598  89.336 100.601  1.00 95.37           C  
ATOM   1155  CG1 VAL A 145     176.244  89.914 101.032  1.00 95.37           C  
ATOM   1156  CG2 VAL A 145     177.443  88.790  99.175  1.00 95.37           C  
ATOM   1157  N   LYS A 146     179.262  90.383 103.056  1.00 95.75           N  
ATOM   1158  CA  LYS A 146     179.358  90.893 104.433  1.00 95.75           C  
ATOM   1159  C   LYS A 146     180.337  92.060 104.598  1.00 95.75           C  
ATOM   1160  O   LYS A 146     180.055  92.970 105.374  1.00 95.75           O  
ATOM   1161  CB  LYS A 146     179.699  89.713 105.355  1.00 95.75           C  
ATOM   1162  CG  LYS A 146     179.810  90.119 106.833  1.00 95.75           C  
ATOM   1163  CD  LYS A 146     179.713  88.885 107.736  1.00 95.75           C  
ATOM   1164  CE  LYS A 146     179.855  89.273 109.209  1.00 95.75           C  
ATOM   1165  NZ  LYS A 146     179.253  88.238 110.081  1.00 95.75           N1+
ATOM   1166  N   TRP A 147     181.450  92.067 103.866  1.00 96.89           N  
ATOM   1167  CA  TRP A 147     182.518  93.060 104.011  1.00 96.89           C  
ATOM   1168  C   TRP A 147     182.416  94.228 103.023  1.00 96.89           C  
ATOM   1169  O   TRP A 147     182.721  95.360 103.394  1.00 96.89           O  
ATOM   1170  CB  TRP A 147     183.868  92.338 103.970  1.00 96.89           C  
ATOM   1171  CG  TRP A 147     184.066  91.398 105.123  1.00 96.89           C  
ATOM   1172  CD1 TRP A 147     184.193  90.055 105.053  1.00 96.89           C  
ATOM   1173  CD2 TRP A 147     184.216  91.724 106.536  1.00 96.89           C  
ATOM   1174  CE2 TRP A 147     184.396  90.513 107.269  1.00 96.89           C  
ATOM   1175  CE3 TRP A 147     184.253  92.929 107.264  1.00 96.89           C  
ATOM   1176  NE1 TRP A 147     184.403  89.527 106.311  1.00 96.89           N  
ATOM   1177  CZ2 TRP A 147     184.573  90.491 108.658  1.00 96.89           C  
ATOM   1178  CZ3 TRP A 147     184.476  92.924 108.651  1.00 96.89           C  
ATOM   1179  CH2 TRP A 147     184.628  91.713 109.347  1.00 96.89           C  
ATOM   1180  N   SER A 148     181.879  94.029 101.810  1.00 96.07           N  
ATOM   1181  CA  SER A 148     181.636  95.148 100.882  1.00 96.07           C  
ATOM   1182  C   SER A 148     180.665  96.186 101.448  1.00 96.07           C  
ATOM   1183  O   SER A 148     180.884  97.384 101.282  1.00 96.07           O  
ATOM   1184  CB  SER A 148     181.116  94.684  99.525  1.00 96.07           C  
ATOM   1185  OG  SER A 148     179.895  93.970  99.635  1.00 96.07           O  
ATOM   1186  N   LYS A 149     179.625  95.755 102.176  1.00 95.19           N  
ATOM   1187  CA  LYS A 149     178.703  96.683 102.846  1.00 95.19           C  
ATOM   1188  C   LYS A 149     179.377  97.484 103.968  1.00 95.19           C  
ATOM   1189  O   LYS A 149     179.014  98.642 104.144  1.00 95.19           O  
ATOM   1190  CB  LYS A 149     177.420  95.960 103.290  1.00 95.19           C  
ATOM   1191  CG  LYS A 149     177.634  94.910 104.385  1.00 95.19           C  
ATOM   1192  CD  LYS A 149     176.349  94.111 104.633  1.00 95.19           C  
ATOM   1193  CE  LYS A 149     176.472  93.255 105.899  1.00 95.19           C  
ATOM   1194  NZ  LYS A 149     175.263  92.416 106.083  1.00 95.19           N1+
ATOM   1195  N   ARG A 150     180.407  96.953 104.640  1.00 97.37           N  
ATOM   1196  CA  ARG A 150     181.142  97.651 105.718  1.00 97.37           C  
ATOM   1197  C   ARG A 150     181.917  98.871 105.203  1.00 97.37           C  
ATOM   1198  O   ARG A 150     181.863  99.927 105.823  1.00 97.37           O  
ATOM   1199  CB  ARG A 150     182.022  96.655 106.496  1.00 97.37           C  
ATOM   1200  CG  ARG A 150     181.191  95.636 107.301  1.00 97.37           C  
ATOM   1201  CD  ARG A 150     180.620  96.219 108.604  1.00 97.37           C  
ATOM   1202  NE  ARG A 150     181.638  96.251 109.667  1.00 97.37           N  
ATOM   1203  CZ  ARG A 150     181.665  97.015 110.742  1.00 97.37           C  
ATOM   1204  NH1 ARG A 150     180.817  97.967 111.018  1.00 97.37           N1+
ATOM   1205  NH2 ARG A 150     182.606  96.791 111.596  1.00 97.37           N  
ATOM   1206  N   TYR A 151     182.490  98.817 103.998  1.00 97.59           N  
ATOM   1207  CA  TYR A 151     183.008 100.022 103.330  1.00 97.59           C  
ATOM   1208  C   TYR A 151     181.919 101.103 103.132  1.00 97.59           C  
ATOM   1209  O   TYR A 151     182.177 102.294 103.289  1.00 97.59           O  
ATOM   1210  CB  TYR A 151     183.585  99.646 101.964  1.00 97.59           C  
ATOM   1211  CG  TYR A 151     184.930  98.951 101.937  1.00 97.59           C  
ATOM   1212  CD1 TYR A 151     186.117  99.699 102.076  1.00 97.59           C  
ATOM   1213  CD2 TYR A 151     184.997  97.572 101.669  1.00 97.59           C  
ATOM   1214  CE1 TYR A 151     187.370  99.071 101.940  1.00 97.59           C  
ATOM   1215  CE2 TYR A 151     186.247  96.944 101.520  1.00 97.59           C  
ATOM   1216  CZ  TYR A 151     187.437  97.690 101.653  1.00 97.59           C  
ATOM   1217  OH  TYR A 151     188.631  97.057 101.528  1.00 97.59           O  
ATOM   1218  N   THR A 152     180.669 100.716 102.844  1.00 97.25           N  
ATOM   1219  CA  THR A 152     179.556 101.682 102.697  1.00 97.25           C  
ATOM   1220  C   THR A 152     179.157 102.345 104.018  1.00 97.25           C  
ATOM   1221  O   THR A 152     178.580 103.432 104.008  1.00 97.25           O  
ATOM   1222  CB  THR A 152     178.316 101.086 102.010  1.00 97.25           C  
ATOM   1223  CG2 THR A 152     178.659 100.221 100.802  1.00 97.25           C  
ATOM   1224  OG1 THR A 152     177.486 100.338 102.872  1.00 97.25           O  
ATOM   1225  N   GLU A 153     179.507 101.736 105.154  1.00 97.79           N  
ATOM   1226  CA  GLU A 153     179.349 102.327 106.482  1.00 97.79           C  
ATOM   1227  C   GLU A 153     180.377 103.446 106.708  1.00 97.79           C  
ATOM   1228  O   GLU A 153     179.991 104.535 107.131  1.00 97.79           O  
ATOM   1229  CB  GLU A 153     179.442 101.246 107.569  1.00 97.79           C  
ATOM   1230  CG  GLU A 153     178.460 100.085 107.340  1.00 97.79           C  
ATOM   1231  CD  GLU A 153     178.237  99.207 108.580  1.00 97.79           C  
ATOM   1232  OE1 GLU A 153     177.405  98.276 108.486  1.00 97.79           O  
ATOM   1233  OE2 GLU A 153     178.907  99.436 109.612  1.00 97.79           O1-
ATOM   1234  N   ILE A 154     181.644 103.242 106.309  1.00 98.01           N  
ATOM   1235  CA  ILE A 154     182.677 104.300 106.277  1.00 98.01           C  
ATOM   1236  C   ILE A 154     182.196 105.477 105.423  1.00 98.01           C  
ATOM   1237  O   ILE A 154     182.239 106.625 105.871  1.00 98.01           O  
ATOM   1238  CB  ILE A 154     184.039 103.774 105.754  1.00 98.01           C  
ATOM   1239  CG1 ILE A 154     184.554 102.592 106.604  1.00 98.01           C  
ATOM   1240  CG2 ILE A 154     185.081 104.912 105.723  1.00 98.01           C  
ATOM   1241  CD1 ILE A 154     185.797 101.907 106.023  1.00 98.01           C  
ATOM   1242  N   TYR A 155     181.657 105.204 104.224  1.00 97.92           N  
ATOM   1243  CA  TYR A 155     181.045 106.253 103.407  1.00 97.92           C  
ATOM   1244  C   TYR A 155     179.912 106.947 104.170  1.00 97.92           C  
ATOM   1245  O   TYR A 155     179.851 108.169 104.174  1.00 97.92           O  
ATOM   1246  CB  TYR A 155     180.534 105.715 102.059  1.00 97.92           C  
ATOM   1247  CG  TYR A 155     180.137 106.814 101.077  1.00 97.92           C  
ATOM   1248  CD1 TYR A 155     178.980 107.597 101.275  1.00 97.92           C  
ATOM   1249  CD2 TYR A 155     180.947 107.070  99.956  1.00 97.92           C  
ATOM   1250  CE1 TYR A 155     178.666 108.648 100.392  1.00 97.92           C  
ATOM   1251  CE2 TYR A 155     180.646 108.124  99.072  1.00 97.92           C  
ATOM   1252  CZ  TYR A 155     179.508 108.928  99.299  1.00 97.92           C  
ATOM   1253  OH  TYR A 155     179.207 109.957  98.465  1.00 97.92           O  
ATOM   1254  N   ALA A 156     179.005 106.222 104.827  1.00 97.82           N  
ATOM   1255  CA  ALA A 156     177.848 106.822 105.491  1.00 97.82           C  
ATOM   1256  C   ALA A 156     178.196 107.677 106.723  1.00 97.82           C  
ATOM   1257  O   ALA A 156     177.493 108.660 106.971  1.00 97.82           O  
ATOM   1258  CB  ALA A 156     176.854 105.718 105.835  1.00 97.82           C  
ATOM   1259  N   ILE A 157     179.275 107.382 107.456  1.00 97.84           N  
ATOM   1260  CA  ILE A 157     179.740 108.212 108.587  1.00 97.84           C  
ATOM   1261  C   ILE A 157     179.989 109.663 108.134  1.00 97.84           C  
ATOM   1262  O   ILE A 157     179.556 110.598 108.809  1.00 97.84           O  
ATOM   1263  CB  ILE A 157     180.989 107.573 109.242  1.00 97.84           C  
ATOM   1264  CG1 ILE A 157     180.595 106.263 109.962  1.00 97.84           C  
ATOM   1265  CG2 ILE A 157     181.649 108.511 110.268  1.00 97.84           C  
ATOM   1266  CD1 ILE A 157     181.784 105.372 110.335  1.00 97.84           C  
ATOM   1267  N   PHE A 158     180.592 109.857 106.957  1.00 97.33           N  
ATOM   1268  CA  PHE A 158     180.941 111.179 106.410  1.00 97.33           C  
ATOM   1269  C   PHE A 158     179.975 111.670 105.313  1.00 97.33           C  
ATOM   1270  O   PHE A 158     179.790 112.868 105.111  1.00 97.33           O  
ATOM   1271  CB  PHE A 158     182.389 111.104 105.907  1.00 97.33           C  
ATOM   1272  CG  PHE A 158     183.361 110.505 106.913  1.00 97.33           C  
ATOM   1273  CD1 PHE A 158     183.515 111.098 108.180  1.00 97.33           C  
ATOM   1274  CD2 PHE A 158     184.071 109.327 106.608  1.00 97.33           C  
ATOM   1275  CE1 PHE A 158     184.394 110.540 109.125  1.00 97.33           C  
ATOM   1276  CE2 PHE A 158     184.937 108.762 107.559  1.00 97.33           C  
ATOM   1277  CZ  PHE A 158     185.107 109.373 108.813  1.00 97.33           C  
ATOM   1278  N   GLY A 159     179.315 110.750 104.615  1.00 96.80           N  
ATOM   1279  CA  GLY A 159     178.438 110.985 103.464  1.00 96.80           C  
ATOM   1280  C   GLY A 159     176.942 110.910 103.761  1.00 96.80           C  
ATOM   1281  O   GLY A 159     176.109 111.297 102.936  1.00 96.80           O  
ATOM   1282  N   GLY A 160     176.575 110.441 104.954  1.00 96.69           N  
ATOM   1283  CA  GLY A 160     175.208 110.377 105.465  1.00 96.69           C  
ATOM   1284  C   GLY A 160     174.391 109.213 104.924  1.00 96.69           C  
ATOM   1285  O   GLY A 160     173.477 108.758 105.598  1.00 96.69           O  
ATOM   1286  N   GLN A 161     174.696 108.745 103.718  1.00 95.80           N  
ATOM   1287  CA  GLN A 161     174.210 107.489 103.167  1.00 95.80           C  
ATOM   1288  C   GLN A 161     175.036 107.078 101.954  1.00 95.80           C  
ATOM   1289  O   GLN A 161     175.566 107.933 101.242  1.00 95.80           O  
ATOM   1290  CB  GLN A 161     172.740 107.603 102.739  1.00 95.80           C  
ATOM   1291  CG  GLN A 161     172.447 108.634 101.645  1.00 95.80           C  
ATOM   1292  CD  GLN A 161     170.998 108.505 101.228  1.00 95.80           C  
ATOM   1293  NE2 GLN A 161     170.705 107.823 100.147  1.00 95.80           N  
ATOM   1294  OE1 GLN A 161     170.099 109.087 101.822  1.00 95.80           O  
ATOM   1295  N   TRP A 162     175.016 105.785 101.659  1.00 95.99           N  
ATOM   1296  CA  TRP A 162     175.441 105.234 100.383  1.00 95.99           C  
ATOM   1297  C   TRP A 162     174.440 104.147  99.927  1.00 95.99           C  
ATOM   1298  O   TRP A 162     174.077 103.302 100.745  1.00 95.99           O  
ATOM   1299  CB  TRP A 162     176.867 104.706 100.552  1.00 95.99           C  
ATOM   1300  CG  TRP A 162     177.494 104.315  99.262  1.00 95.99           C  
ATOM   1301  CD1 TRP A 162     178.278 105.091  98.482  1.00 95.99           C  
ATOM   1302  CD2 TRP A 162     177.297 103.078  98.529  1.00 95.99           C  
ATOM   1303  CE2 TRP A 162     177.939 103.191  97.268  1.00 95.99           C  
ATOM   1304  CE3 TRP A 162     176.585 101.894  98.797  1.00 95.99           C  
ATOM   1305  NE1 TRP A 162     178.540 104.428  97.302  1.00 95.99           N  
ATOM   1306  CZ2 TRP A 162     177.857 102.180  96.310  1.00 95.99           C  
ATOM   1307  CZ3 TRP A 162     176.473 100.878  97.832  1.00 95.99           C  
ATOM   1308  CH2 TRP A 162     177.118 101.020  96.591  1.00 95.99           C  
ATOM   1309  N   PRO A 163     173.973 104.115  98.662  1.00 94.65           N  
ATOM   1310  CA  PRO A 163     174.294 105.032  97.569  1.00 94.65           C  
ATOM   1311  C   PRO A 163     173.739 106.454  97.718  1.00 94.65           C  
ATOM   1312  O   PRO A 163     172.899 106.765  98.570  1.00 94.65           O  
ATOM   1313  CB  PRO A 163     173.709 104.394  96.301  1.00 94.65           C  
ATOM   1314  CG  PRO A 163     173.616 102.918  96.651  1.00 94.65           C  
ATOM   1315  CD  PRO A 163     173.242 102.974  98.127  1.00 94.65           C  
ATOM   1316  N   HIS A 164     174.178 107.304  96.792  1.00 93.37           N  
ATOM   1317  CA  HIS A 164     173.666 108.651  96.551  1.00 93.37           C  
ATOM   1318  C   HIS A 164     173.726 109.608  97.765  1.00 93.37           C  
ATOM   1319  O   HIS A 164     172.764 110.338  98.071  1.00 93.37           O  
ATOM   1320  CB  HIS A 164     172.277 108.624  95.904  1.00 93.37           C  
ATOM   1321  CG  HIS A 164     171.895 107.545  94.932  1.00 93.37           C  
ATOM   1322  CD2 HIS A 164     172.664 106.904  93.997  1.00 93.37           C  
ATOM   1323  ND1 HIS A 164     170.598 107.139  94.738  1.00 93.37           N  
ATOM   1324  CE1 HIS A 164     170.577 106.258  93.733  1.00 93.37           C  
ATOM   1325  NE2 HIS A 164     171.813 106.081  93.252  1.00 93.37           N  
ATOM   1326  N   GLY A 165     174.882 109.652  98.429  1.00 95.30           N  
ATOM   1327  CA  GLY A 165     175.282 110.826  99.200  1.00 95.30           C  
ATOM   1328  C   GLY A 165     175.258 112.105  98.344  1.00 95.30           C  
ATOM   1329  O   GLY A 165     175.216 112.057  97.115  1.00 95.30           O  
ATOM   1330  N   SER A 166     175.241 113.253  99.015  1.00 96.16           N  
ATOM   1331  CA  SER A 166     175.410 114.596  98.420  1.00 96.16           C  
ATOM   1332  C   SER A 166     176.143 115.499  99.426  1.00 96.16           C  
ATOM   1333  O   SER A 166     175.757 116.641  99.648  1.00 96.16           O  
ATOM   1334  CB  SER A 166     174.068 115.204  97.971  1.00 96.16           C  
ATOM   1335  OG  SER A 166     173.521 114.527  96.848  1.00 96.16           O  
ATOM   1336  N   SER A 167     177.120 114.912 100.126  1.00 96.83           N  
ATOM   1337  CA  SER A 167     177.897 115.518 101.213  1.00 96.83           C  
ATOM   1338  C   SER A 167     179.063 116.363 100.721  1.00 96.83           C  
ATOM   1339  O   SER A 167     179.407 117.338 101.373  1.00 96.83           O  
ATOM   1340  CB  SER A 167     178.476 114.410 102.094  1.00 96.83           C  
ATOM   1341  OG  SER A 167     179.113 113.460 101.249  1.00 96.83           O  
ATOM   1342  N   MET A 168     179.688 116.022  99.594  1.00 98.09           N  
ATOM   1343  CA  MET A 168     180.703 116.878  98.984  1.00 98.09           C  
ATOM   1344  C   MET A 168     180.002 118.060  98.308  1.00 98.09           C  
ATOM   1345  O   MET A 168     179.028 117.883  97.576  1.00 98.09           O  
ATOM   1346  CB  MET A 168     181.620 116.117  98.017  1.00 98.09           C  
ATOM   1347  CG  MET A 168     181.984 114.688  98.446  1.00 98.09           C  
ATOM   1348  SD  MET A 168     182.936 113.814  97.179  1.00 98.09           S  
ATOM   1349  CE  MET A 168     183.148 112.184  97.940  1.00 98.09           C  
ATOM   1350  N   VAL A 169     180.477 119.266  98.601  1.00 97.25           N  
ATOM   1351  CA  VAL A 169     179.931 120.549  98.131  1.00 97.25           C  
ATOM   1352  C   VAL A 169     181.095 121.488  97.801  1.00 97.25           C  
ATOM   1353  O   VAL A 169     182.171 121.303  98.377  1.00 97.25           O  
ATOM   1354  CB  VAL A 169     178.989 121.174  99.181  1.00 97.25           C  
ATOM   1355  CG1 VAL A 169     177.657 120.414  99.250  1.00 97.25           C  
ATOM   1356  CG2 VAL A 169     179.596 121.204 100.592  1.00 97.25           C  
ATOM   1357  N   PRO A 170     180.965 122.452  96.872  1.00 97.08           N  
ATOM   1358  CA  PRO A 170     182.090 123.302  96.521  1.00 97.08           C  
ATOM   1359  C   PRO A 170     182.529 124.109  97.744  1.00 97.08           C  
ATOM   1360  O   PRO A 170     181.684 124.632  98.475  1.00 97.08           O  
ATOM   1361  CB  PRO A 170     181.648 124.155  95.334  1.00 97.08           C  
ATOM   1362  CG  PRO A 170     180.129 124.185  95.492  1.00 97.08           C  
ATOM   1363  CD  PRO A 170     179.829 122.789  96.043  1.00 97.08           C  
ATOM   1364  N   GLY A 171     183.833 124.129  98.002  1.00 96.52           N  
ATOM   1365  CA  GLY A 171     184.423 124.607  99.254  1.00 96.52           C  
ATOM   1366  C   GLY A 171     184.531 123.565 100.379  1.00 96.52           C  
ATOM   1367  O   GLY A 171     185.016 123.894 101.458  1.00 96.52           O  
ATOM   1368  N   GLY A 172     184.109 122.307 100.179  1.00 96.87           N  
ATOM   1369  CA  GLY A 172     184.433 121.202 101.092  1.00 96.87           C  
ATOM   1370  C   GLY A 172     183.438 120.040 101.165  1.00 96.87           C  
ATOM   1371  O   GLY A 172     183.137 119.382 100.163  1.00 96.87           O  
ATOM   1372  N   VAL A 173     182.983 119.736 102.384  1.00 97.22           N  
ATOM   1373  CA  VAL A 173     181.949 118.738 102.687  1.00 97.22           C  
ATOM   1374  C   VAL A 173     180.954 119.282 103.715  1.00 97.22           C  
ATOM   1375  O   VAL A 173     181.291 120.091 104.571  1.00 97.22           O  
ATOM   1376  CB  VAL A 173     182.528 117.382 103.156  1.00 97.22           C  
ATOM   1377  CG1 VAL A 173     183.443 116.734 102.112  1.00 97.22           C  
ATOM   1378  CG2 VAL A 173     183.311 117.464 104.468  1.00 97.22           C  
ATOM   1379  N   THR A 174     179.705 118.823 103.676  1.00 96.97           N  
ATOM   1380  CA  THR A 174     178.668 119.231 104.637  1.00 96.97           C  
ATOM   1381  C   THR A 174     178.880 118.656 106.036  1.00 96.97           C  
ATOM   1382  O   THR A 174     178.277 119.145 106.996  1.00 96.97           O  
ATOM   1383  CB  THR A 174     177.274 118.811 104.158  1.00 96.97           C  
ATOM   1384  CG2 THR A 174     176.929 119.335 102.765  1.00 96.97           C  
ATOM   1385  OG1 THR A 174     177.179 117.410 104.112  1.00 96.97           O  
ATOM   1386  N   ALA A 175     179.683 117.593 106.130  1.00 94.74           N  
ATOM   1387  CA  ALA A 175     179.960 116.850 107.344  1.00 94.74           C  
ATOM   1388  C   ALA A 175     180.898 117.614 108.273  1.00 94.74           C  
ATOM   1389  O   ALA A 175     181.792 118.325 107.831  1.00 94.74           O  
ATOM   1390  CB  ALA A 175     180.555 115.494 106.962  1.00 94.74           C  
ATOM   1391  N   ASP A 176     180.727 117.394 109.569  1.00 92.93           N  
ATOM   1392  CA  ASP A 176     181.609 117.907 110.614  1.00 92.93           C  
ATOM   1393  C   ASP A 176     181.903 116.758 111.585  1.00 92.93           C  
ATOM   1394  O   ASP A 176     181.097 116.527 112.492  1.00 92.93           O  
ATOM   1395  CB  ASP A 176     180.903 119.087 111.290  1.00 92.93           C  
ATOM   1396  CG  ASP A 176     181.699 119.652 112.464  1.00 92.93           C  
ATOM   1397  OD1 ASP A 176     181.104 120.392 113.280  1.00 92.93           O  
ATOM   1398  OD2 ASP A 176     182.919 119.399 112.565  1.00 92.93           O1-
ATOM   1399  N   PRO A 177     182.934 115.930 111.339  1.00 94.40           N  
ATOM   1400  CA  PRO A 177     183.204 114.754 112.159  1.00 94.40           C  
ATOM   1401  C   PRO A 177     183.764 115.107 113.537  1.00 94.40           C  
ATOM   1402  O   PRO A 177     184.659 115.937 113.682  1.00 94.40           O  
ATOM   1403  CB  PRO A 177     184.167 113.876 111.356  1.00 94.40           C  
ATOM   1404  CG  PRO A 177     183.913 114.333 109.926  1.00 94.40           C  
ATOM   1405  CD  PRO A 177     183.695 115.831 110.104  1.00 94.40           C  
ATOM   1406  N   TYR A 178     183.256 114.434 114.564  1.00 92.64           N  
ATOM   1407  CA  TYR A 178     183.867 114.408 115.893  1.00 92.64           C  
ATOM   1408  C   TYR A 178     184.855 113.230 115.987  1.00 92.64           C  
ATOM   1409  O   TYR A 178     184.804 112.321 115.158  1.00 92.64           O  
ATOM   1410  CB  TYR A 178     182.759 114.355 116.958  1.00 92.64           C  
ATOM   1411  CG  TYR A 178     181.968 115.633 117.219  1.00 92.64           C  
ATOM   1412  CD1 TYR A 178     182.188 116.830 116.499  1.00 92.64           C  
ATOM   1413  CD2 TYR A 178     180.971 115.602 118.213  1.00 92.64           C  
ATOM   1414  CE1 TYR A 178     181.416 117.979 116.766  1.00 92.64           C  
ATOM   1415  CE2 TYR A 178     180.194 116.747 118.480  1.00 92.64           C  
ATOM   1416  CZ  TYR A 178     180.413 117.938 117.759  1.00 92.64           C  
ATOM   1417  OH  TYR A 178     179.635 119.026 117.999  1.00 92.64           O  
ATOM   1418  N   PRO A 179     185.749 113.184 116.992  1.00 95.34           N  
ATOM   1419  CA  PRO A 179     186.781 112.145 117.068  1.00 95.34           C  
ATOM   1420  C   PRO A 179     186.223 110.712 117.162  1.00 95.34           C  
ATOM   1421  O   PRO A 179     186.883 109.779 116.720  1.00 95.34           O  
ATOM   1422  CB  PRO A 179     187.659 112.536 118.264  1.00 95.34           C  
ATOM   1423  CG  PRO A 179     187.469 114.049 118.352  1.00 95.34           C  
ATOM   1424  CD  PRO A 179     185.998 114.205 117.994  1.00 95.34           C  
ATOM   1425  N   ASN A 180     184.985 110.530 117.642  1.00 95.55           N  
ATOM   1426  CA  ASN A 180     184.294 109.235 117.618  1.00 95.55           C  
ATOM   1427  C   ASN A 180     183.906 108.790 116.195  1.00 95.55           C  
ATOM   1428  O   ASN A 180     183.829 107.596 115.934  1.00 95.55           O  
ATOM   1429  CB  ASN A 180     183.045 109.309 118.519  1.00 95.55           C  
ATOM   1430  CG  ASN A 180     181.969 110.195 117.927  1.00 95.55           C  
ATOM   1431  ND2 ASN A 180     181.072 109.629 117.156  1.00 95.55           N  
ATOM   1432  OD1 ASN A 180     181.981 111.399 118.122  1.00 95.55           O  
ATOM   1433  N   ASP A 181     183.636 109.739 115.291  1.00 97.04           N  
ATOM   1434  CA  ASP A 181     183.250 109.470 113.903  1.00 97.04           C  
ATOM   1435  C   ASP A 181     184.493 108.956 113.133  1.00 97.04           C  
ATOM   1436  O   ASP A 181     184.426 107.958 112.416  1.00 97.04           O  
ATOM   1437  CB  ASP A 181     182.630 110.746 113.268  1.00 97.04           C  
ATOM   1438  CG  ASP A 181     181.404 111.374 113.985  1.00 97.04           C  
ATOM   1439  OD1 ASP A 181     181.213 112.619 113.894  1.00 97.04           O  
ATOM   1440  OD2 ASP A 181     180.621 110.647 114.632  1.00 97.04           O1-
ATOM   1441  N   ILE A 182     185.659 109.572 113.378  1.00 97.32           N  
ATOM   1442  CA  ILE A 182     186.975 109.155 112.855  1.00 97.32           C  
ATOM   1443  C   ILE A 182     187.412 107.805 113.439  1.00 97.32           C  
ATOM   1444  O   ILE A 182     187.777 106.897 112.693  1.00 97.32           O  
ATOM   1445  CB  ILE A 182     188.036 110.242 113.154  1.00 97.32           C  
ATOM   1446  CG1 ILE A 182     187.645 111.628 112.595  1.00 97.32           C  
ATOM   1447  CG2 ILE A 182     189.439 109.847 112.659  1.00 97.32           C  
ATOM   1448  CD1 ILE A 182     187.535 111.718 111.065  1.00 97.32           C  
ATOM   1449  N   LEU A 183     187.330 107.645 114.766  1.00 96.55           N  
ATOM   1450  CA  LEU A 183     187.668 106.393 115.449  1.00 96.55           C  
ATOM   1451  C   LEU A 183     186.823 105.223 114.926  1.00 96.55           C  
ATOM   1452  O   LEU A 183     187.359 104.136 114.713  1.00 96.55           O  
ATOM   1453  CB  LEU A 183     187.486 106.596 116.965  1.00 96.55           C  
ATOM   1454  CG  LEU A 183     187.732 105.334 117.811  1.00 96.55           C  
ATOM   1455  CD1 LEU A 183     189.163 104.812 117.672  1.00 96.55           C  
ATOM   1456  CD2 LEU A 183     187.475 105.639 119.286  1.00 96.55           C  
ATOM   1457  N   LYS A 184     185.530 105.456 114.668  1.00 97.02           N  
ATOM   1458  CA  LYS A 184     184.637 104.442 114.106  1.00 97.02           C  
ATOM   1459  C   LYS A 184     185.041 104.041 112.691  1.00 97.02           C  
ATOM   1460  O   LYS A 184     185.177 102.854 112.422  1.00 97.02           O  
ATOM   1461  CB  LYS A 184     183.184 104.921 114.207  1.00 97.02           C  
ATOM   1462  CG  LYS A 184     182.232 103.786 113.801  1.00 97.02           C  
ATOM   1463  CD  LYS A 184     180.802 103.914 114.332  1.00 97.02           C  
ATOM   1464  CE  LYS A 184     180.802 103.961 115.864  1.00 97.02           C  
ATOM   1465  NZ  LYS A 184     179.457 103.756 116.440  1.00 97.02           N1+
ATOM   1466  N   ALA A 185     185.319 105.006 111.815  1.00 97.87           N  
ATOM   1467  CA  ALA A 185     185.830 104.714 110.477  1.00 97.87           C  
ATOM   1468  C   ALA A 185     187.156 103.921 110.511  1.00 97.87           C  
ATOM   1469  O   ALA A 185     187.299 102.967 109.746  1.00 97.87           O  
ATOM   1470  CB  ALA A 185     185.961 106.035 109.720  1.00 97.87           C  
ATOM   1471  N   ARG A 186     188.074 104.248 111.441  1.00 97.62           N  
ATOM   1472  CA  ARG A 186     189.327 103.499 111.667  1.00 97.62           C  
ATOM   1473  C   ARG A 186     189.068 102.061 112.128  1.00 97.62           C  
ATOM   1474  O   ARG A 186     189.700 101.144 111.618  1.00 97.62           O  
ATOM   1475  CB  ARG A 186     190.263 104.271 112.625  1.00 97.62           C  
ATOM   1476  CG  ARG A 186     191.571 103.497 112.895  1.00 97.62           C  
ATOM   1477  CD  ARG A 186     192.738 104.348 113.430  1.00 97.62           C  
ATOM   1478  NE  ARG A 186     192.551 104.802 114.827  1.00 97.62           N  
ATOM   1479  CZ  ARG A 186     193.230 105.787 115.406  1.00 97.62           C  
ATOM   1480  NH1 ARG A 186     194.252 106.364 114.836  1.00 97.62           N1+
ATOM   1481  NH2 ARG A 186     192.910 106.232 116.592  1.00 97.62           N  
ATOM   1482  N   GLY A 187     188.122 101.848 113.044  1.00 97.49           N  
ATOM   1483  CA  GLY A 187     187.699 100.505 113.455  1.00 97.49           C  
ATOM   1484  C   GLY A 187     187.132  99.682 112.298  1.00 97.49           C  
ATOM   1485  O   GLY A 187     187.551  98.553 112.082  1.00 97.49           O  
ATOM   1486  N   ILE A 188     186.237 100.263 111.492  1.00 98.08           N  
ATOM   1487  CA  ILE A 188     185.616  99.544 110.368  1.00 98.08           C  
ATOM   1488  C   ILE A 188     186.658  99.137 109.316  1.00 98.08           C  
ATOM   1489  O   ILE A 188     186.632  97.993 108.864  1.00 98.08           O  
ATOM   1490  CB  ILE A 188     184.453 100.357 109.753  1.00 98.08           C  
ATOM   1491  CG1 ILE A 188     183.343 100.613 110.794  1.00 98.08           C  
ATOM   1492  CG2 ILE A 188     183.843  99.599 108.561  1.00 98.08           C  
ATOM   1493  CD1 ILE A 188     182.265 101.606 110.346  1.00 98.08           C  
ATOM   1494  N   ILE A 189     187.592 100.019 108.928  1.00 97.73           N  
ATOM   1495  CA  ILE A 189     188.613  99.655 107.927  1.00 97.73           C  
ATOM   1496  C   ILE A 189     189.639  98.650 108.470  1.00 97.73           C  
ATOM   1497  O   ILE A 189     190.086  97.788 107.714  1.00 97.73           O  
ATOM   1498  CB  ILE A 189     189.273 100.897 107.283  1.00 97.73           C  
ATOM   1499  CG1 ILE A 189     190.089 100.572 106.011  1.00 97.73           C  
ATOM   1500  CG2 ILE A 189     190.189 101.630 108.267  1.00 97.73           C  
ATOM   1501  CD1 ILE A 189     189.260  99.974 104.868  1.00 97.73           C  
ATOM   1502  N   ASN A 190     189.970  98.687 109.765  1.00 97.66           N  
ATOM   1503  CA  ASN A 190     190.862  97.703 110.383  1.00 97.66           C  
ATOM   1504  C   ASN A 190     190.185  96.337 110.578  1.00 97.66           C  
ATOM   1505  O   ASN A 190     190.828  95.309 110.347  1.00 97.66           O  
ATOM   1506  CB  ASN A 190     191.415  98.274 111.696  1.00 97.66           C  
ATOM   1507  CG  ASN A 190     192.518  99.293 111.484  1.00 97.66           C  
ATOM   1508  ND2 ASN A 190     192.775 100.141 112.450  1.00 97.66           N  
ATOM   1509  OD1 ASN A 190     193.199  99.326 110.476  1.00 97.66           O  
ATOM   1510  N   GLU A 191     188.884  96.293 110.888  1.00 97.48           N  
ATOM   1511  CA  GLU A 191     188.122  95.040 110.897  1.00 97.48           C  
ATOM   1512  C   GLU A 191     188.013  94.454 109.477  1.00 97.48           C  
ATOM   1513  O   GLU A 191     188.305  93.279 109.283  1.00 97.48           O  
ATOM   1514  CB  GLU A 191     186.729  95.227 111.528  1.00 97.48           C  
ATOM   1515  CG  GLU A 191     186.190  93.860 111.988  1.00 97.48           C  
ATOM   1516  CD  GLU A 191     184.672  93.787 112.207  1.00 97.48           C  
ATOM   1517  OE1 GLU A 191     184.244  92.920 113.009  1.00 97.48           O  
ATOM   1518  OE2 GLU A 191     183.894  94.415 111.452  1.00 97.48           O1-
ATOM   1519  N   ILE A 192     187.685  95.266 108.460  1.00 98.08           N  
ATOM   1520  CA  ILE A 192     187.718  94.833 107.048  1.00 98.08           C  
ATOM   1521  C   ILE A 192     189.114  94.315 106.675  1.00 98.08           C  
ATOM   1522  O   ILE A 192     189.241  93.284 106.015  1.00 98.08           O  
ATOM   1523  CB  ILE A 192     187.312  95.990 106.103  1.00 98.08           C  
ATOM   1524  CG1 ILE A 192     185.817  96.356 106.234  1.00 98.08           C  
ATOM   1525  CG2 ILE A 192     187.604  95.640 104.631  1.00 98.08           C  
ATOM   1526  CD1 ILE A 192     185.495  97.740 105.651  1.00 98.08           C  
ATOM   1527  N   THR A 193     190.169  95.014 107.089  1.00 97.74           N  
ATOM   1528  CA  THR A 193     191.536  94.638 106.728  1.00 97.74           C  
ATOM   1529  C   THR A 193     191.907  93.291 107.345  1.00 97.74           C  
ATOM   1530  O   THR A 193     192.206  92.347 106.618  1.00 97.74           O  
ATOM   1531  CB  THR A 193     192.537  95.746 107.069  1.00 97.74           C  
ATOM   1532  CG2 THR A 193     193.971  95.369 106.710  1.00 97.74           C  
ATOM   1533  OG1 THR A 193     192.190  96.879 106.304  1.00 97.74           O  
ATOM   1534  N   SER A 194     191.783  93.158 108.663  1.00 97.29           N  
ATOM   1535  CA  SER A 194     192.188  91.947 109.384  1.00 97.29           C  
ATOM   1536  C   SER A 194     191.259  90.743 109.179  1.00 97.29           C  
ATOM   1537  O   SER A 194     191.726  89.606 109.182  1.00 97.29           O  
ATOM   1538  CB  SER A 194     192.351  92.263 110.873  1.00 97.29           C  
ATOM   1539  OG  SER A 194     191.156  92.783 111.430  1.00 97.29           O  
ATOM   1540  N   GLU A 195     189.953  90.938 108.970  1.00 97.53           N  
ATOM   1541  CA  GLU A 195     188.987  89.836 108.827  1.00 97.53           C  
ATOM   1542  C   GLU A 195     188.628  89.489 107.369  1.00 97.53           C  
ATOM   1543  O   GLU A 195     188.089  88.407 107.126  1.00 97.53           O  
ATOM   1544  CB  GLU A 195     187.720  90.117 109.651  1.00 97.53           C  
ATOM   1545  CG  GLU A 195     187.927  90.245 111.173  1.00 97.53           C  
ATOM   1546  CD  GLU A 195     188.422  88.941 111.816  1.00 97.53           C  
ATOM   1547  OE1 GLU A 195     189.273  88.956 112.736  1.00 97.53           O  
ATOM   1548  OE2 GLU A 195     188.007  87.842 111.376  1.00 97.53           O1-
ATOM   1549  N   PHE A 196     188.940  90.351 106.392  1.00 97.85           N  
ATOM   1550  CA  PHE A 196     188.675  90.096 104.969  1.00 97.85           C  
ATOM   1551  C   PHE A 196     189.904  90.245 104.072  1.00 97.85           C  
ATOM   1552  O   PHE A 196     190.221  89.303 103.347  1.00 97.85           O  
ATOM   1553  CB  PHE A 196     187.522  90.977 104.477  1.00 97.85           C  
ATOM   1554  CG  PHE A 196     187.131  90.731 103.034  1.00 97.85           C  
ATOM   1555  CD1 PHE A 196     187.451  91.682 102.046  1.00 97.85           C  
ATOM   1556  CD2 PHE A 196     186.508  89.525 102.664  1.00 97.85           C  
ATOM   1557  CE1 PHE A 196     187.149  91.423 100.699  1.00 97.85           C  
ATOM   1558  CE2 PHE A 196     186.178  89.279 101.320  1.00 97.85           C  
ATOM   1559  CZ  PHE A 196     186.501  90.230 100.337  1.00 97.85           C  
ATOM   1560  N   ILE A 197     190.607  91.383 104.113  1.00 97.78           N  
ATOM   1561  CA  ILE A 197     191.759  91.615 103.226  1.00 97.78           C  
ATOM   1562  C   ILE A 197     192.864  90.598 103.526  1.00 97.78           C  
ATOM   1563  O   ILE A 197     193.242  89.836 102.642  1.00 97.78           O  
ATOM   1564  CB  ILE A 197     192.250  93.080 103.288  1.00 97.78           C  
ATOM   1565  CG1 ILE A 197     191.150  94.089 102.877  1.00 97.78           C  
ATOM   1566  CG2 ILE A 197     193.520  93.314 102.457  1.00 97.78           C  
ATOM   1567  CD1 ILE A 197     190.664  93.982 101.423  1.00 97.78           C  
ATOM   1568  N   GLU A 198     193.314  90.492 104.772  1.00 97.79           N  
ATOM   1569  CA  GLU A 198     194.386  89.568 105.149  1.00 97.79           C  
ATOM   1570  C   GLU A 198     193.929  88.103 105.098  1.00 97.79           C  
ATOM   1571  O   GLU A 198     194.580  87.272 104.471  1.00 97.79           O  
ATOM   1572  CB  GLU A 198     194.931  89.943 106.535  1.00 97.79           C  
ATOM   1573  CG  GLU A 198     195.552  91.347 106.521  1.00 97.79           C  
ATOM   1574  CD  GLU A 198     196.255  91.675 107.840  1.00 97.79           C  
ATOM   1575  OE1 GLU A 198     197.426  92.109 107.757  1.00 97.79           O  
ATOM   1576  OE2 GLU A 198     195.624  91.492 108.909  1.00 97.79           O1-
ATOM   1577  N   LYS A 199     192.778  87.761 105.697  1.00 97.44           N  
ATOM   1578  CA  LYS A 199     192.345  86.354 105.840  1.00 97.44           C  
ATOM   1579  C   LYS A 199     191.736  85.715 104.594  1.00 97.44           C  
ATOM   1580  O   LYS A 199     191.886  84.509 104.418  1.00 97.44           O  
ATOM   1581  CB  LYS A 199     191.347  86.221 106.995  1.00 97.44           C  
ATOM   1582  CG  LYS A 199     192.023  86.405 108.355  1.00 97.44           C  
ATOM   1583  CD  LYS A 199     190.973  86.265 109.459  1.00 97.44           C  
ATOM   1584  CE  LYS A 199     191.485  86.869 110.762  1.00 97.44           C  
ATOM   1585  NZ  LYS A 199     190.445  86.775 111.805  1.00 97.44           N1+
ATOM   1586  N   VAL A 200     191.003  86.476 103.779  1.00 97.59           N  
ATOM   1587  CA  VAL A 200     190.235  85.937 102.637  1.00 97.59           C  
ATOM   1588  C   VAL A 200     190.898  86.336 101.324  1.00 97.59           C  
ATOM   1589  O   VAL A 200     191.249  85.475 100.519  1.00 97.59           O  
ATOM   1590  CB  VAL A 200     188.751  86.372 102.686  1.00 97.59           C  
ATOM   1591  CG1 VAL A 200     187.927  85.723 101.568  1.00 97.59           C  
ATOM   1592  CG2 VAL A 200     188.091  86.000 104.023  1.00 97.59           C  
ATOM   1593  N   MET A 201     191.120  87.635 101.127  1.00 97.49           N  
ATOM   1594  CA  MET A 201     191.585  88.181  99.855  1.00 97.49           C  
ATOM   1595  C   MET A 201     193.065  87.865  99.582  1.00 97.49           C  
ATOM   1596  O   MET A 201     193.394  87.388  98.499  1.00 97.49           O  
ATOM   1597  CB  MET A 201     191.295  89.689  99.839  1.00 97.49           C  
ATOM   1598  CG  MET A 201     191.485  90.275  98.447  1.00 97.49           C  
ATOM   1599  SD  MET A 201     191.298  92.068  98.337  1.00 97.49           S  
ATOM   1600  CE  MET A 201     193.028  92.556  98.571  1.00 97.49           C  
ATOM   1601  N   LEU A 202     193.951  88.110 100.549  1.00 97.58           N  
ATOM   1602  CA  LEU A 202     195.403  87.946 100.409  1.00 97.58           C  
ATOM   1603  C   LEU A 202     195.904  86.599 100.944  1.00 97.58           C  
ATOM   1604  O   LEU A 202     196.814  86.013 100.364  1.00 97.58           O  
ATOM   1605  CB  LEU A 202     196.117  89.117 101.113  1.00 97.58           C  
ATOM   1606  CG  LEU A 202     195.754  90.522 100.597  1.00 97.58           C  
ATOM   1607  CD1 LEU A 202     196.545  91.564 101.384  1.00 97.58           C  
ATOM   1608  CD2 LEU A 202     196.046  90.683  99.104  1.00 97.58           C  
ATOM   1609  N   GLY A 203     195.298  86.092 102.020  1.00 97.12           N  
ATOM   1610  CA  GLY A 203     195.715  84.878 102.734  1.00 97.12           C  
ATOM   1611  C   GLY A 203     196.873  85.077 103.721  1.00 97.12           C  
ATOM   1612  O   GLY A 203     197.281  84.109 104.361  1.00 97.12           O  
ATOM   1613  N   GLY A 204     197.389  86.304 103.844  1.00 96.98           N  
ATOM   1614  CA  GLY A 204     198.559  86.684 104.632  1.00 96.98           C  
ATOM   1615  C   GLY A 204     198.589  88.195 104.934  1.00 96.98           C  
ATOM   1616  O   GLY A 204     197.658  88.904 104.545  1.00 96.98           O  
ATOM   1617  N   PRO A 205     199.630  88.691 105.632  1.00 97.49           N  
ATOM   1618  CA  PRO A 205     199.691  90.058 106.161  1.00 97.49           C  
ATOM   1619  C   PRO A 205     199.707  91.159 105.088  1.00 97.49           C  
ATOM   1620  O   PRO A 205     200.442  91.071 104.101  1.00 97.49           O  
ATOM   1621  CB  PRO A 205     200.958  90.109 107.023  1.00 97.49           C  
ATOM   1622  CG  PRO A 205     201.190  88.651 107.407  1.00 97.49           C  
ATOM   1623  CD  PRO A 205     200.757  87.923 106.141  1.00 97.49           C  
ATOM   1624  N   LEU A 206     198.932  92.229 105.296  1.00 97.67           N  
ATOM   1625  CA  LEU A 206     198.821  93.333 104.333  1.00 97.67           C  
ATOM   1626  C   LEU A 206     200.162  94.061 104.130  1.00 97.67           C  
ATOM   1627  O   LEU A 206     200.528  94.385 102.999  1.00 97.67           O  
ATOM   1628  CB  LEU A 206     197.716  94.302 104.809  1.00 97.67           C  
ATOM   1629  CG  LEU A 206     197.591  95.579 103.951  1.00 97.67           C  
ATOM   1630  CD1 LEU A 206     197.213  95.265 102.505  1.00 97.67           C  
ATOM   1631  CD2 LEU A 206     196.523  96.523 104.499  1.00 97.67           C  
ATOM   1632  N   ASP A 207     200.904  94.286 105.213  1.00 96.89           N  
ATOM   1633  CA  ASP A 207     202.195  94.982 105.219  1.00 96.89           C  
ATOM   1634  C   ASP A 207     203.268  94.251 104.397  1.00 96.89           C  
ATOM   1635  O   ASP A 207     204.115  94.886 103.769  1.00 96.89           O  
ATOM   1636  CB  ASP A 207     202.659  95.176 106.677  1.00 96.89           C  
ATOM   1637  CG  ASP A 207     203.078  93.875 107.383  1.00 96.89           C  
ATOM   1638  OD1 ASP A 207     204.094  93.902 108.111  1.00 96.89           O  
ATOM   1639  OD2 ASP A 207     202.403  92.843 107.172  1.00 96.89           O1-
ATOM   1640  N   GLN A 208     203.220  92.918 104.361  1.00 97.58           N  
ATOM   1641  CA  GLN A 208     204.086  92.085 103.527  1.00 97.58           C  
ATOM   1642  C   GLN A 208     203.604  92.059 102.075  1.00 97.58           C  
ATOM   1643  O   GLN A 208     204.418  92.184 101.160  1.00 97.58           O  
ATOM   1644  CB  GLN A 208     204.169  90.669 104.111  1.00 97.58           C  
ATOM   1645  CG  GLN A 208     204.858  90.677 105.481  1.00 97.58           C  
ATOM   1646  CD  GLN A 208     204.921  89.299 106.121  1.00 97.58           C  
ATOM   1647  NE2 GLN A 208     204.882  89.233 107.433  1.00 97.58           N  
ATOM   1648  OE1 GLN A 208     205.028  88.268 105.483  1.00 97.58           O  
ATOM   1649  N   PHE A 209     202.290  91.972 101.843  1.00 97.63           N  
ATOM   1650  CA  PHE A 209     201.730  91.979 100.491  1.00 97.63           C  
ATOM   1651  C   PHE A 209     202.058  93.272  99.721  1.00 97.63           C  
ATOM   1652  O   PHE A 209     202.421  93.227  98.545  1.00 97.63           O  
ATOM   1653  CB  PHE A 209     200.219  91.758 100.559  1.00 97.63           C  
ATOM   1654  CG  PHE A 209     199.609  91.694  99.178  1.00 97.63           C  
ATOM   1655  CD1 PHE A 209     198.927  92.807  98.652  1.00 97.63           C  
ATOM   1656  CD2 PHE A 209     199.828  90.562  98.374  1.00 97.63           C  
ATOM   1657  CE1 PHE A 209     198.477  92.791  97.320  1.00 97.63           C  
ATOM   1658  CE2 PHE A 209     199.396  90.553  97.039  1.00 97.63           C  
ATOM   1659  CZ  PHE A 209     198.725  91.671  96.508  1.00 97.63           C  
ATOM   1660  N   LEU A 210     202.013  94.426 100.394  1.00 97.40           N  
ATOM   1661  CA  LEU A 210     202.360  95.730  99.811  1.00 97.40           C  
ATOM   1662  C   LEU A 210     203.852  95.869  99.432  1.00 97.40           C  
ATOM   1663  O   LEU A 210     204.221  96.817  98.736  1.00 97.40           O  
ATOM   1664  CB  LEU A 210     201.902  96.839 100.781  1.00 97.40           C  
ATOM   1665  CG  LEU A 210     200.370  96.994 100.897  1.00 97.40           C  
ATOM   1666  CD1 LEU A 210     200.023  97.953 102.032  1.00 97.40           C  
ATOM   1667  CD2 LEU A 210     199.741  97.542  99.614  1.00 97.40           C  
ATOM   1668  N   GLN A 211     204.718  94.927  99.831  1.00 97.33           N  
ATOM   1669  CA  GLN A 211     206.144  94.921  99.479  1.00 97.33           C  
ATOM   1670  C   GLN A 211     206.473  94.152  98.186  1.00 97.33           C  
ATOM   1671  O   GLN A 211     207.607  94.269  97.703  1.00 97.33           O  
ATOM   1672  CB  GLN A 211     206.976  94.395 100.661  1.00 97.33           C  
ATOM   1673  CG  GLN A 211     206.914  95.338 101.869  1.00 97.33           C  
ATOM   1674  CD  GLN A 211     207.597  94.738 103.092  1.00 97.33           C  
ATOM   1675  NE2 GLN A 211     206.896  94.600 104.193  1.00 97.33           N  
ATOM   1676  OE1 GLN A 211     208.772  94.403 103.071  1.00 97.33           O  
ATOM   1677  N   LEU A 212     205.517  93.409  97.609  1.00 97.79           N  
ATOM   1678  CA  LEU A 212     205.682  92.684  96.341  1.00 97.79           C  
ATOM   1679  C   LEU A 212     205.995  93.655  95.192  1.00 97.79           C  
ATOM   1680  O   LEU A 212     205.322  94.671  95.005  1.00 97.79           O  
ATOM   1681  CB  LEU A 212     204.407  91.876  96.016  1.00 97.79           C  
ATOM   1682  CG  LEU A 212     204.283  90.477  96.650  1.00 97.79           C  
ATOM   1683  CD1 LEU A 212     204.601  90.412  98.141  1.00 97.79           C  
ATOM   1684  CD2 LEU A 212     202.866  89.959  96.415  1.00 97.79           C  
ATOM   1685  N   LYS A 213     207.016  93.334  94.390  1.00 97.73           N  
ATOM   1686  CA  LYS A 213     207.518  94.194  93.302  1.00 97.73           C  
ATOM   1687  C   LYS A 213     207.579  93.489  91.951  1.00 97.73           C  
ATOM   1688  O   LYS A 213     207.829  94.146  90.946  1.00 97.73           O  
ATOM   1689  CB  LYS A 213     208.900  94.736  93.704  1.00 97.73           C  
ATOM   1690  CG  LYS A 213     208.768  95.805  94.799  1.00 97.73           C  
ATOM   1691  CD  LYS A 213     210.046  95.955  95.626  1.00 97.73           C  
ATOM   1692  CE  LYS A 213     209.699  96.801  96.853  1.00 97.73           C  
ATOM   1693  NZ  LYS A 213     210.795  96.803  97.848  1.00 97.73           N1+
ATOM   1694  N   SER A 214     207.368  92.178  91.918  1.00 97.41           N  
ATOM   1695  CA  SER A 214     207.524  91.354  90.727  1.00 97.41           C  
ATOM   1696  C   SER A 214     206.622  90.121  90.732  1.00 97.41           C  
ATOM   1697  O   SER A 214     206.166  89.647  91.773  1.00 97.41           O  
ATOM   1698  CB  SER A 214     208.993  90.928  90.599  1.00 97.41           C  
ATOM   1699  OG  SER A 214     209.341  89.950  91.560  1.00 97.41           O  
ATOM   1700  N   VAL A 215     206.448  89.537  89.548  1.00 97.41           N  
ATOM   1701  CA  VAL A 215     205.822  88.230  89.316  1.00 97.41           C  
ATOM   1702  C   VAL A 215     206.431  87.139  90.198  1.00 97.41           C  
ATOM   1703  O   VAL A 215     205.696  86.297  90.704  1.00 97.41           O  
ATOM   1704  CB  VAL A 215     205.970  87.863  87.824  1.00 97.41           C  
ATOM   1705  CG1 VAL A 215     205.523  86.436  87.506  1.00 97.41           C  
ATOM   1706  CG2 VAL A 215     205.112  88.799  86.967  1.00 97.41           C  
ATOM   1707  N   LYS A 216     207.750  87.175  90.447  1.00 97.66           N  
ATOM   1708  CA  LYS A 216     208.417  86.202  91.325  1.00 97.66           C  
ATOM   1709  C   LYS A 216     207.922  86.326  92.768  1.00 97.66           C  
ATOM   1710  O   LYS A 216     207.728  85.311  93.426  1.00 97.66           O  
ATOM   1711  CB  LYS A 216     209.943  86.375  91.247  1.00 97.66           C  
ATOM   1712  CG  LYS A 216     210.660  85.264  92.032  1.00 97.66           C  
ATOM   1713  CD  LYS A 216     212.161  85.517  92.175  1.00 97.66           C  
ATOM   1714  CE  LYS A 216     212.715  84.445  93.119  1.00 97.66           C  
ATOM   1715  NZ  LYS A 216     214.095  84.753  93.560  1.00 97.66           N1+
ATOM   1716  N   ASP A 217     207.700  87.549  93.241  1.00 97.95           N  
ATOM   1717  CA  ASP A 217     207.220  87.799  94.601  1.00 97.95           C  
ATOM   1718  C   ASP A 217     205.752  87.359  94.750  1.00 97.95           C  
ATOM   1719  O   ASP A 217     205.374  86.839  95.793  1.00 97.95           O  
ATOM   1720  CB  ASP A 217     207.401  89.278  94.981  1.00 97.95           C  
ATOM   1721  CG  ASP A 217     208.755  89.875  94.591  1.00 97.95           C  
ATOM   1722  OD1 ASP A 217     208.730  90.995  94.026  1.00 97.95           O  
ATOM   1723  OD2 ASP A 217     209.802  89.212  94.746  1.00 97.95           O1-
ATOM   1724  N   LEU A 218     204.939  87.486  93.692  1.00 98.06           N  
ATOM   1725  CA  LEU A 218     203.560  86.977  93.658  1.00 98.06           C  
ATOM   1726  C   LEU A 218     203.491  85.441  93.534  1.00 98.06           C  
ATOM   1727  O   LEU A 218     202.648  84.811  94.175  1.00 98.06           O  
ATOM   1728  CB  LEU A 218     202.799  87.693  92.526  1.00 98.06           C  
ATOM   1729  CG  LEU A 218     201.309  87.314  92.409  1.00 98.06           C  
ATOM   1730  CD1 LEU A 218     200.503  87.665  93.663  1.00 98.06           C  
ATOM   1731  CD2 LEU A 218     200.685  88.057  91.225  1.00 98.06           C  
ATOM   1732  N   ASP A 219     204.388  84.817  92.762  1.00 97.62           N  
ATOM   1733  CA  ASP A 219     204.544  83.356  92.724  1.00 97.62           C  
ATOM   1734  C   ASP A 219     205.042  82.805  94.075  1.00 97.62           C  
ATOM   1735  O   ASP A 219     204.599  81.734  94.489  1.00 97.62           O  
ATOM   1736  CB  ASP A 219     205.482  82.934  91.570  1.00 97.62           C  
ATOM   1737  CG  ASP A 219     204.800  82.871  90.193  1.00 97.62           C  
ATOM   1738  OD1 ASP A 219     205.417  83.245  89.172  1.00 97.62           O  
ATOM   1739  OD2 ASP A 219     203.642  82.393  90.105  1.00 97.62           O1-
ATOM   1740  N   GLN A 220     205.906  83.532  94.796  1.00 97.80           N  
ATOM   1741  CA  GLN A 220     206.343  83.191  96.157  1.00 97.80           C  
ATOM   1742  C   GLN A 220     205.202  83.366  97.174  1.00 97.80           C  
ATOM   1743  O   GLN A 220     204.875  82.424  97.890  1.00 97.80           O  
ATOM   1744  CB  GLN A 220     207.584  84.029  96.510  1.00 97.80           C  
ATOM   1745  CG  GLN A 220     208.200  83.682  97.874  1.00 97.80           C  
ATOM   1746  CD  GLN A 220     208.679  82.235  97.959  1.00 97.80           C  
ATOM   1747  NE2 GLN A 220     208.206  81.466  98.910  1.00 97.80           N  
ATOM   1748  OE1 GLN A 220     209.487  81.788  97.154  1.00 97.80           O  
ATOM   1749  N   TRP A 221     204.502  84.507  97.155  1.00 98.05           N  
ATOM   1750  CA  TRP A 221     203.301  84.746  97.967  1.00 98.05           C  
ATOM   1751  C   TRP A 221     202.252  83.643  97.788  1.00 98.05           C  
ATOM   1752  O   TRP A 221     201.621  83.205  98.747  1.00 98.05           O  
ATOM   1753  CB  TRP A 221     202.684  86.094  97.570  1.00 98.05           C  
ATOM   1754  CG  TRP A 221     201.492  86.480  98.387  1.00 98.05           C  
ATOM   1755  CD1 TRP A 221     200.210  86.091  98.183  1.00 98.05           C  
ATOM   1756  CD2 TRP A 221     201.485  87.236  99.630  1.00 98.05           C  
ATOM   1757  CE2 TRP A 221     200.162  87.225 100.160  1.00 98.05           C  
ATOM   1758  CE3 TRP A 221     202.485  87.870 100.396  1.00 98.05           C  
ATOM   1759  NE1 TRP A 221     199.421  86.534  99.228  1.00 98.05           N  
ATOM   1760  CZ2 TRP A 221     199.849  87.799 101.398  1.00 98.05           C  
ATOM   1761  CZ3 TRP A 221     202.179  88.464 101.632  1.00 98.05           C  
ATOM   1762  CH2 TRP A 221     200.867  88.422 102.135  1.00 98.05           C  
ATOM   1763  N   SER A 222     202.093  83.147  96.560  1.00 97.60           N  
ATOM   1764  CA  SER A 222     201.145  82.077  96.246  1.00 97.60           C  
ATOM   1765  C   SER A 222     201.570  80.694  96.758  1.00 97.60           C  
ATOM   1766  O   SER A 222     200.727  79.802  96.836  1.00 97.60           O  
ATOM   1767  CB  SER A 222     200.890  82.024  94.740  1.00 97.60           C  
ATOM   1768  OG  SER A 222     200.411  83.271  94.278  1.00 97.60           O  
ATOM   1769  N   GLN A 223     202.846  80.510  97.117  1.00 97.44           N  
ATOM   1770  CA  GLN A 223     203.369  79.313  97.788  1.00 97.44           C  
ATOM   1771  C   GLN A 223     203.296  79.441  99.317  1.00 97.44           C  
ATOM   1772  O   GLN A 223     202.942  78.469  99.982  1.00 97.44           O  
ATOM   1773  CB  GLN A 223     204.822  79.063  97.348  1.00 97.44           C  
ATOM   1774  CG  GLN A 223     204.926  78.585  95.894  1.00 97.44           C  
ATOM   1775  CD  GLN A 223     206.351  78.720  95.372  1.00 97.44           C  
ATOM   1776  NE2 GLN A 223     206.638  79.744  94.602  1.00 97.44           N  
ATOM   1777  OE1 GLN A 223     207.232  77.923  95.650  1.00 97.44           O  
ATOM   1778  N   ASP A 224     203.578  80.630  99.859  1.00 97.28           N  
ATOM   1779  CA  ASP A 224     203.574  80.900 101.305  1.00 97.28           C  
ATOM   1780  C   ASP A 224     202.145  81.041 101.863  1.00 97.28           C  
ATOM   1781  O   ASP A 224     201.822  80.523 102.935  1.00 97.28           O  
ATOM   1782  CB  ASP A 224     204.401  82.170 101.584  1.00 97.28           C  
ATOM   1783  CG  ASP A 224     205.870  82.056 101.149  1.00 97.28           C  
ATOM   1784  OD1 ASP A 224     206.457  83.086 100.754  1.00 97.28           O  
ATOM   1785  OD2 ASP A 224     206.434  80.941 101.176  1.00 97.28           O1-
ATOM   1786  N   TYR A 225     201.255  81.677 101.093  1.00 97.70           N  
ATOM   1787  CA  TYR A 225     199.850  81.927 101.424  1.00 97.70           C  
ATOM   1788  C   TYR A 225     198.896  81.330 100.363  1.00 97.70           C  
ATOM   1789  O   TYR A 225     198.077  82.041  99.768  1.00 97.70           O  
ATOM   1790  CB  TYR A 225     199.653  83.434 101.654  1.00 97.70           C  
ATOM   1791  CG  TYR A 225     200.556  84.011 102.730  1.00 97.70           C  
ATOM   1792  CD1 TYR A 225     200.363  83.659 104.080  1.00 97.70           C  
ATOM   1793  CD2 TYR A 225     201.614  84.871 102.378  1.00 97.70           C  
ATOM   1794  CE1 TYR A 225     201.211  84.175 105.077  1.00 97.70           C  
ATOM   1795  CE2 TYR A 225     202.459  85.398 103.372  1.00 97.70           C  
ATOM   1796  CZ  TYR A 225     202.261  85.048 104.721  1.00 97.70           C  
ATOM   1797  OH  TYR A 225     203.075  85.548 105.686  1.00 97.70           O  
ATOM   1798  N   PRO A 226     198.926  80.001 100.122  1.00 96.92           N  
ATOM   1799  CA  PRO A 226     198.207  79.349  99.019  1.00 96.92           C  
ATOM   1800  C   PRO A 226     196.679  79.340  99.190  1.00 96.92           C  
ATOM   1801  O   PRO A 226     195.955  78.940  98.280  1.00 96.92           O  
ATOM   1802  CB  PRO A 226     198.767  77.921  98.979  1.00 96.92           C  
ATOM   1803  CG  PRO A 226     199.124  77.647 100.438  1.00 96.92           C  
ATOM   1804  CD  PRO A 226     199.651  79.003 100.897  1.00 96.92           C  
ATOM   1805  N   ASN A 227     196.175  79.751 100.359  1.00 95.73           N  
ATOM   1806  CA  ASN A 227     194.751  79.791 100.689  1.00 95.73           C  
ATOM   1807  C   ASN A 227     194.092  81.164 100.488  1.00 95.73           C  
ATOM   1808  O   ASN A 227     192.862  81.226 100.566  1.00 95.73           O  
ATOM   1809  CB  ASN A 227     194.560  79.256 102.119  1.00 95.73           C  
ATOM   1810  CG  ASN A 227     194.683  77.745 102.174  1.00 95.73           C  
ATOM   1811  ND2 ASN A 227     195.373  77.211 103.154  1.00 95.73           N  
ATOM   1812  OD1 ASN A 227     194.145  77.029 101.344  1.00 95.73           O  
ATOM   1813  N   GLY A 228     194.860  82.222 100.214  1.00 97.36           N  
ATOM   1814  CA  GLY A 228     194.320  83.535  99.854  1.00 97.36           C  
ATOM   1815  C   GLY A 228     193.709  83.538  98.458  1.00 97.36           C  
ATOM   1816  O   GLY A 228     194.249  82.915  97.542  1.00 97.36           O  
ATOM   1817  N   ASP A 229     192.593  84.238  98.270  1.00 97.75           N  
ATOM   1818  CA  ASP A 229     191.900  84.267  96.980  1.00 97.75           C  
ATOM   1819  C   ASP A 229     192.733  84.897  95.853  1.00 97.75           C  
ATOM   1820  O   ASP A 229     192.557  84.503  94.702  1.00 97.75           O  
ATOM   1821  CB  ASP A 229     190.531  84.947  97.122  1.00 97.75           C  
ATOM   1822  CG  ASP A 229     189.473  84.019  97.721  1.00 97.75           C  
ATOM   1823  OD1 ASP A 229     188.544  84.510  98.386  1.00 97.75           O  
ATOM   1824  OD2 ASP A 229     189.484  82.797  97.443  1.00 97.75           O1-
ATOM   1825  N   ILE A 230     193.697  85.780  96.155  1.00 97.50           N  
ATOM   1826  CA  ILE A 230     194.658  86.272  95.157  1.00 97.50           C  
ATOM   1827  C   ILE A 230     195.574  85.159  94.645  1.00 97.50           C  
ATOM   1828  O   ILE A 230     195.779  85.045  93.440  1.00 97.50           O  
ATOM   1829  CB  ILE A 230     195.478  87.472  95.680  1.00 97.50           C  
ATOM   1830  CG1 ILE A 230     196.079  88.192  94.451  1.00 97.50           C  
ATOM   1831  CG2 ILE A 230     196.529  87.111  96.748  1.00 97.50           C  
ATOM   1832  CD1 ILE A 230     196.879  89.445  94.785  1.00 97.50           C  
ATOM   1833  N   SER A 231     196.074  84.301  95.536  1.00 97.65           N  
ATOM   1834  CA  SER A 231     196.926  83.157  95.205  1.00 97.65           C  
ATOM   1835  C   SER A 231     196.156  82.155  94.344  1.00 97.65           C  
ATOM   1836  O   SER A 231     196.653  81.668  93.328  1.00 97.65           O  
ATOM   1837  CB  SER A 231     197.406  82.483  96.501  1.00 97.65           C  
ATOM   1838  OG  SER A 231     197.916  83.450  97.403  1.00 97.65           O  
ATOM   1839  N   LYS A 232     194.888  81.909  94.701  1.00 97.33           N  
ATOM   1840  CA  LYS A 232     193.957  81.082  93.921  1.00 97.33           C  
ATOM   1841  C   LYS A 232     193.691  81.677  92.536  1.00 97.33           C  
ATOM   1842  O   LYS A 232     193.826  80.969  91.544  1.00 97.33           O  
ATOM   1843  CB  LYS A 232     192.645  80.897  94.700  1.00 97.33           C  
ATOM   1844  CG  LYS A 232     192.780  80.198  96.058  1.00 97.33           C  
ATOM   1845  CD  LYS A 232     193.285  78.766  95.904  1.00 97.33           C  
ATOM   1846  CE  LYS A 232     193.187  78.021  97.229  1.00 97.33           C  
ATOM   1847  NZ  LYS A 232     193.429  76.584  97.011  1.00 97.33           N1+
ATOM   1848  N   LEU A 233     193.373  82.970  92.449  1.00 97.06           N  
ATOM   1849  CA  LEU A 233     193.170  83.697  91.192  1.00 97.06           C  
ATOM   1850  C   LEU A 233     194.424  83.672  90.303  1.00 97.06           C  
ATOM   1851  O   LEU A 233     194.324  83.421  89.105  1.00 97.06           O  
ATOM   1852  CB  LEU A 233     192.742  85.135  91.551  1.00 97.06           C  
ATOM   1853  CG  LEU A 233     192.731  86.145  90.391  1.00 97.06           C  
ATOM   1854  CD1 LEU A 233     191.773  85.752  89.269  1.00 97.06           C  
ATOM   1855  CD2 LEU A 233     192.308  87.510  90.922  1.00 97.06           C  
ATOM   1856  N   TRP A 234     195.605  83.895  90.879  1.00 97.50           N  
ATOM   1857  CA  TRP A 234     196.876  83.934  90.157  1.00 97.50           C  
ATOM   1858  C   TRP A 234     197.298  82.567  89.600  1.00 97.50           C  
ATOM   1859  O   TRP A 234     197.834  82.481  88.493  1.00 97.50           O  
ATOM   1860  CB  TRP A 234     197.941  84.504  91.098  1.00 97.50           C  
ATOM   1861  CG  TRP A 234     199.309  84.549  90.506  1.00 97.50           C  
ATOM   1862  CD1 TRP A 234     200.383  83.882  90.978  1.00 97.50           C  
ATOM   1863  CD2 TRP A 234     199.757  85.234  89.297  1.00 97.50           C  
ATOM   1864  CE2 TRP A 234     201.127  84.908  89.091  1.00 97.50           C  
ATOM   1865  CE3 TRP A 234     199.144  86.071  88.337  1.00 97.50           C  
ATOM   1866  NE1 TRP A 234     201.469  84.126  90.167  1.00 97.50           N  
ATOM   1867  CZ2 TRP A 234     201.842  85.343  87.972  1.00 97.50           C  
ATOM   1868  CZ3 TRP A 234     199.864  86.545  87.223  1.00 97.50           C  
ATOM   1869  CH2 TRP A 234     201.212  86.183  87.041  1.00 97.50           C  
ATOM   1870  N   ILE A 235     197.033  81.478  90.326  1.00 97.07           N  
ATOM   1871  CA  ILE A 235     197.278  80.115  89.839  1.00 97.07           C  
ATOM   1872  C   ILE A 235     196.177  79.710  88.845  1.00 97.07           C  
ATOM   1873  O   ILE A 235     196.455  79.492  87.665  1.00 97.07           O  
ATOM   1874  CB  ILE A 235     197.446  79.134  91.024  1.00 97.07           C  
ATOM   1875  CG1 ILE A 235     198.689  79.511  91.871  1.00 97.07           C  
ATOM   1876  CG2 ILE A 235     197.592  77.687  90.513  1.00 97.07           C  
ATOM   1877  CD1 ILE A 235     198.758  78.793  93.225  1.00 97.07           C  
ATOM   1878  N   TYR A 236     194.916  79.669  89.283  1.00 97.15           N  
ATOM   1879  CA  TYR A 236     193.805  79.141  88.483  1.00 97.15           C  
ATOM   1880  C   TYR A 236     193.515  79.998  87.248  1.00 97.15           C  
ATOM   1881  O   TYR A 236     193.164  79.460  86.203  1.00 97.15           O  
ATOM   1882  CB  TYR A 236     192.549  78.985  89.361  1.00 97.15           C  
ATOM   1883  CG  TYR A 236     192.677  78.134  90.618  1.00 97.15           C  
ATOM   1884  CD1 TYR A 236     193.707  77.180  90.753  1.00 97.15           C  
ATOM   1885  CD2 TYR A 236     191.726  78.273  91.650  1.00 97.15           C  
ATOM   1886  CE1 TYR A 236     193.821  76.412  91.921  1.00 97.15           C  
ATOM   1887  CE2 TYR A 236     191.815  77.481  92.814  1.00 97.15           C  
ATOM   1888  CZ  TYR A 236     192.877  76.561  92.955  1.00 97.15           C  
ATOM   1889  OH  TYR A 236     192.998  75.773  94.055  1.00 97.15           O  
ATOM   1890  N   GLY A 237     193.711  81.317  87.312  1.00 97.26           N  
ATOM   1891  CA  GLY A 237     193.550  82.213  86.166  1.00 97.26           C  
ATOM   1892  C   GLY A 237     194.560  81.962  85.042  1.00 97.26           C  
ATOM   1893  O   GLY A 237     194.203  82.117  83.874  1.00 97.26           O  
ATOM   1894  N   ARG A 238     195.788  81.519  85.359  1.00 96.80           N  
ATOM   1895  CA  ARG A 238     196.784  81.099  84.352  1.00 96.80           C  
ATOM   1896  C   ARG A 238     196.402  79.754  83.724  1.00 96.80           C  
ATOM   1897  O   ARG A 238     196.386  79.645  82.501  1.00 96.80           O  
ATOM   1898  CB  ARG A 238     198.205  81.081  84.954  1.00 96.80           C  
ATOM   1899  CG  ARG A 238     198.751  82.499  85.213  1.00 96.80           C  
ATOM   1900  CD  ARG A 238     200.202  82.520  85.728  1.00 96.80           C  
ATOM   1901  NE  ARG A 238     200.320  81.965  87.089  1.00 96.80           N  
ATOM   1902  CZ  ARG A 238     201.419  81.835  87.816  1.00 96.80           C  
ATOM   1903  NH1 ARG A 238     202.601  82.220  87.428  1.00 96.80           N1+
ATOM   1904  NH2 ARG A 238     201.363  81.335  89.011  1.00 96.80           N  
ATOM   1905  N   GLU A 239     195.973  78.778  84.525  1.00 96.62           N  
ATOM   1906  CA  GLU A 239     195.460  77.485  84.024  1.00 96.62           C  
ATOM   1907  C   GLU A 239     194.202  77.647  83.145  1.00 96.62           C  
ATOM   1908  O   GLU A 239     194.067  77.032  82.084  1.00 96.62           O  
ATOM   1909  CB  GLU A 239     195.161  76.554  85.214  1.00 96.62           C  
ATOM   1910  CG  GLU A 239     196.406  76.142  86.016  1.00 96.62           C  
ATOM   1911  CD  GLU A 239     197.487  75.486  85.142  1.00 96.62           C  
ATOM   1912  OE1 GLU A 239     198.679  75.769  85.389  1.00 96.62           O  
ATOM   1913  OE2 GLU A 239     197.111  74.755  84.198  1.00 96.62           O1-
ATOM   1914  N   MET A 240     193.300  78.558  83.525  1.00 96.56           N  
ATOM   1915  CA  MET A 240     192.123  78.958  82.740  1.00 96.56           C  
ATOM   1916  C   MET A 240     192.448  79.906  81.565  1.00 96.56           C  
ATOM   1917  O   MET A 240     191.535  80.302  80.834  1.00 96.56           O  
ATOM   1918  CB  MET A 240     191.056  79.565  83.667  1.00 96.56           C  
ATOM   1919  CG  MET A 240     190.478  78.529  84.641  1.00 96.56           C  
ATOM   1920  SD  MET A 240     189.103  79.133  85.660  1.00 96.56           S  
ATOM   1921  CE  MET A 240     189.979  80.316  86.715  1.00 96.56           C  
ATOM   1922  N   LYS A 241     193.732  80.238  81.348  1.00 96.32           N  
ATOM   1923  CA  LYS A 241     194.270  81.066  80.248  1.00 96.32           C  
ATOM   1924  C   LYS A 241     193.717  82.496  80.199  1.00 96.32           C  
ATOM   1925  O   LYS A 241     193.710  83.132  79.143  1.00 96.32           O  
ATOM   1926  CB  LYS A 241     194.158  80.322  78.904  1.00 96.32           C  
ATOM   1927  CG  LYS A 241     194.854  78.952  78.927  1.00 96.32           C  
ATOM   1928  CD  LYS A 241     194.475  78.113  77.705  1.00 96.32           C  
ATOM   1929  CE  LYS A 241     195.039  76.703  77.904  1.00 96.32           C  
ATOM   1930  NZ  LYS A 241     194.464  75.742  76.935  1.00 96.32           N1+
ATOM   1931  N   TRP A 242     193.276  83.033  81.338  1.00 96.96           N  
ATOM   1932  CA  TRP A 242     192.824  84.422  81.472  1.00 96.96           C  
ATOM   1933  C   TRP A 242     193.958  85.438  81.257  1.00 96.96           C  
ATOM   1934  O   TRP A 242     193.704  86.592  80.921  1.00 96.96           O  
ATOM   1935  CB  TRP A 242     192.187  84.621  82.848  1.00 96.96           C  
ATOM   1936  CG  TRP A 242     190.921  83.874  83.157  1.00 96.96           C  
ATOM   1937  CD1 TRP A 242     190.156  83.137  82.315  1.00 96.96           C  
ATOM   1938  CD2 TRP A 242     190.243  83.827  84.446  1.00 96.96           C  
ATOM   1939  CE2 TRP A 242     189.056  83.050  84.311  1.00 96.96           C  
ATOM   1940  CE3 TRP A 242     190.522  84.367  85.719  1.00 96.96           C  
ATOM   1941  NE1 TRP A 242     189.042  82.668  82.990  1.00 96.96           N  
ATOM   1942  CZ2 TRP A 242     188.178  82.831  85.380  1.00 96.96           C  
ATOM   1943  CZ3 TRP A 242     189.646  84.153  86.796  1.00 96.96           C  
ATOM   1944  CH2 TRP A 242     188.466  83.415  86.623  1.00 96.96           C  
ATOM   1945  N   ASP A 243     195.213  85.007  81.379  1.00 96.85           N  
ATOM   1946  CA  ASP A 243     196.391  85.793  81.012  1.00 96.85           C  
ATOM   1947  C   ASP A 243     196.634  85.863  79.486  1.00 96.85           C  
ATOM   1948  O   ASP A 243     197.467  86.645  79.032  1.00 96.85           O  
ATOM   1949  CB  ASP A 243     197.610  85.241  81.765  1.00 96.85           C  
ATOM   1950  CG  ASP A 243     198.107  83.911  81.198  1.00 96.85           C  
ATOM   1951  OD1 ASP A 243     199.340  83.785  81.023  1.00 96.85           O  
ATOM   1952  OD2 ASP A 243     197.266  83.043  80.875  1.00 96.85           O1-
ATOM   1953  N   LYS A 244     195.914  85.068  78.676  1.00 96.38           N  
ATOM   1954  CA  LYS A 244     196.045  85.019  77.203  1.00 96.38           C  
ATOM   1955  C   LYS A 244     194.901  85.699  76.440  1.00 96.38           C  
ATOM   1956  O   LYS A 244     194.912  85.681  75.210  1.00 96.38           O  
ATOM   1957  CB  LYS A 244     196.234  83.566  76.716  1.00 96.38           C  
ATOM   1958  CG  LYS A 244     197.329  82.740  77.412  1.00 96.38           C  
ATOM   1959  CD  LYS A 244     198.680  83.460  77.539  1.00 96.38           C  
ATOM   1960  CE  LYS A 244     199.703  82.528  78.196  1.00 96.38           C  
ATOM   1961  NZ  LYS A 244     200.777  83.295  78.865  1.00 96.38           N1+
ATOM   1962  N   ILE A 245     193.916  86.281  77.130  1.00 96.71           N  
ATOM   1963  CA  ILE A 245     192.722  86.894  76.517  1.00 96.71           C  
ATOM   1964  C   ILE A 245     192.486  88.331  76.999  1.00 96.71           C  
ATOM   1965  O   ILE A 245     192.870  88.710  78.104  1.00 96.71           O  
ATOM   1966  CB  ILE A 245     191.463  86.013  76.708  1.00 96.71           C  
ATOM   1967  CG1 ILE A 245     191.139  85.751  78.194  1.00 96.71           C  
ATOM   1968  CG2 ILE A 245     191.612  84.694  75.930  1.00 96.71           C  
ATOM   1969  CD1 ILE A 245     189.753  85.138  78.437  1.00 96.71           C  
ATOM   1970  N   GLY A 246     191.819  89.140  76.170  1.00 96.42           N  
ATOM   1971  CA  GLY A 246     191.406  90.496  76.541  1.00 96.42           C  
ATOM   1972  C   GLY A 246     192.463  91.596  76.391  1.00 96.42           C  
ATOM   1973  O   GLY A 246     192.292  92.646  77.015  1.00 96.42           O  
ATOM   1974  N   LYS A 247     193.525  91.398  75.590  1.00 95.44           N  
ATOM   1975  CA  LYS A 247     194.457  92.481  75.225  1.00 95.44           C  
ATOM   1976  C   LYS A 247     193.784  93.443  74.246  1.00 95.44           C  
ATOM   1977  O   LYS A 247     193.512  93.070  73.110  1.00 95.44           O  
ATOM   1978  CB  LYS A 247     195.796  91.943  74.665  1.00 95.44           C  
ATOM   1979  CG  LYS A 247     196.744  93.135  74.418  1.00 95.44           C  
ATOM   1980  CD  LYS A 247     198.159  92.807  73.920  1.00 95.44           C  
ATOM   1981  CE  LYS A 247     198.833  94.176  73.712  1.00 95.44           C  
ATOM   1982  NZ  LYS A 247     200.253  94.130  73.283  1.00 95.44           N1+
ATOM   1983  N   GLY A 248     193.525  94.671  74.691  1.00 95.04           N  
ATOM   1984  CA  GLY A 248     192.867  95.708  73.894  1.00 95.04           C  
ATOM   1985  C   GLY A 248     193.837  96.760  73.360  1.00 95.04           C  
ATOM   1986  O   GLY A 248     194.635  96.512  72.461  1.00 95.04           O  
ATOM   1987  N   SER A 249     193.725  97.976  73.889  1.00 95.46           N  
ATOM   1988  CA  SER A 249     194.630  99.091  73.588  1.00 95.46           C  
ATOM   1989  C   SER A 249     195.988  98.942  74.279  1.00 95.46           C  
ATOM   1990  O   SER A 249     196.054  98.476  75.414  1.00 95.46           O  
ATOM   1991  CB  SER A 249     193.984 100.405  74.024  1.00 95.46           C  
ATOM   1992  OG  SER A 249     194.553 101.488  73.326  1.00 95.46           O  
ATOM   1993  N   ASN A 250     197.049  99.425  73.626  1.00 94.98           N  
ATOM   1994  CA  ASN A 250     198.382  99.557  74.224  1.00 94.98           C  
ATOM   1995  C   ASN A 250     198.538 100.857  75.043  1.00 94.98           C  
ATOM   1996  O   ASN A 250     199.574 101.056  75.663  1.00 94.98           O  
ATOM   1997  CB  ASN A 250     199.456  99.431  73.126  1.00 94.98           C  
ATOM   1998  CG  ASN A 250     199.500  98.078  72.429  1.00 94.98           C  
ATOM   1999  ND2 ASN A 250     199.996  98.046  71.222  1.00 94.98           N  
ATOM   2000  OD1 ASN A 250     199.091  97.038  72.932  1.00 94.98           O  
ATOM   2001  N   PHE A 251     197.534 101.739  75.082  1.00 97.68           N  
ATOM   2002  CA  PHE A 251     197.549 102.937  75.930  1.00 97.68           C  
ATOM   2003  C   PHE A 251     196.716 102.707  77.191  1.00 97.68           C  
ATOM   2004  O   PHE A 251     195.514 102.465  77.085  1.00 97.68           O  
ATOM   2005  CB  PHE A 251     197.037 104.151  75.143  1.00 97.68           C  
ATOM   2006  CG  PHE A 251     197.896 104.503  73.947  1.00 97.68           C  
ATOM   2007  CD1 PHE A 251     199.064 105.267  74.121  1.00 97.68           C  
ATOM   2008  CD2 PHE A 251     197.553 104.026  72.666  1.00 97.68           C  
ATOM   2009  CE1 PHE A 251     199.890 105.551  73.020  1.00 97.68           C  
ATOM   2010  CE2 PHE A 251     198.383 104.306  71.566  1.00 97.68           C  
ATOM   2011  CZ  PHE A 251     199.552 105.067  71.745  1.00 97.68           C  
ATOM   2012  N   LEU A 252     197.331 102.827  78.367  1.00 98.14           N  
ATOM   2013  CA  LEU A 252     196.645 102.848  79.659  1.00 98.14           C  
ATOM   2014  C   LEU A 252     196.520 104.303  80.126  1.00 98.14           C  
ATOM   2015  O   LEU A 252     197.519 105.013  80.157  1.00 98.14           O  
ATOM   2016  CB  LEU A 252     197.421 102.002  80.687  1.00 98.14           C  
ATOM   2017  CG  LEU A 252     197.694 100.532  80.312  1.00 98.14           C  
ATOM   2018  CD1 LEU A 252     198.318  99.809  81.505  1.00 98.14           C  
ATOM   2019  CD2 LEU A 252     196.442  99.756  79.914  1.00 98.14           C  
ATOM   2020  N   MET A 253     195.321 104.763  80.481  1.00 97.96           N  
ATOM   2021  CA  MET A 253     195.071 106.130  80.951  1.00 97.96           C  
ATOM   2022  C   MET A 253     194.534 106.131  82.385  1.00 97.96           C  
ATOM   2023  O   MET A 253     193.739 105.269  82.755  1.00 97.96           O  
ATOM   2024  CB  MET A 253     194.125 106.840  79.969  1.00 97.96           C  
ATOM   2025  CG  MET A 253     193.891 108.313  80.318  1.00 97.96           C  
ATOM   2026  SD  MET A 253     192.916 109.247  79.104  1.00 97.96           S  
ATOM   2027  CE  MET A 253     191.274 108.584  79.480  1.00 97.96           C  
ATOM   2028  N   SER A 254     194.955 107.116  83.176  1.00 98.00           N  
ATOM   2029  CA  SER A 254     194.394 107.413  84.494  1.00 98.00           C  
ATOM   2030  C   SER A 254     194.297 108.923  84.681  1.00 98.00           C  
ATOM   2031  O   SER A 254     195.263 109.654  84.454  1.00 98.00           O  
ATOM   2032  CB  SER A 254     195.262 106.794  85.590  1.00 98.00           C  
ATOM   2033  OG  SER A 254     194.783 107.120  86.879  1.00 98.00           O  
ATOM   2034  N   PHE A 255     193.147 109.404  85.145  1.00 97.45           N  
ATOM   2035  CA  PHE A 255     192.945 110.791  85.568  1.00 97.45           C  
ATOM   2036  C   PHE A 255     193.603 111.083  86.924  1.00 97.45           C  
ATOM   2037  O   PHE A 255     193.676 112.245  87.330  1.00 97.45           O  
ATOM   2038  CB  PHE A 255     191.441 111.101  85.575  1.00 97.45           C  
ATOM   2039  CG  PHE A 255     190.776 111.303  84.216  1.00 97.45           C  
ATOM   2040  CD1 PHE A 255     191.472 111.144  82.997  1.00 97.45           C  
ATOM   2041  CD2 PHE A 255     189.403 111.614  84.178  1.00 97.45           C  
ATOM   2042  CE1 PHE A 255     190.804 111.280  81.769  1.00 97.45           C  
ATOM   2043  CE2 PHE A 255     188.735 111.752  82.947  1.00 97.45           C  
ATOM   2044  CZ  PHE A 255     189.433 111.582  81.741  1.00 97.45           C  
ATOM   2045  N   GLY A 256     194.137 110.050  87.580  1.00 97.29           N  
ATOM   2046  CA  GLY A 256     194.718 110.123  88.910  1.00 97.29           C  
ATOM   2047  C   GLY A 256     193.655 110.288  89.997  1.00 97.29           C  
ATOM   2048  O   GLY A 256     192.475 110.534  89.736  1.00 97.29           O  
ATOM   2049  N   HIS A 257     194.062 110.102  91.250  1.00 96.87           N  
ATOM   2050  CA  HIS A 257     193.127 110.110  92.372  1.00 96.87           C  
ATOM   2051  C   HIS A 257     193.811 110.406  93.707  1.00 96.87           C  
ATOM   2052  O   HIS A 257     195.039 110.362  93.805  1.00 96.87           O  
ATOM   2053  CB  HIS A 257     192.397 108.757  92.414  1.00 96.87           C  
ATOM   2054  CG  HIS A 257     191.056 108.812  93.096  1.00 96.87           C  
ATOM   2055  CD2 HIS A 257     190.578 107.921  94.019  1.00 96.87           C  
ATOM   2056  ND1 HIS A 257     190.069 109.753  92.893  1.00 96.87           N  
ATOM   2057  CE1 HIS A 257     189.022 109.428  93.669  1.00 96.87           C  
ATOM   2058  NE2 HIS A 257     189.298 108.331  94.391  1.00 96.87           N  
ATOM   2059  N   VAL A 258     192.992 110.667  94.733  1.00 96.44           N  
ATOM   2060  CA  VAL A 258     193.419 111.030  96.095  1.00 96.44           C  
ATOM   2061  C   VAL A 258     194.337 112.268  96.074  1.00 96.44           C  
ATOM   2062  O   VAL A 258     195.557 112.150  96.206  1.00 96.44           O  
ATOM   2063  CB  VAL A 258     194.024 109.812  96.826  1.00 96.44           C  
ATOM   2064  CG1 VAL A 258     194.344 110.103  98.298  1.00 96.44           C  
ATOM   2065  CG2 VAL A 258     193.078 108.608  96.803  1.00 96.44           C  
ATOM   2066  N   PRO A 259     193.787 113.474  95.833  1.00 96.65           N  
ATOM   2067  CA  PRO A 259     194.534 114.723  95.960  1.00 96.65           C  
ATOM   2068  C   PRO A 259     195.076 114.960  97.377  1.00 96.65           C  
ATOM   2069  O   PRO A 259     194.389 114.714  98.367  1.00 96.65           O  
ATOM   2070  CB  PRO A 259     193.557 115.825  95.532  1.00 96.65           C  
ATOM   2071  CG  PRO A 259     192.182 115.215  95.804  1.00 96.65           C  
ATOM   2072  CD  PRO A 259     192.415 113.756  95.430  1.00 96.65           C  
ATOM   2073  N   SER A 260     196.301 115.489  97.457  1.00 95.75           N  
ATOM   2074  CA  SER A 260     196.970 115.915  98.690  1.00 95.75           C  
ATOM   2075  C   SER A 260     196.137 116.974  99.405  1.00 95.75           C  
ATOM   2076  O   SER A 260     195.836 118.022  98.834  1.00 95.75           O  
ATOM   2077  CB  SER A 260     198.354 116.508  98.378  1.00 95.75           C  
ATOM   2078  OG  SER A 260     199.007 116.886  99.580  1.00 95.75           O  
ATOM   2079  N   ALA A 261     195.798 116.719 100.668  1.00 95.37           N  
ATOM   2080  CA  ALA A 261     195.015 117.644 101.479  1.00 95.37           C  
ATOM   2081  C   ALA A 261     195.761 118.944 101.826  1.00 95.37           C  
ATOM   2082  O   ALA A 261     195.119 119.976 101.997  1.00 95.37           O  
ATOM   2083  CB  ALA A 261     194.570 116.891 102.733  1.00 95.37           C  
ATOM   2084  N   GLU A 262     197.094 118.913 101.917  1.00 90.89           N  
ATOM   2085  CA  GLU A 262     197.908 120.096 102.243  1.00 90.89           C  
ATOM   2086  C   GLU A 262     198.255 120.940 101.000  1.00 90.89           C  
ATOM   2087  O   GLU A 262     198.491 122.138 101.125  1.00 90.89           O  
ATOM   2088  CB  GLU A 262     199.171 119.676 103.024  1.00 90.89           C  
ATOM   2089  CG  GLU A 262     198.825 118.939 104.334  1.00 90.89           C  
ATOM   2090  CD  GLU A 262     200.013 118.799 105.304  1.00 90.89           C  
ATOM   2091  OE1 GLU A 262     199.792 119.041 106.521  1.00 90.89           O  
ATOM   2092  OE2 GLU A 262     201.117 118.431 104.848  1.00 90.89           O1-
ATOM   2093  N   ASP A 263     198.222 120.342  99.801  1.00 90.26           N  
ATOM   2094  CA  ASP A 263     198.593 120.975  98.522  1.00 90.26           C  
ATOM   2095  C   ASP A 263     197.411 121.050  97.524  1.00 90.26           C  
ATOM   2096  O   ASP A 263     197.608 120.995  96.304  1.00 90.26           O  
ATOM   2097  CB  ASP A 263     199.787 120.257  97.866  1.00 90.26           C  
ATOM   2098  CG  ASP A 263     200.948 119.880  98.785  1.00 90.26           C  
ATOM   2099  OD1 ASP A 263     200.972 118.693  99.199  1.00 90.26           O  
ATOM   2100  OD2 ASP A 263     201.932 120.638  98.886  1.00 90.26           O1-
ATOM   2101  N   TYR A 264     196.167 121.096  98.011  1.00 93.60           N  
ATOM   2102  CA  TYR A 264     194.985 121.026  97.146  1.00 93.60           C  
ATOM   2103  C   TYR A 264     194.843 122.276  96.266  1.00 93.60           C  
ATOM   2104  O   TYR A 264     194.617 123.385  96.752  1.00 93.60           O  
ATOM   2105  CB  TYR A 264     193.715 120.776  97.967  1.00 93.60           C  
ATOM   2106  CG  TYR A 264     192.465 120.582  97.119  1.00 93.60           C  
ATOM   2107  CD1 TYR A 264     191.677 121.689  96.745  1.00 93.60           C  
ATOM   2108  CD2 TYR A 264     192.095 119.292  96.694  1.00 93.60           C  
ATOM   2109  CE1 TYR A 264     190.513 121.507  95.970  1.00 93.60           C  
ATOM   2110  CE2 TYR A 264     190.934 119.103  95.916  1.00 93.60           C  
ATOM   2111  CZ  TYR A 264     190.132 120.210  95.565  1.00 93.60           C  
ATOM   2112  OH  TYR A 264     188.973 120.010  94.880  1.00 93.60           O  
ATOM   2113  N   THR A 265     194.898 122.079  94.948  1.00 92.69           N  
ATOM   2114  CA  THR A 265     194.534 123.086  93.942  1.00 92.69           C  
ATOM   2115  C   THR A 265     193.555 122.477  92.944  1.00 92.69           C  
ATOM   2116  O   THR A 265     193.535 121.264  92.747  1.00 92.69           O  
ATOM   2117  CB  THR A 265     195.746 123.695  93.214  1.00 92.69           C  
ATOM   2118  CG2 THR A 265     196.872 124.141  94.145  1.00 92.69           C  
ATOM   2119  OG1 THR A 265     196.291 122.812  92.264  1.00 92.69           O  
ATOM   2120  N   THR A 266     192.719 123.301  92.318  1.00 90.35           N  
ATOM   2121  CA  THR A 266     191.665 122.829  91.407  1.00 90.35           C  
ATOM   2122  C   THR A 266     192.191 122.463  90.020  1.00 90.35           C  
ATOM   2123  O   THR A 266     191.732 121.491  89.429  1.00 90.35           O  
ATOM   2124  CB  THR A 266     190.571 123.896  91.281  1.00 90.35           C  
ATOM   2125  CG2 THR A 266     189.760 124.012  92.569  1.00 90.35           C  
ATOM   2126  OG1 THR A 266     191.153 125.162  91.049  1.00 90.35           O  
ATOM   2127  N   GLU A 267     193.157 123.219  89.491  1.00 86.53           N  
ATOM   2128  CA  GLU A 267     193.668 123.040  88.124  1.00 86.53           C  
ATOM   2129  C   GLU A 267     194.710 121.917  88.017  1.00 86.53           C  
ATOM   2130  O   GLU A 267     194.689 121.144  87.059  1.00 86.53           O  
ATOM   2131  CB  GLU A 267     194.232 124.374  87.604  1.00 86.53           C  
ATOM   2132  CG  GLU A 267     193.139 125.456  87.473  1.00 86.53           C  
ATOM   2133  CD  GLU A 267     193.648 126.809  86.943  1.00 86.53           C  
ATOM   2134  OE1 GLU A 267     192.788 127.700  86.744  1.00 86.53           O  
ATOM   2135  OE2 GLU A 267     194.875 126.961  86.752  1.00 86.53           O1-
ATOM   2136  N   ASN A 268     195.607 121.790  89.001  1.00 88.70           N  
ATOM   2137  CA  ASN A 268     196.664 120.777  88.998  1.00 88.70           C  
ATOM   2138  C   ASN A 268     196.963 120.265  90.424  1.00 88.70           C  
ATOM   2139  O   ASN A 268     198.022 120.565  90.984  1.00 88.70           O  
ATOM   2140  CB  ASN A 268     197.894 121.355  88.276  1.00 88.70           C  
ATOM   2141  CG  ASN A 268     198.911 120.286  87.914  1.00 88.70           C  
ATOM   2142  ND2 ASN A 268     200.128 120.679  87.622  1.00 88.70           N  
ATOM   2143  OD1 ASN A 268     198.633 119.100  87.836  1.00 88.70           O  
ATOM   2144  N   PRO A 269     196.026 119.527  91.052  1.00 92.55           N  
ATOM   2145  CA  PRO A 269     196.251 118.945  92.369  1.00 92.55           C  
ATOM   2146  C   PRO A 269     197.408 117.943  92.339  1.00 92.55           C  
ATOM   2147  O   PRO A 269     197.522 117.118  91.433  1.00 92.55           O  
ATOM   2148  CB  PRO A 269     194.939 118.257  92.755  1.00 92.55           C  
ATOM   2149  CG  PRO A 269     194.278 117.954  91.410  1.00 92.55           C  
ATOM   2150  CD  PRO A 269     194.731 119.112  90.525  1.00 92.55           C  
ATOM   2151  N   LYS A 270     198.232 117.952  93.386  1.00 95.77           N  
ATOM   2152  CA  LYS A 270     199.215 116.898  93.662  1.00 95.77           C  
ATOM   2153  C   LYS A 270     198.464 115.639  94.100  1.00 95.77           C  
ATOM   2154  O   LYS A 270     197.838 115.646  95.153  1.00 95.77           O  
ATOM   2155  CB  LYS A 270     200.149 117.451  94.741  1.00 95.77           C  
ATOM   2156  CG  LYS A 270     201.233 116.504  95.291  1.00 95.77           C  
ATOM   2157  CD  LYS A 270     201.915 117.287  96.421  1.00 95.77           C  
ATOM   2158  CE  LYS A 270     202.889 116.531  97.325  1.00 95.77           C  
ATOM   2159  NZ  LYS A 270     203.217 117.386  98.500  1.00 95.77           N1+
ATOM   2160  N   LEU A 271     198.493 114.578  93.297  1.00 97.09           N  
ATOM   2161  CA  LEU A 271     197.729 113.343  93.528  1.00 97.09           C  
ATOM   2162  C   LEU A 271     198.611 112.237  94.123  1.00 97.09           C  
ATOM   2163  O   LEU A 271     199.767 112.096  93.724  1.00 97.09           O  
ATOM   2164  CB  LEU A 271     197.086 112.884  92.206  1.00 97.09           C  
ATOM   2165  CG  LEU A 271     196.184 113.916  91.506  1.00 97.09           C  
ATOM   2166  CD1 LEU A 271     195.644 113.376  90.191  1.00 97.09           C  
ATOM   2167  CD2 LEU A 271     194.996 114.323  92.373  1.00 97.09           C  
ATOM   2168  N   ARG A 272     198.059 111.412  95.026  1.00 96.73           N  
ATOM   2169  CA  ARG A 272     198.718 110.182  95.510  1.00 96.73           C  
ATOM   2170  C   ARG A 272     198.744 109.091  94.438  1.00 96.73           C  
ATOM   2171  O   ARG A 272     199.683 108.304  94.449  1.00 96.73           O  
ATOM   2172  CB  ARG A 272     198.067 109.722  96.832  1.00 96.73           C  
ATOM   2173  CG  ARG A 272     198.414 108.299  97.318  1.00 96.73           C  
ATOM   2174  CD  ARG A 272     199.906 108.073  97.615  1.00 96.73           C  
ATOM   2175  NE  ARG A 272     200.204 106.648  97.869  1.00 96.73           N  
ATOM   2176  CZ  ARG A 272     200.488 105.714  96.970  1.00 96.73           C  
ATOM   2177  NH1 ARG A 272     200.534 105.955  95.683  1.00 96.73           N1+
ATOM   2178  NH2 ARG A 272     200.733 104.498  97.372  1.00 96.73           N  
ATOM   2179  N   PHE A 273     197.781 109.067  93.514  1.00 97.11           N  
ATOM   2180  CA  PHE A 273     197.847 108.262  92.288  1.00 97.11           C  
ATOM   2181  C   PHE A 273     198.019 109.170  91.067  1.00 97.11           C  
ATOM   2182  O   PHE A 273     197.176 110.040  90.829  1.00 97.11           O  
ATOM   2183  CB  PHE A 273     196.593 107.395  92.142  1.00 97.11           C  
ATOM   2184  CG  PHE A 273     196.398 106.380  93.246  1.00 97.11           C  
ATOM   2185  CD1 PHE A 273     197.129 105.177  93.232  1.00 97.11           C  
ATOM   2186  CD2 PHE A 273     195.472 106.628  94.277  1.00 97.11           C  
ATOM   2187  CE1 PHE A 273     196.909 104.211  94.228  1.00 97.11           C  
ATOM   2188  CE2 PHE A 273     195.238 105.651  95.260  1.00 97.11           C  
ATOM   2189  CZ  PHE A 273     195.946 104.438  95.226  1.00 97.11           C  
ATOM   2190  N   LYS A 274     199.085 108.975  90.284  1.00 96.98           N  
ATOM   2191  CA  LYS A 274     199.440 109.854  89.151  1.00 96.98           C  
ATOM   2192  C   LYS A 274     198.338 109.968  88.084  1.00 96.98           C  
ATOM   2193  O   LYS A 274     197.682 108.991  87.725  1.00 96.98           O  
ATOM   2194  CB  LYS A 274     200.742 109.372  88.491  1.00 96.98           C  
ATOM   2195  CG  LYS A 274     201.960 109.511  89.417  1.00 96.98           C  
ATOM   2196  CD  LYS A 274     203.153 108.721  88.870  1.00 96.98           C  
ATOM   2197  CE  LYS A 274     204.209 108.567  89.967  1.00 96.98           C  
ATOM   2198  NZ  LYS A 274     204.960 107.304  89.799  1.00 96.98           N1+
ATOM   2199  N   ARG A 275     198.215 111.177  87.522  1.00 96.83           N  
ATOM   2200  CA  ARG A 275     197.438 111.503  86.313  1.00 96.83           C  
ATOM   2201  C   ARG A 275     198.346 111.397  85.086  1.00 96.83           C  
ATOM   2202  O   ARG A 275     199.371 112.073  85.044  1.00 96.83           O  
ATOM   2203  CB  ARG A 275     196.853 112.919  86.480  1.00 96.83           C  
ATOM   2204  CG  ARG A 275     196.073 113.432  85.257  1.00 96.83           C  
ATOM   2205  CD  ARG A 275     195.469 114.829  85.491  1.00 96.83           C  
ATOM   2206  NE  ARG A 275     194.423 114.815  86.533  1.00 96.83           N  
ATOM   2207  CZ  ARG A 275     193.855 115.845  87.136  1.00 96.83           C  
ATOM   2208  NH1 ARG A 275     194.172 117.081  86.849  1.00 96.83           N1+
ATOM   2209  NH2 ARG A 275     192.940 115.641  88.042  1.00 96.83           N  
ATOM   2210  N   GLY A 276     197.979 110.594  84.091  1.00 97.58           N  
ATOM   2211  CA  GLY A 276     198.818 110.364  82.913  1.00 97.58           C  
ATOM   2212  C   GLY A 276     198.307 109.276  81.965  1.00 97.58           C  
ATOM   2213  O   GLY A 276     197.316 108.595  82.231  1.00 97.58           O  
ATOM   2214  N   ILE A 277     199.020 109.116  80.853  1.00 97.96           N  
ATOM   2215  CA  ILE A 277     198.860 108.029  79.884  1.00 97.96           C  
ATOM   2216  C   ILE A 277     200.193 107.285  79.794  1.00 97.96           C  
ATOM   2217  O   ILE A 277     201.226 107.911  79.581  1.00 97.96           O  
ATOM   2218  CB  ILE A 277     198.413 108.571  78.505  1.00 97.96           C  
ATOM   2219  CG1 ILE A 277     197.038 109.271  78.586  1.00 97.96           C  
ATOM   2220  CG2 ILE A 277     198.340 107.428  77.469  1.00 97.96           C  
ATOM   2221  CD1 ILE A 277     196.784 110.253  77.438  1.00 97.96           C  
ATOM   2222  N   LEU A 278     200.166 105.960  79.930  1.00 97.80           N  
ATOM   2223  CA  LEU A 278     201.307 105.072  79.720  1.00 97.80           C  
ATOM   2224  C   LEU A 278     201.130 104.322  78.393  1.00 97.80           C  
ATOM   2225  O   LEU A 278     200.108 103.664  78.183  1.00 97.80           O  
ATOM   2226  CB  LEU A 278     201.421 104.120  80.927  1.00 97.80           C  
ATOM   2227  CG  LEU A 278     202.586 103.114  80.846  1.00 97.80           C  
ATOM   2228  CD1 LEU A 278     203.951 103.797  80.925  1.00 97.80           C  
ATOM   2229  CD2 LEU A 278     202.479 102.118  82.001  1.00 97.80           C  
ATOM   2230  N   ASN A 279     202.125 104.397  77.510  1.00 97.43           N  
ATOM   2231  CA  ASN A 279     202.185 103.588  76.293  1.00 97.43           C  
ATOM   2232  C   ASN A 279     202.922 102.267  76.565  1.00 97.43           C  
ATOM   2233  O   ASN A 279     204.127 102.274  76.788  1.00 97.43           O  
ATOM   2234  CB  ASN A 279     202.864 104.414  75.188  1.00 97.43           C  
ATOM   2235  CG  ASN A 279     202.952 103.664  73.869  1.00 97.43           C  
ATOM   2236  ND2 ASN A 279     203.601 104.228  72.883  1.00 97.43           N  
ATOM   2237  OD1 ASN A 279     202.444 102.568  73.697  1.00 97.43           O  
ATOM   2238  N   LEU A 280     202.229 101.132  76.495  1.00 96.38           N  
ATOM   2239  CA  LEU A 280     202.791  99.796  76.735  1.00 96.38           C  
ATOM   2240  C   LEU A 280     203.786  99.327  75.658  1.00 96.38           C  
ATOM   2241  O   LEU A 280     204.526  98.383  75.911  1.00 96.38           O  
ATOM   2242  CB  LEU A 280     201.643  98.776  76.870  1.00 96.38           C  
ATOM   2243  CG  LEU A 280     200.699  98.994  78.067  1.00 96.38           C  
ATOM   2244  CD1 LEU A 280     199.577  97.953  78.022  1.00 96.38           C  
ATOM   2245  CD2 LEU A 280     201.426  98.852  79.406  1.00 96.38           C  
ATOM   2246  N   ASP A 281     203.825  99.958  74.478  1.00 95.17           N  
ATOM   2247  CA  ASP A 281     204.793  99.603  73.426  1.00 95.17           C  
ATOM   2248  C   ASP A 281     206.164 100.285  73.619  1.00 95.17           C  
ATOM   2249  O   ASP A 281     207.167  99.808  73.092  1.00 95.17           O  
ATOM   2250  CB  ASP A 281     204.229  99.948  72.037  1.00 95.17           C  
ATOM   2251  CG  ASP A 281     202.962  99.175  71.645  1.00 95.17           C  
ATOM   2252  OD1 ASP A 281     202.087  99.786  70.986  1.00 95.17           O  
ATOM   2253  OD2 ASP A 281     202.840  97.965  71.951  1.00 95.17           O1-
ATOM   2254  N   THR A 282     206.223 101.404  74.355  1.00 95.51           N  
ATOM   2255  CA  THR A 282     207.453 102.203  74.566  1.00 95.51           C  
ATOM   2256  C   THR A 282     207.783 102.476  76.037  1.00 95.51           C  
ATOM   2257  O   THR A 282     208.854 103.002  76.332  1.00 95.51           O  
ATOM   2258  CB  THR A 282     207.397 103.551  73.819  1.00 95.51           C  
ATOM   2259  CG2 THR A 282     207.246 103.385  72.308  1.00 95.51           C  
ATOM   2260  OG1 THR A 282     206.314 104.344  74.256  1.00 95.51           O  
ATOM   2261  N   MET A 283     206.869 102.150  76.955  1.00 96.09           N  
ATOM   2262  CA  MET A 283     206.844 102.572  78.366  1.00 96.09           C  
ATOM   2263  C   MET A 283     206.941 104.096  78.573  1.00 96.09           C  
ATOM   2264  O   MET A 283     207.304 104.574  79.647  1.00 96.09           O  
ATOM   2265  CB  MET A 283     207.806 101.727  79.219  1.00 96.09           C  
ATOM   2266  CG  MET A 283     207.468 100.230  79.138  1.00 96.09           C  
ATOM   2267  SD  MET A 283     205.784  99.772  79.655  1.00 96.09           S  
ATOM   2268  CE  MET A 283     205.950  99.908  81.452  1.00 96.09           C  
ATOM   2269  N   GLU A 284     206.574 104.873  77.551  1.00 96.62           N  
ATOM   2270  CA  GLU A 284     206.519 106.333  77.599  1.00 96.62           C  
ATOM   2271  C   GLU A 284     205.323 106.807  78.434  1.00 96.62           C  
ATOM   2272  O   GLU A 284     204.189 106.365  78.226  1.00 96.62           O  
ATOM   2273  CB  GLU A 284     206.455 106.868  76.162  1.00 96.62           C  
ATOM   2274  CG  GLU A 284     206.514 108.399  76.025  1.00 96.62           C  
ATOM   2275  CD  GLU A 284     206.356 108.851  74.559  1.00 96.62           C  
ATOM   2276  OE1 GLU A 284     206.230 110.079  74.344  1.00 96.62           O  
ATOM   2277  OE2 GLU A 284     206.326 107.975  73.658  1.00 96.62           O1-
ATOM   2278  N   PHE A 285     205.581 107.733  79.360  1.00 96.96           N  
ATOM   2279  CA  PHE A 285     204.567 108.419  80.155  1.00 96.96           C  
ATOM   2280  C   PHE A 285     204.281 109.801  79.556  1.00 96.96           C  
ATOM   2281  O   PHE A 285     205.190 110.615  79.394  1.00 96.96           O  
ATOM   2282  CB  PHE A 285     205.048 108.514  81.613  1.00 96.96           C  
ATOM   2283  CG  PHE A 285     204.090 109.210  82.566  1.00 96.96           C  
ATOM   2284  CD1 PHE A 285     204.047 110.618  82.628  1.00 96.96           C  
ATOM   2285  CD2 PHE A 285     203.269 108.454  83.425  1.00 96.96           C  
ATOM   2286  CE1 PHE A 285     203.179 111.264  83.525  1.00 96.96           C  
ATOM   2287  CE2 PHE A 285     202.422 109.101  84.344  1.00 96.96           C  
ATOM   2288  CZ  PHE A 285     202.370 110.504  84.387  1.00 96.96           C  
ATOM   2289  N   SER A 286     203.013 110.095  79.284  1.00 97.18           N  
ATOM   2290  CA  SER A 286     202.535 111.405  78.828  1.00 97.18           C  
ATOM   2291  C   SER A 286     201.571 112.020  79.844  1.00 97.18           C  
ATOM   2292  O   SER A 286     200.766 111.319  80.458  1.00 97.18           O  
ATOM   2293  CB  SER A 286     201.850 111.293  77.463  1.00 97.18           C  
ATOM   2294  OG  SER A 286     202.653 110.619  76.513  1.00 97.18           O  
ATOM   2295  N   SER A 287     201.610 113.343  80.004  1.00 96.05           N  
ATOM   2296  CA  SER A 287     200.627 114.075  80.809  1.00 96.05           C  
ATOM   2297  C   SER A 287     199.252 114.128  80.129  1.00 96.05           C  
ATOM   2298  O   SER A 287     199.129 114.022  78.905  1.00 96.05           O  
ATOM   2299  CB  SER A 287     201.142 115.485  81.126  1.00 96.05           C  
ATOM   2300  OG  SER A 287     201.574 116.140  79.950  1.00 96.05           O  
ATOM   2301  N   ILE A 288     198.203 114.312  80.936  1.00 95.85           N  
ATOM   2302  CA  ILE A 288     196.840 114.564  80.451  1.00 95.85           C  
ATOM   2303  C   ILE A 288     196.556 116.062  80.516  1.00 95.85           C  
ATOM   2304  O   ILE A 288     196.526 116.639  81.601  1.00 95.85           O  
ATOM   2305  CB  ILE A 288     195.793 113.746  81.237  1.00 95.85           C  
ATOM   2306  CG1 ILE A 288     196.035 112.240  81.010  1.00 95.85           C  
ATOM   2307  CG2 ILE A 288     194.353 114.119  80.831  1.00 95.85           C  
ATOM   2308  CD1 ILE A 288     195.066 111.349  81.788  1.00 95.85           C  
ATOM   2309  N   ASP A 289     196.263 116.651  79.360  1.00 96.15           N  
ATOM   2310  CA  ASP A 289     195.541 117.916  79.238  1.00 96.15           C  
ATOM   2311  C   ASP A 289     194.121 117.603  78.757  1.00 96.15           C  
ATOM   2312  O   ASP A 289     193.929 116.966  77.716  1.00 96.15           O  
ATOM   2313  CB  ASP A 289     196.287 118.867  78.289  1.00 96.15           C  
ATOM   2314  CG  ASP A 289     195.509 120.143  77.933  1.00 96.15           C  
ATOM   2315  OD1 ASP A 289     195.958 120.820  76.986  1.00 96.15           O  
ATOM   2316  OD2 ASP A 289     194.444 120.409  78.545  1.00 96.15           O1-
ATOM   2317  N   GLN A 290     193.116 118.063  79.505  1.00 95.59           N  
ATOM   2318  CA  GLN A 290     191.712 117.860  79.153  1.00 95.59           C  
ATOM   2319  C   GLN A 290     191.334 118.446  77.789  1.00 95.59           C  
ATOM   2320  O   GLN A 290     190.441 117.904  77.151  1.00 95.59           O  
ATOM   2321  CB  GLN A 290     190.801 118.331  80.297  1.00 95.59           C  
ATOM   2322  CG  GLN A 290     190.820 119.835  80.618  1.00 95.59           C  
ATOM   2323  CD  GLN A 290     189.859 120.651  79.763  1.00 95.59           C  
ATOM   2324  NE2 GLN A 290     190.334 121.385  78.784  1.00 95.59           N  
ATOM   2325  OE1 GLN A 290     188.654 120.638  79.954  1.00 95.59           O  
ATOM   2326  N   ALA A 291     192.053 119.454  77.274  1.00 96.45           N  
ATOM   2327  CA  ALA A 291     191.757 120.056  75.971  1.00 96.45           C  
ATOM   2328  C   ALA A 291     191.919 119.076  74.790  1.00 96.45           C  
ATOM   2329  O   ALA A 291     191.402 119.322  73.703  1.00 96.45           O  
ATOM   2330  CB  ALA A 291     192.642 121.295  75.797  1.00 96.45           C  
ATOM   2331  N   ASN A 292     192.602 117.946  75.006  1.00 97.16           N  
ATOM   2332  CA  ASN A 292     192.758 116.866  74.032  1.00 97.16           C  
ATOM   2333  C   ASN A 292     191.651 115.794  74.110  1.00 97.16           C  
ATOM   2334  O   ASN A 292     191.702 114.822  73.356  1.00 97.16           O  
ATOM   2335  CB  ASN A 292     194.165 116.276  74.205  1.00 97.16           C  
ATOM   2336  CG  ASN A 292     195.235 117.265  73.788  1.00 97.16           C  
ATOM   2337  ND2 ASN A 292     196.040 117.711  74.722  1.00 97.16           N  
ATOM   2338  OD1 ASN A 292     195.324 117.671  72.636  1.00 97.16           O  
ATOM   2339  N   MET A 293     190.669 115.934  75.005  1.00 97.49           N  
ATOM   2340  CA  MET A 293     189.529 115.021  75.133  1.00 97.49           C  
ATOM   2341  C   MET A 293     188.438 115.369  74.121  1.00 97.49           C  
ATOM   2342  O   MET A 293     187.992 116.512  74.062  1.00 97.49           O  
ATOM   2343  CB  MET A 293     188.972 115.069  76.562  1.00 97.49           C  
ATOM   2344  CG  MET A 293     190.016 114.551  77.556  1.00 97.49           C  
ATOM   2345  SD  MET A 293     189.438 114.394  79.261  1.00 97.49           S  
ATOM   2346  CE  MET A 293     191.014 114.088  80.096  1.00 97.49           C  
ATOM   2347  N   LEU A 294     187.998 114.382  73.339  1.00 97.50           N  
ATOM   2348  CA  LEU A 294     187.000 114.553  72.283  1.00 97.50           C  
ATOM   2349  C   LEU A 294     185.947 113.443  72.326  1.00 97.50           C  
ATOM   2350  O   LEU A 294     186.268 112.265  72.487  1.00 97.50           O  
ATOM   2351  CB  LEU A 294     187.695 114.579  70.908  1.00 97.50           C  
ATOM   2352  CG  LEU A 294     188.667 115.753  70.682  1.00 97.50           C  
ATOM   2353  CD1 LEU A 294     189.391 115.557  69.348  1.00 97.50           C  
ATOM   2354  CD2 LEU A 294     187.957 117.106  70.636  1.00 97.50           C  
ATOM   2355  N   GLU A 295     184.693 113.823  72.114  1.00 97.75           N  
ATOM   2356  CA  GLU A 295     183.549 112.931  71.955  1.00 97.75           C  
ATOM   2357  C   GLU A 295     183.058 112.974  70.501  1.00 97.75           C  
ATOM   2358  O   GLU A 295     182.857 114.049  69.945  1.00 97.75           O  
ATOM   2359  CB  GLU A 295     182.428 113.321  72.932  1.00 97.75           C  
ATOM   2360  CG  GLU A 295     182.870 113.301  74.402  1.00 97.75           C  
ATOM   2361  CD  GLU A 295     181.660 113.503  75.318  1.00 97.75           C  
ATOM   2362  OE1 GLU A 295     181.115 112.469  75.763  1.00 97.75           O  
ATOM   2363  OE2 GLU A 295     181.233 114.657  75.527  1.00 97.75           O1-
ATOM   2364  N   PHE A 296     182.870 111.811  69.879  1.00 97.04           N  
ATOM   2365  CA  PHE A 296     182.310 111.645  68.534  1.00 97.04           C  
ATOM   2366  C   PHE A 296     180.985 110.881  68.625  1.00 97.04           C  
ATOM   2367  O   PHE A 296     180.760 110.120  69.570  1.00 97.04           O  
ATOM   2368  CB  PHE A 296     183.290 110.905  67.601  1.00 97.04           C  
ATOM   2369  CG  PHE A 296     184.646 111.547  67.390  1.00 97.04           C  
ATOM   2370  CD1 PHE A 296     184.959 112.124  66.147  1.00 97.04           C  
ATOM   2371  CD2 PHE A 296     185.615 111.524  68.413  1.00 97.04           C  
ATOM   2372  CE1 PHE A 296     186.224 112.697  65.935  1.00 97.04           C  
ATOM   2373  CE2 PHE A 296     186.870 112.121  68.208  1.00 97.04           C  
ATOM   2374  CZ  PHE A 296     187.174 112.711  66.970  1.00 97.04           C  
ATOM   2375  N   VAL A 297     180.116 111.039  67.624  1.00 96.74           N  
ATOM   2376  CA  VAL A 297     178.795 110.381  67.595  1.00 96.74           C  
ATOM   2377  C   VAL A 297     178.520 109.570  66.333  1.00 96.74           C  
ATOM   2378  O   VAL A 297     177.414 109.056  66.189  1.00 96.74           O  
ATOM   2379  CB  VAL A 297     177.652 111.361  67.914  1.00 96.74           C  
ATOM   2380  CG1 VAL A 297     177.758 111.808  69.375  1.00 96.74           C  
ATOM   2381  CG2 VAL A 297     177.615 112.572  66.978  1.00 96.74           C  
ATOM   2382  N   THR A 298     179.514 109.381  65.458  1.00 95.71           N  
ATOM   2383  CA  THR A 298     179.460 108.605  64.204  1.00 95.71           C  
ATOM   2384  C   THR A 298     178.546 107.382  64.298  1.00 95.71           C  
ATOM   2385  O   THR A 298     177.544 107.295  63.588  1.00 95.71           O  
ATOM   2386  CB  THR A 298     180.880 108.140  63.834  1.00 95.71           C  
ATOM   2387  CG2 THR A 298     180.973 107.542  62.432  1.00 95.71           C  
ATOM   2388  OG1 THR A 298     181.783 109.208  63.947  1.00 95.71           O  
ATOM   2389  N   LYS A 299     178.828 106.478  65.245  1.00 96.45           N  
ATOM   2390  CA  LYS A 299     178.105 105.212  65.473  1.00 96.45           C  
ATOM   2391  C   LYS A 299     177.168 105.215  66.688  1.00 96.45           C  
ATOM   2392  O   LYS A 299     176.518 104.209  66.989  1.00 96.45           O  
ATOM   2393  CB  LYS A 299     179.151 104.089  65.533  1.00 96.45           C  
ATOM   2394  CG  LYS A 299     179.920 103.867  64.221  1.00 96.45           C  
ATOM   2395  CD  LYS A 299     178.957 103.645  63.060  1.00 96.45           C  
ATOM   2396  CE  LYS A 299     179.628 103.198  61.769  1.00 96.45           C  
ATOM   2397  NZ  LYS A 299     178.585 103.114  60.719  1.00 96.45           N1+
ATOM   2398  N   SER A 300     177.062 106.358  67.351  1.00 96.93           N  
ATOM   2399  CA  SER A 300     176.195 106.598  68.502  1.00 96.93           C  
ATOM   2400  C   SER A 300     174.827 107.125  68.056  1.00 96.93           C  
ATOM   2401  O   SER A 300     174.746 107.868  67.078  1.00 96.93           O  
ATOM   2402  CB  SER A 300     176.845 107.618  69.436  1.00 96.93           C  
ATOM   2403  OG  SER A 300     178.220 107.354  69.621  1.00 96.93           O  
ATOM   2404  N   PHE A 301     173.754 106.816  68.789  1.00 96.34           N  
ATOM   2405  CA  PHE A 301     172.393 107.330  68.550  1.00 96.34           C  
ATOM   2406  C   PHE A 301     172.230 108.812  68.954  1.00 96.34           C  
ATOM   2407  O   PHE A 301     171.342 109.169  69.725  1.00 96.34           O  
ATOM   2408  CB  PHE A 301     171.356 106.420  69.229  1.00 96.34           C  
ATOM   2409  CG  PHE A 301     171.256 105.000  68.702  1.00 96.34           C  
ATOM   2410  CD1 PHE A 301     171.081 104.759  67.324  1.00 96.34           C  
ATOM   2411  CD2 PHE A 301     171.260 103.918  69.601  1.00 96.34           C  
ATOM   2412  CE1 PHE A 301     170.931 103.444  66.850  1.00 96.34           C  
ATOM   2413  CE2 PHE A 301     171.102 102.603  69.129  1.00 96.34           C  
ATOM   2414  CZ  PHE A 301     170.935 102.367  67.752  1.00 96.34           C  
ATOM   2415  N   TYR A 302     173.085 109.674  68.406  1.00 96.27           N  
ATOM   2416  CA  TYR A 302     173.074 111.127  68.566  1.00 96.27           C  
ATOM   2417  C   TYR A 302     173.397 111.823  67.241  1.00 96.27           C  
ATOM   2418  O   TYR A 302     174.015 111.233  66.345  1.00 96.27           O  
ATOM   2419  CB  TYR A 302     174.107 111.562  69.619  1.00 96.27           C  
ATOM   2420  CG  TYR A 302     173.952 110.903  70.967  1.00 96.27           C  
ATOM   2421  CD1 TYR A 302     172.826 111.201  71.743  1.00 96.27           C  
ATOM   2422  CD2 TYR A 302     174.896 109.966  71.423  1.00 96.27           C  
ATOM   2423  CE1 TYR A 302     172.585 110.494  72.929  1.00 96.27           C  
ATOM   2424  CE2 TYR A 302     174.687 109.292  72.639  1.00 96.27           C  
ATOM   2425  CZ  TYR A 302     173.516 109.541  73.389  1.00 96.27           C  
ATOM   2426  OH  TYR A 302     173.297 108.861  74.546  1.00 96.27           O  
ATOM   2427  N   SER A 303     173.027 113.097  67.150  1.00 96.72           N  
ATOM   2428  CA  SER A 303     173.515 114.047  66.150  1.00 96.72           C  
ATOM   2429  C   SER A 303     174.163 115.253  66.834  1.00 96.72           C  
ATOM   2430  O   SER A 303     173.745 115.658  67.919  1.00 96.72           O  
ATOM   2431  CB  SER A 303     172.383 114.493  65.218  1.00 96.72           C  
ATOM   2432  OG  SER A 303     171.287 115.006  65.950  1.00 96.72           O  
ATOM   2433  N   TYR A 304     175.170 115.840  66.191  1.00 96.57           N  
ATOM   2434  CA  TYR A 304     175.729 117.147  66.547  1.00 96.57           C  
ATOM   2435  C   TYR A 304     175.312 118.183  65.499  1.00 96.57           C  
ATOM   2436  O   TYR A 304     175.239 117.857  64.311  1.00 96.57           O  
ATOM   2437  CB  TYR A 304     177.260 117.065  66.636  1.00 96.57           C  
ATOM   2438  CG  TYR A 304     177.877 116.210  67.732  1.00 96.57           C  
ATOM   2439  CD1 TYR A 304     177.163 115.871  68.901  1.00 96.57           C  
ATOM   2440  CD2 TYR A 304     179.226 115.826  67.609  1.00 96.57           C  
ATOM   2441  CE1 TYR A 304     177.812 115.206  69.956  1.00 96.57           C  
ATOM   2442  CE2 TYR A 304     179.874 115.151  68.662  1.00 96.57           C  
ATOM   2443  CZ  TYR A 304     179.176 114.868  69.852  1.00 96.57           C  
ATOM   2444  OH  TYR A 304     179.805 114.275  70.899  1.00 96.57           O  
ATOM   2445  N   SER A 305     175.071 119.424  65.923  1.00 95.09           N  
ATOM   2446  CA  SER A 305     174.662 120.531  65.043  1.00 95.09           C  
ATOM   2447  C   SER A 305     175.635 120.775  63.880  1.00 95.09           C  
ATOM   2448  O   SER A 305     175.210 121.047  62.759  1.00 95.09           O  
ATOM   2449  CB  SER A 305     174.516 121.812  65.872  1.00 95.09           C  
ATOM   2450  OG  SER A 305     175.766 122.238  66.379  1.00 95.09           O  
ATOM   2451  N   ASN A 306     176.934 120.597  64.136  1.00 93.86           N  
ATOM   2452  CA  ASN A 306     178.033 120.824  63.195  1.00 93.86           C  
ATOM   2453  C   ASN A 306     178.458 119.566  62.400  1.00 93.86           C  
ATOM   2454  O   ASN A 306     179.511 119.570  61.763  1.00 93.86           O  
ATOM   2455  CB  ASN A 306     179.194 121.465  63.977  1.00 93.86           C  
ATOM   2456  CG  ASN A 306     178.855 122.846  64.514  1.00 93.86           C  
ATOM   2457  ND2 ASN A 306     179.228 123.147  65.735  1.00 93.86           N  
ATOM   2458  OD1 ASN A 306     178.274 123.680  63.842  1.00 93.86           O  
ATOM   2459  N   GLY A 307     177.666 118.488  62.423  1.00 91.30           N  
ATOM   2460  CA  GLY A 307     177.971 117.236  61.715  1.00 91.30           C  
ATOM   2461  C   GLY A 307     178.914 116.293  62.475  1.00 91.30           C  
ATOM   2462  O   GLY A 307     179.067 116.396  63.690  1.00 91.30           O  
ATOM   2463  N   ASP A 308     179.518 115.327  61.773  1.00 91.14           N  
ATOM   2464  CA  ASP A 308     180.289 114.227  62.384  1.00 91.14           C  
ATOM   2465  C   ASP A 308     181.727 114.627  62.771  1.00 91.14           C  
ATOM   2466  O   ASP A 308     182.723 114.139  62.231  1.00 91.14           O  
ATOM   2467  CB  ASP A 308     180.210 112.964  61.508  1.00 91.14           C  
ATOM   2468  CG  ASP A 308     180.641 111.708  62.275  1.00 91.14           C  
ATOM   2469  OD1 ASP A 308     181.173 110.765  61.654  1.00 91.14           O  
ATOM   2470  OD2 ASP A 308     180.371 111.616  63.494  1.00 91.14           O1-
ATOM   2471  N   ILE A 309     181.821 115.568  63.710  1.00 94.16           N  
ATOM   2472  CA  ILE A 309     183.070 116.065  64.295  1.00 94.16           C  
ATOM   2473  C   ILE A 309     183.258 115.550  65.727  1.00 94.16           C  
ATOM   2474  O   ILE A 309     182.303 115.163  66.396  1.00 94.16           O  
ATOM   2475  CB  ILE A 309     183.157 117.606  64.208  1.00 94.16           C  
ATOM   2476  CG1 ILE A 309     182.062 118.324  65.029  1.00 94.16           C  
ATOM   2477  CG2 ILE A 309     183.136 118.040  62.730  1.00 94.16           C  
ATOM   2478  CD1 ILE A 309     182.278 119.840  65.115  1.00 94.16           C  
ATOM   2479  N   GLY A 310     184.501 115.574  66.211  1.00 96.16           N  
ATOM   2480  CA  GLY A 310     184.793 115.374  67.629  1.00 96.16           C  
ATOM   2481  C   GLY A 310     184.599 116.682  68.395  1.00 96.16           C  
ATOM   2482  O   GLY A 310     185.286 117.655  68.089  1.00 96.16           O  
ATOM   2483  N   LEU A 311     183.699 116.711  69.379  1.00 97.83           N  
ATOM   2484  CA  LEU A 311     183.485 117.862  70.263  1.00 97.83           C  
ATOM   2485  C   LEU A 311     184.259 117.689  71.575  1.00 97.83           C  
ATOM   2486  O   LEU A 311     184.273 116.608  72.157  1.00 97.83           O  
ATOM   2487  CB  LEU A 311     181.981 118.059  70.539  1.00 97.83           C  
ATOM   2488  CG  LEU A 311     181.141 118.498  69.326  1.00 97.83           C  
ATOM   2489  CD1 LEU A 311     179.673 118.628  69.737  1.00 97.83           C  
ATOM   2490  CD2 LEU A 311     181.582 119.855  68.772  1.00 97.83           C  
ATOM   2491  N   HIS A 312     184.869 118.763  72.075  1.00 97.47           N  
ATOM   2492  CA  HIS A 312     185.420 118.783  73.431  1.00 97.47           C  
ATOM   2493  C   HIS A 312     184.271 118.916  74.457  1.00 97.47           C  
ATOM   2494  O   HIS A 312     183.385 119.735  74.223  1.00 97.47           O  
ATOM   2495  CB  HIS A 312     186.431 119.935  73.542  1.00 97.47           C  
ATOM   2496  CG  HIS A 312     186.972 120.098  74.936  1.00 97.47           C  
ATOM   2497  CD2 HIS A 312     188.070 119.480  75.468  1.00 97.47           C  
ATOM   2498  ND1 HIS A 312     186.374 120.813  75.946  1.00 97.47           N  
ATOM   2499  CE1 HIS A 312     187.062 120.585  77.078  1.00 97.47           C  
ATOM   2500  NE2 HIS A 312     188.126 119.820  76.824  1.00 97.47           N  
ATOM   2501  N   PRO A 313     184.268 118.227  75.617  1.00 97.47           N  
ATOM   2502  CA  PRO A 313     183.127 118.219  76.549  1.00 97.47           C  
ATOM   2503  C   PRO A 313     182.577 119.585  77.017  1.00 97.47           C  
ATOM   2504  O   PRO A 313     181.386 119.703  77.277  1.00 97.47           O  
ATOM   2505  CB  PRO A 313     183.609 117.387  77.732  1.00 97.47           C  
ATOM   2506  CG  PRO A 313     184.533 116.361  77.084  1.00 97.47           C  
ATOM   2507  CD  PRO A 313     185.219 117.185  75.995  1.00 97.47           C  
ATOM   2508  N   PHE A 314     183.365 120.667  77.081  1.00 97.56           N  
ATOM   2509  CA  PHE A 314     182.787 122.013  77.315  1.00 97.56           C  
ATOM   2510  C   PHE A 314     181.793 122.457  76.218  1.00 97.56           C  
ATOM   2511  O   PHE A 314     180.820 123.157  76.503  1.00 97.56           O  
ATOM   2512  CB  PHE A 314     183.890 123.080  77.471  1.00 97.56           C  
ATOM   2513  CG  PHE A 314     184.586 123.137  78.821  1.00 97.56           C  
ATOM   2514  CD1 PHE A 314     183.826 123.176  80.006  1.00 97.56           C  
ATOM   2515  CD2 PHE A 314     185.991 123.219  78.900  1.00 97.56           C  
ATOM   2516  CE1 PHE A 314     184.462 123.264  81.253  1.00 97.56           C  
ATOM   2517  CE2 PHE A 314     186.628 123.289  80.154  1.00 97.56           C  
ATOM   2518  CZ  PHE A 314     185.861 123.320  81.331  1.00 97.56           C  
ATOM   2519  N   GLU A 315     182.035 122.034  74.981  1.00 96.93           N  
ATOM   2520  CA  GLU A 315     181.270 122.335  73.765  1.00 96.93           C  
ATOM   2521  C   GLU A 315     180.351 121.167  73.351  1.00 96.93           C  
ATOM   2522  O   GLU A 315     179.616 121.283  72.375  1.00 96.93           O  
ATOM   2523  CB  GLU A 315     182.270 122.692  72.646  1.00 96.93           C  
ATOM   2524  CG  GLU A 315     182.998 124.019  72.934  1.00 96.93           C  
ATOM   2525  CD  GLU A 315     184.255 124.243  72.080  1.00 96.93           C  
ATOM   2526  OE1 GLU A 315     185.098 125.046  72.548  1.00 96.93           O  
ATOM   2527  OE2 GLU A 315     184.382 123.613  71.008  1.00 96.93           O1-
ATOM   2528  N   GLY A 316     180.372 120.053  74.092  1.00 96.84           N  
ATOM   2529  CA  GLY A 316     179.656 118.824  73.755  1.00 96.84           C  
ATOM   2530  C   GLY A 316     178.132 118.981  73.715  1.00 96.84           C  
ATOM   2531  O   GLY A 316     177.522 119.651  74.555  1.00 96.84           O  
ATOM   2532  N   GLU A 317     177.523 118.326  72.730  1.00 97.02           N  
ATOM   2533  CA  GLU A 317     176.077 118.219  72.534  1.00 97.02           C  
ATOM   2534  C   GLU A 317     175.588 116.785  72.781  1.00 97.02           C  
ATOM   2535  O   GLU A 317     176.386 115.848  72.893  1.00 97.02           O  
ATOM   2536  CB  GLU A 317     175.708 118.630  71.105  1.00 97.02           C  
ATOM   2537  CG  GLU A 317     175.975 120.100  70.765  1.00 97.02           C  
ATOM   2538  CD  GLU A 317     175.544 120.423  69.327  1.00 97.02           C  
ATOM   2539  OE1 GLU A 317     175.974 121.464  68.794  1.00 97.02           O  
ATOM   2540  OE2 GLU A 317     174.762 119.649  68.726  1.00 97.02           O1-
ATOM   2541  N   THR A 318     174.269 116.561  72.877  1.00 95.90           N  
ATOM   2542  CA  THR A 318     173.740 115.189  73.040  1.00 95.90           C  
ATOM   2543  C   THR A 318     172.333 114.954  72.488  1.00 95.90           C  
ATOM   2544  O   THR A 318     171.579 114.120  72.990  1.00 95.90           O  
ATOM   2545  CB  THR A 318     173.862 114.681  74.485  1.00 95.90           C  
ATOM   2546  CG2 THR A 318     174.102 113.174  74.455  1.00 95.90           C  
ATOM   2547  OG1 THR A 318     174.964 115.249  75.153  1.00 95.90           O  
ATOM   2548  N   ASN A 319     171.997 115.653  71.402  1.00 96.09           N  
ATOM   2549  CA  ASN A 319     170.687 115.571  70.751  1.00 96.09           C  
ATOM   2550  C   ASN A 319     170.393 114.101  70.342  1.00 96.09           C  
ATOM   2551  O   ASN A 319     171.147 113.547  69.533  1.00 96.09           O  
ATOM   2552  CB  ASN A 319     170.662 116.533  69.543  1.00 96.09           C  
ATOM   2553  CG  ASN A 319     171.441 117.823  69.760  1.00 96.09           C  
ATOM   2554  ND2 ASN A 319     172.628 117.891  69.205  1.00 96.09           N  
ATOM   2555  OD1 ASN A 319     171.028 118.725  70.470  1.00 96.09           O  
ATOM   2556  N   PRO A 320     169.367 113.428  70.906  1.00 96.05           N  
ATOM   2557  CA  PRO A 320     169.246 111.975  70.856  1.00 96.05           C  
ATOM   2558  C   PRO A 320     168.426 111.506  69.659  1.00 96.05           C  
ATOM   2559  O   PRO A 320     167.346 112.021  69.369  1.00 96.05           O  
ATOM   2560  CB  PRO A 320     168.613 111.581  72.188  1.00 96.05           C  
ATOM   2561  CG  PRO A 320     167.654 112.747  72.441  1.00 96.05           C  
ATOM   2562  CD  PRO A 320     168.394 113.954  71.852  1.00 96.05           C  
ATOM   2563  N   LEU A 321     168.914 110.468  68.987  1.00 94.21           N  
ATOM   2564  CA  LEU A 321     168.243 109.860  67.845  1.00 94.21           C  
ATOM   2565  C   LEU A 321     167.433 108.632  68.266  1.00 94.21           C  
ATOM   2566  O   LEU A 321     167.739 107.943  69.242  1.00 94.21           O  
ATOM   2567  CB  LEU A 321     169.263 109.550  66.733  1.00 94.21           C  
ATOM   2568  CG  LEU A 321     170.027 110.784  66.212  1.00 94.21           C  
ATOM   2569  CD1 LEU A 321     171.009 110.341  65.130  1.00 94.21           C  
ATOM   2570  CD2 LEU A 321     169.106 111.850  65.616  1.00 94.21           C  
ATOM   2571  N   SER A 322     166.391 108.334  67.491  1.00 90.53           N  
ATOM   2572  CA  SER A 322     165.639 107.091  67.650  1.00 90.53           C  
ATOM   2573  C   SER A 322     166.531 105.893  67.277  1.00 90.53           C  
ATOM   2574  O   SER A 322     167.182 105.949  66.229  1.00 90.53           O  
ATOM   2575  CB  SER A 322     164.377 107.138  66.790  1.00 90.53           C  
ATOM   2576  OG  SER A 322     163.479 106.123  67.184  1.00 90.53           O  
ATOM   2577  N   PRO A 323     166.572 104.805  68.072  1.00 89.83           N  
ATOM   2578  CA  PRO A 323     167.508 103.684  67.902  1.00 89.83           C  
ATOM   2579  C   PRO A 323     167.087 102.706  66.788  1.00 89.83           C  
ATOM   2580  O   PRO A 323     167.035 101.492  66.977  1.00 89.83           O  
ATOM   2581  CB  PRO A 323     167.623 103.048  69.289  1.00 89.83           C  
ATOM   2582  CG  PRO A 323     166.219 103.254  69.840  1.00 89.83           C  
ATOM   2583  CD  PRO A 323     165.838 104.637  69.315  1.00 89.83           C  
ATOM   2584  N   PHE A 324     166.760 103.262  65.623  1.00 82.08           N  
ATOM   2585  CA  PHE A 324     166.330 102.566  64.409  1.00 82.08           C  
ATOM   2586  C   PHE A 324     167.104 103.012  63.157  1.00 82.08           C  
ATOM   2587  O   PHE A 324     166.769 102.576  62.058  1.00 82.08           O  
ATOM   2588  CB  PHE A 324     164.821 102.786  64.206  1.00 82.08           C  
ATOM   2589  CG  PHE A 324     163.906 102.142  65.230  1.00 82.08           C  
ATOM   2590  CD1 PHE A 324     163.919 100.747  65.405  1.00 82.08           C  
ATOM   2591  CD2 PHE A 324     162.966 102.923  65.928  1.00 82.08           C  
ATOM   2592  CE1 PHE A 324     162.981 100.132  66.251  1.00 82.08           C  
ATOM   2593  CE2 PHE A 324     162.025 102.311  66.773  1.00 82.08           C  
ATOM   2594  CZ  PHE A 324     162.019 100.912  66.915  1.00 82.08           C  
ATOM   2595  N   SER A 325     168.112 103.886  63.279  1.00 80.80           N  
ATOM   2596  CA  SER A 325     168.979 104.195  62.139  1.00 80.80           C  
ATOM   2597  C   SER A 325     169.961 103.039  61.902  1.00 80.80           C  
ATOM   2598  O   SER A 325     170.507 102.467  62.844  1.00 80.80           O  
ATOM   2599  CB  SER A 325     169.645 105.569  62.279  1.00 80.80           C  
ATOM   2600  OG  SER A 325     170.880 105.507  62.943  1.00 80.80           O  
ATOM   2601  N   ASN A 326     170.161 102.663  60.637  1.00 74.26           N  
ATOM   2602  CA  ASN A 326     170.948 101.477  60.265  1.00 74.26           C  
ATOM   2603  C   ASN A 326     172.467 101.669  60.435  1.00 74.26           C  
ATOM   2604  O   ASN A 326     173.229 100.707  60.395  1.00 74.26           O  
ATOM   2605  CB  ASN A 326     170.619 101.116  58.806  1.00 74.26           C  
ATOM   2606  CG  ASN A 326     169.188 100.656  58.599  1.00 74.26           C  
ATOM   2607  ND2 ASN A 326     168.598 100.967  57.469  1.00 74.26           N  
ATOM   2608  OD1 ASN A 326     168.582  99.999  59.425  1.00 74.26           O  
ATOM   2609  N   ASP A 327     172.914 102.916  60.564  1.00 88.71           N  
ATOM   2610  CA  ASP A 327     174.313 103.329  60.622  1.00 88.71           C  
ATOM   2611  C   ASP A 327     174.886 103.378  62.047  1.00 88.71           C  
ATOM   2612  O   ASP A 327     176.111 103.351  62.186  1.00 88.71           O  
ATOM   2613  CB  ASP A 327     174.442 104.697  59.924  1.00 88.71           C  
ATOM   2614  CG  ASP A 327     173.649 105.808  60.628  1.00 88.71           C  
ATOM   2615  OD1 ASP A 327     174.255 106.845  60.964  1.00 88.71           O  
ATOM   2616  OD2 ASP A 327     172.435 105.601  60.870  1.00 88.71           O1-
ATOM   2617  N   LYS A 328     174.029 103.420  63.078  1.00 95.43           N  
ATOM   2618  CA  LYS A 328     174.356 103.607  64.504  1.00 95.43           C  
ATOM   2619  C   LYS A 328     173.831 102.428  65.334  1.00 95.43           C  
ATOM   2620  O   LYS A 328     172.871 101.777  64.934  1.00 95.43           O  
ATOM   2621  CB  LYS A 328     173.746 104.939  64.978  1.00 95.43           C  
ATOM   2622  CG  LYS A 328     174.410 106.165  64.325  1.00 95.43           C  
ATOM   2623  CD  LYS A 328     173.466 107.379  64.260  1.00 95.43           C  
ATOM   2624  CE  LYS A 328     174.119 108.618  63.642  1.00 95.43           C  
ATOM   2625  NZ  LYS A 328     175.337 109.026  64.370  1.00 95.43           N1+
ATOM   2626  N   TYR A 329     174.447 102.128  66.482  1.00 95.73           N  
ATOM   2627  CA  TYR A 329     174.085 100.922  67.257  1.00 95.73           C  
ATOM   2628  C   TYR A 329     174.023 101.062  68.787  1.00 95.73           C  
ATOM   2629  O   TYR A 329     173.514 100.157  69.458  1.00 95.73           O  
ATOM   2630  CB  TYR A 329     174.992  99.755  66.837  1.00 95.73           C  
ATOM   2631  CG  TYR A 329     176.481  99.914  67.096  1.00 95.73           C  
ATOM   2632  CD1 TYR A 329     177.361 100.105  66.014  1.00 95.73           C  
ATOM   2633  CD2 TYR A 329     177.004  99.787  68.399  1.00 95.73           C  
ATOM   2634  CE1 TYR A 329     178.750 100.138  66.231  1.00 95.73           C  
ATOM   2635  CE2 TYR A 329     178.393  99.798  68.618  1.00 95.73           C  
ATOM   2636  CZ  TYR A 329     179.271  99.968  67.530  1.00 95.73           C  
ATOM   2637  OH  TYR A 329     180.614  99.963  67.726  1.00 95.73           O  
ATOM   2638  N   THR A 330     174.510 102.162  69.371  1.00 96.13           N  
ATOM   2639  CA  THR A 330     174.579 102.338  70.834  1.00 96.13           C  
ATOM   2640  C   THR A 330     174.258 103.763  71.283  1.00 96.13           C  
ATOM   2641  O   THR A 330     174.516 104.722  70.565  1.00 96.13           O  
ATOM   2642  CB  THR A 330     175.956 101.895  71.363  1.00 96.13           C  
ATOM   2643  CG2 THR A 330     177.137 102.702  70.831  1.00 96.13           C  
ATOM   2644  OG1 THR A 330     175.970 101.979  72.772  1.00 96.13           O  
ATOM   2645  N   PHE A 331     173.751 103.921  72.509  1.00 96.18           N  
ATOM   2646  CA  PHE A 331     173.664 105.225  73.185  1.00 96.18           C  
ATOM   2647  C   PHE A 331     174.984 105.684  73.844  1.00 96.18           C  
ATOM   2648  O   PHE A 331     175.003 106.696  74.543  1.00 96.18           O  
ATOM   2649  CB  PHE A 331     172.484 105.214  74.166  1.00 96.18           C  
ATOM   2650  CG  PHE A 331     171.131 105.165  73.492  1.00 96.18           C  
ATOM   2651  CD1 PHE A 331     170.654 106.308  72.823  1.00 96.18           C  
ATOM   2652  CD2 PHE A 331     170.347 103.995  73.534  1.00 96.18           C  
ATOM   2653  CE1 PHE A 331     169.416 106.270  72.162  1.00 96.18           C  
ATOM   2654  CE2 PHE A 331     169.101 103.962  72.885  1.00 96.18           C  
ATOM   2655  CZ  PHE A 331     168.649 105.094  72.185  1.00 96.18           C  
ATOM   2656  N   THR A 332     176.098 104.979  73.623  1.00 95.91           N  
ATOM   2657  CA  THR A 332     177.439 105.396  74.075  1.00 95.91           C  
ATOM   2658  C   THR A 332     178.048 106.405  73.097  1.00 95.91           C  
ATOM   2659  O   THR A 332     178.180 106.079  71.918  1.00 95.91           O  
ATOM   2660  CB  THR A 332     178.397 104.195  74.173  1.00 95.91           C  
ATOM   2661  CG2 THR A 332     179.607 104.522  75.042  1.00 95.91           C  
ATOM   2662  OG1 THR A 332     177.764 103.075  74.737  1.00 95.91           O  
ATOM   2663  N   LYS A 333     178.460 107.596  73.556  1.00 96.75           N  
ATOM   2664  CA  LYS A 333     179.314 108.518  72.772  1.00 96.75           C  
ATOM   2665  C   LYS A 333     180.723 107.926  72.611  1.00 96.75           C  
ATOM   2666  O   LYS A 333     181.242 107.299  73.532  1.00 96.75           O  
ATOM   2667  CB  LYS A 333     179.428 109.889  73.464  1.00 96.75           C  
ATOM   2668  CG  LYS A 333     178.157 110.758  73.533  1.00 96.75           C  
ATOM   2669  CD  LYS A 333     178.481 111.991  74.402  1.00 96.75           C  
ATOM   2670  CE  LYS A 333     177.303 112.910  74.730  1.00 96.75           C  
ATOM   2671  NZ  LYS A 333     177.619 113.827  75.861  1.00 96.75           N1+
ATOM   2672  N   THR A 334     181.380 108.150  71.481  1.00 96.81           N  
ATOM   2673  CA  THR A 334     182.751 107.677  71.246  1.00 96.81           C  
ATOM   2674  C   THR A 334     183.777 108.639  71.847  1.00 96.81           C  
ATOM   2675  O   THR A 334     184.085 109.659  71.240  1.00 96.81           O  
ATOM   2676  CB  THR A 334     183.013 107.515  69.744  1.00 96.81           C  
ATOM   2677  CG2 THR A 334     184.415 106.993  69.485  1.00 96.81           C  
ATOM   2678  OG1 THR A 334     182.149 106.570  69.188  1.00 96.81           O  
ATOM   2679  N   PHE A 335     184.363 108.318  73.003  1.00 97.13           N  
ATOM   2680  CA  PHE A 335     185.497 109.091  73.530  1.00 97.13           C  
ATOM   2681  C   PHE A 335     186.811 108.752  72.808  1.00 97.13           C  
ATOM   2682  O   PHE A 335     187.141 107.575  72.630  1.00 97.13           O  
ATOM   2683  CB  PHE A 335     185.640 108.861  75.037  1.00 97.13           C  
ATOM   2684  CG  PHE A 335     186.850 109.553  75.643  1.00 97.13           C  
ATOM   2685  CD1 PHE A 335     188.100 108.902  75.680  1.00 97.13           C  
ATOM   2686  CD2 PHE A 335     186.727 110.850  76.170  1.00 97.13           C  
ATOM   2687  CE1 PHE A 335     189.210 109.528  76.275  1.00 97.13           C  
ATOM   2688  CE2 PHE A 335     187.828 111.461  76.796  1.00 97.13           C  
ATOM   2689  CZ  PHE A 335     189.070 110.804  76.848  1.00 97.13           C  
ATOM   2690  N   ARG A 336     187.610 109.768  72.475  1.00 97.76           N  
ATOM   2691  CA  ARG A 336     189.024 109.647  72.083  1.00 97.76           C  
ATOM   2692  C   ARG A 336     189.860 110.721  72.775  1.00 97.76           C  
ATOM   2693  O   ARG A 336     189.388 111.827  73.020  1.00 97.76           O  
ATOM   2694  CB  ARG A 336     189.190 109.757  70.556  1.00 97.76           C  
ATOM   2695  CG  ARG A 336     188.462 108.683  69.731  1.00 97.76           C  
ATOM   2696  CD  ARG A 336     189.023 107.274  69.967  1.00 97.76           C  
ATOM   2697  NE  ARG A 336     188.253 106.268  69.214  1.00 97.76           N  
ATOM   2698  CZ  ARG A 336     187.298 105.475  69.666  1.00 97.76           C  
ATOM   2699  NH1 ARG A 336     186.937 105.422  70.915  1.00 97.76           N1+
ATOM   2700  NH2 ARG A 336     186.643 104.693  68.866  1.00 97.76           N  
ATOM   2701  N   TYR A 337     191.128 110.409  73.026  1.00 97.82           N  
ATOM   2702  CA  TYR A 337     192.122 111.382  73.483  1.00 97.82           C  
ATOM   2703  C   TYR A 337     193.116 111.686  72.357  1.00 97.82           C  
ATOM   2704  O   TYR A 337     193.590 110.769  71.687  1.00 97.82           O  
ATOM   2705  CB  TYR A 337     192.804 110.864  74.754  1.00 97.82           C  
ATOM   2706  CG  TYR A 337     193.741 111.877  75.375  1.00 97.82           C  
ATOM   2707  CD1 TYR A 337     195.084 111.940  74.963  1.00 97.82           C  
ATOM   2708  CD2 TYR A 337     193.256 112.785  76.331  1.00 97.82           C  
ATOM   2709  CE1 TYR A 337     195.950 112.905  75.514  1.00 97.82           C  
ATOM   2710  CE2 TYR A 337     194.114 113.755  76.879  1.00 97.82           C  
ATOM   2711  CZ  TYR A 337     195.466 113.814  76.479  1.00 97.82           C  
ATOM   2712  OH  TYR A 337     196.296 114.751  77.011  1.00 97.82           O  
ATOM   2713  N   LYS A 338     193.445 112.960  72.132  1.00 97.44           N  
ATOM   2714  CA  LYS A 338     194.384 113.408  71.093  1.00 97.44           C  
ATOM   2715  C   LYS A 338     195.825 113.419  71.622  1.00 97.44           C  
ATOM   2716  O   LYS A 338     196.339 114.454  72.036  1.00 97.44           O  
ATOM   2717  CB  LYS A 338     193.899 114.762  70.550  1.00 97.44           C  
ATOM   2718  CG  LYS A 338     194.687 115.224  69.318  1.00 97.44           C  
ATOM   2719  CD  LYS A 338     194.187 116.608  68.897  1.00 97.44           C  
ATOM   2720  CE  LYS A 338     194.967 117.133  67.690  1.00 97.44           C  
ATOM   2721  NZ  LYS A 338     194.500 118.492  67.324  1.00 97.44           N1+
ATOM   2722  N   LEU A 339     196.494 112.266  71.597  1.00 96.75           N  
ATOM   2723  CA  LEU A 339     197.898 112.134  72.002  1.00 96.75           C  
ATOM   2724  C   LEU A 339     198.833 112.366  70.806  1.00 96.75           C  
ATOM   2725  O   LEU A 339     198.736 111.673  69.793  1.00 96.75           O  
ATOM   2726  CB  LEU A 339     198.121 110.756  72.654  1.00 96.75           C  
ATOM   2727  CG  LEU A 339     199.528 110.566  73.249  1.00 96.75           C  
ATOM   2728  CD1 LEU A 339     199.824 111.562  74.371  1.00 96.75           C  
ATOM   2729  CD2 LEU A 339     199.648 109.157  73.821  1.00 96.75           C  
ATOM   2730  N   ASN A 340     199.751 113.333  70.914  1.00 93.85           N  
ATOM   2731  CA  ASN A 340     200.754 113.654  69.883  1.00 93.85           C  
ATOM   2732  C   ASN A 340     200.143 113.798  68.469  1.00 93.85           C  
ATOM   2733  O   ASN A 340     200.660 113.292  67.474  1.00 93.85           O  
ATOM   2734  CB  ASN A 340     201.946 112.679  70.017  1.00 93.85           C  
ATOM   2735  CG  ASN A 340     202.642 112.806  71.369  1.00 93.85           C  
ATOM   2736  ND2 ASN A 340     203.450 111.847  71.759  1.00 93.85           N  
ATOM   2737  OD1 ASN A 340     202.452 113.771  72.089  1.00 93.85           O  
ATOM   2738  N   GLY A 341     198.979 114.458  68.398  1.00 93.85           N  
ATOM   2739  CA  GLY A 341     198.202 114.682  67.174  1.00 93.85           C  
ATOM   2740  C   GLY A 341     197.314 113.513  66.723  1.00 93.85           C  
ATOM   2741  O   GLY A 341     196.403 113.740  65.930  1.00 93.85           O  
ATOM   2742  N   LYS A 342     197.519 112.296  67.240  1.00 95.76           N  
ATOM   2743  CA  LYS A 342     196.749 111.088  66.900  1.00 95.76           C  
ATOM   2744  C   LYS A 342     195.603 110.870  67.888  1.00 95.76           C  
ATOM   2745  O   LYS A 342     195.752 111.109  69.081  1.00 95.76           O  
ATOM   2746  CB  LYS A 342     197.679 109.864  66.878  1.00 95.76           C  
ATOM   2747  CG  LYS A 342     198.765 109.962  65.794  1.00 95.76           C  
ATOM   2748  CD  LYS A 342     199.709 108.755  65.855  1.00 95.76           C  
ATOM   2749  CE  LYS A 342     200.803 108.896  64.790  1.00 95.76           C  
ATOM   2750  NZ  LYS A 342     201.798 107.798  64.878  1.00 95.76           N1+
ATOM   2751  N   LEU A 343     194.468 110.367  67.406  1.00 97.26           N  
ATOM   2752  CA  LEU A 343     193.369 109.938  68.273  1.00 97.26           C  
ATOM   2753  C   LEU A 343     193.658 108.539  68.825  1.00 97.26           C  
ATOM   2754  O   LEU A 343     193.880 107.600  68.063  1.00 97.26           O  
ATOM   2755  CB  LEU A 343     192.036 109.980  67.504  1.00 97.26           C  
ATOM   2756  CG  LEU A 343     191.626 111.379  67.013  1.00 97.26           C  
ATOM   2757  CD1 LEU A 343     190.333 111.272  66.214  1.00 97.26           C  
ATOM   2758  CD2 LEU A 343     191.404 112.376  68.153  1.00 97.26           C  
ATOM   2759  N   ILE A 344     193.637 108.397  70.150  1.00 97.30           N  
ATOM   2760  CA  ILE A 344     193.754 107.114  70.845  1.00 97.30           C  
ATOM   2761  C   ILE A 344     192.458 106.773  71.589  1.00 97.30           C  
ATOM   2762  O   ILE A 344     191.740 107.647  72.076  1.00 97.30           O  
ATOM   2763  CB  ILE A 344     195.005 107.044  71.759  1.00 97.30           C  
ATOM   2764  CG1 ILE A 344     194.974 108.045  72.934  1.00 97.30           C  
ATOM   2765  CG2 ILE A 344     196.286 107.226  70.925  1.00 97.30           C  
ATOM   2766  CD1 ILE A 344     195.920 107.665  74.077  1.00 97.30           C  
ATOM   2767  N   ALA A 345     192.187 105.474  71.703  1.00 97.08           N  
ATOM   2768  CA  ALA A 345     191.177 104.909  72.593  1.00 97.08           C  
ATOM   2769  C   ALA A 345     191.913 104.119  73.693  1.00 97.08           C  
ATOM   2770  O   ALA A 345     192.349 102.996  73.414  1.00 97.08           O  
ATOM   2771  CB  ALA A 345     190.222 104.035  71.768  1.00 97.08           C  
ATOM   2772  N   PRO A 346     192.171 104.707  74.875  1.00 97.04           N  
ATOM   2773  CA  PRO A 346     192.931 104.055  75.942  1.00 97.04           C  
ATOM   2774  C   PRO A 346     192.087 103.052  76.749  1.00 97.04           C  
ATOM   2775  O   PRO A 346     190.861 103.076  76.692  1.00 97.04           O  
ATOM   2776  CB  PRO A 346     193.443 105.203  76.814  1.00 97.04           C  
ATOM   2777  CG  PRO A 346     192.339 106.250  76.689  1.00 97.04           C  
ATOM   2778  CD  PRO A 346     191.842 106.076  75.255  1.00 97.04           C  
ATOM   2779  N   GLU A 347     192.753 102.182  77.509  1.00 97.46           N  
ATOM   2780  CA  GLU A 347     192.149 101.451  78.631  1.00 97.46           C  
ATOM   2781  C   GLU A 347     192.084 102.352  79.868  1.00 97.46           C  
ATOM   2782  O   GLU A 347     193.077 102.999  80.212  1.00 97.46           O  
ATOM   2783  CB  GLU A 347     192.991 100.210  78.990  1.00 97.46           C  
ATOM   2784  CG  GLU A 347     192.192  99.209  79.844  1.00 97.46           C  
ATOM   2785  CD  GLU A 347     192.923  97.891  80.159  1.00 97.46           C  
ATOM   2786  OE1 GLU A 347     192.690  97.343  81.257  1.00 97.46           O  
ATOM   2787  OE2 GLU A 347     193.620  97.317  79.286  1.00 97.46           O1-
ATOM   2788  N   VAL A 348     190.973 102.319  80.599  1.00 97.64           N  
ATOM   2789  CA  VAL A 348     190.851 102.904  81.946  1.00 97.64           C  
ATOM   2790  C   VAL A 348     190.320 101.860  82.929  1.00 97.64           C  
ATOM   2791  O   VAL A 348     189.546 100.984  82.547  1.00 97.64           O  
ATOM   2792  CB  VAL A 348     189.992 104.180  81.943  1.00 97.64           C  
ATOM   2793  CG1 VAL A 348     190.614 105.274  81.072  1.00 97.64           C  
ATOM   2794  CG2 VAL A 348     188.556 103.951  81.468  1.00 97.64           C  
ATOM   2795  N   GLY A 349     190.730 101.931  84.196  1.00 96.75           N  
ATOM   2796  CA  GLY A 349     190.338 100.959  85.222  1.00 96.75           C  
ATOM   2797  C   GLY A 349     191.436 100.714  86.250  1.00 96.75           C  
ATOM   2798  O   GLY A 349     192.460 101.391  86.244  1.00 96.75           O  
ATOM   2799  N   ALA A 350     191.244  99.713  87.117  1.00 97.27           N  
ATOM   2800  CA  ALA A 350     192.215  99.358  88.156  1.00 97.27           C  
ATOM   2801  C   ALA A 350     193.627  99.114  87.587  1.00 97.27           C  
ATOM   2802  O   ALA A 350     194.603  99.625  88.132  1.00 97.27           O  
ATOM   2803  CB  ALA A 350     191.701  98.123  88.909  1.00 97.27           C  
ATOM   2804  N   LEU A 351     193.726  98.398  86.458  1.00 97.56           N  
ATOM   2805  CA  LEU A 351     194.996  98.123  85.781  1.00 97.56           C  
ATOM   2806  C   LEU A 351     195.694  99.415  85.335  1.00 97.56           C  
ATOM   2807  O   LEU A 351     196.855  99.628  85.680  1.00 97.56           O  
ATOM   2808  CB  LEU A 351     194.733  97.147  84.616  1.00 97.56           C  
ATOM   2809  CG  LEU A 351     195.989  96.679  83.855  1.00 97.56           C  
ATOM   2810  CD1 LEU A 351     197.014  96.027  84.784  1.00 97.56           C  
ATOM   2811  CD2 LEU A 351     195.594  95.654  82.791  1.00 97.56           C  
ATOM   2812  N   SER A 352     194.979 100.309  84.646  1.00 97.90           N  
ATOM   2813  CA  SER A 352     195.525 101.595  84.207  1.00 97.90           C  
ATOM   2814  C   SER A 352     195.905 102.506  85.371  1.00 97.90           C  
ATOM   2815  O   SER A 352     196.970 103.113  85.342  1.00 97.90           O  
ATOM   2816  CB  SER A 352     194.538 102.336  83.303  1.00 97.90           C  
ATOM   2817  OG  SER A 352     194.076 101.495  82.266  1.00 97.90           O  
ATOM   2818  N   MET A 353     195.083 102.565  86.420  1.00 97.82           N  
ATOM   2819  CA  MET A 353     195.340 103.363  87.619  1.00 97.82           C  
ATOM   2820  C   MET A 353     196.632 102.931  88.329  1.00 97.82           C  
ATOM   2821  O   MET A 353     197.460 103.776  88.658  1.00 97.82           O  
ATOM   2822  CB  MET A 353     194.111 103.257  88.533  1.00 97.82           C  
ATOM   2823  CG  MET A 353     194.205 104.134  89.780  1.00 97.82           C  
ATOM   2824  SD  MET A 353     192.761 103.946  90.859  1.00 97.82           S  
ATOM   2825  CE  MET A 353     193.296 104.975  92.247  1.00 97.82           C  
ATOM   2826  N   MET A 354     196.843 101.622  88.521  1.00 97.94           N  
ATOM   2827  CA  MET A 354     198.067 101.102  89.145  1.00 97.94           C  
ATOM   2828  C   MET A 354     199.295 101.223  88.224  1.00 97.94           C  
ATOM   2829  O   MET A 354     200.397 101.492  88.701  1.00 97.94           O  
ATOM   2830  CB  MET A 354     197.866  99.640  89.571  1.00 97.94           C  
ATOM   2831  CG  MET A 354     196.771  99.377  90.615  1.00 97.94           C  
ATOM   2832  SD  MET A 354     196.951 100.196  92.222  1.00 97.94           S  
ATOM   2833  CE  MET A 354     196.021 101.724  91.925  1.00 97.94           C  
ATOM   2834  N   ALA A 355     199.125 101.051  86.909  1.00 97.81           N  
ATOM   2835  CA  ALA A 355     200.217 101.152  85.942  1.00 97.81           C  
ATOM   2836  C   ALA A 355     200.699 102.597  85.739  1.00 97.81           C  
ATOM   2837  O   ALA A 355     201.899 102.850  85.761  1.00 97.81           O  
ATOM   2838  CB  ALA A 355     199.755 100.525  84.628  1.00 97.81           C  
ATOM   2839  N   VAL A 356     199.782 103.563  85.607  1.00 97.73           N  
ATOM   2840  CA  VAL A 356     200.118 104.993  85.469  1.00 97.73           C  
ATOM   2841  C   VAL A 356     200.740 105.546  86.758  1.00 97.73           C  
ATOM   2842  O   VAL A 356     201.620 106.402  86.686  1.00 97.73           O  
ATOM   2843  CB  VAL A 356     198.881 105.796  85.011  1.00 97.73           C  
ATOM   2844  CG1 VAL A 356     199.113 107.312  84.977  1.00 97.73           C  
ATOM   2845  CG2 VAL A 356     198.474 105.396  83.581  1.00 97.73           C  
ATOM   2846  N   ASP A 357     200.387 105.008  87.935  1.00 96.99           N  
ATOM   2847  CA  ASP A 357     201.095 105.318  89.187  1.00 96.99           C  
ATOM   2848  C   ASP A 357     202.509 104.700  89.263  1.00 96.99           C  
ATOM   2849  O   ASP A 357     203.323 105.105  90.095  1.00 96.99           O  
ATOM   2850  CB  ASP A 357     200.242 104.937  90.412  1.00 96.99           C  
ATOM   2851  CG  ASP A 357     200.661 105.726  91.663  1.00 96.99           C  
ATOM   2852  OD1 ASP A 357     200.713 105.135  92.769  1.00 96.99           O  
ATOM   2853  OD2 ASP A 357     200.865 106.954  91.496  1.00 96.99           O1-
ATOM   2854  N   ASN A 358     202.854 103.784  88.351  1.00 96.97           N  
ATOM   2855  CA  ASN A 358     204.071 102.968  88.355  1.00 96.97           C  
ATOM   2856  C   ASN A 358     204.164 102.055  89.600  1.00 96.97           C  
ATOM   2857  O   ASN A 358     205.203 101.977  90.260  1.00 96.97           O  
ATOM   2858  CB  ASN A 358     205.298 103.862  88.059  1.00 96.97           C  
ATOM   2859  CG  ASN A 358     206.558 103.101  87.680  1.00 96.97           C  
ATOM   2860  ND2 ASN A 358     207.323 102.631  88.632  1.00 96.97           N  
ATOM   2861  OD1 ASN A 358     206.891 102.943  86.523  1.00 96.97           O  
ATOM   2862  N   ASN A 359     203.075 101.348  89.928  1.00 97.61           N  
ATOM   2863  CA  ASN A 359     203.118 100.250  90.895  1.00 97.61           C  
ATOM   2864  C   ASN A 359     204.055  99.133  90.372  1.00 97.61           C  
ATOM   2865  O   ASN A 359     203.830  98.633  89.267  1.00 97.61           O  
ATOM   2866  CB  ASN A 359     201.693  99.727  91.143  1.00 97.61           C  
ATOM   2867  CG  ASN A 359     201.700  98.514  92.057  1.00 97.61           C  
ATOM   2868  ND2 ASN A 359     201.430  98.687  93.328  1.00 97.61           N  
ATOM   2869  OD1 ASN A 359     202.006  97.407  91.645  1.00 97.61           O  
ATOM   2870  N   PRO A 360     205.091  98.720  91.128  1.00 97.65           N  
ATOM   2871  CA  PRO A 360     206.154  97.865  90.599  1.00 97.65           C  
ATOM   2872  C   PRO A 360     205.661  96.468  90.199  1.00 97.65           C  
ATOM   2873  O   PRO A 360     205.981  96.011  89.103  1.00 97.65           O  
ATOM   2874  CB  PRO A 360     207.227  97.828  91.693  1.00 97.65           C  
ATOM   2875  CG  PRO A 360     206.458  98.149  92.977  1.00 97.65           C  
ATOM   2876  CD  PRO A 360     205.383  99.116  92.495  1.00 97.65           C  
ATOM   2877  N   LEU A 361     204.820  95.833  91.025  1.00 97.83           N  
ATOM   2878  CA  LEU A 361     204.235  94.522  90.734  1.00 97.83           C  
ATOM   2879  C   LEU A 361     203.401  94.550  89.446  1.00 97.83           C  
ATOM   2880  O   LEU A 361     203.560  93.681  88.591  1.00 97.83           O  
ATOM   2881  CB  LEU A 361     203.407  94.075  91.958  1.00 97.83           C  
ATOM   2882  CG  LEU A 361     202.581  92.790  91.756  1.00 97.83           C  
ATOM   2883  CD1 LEU A 361     203.453  91.578  91.433  1.00 97.83           C  
ATOM   2884  CD2 LEU A 361     201.761  92.481  93.007  1.00 97.83           C  
ATOM   2885  N   ILE A 362     202.544  95.562  89.279  1.00 98.00           N  
ATOM   2886  CA  ILE A 362     201.696  95.703  88.087  1.00 98.00           C  
ATOM   2887  C   ILE A 362     202.521  96.021  86.831  1.00 98.00           C  
ATOM   2888  O   ILE A 362     202.214  95.496  85.763  1.00 98.00           O  
ATOM   2889  CB  ILE A 362     200.569  96.725  88.357  1.00 98.00           C  
ATOM   2890  CG1 ILE A 362     199.592  96.219  89.450  1.00 98.00           C  
ATOM   2891  CG2 ILE A 362     199.801  97.091  87.076  1.00 98.00           C  
ATOM   2892  CD1 ILE A 362     198.772  94.966  89.105  1.00 98.00           C  
ATOM   2893  N   ILE A 363     203.596  96.807  86.943  1.00 97.86           N  
ATOM   2894  CA  ILE A 363     204.513  97.075  85.824  1.00 97.86           C  
ATOM   2895  C   ILE A 363     205.281  95.808  85.410  1.00 97.86           C  
ATOM   2896  O   ILE A 363     205.358  95.512  84.221  1.00 97.86           O  
ATOM   2897  CB  ILE A 363     205.439  98.266  86.171  1.00 97.86           C  
ATOM   2898  CG1 ILE A 363     204.660  99.604  86.230  1.00 97.86           C  
ATOM   2899  CG2 ILE A 363     206.629  98.390  85.201  1.00 97.86           C  
ATOM   2900  CD1 ILE A 363     204.132 100.137  84.890  1.00 97.86           C  
ATOM   2901  N   ASP A 364     205.797  95.014  86.353  1.00 97.86           N  
ATOM   2902  CA  ASP A 364     206.480  93.751  86.036  1.00 97.86           C  
ATOM   2903  C   ASP A 364     205.523  92.695  85.446  1.00 97.86           C  
ATOM   2904  O   ASP A 364     205.874  92.007  84.485  1.00 97.86           O  
ATOM   2905  CB  ASP A 364     207.189  93.234  87.291  1.00 97.86           C  
ATOM   2906  CG  ASP A 364     208.033  91.995  86.997  1.00 97.86           C  
ATOM   2907  OD1 ASP A 364     207.751  90.906  87.547  1.00 97.86           O  
ATOM   2908  OD2 ASP A 364     209.005  92.056  86.218  1.00 97.86           O1-
ATOM   2909  N   LEU A 365     204.285  92.621  85.952  1.00 97.70           N  
ATOM   2910  CA  LEU A 365     203.206  91.818  85.365  1.00 97.70           C  
ATOM   2911  C   LEU A 365     202.903  92.250  83.919  1.00 97.70           C  
ATOM   2912  O   LEU A 365     202.847  91.401  83.028  1.00 97.70           O  
ATOM   2913  CB  LEU A 365     201.947  91.931  86.252  1.00 97.70           C  
ATOM   2914  CG  LEU A 365     201.946  91.023  87.493  1.00 97.70           C  
ATOM   2915  CD1 LEU A 365     200.908  91.506  88.506  1.00 97.70           C  
ATOM   2916  CD2 LEU A 365     201.551  89.593  87.121  1.00 97.70           C  
ATOM   2917  N   LEU A 366     202.744  93.554  83.661  1.00 97.49           N  
ATOM   2918  CA  LEU A 366     202.474  94.094  82.321  1.00 97.49           C  
ATOM   2919  C   LEU A 366     203.629  93.834  81.349  1.00 97.49           C  
ATOM   2920  O   LEU A 366     203.382  93.389  80.230  1.00 97.49           O  
ATOM   2921  CB  LEU A 366     202.178  95.603  82.419  1.00 97.49           C  
ATOM   2922  CG  LEU A 366     200.733  95.923  82.842  1.00 97.49           C  
ATOM   2923  CD1 LEU A 366     200.623  97.393  83.238  1.00 97.49           C  
ATOM   2924  CD2 LEU A 366     199.746  95.678  81.697  1.00 97.49           C  
ATOM   2925  N   ASN A 367     204.876  94.027  81.784  1.00 96.75           N  
ATOM   2926  CA  ASN A 367     206.070  93.758  80.975  1.00 96.75           C  
ATOM   2927  C   ASN A 367     206.203  92.274  80.582  1.00 96.75           C  
ATOM   2928  O   ASN A 367     206.789  91.964  79.546  1.00 96.75           O  
ATOM   2929  CB  ASN A 367     207.309  94.217  81.766  1.00 96.75           C  
ATOM   2930  CG  ASN A 367     207.453  95.726  81.868  1.00 96.75           C  
ATOM   2931  ND2 ASN A 367     208.209  96.203  82.828  1.00 96.75           N  
ATOM   2932  OD1 ASN A 367     206.938  96.497  81.080  1.00 96.75           O  
ATOM   2933  N   LYS A 368     205.670  91.351  81.396  1.00 96.77           N  
ATOM   2934  CA  LYS A 368     205.766  89.897  81.175  1.00 96.77           C  
ATOM   2935  C   LYS A 368     204.546  89.281  80.483  1.00 96.77           C  
ATOM   2936  O   LYS A 368     204.701  88.259  79.819  1.00 96.77           O  
ATOM   2937  CB  LYS A 368     206.059  89.211  82.519  1.00 96.77           C  
ATOM   2938  CG  LYS A 368     207.509  89.483  82.950  1.00 96.77           C  
ATOM   2939  CD  LYS A 368     207.764  89.077  84.403  1.00 96.77           C  
ATOM   2940  CE  LYS A 368     209.237  89.338  84.721  1.00 96.77           C  
ATOM   2941  NZ  LYS A 368     209.480  89.337  86.176  1.00 96.77           N1+
ATOM   2942  N   LEU A 369     203.352  89.862  80.640  1.00 96.22           N  
ATOM   2943  CA  LEU A 369     202.083  89.265  80.187  1.00 96.22           C  
ATOM   2944  C   LEU A 369     201.188  90.195  79.340  1.00 96.22           C  
ATOM   2945  O   LEU A 369     200.229  89.713  78.736  1.00 96.22           O  
ATOM   2946  CB  LEU A 369     201.310  88.739  81.417  1.00 96.22           C  
ATOM   2947  CG  LEU A 369     202.020  87.646  82.240  1.00 96.22           C  
ATOM   2948  CD1 LEU A 369     201.181  87.305  83.470  1.00 96.22           C  
ATOM   2949  CD2 LEU A 369     202.214  86.348  81.450  1.00 96.22           C  
ATOM   2950  N   GLY A 370     201.481  91.500  79.264  1.00 96.22           N  
ATOM   2951  CA  GLY A 370     200.628  92.506  78.611  1.00 96.22           C  
ATOM   2952  C   GLY A 370     199.277  92.719  79.313  1.00 96.22           C  
ATOM   2953  O   GLY A 370     198.931  91.997  80.242  1.00 96.22           O  
ATOM   2954  N   SER A 371     198.476  93.704  78.888  1.00 96.25           N  
ATOM   2955  CA  SER A 371     197.117  93.865  79.429  1.00 96.25           C  
ATOM   2956  C   SER A 371     196.232  92.672  79.036  1.00 96.25           C  
ATOM   2957  O   SER A 371     196.163  92.293  77.869  1.00 96.25           O  
ATOM   2958  CB  SER A 371     196.496  95.215  79.036  1.00 96.25           C  
ATOM   2959  OG  SER A 371     196.574  95.472  77.644  1.00 96.25           O  
ATOM   2960  N   ASN A 372     195.582  92.047  80.019  1.00 97.02           N  
ATOM   2961  CA  ASN A 372     194.761  90.843  79.858  1.00 97.02           C  
ATOM   2962  C   ASN A 372     193.716  90.744  80.988  1.00 97.02           C  
ATOM   2963  O   ASN A 372     193.733  91.543  81.926  1.00 97.02           O  
ATOM   2964  CB  ASN A 372     195.684  89.607  79.781  1.00 97.02           C  
ATOM   2965  CG  ASN A 372     196.509  89.375  81.033  1.00 97.02           C  
ATOM   2966  ND2 ASN A 372     197.813  89.316  80.928  1.00 97.02           N  
ATOM   2967  OD1 ASN A 372     195.986  89.225  82.125  1.00 97.02           O  
ATOM   2968  N   VAL A 373     192.798  89.774  80.898  1.00 97.22           N  
ATOM   2969  CA  VAL A 373     191.725  89.563  81.892  1.00 97.22           C  
ATOM   2970  C   VAL A 373     192.281  89.355  83.304  1.00 97.22           C  
ATOM   2971  O   VAL A 373     191.833  90.027  84.230  1.00 97.22           O  
ATOM   2972  CB  VAL A 373     190.816  88.387  81.467  1.00 97.22           C  
ATOM   2973  CG1 VAL A 373     189.889  87.879  82.574  1.00 97.22           C  
ATOM   2974  CG2 VAL A 373     189.935  88.800  80.281  1.00 97.22           C  
ATOM   2975  N   LEU A 374     193.275  88.476  83.479  1.00 97.46           N  
ATOM   2976  CA  LEU A 374     193.832  88.164  84.803  1.00 97.46           C  
ATOM   2977  C   LEU A 374     194.440  89.402  85.482  1.00 97.46           C  
ATOM   2978  O   LEU A 374     194.205  89.641  86.666  1.00 97.46           O  
ATOM   2979  CB  LEU A 374     194.862  87.027  84.659  1.00 97.46           C  
ATOM   2980  CG  LEU A 374     195.540  86.604  85.977  1.00 97.46           C  
ATOM   2981  CD1 LEU A 374     194.531  86.179  87.042  1.00 97.46           C  
ATOM   2982  CD2 LEU A 374     196.482  85.431  85.711  1.00 97.46           C  
ATOM   2983  N   LEU A 375     195.185  90.217  84.736  1.00 97.65           N  
ATOM   2984  CA  LEU A 375     195.837  91.417  85.261  1.00 97.65           C  
ATOM   2985  C   LEU A 375     194.849  92.504  85.700  1.00 97.65           C  
ATOM   2986  O   LEU A 375     195.160  93.242  86.633  1.00 97.65           O  
ATOM   2987  CB  LEU A 375     196.837  91.949  84.221  1.00 97.65           C  
ATOM   2988  CG  LEU A 375     198.290  91.558  84.527  1.00 97.65           C  
ATOM   2989  CD1 LEU A 375     198.511  90.046  84.640  1.00 97.65           C  
ATOM   2990  CD2 LEU A 375     199.182  92.092  83.412  1.00 97.65           C  
ATOM   2991  N   ARG A 376     193.657  92.594  85.094  1.00 97.70           N  
ATOM   2992  CA  ARG A 376     192.609  93.523  85.557  1.00 97.70           C  
ATOM   2993  C   ARG A 376     192.076  93.139  86.930  1.00 97.70           C  
ATOM   2994  O   ARG A 376     191.916  94.018  87.776  1.00 97.70           O  
ATOM   2995  CB  ARG A 376     191.463  93.620  84.544  1.00 97.70           C  
ATOM   2996  CG  ARG A 376     191.925  94.324  83.268  1.00 97.70           C  
ATOM   2997  CD  ARG A 376     190.791  94.440  82.253  1.00 97.70           C  
ATOM   2998  NE  ARG A 376     191.338  94.964  80.999  1.00 97.70           N  
ATOM   2999  CZ  ARG A 376     191.553  94.313  79.879  1.00 97.70           C  
ATOM   3000  NH1 ARG A 376     191.061  93.129  79.641  1.00 97.70           N1+
ATOM   3001  NH2 ARG A 376     192.316  94.820  78.963  1.00 97.70           N  
ATOM   3002  N   GLU A 377     191.880  91.846  87.179  1.00 97.23           N  
ATOM   3003  CA  GLU A 377     191.473  91.363  88.499  1.00 97.23           C  
ATOM   3004  C   GLU A 377     192.597  91.508  89.526  1.00 97.23           C  
ATOM   3005  O   GLU A 377     192.379  92.110  90.574  1.00 97.23           O  
ATOM   3006  CB  GLU A 377     190.965  89.915  88.439  1.00 97.23           C  
ATOM   3007  CG  GLU A 377     189.822  89.659  87.448  1.00 97.23           C  
ATOM   3008  CD  GLU A 377     188.781  90.785  87.418  1.00 97.23           C  
ATOM   3009  OE1 GLU A 377     188.521  91.312  86.311  1.00 97.23           O  
ATOM   3010  OE2 GLU A 377     188.346  91.252  88.501  1.00 97.23           O1-
ATOM   3011  N   ILE A 378     193.825  91.073  89.216  1.00 97.75           N  
ATOM   3012  CA  ILE A 378     194.980  91.253  90.116  1.00 97.75           C  
ATOM   3013  C   ILE A 378     195.182  92.740  90.467  1.00 97.75           C  
ATOM   3014  O   ILE A 378     195.447  93.064  91.624  1.00 97.75           O  
ATOM   3015  CB  ILE A 378     196.249  90.604  89.509  1.00 97.75           C  
ATOM   3016  CG1 ILE A 378     196.131  89.063  89.381  1.00 97.75           C  
ATOM   3017  CG2 ILE A 378     197.522  90.963  90.298  1.00 97.75           C  
ATOM   3018  CD1 ILE A 378     196.072  88.273  90.697  1.00 97.75           C  
ATOM   3019  N   ALA A 379     194.959  93.665  89.527  1.00 97.69           N  
ATOM   3020  CA  ALA A 379     194.997  95.099  89.811  1.00 97.69           C  
ATOM   3021  C   ALA A 379     193.892  95.580  90.773  1.00 97.69           C  
ATOM   3022  O   ALA A 379     194.148  96.505  91.540  1.00 97.69           O  
ATOM   3023  CB  ALA A 379     194.968  95.872  88.492  1.00 97.69           C  
ATOM   3024  N   ARG A 380     192.700  94.958  90.806  1.00 97.27           N  
ATOM   3025  CA  ARG A 380     191.681  95.234  91.844  1.00 97.27           C  
ATOM   3026  C   ARG A 380     192.125  94.742  93.217  1.00 97.27           C  
ATOM   3027  O   ARG A 380     191.949  95.467  94.188  1.00 97.27           O  
ATOM   3028  CB  ARG A 380     190.313  94.618  91.506  1.00 97.27           C  
ATOM   3029  CG  ARG A 380     189.630  95.315  90.329  1.00 97.27           C  
ATOM   3030  CD  ARG A 380     188.210  94.769  90.134  1.00 97.27           C  
ATOM   3031  NE  ARG A 380     187.608  95.331  88.910  1.00 97.27           N  
ATOM   3032  CZ  ARG A 380     187.831  94.880  87.688  1.00 97.27           C  
ATOM   3033  NH1 ARG A 380     188.440  93.765  87.457  1.00 97.27           N1+
ATOM   3034  NH2 ARG A 380     187.466  95.563  86.648  1.00 97.27           N  
ATOM   3035  N   PHE A 381     192.745  93.565  93.308  1.00 97.43           N  
ATOM   3036  CA  PHE A 381     193.299  93.059  94.571  1.00 97.43           C  
ATOM   3037  C   PHE A 381     194.429  93.964  95.098  1.00 97.43           C  
ATOM   3038  O   PHE A 381     194.416  94.350  96.266  1.00 97.43           O  
ATOM   3039  CB  PHE A 381     193.798  91.618  94.394  1.00 97.43           C  
ATOM   3040  CG  PHE A 381     192.736  90.532  94.438  1.00 97.43           C  
ATOM   3041  CD1 PHE A 381     192.713  89.633  95.514  1.00 97.43           C  
ATOM   3042  CD2 PHE A 381     191.809  90.364  93.396  1.00 97.43           C  
ATOM   3043  CE1 PHE A 381     191.795  88.567  95.547  1.00 97.43           C  
ATOM   3044  CE2 PHE A 381     190.899  89.295  93.414  1.00 97.43           C  
ATOM   3045  CZ  PHE A 381     190.888  88.392  94.490  1.00 97.43           C  
ATOM   3046  N   VAL A 382     195.365  94.371  94.231  1.00 97.73           N  
ATOM   3047  CA  VAL A 382     196.437  95.325  94.574  1.00 97.73           C  
ATOM   3048  C   VAL A 382     195.859  96.682  94.987  1.00 97.73           C  
ATOM   3049  O   VAL A 382     196.274  97.244  95.999  1.00 97.73           O  
ATOM   3050  CB  VAL A 382     197.442  95.460  93.410  1.00 97.73           C  
ATOM   3051  CG1 VAL A 382     198.475  96.575  93.626  1.00 97.73           C  
ATOM   3052  CG2 VAL A 382     198.227  94.153  93.228  1.00 97.73           C  
ATOM   3053  N   ARG A 383     194.853  97.192  94.268  1.00 97.36           N  
ATOM   3054  CA  ARG A 383     194.195  98.454  94.624  1.00 97.36           C  
ATOM   3055  C   ARG A 383     193.428  98.364  95.946  1.00 97.36           C  
ATOM   3056  O   ARG A 383     193.507  99.303  96.727  1.00 97.36           O  
ATOM   3057  CB  ARG A 383     193.320  98.925  93.455  1.00 97.36           C  
ATOM   3058  CG  ARG A 383     192.799 100.344  93.707  1.00 97.36           C  
ATOM   3059  CD  ARG A 383     192.140 100.940  92.466  1.00 97.36           C  
ATOM   3060  NE  ARG A 383     190.882 100.263  92.113  1.00 97.36           N  
ATOM   3061  CZ  ARG A 383     190.096 100.571  91.108  1.00 97.36           C  
ATOM   3062  NH1 ARG A 383     190.305 101.584  90.313  1.00 97.36           N1+
ATOM   3063  NH2 ARG A 383     189.060  99.836  90.886  1.00 97.36           N  
ATOM   3064  N   LEU A 384     192.749  97.252  96.235  1.00 97.25           N  
ATOM   3065  CA  LEU A 384     192.070  97.014  97.517  1.00 97.25           C  
ATOM   3066  C   LEU A 384     193.041  97.007  98.703  1.00 97.25           C  
ATOM   3067  O   LEU A 384     192.739  97.613  99.729  1.00 97.25           O  
ATOM   3068  CB  LEU A 384     191.288  95.687  97.455  1.00 97.25           C  
ATOM   3069  CG  LEU A 384     189.893  95.823  96.826  1.00 97.25           C  
ATOM   3070  CD1 LEU A 384     189.305  94.443  96.522  1.00 97.25           C  
ATOM   3071  CD2 LEU A 384     188.931  96.532  97.783  1.00 97.25           C  
ATOM   3072  N   ALA A 385     194.214  96.387  98.546  1.00 97.42           N  
ATOM   3073  CA  ALA A 385     195.273  96.419  99.553  1.00 97.42           C  
ATOM   3074  C   ALA A 385     195.736  97.862  99.847  1.00 97.42           C  
ATOM   3075  O   ALA A 385     195.767  98.283 101.002  1.00 97.42           O  
ATOM   3076  CB  ALA A 385     196.412  95.516  99.056  1.00 97.42           C  
ATOM   3077  N   ILE A 386     196.006  98.650  98.800  1.00 97.24           N  
ATOM   3078  CA  ILE A 386     196.443 100.053  98.927  1.00 97.24           C  
ATOM   3079  C   ILE A 386     195.313 100.958  99.470  1.00 97.24           C  
ATOM   3080  O   ILE A 386     195.576 101.901 100.213  1.00 97.24           O  
ATOM   3081  CB  ILE A 386     197.007 100.542  97.570  1.00 97.24           C  
ATOM   3082  CG1 ILE A 386     198.239  99.714  97.127  1.00 97.24           C  
ATOM   3083  CG2 ILE A 386     197.413 102.023  97.646  1.00 97.24           C  
ATOM   3084  CD1 ILE A 386     198.596  99.884  95.644  1.00 97.24           C  
ATOM   3085  N   ILE A 387     194.043 100.676  99.153  1.00 95.71           N  
ATOM   3086  CA  ILE A 387     192.878 101.407  99.687  1.00 95.71           C  
ATOM   3087  C   ILE A 387     192.823 101.329 101.221  1.00 95.71           C  
ATOM   3088  O   ILE A 387     192.535 102.345 101.854  1.00 95.71           O  
ATOM   3089  CB  ILE A 387     191.570 100.900  99.022  1.00 95.71           C  
ATOM   3090  CG1 ILE A 387     191.405 101.548  97.628  1.00 95.71           C  
ATOM   3091  CG2 ILE A 387     190.308 101.185  99.863  1.00 95.71           C  
ATOM   3092  CD1 ILE A 387     190.382 100.841  96.730  1.00 95.71           C  
ATOM   3093  N   SER A 388     193.107 100.168 101.823  1.00 95.80           N  
ATOM   3094  CA  SER A 388     193.134 100.027 103.288  1.00 95.80           C  
ATOM   3095  C   SER A 388     194.199 100.913 103.941  1.00 95.80           C  
ATOM   3096  O   SER A 388     193.895 101.612 104.907  1.00 95.80           O  
ATOM   3097  CB  SER A 388     193.362  98.568 103.696  1.00 95.80           C  
ATOM   3098  OG  SER A 388     192.143  97.849 103.682  1.00 95.80           O  
ATOM   3099  N   GLU A 389     195.416 100.930 103.388  1.00 96.48           N  
ATOM   3100  CA  GLU A 389     196.525 101.772 103.861  1.00 96.48           C  
ATOM   3101  C   GLU A 389     196.177 103.267 103.766  1.00 96.48           C  
ATOM   3102  O   GLU A 389     196.228 103.988 104.764  1.00 96.48           O  
ATOM   3103  CB  GLU A 389     197.784 101.410 103.048  1.00 96.48           C  
ATOM   3104  CG  GLU A 389     199.041 102.194 103.446  1.00 96.48           C  
ATOM   3105  CD  GLU A 389     200.253 101.752 102.605  1.00 96.48           C  
ATOM   3106  OE1 GLU A 389     201.193 101.173 103.194  1.00 96.48           O  
ATOM   3107  OE2 GLU A 389     200.216 101.963 101.366  1.00 96.48           O1-
ATOM   3108  N   ILE A 390     195.724 103.732 102.594  1.00 97.59           N  
ATOM   3109  CA  ILE A 390     195.424 105.155 102.381  1.00 97.59           C  
ATOM   3110  C   ILE A 390     194.227 105.616 103.228  1.00 97.59           C  
ATOM   3111  O   ILE A 390     194.263 106.721 103.765  1.00 97.59           O  
ATOM   3112  CB  ILE A 390     195.243 105.468 100.877  1.00 97.59           C  
ATOM   3113  CG1 ILE A 390     196.542 105.169 100.090  1.00 97.59           C  
ATOM   3114  CG2 ILE A 390     194.865 106.948 100.665  1.00 97.59           C  
ATOM   3115  CD1 ILE A 390     196.397 105.324  98.571  1.00 97.59           C  
ATOM   3116  N   ILE A 391     193.174 104.807 103.412  1.00 98.03           N  
ATOM   3117  CA  ILE A 391     192.057 105.200 104.295  1.00 98.03           C  
ATOM   3118  C   ILE A 391     192.546 105.410 105.739  1.00 98.03           C  
ATOM   3119  O   ILE A 391     192.088 106.351 106.389  1.00 98.03           O  
ATOM   3120  CB  ILE A 391     190.876 104.202 104.201  1.00 98.03           C  
ATOM   3121  CG1 ILE A 391     190.154 104.367 102.841  1.00 98.03           C  
ATOM   3122  CG2 ILE A 391     189.853 104.403 105.340  1.00 98.03           C  
ATOM   3123  CD1 ILE A 391     189.076 103.306 102.572  1.00 98.03           C  
ATOM   3124  N   ILE A 392     193.487 104.595 106.232  1.00 97.50           N  
ATOM   3125  CA  ILE A 392     194.111 104.810 107.546  1.00 97.50           C  
ATOM   3126  C   ILE A 392     194.914 106.111 107.566  1.00 97.50           C  
ATOM   3127  O   ILE A 392     194.657 106.950 108.430  1.00 97.50           O  
ATOM   3128  CB  ILE A 392     194.945 103.576 107.969  1.00 97.50           C  
ATOM   3129  CG1 ILE A 392     194.028 102.397 108.369  1.00 97.50           C  
ATOM   3130  CG2 ILE A 392     195.940 103.889 109.106  1.00 97.50           C  
ATOM   3131  CD1 ILE A 392     193.210 102.624 109.648  1.00 97.50           C  
ATOM   3132  N   GLU A 393     195.809 106.330 106.599  1.00 97.28           N  
ATOM   3133  CA  GLU A 393     196.589 107.571 106.517  1.00 97.28           C  
ATOM   3134  C   GLU A 393     195.701 108.831 106.543  1.00 97.28           C  
ATOM   3135  O   GLU A 393     195.974 109.785 107.272  1.00 97.28           O  
ATOM   3136  CB  GLU A 393     197.375 107.644 105.206  1.00 97.28           C  
ATOM   3137  CG  GLU A 393     198.638 106.792 105.027  1.00 97.28           C  
ATOM   3138  CD  GLU A 393     199.417 107.250 103.770  1.00 97.28           C  
ATOM   3139  OE1 GLU A 393     200.248 106.476 103.259  1.00 97.28           O  
ATOM   3140  OE2 GLU A 393     199.209 108.413 103.322  1.00 97.28           O1-
ATOM   3141  N   GLU A 394     194.638 108.856 105.736  1.00 97.65           N  
ATOM   3142  CA  GLU A 394     193.760 110.021 105.599  1.00 97.65           C  
ATOM   3143  C   GLU A 394     192.914 110.263 106.864  1.00 97.65           C  
ATOM   3144  O   GLU A 394     192.624 111.413 107.206  1.00 97.65           O  
ATOM   3145  CB  GLU A 394     192.867 109.858 104.356  1.00 97.65           C  
ATOM   3146  CG  GLU A 394     193.625 109.799 103.017  1.00 97.65           C  
ATOM   3147  CD  GLU A 394     194.273 111.129 102.640  1.00 97.65           C  
ATOM   3148  OE1 GLU A 394     195.469 111.321 102.970  1.00 97.65           O  
ATOM   3149  OE2 GLU A 394     193.575 111.952 102.007  1.00 97.65           O1-
ATOM   3150  N   LEU A 395     192.555 109.201 107.599  1.00 97.75           N  
ATOM   3151  CA  LEU A 395     191.895 109.302 108.906  1.00 97.75           C  
ATOM   3152  C   LEU A 395     192.843 109.837 109.988  1.00 97.75           C  
ATOM   3153  O   LEU A 395     192.416 110.618 110.839  1.00 97.75           O  
ATOM   3154  CB  LEU A 395     191.334 107.925 109.312  1.00 97.75           C  
ATOM   3155  CG  LEU A 395     190.060 107.506 108.557  1.00 97.75           C  
ATOM   3156  CD1 LEU A 395     189.783 106.021 108.797  1.00 97.75           C  
ATOM   3157  CD2 LEU A 395     188.828 108.273 109.045  1.00 97.75           C  
ATOM   3158  N   GLU A 396     194.123 109.459 109.962  1.00 96.96           N  
ATOM   3159  CA  GLU A 396     195.120 109.931 110.934  1.00 96.96           C  
ATOM   3160  C   GLU A 396     195.535 111.390 110.705  1.00 96.96           C  
ATOM   3161  O   GLU A 396     195.778 112.121 111.671  1.00 96.96           O  
ATOM   3162  CB  GLU A 396     196.335 108.993 110.954  1.00 96.96           C  
ATOM   3163  CG  GLU A 396     195.921 107.638 111.547  1.00 96.96           C  
ATOM   3164  CD  GLU A 396     197.089 106.732 111.937  1.00 96.96           C  
ATOM   3165  OE1 GLU A 396     196.807 105.873 112.811  1.00 96.96           O  
ATOM   3166  OE2 GLU A 396     198.222 106.941 111.450  1.00 96.96           O1-
ATOM   3167  N   LYS A 397     195.523 111.846 109.447  1.00 97.15           N  
ATOM   3168  CA  LYS A 397     195.735 113.254 109.069  1.00 97.15           C  
ATOM   3169  C   LYS A 397     194.592 114.183 109.513  1.00 97.15           C  
ATOM   3170  O   LYS A 397     194.798 115.396 109.530  1.00 97.15           O  
ATOM   3171  CB  LYS A 397     195.950 113.342 107.546  1.00 97.15           C  
ATOM   3172  CG  LYS A 397     197.275 112.712 107.069  1.00 97.15           C  
ATOM   3173  CD  LYS A 397     197.250 112.437 105.553  1.00 97.15           C  
ATOM   3174  CE  LYS A 397     198.231 111.321 105.172  1.00 97.15           C  
ATOM   3175  NZ  LYS A 397     198.002 110.835 103.786  1.00 97.15           N1+
ATOM   3176  N   PHE A 398     193.409 113.670 109.876  1.00 96.91           N  
ATOM   3177  CA  PHE A 398     192.241 114.502 110.203  1.00 96.91           C  
ATOM   3178  C   PHE A 398     192.427 115.313 111.498  1.00 96.91           C  
ATOM   3179  O   PHE A 398     192.563 114.778 112.605  1.00 96.91           O  
ATOM   3180  CB  PHE A 398     190.960 113.659 110.252  1.00 96.91           C  
ATOM   3181  CG  PHE A 398     189.715 114.484 110.545  1.00 96.91           C  
ATOM   3182  CD1 PHE A 398     189.273 114.648 111.871  1.00 96.91           C  
ATOM   3183  CD2 PHE A 398     189.024 115.126 109.500  1.00 96.91           C  
ATOM   3184  CE1 PHE A 398     188.131 115.419 112.152  1.00 96.91           C  
ATOM   3185  CE2 PHE A 398     187.901 115.924 109.786  1.00 96.91           C  
ATOM   3186  CZ  PHE A 398     187.450 116.067 111.109  1.00 96.91           C  
ATOM   3187  N   ARG A 399     192.360 116.642 111.375  1.00 96.08           N  
ATOM   3188  CA  ARG A 399     192.590 117.591 112.471  1.00 96.08           C  
ATOM   3189  C   ARG A 399     191.265 118.067 113.051  1.00 96.08           C  
ATOM   3190  O   ARG A 399     190.686 119.053 112.598  1.00 96.08           O  
ATOM   3191  CB  ARG A 399     193.478 118.745 111.982  1.00 96.08           C  
ATOM   3192  CG  ARG A 399     194.853 118.247 111.511  1.00 96.08           C  
ATOM   3193  CD  ARG A 399     195.730 119.437 111.139  1.00 96.08           C  
ATOM   3194  NE  ARG A 399     196.980 119.037 110.474  1.00 96.08           N  
ATOM   3195  CZ  ARG A 399     197.740 119.864 109.776  1.00 96.08           C  
ATOM   3196  NH1 ARG A 399     197.510 121.149 109.772  1.00 96.08           N1+
ATOM   3197  NH2 ARG A 399     198.722 119.390 109.059  1.00 96.08           N  
ATOM   3198  N   PHE A 400     190.762 117.360 114.062  1.00 94.35           N  
ATOM   3199  CA  PHE A 400     189.526 117.752 114.743  1.00 94.35           C  
ATOM   3200  C   PHE A 400     189.596 119.209 115.243  1.00 94.35           C  
ATOM   3201  O   PHE A 400     190.499 119.574 115.994  1.00 94.35           O  
ATOM   3202  CB  PHE A 400     189.216 116.789 115.896  1.00 94.35           C  
ATOM   3203  CG  PHE A 400     188.049 117.271 116.735  1.00 94.35           C  
ATOM   3204  CD1 PHE A 400     188.277 117.812 118.015  1.00 94.35           C  
ATOM   3205  CD2 PHE A 400     186.757 117.309 116.177  1.00 94.35           C  
ATOM   3206  CE1 PHE A 400     187.219 118.396 118.731  1.00 94.35           C  
ATOM   3207  CE2 PHE A 400     185.703 117.901 116.891  1.00 94.35           C  
ATOM   3208  CZ  PHE A 400     185.935 118.443 118.165  1.00 94.35           C  
ATOM   3209  N   GLY A 401     188.623 120.025 114.829  1.00 91.49           N  
ATOM   3210  CA  GLY A 401     188.556 121.457 115.133  1.00 91.49           C  
ATOM   3211  C   GLY A 401     188.979 122.377 113.981  1.00 91.49           C  
ATOM   3212  O   GLY A 401     188.629 123.553 114.015  1.00 91.49           O  
ATOM   3213  N   GLU A 402     189.654 121.866 112.947  1.00 95.23           N  
ATOM   3214  CA  GLU A 402     189.865 122.586 111.681  1.00 95.23           C  
ATOM   3215  C   GLU A 402     188.636 122.440 110.748  1.00 95.23           C  
ATOM   3216  O   GLU A 402     187.932 121.424 110.812  1.00 95.23           O  
ATOM   3217  CB  GLU A 402     191.178 122.136 111.008  1.00 95.23           C  
ATOM   3218  CG  GLU A 402     192.424 122.604 111.784  1.00 95.23           C  
ATOM   3219  CD  GLU A 402     193.754 122.246 111.092  1.00 95.23           C  
ATOM   3220  OE1 GLU A 402     194.805 122.294 111.773  1.00 95.23           O  
ATOM   3221  OE2 GLU A 402     193.747 121.920 109.887  1.00 95.23           O1-
ATOM   3222  N   PRO A 403     188.327 123.442 109.899  1.00 94.86           N  
ATOM   3223  CA  PRO A 403     187.087 123.478 109.121  1.00 94.86           C  
ATOM   3224  C   PRO A 403     186.994 122.360 108.075  1.00 94.86           C  
ATOM   3225  O   PRO A 403     187.981 121.980 107.457  1.00 94.86           O  
ATOM   3226  CB  PRO A 403     187.043 124.866 108.467  1.00 94.86           C  
ATOM   3227  CG  PRO A 403     188.514 125.273 108.391  1.00 94.86           C  
ATOM   3228  CD  PRO A 403     189.101 124.652 109.657  1.00 94.86           C  
ATOM   3229  N   THR A 404     185.777 121.872 107.828  1.00 96.30           N  
ATOM   3230  CA  THR A 404     185.442 120.910 106.758  1.00 96.30           C  
ATOM   3231  C   THR A 404     184.736 121.561 105.563  1.00 96.30           C  
ATOM   3232  O   THR A 404     184.435 120.895 104.574  1.00 96.30           O  
ATOM   3233  CB  THR A 404     184.540 119.805 107.310  1.00 96.30           C  
ATOM   3234  CG2 THR A 404     185.252 118.903 108.315  1.00 96.30           C  
ATOM   3235  OG1 THR A 404     183.444 120.390 107.966  1.00 96.30           O  
ATOM   3236  N   TYR A 405     184.470 122.864 105.644  1.00 96.85           N  
ATOM   3237  CA  TYR A 405     183.823 123.666 104.614  1.00 96.85           C  
ATOM   3238  C   TYR A 405     184.301 125.116 104.718  1.00 96.85           C  
ATOM   3239  O   TYR A 405     184.438 125.642 105.823  1.00 96.85           O  
ATOM   3240  CB  TYR A 405     182.304 123.592 104.817  1.00 96.85           C  
ATOM   3241  CG  TYR A 405     181.479 124.333 103.784  1.00 96.85           C  
ATOM   3242  CD1 TYR A 405     180.853 125.551 104.114  1.00 96.85           C  
ATOM   3243  CD2 TYR A 405     181.339 123.797 102.491  1.00 96.85           C  
ATOM   3244  CE1 TYR A 405     180.077 126.227 103.153  1.00 96.85           C  
ATOM   3245  CE2 TYR A 405     180.572 124.477 101.527  1.00 96.85           C  
ATOM   3246  CZ  TYR A 405     179.942 125.694 101.856  1.00 96.85           C  
ATOM   3247  OH  TYR A 405     179.215 126.351 100.916  1.00 96.85           O  
ATOM   3248  N   LYS A 406     184.515 125.769 103.576  1.00 96.95           N  
ATOM   3249  CA  LYS A 406     184.644 127.222 103.453  1.00 96.95           C  
ATOM   3250  C   LYS A 406     183.782 127.665 102.280  1.00 96.95           C  
ATOM   3251  O   LYS A 406     183.959 127.175 101.169  1.00 96.95           O  
ATOM   3252  CB  LYS A 406     186.122 127.593 103.258  1.00 96.95           C  
ATOM   3253  CG  LYS A 406     186.326 129.115 103.235  1.00 96.95           C  
ATOM   3254  CD  LYS A 406     187.811 129.452 103.069  1.00 96.95           C  
ATOM   3255  CE  LYS A 406     188.049 130.961 103.179  1.00 96.95           C  
ATOM   3256  NZ  LYS A 406     189.487 131.274 103.027  1.00 96.95           N1+
ATOM   3257  N   LYS A 407     182.820 128.559 102.508  1.00 94.81           N  
ATOM   3258  CA  LYS A 407     181.866 128.932 101.462  1.00 94.81           C  
ATOM   3259  C   LYS A 407     182.563 129.632 100.276  1.00 94.81           C  
ATOM   3260  O   LYS A 407     183.233 130.644 100.497  1.00 94.81           O  
ATOM   3261  CB  LYS A 407     180.766 129.794 102.075  1.00 94.81           C  
ATOM   3262  CG  LYS A 407     179.675 130.080 101.046  1.00 94.81           C  
ATOM   3263  CD  LYS A 407     178.635 131.012 101.643  1.00 94.81           C  
ATOM   3264  CE  LYS A 407     177.656 131.407 100.545  1.00 94.81           C  
ATOM   3265  NZ  LYS A 407     176.852 132.555 101.001  1.00 94.81           N1+
ATOM   3266  N   PRO A 408     182.386 129.151  99.031  1.00 94.58           N  
ATOM   3267  CA  PRO A 408     182.921 129.804  97.840  1.00 94.58           C  
ATOM   3268  C   PRO A 408     182.082 131.022  97.424  1.00 94.58           C  
ATOM   3269  O   PRO A 408     180.979 131.250  97.927  1.00 94.58           O  
ATOM   3270  CB  PRO A 408     182.916 128.710  96.771  1.00 94.58           C  
ATOM   3271  CG  PRO A 408     181.672 127.902  97.126  1.00 94.58           C  
ATOM   3272  CD  PRO A 408     181.684 127.931  98.653  1.00 94.58           C  
ATOM   3273  N   LEU A 409     182.598 131.798  96.470  1.00 89.85           N  
ATOM   3274  CA  LEU A 409     181.855 132.890  95.841  1.00 89.85           C  
ATOM   3275  C   LEU A 409     180.957 132.353  94.718  1.00 89.85           C  
ATOM   3276  O   LEU A 409     181.388 131.535  93.909  1.00 89.85           O  
ATOM   3277  CB  LEU A 409     182.838 133.952  95.310  1.00 89.85           C  
ATOM   3278  CG  LEU A 409     183.684 134.653  96.392  1.00 89.85           C  
ATOM   3279  CD1 LEU A 409     184.682 135.604  95.730  1.00 89.85           C  
ATOM   3280  CD2 LEU A 409     182.829 135.468  97.366  1.00 89.85           C  
ATOM   3281  N   ASP A 410     179.725 132.855  94.629  1.00 87.68           N  
ATOM   3282  CA  ASP A 410     178.836 132.579  93.497  1.00 87.68           C  
ATOM   3283  C   ASP A 410     179.358 133.314  92.243  1.00 87.68           C  
ATOM   3284  O   ASP A 410     179.263 134.540  92.150  1.00 87.68           O  
ATOM   3285  CB  ASP A 410     177.395 133.008  93.839  1.00 87.68           C  
ATOM   3286  CG  ASP A 410     176.735 132.177  94.950  1.00 87.68           C  
ATOM   3287  OD1 ASP A 410     176.306 132.779  95.966  1.00 87.68           O  
ATOM   3288  OD2 ASP A 410     176.614 130.946  94.767  1.00 87.68           O1-
ATOM   3289  N   ILE A 411     179.926 132.582  91.274  1.00 95.74           N  
ATOM   3290  CA  ILE A 411     180.436 133.158  90.015  1.00 95.74           C  
ATOM   3291  C   ILE A 411     179.425 132.932  88.879  1.00 95.74           C  
ATOM   3292  O   ILE A 411     179.230 131.806  88.415  1.00 95.74           O  
ATOM   3293  CB  ILE A 411     181.868 132.677  89.672  1.00 95.74           C  
ATOM   3294  CG1 ILE A 411     182.819 132.866  90.881  1.00 95.74           C  
ATOM   3295  CG2 ILE A 411     182.379 133.469  88.455  1.00 95.74           C  
ATOM   3296  CD1 ILE A 411     184.314 132.643  90.601  1.00 95.74           C  
ATOM   3297  N   ALA A 412     178.794 134.024  88.430  1.00 96.07           N  
ATOM   3298  CA  ALA A 412     177.650 134.011  87.512  1.00 96.07           C  
ATOM   3299  C   ALA A 412     177.954 133.489  86.096  1.00 96.07           C  
ATOM   3300  O   ALA A 412     177.102 132.817  85.512  1.00 96.07           O  
ATOM   3301  CB  ALA A 412     177.080 135.434  87.452  1.00 96.07           C  
ATOM   3302  N   GLU A 413     179.151 133.769  85.577  1.00 97.20           N  
ATOM   3303  CA  GLU A 413     179.694 133.164  84.358  1.00 97.20           C  
ATOM   3304  C   GLU A 413     181.037 132.506  84.670  1.00 97.20           C  
ATOM   3305  O   GLU A 413     181.966 133.154  85.149  1.00 97.20           O  
ATOM   3306  CB  GLU A 413     179.876 134.177  83.220  1.00 97.20           C  
ATOM   3307  CG  GLU A 413     178.545 134.752  82.712  1.00 97.20           C  
ATOM   3308  CD  GLU A 413     178.631 135.343  81.295  1.00 97.20           C  
ATOM   3309  OE1 GLU A 413     177.720 136.127  80.960  1.00 97.20           O  
ATOM   3310  OE2 GLU A 413     179.548 134.962  80.529  1.00 97.20           O1-
ATOM   3311  N   SER A 414     181.133 131.201  84.436  1.00 97.24           N  
ATOM   3312  CA  SER A 414     182.325 130.412  84.748  1.00 97.24           C  
ATOM   3313  C   SER A 414     182.299 129.070  84.017  1.00 97.24           C  
ATOM   3314  O   SER A 414     181.275 128.647  83.481  1.00 97.24           O  
ATOM   3315  CB  SER A 414     182.454 130.200  86.268  1.00 97.24           C  
ATOM   3316  OG  SER A 414     181.249 129.744  86.846  1.00 97.24           O  
ATOM   3317  N   LYS A 415     183.435 128.376  83.980  1.00 97.27           N  
ATOM   3318  CA  LYS A 415     183.503 126.975  83.558  1.00 97.27           C  
ATOM   3319  C   LYS A 415     184.503 126.229  84.425  1.00 97.27           C  
ATOM   3320  O   LYS A 415     185.449 126.836  84.921  1.00 97.27           O  
ATOM   3321  CB  LYS A 415     183.795 126.852  82.050  1.00 97.27           C  
ATOM   3322  CG  LYS A 415     185.197 127.328  81.630  1.00 97.27           C  
ATOM   3323  CD  LYS A 415     185.439 127.073  80.137  1.00 97.27           C  
ATOM   3324  CE  LYS A 415     186.833 127.569  79.734  1.00 97.27           C  
ATOM   3325  NZ  LYS A 415     187.163 127.200  78.332  1.00 97.27           N1+
ATOM   3326  N   GLY A 416     184.299 124.932  84.592  1.00 97.80           N  
ATOM   3327  CA  GLY A 416     185.188 124.087  85.378  1.00 97.80           C  
ATOM   3328  C   GLY A 416     185.034 122.618  85.020  1.00 97.80           C  
ATOM   3329  O   GLY A 416     184.042 122.215  84.407  1.00 97.80           O  
ATOM   3330  N   TYR A 417     186.036 121.828  85.380  1.00 97.93           N  
ATOM   3331  CA  TYR A 417     186.052 120.391  85.152  1.00 97.93           C  
ATOM   3332  C   TYR A 417     186.652 119.670  86.368  1.00 97.93           C  
ATOM   3333  O   TYR A 417     187.445 120.255  87.101  1.00 97.93           O  
ATOM   3334  CB  TYR A 417     186.781 120.092  83.832  1.00 97.93           C  
ATOM   3335  CG  TYR A 417     188.279 120.339  83.864  1.00 97.93           C  
ATOM   3336  CD1 TYR A 417     188.840 121.566  83.461  1.00 97.93           C  
ATOM   3337  CD2 TYR A 417     189.111 119.325  84.356  1.00 97.93           C  
ATOM   3338  CE1 TYR A 417     190.228 121.785  83.577  1.00 97.93           C  
ATOM   3339  CE2 TYR A 417     190.499 119.526  84.467  1.00 97.93           C  
ATOM   3340  CZ  TYR A 417     191.060 120.760  84.087  1.00 97.93           C  
ATOM   3341  OH  TYR A 417     192.399 120.944  84.211  1.00 97.93           O  
ATOM   3342  N   GLY A 418     186.252 118.422  86.603  1.00 97.95           N  
ATOM   3343  CA  GLY A 418     186.747 117.593  87.708  1.00 97.95           C  
ATOM   3344  C   GLY A 418     187.103 116.201  87.208  1.00 97.95           C  
ATOM   3345  O   GLY A 418     186.259 115.565  86.574  1.00 97.95           O  
ATOM   3346  N   LEU A 419     188.336 115.743  87.445  1.00 97.83           N  
ATOM   3347  CA  LEU A 419     188.886 114.508  86.867  1.00 97.83           C  
ATOM   3348  C   LEU A 419     189.361 113.575  87.982  1.00 97.83           C  
ATOM   3349  O   LEU A 419     190.413 113.806  88.583  1.00 97.83           O  
ATOM   3350  CB  LEU A 419     190.059 114.785  85.903  1.00 97.83           C  
ATOM   3351  CG  LEU A 419     189.854 115.775  84.760  1.00 97.83           C  
ATOM   3352  CD1 LEU A 419     191.121 115.816  83.903  1.00 97.83           C  
ATOM   3353  CD2 LEU A 419     188.670 115.454  83.849  1.00 97.83           C  
ATOM   3354  N   VAL A 420     188.612 112.493  88.188  1.00 97.24           N  
ATOM   3355  CA  VAL A 420     188.851 111.496  89.238  1.00 97.24           C  
ATOM   3356  C   VAL A 420     188.942 110.098  88.638  1.00 97.24           C  
ATOM   3357  O   VAL A 420     188.329 109.823  87.607  1.00 97.24           O  
ATOM   3358  CB  VAL A 420     187.744 111.541  90.319  1.00 97.24           C  
ATOM   3359  CG1 VAL A 420     187.566 112.944  90.902  1.00 97.24           C  
ATOM   3360  CG2 VAL A 420     186.370 111.059  89.825  1.00 97.24           C  
ATOM   3361  N   GLU A 421     189.612 109.167  89.310  1.00 97.52           N  
ATOM   3362  CA  GLU A 421     189.327 107.747  89.100  1.00 97.52           C  
ATOM   3363  C   GLU A 421     188.081 107.357  89.905  1.00 97.52           C  
ATOM   3364  O   GLU A 421     188.080 107.373  91.135  1.00 97.52           O  
ATOM   3365  CB  GLU A 421     190.529 106.864  89.462  1.00 97.52           C  
ATOM   3366  CG  GLU A 421     191.753 107.104  88.562  1.00 97.52           C  
ATOM   3367  CD  GLU A 421     191.529 106.607  87.127  1.00 97.52           C  
ATOM   3368  OE1 GLU A 421     191.473 107.445  86.194  1.00 97.52           O  
ATOM   3369  OE2 GLU A 421     191.379 105.381  86.940  1.00 97.52           O1-
ATOM   3370  N   ALA A 422     187.016 106.963  89.212  1.00 95.99           N  
ATOM   3371  CA  ALA A 422     186.026 106.069  89.792  1.00 95.99           C  
ATOM   3372  C   ALA A 422     186.614 104.649  89.850  1.00 95.99           C  
ATOM   3373  O   ALA A 422     187.616 104.331  89.209  1.00 95.99           O  
ATOM   3374  CB  ALA A 422     184.751 106.134  88.940  1.00 95.99           C  
ATOM   3375  N   SER A 423     185.941 103.721  90.529  1.00 94.66           N  
ATOM   3376  CA  SER A 423     186.360 102.309  90.578  1.00 94.66           C  
ATOM   3377  C   SER A 423     186.547 101.679  89.185  1.00 94.66           C  
ATOM   3378  O   SER A 423     187.355 100.771  89.000  1.00 94.66           O  
ATOM   3379  CB  SER A 423     185.331 101.489  91.360  1.00 94.66           C  
ATOM   3380  OG  SER A 423     184.511 102.290  92.202  1.00 94.66           O  
ATOM   3381  N   ARG A 424     185.847 102.194  88.172  1.00 94.13           N  
ATOM   3382  CA  ARG A 424     185.894 101.710  86.782  1.00 94.13           C  
ATOM   3383  C   ARG A 424     186.967 102.379  85.926  1.00 94.13           C  
ATOM   3384  O   ARG A 424     187.122 102.005  84.770  1.00 94.13           O  
ATOM   3385  CB  ARG A 424     184.491 101.827  86.179  1.00 94.13           C  
ATOM   3386  CG  ARG A 424     183.588 100.828  86.897  1.00 94.13           C  
ATOM   3387  CD  ARG A 424     182.114 101.013  86.572  1.00 94.13           C  
ATOM   3388  NE  ARG A 424     181.366  99.943  87.242  1.00 94.13           N  
ATOM   3389  CZ  ARG A 424     181.112  99.856  88.529  1.00 94.13           C  
ATOM   3390  NH1 ARG A 424     181.230 100.873  89.332  1.00 94.13           N1+
ATOM   3391  NH2 ARG A 424     180.796  98.723  89.063  1.00 94.13           N  
ATOM   3392  N   GLY A 425     187.700 103.341  86.482  1.00 96.50           N  
ATOM   3393  CA  GLY A 425     188.713 104.129  85.794  1.00 96.50           C  
ATOM   3394  C   GLY A 425     188.384 105.622  85.780  1.00 96.50           C  
ATOM   3395  O   GLY A 425     187.591 106.115  86.584  1.00 96.50           O  
ATOM   3396  N   SER A 426     188.941 106.319  84.797  1.00 97.84           N  
ATOM   3397  CA  SER A 426     188.847 107.764  84.599  1.00 97.84           C  
ATOM   3398  C   SER A 426     187.426 108.290  84.364  1.00 97.84           C  
ATOM   3399  O   SER A 426     186.756 107.917  83.399  1.00 97.84           O  
ATOM   3400  CB  SER A 426     189.730 108.112  83.406  1.00 97.84           C  
ATOM   3401  OG  SER A 426     191.040 107.613  83.609  1.00 97.84           O  
ATOM   3402  N   LEU A 427     186.981 109.188  85.243  1.00 98.09           N  
ATOM   3403  CA  LEU A 427     185.682 109.857  85.241  1.00 98.09           C  
ATOM   3404  C   LEU A 427     185.885 111.378  85.225  1.00 98.09           C  
ATOM   3405  O   LEU A 427     186.522 111.938  86.118  1.00 98.09           O  
ATOM   3406  CB  LEU A 427     184.904 109.390  86.488  1.00 98.09           C  
ATOM   3407  CG  LEU A 427     183.601 110.163  86.768  1.00 98.09           C  
ATOM   3408  CD1 LEU A 427     182.571 109.994  85.652  1.00 98.09           C  
ATOM   3409  CD2 LEU A 427     182.970 109.651  88.060  1.00 98.09           C  
ATOM   3410  N   GLY A 428     185.320 112.043  84.219  1.00 97.89           N  
ATOM   3411  CA  GLY A 428     185.376 113.494  84.061  1.00 97.89           C  
ATOM   3412  C   GLY A 428     183.986 114.117  83.977  1.00 97.89           C  
ATOM   3413  O   GLY A 428     183.104 113.582  83.309  1.00 97.89           O  
ATOM   3414  N   HIS A 429     183.788 115.255  84.633  1.00 98.05           N  
ATOM   3415  CA  HIS A 429     182.593 116.092  84.517  1.00 98.05           C  
ATOM   3416  C   HIS A 429     183.023 117.497  84.089  1.00 98.05           C  
ATOM   3417  O   HIS A 429     183.972 118.042  84.651  1.00 98.05           O  
ATOM   3418  CB  HIS A 429     181.845 116.183  85.858  1.00 98.05           C  
ATOM   3419  CG  HIS A 429     181.057 114.979  86.330  1.00 98.05           C  
ATOM   3420  CD2 HIS A 429     181.331 113.644  86.180  1.00 98.05           C  
ATOM   3421  ND1 HIS A 429     179.966 115.062  87.157  1.00 98.05           N  
ATOM   3422  CE1 HIS A 429     179.619 113.824  87.528  1.00 98.05           C  
ATOM   3423  NE2 HIS A 429     180.397 112.911  86.929  1.00 98.05           N  
ATOM   3424  N   TRP A 430     182.293 118.103  83.151  1.00 98.25           N  
ATOM   3425  CA  TRP A 430     182.502 119.467  82.663  1.00 98.25           C  
ATOM   3426  C   TRP A 430     181.231 120.287  82.842  1.00 98.25           C  
ATOM   3427  O   TRP A 430     180.147 119.864  82.440  1.00 98.25           O  
ATOM   3428  CB  TRP A 430     182.911 119.456  81.186  1.00 98.25           C  
ATOM   3429  CG  TRP A 430     184.287 118.941  80.929  1.00 98.25           C  
ATOM   3430  CD1 TRP A 430     185.370 119.696  80.652  1.00 98.25           C  
ATOM   3431  CD2 TRP A 430     184.754 117.558  80.920  1.00 98.25           C  
ATOM   3432  CE2 TRP A 430     186.157 117.559  80.668  1.00 98.25           C  
ATOM   3433  CE3 TRP A 430     184.124 116.303  81.063  1.00 98.25           C  
ATOM   3434  NE1 TRP A 430     186.476 118.889  80.499  1.00 98.25           N  
ATOM   3435  CZ2 TRP A 430     186.907 116.379  80.609  1.00 98.25           C  
ATOM   3436  CZ3 TRP A 430     184.868 115.113  80.989  1.00 98.25           C  
ATOM   3437  CH2 TRP A 430     186.256 115.145  80.773  1.00 98.25           C  
ATOM   3438  N   ILE A 431     181.372 121.487  83.402  1.00 98.17           N  
ATOM   3439  CA  ILE A 431     180.278 122.442  83.585  1.00 98.17           C  
ATOM   3440  C   ILE A 431     180.608 123.781  82.926  1.00 98.17           C  
ATOM   3441  O   ILE A 431     181.695 124.330  83.108  1.00 98.17           O  
ATOM   3442  CB  ILE A 431     179.902 122.563  85.080  1.00 98.17           C  
ATOM   3443  CG1 ILE A 431     178.611 123.395  85.224  1.00 98.17           C  
ATOM   3444  CG2 ILE A 431     181.037 123.140  85.953  1.00 98.17           C  
ATOM   3445  CD1 ILE A 431     178.061 123.442  86.653  1.00 98.17           C  
ATOM   3446  N   VAL A 432     179.639 124.329  82.192  1.00 98.21           N  
ATOM   3447  CA  VAL A 432     179.631 125.723  81.731  1.00 98.21           C  
ATOM   3448  C   VAL A 432     178.466 126.431  82.411  1.00 98.21           C  
ATOM   3449  O   VAL A 432     177.315 126.016  82.268  1.00 98.21           O  
ATOM   3450  CB  VAL A 432     179.530 125.831  80.197  1.00 98.21           C  
ATOM   3451  CG1 VAL A 432     179.636 127.294  79.743  1.00 98.21           C  
ATOM   3452  CG2 VAL A 432     180.643 125.043  79.496  1.00 98.21           C  
ATOM   3453  N   ILE A 433     178.764 127.496  83.149  1.00 97.87           N  
ATOM   3454  CA  ILE A 433     177.811 128.312  83.900  1.00 97.87           C  
ATOM   3455  C   ILE A 433     177.654 129.659  83.185  1.00 97.87           C  
ATOM   3456  O   ILE A 433     178.652 130.308  82.872  1.00 97.87           O  
ATOM   3457  CB  ILE A 433     178.260 128.482  85.375  1.00 97.87           C  
ATOM   3458  CG1 ILE A 433     178.516 127.109  86.046  1.00 97.87           C  
ATOM   3459  CG2 ILE A 433     177.209 129.283  86.169  1.00 97.87           C  
ATOM   3460  CD1 ILE A 433     179.029 127.153  87.494  1.00 97.87           C  
ATOM   3461  N   LYS A 434     176.410 130.084  82.949  1.00 97.78           N  
ATOM   3462  CA  LYS A 434     176.037 131.445  82.523  1.00 97.78           C  
ATOM   3463  C   LYS A 434     174.792 131.888  83.282  1.00 97.78           C  
ATOM   3464  O   LYS A 434     173.967 131.041  83.609  1.00 97.78           O  
ATOM   3465  CB  LYS A 434     175.782 131.530  81.010  1.00 97.78           C  
ATOM   3466  CG  LYS A 434     177.003 131.152  80.162  1.00 97.78           C  
ATOM   3467  CD  LYS A 434     176.692 131.368  78.680  1.00 97.78           C  
ATOM   3468  CE  LYS A 434     177.854 130.865  77.821  1.00 97.78           C  
ATOM   3469  NZ  LYS A 434     177.489 130.872  76.386  1.00 97.78           N1+
ATOM   3470  N   ASP A 435     174.648 133.173  83.596  1.00 95.91           N  
ATOM   3471  CA  ASP A 435     173.512 133.712  84.370  1.00 95.91           C  
ATOM   3472  C   ASP A 435     173.243 132.991  85.716  1.00 95.91           C  
ATOM   3473  O   ASP A 435     172.110 132.928  86.198  1.00 95.91           O  
ATOM   3474  CB  ASP A 435     172.257 133.802  83.482  1.00 95.91           C  
ATOM   3475  CG  ASP A 435     172.468 134.730  82.291  1.00 95.91           C  
ATOM   3476  OD1 ASP A 435     172.331 134.241  81.148  1.00 95.91           O  
ATOM   3477  OD2 ASP A 435     172.738 135.920  82.562  1.00 95.91           O1-
ATOM   3478  N   ASN A 436     174.280 132.437  86.363  1.00 95.55           N  
ATOM   3479  CA  ASN A 436     174.174 131.549  87.542  1.00 95.55           C  
ATOM   3480  C   ASN A 436     173.397 130.237  87.278  1.00 95.55           C  
ATOM   3481  O   ASN A 436     172.852 129.617  88.199  1.00 95.55           O  
ATOM   3482  CB  ASN A 436     173.641 132.294  88.785  1.00 95.55           C  
ATOM   3483  CG  ASN A 436     174.322 133.614  89.065  1.00 95.55           C  
ATOM   3484  ND2 ASN A 436     173.860 134.686  88.466  1.00 95.55           N  
ATOM   3485  OD1 ASN A 436     175.265 133.696  89.826  1.00 95.55           O  
ATOM   3486  N   LYS A 437     173.330 129.806  86.016  1.00 97.46           N  
ATOM   3487  CA  LYS A 437     172.669 128.593  85.532  1.00 97.46           C  
ATOM   3488  C   LYS A 437     173.635 127.711  84.760  1.00 97.46           C  
ATOM   3489  O   LYS A 437     174.582 128.183  84.143  1.00 97.46           O  
ATOM   3490  CB  LYS A 437     171.482 128.975  84.628  1.00 97.46           C  
ATOM   3491  CG  LYS A 437     170.349 129.711  85.355  1.00 97.46           C  
ATOM   3492  CD  LYS A 437     169.800 128.848  86.493  1.00 97.46           C  
ATOM   3493  CE  LYS A 437     168.483 129.396  87.019  1.00 97.46           C  
ATOM   3494  NZ  LYS A 437     167.840 128.373  87.870  1.00 97.46           N1+
ATOM   3495  N   ILE A 438     173.369 126.411  84.764  1.00 97.99           N  
ATOM   3496  CA  ILE A 438     174.080 125.453  83.917  1.00 97.99           C  
ATOM   3497  C   ILE A 438     173.686 125.719  82.456  1.00 97.99           C  
ATOM   3498  O   ILE A 438     172.568 125.403  82.048  1.00 97.99           O  
ATOM   3499  CB  ILE A 438     173.732 124.021  84.363  1.00 97.99           C  
ATOM   3500  CG1 ILE A 438     174.097 123.789  85.848  1.00 97.99           C  
ATOM   3501  CG2 ILE A 438     174.412 122.988  83.453  1.00 97.99           C  
ATOM   3502  CD1 ILE A 438     173.807 122.384  86.394  1.00 97.99           C  
ATOM   3503  N   PHE A 439     174.595 126.297  81.675  1.00 97.82           N  
ATOM   3504  CA  PHE A 439     174.445 126.480  80.230  1.00 97.82           C  
ATOM   3505  C   PHE A 439     174.734 125.167  79.489  1.00 97.82           C  
ATOM   3506  O   PHE A 439     173.949 124.746  78.640  1.00 97.82           O  
ATOM   3507  CB  PHE A 439     175.380 127.612  79.777  1.00 97.82           C  
ATOM   3508  CG  PHE A 439     175.392 127.854  78.279  1.00 97.82           C  
ATOM   3509  CD1 PHE A 439     176.417 127.315  77.479  1.00 97.82           C  
ATOM   3510  CD2 PHE A 439     174.357 128.597  77.678  1.00 97.82           C  
ATOM   3511  CE1 PHE A 439     176.405 127.509  76.086  1.00 97.82           C  
ATOM   3512  CE2 PHE A 439     174.349 128.797  76.285  1.00 97.82           C  
ATOM   3513  CZ  PHE A 439     175.368 128.247  75.488  1.00 97.82           C  
ATOM   3514  N   ASN A 440     175.817 124.483  79.871  1.00 97.83           N  
ATOM   3515  CA  ASN A 440     176.124 123.132  79.412  1.00 97.83           C  
ATOM   3516  C   ASN A 440     176.649 122.265  80.565  1.00 97.83           C  
ATOM   3517  O   ASN A 440     177.269 122.774  81.501  1.00 97.83           O  
ATOM   3518  CB  ASN A 440     177.105 123.173  78.218  1.00 97.83           C  
ATOM   3519  CG  ASN A 440     177.035 121.912  77.367  1.00 97.83           C  
ATOM   3520  ND2 ASN A 440     178.019 121.665  76.537  1.00 97.83           N  
ATOM   3521  OD1 ASN A 440     176.067 121.166  77.436  1.00 97.83           O  
ATOM   3522  N   TYR A 441     176.402 120.960  80.482  1.00 97.95           N  
ATOM   3523  CA  TYR A 441     176.968 119.953  81.379  1.00 97.95           C  
ATOM   3524  C   TYR A 441     177.226 118.694  80.560  1.00 97.95           C  
ATOM   3525  O   TYR A 441     176.291 118.186  79.940  1.00 97.95           O  
ATOM   3526  CB  TYR A 441     176.016 119.655  82.549  1.00 97.95           C  
ATOM   3527  CG  TYR A 441     176.703 119.108  83.790  1.00 97.95           C  
ATOM   3528  CD1 TYR A 441     177.069 117.750  83.879  1.00 97.95           C  
ATOM   3529  CD2 TYR A 441     176.990 119.979  84.859  1.00 97.95           C  
ATOM   3530  CE1 TYR A 441     177.722 117.270  85.035  1.00 97.95           C  
ATOM   3531  CE2 TYR A 441     177.647 119.506  86.010  1.00 97.95           C  
ATOM   3532  CZ  TYR A 441     178.019 118.149  86.098  1.00 97.95           C  
ATOM   3533  OH  TYR A 441     178.649 117.700  87.217  1.00 97.95           O  
ATOM   3534  N   GLN A 442     178.463 118.208  80.550  1.00 97.95           N  
ATOM   3535  CA  GLN A 442     178.849 116.973  79.867  1.00 97.95           C  
ATOM   3536  C   GLN A 442     179.661 116.089  80.819  1.00 97.95           C  
ATOM   3537  O   GLN A 442     180.380 116.596  81.684  1.00 97.95           O  
ATOM   3538  CB  GLN A 442     179.617 117.259  78.565  1.00 97.95           C  
ATOM   3539  CG  GLN A 442     178.821 118.003  77.471  1.00 97.95           C  
ATOM   3540  CD  GLN A 442     177.745 117.164  76.795  1.00 97.95           C  
ATOM   3541  NE2 GLN A 442     176.548 117.110  77.330  1.00 97.95           N  
ATOM   3542  OE1 GLN A 442     177.963 116.530  75.775  1.00 97.95           O  
ATOM   3543  N   VAL A 443     179.539 114.772  80.684  1.00 97.56           N  
ATOM   3544  CA  VAL A 443     180.262 113.785  81.491  1.00 97.56           C  
ATOM   3545  C   VAL A 443     180.941 112.776  80.569  1.00 97.56           C  
ATOM   3546  O   VAL A 443     180.342 112.279  79.628  1.00 97.56           O  
ATOM   3547  CB  VAL A 443     179.309 113.105  82.497  1.00 97.56           C  
ATOM   3548  CG1 VAL A 443     179.974 111.977  83.293  1.00 97.56           C  
ATOM   3549  CG2 VAL A 443     178.752 114.119  83.505  1.00 97.56           C  
ATOM   3550  N   VAL A 444     182.191 112.430  80.874  1.00 97.72           N  
ATOM   3551  CA  VAL A 444     182.892 111.299  80.259  1.00 97.72           C  
ATOM   3552  C   VAL A 444     183.091 110.240  81.328  1.00 97.72           C  
ATOM   3553  O   VAL A 444     183.745 110.494  82.340  1.00 97.72           O  
ATOM   3554  CB  VAL A 444     184.224 111.706  79.612  1.00 97.72           C  
ATOM   3555  CG1 VAL A 444     184.947 110.483  79.036  1.00 97.72           C  
ATOM   3556  CG2 VAL A 444     184.014 112.714  78.473  1.00 97.72           C  
ATOM   3557  N   THR A 445     182.533 109.048  81.122  1.00 96.68           N  
ATOM   3558  CA  THR A 445     182.618 107.954  82.108  1.00 96.68           C  
ATOM   3559  C   THR A 445     183.634 106.876  81.727  1.00 96.68           C  
ATOM   3560  O   THR A 445     183.942 106.711  80.545  1.00 96.68           O  
ATOM   3561  CB  THR A 445     181.250 107.332  82.415  1.00 96.68           C  
ATOM   3562  CG2 THR A 445     180.268 108.379  82.924  1.00 96.68           C  
ATOM   3563  OG1 THR A 445     180.713 106.692  81.285  1.00 96.68           O  
ATOM   3564  N   PRO A 446     184.119 106.062  82.683  1.00 96.90           N  
ATOM   3565  CA  PRO A 446     185.145 105.069  82.375  1.00 96.90           C  
ATOM   3566  C   PRO A 446     184.639 103.993  81.405  1.00 96.90           C  
ATOM   3567  O   PRO A 446     185.351 103.553  80.502  1.00 96.90           O  
ATOM   3568  CB  PRO A 446     185.555 104.469  83.717  1.00 96.90           C  
ATOM   3569  CG  PRO A 446     185.035 105.445  84.770  1.00 96.90           C  
ATOM   3570  CD  PRO A 446     183.831 106.089  84.109  1.00 96.90           C  
ATOM   3571  N   THR A 447     183.359 103.625  81.539  1.00 94.02           N  
ATOM   3572  CA  THR A 447     182.673 102.722  80.611  1.00 94.02           C  
ATOM   3573  C   THR A 447     182.693 103.263  79.179  1.00 94.02           C  
ATOM   3574  O   THR A 447     182.920 102.499  78.248  1.00 94.02           O  
ATOM   3575  CB  THR A 447     181.209 102.498  81.025  1.00 94.02           C  
ATOM   3576  CG2 THR A 447     180.689 101.202  80.413  1.00 94.02           C  
ATOM   3577  OG1 THR A 447     181.044 102.349  82.418  1.00 94.02           O  
ATOM   3578  N   GLN A 448     182.518 104.572  79.000  1.00 96.38           N  
ATOM   3579  CA  GLN A 448     182.457 105.228  77.693  1.00 96.38           C  
ATOM   3580  C   GLN A 448     183.826 105.273  77.012  1.00 96.38           C  
ATOM   3581  O   GLN A 448     183.925 105.049  75.806  1.00 96.38           O  
ATOM   3582  CB  GLN A 448     181.907 106.631  77.940  1.00 96.38           C  
ATOM   3583  CG  GLN A 448     181.749 107.509  76.701  1.00 96.38           C  
ATOM   3584  CD  GLN A 448     181.488 108.947  77.122  1.00 96.38           C  
ATOM   3585  NE2 GLN A 448     181.711 109.881  76.232  1.00 96.38           N  
ATOM   3586  OE1 GLN A 448     181.114 109.215  78.256  1.00 96.38           O  
ATOM   3587  N   ILE A 449     184.888 105.498  77.788  1.00 97.29           N  
ATOM   3588  CA  ILE A 449     186.271 105.436  77.303  1.00 97.29           C  
ATOM   3589  C   ILE A 449     186.596 104.008  76.833  1.00 97.29           C  
ATOM   3590  O   ILE A 449     187.094 103.814  75.722  1.00 97.29           O  
ATOM   3591  CB  ILE A 449     187.236 105.940  78.401  1.00 97.29           C  
ATOM   3592  CG1 ILE A 449     186.909 107.396  78.822  1.00 97.29           C  
ATOM   3593  CG2 ILE A 449     188.688 105.834  77.907  1.00 97.29           C  
ATOM   3594  CD1 ILE A 449     187.602 107.847  80.112  1.00 97.29           C  
ATOM   3595  N   ASN A 450     186.229 103.001  77.632  1.00 96.60           N  
ATOM   3596  CA  ASN A 450     186.491 101.595  77.319  1.00 96.60           C  
ATOM   3597  C   ASN A 450     185.614 101.025  76.181  1.00 96.60           C  
ATOM   3598  O   ASN A 450     186.098 100.176  75.433  1.00 96.60           O  
ATOM   3599  CB  ASN A 450     186.352 100.767  78.613  1.00 96.60           C  
ATOM   3600  CG  ASN A 450     187.547 100.884  79.551  1.00 96.60           C  
ATOM   3601  ND2 ASN A 450     187.357 100.613  80.819  1.00 96.60           N  
ATOM   3602  OD1 ASN A 450     188.667 101.160  79.151  1.00 96.60           O  
ATOM   3603  N   MET A 451     184.347 101.447  76.041  1.00 93.46           N  
ATOM   3604  CA  MET A 451     183.334 100.819  75.161  1.00 93.46           C  
ATOM   3605  C   MET A 451     182.639 101.741  74.149  1.00 93.46           C  
ATOM   3606  O   MET A 451     181.724 101.282  73.466  1.00 93.46           O  
ATOM   3607  CB  MET A 451     182.271 100.089  76.005  1.00 93.46           C  
ATOM   3608  CG  MET A 451     182.717  98.679  76.361  1.00 93.46           C  
ATOM   3609  SD  MET A 451     181.555  97.813  77.440  1.00 93.46           S  
ATOM   3610  CE  MET A 451     182.140  98.513  78.998  1.00 93.46           C  
ATOM   3611  N   GLY A 452     183.045 103.006  73.998  1.00 95.49           N  
ATOM   3612  CA  GLY A 452     182.541 103.855  72.911  1.00 95.49           C  
ATOM   3613  C   GLY A 452     182.675 103.163  71.543  1.00 95.49           C  
ATOM   3614  O   GLY A 452     183.601 102.369  71.364  1.00 95.49           O  
ATOM   3615  N   PRO A 453     181.772 103.396  70.581  1.00 95.42           N  
ATOM   3616  CA  PRO A 453     181.833 102.701  69.300  1.00 95.42           C  
ATOM   3617  C   PRO A 453     182.986 103.245  68.427  1.00 95.42           C  
ATOM   3618  O   PRO A 453     183.959 103.826  68.926  1.00 95.42           O  
ATOM   3619  CB  PRO A 453     180.416 102.867  68.747  1.00 95.42           C  
ATOM   3620  CG  PRO A 453     179.962 104.227  69.259  1.00 95.42           C  
ATOM   3621  CD  PRO A 453     180.595 104.252  70.654  1.00 95.42           C  
ATOM   3622  N   GLU A 454     182.939 103.026  67.117  1.00 96.00           N  
ATOM   3623  CA  GLU A 454     183.889 103.624  66.181  1.00 96.00           C  
ATOM   3624  C   GLU A 454     183.834 105.163  66.229  1.00 96.00           C  
ATOM   3625  O   GLU A 454     182.794 105.765  66.526  1.00 96.00           O  
ATOM   3626  CB  GLU A 454     183.692 103.103  64.746  1.00 96.00           C  
ATOM   3627  CG  GLU A 454     183.883 101.584  64.570  1.00 96.00           C  
ATOM   3628  CD  GLU A 454     182.636 100.714  64.834  1.00 96.00           C  
ATOM   3629  OE1 GLU A 454     182.569  99.603  64.271  1.00 96.00           O  
ATOM   3630  OE2 GLU A 454     181.734 101.122  65.604  1.00 96.00           O1-
ATOM   3631  N   ASP A 455     184.969 105.808  65.953  1.00 95.45           N  
ATOM   3632  CA  ASP A 455     185.020 107.242  65.636  1.00 95.45           C  
ATOM   3633  C   ASP A 455     184.847 107.472  64.125  1.00 95.45           C  
ATOM   3634  O   ASP A 455     184.748 106.517  63.348  1.00 95.45           O  
ATOM   3635  CB  ASP A 455     186.300 107.884  66.207  1.00 95.45           C  
ATOM   3636  CG  ASP A 455     187.612 107.240  65.748  1.00 95.45           C  
ATOM   3637  OD1 ASP A 455     188.514 107.105  66.602  1.00 95.45           O  
ATOM   3638  OD2 ASP A 455     187.753 106.856  64.569  1.00 95.45           O1-
ATOM   3639  N   SER A 456     184.836 108.735  63.694  1.00 94.68           N  
ATOM   3640  CA  SER A 456     184.654 109.114  62.285  1.00 94.68           C  
ATOM   3641  C   SER A 456     185.797 108.675  61.356  1.00 94.68           C  
ATOM   3642  O   SER A 456     185.667 108.761  60.137  1.00 94.68           O  
ATOM   3643  CB  SER A 456     184.373 110.617  62.180  1.00 94.68           C  
ATOM   3644  OG  SER A 456     185.372 111.410  62.795  1.00 94.68           O  
ATOM   3645  N   TYR A 457     186.886 108.132  61.912  1.00 94.78           N  
ATOM   3646  CA  TYR A 457     188.010 107.536  61.182  1.00 94.78           C  
ATOM   3647  C   TYR A 457     187.989 105.996  61.221  1.00 94.78           C  
ATOM   3648  O   TYR A 457     188.895 105.352  60.693  1.00 94.78           O  
ATOM   3649  CB  TYR A 457     189.326 108.093  61.741  1.00 94.78           C  
ATOM   3650  CG  TYR A 457     189.394 109.606  61.813  1.00 94.78           C  
ATOM   3651  CD1 TYR A 457     189.894 110.344  60.724  1.00 94.78           C  
ATOM   3652  CD2 TYR A 457     188.916 110.272  62.959  1.00 94.78           C  
ATOM   3653  CE1 TYR A 457     189.920 111.751  60.782  1.00 94.78           C  
ATOM   3654  CE2 TYR A 457     188.921 111.677  63.011  1.00 94.78           C  
ATOM   3655  CZ  TYR A 457     189.425 112.418  61.922  1.00 94.78           C  
ATOM   3656  OH  TYR A 457     189.431 113.776  61.965  1.00 94.78           O  
ATOM   3657  N   GLY A 458     186.975 105.389  61.848  1.00 94.64           N  
ATOM   3658  CA  GLY A 458     186.813 103.941  61.953  1.00 94.64           C  
ATOM   3659  C   GLY A 458     187.669 103.267  63.031  1.00 94.64           C  
ATOM   3660  O   GLY A 458     187.704 102.037  63.081  1.00 94.64           O  
ATOM   3661  N   ASN A 459     188.352 104.010  63.916  1.00 95.24           N  
ATOM   3662  CA  ASN A 459     189.083 103.355  65.006  1.00 95.24           C  
ATOM   3663  C   ASN A 459     188.085 102.788  66.016  1.00 95.24           C  
ATOM   3664  O   ASN A 459     187.230 103.517  66.515  1.00 95.24           O  
ATOM   3665  CB  ASN A 459     190.072 104.276  65.736  1.00 95.24           C  
ATOM   3666  CG  ASN A 459     190.989 105.059  64.828  1.00 95.24           C  
ATOM   3667  ND2 ASN A 459     190.650 106.289  64.544  1.00 95.24           N  
ATOM   3668  OD1 ASN A 459     192.022 104.571  64.404  1.00 95.24           O  
ATOM   3669  N   ILE A 460     188.245 101.518  66.381  1.00 96.11           N  
ATOM   3670  CA  ILE A 460     187.484 100.841  67.442  1.00 96.11           C  
ATOM   3671  C   ILE A 460     188.035 101.143  68.851  1.00 96.11           C  
ATOM   3672  O   ILE A 460     189.222 101.446  69.026  1.00 96.11           O  
ATOM   3673  CB  ILE A 460     187.424  99.322  67.166  1.00 96.11           C  
ATOM   3674  CG1 ILE A 460     188.818  98.730  66.856  1.00 96.11           C  
ATOM   3675  CG2 ILE A 460     186.428  99.035  66.033  1.00 96.11           C  
ATOM   3676  CD1 ILE A 460     188.859  97.201  66.915  1.00 96.11           C  
ATOM   3677  N   SER A 461     187.177 101.025  69.870  1.00 95.85           N  
ATOM   3678  CA  SER A 461     187.534 101.223  71.283  1.00 95.85           C  
ATOM   3679  C   SER A 461     188.354 100.085  71.889  1.00 95.85           C  
ATOM   3680  O   SER A 461     188.569  99.033  71.281  1.00 95.85           O  
ATOM   3681  CB  SER A 461     186.280 101.446  72.127  1.00 95.85           C  
ATOM   3682  OG  SER A 461     185.344 100.409  71.912  1.00 95.85           O  
ATOM   3683  N   HIS A 462     188.815 100.312  73.122  1.00 96.46           N  
ATOM   3684  CA  HIS A 462     189.563  99.340  73.907  1.00 96.46           C  
ATOM   3685  C   HIS A 462     188.843  97.981  74.001  1.00 96.46           C  
ATOM   3686  O   HIS A 462     189.444  96.958  73.679  1.00 96.46           O  
ATOM   3687  CB  HIS A 462     189.825  99.934  75.299  1.00 96.46           C  
ATOM   3688  CG  HIS A 462     190.594  98.960  76.136  1.00 96.46           C  
ATOM   3689  CD2 HIS A 462     190.076  97.860  76.761  1.00 96.46           C  
ATOM   3690  ND1 HIS A 462     191.960  98.845  76.170  1.00 96.46           N  
ATOM   3691  CE1 HIS A 462     192.259  97.683  76.769  1.00 96.46           C  
ATOM   3692  NE2 HIS A 462     191.144  97.037  77.110  1.00 96.46           N  
ATOM   3693  N   MET A 463     187.562  97.960  74.387  1.00 95.67           N  
ATOM   3694  CA  MET A 463     186.787  96.726  74.556  1.00 95.67           C  
ATOM   3695  C   MET A 463     186.631  95.958  73.243  1.00 95.67           C  
ATOM   3696  O   MET A 463     186.827  94.745  73.212  1.00 95.67           O  
ATOM   3697  CB  MET A 463     185.404  97.067  75.122  1.00 95.67           C  
ATOM   3698  CG  MET A 463     184.545  95.818  75.373  1.00 95.67           C  
ATOM   3699  SD  MET A 463     185.114  94.761  76.725  1.00 95.67           S  
ATOM   3700  CE  MET A 463     184.596  95.793  78.120  1.00 95.67           C  
ATOM   3701  N   SER A 464     186.311  96.645  72.142  1.00 96.67           N  
ATOM   3702  CA  SER A 464     186.197  95.994  70.834  1.00 96.67           C  
ATOM   3703  C   SER A 464     187.535  95.385  70.399  1.00 96.67           C  
ATOM   3704  O   SER A 464     187.543  94.255  69.919  1.00 96.67           O  
ATOM   3705  CB  SER A 464     185.661  96.976  69.792  1.00 96.67           C  
ATOM   3706  OG  SER A 464     184.309  97.275  70.072  1.00 96.67           O  
ATOM   3707  N   LYS A 465     188.671  96.055  70.657  1.00 96.84           N  
ATOM   3708  CA  LYS A 465     190.012  95.468  70.457  1.00 96.84           C  
ATOM   3709  C   LYS A 465     190.240  94.242  71.346  1.00 96.84           C  
ATOM   3710  O   LYS A 465     190.705  93.229  70.845  1.00 96.84           O  
ATOM   3711  CB  LYS A 465     191.117  96.509  70.702  1.00 96.84           C  
ATOM   3712  CG  LYS A 465     191.136  97.603  69.632  1.00 96.84           C  
ATOM   3713  CD  LYS A 465     192.099  98.736  70.004  1.00 96.84           C  
ATOM   3714  CE  LYS A 465     191.997  99.822  68.930  1.00 96.84           C  
ATOM   3715  NZ  LYS A 465     192.747 101.044  69.300  1.00 96.84           N1+
ATOM   3716  N   ALA A 466     189.873  94.320  72.627  1.00 97.23           N  
ATOM   3717  CA  ALA A 466     190.049  93.242  73.601  1.00 97.23           C  
ATOM   3718  C   ALA A 466     189.214  91.989  73.285  1.00 97.23           C  
ATOM   3719  O   ALA A 466     189.628  90.880  73.615  1.00 97.23           O  
ATOM   3720  CB  ALA A 466     189.717  93.800  74.994  1.00 97.23           C  
ATOM   3721  N   LEU A 467     188.047  92.158  72.654  1.00 96.96           N  
ATOM   3722  CA  LEU A 467     187.176  91.065  72.215  1.00 96.96           C  
ATOM   3723  C   LEU A 467     187.624  90.456  70.880  1.00 96.96           C  
ATOM   3724  O   LEU A 467     187.575  89.232  70.720  1.00 96.96           O  
ATOM   3725  CB  LEU A 467     185.732  91.594  72.121  1.00 96.96           C  
ATOM   3726  CG  LEU A 467     185.078  91.864  73.489  1.00 96.96           C  
ATOM   3727  CD1 LEU A 467     183.788  92.663  73.297  1.00 96.96           C  
ATOM   3728  CD2 LEU A 467     184.706  90.560  74.198  1.00 96.96           C  
ATOM   3729  N   ILE A 468     188.061  91.279  69.923  1.00 96.89           N  
ATOM   3730  CA  ILE A 468     188.483  90.821  68.594  1.00 96.89           C  
ATOM   3731  C   ILE A 468     189.693  89.890  68.696  1.00 96.89           C  
ATOM   3732  O   ILE A 468     190.652  90.119  69.422  1.00 96.89           O  
ATOM   3733  CB  ILE A 468     188.690  92.018  67.638  1.00 96.89           C  
ATOM   3734  CG1 ILE A 468     187.297  92.562  67.242  1.00 96.89           C  
ATOM   3735  CG2 ILE A 468     189.480  91.633  66.370  1.00 96.89           C  
ATOM   3736  CD1 ILE A 468     187.332  93.939  66.573  1.00 96.89           C  
ATOM   3737  N   GLY A 469     189.637  88.792  67.947  1.00 96.60           N  
ATOM   3738  CA  GLY A 469     190.651  87.748  67.964  1.00 96.60           C  
ATOM   3739  C   GLY A 469     190.473  86.688  69.054  1.00 96.60           C  
ATOM   3740  O   GLY A 469     191.123  85.646  68.952  1.00 96.60           O  
ATOM   3741  N   THR A 470     189.575  86.890  70.025  1.00 96.97           N  
ATOM   3742  CA  THR A 470     189.248  85.876  71.040  1.00 96.97           C  
ATOM   3743  C   THR A 470     188.675  84.621  70.387  1.00 96.97           C  
ATOM   3744  O   THR A 470     187.852  84.702  69.472  1.00 96.97           O  
ATOM   3745  CB  THR A 470     188.265  86.405  72.095  1.00 96.97           C  
ATOM   3746  CG2 THR A 470     188.056  85.425  73.253  1.00 96.97           C  
ATOM   3747  OG1 THR A 470     188.793  87.577  72.656  1.00 96.97           O  
ATOM   3748  N   ILE A 471     189.112  83.455  70.861  1.00 96.53           N  
ATOM   3749  CA  ILE A 471     188.574  82.150  70.477  1.00 96.53           C  
ATOM   3750  C   ILE A 471     187.564  81.732  71.545  1.00 96.53           C  
ATOM   3751  O   ILE A 471     187.888  81.732  72.729  1.00 96.53           O  
ATOM   3752  CB  ILE A 471     189.718  81.126  70.294  1.00 96.53           C  
ATOM   3753  CG1 ILE A 471     190.653  81.578  69.144  1.00 96.53           C  
ATOM   3754  CG2 ILE A 471     189.149  79.729  69.996  1.00 96.53           C  
ATOM   3755  CD1 ILE A 471     191.903  80.707  68.961  1.00 96.53           C  
ATOM   3756  N   VAL A 472     186.352  81.390  71.115  1.00 96.07           N  
ATOM   3757  CA  VAL A 472     185.279  80.877  71.974  1.00 96.07           C  
ATOM   3758  C   VAL A 472     185.175  79.366  71.782  1.00 96.07           C  
ATOM   3759  O   VAL A 472     185.070  78.895  70.652  1.00 96.07           O  
ATOM   3760  CB  VAL A 472     183.966  81.614  71.654  1.00 96.07           C  
ATOM   3761  CG1 VAL A 472     182.744  80.936  72.265  1.00 96.07           C  
ATOM   3762  CG2 VAL A 472     184.027  83.057  72.172  1.00 96.07           C  
ATOM   3763  N   GLU A 473     185.222  78.582  72.856  1.00 95.43           N  
ATOM   3764  CA  GLU A 473     185.155  77.114  72.747  1.00 95.43           C  
ATOM   3765  C   GLU A 473     183.724  76.609  72.511  1.00 95.43           C  
ATOM   3766  O   GLU A 473     183.523  75.677  71.735  1.00 95.43           O  
ATOM   3767  CB  GLU A 473     185.800  76.471  73.982  1.00 95.43           C  
ATOM   3768  CG  GLU A 473     187.334  76.550  73.895  1.00 95.43           C  
ATOM   3769  CD  GLU A 473     188.008  76.218  75.231  1.00 95.43           C  
ATOM   3770  OE1 GLU A 473     188.955  76.954  75.606  1.00 95.43           O  
ATOM   3771  OE2 GLU A 473     187.528  75.314  75.945  1.00 95.43           O1-
ATOM   3772  N   ASP A 474     182.727  77.265  73.110  1.00 94.83           N  
ATOM   3773  CA  ASP A 474     181.303  76.986  72.907  1.00 94.83           C  
ATOM   3774  C   ASP A 474     180.556  78.288  72.584  1.00 94.83           C  
ATOM   3775  O   ASP A 474     180.377  79.149  73.443  1.00 94.83           O  
ATOM   3776  CB  ASP A 474     180.740  76.283  74.157  1.00 94.83           C  
ATOM   3777  CG  ASP A 474     179.241  75.976  74.072  1.00 94.83           C  
ATOM   3778  OD1 ASP A 474     178.689  75.506  75.098  1.00 94.83           O  
ATOM   3779  OD2 ASP A 474     178.626  76.227  73.013  1.00 94.83           O1-
ATOM   3780  N   ILE A 475     180.091  78.444  71.341  1.00 94.44           N  
ATOM   3781  CA  ILE A 475     179.349  79.643  70.910  1.00 94.44           C  
ATOM   3782  C   ILE A 475     178.004  79.772  71.653  1.00 94.44           C  
ATOM   3783  O   ILE A 475     177.496  80.886  71.810  1.00 94.44           O  
ATOM   3784  CB  ILE A 475     179.228  79.668  69.363  1.00 94.44           C  
ATOM   3785  CG1 ILE A 475     180.635  79.862  68.740  1.00 94.44           C  
ATOM   3786  CG2 ILE A 475     178.268  80.767  68.864  1.00 94.44           C  
ATOM   3787  CD1 ILE A 475     180.680  79.796  67.206  1.00 94.44           C  
ATOM   3788  N   GLU A 476     177.442  78.682  72.187  1.00 93.74           N  
ATOM   3789  CA  GLU A 476     176.259  78.698  73.058  1.00 93.74           C  
ATOM   3790  C   GLU A 476     176.573  79.020  74.527  1.00 93.74           C  
ATOM   3791  O   GLU A 476     175.663  79.313  75.300  1.00 93.74           O  
ATOM   3792  CB  GLU A 476     175.412  77.423  72.866  1.00 93.74           C  
ATOM   3793  CG  GLU A 476     174.891  77.253  71.423  1.00 93.74           C  
ATOM   3794  CD  GLU A 476     174.251  78.546  70.894  1.00 93.74           C  
ATOM   3795  OE1 GLU A 476     174.758  79.124  69.904  1.00 93.74           O  
ATOM   3796  OE2 GLU A 476     173.391  79.135  71.591  1.00 93.74           O1-
ATOM   3797  N   ASN A 477     177.855  79.091  74.894  1.00 94.42           N  
ATOM   3798  CA  ASN A 477     178.340  79.520  76.204  1.00 94.42           C  
ATOM   3799  C   ASN A 477     179.647  80.338  76.063  1.00 94.42           C  
ATOM   3800  O   ASN A 477     180.709  79.858  76.460  1.00 94.42           O  
ATOM   3801  CB  ASN A 477     178.483  78.249  77.050  1.00 94.42           C  
ATOM   3802  CG  ASN A 477     179.033  78.493  78.437  1.00 94.42           C  
ATOM   3803  ND2 ASN A 477     180.208  77.986  78.712  1.00 94.42           N  
ATOM   3804  OD1 ASN A 477     178.395  79.082  79.294  1.00 94.42           O  
ATOM   3805  N   PRO A 478     179.587  81.568  75.503  1.00 94.86           N  
ATOM   3806  CA  PRO A 478     180.756  82.389  75.167  1.00 94.86           C  
ATOM   3807  C   PRO A 478     181.355  83.078  76.407  1.00 94.86           C  
ATOM   3808  O   PRO A 478     181.420  84.309  76.505  1.00 94.86           O  
ATOM   3809  CB  PRO A 478     180.251  83.358  74.091  1.00 94.86           C  
ATOM   3810  CG  PRO A 478     178.810  83.605  74.526  1.00 94.86           C  
ATOM   3811  CD  PRO A 478     178.376  82.229  75.031  1.00 94.86           C  
ATOM   3812  N   ILE A 479     181.747  82.271  77.392  1.00 95.57           N  
ATOM   3813  CA  ILE A 479     182.227  82.705  78.705  1.00 95.57           C  
ATOM   3814  C   ILE A 479     183.531  83.506  78.602  1.00 95.57           C  
ATOM   3815  O   ILE A 479     183.747  84.423  79.383  1.00 95.57           O  
ATOM   3816  CB  ILE A 479     182.329  81.474  79.637  1.00 95.57           C  
ATOM   3817  CG1 ILE A 479     182.491  81.835  81.127  1.00 95.57           C  
ATOM   3818  CG2 ILE A 479     183.461  80.517  79.227  1.00 95.57           C  
ATOM   3819  CD1 ILE A 479     181.288  82.588  81.706  1.00 95.57           C  
ATOM   3820  N   GLU A 480     184.350  83.261  77.577  1.00 96.42           N  
ATOM   3821  CA  GLU A 480     185.576  84.011  77.286  1.00 96.42           C  
ATOM   3822  C   GLU A 480     185.275  85.488  76.989  1.00 96.42           C  
ATOM   3823  O   GLU A 480     185.962  86.380  77.482  1.00 96.42           O  
ATOM   3824  CB  GLU A 480     186.324  83.390  76.087  1.00 96.42           C  
ATOM   3825  CG  GLU A 480     186.584  81.874  76.192  1.00 96.42           C  
ATOM   3826  CD  GLU A 480     185.443  80.981  75.666  1.00 96.42           C  
ATOM   3827  OE1 GLU A 480     185.711  79.774  75.465  1.00 96.42           O  
ATOM   3828  OE2 GLU A 480     184.301  81.465  75.499  1.00 96.42           O1-
ATOM   3829  N   LEU A 481     184.202  85.761  76.239  1.00 96.01           N  
ATOM   3830  CA  LEU A 481     183.766  87.130  75.947  1.00 96.01           C  
ATOM   3831  C   LEU A 481     183.155  87.788  77.184  1.00 96.01           C  
ATOM   3832  O   LEU A 481     183.340  88.983  77.409  1.00 96.01           O  
ATOM   3833  CB  LEU A 481     182.758  87.142  74.783  1.00 96.01           C  
ATOM   3834  CG  LEU A 481     183.208  86.377  73.529  1.00 96.01           C  
ATOM   3835  CD1 LEU A 481     182.206  86.612  72.401  1.00 96.01           C  
ATOM   3836  CD2 LEU A 481     184.588  86.792  73.021  1.00 96.01           C  
ATOM   3837  N   ALA A 482     182.452  87.002  78.001  1.00 95.06           N  
ATOM   3838  CA  ALA A 482     181.878  87.477  79.247  1.00 95.06           C  
ATOM   3839  C   ALA A 482     182.967  87.837  80.275  1.00 95.06           C  
ATOM   3840  O   ALA A 482     182.874  88.906  80.873  1.00 95.06           O  
ATOM   3841  CB  ALA A 482     180.885  86.431  79.749  1.00 95.06           C  
ATOM   3842  N   HIS A 483     184.034  87.037  80.396  1.00 95.89           N  
ATOM   3843  CA  HIS A 483     185.236  87.377  81.163  1.00 95.89           C  
ATOM   3844  C   HIS A 483     185.872  88.677  80.672  1.00 95.89           C  
ATOM   3845  O   HIS A 483     186.163  89.555  81.481  1.00 95.89           O  
ATOM   3846  CB  HIS A 483     186.281  86.257  81.054  1.00 95.89           C  
ATOM   3847  CG  HIS A 483     185.991  85.052  81.897  1.00 95.89           C  
ATOM   3848  CD2 HIS A 483     185.926  83.757  81.461  1.00 95.89           C  
ATOM   3849  ND1 HIS A 483     185.830  85.033  83.263  1.00 95.89           N  
ATOM   3850  CE1 HIS A 483     185.655  83.756  83.634  1.00 95.89           C  
ATOM   3851  NE2 HIS A 483     185.709  82.942  82.571  1.00 95.89           N  
ATOM   3852  N   ILE A 484     186.051  88.843  79.356  1.00 96.59           N  
ATOM   3853  CA  ILE A 484     186.619  90.077  78.801  1.00 96.59           C  
ATOM   3854  C   ILE A 484     185.744  91.274  79.183  1.00 96.59           C  
ATOM   3855  O   ILE A 484     186.253  92.193  79.822  1.00 96.59           O  
ATOM   3856  CB  ILE A 484     186.865  89.951  77.284  1.00 96.59           C  
ATOM   3857  CG1 ILE A 484     187.979  88.912  77.029  1.00 96.59           C  
ATOM   3858  CG2 ILE A 484     187.276  91.305  76.672  1.00 96.59           C  
ATOM   3859  CD1 ILE A 484     187.977  88.384  75.593  1.00 96.59           C  
ATOM   3860  N   VAL A 485     184.436  91.256  78.902  1.00 95.85           N  
ATOM   3861  CA  VAL A 485     183.556  92.394  79.228  1.00 95.85           C  
ATOM   3862  C   VAL A 485     183.495  92.666  80.733  1.00 95.85           C  
ATOM   3863  O   VAL A 485     183.620  93.820  81.149  1.00 95.85           O  
ATOM   3864  CB  VAL A 485     182.142  92.229  78.640  1.00 95.85           C  
ATOM   3865  CG1 VAL A 485     181.234  93.400  79.039  1.00 95.85           C  
ATOM   3866  CG2 VAL A 485     182.169  92.204  77.108  1.00 95.85           C  
ATOM   3867  N   ARG A 486     183.346  91.624  81.559  1.00 94.92           N  
ATOM   3868  CA  ARG A 486     183.266  91.768  83.018  1.00 94.92           C  
ATOM   3869  C   ARG A 486     184.577  92.268  83.606  1.00 94.92           C  
ATOM   3870  O   ARG A 486     184.507  93.161  84.433  1.00 94.92           O  
ATOM   3871  CB  ARG A 486     182.780  90.469  83.678  1.00 94.92           C  
ATOM   3872  CG  ARG A 486     181.288  90.264  83.377  1.00 94.92           C  
ATOM   3873  CD  ARG A 486     180.840  88.843  83.703  1.00 94.92           C  
ATOM   3874  NE  ARG A 486     179.416  88.662  83.368  1.00 94.92           N  
ATOM   3875  CZ  ARG A 486     178.843  87.532  83.008  1.00 94.92           C  
ATOM   3876  NH1 ARG A 486     179.501  86.421  82.896  1.00 94.92           N1+
ATOM   3877  NH2 ARG A 486     177.569  87.512  82.764  1.00 94.92           N  
ATOM   3878  N   SER A 487     185.742  91.855  83.103  1.00 95.95           N  
ATOM   3879  CA  SER A 487     187.040  92.308  83.635  1.00 95.95           C  
ATOM   3880  C   SER A 487     187.284  93.825  83.564  1.00 95.95           C  
ATOM   3881  O   SER A 487     188.157  94.342  84.255  1.00 95.95           O  
ATOM   3882  CB  SER A 487     188.204  91.552  82.985  1.00 95.95           C  
ATOM   3883  OG  SER A 487     188.372  91.913  81.617  1.00 95.95           O  
ATOM   3884  N   HIS A 488     186.481  94.576  82.802  1.00 94.71           N  
ATOM   3885  CA  HIS A 488     186.505  96.047  82.766  1.00 94.71           C  
ATOM   3886  C   HIS A 488     185.538  96.709  83.765  1.00 94.71           C  
ATOM   3887  O   HIS A 488     185.421  97.930  83.781  1.00 94.71           O  
ATOM   3888  CB  HIS A 488     186.203  96.519  81.341  1.00 94.71           C  
ATOM   3889  CG  HIS A 488     187.185  96.017  80.318  1.00 94.71           C  
ATOM   3890  CD2 HIS A 488     188.188  96.737  79.732  1.00 94.71           C  
ATOM   3891  ND1 HIS A 488     187.217  94.760  79.763  1.00 94.71           N  
ATOM   3892  CE1 HIS A 488     188.190  94.723  78.848  1.00 94.71           C  
ATOM   3893  NE2 HIS A 488     188.802  95.907  78.793  1.00 94.71           N  
ATOM   3894  N   ASP A 489     184.814  95.925  84.570  1.00 93.22           N  
ATOM   3895  CA  ASP A 489     183.722  96.375  85.441  1.00 93.22           C  
ATOM   3896  C   ASP A 489     182.677  97.232  84.699  1.00 93.22           C  
ATOM   3897  O   ASP A 489     182.290  98.328  85.106  1.00 93.22           O  
ATOM   3898  CB  ASP A 489     184.302  96.950  86.739  1.00 93.22           C  
ATOM   3899  CG  ASP A 489     183.251  97.267  87.797  1.00 93.22           C  
ATOM   3900  OD1 ASP A 489     183.591  98.032  88.723  1.00 93.22           O  
ATOM   3901  OD2 ASP A 489     182.106  96.753  87.726  1.00 93.22           O1-
ATOM   3902  N   ALA A 490     182.239  96.716  83.549  1.00 88.57           N  
ATOM   3903  CA  ALA A 490     181.308  97.372  82.641  1.00 88.57           C  
ATOM   3904  C   ALA A 490     180.018  97.856  83.338  1.00 88.57           C  
ATOM   3905  O   ALA A 490     179.368  97.129  84.094  1.00 88.57           O  
ATOM   3906  CB  ALA A 490     181.016  96.390  81.502  1.00 88.57           C  
ATOM   3907  N   CYS A 491     179.632  99.102  83.059  1.00 89.33           N  
ATOM   3908  CA  CYS A 491     178.570  99.792  83.784  1.00 89.33           C  
ATOM   3909  C   CYS A 491     177.827 100.770  82.875  1.00 89.33           C  
ATOM   3910  O   CYS A 491     178.278 101.892  82.630  1.00 89.33           O  
ATOM   3911  CB  CYS A 491     179.268 100.455  84.958  1.00 89.33           C  
ATOM   3912  SG  CYS A 491     178.116 101.334  86.012  1.00 89.33           S  
ATOM   3913  N   MET A 492     176.721 100.296  82.311  1.00 85.13           N  
ATOM   3914  CA  MET A 492     175.908 100.935  81.280  1.00 85.13           C  
ATOM   3915  C   MET A 492     175.126 102.132  81.796  1.00 85.13           C  
ATOM   3916  O   MET A 492     174.858 103.056  81.031  1.00 85.13           O  
ATOM   3917  CB  MET A 492     174.903  99.926  80.710  1.00 85.13           C  
ATOM   3918  CG  MET A 492     175.588  98.693  80.129  1.00 85.13           C  
ATOM   3919  SD  MET A 492     176.755  99.069  78.797  1.00 85.13           S  
ATOM   3920  CE  MET A 492     178.297  98.528  79.565  1.00 85.13           C  
ATOM   3921  N   VAL A 493     174.768 102.144  83.080  1.00 84.07           N  
ATOM   3922  CA  VAL A 493     173.971 103.229  83.648  1.00 84.07           C  
ATOM   3923  C   VAL A 493     174.883 104.422  83.950  1.00 84.07           C  
ATOM   3924  O   VAL A 493     174.515 105.551  83.629  1.00 84.07           O  
ATOM   3925  CB  VAL A 493     173.141 102.727  84.843  1.00 84.07           C  
ATOM   3926  CG1 VAL A 493     171.968 103.634  85.128  1.00 84.07           C  
ATOM   3927  CG2 VAL A 493     172.460 101.374  84.575  1.00 84.07           C  
ATOM   3928  N   CYS A 494     176.129 104.178  84.380  1.00 81.93           N  
ATOM   3929  CA  CYS A 494     177.226 105.143  84.218  1.00 81.93           C  
ATOM   3930  C   CYS A 494     177.426 105.540  82.737  1.00 81.93           C  
ATOM   3931  O   CYS A 494     177.489 106.725  82.426  1.00 81.93           O  
ATOM   3932  CB  CYS A 494     178.540 104.550  84.747  1.00 81.93           C  
ATOM   3933  SG  CYS A 494     178.933 104.615  86.519  1.00 81.93           S  
ATOM   3934  N   ASN A 495     177.509 104.567  81.821  1.00 81.11           N  
ATOM   3935  CA  ASN A 495     177.862 104.795  80.411  1.00 81.11           C  
ATOM   3936  C   ASN A 495     176.920 105.767  79.689  1.00 81.11           C  
ATOM   3937  O   ASN A 495     177.368 106.623  78.933  1.00 81.11           O  
ATOM   3938  CB  ASN A 495     177.854 103.444  79.673  1.00 81.11           C  
ATOM   3939  CG  ASN A 495     178.715 103.432  78.434  1.00 81.11           C  
ATOM   3940  ND2 ASN A 495     178.443 102.571  77.491  1.00 81.11           N  
ATOM   3941  OD1 ASN A 495     179.684 104.151  78.330  1.00 81.11           O  
ATOM   3942  N   VAL A 496     175.614 105.638  79.937  1.00 80.37           N  
ATOM   3943  CA  VAL A 496     174.572 106.441  79.292  1.00 80.37           C  
ATOM   3944  C   VAL A 496     173.844 107.276  80.343  1.00 80.37           C  
ATOM   3945  O   VAL A 496     172.817 106.926  80.937  1.00 80.37           O  
ATOM   3946  CB  VAL A 496     173.644 105.587  78.429  1.00 80.37           C  
ATOM   3947  CG1 VAL A 496     172.785 106.521  77.568  1.00 80.37           C  
ATOM   3948  CG2 VAL A 496     174.408 104.651  77.481  1.00 80.37           C  
ATOM   3949  N   HIS A 497     174.445 108.431  80.577  1.00 71.12           N  
ATOM   3950  CA  HIS A 497     174.159 109.369  81.653  1.00 71.12           C  
ATOM   3951  C   HIS A 497     173.519 110.657  81.125  1.00 71.12           C  
ATOM   3952  O   HIS A 497     173.755 111.733  81.664  1.00 71.12           O  
ATOM   3953  CB  HIS A 497     175.475 109.611  82.401  1.00 71.12           C  
ATOM   3954  CG  HIS A 497     176.577 110.007  81.466  1.00 71.12           C  
ATOM   3955  CD2 HIS A 497     176.681 111.186  80.785  1.00 71.12           C  
ATOM   3956  ND1 HIS A 497     177.500 109.139  80.931  1.00 71.12           N  
ATOM   3957  CE1 HIS A 497     177.672 108.191  81.233  1.00 71.12           C  
ATOM   3958  NE2 HIS A 497     178.916 109.362  79.311  1.00 71.12           N  
TER   
ATOM   3959  N   MET B   1     196.783  73.180 160.054  1.00 90.88           N  
ATOM   3960  CA  MET B   1     195.876  73.625 158.973  1.00 90.88           C  
ATOM   3961  C   MET B   1     196.499  74.858 158.368  1.00 90.88           C  
ATOM   3962  O   MET B   1     197.101  75.612 159.125  1.00 90.88           O  
ATOM   3963  CB  MET B   1     194.483  73.999 159.501  1.00 90.88           C  
ATOM   3964  CG  MET B   1     193.657  72.804 159.982  1.00 90.88           C  
ATOM   3965  SD  MET B   1     192.276  73.349 161.012  1.00 90.88           S  
ATOM   3966  CE  MET B   1     191.454  71.794 161.437  1.00 90.88           C  
ATOM   3967  N   ASN B   2     196.359  75.061 157.062  1.00 89.11           N  
ATOM   3968  CA  ASN B   2     196.851  76.273 156.409  1.00 89.11           C  
ATOM   3969  C   ASN B   2     195.639  77.077 155.944  1.00 89.11           C  
ATOM   3970  O   ASN B   2     194.757  76.522 155.291  1.00 89.11           O  
ATOM   3971  CB  ASN B   2     197.811  75.916 155.259  1.00 89.11           C  
ATOM   3972  CG  ASN B   2     199.096  75.229 155.703  1.00 89.11           C  
ATOM   3973  ND2 ASN B   2     200.041  75.075 154.807  1.00 89.11           N  
ATOM   3974  OD1 ASN B   2     199.265  74.791 156.831  1.00 89.11           O  
ATOM   3975  N   GLU B   3     195.582  78.359 156.288  1.00 89.14           N  
ATOM   3976  CA  GLU B   3     194.560  79.273 155.779  1.00 89.14           C  
ATOM   3977  C   GLU B   3     195.114  80.044 154.580  1.00 89.14           C  
ATOM   3978  O   GLU B   3     196.263  80.489 154.602  1.00 89.14           O  
ATOM   3979  CB  GLU B   3     194.084  80.208 156.899  1.00 89.14           C  
ATOM   3980  CG  GLU B   3     192.969  81.144 156.411  1.00 89.14           C  
ATOM   3981  CD  GLU B   3     192.372  81.999 157.530  1.00 89.14           C  
ATOM   3982  OE1 GLU B   3     191.939  83.140 157.244  1.00 89.14           O  
ATOM   3983  OE2 GLU B   3     192.155  81.490 158.651  1.00 89.14           O1-
ATOM   3984  N   LYS B   4     194.292  80.236 153.548  1.00 89.45           N  
ATOM   3985  CA  LYS B   4     194.592  81.148 152.446  1.00 89.45           C  
ATOM   3986  C   LYS B   4     193.398  82.032 152.128  1.00 89.45           C  
ATOM   3987  O   LYS B   4     192.270  81.553 152.072  1.00 89.45           O  
ATOM   3988  CB  LYS B   4     195.068  80.352 151.226  1.00 89.45           C  
ATOM   3989  CG  LYS B   4     195.669  81.300 150.181  1.00 89.45           C  
ATOM   3990  CD  LYS B   4     196.577  80.551 149.210  1.00 89.45           C  
ATOM   3991  CE  LYS B   4     197.383  81.579 148.418  1.00 89.45           C  
ATOM   3992  NZ  LYS B   4     198.516  80.916 147.763  1.00 89.45           N1+
ATOM   3993  N   ILE B   5     193.664  83.311 151.875  1.00 87.81           N  
ATOM   3994  CA  ILE B   5     192.670  84.273 151.401  1.00 87.81           C  
ATOM   3995  C   ILE B   5     193.058  84.703 149.986  1.00 87.81           C  
ATOM   3996  O   ILE B   5     194.122  85.282 149.776  1.00 87.81           O  
ATOM   3997  CB  ILE B   5     192.515  85.466 152.375  1.00 87.81           C  
ATOM   3998  CG1 ILE B   5     192.218  84.972 153.813  1.00 87.81           C  
ATOM   3999  CG2 ILE B   5     191.390  86.388 151.864  1.00 87.81           C  
ATOM   4000  CD1 ILE B   5     192.055  86.088 154.853  1.00 87.81           C  
ATOM   4001  N   ILE B   6     192.190  84.420 149.018  1.00 86.64           N  
ATOM   4002  CA  ILE B   6     192.274  84.953 147.656  1.00 86.64           C  
ATOM   4003  C   ILE B   6     191.513  86.282 147.667  1.00 86.64           C  
ATOM   4004  O   ILE B   6     190.307  86.279 147.900  1.00 86.64           O  
ATOM   4005  CB  ILE B   6     191.695  83.940 146.636  1.00 86.64           C  
ATOM   4006  CG1 ILE B   6     192.374  82.551 146.746  1.00 86.64           C  
ATOM   4007  CG2 ILE B   6     191.845  84.504 145.210  1.00 86.64           C  
ATOM   4008  CD1 ILE B   6     191.693  81.461 145.908  1.00 86.64           C  
ATOM   4009  N   SER B   7     192.208  87.410 147.480  1.00 81.82           N  
ATOM   4010  CA  SER B   7     191.626  88.760 147.575  1.00 81.82           C  
ATOM   4011  C   SER B   7     192.182  89.703 146.494  1.00 81.82           C  
ATOM   4012  O   SER B   7     193.363  90.062 146.565  1.00 81.82           O  
ATOM   4013  CB  SER B   7     191.901  89.366 148.957  1.00 81.82           C  
ATOM   4014  OG  SER B   7     191.319  90.654 149.062  1.00 81.82           O  
ATOM   4015  N   PRO B   8     191.361  90.148 145.522  1.00 82.76           N  
ATOM   4016  CA  PRO B   8     190.074  89.560 145.128  1.00 82.76           C  
ATOM   4017  C   PRO B   8     190.273  88.222 144.384  1.00 82.76           C  
ATOM   4018  O   PRO B   8     191.382  87.900 143.954  1.00 82.76           O  
ATOM   4019  CB  PRO B   8     189.451  90.613 144.203  1.00 82.76           C  
ATOM   4020  CG  PRO B   8     190.672  91.178 143.479  1.00 82.76           C  
ATOM   4021  CD  PRO B   8     191.738  91.188 144.576  1.00 82.76           C  
ATOM   4022  N   LEU B   9     189.192  87.474 144.154  1.00 81.08           N  
ATOM   4023  CA  LEU B   9     189.065  86.578 142.999  1.00 81.08           C  
ATOM   4024  C   LEU B   9     188.513  87.396 141.817  1.00 81.08           C  
ATOM   4025  O   LEU B   9     187.531  88.110 141.986  1.00 81.08           O  
ATOM   4026  CB  LEU B   9     188.149  85.390 143.357  1.00 81.08           C  
ATOM   4027  CG  LEU B   9     188.071  84.320 142.247  1.00 81.08           C  
ATOM   4028  CD1 LEU B   9     189.358  83.498 142.141  1.00 81.08           C  
ATOM   4029  CD2 LEU B   9     186.929  83.346 142.516  1.00 81.08           C  
ATOM   4030  N   ASN B  10     189.120  87.307 140.630  1.00 76.41           N  
ATOM   4031  CA  ASN B  10     188.634  88.008 139.433  1.00 76.41           C  
ATOM   4032  C   ASN B  10     187.828  87.091 138.502  1.00 76.41           C  
ATOM   4033  O   ASN B  10     187.758  85.873 138.714  1.00 76.41           O  
ATOM   4034  CB  ASN B  10     189.798  88.713 138.721  1.00 76.41           C  
ATOM   4035  CG  ASN B  10     190.621  87.833 137.793  1.00 76.41           C  
ATOM   4036  ND2 ASN B  10     191.420  88.445 136.966  1.00 76.41           N  
ATOM   4037  OD1 ASN B  10     190.554  86.616 137.768  1.00 76.41           O  
ATOM   4038  N   ARG B  11     187.237  87.679 137.451  1.00 76.74           N  
ATOM   4039  CA  ARG B  11     186.333  86.988 136.508  1.00 76.74           C  
ATOM   4040  C   ARG B  11     185.094  86.362 137.166  1.00 76.74           C  
ATOM   4041  O   ARG B  11     184.375  85.570 136.571  1.00 76.74           O  
ATOM   4042  CB  ARG B  11     187.124  86.030 135.603  1.00 76.74           C  
ATOM   4043  CG  ARG B  11     188.041  86.819 134.661  1.00 76.74           C  
ATOM   4044  CD  ARG B  11     188.881  85.883 133.799  1.00 76.74           C  
ATOM   4045  NE  ARG B  11     189.990  85.267 134.555  1.00 76.74           N  
ATOM   4046  CZ  ARG B  11     190.234  83.978 134.696  1.00 76.74           C  
ATOM   4047  NH1 ARG B  11     189.391  83.032 134.411  1.00 76.74           N1+
ATOM   4048  NH2 ARG B  11     191.384  83.580 135.143  1.00 76.74           N  
ATOM   4049  N   VAL B  12     184.819  86.798 138.388  1.00 73.45           N  
ATOM   4050  CA  VAL B  12     183.466  87.038 138.880  1.00 73.45           C  
ATOM   4051  C   VAL B  12     183.166  88.519 138.623  1.00 73.45           C  
ATOM   4052  O   VAL B  12     184.093  89.327 138.507  1.00 73.45           O  
ATOM   4053  CB  VAL B  12     183.341  86.633 140.362  1.00 73.45           C  
ATOM   4054  CG1 VAL B  12     183.773  85.172 140.563  1.00 73.45           C  
ATOM   4055  CG2 VAL B  12     184.172  87.497 141.311  1.00 73.45           C  
ATOM   4056  N   GLU B  13     181.902  88.900 138.497  1.00 75.93           N  
ATOM   4057  CA  GLU B  13     181.558  90.325 138.475  1.00 75.93           C  
ATOM   4058  C   GLU B  13     181.644  90.860 139.920  1.00 75.93           C  
ATOM   4059  O   GLU B  13     181.112  90.234 140.837  1.00 75.93           O  
ATOM   4060  CB  GLU B  13     180.234  90.525 137.708  1.00 75.93           C  
ATOM   4061  CG  GLU B  13     179.855  91.980 137.381  1.00 75.93           C  
ATOM   4062  CD  GLU B  13     179.212  92.759 138.540  1.00 75.93           C  
ATOM   4063  OE1 GLU B  13     178.699  93.880 138.316  1.00 75.93           O  
ATOM   4064  OE2 GLU B  13     179.191  92.212 139.661  1.00 75.93           O1-
ATOM   4065  N   GLY B  14     182.377  91.962 140.124  1.00 96.11           N  
ATOM   4066  CA  GLY B  14     182.593  92.623 141.420  1.00 96.11           C  
ATOM   4067  C   GLY B  14     183.476  91.902 142.450  1.00 96.11           C  
ATOM   4068  O   GLY B  14     184.194  90.952 142.149  1.00 96.11           O  
ATOM   4069  N   ASP B  15     183.436  92.404 143.689  1.00 78.72           N  
ATOM   4070  CA  ASP B  15     184.450  92.123 144.715  1.00 78.72           C  
ATOM   4071  C   ASP B  15     184.119  90.901 145.593  1.00 78.72           C  
ATOM   4072  O   ASP B  15     183.379  90.995 146.584  1.00 78.72           O  
ATOM   4073  CB  ASP B  15     184.683  93.378 145.576  1.00 78.72           C  
ATOM   4074  CG  ASP B  15     185.154  94.598 144.778  1.00 78.72           C  
ATOM   4075  OD1 ASP B  15     184.808  95.723 145.207  1.00 78.72           O  
ATOM   4076  OD2 ASP B  15     185.850  94.402 143.757  1.00 78.72           O1-
ATOM   4077  N   LEU B  16     184.715  89.756 145.243  1.00 84.08           N  
ATOM   4078  CA  LEU B  16     184.751  88.536 146.055  1.00 84.08           C  
ATOM   4079  C   LEU B  16     186.147  88.332 146.653  1.00 84.08           C  
ATOM   4080  O   LEU B  16     187.117  88.201 145.909  1.00 84.08           O  
ATOM   4081  CB  LEU B  16     184.374  87.324 145.178  1.00 84.08           C  
ATOM   4082  CG  LEU B  16     184.341  85.968 145.912  1.00 84.08           C  
ATOM   4083  CD1 LEU B  16     183.327  85.899 147.055  1.00 84.08           C  
ATOM   4084  CD2 LEU B  16     183.989  84.855 144.927  1.00 84.08           C  
ATOM   4085  N   ASP B  17     186.233  88.179 147.972  1.00 88.64           N  
ATOM   4086  CA  ASP B  17     187.335  87.449 148.602  1.00 88.64           C  
ATOM   4087  C   ASP B  17     186.909  85.984 148.832  1.00 88.64           C  
ATOM   4088  O   ASP B  17     185.745  85.709 149.128  1.00 88.64           O  
ATOM   4089  CB  ASP B  17     187.722  88.066 149.953  1.00 88.64           C  
ATOM   4090  CG  ASP B  17     188.451  89.407 149.972  1.00 88.64           C  
ATOM   4091  OD1 ASP B  17     188.653  89.892 151.114  1.00 88.64           O  
ATOM   4092  OD2 ASP B  17     188.855  89.942 148.920  1.00 88.64           O1-
ATOM   4093  N   LEU B  18     187.845  85.034 148.788  1.00 89.24           N  
ATOM   4094  CA  LEU B  18     187.607  83.647 149.209  1.00 89.24           C  
ATOM   4095  C   LEU B  18     188.625  83.237 150.278  1.00 89.24           C  
ATOM   4096  O   LEU B  18     189.815  83.129 149.982  1.00 89.24           O  
ATOM   4097  CB  LEU B  18     187.628  82.719 147.976  1.00 89.24           C  
ATOM   4098  CG  LEU B  18     187.295  81.248 148.303  1.00 89.24           C  
ATOM   4099  CD1 LEU B  18     185.830  81.055 148.691  1.00 89.24           C  
ATOM   4100  CD2 LEU B  18     187.594  80.345 147.105  1.00 89.24           C  
ATOM   4101  N   LYS B  19     188.159  82.985 151.508  1.00 91.25           N  
ATOM   4102  CA  LYS B  19     188.963  82.374 152.583  1.00 91.25           C  
ATOM   4103  C   LYS B  19     188.778  80.861 152.538  1.00 91.25           C  
ATOM   4104  O   LYS B  19     187.651  80.374 152.494  1.00 91.25           O  
ATOM   4105  CB  LYS B  19     188.604  82.994 153.947  1.00 91.25           C  
ATOM   4106  CG  LYS B  19     189.177  82.241 155.161  1.00 91.25           C  
ATOM   4107  CD  LYS B  19     188.706  82.871 156.482  1.00 91.25           C  
ATOM   4108  CE  LYS B  19     189.016  81.936 157.662  1.00 91.25           C  
ATOM   4109  NZ  LYS B  19     189.729  82.638 158.752  1.00 91.25           N1+
ATOM   4110  N   VAL B  20     189.882  80.124 152.566  1.00 91.91           N  
ATOM   4111  CA  VAL B  20     189.926  78.666 152.429  1.00 91.91           C  
ATOM   4112  C   VAL B  20     190.827  78.090 153.513  1.00 91.91           C  
ATOM   4113  O   VAL B  20     191.949  78.567 153.693  1.00 91.91           O  
ATOM   4114  CB  VAL B  20     190.459  78.255 151.041  1.00 91.91           C  
ATOM   4115  CG1 VAL B  20     190.234  76.762 150.802  1.00 91.91           C  
ATOM   4116  CG2 VAL B  20     189.779  79.006 149.889  1.00 91.91           C  
ATOM   4117  N   VAL B  21     190.363  77.054 154.211  1.00 93.52           N  
ATOM   4118  CA  VAL B  21     191.168  76.314 155.190  1.00 93.52           C  
ATOM   4119  C   VAL B  21     191.499  74.936 154.631  1.00 93.52           C  
ATOM   4120  O   VAL B  21     190.619  74.178 154.217  1.00 93.52           O  
ATOM   4121  CB  VAL B  21     190.492  76.234 156.572  1.00 93.52           C  
ATOM   4122  CG1 VAL B  21     191.455  75.643 157.611  1.00 93.52           C  
ATOM   4123  CG2 VAL B  21     190.069  77.626 157.064  1.00 93.52           C  
ATOM   4124  N   PHE B  22     192.790  74.609 154.624  1.00 92.74           N  
ATOM   4125  CA  PHE B  22     193.341  73.376 154.076  1.00 92.74           C  
ATOM   4126  C   PHE B  22     193.834  72.416 155.169  1.00 92.74           C  
ATOM   4127  O   PHE B  22     194.499  72.806 156.141  1.00 92.74           O  
ATOM   4128  CB  PHE B  22     194.478  73.696 153.098  1.00 92.74           C  
ATOM   4129  CG  PHE B  22     194.070  74.439 151.839  1.00 92.74           C  
ATOM   4130  CD1 PHE B  22     193.679  73.716 150.697  1.00 92.74           C  
ATOM   4131  CD2 PHE B  22     194.125  75.845 151.790  1.00 92.74           C  
ATOM   4132  CE1 PHE B  22     193.366  74.391 149.505  1.00 92.74           C  
ATOM   4133  CE2 PHE B  22     193.811  76.518 150.596  1.00 92.74           C  
ATOM   4134  CZ  PHE B  22     193.442  75.793 149.450  1.00 92.74           C  
ATOM   4135  N   ARG B  23     193.584  71.121 154.951  1.00 92.99           N  
ATOM   4136  CA  ARG B  23     194.231  70.000 155.647  1.00 92.99           C  
ATOM   4137  C   ARG B  23     195.096  69.252 154.632  1.00 92.99           C  
ATOM   4138  O   ARG B  23     194.574  68.577 153.750  1.00 92.99           O  
ATOM   4139  CB  ARG B  23     193.152  69.121 156.297  1.00 92.99           C  
ATOM   4140  CG  ARG B  23     193.759  68.033 157.200  1.00 92.99           C  
ATOM   4141  CD  ARG B  23     192.690  67.136 157.842  1.00 92.99           C  
ATOM   4142  NE  ARG B  23     191.782  67.883 158.739  1.00 92.99           N  
ATOM   4143  CZ  ARG B  23     190.864  67.367 159.541  1.00 92.99           C  
ATOM   4144  NH1 ARG B  23     190.686  66.079 159.656  1.00 92.99           N1+
ATOM   4145  NH2 ARG B  23     190.090  68.143 160.247  1.00 92.99           N  
ATOM   4146  N   GLY B  24     196.416  69.416 154.732  1.00 90.22           N  
ATOM   4147  CA  GLY B  24     197.307  69.099 153.614  1.00 90.22           C  
ATOM   4148  C   GLY B  24     196.977  70.025 152.445  1.00 90.22           C  
ATOM   4149  O   GLY B  24     196.995  71.241 152.613  1.00 90.22           O  
ATOM   4150  N   ASN B  25     196.596  69.451 151.306  1.00 92.99           N  
ATOM   4151  CA  ASN B  25     196.135  70.176 150.122  1.00 92.99           C  
ATOM   4152  C   ASN B  25     194.622  70.028 149.841  1.00 92.99           C  
ATOM   4153  O   ASN B  25     194.132  70.493 148.813  1.00 92.99           O  
ATOM   4154  CB  ASN B  25     197.012  69.743 148.946  1.00 92.99           C  
ATOM   4155  CG  ASN B  25     196.752  68.321 148.475  1.00 92.99           C  
ATOM   4156  ND2 ASN B  25     197.070  68.036 147.239  1.00 92.99           N  
ATOM   4157  OD1 ASN B  25     196.284  67.464 149.215  1.00 92.99           O  
ATOM   4158  N   LYS B  26     193.870  69.399 150.756  1.00 93.29           N  
ATOM   4159  CA  LYS B  26     192.414  69.241 150.668  1.00 93.29           C  
ATOM   4160  C   LYS B  26     191.703  70.366 151.420  1.00 93.29           C  
ATOM   4161  O   LYS B  26     192.008  70.612 152.591  1.00 93.29           O  
ATOM   4162  CB  LYS B  26     192.029  67.841 151.174  1.00 93.29           C  
ATOM   4163  CG  LYS B  26     190.546  67.518 150.947  1.00 93.29           C  
ATOM   4164  CD  LYS B  26     190.238  66.047 151.271  1.00 93.29           C  
ATOM   4165  CE  LYS B  26     188.756  65.764 151.000  1.00 93.29           C  
ATOM   4166  NZ  LYS B  26     188.413  64.325 151.086  1.00 93.29           N1+
ATOM   4167  N   VAL B  27     190.739  71.018 150.774  1.00 93.80           N  
ATOM   4168  CA  VAL B  27     189.858  72.010 151.409  1.00 93.80           C  
ATOM   4169  C   VAL B  27     188.983  71.325 152.456  1.00 93.80           C  
ATOM   4170  O   VAL B  27     188.345  70.311 152.165  1.00 93.80           O  
ATOM   4171  CB  VAL B  27     188.972  72.730 150.376  1.00 93.80           C  
ATOM   4172  CG1 VAL B  27     188.053  73.763 151.045  1.00 93.80           C  
ATOM   4173  CG2 VAL B  27     189.835  73.465 149.348  1.00 93.80           C  
ATOM   4174  N   ILE B  28     188.934  71.890 153.661  1.00 93.85           N  
ATOM   4175  CA  ILE B  28     188.027  71.455 154.735  1.00 93.85           C  
ATOM   4176  C   ILE B  28     186.952  72.495 155.062  1.00 93.85           C  
ATOM   4177  O   ILE B  28     185.853  72.106 155.435  1.00 93.85           O  
ATOM   4178  CB  ILE B  28     188.805  71.014 155.993  1.00 93.85           C  
ATOM   4179  CG1 ILE B  28     189.764  72.098 156.534  1.00 93.85           C  
ATOM   4180  CG2 ILE B  28     189.565  69.708 155.688  1.00 93.85           C  
ATOM   4181  CD1 ILE B  28     190.230  71.831 157.968  1.00 93.85           C  
ATOM   4182  N   GLU B  29     187.237  73.785 154.864  1.00 95.01           N  
ATOM   4183  CA  GLU B  29     186.302  74.897 155.082  1.00 95.01           C  
ATOM   4184  C   GLU B  29     186.518  75.950 153.984  1.00 95.01           C  
ATOM   4185  O   GLU B  29     187.656  76.182 153.557  1.00 95.01           O  
ATOM   4186  CB  GLU B  29     186.509  75.541 156.466  1.00 95.01           C  
ATOM   4187  CG  GLU B  29     186.357  74.568 157.652  1.00 95.01           C  
ATOM   4188  CD  GLU B  29     186.908  75.096 158.986  1.00 95.01           C  
ATOM   4189  OE1 GLU B  29     186.534  74.504 160.022  1.00 95.01           O  
ATOM   4190  OE2 GLU B  29     187.797  75.979 158.958  1.00 95.01           O1-
ATOM   4191  N   ALA B  30     185.442  76.586 153.516  1.00 92.97           N  
ATOM   4192  CA  ALA B  30     185.494  77.600 152.467  1.00 92.97           C  
ATOM   4193  C   ALA B  30     184.422  78.678 152.679  1.00 92.97           C  
ATOM   4194  O   ALA B  30     183.232  78.371 152.766  1.00 92.97           O  
ATOM   4195  CB  ALA B  30     185.335  76.917 151.103  1.00 92.97           C  
ATOM   4196  N   TYR B  31     184.862  79.937 152.709  1.00 91.01           N  
ATOM   4197  CA  TYR B  31     184.063  81.107 153.067  1.00 91.01           C  
ATOM   4198  C   TYR B  31     184.091  82.145 151.930  1.00 91.01           C  
ATOM   4199  O   TYR B  31     185.060  82.910 151.813  1.00 91.01           O  
ATOM   4200  CB  TYR B  31     184.610  81.698 154.377  1.00 91.01           C  
ATOM   4201  CG  TYR B  31     184.717  80.723 155.532  1.00 91.01           C  
ATOM   4202  CD1 TYR B  31     183.569  80.396 156.271  1.00 91.01           C  
ATOM   4203  CD2 TYR B  31     185.954  80.133 155.865  1.00 91.01           C  
ATOM   4204  CE1 TYR B  31     183.648  79.515 157.361  1.00 91.01           C  
ATOM   4205  CE2 TYR B  31     186.042  79.252 156.962  1.00 91.01           C  
ATOM   4206  CZ  TYR B  31     184.887  78.949 157.713  1.00 91.01           C  
ATOM   4207  OH  TYR B  31     184.968  78.096 158.762  1.00 91.01           O  
ATOM   4208  N   PRO B  32     183.058  82.180 151.066  1.00 90.04           N  
ATOM   4209  CA  PRO B  32     182.861  83.248 150.090  1.00 90.04           C  
ATOM   4210  C   PRO B  32     182.512  84.565 150.800  1.00 90.04           C  
ATOM   4211  O   PRO B  32     181.501  84.673 151.496  1.00 90.04           O  
ATOM   4212  CB  PRO B  32     181.741  82.764 149.153  1.00 90.04           C  
ATOM   4213  CG  PRO B  32     181.687  81.253 149.381  1.00 90.04           C  
ATOM   4214  CD  PRO B  32     182.075  81.129 150.850  1.00 90.04           C  
ATOM   4215  N   MET B  33     183.354  85.581 150.634  1.00 88.84           N  
ATOM   4216  CA  MET B  33     183.252  86.871 151.315  1.00 88.84           C  
ATOM   4217  C   MET B  33     183.004  87.988 150.296  1.00 88.84           C  
ATOM   4218  O   MET B  33     183.945  88.538 149.726  1.00 88.84           O  
ATOM   4219  CB  MET B  33     184.538  87.121 152.120  1.00 88.84           C  
ATOM   4220  CG  MET B  33     184.718  86.198 153.331  1.00 88.84           C  
ATOM   4221  SD  MET B  33     186.207  86.471 154.339  1.00 88.84           S  
ATOM   4222  CE  MET B  33     187.491  86.194 153.098  1.00 88.84           C  
ATOM   4223  N   SER B  34     181.743  88.362 150.071  1.00 86.14           N  
ATOM   4224  CA  SER B  34     181.413  89.550 149.275  1.00 86.14           C  
ATOM   4225  C   SER B  34     181.782  90.812 150.047  1.00 86.14           C  
ATOM   4226  O   SER B  34     181.350  90.994 151.188  1.00 86.14           O  
ATOM   4227  CB  SER B  34     179.933  89.592 148.905  1.00 86.14           C  
ATOM   4228  OG  SER B  34     179.613  88.476 148.108  1.00 86.14           O  
ATOM   4229  N   ARG B  35     182.591  91.676 149.424  1.00 86.67           N  
ATOM   4230  CA  ARG B  35     183.243  92.823 150.082  1.00 86.67           C  
ATOM   4231  C   ARG B  35     182.690  94.199 149.724  1.00 86.67           C  
ATOM   4232  O   ARG B  35     183.029  95.178 150.391  1.00 86.67           O  
ATOM   4233  CB  ARG B  35     184.733  92.790 149.751  1.00 86.67           C  
ATOM   4234  CG  ARG B  35     185.518  91.624 150.348  1.00 86.67           C  
ATOM   4235  CD  ARG B  35     185.291  91.473 151.858  1.00 86.67           C  
ATOM   4236  NE  ARG B  35     186.421  90.751 152.438  1.00 86.67           N  
ATOM   4237  CZ  ARG B  35     186.504  90.054 153.545  1.00 86.67           C  
ATOM   4238  NH1 ARG B  35     185.528  89.935 154.401  1.00 86.67           N1+
ATOM   4239  NH2 ARG B  35     187.626  89.438 153.757  1.00 86.67           N  
ATOM   4240  N   LEU B  36     181.851  94.268 148.698  1.00 88.36           N  
ATOM   4241  CA  LEU B  36     181.100  95.458 148.327  1.00 88.36           C  
ATOM   4242  C   LEU B  36     179.699  95.373 148.941  1.00 88.36           C  
ATOM   4243  O   LEU B  36     178.843  94.675 148.408  1.00 88.36           O  
ATOM   4244  CB  LEU B  36     181.098  95.564 146.789  1.00 88.36           C  
ATOM   4245  CG  LEU B  36     180.232  96.707 146.227  1.00 88.36           C  
ATOM   4246  CD1 LEU B  36     180.659  98.076 146.739  1.00 88.36           C  
ATOM   4247  CD2 LEU B  36     180.331  96.745 144.705  1.00 88.36           C  
ATOM   4248  N   PHE B  37     179.452  96.086 150.039  1.00 87.82           N  
ATOM   4249  CA  PHE B  37     178.096  96.417 150.461  1.00 87.82           C  
ATOM   4250  C   PHE B  37     177.570  97.590 149.670  1.00 87.82           C  
ATOM   4251  O   PHE B  37     178.306  98.548 149.407  1.00 87.82           O  
ATOM   4252  CB  PHE B  37     177.988  96.796 151.938  1.00 87.82           C  
ATOM   4253  CG  PHE B  37     176.555  97.101 152.359  1.00 87.82           C  
ATOM   4254  CD1 PHE B  37     176.203  98.381 152.827  1.00 87.82           C  
ATOM   4255  CD2 PHE B  37     175.547  96.133 152.181  1.00 87.82           C  
ATOM   4256  CE1 PHE B  37     174.874  98.670 153.182  1.00 87.82           C  
ATOM   4257  CE2 PHE B  37     174.214  96.433 152.500  1.00 87.82           C  
ATOM   4258  CZ  PHE B  37     173.884  97.682 153.050  1.00 87.82           C  
ATOM   4259  N   ARG B  38     176.256  97.583 149.411  1.00 85.76           N  
ATOM   4260  CA  ARG B  38     175.612  98.860 149.173  1.00 85.76           C  
ATOM   4261  C   ARG B  38     174.218  99.118 149.845  1.00 85.76           C  
ATOM   4262  O   ARG B  38     174.071 100.283 150.167  1.00 85.76           O  
ATOM   4263  CB  ARG B  38     175.874  99.307 147.691  1.00 85.76           C  
ATOM   4264  CG  ARG B  38     176.941  98.669 146.759  1.00 85.76           C  
ATOM   4265  CD  ARG B  38     176.574  98.709 145.255  1.00 85.76           C  
ATOM   4266  NE  ARG B  38     175.651  97.608 144.923  1.00 85.76           N  
ATOM   4267  CZ  ARG B  38     175.183  97.208 143.754  1.00 85.76           C  
ATOM   4268  NH1 ARG B  38     175.330  97.833 142.625  1.00 85.76           N1+
ATOM   4269  NH2 ARG B  38     174.569  96.075 143.697  1.00 85.76           N  
ATOM   4270  N   GLY B  39     173.256  98.157 150.051  1.00 86.48           N  
ATOM   4271  CA  GLY B  39     171.790  98.144 150.566  1.00 86.48           C  
ATOM   4272  C   GLY B  39     170.304  98.437 149.886  1.00 86.48           C  
ATOM   4273  O   GLY B  39     169.384  98.789 150.611  1.00 86.48           O  
ATOM   4274  N   ILE B  40     169.974  98.376 148.558  1.00 88.13           N  
ATOM   4275  CA  ILE B  40     168.938  99.008 147.622  1.00 88.13           C  
ATOM   4276  C   ILE B  40     167.520  99.058 148.085  1.00 88.13           C  
ATOM   4277  O   ILE B  40     166.771  99.988 147.801  1.00 88.13           O  
ATOM   4278  CB  ILE B  40     169.036  98.404 146.166  1.00 88.13           C  
ATOM   4279  CG1 ILE B  40     169.836  99.346 145.224  1.00 88.13           C  
ATOM   4280  CG2 ILE B  40     167.692  98.038 145.504  1.00 88.13           C  
ATOM   4281  CD1 ILE B  40     169.896  99.001 143.729  1.00 88.13           C  
ATOM   4282  N   GLU B  41     167.227  98.044 148.833  1.00 91.27           N  
ATOM   4283  CA  GLU B  41     166.055  97.824 149.610  1.00 91.27           C  
ATOM   4284  C   GLU B  41     165.684  99.105 150.390  1.00 91.27           C  
ATOM   4285  O   GLU B  41     164.511  99.468 150.387  1.00 91.27           O  
ATOM   4286  CB  GLU B  41     166.454  96.578 150.416  1.00 91.27           C  
ATOM   4287  CG  GLU B  41     166.757  95.398 149.431  1.00 91.27           C  
ATOM   4288  CD  GLU B  41     167.266  94.119 150.090  1.00 91.27           C  
ATOM   4289  OE1 GLU B  41     166.878  93.018 149.653  1.00 91.27           O  
ATOM   4290  OE2 GLU B  41     168.075  94.230 151.028  1.00 91.27           O1-
ATOM   4291  N   ILE B  42     166.645  99.901 150.905  1.00 92.25           N  
ATOM   4292  CA  ILE B  42     166.353 101.207 151.545  1.00 92.25           C  
ATOM   4293  C   ILE B  42     166.461 102.441 150.625  1.00 92.25           C  
ATOM   4294  O   ILE B  42     165.666 103.361 150.810  1.00 92.25           O  
ATOM   4295  CB  ILE B  42     167.084 101.376 152.899  1.00 92.25           C  
ATOM   4296  CG1 ILE B  42     166.864 100.117 153.782  1.00 92.25           C  
ATOM   4297  CG2 ILE B  42     166.733 102.707 153.596  1.00 92.25           C  
ATOM   4298  CD1 ILE B  42     166.711 100.313 155.299  1.00 92.25           C  
ATOM   4299  N   ILE B  43     167.311 102.498 149.584  1.00 90.98           N  
ATOM   4300  CA  ILE B  43     167.176 103.574 148.566  1.00 90.98           C  
ATOM   4301  C   ILE B  43     165.808 103.523 147.874  1.00 90.98           C  
ATOM   4302  O   ILE B  43     165.326 104.556 147.420  1.00 90.98           O  
ATOM   4303  CB  ILE B  43     168.351 103.603 147.548  1.00 90.98           C  
ATOM   4304  CG1 ILE B  43     169.448 104.523 148.130  1.00 90.98           C  
ATOM   4305  CG2 ILE B  43     167.965 104.065 146.124  1.00 90.98           C  
ATOM   4306  CD1 ILE B  43     170.612 104.804 147.172  1.00 90.98           C  
ATOM   4307  N   LEU B  44     165.172 102.352 147.808  1.00 86.92           N  
ATOM   4308  CA  LEU B  44     163.808 102.184 147.316  1.00 86.92           C  
ATOM   4309  C   LEU B  44     162.737 102.533 148.359  1.00 86.92           C  
ATOM   4310  O   LEU B  44     161.685 103.032 147.958  1.00 86.92           O  
ATOM   4311  CB  LEU B  44     163.646 100.751 146.785  1.00 86.92           C  
ATOM   4312  CG  LEU B  44     164.387 100.505 145.461  1.00 86.92           C  
ATOM   4313  CD1 LEU B  44     164.275  99.036 145.064  1.00 86.92           C  
ATOM   4314  CD2 LEU B  44     163.797 101.333 144.316  1.00 86.92           C  
ATOM   4315  N   LYS B  45     162.981 102.349 149.666  1.00 92.97           N  
ATOM   4316  CA  LYS B  45     162.019 102.728 150.722  1.00 92.97           C  
ATOM   4317  C   LYS B  45     161.590 104.196 150.585  1.00 92.97           C  
ATOM   4318  O   LYS B  45     162.393 105.102 150.354  1.00 92.97           O  
ATOM   4319  CB  LYS B  45     162.553 102.408 152.136  1.00 92.97           C  
ATOM   4320  CG  LYS B  45     162.354 100.920 152.481  1.00 92.97           C  
ATOM   4321  CD  LYS B  45     163.073 100.442 153.758  1.00 92.97           C  
ATOM   4322  CE  LYS B  45     163.052  98.902 153.780  1.00 92.97           C  
ATOM   4323  NZ  LYS B  45     163.760  98.287 154.933  1.00 92.97           N1+
ATOM   4324  N   ASN B  46     160.284 104.425 150.715  1.00 92.90           N  
ATOM   4325  CA  ASN B  46     159.590 105.708 150.554  1.00 92.90           C  
ATOM   4326  C   ASN B  46     159.660 106.354 149.146  1.00 92.90           C  
ATOM   4327  O   ASN B  46     159.165 107.472 148.947  1.00 92.90           O  
ATOM   4328  CB  ASN B  46     159.985 106.659 151.703  1.00 92.90           C  
ATOM   4329  CG  ASN B  46     159.784 106.019 153.065  1.00 92.90           C  
ATOM   4330  ND2 ASN B  46     160.823 105.859 153.852  1.00 92.90           N  
ATOM   4331  OD1 ASN B  46     158.689 105.636 153.428  1.00 92.90           O  
ATOM   4332  N   LYS B  47     160.220 105.677 148.131  1.00 93.10           N  
ATOM   4333  CA  LYS B  47     160.155 106.112 146.718  1.00 93.10           C  
ATOM   4334  C   LYS B  47     158.890 105.559 146.041  1.00 93.10           C  
ATOM   4335  O   LYS B  47     158.109 104.846 146.674  1.00 93.10           O  
ATOM   4336  CB  LYS B  47     161.445 105.749 145.963  1.00 93.10           C  
ATOM   4337  CG  LYS B  47     162.759 105.981 146.732  1.00 93.10           C  
ATOM   4338  CD  LYS B  47     163.057 107.371 147.329  1.00 93.10           C  
ATOM   4339  CE  LYS B  47     164.325 107.209 148.190  1.00 93.10           C  
ATOM   4340  NZ  LYS B  47     164.776 108.428 148.912  1.00 93.10           N1+
ATOM   4341  N   TYR B  48     158.621 105.936 144.790  1.00 92.67           N  
ATOM   4342  CA  TYR B  48     157.446 105.422 144.077  1.00 92.67           C  
ATOM   4343  C   TYR B  48     157.722 104.003 143.540  1.00 92.67           C  
ATOM   4344  O   TYR B  48     158.841 103.749 143.097  1.00 92.67           O  
ATOM   4345  CB  TYR B  48     157.033 106.380 142.955  1.00 92.67           C  
ATOM   4346  CG  TYR B  48     156.576 107.741 143.446  1.00 92.67           C  
ATOM   4347  CD1 TYR B  48     155.263 107.902 143.927  1.00 92.67           C  
ATOM   4348  CD2 TYR B  48     157.449 108.846 143.395  1.00 92.67           C  
ATOM   4349  CE1 TYR B  48     154.801 109.175 144.310  1.00 92.67           C  
ATOM   4350  CE2 TYR B  48     156.993 110.121 143.790  1.00 92.67           C  
ATOM   4351  CZ  TYR B  48     155.659 110.291 144.221  1.00 92.67           C  
ATOM   4352  OH  TYR B  48     155.228 111.511 144.627  1.00 92.67           O  
ATOM   4353  N   PRO B  49     156.738 103.084 143.511  1.00 93.79           N  
ATOM   4354  CA  PRO B  49     156.939 101.701 143.056  1.00 93.79           C  
ATOM   4355  C   PRO B  49     157.596 101.587 141.669  1.00 93.79           C  
ATOM   4356  O   PRO B  49     158.544 100.821 141.488  1.00 93.79           O  
ATOM   4357  CB  PRO B  49     155.545 101.076 143.091  1.00 93.79           C  
ATOM   4358  CG  PRO B  49     154.854 101.827 144.226  1.00 93.79           C  
ATOM   4359  CD  PRO B  49     155.407 103.235 144.082  1.00 93.79           C  
ATOM   4360  N   MET B  50     157.176 102.437 140.725  1.00 91.85           N  
ATOM   4361  CA  MET B  50     157.741 102.546 139.370  1.00 91.85           C  
ATOM   4362  C   MET B  50     159.237 102.906 139.334  1.00 91.85           C  
ATOM   4363  O   MET B  50     159.908 102.613 138.347  1.00 91.85           O  
ATOM   4364  CB  MET B  50     156.960 103.617 138.588  1.00 91.85           C  
ATOM   4365  CG  MET B  50     155.538 103.182 138.223  1.00 91.85           C  
ATOM   4366  SD  MET B  50     155.443 101.821 137.032  1.00 91.85           S  
ATOM   4367  CE  MET B  50     155.960 102.641 135.497  1.00 91.85           C  
ATOM   4368  N   ASP B  51     159.794 103.511 140.388  1.00 93.40           N  
ATOM   4369  CA  ASP B  51     161.219 103.854 140.432  1.00 93.40           C  
ATOM   4370  C   ASP B  51     162.109 102.604 140.523  1.00 93.40           C  
ATOM   4371  O   ASP B  51     163.256 102.627 140.066  1.00 93.40           O  
ATOM   4372  CB  ASP B  51     161.517 104.839 141.576  1.00 93.40           C  
ATOM   4373  CG  ASP B  51     160.820 106.193 141.403  1.00 93.40           C  
ATOM   4374  OD1 ASP B  51     160.438 106.819 142.419  1.00 93.40           O  
ATOM   4375  OD2 ASP B  51     160.751 106.675 140.249  1.00 93.40           O1-
ATOM   4376  N   SER B  52     161.571 101.480 141.016  1.00 93.59           N  
ATOM   4377  CA  SER B  52     162.271 100.188 141.018  1.00 93.59           C  
ATOM   4378  C   SER B  52     162.700  99.750 139.612  1.00 93.59           C  
ATOM   4379  O   SER B  52     163.802  99.231 139.460  1.00 93.59           O  
ATOM   4380  CB  SER B  52     161.428  99.106 141.699  1.00 93.59           C  
ATOM   4381  OG  SER B  52     160.263  98.828 140.954  1.00 93.59           O  
ATOM   4382  N   LEU B  53     161.937 100.077 138.564  1.00 93.16           N  
ATOM   4383  CA  LEU B  53     162.248  99.774 137.156  1.00 93.16           C  
ATOM   4384  C   LEU B  53     163.437 100.580 136.598  1.00 93.16           C  
ATOM   4385  O   LEU B  53     163.925 100.318 135.496  1.00 93.16           O  
ATOM   4386  CB  LEU B  53     161.008 100.078 136.305  1.00 93.16           C  
ATOM   4387  CG  LEU B  53     159.715  99.376 136.750  1.00 93.16           C  
ATOM   4388  CD1 LEU B  53     158.550 100.021 136.014  1.00 93.16           C  
ATOM   4389  CD2 LEU B  53     159.758  97.881 136.444  1.00 93.16           C  
ATOM   4390  N   VAL B  54     163.912 101.593 137.326  1.00 92.18           N  
ATOM   4391  CA  VAL B  54     165.101 102.383 136.965  1.00 92.18           C  
ATOM   4392  C   VAL B  54     166.249 102.144 137.932  1.00 92.18           C  
ATOM   4393  O   VAL B  54     167.398 102.161 137.504  1.00 92.18           O  
ATOM   4394  CB  VAL B  54     164.772 103.876 136.850  1.00 92.18           C  
ATOM   4395  CG1 VAL B  54     165.994 104.707 136.432  1.00 92.18           C  
ATOM   4396  CG2 VAL B  54     163.698 104.094 135.785  1.00 92.18           C  
ATOM   4397  N   ILE B  55     165.967 101.868 139.202  1.00 92.08           N  
ATOM   4398  CA  ILE B  55     166.986 101.585 140.216  1.00 92.08           C  
ATOM   4399  C   ILE B  55     167.460 100.124 140.145  1.00 92.08           C  
ATOM   4400  O   ILE B  55     168.662  99.881 140.067  1.00 92.08           O  
ATOM   4401  CB  ILE B  55     166.426 101.987 141.595  1.00 92.08           C  
ATOM   4402  CG1 ILE B  55     166.078 103.493 141.700  1.00 92.08           C  
ATOM   4403  CG2 ILE B  55     167.353 101.576 142.746  1.00 92.08           C  
ATOM   4404  CD1 ILE B  55     167.249 104.466 141.532  1.00 92.08           C  
ATOM   4405  N   THR B  56     166.552  99.144 140.091  1.00 91.78           N  
ATOM   4406  CA  THR B  56     166.924  97.718 140.145  1.00 91.78           C  
ATOM   4407  C   THR B  56     167.694  97.193 138.925  1.00 91.78           C  
ATOM   4408  O   THR B  56     168.604  96.400 139.136  1.00 91.78           O  
ATOM   4409  CB  THR B  56     165.759  96.776 140.460  1.00 91.78           C  
ATOM   4410  CG2 THR B  56     165.051  97.113 141.770  1.00 91.78           C  
ATOM   4411  OG1 THR B  56     164.815  96.766 139.427  1.00 91.78           O  
ATOM   4412  N   PRO B  57     167.526  97.676 137.673  1.00 90.92           N  
ATOM   4413  CA  PRO B  57     168.387  97.229 136.569  1.00 90.92           C  
ATOM   4414  C   PRO B  57     169.850  97.679 136.700  1.00 90.92           C  
ATOM   4415  O   PRO B  57     170.654  97.383 135.824  1.00 90.92           O  
ATOM   4416  CB  PRO B  57     167.754  97.774 135.287  1.00 90.92           C  
ATOM   4417  CG  PRO B  57     166.313  98.046 135.695  1.00 90.92           C  
ATOM   4418  CD  PRO B  57     166.446  98.491 137.143  1.00 90.92           C  
ATOM   4419  N   ARG B  58     170.182  98.468 137.736  1.00 88.23           N  
ATOM   4420  CA  ARG B  58     171.533  98.949 138.084  1.00 88.23           C  
ATOM   4421  C   ARG B  58     172.069  98.238 139.332  1.00 88.23           C  
ATOM   4422  O   ARG B  58     173.056  98.671 139.919  1.00 88.23           O  
ATOM   4423  CB  ARG B  58     171.546 100.478 138.259  1.00 88.23           C  
ATOM   4424  CG  ARG B  58     171.337 101.284 136.973  1.00 88.23           C  
ATOM   4425  CD  ARG B  58     170.017 101.004 136.263  1.00 88.23           C  
ATOM   4426  NE  ARG B  58     169.648 102.083 135.334  1.00 88.23           N  
ATOM   4427  CZ  ARG B  58     168.604 102.030 134.530  1.00 88.23           C  
ATOM   4428  NH1 ARG B  58     167.607 101.223 134.713  1.00 88.23           N1+
ATOM   4429  NH2 ARG B  58     168.593 102.740 133.446  1.00 88.23           N  
ATOM   4430  N   ILE B  59     171.416  97.143 139.719  1.00 97.28           N  
ATOM   4431  CA  ILE B  59     171.938  96.150 140.646  1.00 97.28           C  
ATOM   4432  C   ILE B  59     173.240  95.575 140.064  1.00 97.28           C  
ATOM   4433  O   ILE B  59     174.303  95.933 140.560  1.00 97.28           O  
ATOM   4434  CB  ILE B  59     170.831  95.111 140.929  1.00 97.28           C  
ATOM   4435  CG1 ILE B  59     169.817  95.699 141.939  1.00 97.28           C  
ATOM   4436  CG2 ILE B  59     171.443  93.815 141.427  1.00 97.28           C  
ATOM   4437  CD1 ILE B  59     168.520  94.896 142.109  1.00 97.28           C  
ATOM   4438  N   CYS B  60     173.165  94.810 138.970  1.00 85.86           N  
ATOM   4439  CA  CYS B  60     174.286  94.262 138.193  1.00 85.86           C  
ATOM   4440  C   CYS B  60     174.004  94.527 136.714  1.00 85.86           C  
ATOM   4441  O   CYS B  60     172.910  94.259 136.225  1.00 85.86           O  
ATOM   4442  CB  CYS B  60     174.406  92.755 138.464  1.00 85.86           C  
ATOM   4443  SG  CYS B  60     175.692  91.745 137.620  1.00 85.86           S  
ATOM   4444  N   GLY B  61     174.998  95.034 135.998  1.00 96.45           N  
ATOM   4445  CA  GLY B  61     174.919  95.410 134.591  1.00 96.45           C  
ATOM   4446  C   GLY B  61     174.960  94.218 133.639  1.00 96.45           C  
ATOM   4447  O   GLY B  61     174.738  94.412 132.449  1.00 96.45           O  
ATOM   4448  N   ILE B  62     175.215  93.004 134.148  1.00 85.45           N  
ATOM   4449  CA  ILE B  62     175.078  91.755 133.385  1.00 85.45           C  
ATOM   4450  C   ILE B  62     173.677  91.146 133.528  1.00 85.45           C  
ATOM   4451  O   ILE B  62     173.158  90.625 132.552  1.00 85.45           O  
ATOM   4452  CB  ILE B  62     176.135  90.687 133.759  1.00 85.45           C  
ATOM   4453  CG1 ILE B  62     177.546  91.248 133.998  1.00 85.45           C  
ATOM   4454  CG2 ILE B  62     176.199  89.694 132.583  1.00 85.45           C  
ATOM   4455  CD1 ILE B  62     178.600  90.233 134.456  1.00 85.45           C  
ATOM   4456  N   CYS B  63     173.082  91.196 134.729  1.00 85.27           N  
ATOM   4457  CA  CYS B  63     171.760  90.624 135.037  1.00 85.27           C  
ATOM   4458  C   CYS B  63     170.652  91.710 135.109  1.00 85.27           C  
ATOM   4459  O   CYS B  63     169.655  91.565 135.816  1.00 85.27           O  
ATOM   4460  CB  CYS B  63     171.872  89.648 136.246  1.00 85.27           C  
ATOM   4461  SG  CYS B  63     171.969  90.312 137.952  1.00 85.27           S  
ATOM   4462  N   GLY B  64     170.844  92.848 134.428  1.00 89.92           N  
ATOM   4463  CA  GLY B  64     170.055  94.073 134.616  1.00 89.92           C  
ATOM   4464  C   GLY B  64     168.658  94.043 133.985  1.00 89.92           C  
ATOM   4465  O   GLY B  64     167.707  94.555 134.570  1.00 89.92           O  
ATOM   4466  N   GLY B  65     168.513  93.423 132.816  1.00 91.55           N  
ATOM   4467  CA  GLY B  65     167.230  93.103 132.187  1.00 91.55           C  
ATOM   4468  C   GLY B  65     166.467  92.019 132.949  1.00 91.55           C  
ATOM   4469  O   GLY B  65     165.249  92.092 133.059  1.00 91.55           O  
ATOM   4470  N   SER B  66     167.181  91.082 133.572  1.00 93.57           N  
ATOM   4471  CA  SER B  66     166.624  90.072 134.477  1.00 93.57           C  
ATOM   4472  C   SER B  66     166.051  90.734 135.739  1.00 93.57           C  
ATOM   4473  O   SER B  66     164.917  90.461 136.124  1.00 93.57           O  
ATOM   4474  CB  SER B  66     167.691  89.035 134.859  1.00 93.57           C  
ATOM   4475  OG  SER B  66     168.441  88.561 133.751  1.00 93.57           O  
ATOM   4476  N   HIS B  67     166.781  91.686 136.336  1.00 93.87           N  
ATOM   4477  CA  HIS B  67     166.269  92.538 137.419  1.00 93.87           C  
ATOM   4478  C   HIS B  67     165.088  93.406 136.983  1.00 93.87           C  
ATOM   4479  O   HIS B  67     164.156  93.593 137.760  1.00 93.87           O  
ATOM   4480  CB  HIS B  67     167.388  93.434 137.965  1.00 93.87           C  
ATOM   4481  CG  HIS B  67     168.310  92.701 138.891  1.00 93.87           C  
ATOM   4482  CD2 HIS B  67     169.645  92.476 138.730  1.00 93.87           C  
ATOM   4483  ND1 HIS B  67     167.944  92.098 140.066  1.00 93.87           N  
ATOM   4484  CE1 HIS B  67     169.014  91.503 140.595  1.00 93.87           C  
ATOM   4485  NE2 HIS B  67     170.079  91.708 139.816  1.00 93.87           N  
ATOM   4486  N   LEU B  68     165.097  93.920 135.750  1.00 94.33           N  
ATOM   4487  CA  LEU B  68     163.963  94.653 135.193  1.00 94.33           C  
ATOM   4488  C   LEU B  68     162.721  93.755 135.058  1.00 94.33           C  
ATOM   4489  O   LEU B  68     161.625  94.205 135.380  1.00 94.33           O  
ATOM   4490  CB  LEU B  68     164.383  95.260 133.845  1.00 94.33           C  
ATOM   4491  CG  LEU B  68     163.323  96.154 133.191  1.00 94.33           C  
ATOM   4492  CD1 LEU B  68     162.927  97.367 134.035  1.00 94.33           C  
ATOM   4493  CD2 LEU B  68     163.871  96.656 131.855  1.00 94.33           C  
ATOM   4494  N   MET B  69     162.891  92.500 134.632  1.00 94.08           N  
ATOM   4495  CA  MET B  69     161.806  91.525 134.489  1.00 94.08           C  
ATOM   4496  C   MET B  69     161.246  91.097 135.853  1.00 94.08           C  
ATOM   4497  O   MET B  69     160.046  91.187 136.085  1.00 94.08           O  
ATOM   4498  CB  MET B  69     162.294  90.330 133.655  1.00 94.08           C  
ATOM   4499  CG  MET B  69     161.130  89.486 133.124  1.00 94.08           C  
ATOM   4500  SD  MET B  69     161.684  88.151 132.032  1.00 94.08           S  
ATOM   4501  CE  MET B  69     160.103  87.330 131.694  1.00 94.08           C  
ATOM   4502  N   SER B  70     162.109  90.753 136.810  1.00 95.37           N  
ATOM   4503  CA  SER B  70     161.685  90.415 138.175  1.00 95.37           C  
ATOM   4504  C   SER B  70     161.000  91.601 138.882  1.00 95.37           C  
ATOM   4505  O   SER B  70     159.953  91.437 139.510  1.00 95.37           O  
ATOM   4506  CB  SER B  70     162.910  89.921 138.942  1.00 95.37           C  
ATOM   4507  OG  SER B  70     162.571  89.461 140.227  1.00 95.37           O  
ATOM   4508  N   ALA B  71     161.509  92.829 138.703  1.00 94.77           N  
ATOM   4509  CA  ALA B  71     160.864  94.040 139.213  1.00 94.77           C  
ATOM   4510  C   ALA B  71     159.520  94.347 138.533  1.00 94.77           C  
ATOM   4511  O   ALA B  71     158.617  94.859 139.198  1.00 94.77           O  
ATOM   4512  CB  ALA B  71     161.814  95.233 139.049  1.00 94.77           C  
ATOM   4513  N   VAL B  72     159.377  94.071 137.230  1.00 94.05           N  
ATOM   4514  CA  VAL B  72     158.123  94.332 136.515  1.00 94.05           C  
ATOM   4515  C   VAL B  72     157.049  93.308 136.853  1.00 94.05           C  
ATOM   4516  O   VAL B  72     155.922  93.716 137.091  1.00 94.05           O  
ATOM   4517  CB  VAL B  72     158.314  94.509 134.997  1.00 94.05           C  
ATOM   4518  CG1 VAL B  72     158.243  93.238 134.145  1.00 94.05           C  
ATOM   4519  CG2 VAL B  72     157.220  95.431 134.480  1.00 94.05           C  
ATOM   4520  N   GLU B  73     157.390  92.024 136.974  1.00 94.83           N  
ATOM   4521  CA  GLU B  73     156.455  90.974 137.399  1.00 94.83           C  
ATOM   4522  C   GLU B  73     155.932  91.232 138.820  1.00 94.83           C  
ATOM   4523  O   GLU B  73     154.728  91.144 139.066  1.00 94.83           O  
ATOM   4524  CB  GLU B  73     157.157  89.612 137.348  1.00 94.83           C  
ATOM   4525  CG  GLU B  73     157.339  89.072 135.923  1.00 94.83           C  
ATOM   4526  CD  GLU B  73     158.117  87.745 135.894  1.00 94.83           C  
ATOM   4527  OE1 GLU B  73     158.431  87.307 134.763  1.00 94.83           O  
ATOM   4528  OE2 GLU B  73     158.402  87.185 136.983  1.00 94.83           O1-
ATOM   4529  N   ALA B  74     156.808  91.662 139.737  1.00 95.58           N  
ATOM   4530  CA  ALA B  74     156.409  92.057 141.088  1.00 95.58           C  
ATOM   4531  C   ALA B  74     155.413  93.234 141.095  1.00 95.58           C  
ATOM   4532  O   ALA B  74     154.497  93.264 141.920  1.00 95.58           O  
ATOM   4533  CB  ALA B  74     157.678  92.386 141.889  1.00 95.58           C  
ATOM   4534  N   LEU B  75     155.558  94.187 140.164  1.00 95.49           N  
ATOM   4535  CA  LEU B  75     154.620  95.298 139.986  1.00 95.49           C  
ATOM   4536  C   LEU B  75     153.348  94.894 139.229  1.00 95.49           C  
ATOM   4537  O   LEU B  75     152.275  95.376 139.580  1.00 95.49           O  
ATOM   4538  CB  LEU B  75     155.326  96.467 139.282  1.00 95.49           C  
ATOM   4539  CG  LEU B  75     156.341  97.219 140.156  1.00 95.49           C  
ATOM   4540  CD1 LEU B  75     157.108  98.210 139.280  1.00 95.49           C  
ATOM   4541  CD2 LEU B  75     155.674  98.021 141.271  1.00 95.49           C  
ATOM   4542  N   ASP B  76     153.432  93.998 138.241  1.00 95.70           N  
ATOM   4543  CA  ASP B  76     152.262  93.437 137.559  1.00 95.70           C  
ATOM   4544  C   ASP B  76     151.363  92.715 138.568  1.00 95.70           C  
ATOM   4545  O   ASP B  76     150.151  92.915 138.572  1.00 95.70           O  
ATOM   4546  CB  ASP B  76     152.657  92.437 136.456  1.00 95.70           C  
ATOM   4547  CG  ASP B  76     153.289  93.041 135.206  1.00 95.70           C  
ATOM   4548  OD1 ASP B  76     154.180  92.390 134.622  1.00 95.70           O  
ATOM   4549  OD2 ASP B  76     152.844  94.101 134.719  1.00 95.70           O1-
ATOM   4550  N   MET B  77     151.954  91.925 139.469  1.00 94.57           N  
ATOM   4551  CA  MET B  77     151.233  91.271 140.558  1.00 94.57           C  
ATOM   4552  C   MET B  77     150.618  92.289 141.525  1.00 94.57           C  
ATOM   4553  O   MET B  77     149.413  92.243 141.774  1.00 94.57           O  
ATOM   4554  CB  MET B  77     152.184  90.307 141.276  1.00 94.57           C  
ATOM   4555  CG  MET B  77     151.447  89.498 142.350  1.00 94.57           C  
ATOM   4556  SD  MET B  77     152.492  88.322 143.237  1.00 94.57           S  
ATOM   4557  CE  MET B  77     152.858  87.174 141.881  1.00 94.57           C  
ATOM   4558  N   ALA B  78     151.415  93.237 142.033  1.00 94.88           N  
ATOM   4559  CA  ALA B  78     150.949  94.225 143.009  1.00 94.88           C  
ATOM   4560  C   ALA B  78     149.814  95.120 142.467  1.00 94.88           C  
ATOM   4561  O   ALA B  78     148.891  95.460 143.205  1.00 94.88           O  
ATOM   4562  CB  ALA B  78     152.151  95.061 143.464  1.00 94.88           C  
ATOM   4563  N   TYR B  79     149.854  95.464 141.176  1.00 92.97           N  
ATOM   4564  CA  TYR B  79     148.854  96.301 140.506  1.00 92.97           C  
ATOM   4565  C   TYR B  79     147.761  95.521 139.759  1.00 92.97           C  
ATOM   4566  O   TYR B  79     146.890  96.138 139.144  1.00 92.97           O  
ATOM   4567  CB  TYR B  79     149.575  97.284 139.575  1.00 92.97           C  
ATOM   4568  CG  TYR B  79     150.499  98.313 140.211  1.00 92.97           C  
ATOM   4569  CD1 TYR B  79     150.368  98.706 141.563  1.00 92.97           C  
ATOM   4570  CD2 TYR B  79     151.423  98.974 139.381  1.00 92.97           C  
ATOM   4571  CE1 TYR B  79     151.113  99.789 142.061  1.00 92.97           C  
ATOM   4572  CE2 TYR B  79     152.159 100.068 139.868  1.00 92.97           C  
ATOM   4573  CZ  TYR B  79     151.978 100.494 141.201  1.00 92.97           C  
ATOM   4574  OH  TYR B  79     152.583 101.632 141.625  1.00 92.97           O  
ATOM   4575  N   LYS B  80     147.784  94.179 139.804  1.00 94.39           N  
ATOM   4576  CA  LYS B  80     146.879  93.291 139.045  1.00 94.39           C  
ATOM   4577  C   LYS B  80     146.842  93.641 137.549  1.00 94.39           C  
ATOM   4578  O   LYS B  80     145.779  93.755 136.942  1.00 94.39           O  
ATOM   4579  CB  LYS B  80     145.487  93.248 139.698  1.00 94.39           C  
ATOM   4580  CG  LYS B  80     145.556  92.780 141.156  1.00 94.39           C  
ATOM   4581  CD  LYS B  80     144.159  92.724 141.774  1.00 94.39           C  
ATOM   4582  CE  LYS B  80     144.294  92.207 143.209  1.00 94.39           C  
ATOM   4583  NZ  LYS B  80     142.971  92.055 143.859  1.00 94.39           N1+
ATOM   4584  N   ALA B  81     148.021  93.869 136.976  1.00 93.88           N  
ATOM   4585  CA  ALA B  81     148.184  94.313 135.604  1.00 93.88           C  
ATOM   4586  C   ALA B  81     147.858  93.199 134.601  1.00 93.88           C  
ATOM   4587  O   ALA B  81     148.396  92.095 134.667  1.00 93.88           O  
ATOM   4588  CB  ALA B  81     149.612  94.825 135.406  1.00 93.88           C  
ATOM   4589  N   GLU B  82     147.029  93.530 133.617  1.00 93.72           N  
ATOM   4590  CA  GLU B  82     146.851  92.728 132.411  1.00 93.72           C  
ATOM   4591  C   GLU B  82     147.978  93.078 131.430  1.00 93.72           C  
ATOM   4592  O   GLU B  82     148.107  94.229 131.008  1.00 93.72           O  
ATOM   4593  CB  GLU B  82     145.457  93.018 131.853  1.00 93.72           C  
ATOM   4594  CG  GLU B  82     145.089  92.223 130.592  1.00 93.72           C  
ATOM   4595  CD  GLU B  82     143.786  92.772 130.002  1.00 93.72           C  
ATOM   4596  OE1 GLU B  82     143.744  93.107 128.794  1.00 93.72           O  
ATOM   4597  OE2 GLU B  82     142.844  93.086 130.769  1.00 93.72           O1-
ATOM   4598  N   VAL B  83     148.811  92.095 131.092  1.00 93.67           N  
ATOM   4599  CA  VAL B  83     149.982  92.265 130.222  1.00 93.67           C  
ATOM   4600  C   VAL B  83     149.656  91.694 128.837  1.00 93.67           C  
ATOM   4601  O   VAL B  83     149.399  90.496 128.739  1.00 93.67           O  
ATOM   4602  CB  VAL B  83     151.214  91.580 130.844  1.00 93.67           C  
ATOM   4603  CG1 VAL B  83     152.450  91.719 129.953  1.00 93.67           C  
ATOM   4604  CG2 VAL B  83     151.567  92.199 132.204  1.00 93.67           C  
ATOM   4605  N   PRO B  84     149.662  92.499 127.755  1.00 94.24           N  
ATOM   4606  CA  PRO B  84     149.356  92.000 126.414  1.00 94.24           C  
ATOM   4607  C   PRO B  84     150.336  90.916 125.927  1.00 94.24           C  
ATOM   4608  O   PRO B  84     151.532  91.040 126.204  1.00 94.24           O  
ATOM   4609  CB  PRO B  84     149.425  93.227 125.506  1.00 94.24           C  
ATOM   4610  CG  PRO B  84     149.075  94.383 126.437  1.00 94.24           C  
ATOM   4611  CD  PRO B  84     149.741  93.953 127.741  1.00 94.24           C  
ATOM   4612  N   PRO B  85     149.903  89.930 125.113  1.00 94.84           N  
ATOM   4613  CA  PRO B  85     150.769  88.853 124.619  1.00 94.84           C  
ATOM   4614  C   PRO B  85     152.060  89.351 123.954  1.00 94.84           C  
ATOM   4615  O   PRO B  85     153.152  88.936 124.335  1.00 94.84           O  
ATOM   4616  CB  PRO B  85     149.899  88.041 123.650  1.00 94.84           C  
ATOM   4617  CG  PRO B  85     148.495  88.225 124.221  1.00 94.84           C  
ATOM   4618  CD  PRO B  85     148.520  89.662 124.739  1.00 94.84           C  
ATOM   4619  N   ASN B  86     151.968  90.333 123.048  1.00 94.08           N  
ATOM   4620  CA  ASN B  86     153.136  90.982 122.435  1.00 94.08           C  
ATOM   4621  C   ASN B  86     154.130  91.541 123.466  1.00 94.08           C  
ATOM   4622  O   ASN B  86     155.333  91.546 123.223  1.00 94.08           O  
ATOM   4623  CB  ASN B  86     152.657  92.141 121.543  1.00 94.08           C  
ATOM   4624  CG  ASN B  86     152.287  91.768 120.123  1.00 94.08           C  
ATOM   4625  ND2 ASN B  86     151.740  92.712 119.401  1.00 94.08           N  
ATOM   4626  OD1 ASN B  86     152.518  90.673 119.637  1.00 94.08           O  
ATOM   4627  N   ALA B  87     153.655  92.026 124.612  1.00 94.55           N  
ATOM   4628  CA  ALA B  87     154.524  92.540 125.660  1.00 94.55           C  
ATOM   4629  C   ALA B  87     155.275  91.418 126.389  1.00 94.55           C  
ATOM   4630  O   ALA B  87     156.444  91.597 126.728  1.00 94.55           O  
ATOM   4631  CB  ALA B  87     153.681  93.361 126.630  1.00 94.55           C  
ATOM   4632  N   VAL B  88     154.631  90.263 126.587  1.00 95.40           N  
ATOM   4633  CA  VAL B  88     155.258  89.055 127.144  1.00 95.40           C  
ATOM   4634  C   VAL B  88     156.332  88.532 126.191  1.00 95.40           C  
ATOM   4635  O   VAL B  88     157.475  88.387 126.613  1.00 95.40           O  
ATOM   4636  CB  VAL B  88     154.219  87.959 127.452  1.00 95.40           C  
ATOM   4637  CG1 VAL B  88     154.864  86.806 128.226  1.00 95.40           C  
ATOM   4638  CG2 VAL B  88     153.055  88.482 128.298  1.00 95.40           C  
ATOM   4639  N   LEU B  89     156.018  88.386 124.895  1.00 95.33           N  
ATOM   4640  CA  LEU B  89     156.990  88.003 123.857  1.00 95.33           C  
ATOM   4641  C   LEU B  89     158.226  88.920 123.882  1.00 95.33           C  
ATOM   4642  O   LEU B  89     159.361  88.455 123.922  1.00 95.33           O  
ATOM   4643  CB  LEU B  89     156.336  88.071 122.460  1.00 95.33           C  
ATOM   4644  CG  LEU B  89     155.147  87.126 122.208  1.00 95.33           C  
ATOM   4645  CD1 LEU B  89     154.567  87.402 120.823  1.00 95.33           C  
ATOM   4646  CD2 LEU B  89     155.530  85.655 122.271  1.00 95.33           C  
ATOM   4647  N   LEU B  90     158.026  90.242 123.926  1.00 94.66           N  
ATOM   4648  CA  LEU B  90     159.133  91.206 123.945  1.00 94.66           C  
ATOM   4649  C   LEU B  90     159.934  91.190 125.256  1.00 94.66           C  
ATOM   4650  O   LEU B  90     161.149  91.400 125.220  1.00 94.66           O  
ATOM   4651  CB  LEU B  90     158.589  92.608 123.638  1.00 94.66           C  
ATOM   4652  CG  LEU B  90     158.067  92.775 122.199  1.00 94.66           C  
ATOM   4653  CD1 LEU B  90     157.391  94.144 122.092  1.00 94.66           C  
ATOM   4654  CD2 LEU B  90     159.176  92.689 121.154  1.00 94.66           C  
ATOM   4655  N   ARG B  91     159.298  90.923 126.407  1.00 95.65           N  
ATOM   4656  CA  ARG B  91     160.000  90.676 127.681  1.00 95.65           C  
ATOM   4657  C   ARG B  91     160.859  89.413 127.584  1.00 95.65           C  
ATOM   4658  O   ARG B  91     162.043  89.485 127.909  1.00 95.65           O  
ATOM   4659  CB  ARG B  91     158.999  90.562 128.845  1.00 95.65           C  
ATOM   4660  CG  ARG B  91     158.370  91.900 129.272  1.00 95.65           C  
ATOM   4661  CD  ARG B  91     157.149  91.601 130.146  1.00 95.65           C  
ATOM   4662  NE  ARG B  91     156.512  92.795 130.750  1.00 95.65           N  
ATOM   4663  CZ  ARG B  91     155.724  92.737 131.813  1.00 95.65           C  
ATOM   4664  NH1 ARG B  91     155.472  91.618 132.418  1.00 95.65           N1+
ATOM   4665  NH2 ARG B  91     155.162  93.790 132.331  1.00 95.65           N  
ATOM   4666  N   ASN B  92     160.301  88.320 127.061  1.00 95.93           N  
ATOM   4667  CA  ASN B  92     160.989  87.046 126.849  1.00 95.93           C  
ATOM   4668  C   ASN B  92     162.201  87.211 125.921  1.00 95.93           C  
ATOM   4669  O   ASN B  92     163.311  86.852 126.306  1.00 95.93           O  
ATOM   4670  CB  ASN B  92     159.985  86.009 126.303  1.00 95.93           C  
ATOM   4671  CG  ASN B  92     158.916  85.592 127.300  1.00 95.93           C  
ATOM   4672  ND2 ASN B  92     157.924  84.864 126.854  1.00 95.93           N  
ATOM   4673  OD1 ASN B  92     158.989  85.879 128.484  1.00 95.93           O  
ATOM   4674  N   ILE B  93     162.034  87.836 124.749  1.00 95.11           N  
ATOM   4675  CA  ILE B  93     163.126  88.095 123.794  1.00 95.11           C  
ATOM   4676  C   ILE B  93     164.238  88.941 124.434  1.00 95.11           C  
ATOM   4677  O   ILE B  93     165.417  88.627 124.273  1.00 95.11           O  
ATOM   4678  CB  ILE B  93     162.574  88.767 122.514  1.00 95.11           C  
ATOM   4679  CG1 ILE B  93     161.639  87.819 121.729  1.00 95.11           C  
ATOM   4680  CG2 ILE B  93     163.722  89.212 121.585  1.00 95.11           C  
ATOM   4681  CD1 ILE B  93     160.655  88.582 120.830  1.00 95.11           C  
ATOM   4682  N   MET B  94     163.897  89.992 125.192  1.00 94.89           N  
ATOM   4683  CA  MET B  94     164.895  90.801 125.907  1.00 94.89           C  
ATOM   4684  C   MET B  94     165.627  89.997 126.994  1.00 94.89           C  
ATOM   4685  O   MET B  94     166.850  90.082 127.090  1.00 94.89           O  
ATOM   4686  CB  MET B  94     164.240  92.052 126.515  1.00 94.89           C  
ATOM   4687  CG  MET B  94     164.020  93.164 125.484  1.00 94.89           C  
ATOM   4688  SD  MET B  94     163.373  94.721 126.175  1.00 94.89           S  
ATOM   4689  CE  MET B  94     161.635  94.270 126.425  1.00 94.89           C  
ATOM   4690  N   ALA B  95     164.919  89.203 127.800  1.00 94.59           N  
ATOM   4691  CA  ALA B  95     165.532  88.395 128.853  1.00 94.59           C  
ATOM   4692  C   ALA B  95     166.440  87.292 128.281  1.00 94.59           C  
ATOM   4693  O   ALA B  95     167.584  87.150 128.709  1.00 94.59           O  
ATOM   4694  CB  ALA B  95     164.419  87.832 129.739  1.00 94.59           C  
ATOM   4695  N   LEU B  96     165.988  86.589 127.239  1.00 95.30           N  
ATOM   4696  CA  LEU B  96     166.769  85.574 126.526  1.00 95.30           C  
ATOM   4697  C   LEU B  96     167.986  86.174 125.809  1.00 95.30           C  
ATOM   4698  O   LEU B  96     169.047  85.557 125.799  1.00 95.30           O  
ATOM   4699  CB  LEU B  96     165.849  84.847 125.532  1.00 95.30           C  
ATOM   4700  CG  LEU B  96     164.774  83.968 126.194  1.00 95.30           C  
ATOM   4701  CD1 LEU B  96     163.729  83.592 125.145  1.00 95.30           C  
ATOM   4702  CD2 LEU B  96     165.369  82.681 126.769  1.00 95.30           C  
ATOM   4703  N   ALA B  97     167.886  87.396 125.277  1.00 94.53           N  
ATOM   4704  CA  ALA B  97     169.032  88.113 124.720  1.00 94.53           C  
ATOM   4705  C   ALA B  97     170.062  88.510 125.800  1.00 94.53           C  
ATOM   4706  O   ALA B  97     171.270  88.389 125.578  1.00 94.53           O  
ATOM   4707  CB  ALA B  97     168.511  89.325 123.939  1.00 94.53           C  
ATOM   4708  N   GLU B  98     169.623  88.922 126.997  1.00 94.30           N  
ATOM   4709  CA  GLU B  98     170.531  89.120 128.138  1.00 94.30           C  
ATOM   4710  C   GLU B  98     171.147  87.795 128.627  1.00 94.30           C  
ATOM   4711  O   GLU B  98     172.319  87.756 129.015  1.00 94.30           O  
ATOM   4712  CB  GLU B  98     169.835  89.868 129.288  1.00 94.30           C  
ATOM   4713  CG  GLU B  98     170.821  90.068 130.450  1.00 94.30           C  
ATOM   4714  CD  GLU B  98     170.294  91.027 131.510  1.00 94.30           C  
ATOM   4715  OE1 GLU B  98     170.519  92.252 131.361  1.00 94.30           O  
ATOM   4716  OE2 GLU B  98     169.658  90.578 132.491  1.00 94.30           O1-
ATOM   4717  N   MET B  99     170.395  86.696 128.572  1.00 94.25           N  
ATOM   4718  CA  MET B  99     170.887  85.363 128.910  1.00 94.25           C  
ATOM   4719  C   MET B  99     171.937  84.882 127.895  1.00 94.25           C  
ATOM   4720  O   MET B  99     173.005  84.424 128.294  1.00 94.25           O  
ATOM   4721  CB  MET B  99     169.690  84.415 129.065  1.00 94.25           C  
ATOM   4722  CG  MET B  99     170.057  83.184 129.893  1.00 94.25           C  
ATOM   4723  SD  MET B  99     168.651  82.118 130.326  1.00 94.25           S  
ATOM   4724  CE  MET B  99     167.775  83.133 131.550  1.00 94.25           C  
ATOM   4725  N   GLY B 100     171.701  85.106 126.598  1.00 93.58           N  
ATOM   4726  CA  GLY B 100     172.622  84.780 125.510  1.00 93.58           C  
ATOM   4727  C   GLY B 100     173.945  85.550 125.578  1.00 93.58           C  
ATOM   4728  O   GLY B 100     175.011  84.934 125.609  1.00 93.58           O  
ATOM   4729  N   GLN B 101     173.912  86.888 125.697  1.00 92.15           N  
ATOM   4730  CA  GLN B 101     175.156  87.667 125.858  1.00 92.15           C  
ATOM   4731  C   GLN B 101     175.932  87.239 127.111  1.00 92.15           C  
ATOM   4732  O   GLN B 101     177.165  87.226 127.087  1.00 92.15           O  
ATOM   4733  CB  GLN B 101     174.910  89.192 125.848  1.00 92.15           C  
ATOM   4734  CG  GLN B 101     174.166  89.761 127.064  1.00 92.15           C  
ATOM   4735  CD  GLN B 101     175.015  89.955 128.318  1.00 92.15           C  
ATOM   4736  NE2 GLN B 101     174.473  89.653 129.475  1.00 92.15           N  
ATOM   4737  OE1 GLN B 101     176.167  90.375 128.282  1.00 92.15           O  
ATOM   4738  N   ASN B 102     175.222  86.877 128.188  1.00 92.68           N  
ATOM   4739  CA  ASN B 102     175.844  86.454 129.432  1.00 92.68           C  
ATOM   4740  C   ASN B 102     176.567  85.134 129.249  1.00 92.68           C  
ATOM   4741  O   ASN B 102     177.735  85.052 129.590  1.00 92.68           O  
ATOM   4742  CB  ASN B 102     174.810  86.304 130.551  1.00 92.68           C  
ATOM   4743  CG  ASN B 102     175.493  85.849 131.826  1.00 92.68           C  
ATOM   4744  ND2 ASN B 102     175.633  84.570 132.080  1.00 92.68           N  
ATOM   4745  OD1 ASN B 102     175.912  86.679 132.613  1.00 92.68           O  
ATOM   4746  N   ASP B 103     175.888  84.112 128.739  1.00 93.49           N  
ATOM   4747  CA  ASP B 103     176.440  82.762 128.718  1.00 93.49           C  
ATOM   4748  C   ASP B 103     177.631  82.670 127.763  1.00 93.49           C  
ATOM   4749  O   ASP B 103     178.619  82.018 128.094  1.00 93.49           O  
ATOM   4750  CB  ASP B 103     175.323  81.761 128.403  1.00 93.49           C  
ATOM   4751  CG  ASP B 103     174.363  81.560 129.579  1.00 93.49           C  
ATOM   4752  OD1 ASP B 103     173.489  80.669 129.485  1.00 93.49           O  
ATOM   4753  OD2 ASP B 103     174.505  82.228 130.635  1.00 93.49           O1-
ATOM   4754  N   VAL B 104     177.620  83.429 126.659  1.00 92.94           N  
ATOM   4755  CA  VAL B 104     178.796  83.597 125.794  1.00 92.94           C  
ATOM   4756  C   VAL B 104     179.936  84.320 126.526  1.00 92.94           C  
ATOM   4757  O   VAL B 104     181.073  83.850 126.508  1.00 92.94           O  
ATOM   4758  CB  VAL B 104     178.408  84.314 124.484  1.00 92.94           C  
ATOM   4759  CG1 VAL B 104     179.617  84.559 123.577  1.00 92.94           C  
ATOM   4760  CG2 VAL B 104     177.410  83.466 123.690  1.00 92.94           C  
ATOM   4761  N   ARG B 105     179.673  85.439 127.215  1.00 90.81           N  
ATOM   4762  CA  ARG B 105     180.725  86.176 127.947  1.00 90.81           C  
ATOM   4763  C   ARG B 105     181.271  85.387 129.129  1.00 90.81           C  
ATOM   4764  O   ARG B 105     182.478  85.358 129.332  1.00 90.81           O  
ATOM   4765  CB  ARG B 105     180.210  87.550 128.395  1.00 90.81           C  
ATOM   4766  CG  ARG B 105     180.184  88.476 127.180  1.00 90.81           C  
ATOM   4767  CD  ARG B 105     179.403  89.761 127.431  1.00 90.81           C  
ATOM   4768  NE  ARG B 105     179.494  90.638 126.255  1.00 90.81           N  
ATOM   4769  CZ  ARG B 105     178.802  91.734 126.033  1.00 90.81           C  
ATOM   4770  NH1 ARG B 105     177.808  92.110 126.776  1.00 90.81           N1+
ATOM   4771  NH2 ARG B 105     179.097  92.505 125.036  1.00 90.81           N  
ATOM   4772  N   HIS B 106     180.408  84.718 129.878  1.00 90.60           N  
ATOM   4773  CA  HIS B 106     180.800  83.870 130.984  1.00 90.60           C  
ATOM   4774  C   HIS B 106     181.697  82.736 130.489  1.00 90.60           C  
ATOM   4775  O   HIS B 106     182.851  82.644 130.903  1.00 90.60           O  
ATOM   4776  CB  HIS B 106     179.573  83.325 131.722  1.00 90.60           C  
ATOM   4777  CG  HIS B 106     180.071  82.538 132.894  1.00 90.60           C  
ATOM   4778  CD2 HIS B 106     180.417  81.212 132.897  1.00 90.60           C  
ATOM   4779  ND1 HIS B 106     180.607  83.105 134.023  1.00 90.60           N  
ATOM   4780  CE1 HIS B 106     181.272  82.153 134.685  1.00 90.60           C  
ATOM   4781  NE2 HIS B 106     181.154  80.978 134.056  1.00 90.60           N  
ATOM   4782  N   THR B 107     181.198  81.936 129.546  1.00 91.95           N  
ATOM   4783  CA  THR B 107     181.931  80.798 128.989  1.00 91.95           C  
ATOM   4784  C   THR B 107     183.299  81.249 128.484  1.00 91.95           C  
ATOM   4785  O   THR B 107     184.318  80.817 129.009  1.00 91.95           O  
ATOM   4786  CB  THR B 107     181.133  80.134 127.858  1.00 91.95           C  
ATOM   4787  CG2 THR B 107     181.842  78.923 127.267  1.00 91.95           C  
ATOM   4788  OG1 THR B 107     179.887  79.701 128.345  1.00 91.95           O  
ATOM   4789  N   TYR B 108     183.356  82.170 127.523  1.00 91.31           N  
ATOM   4790  CA  TYR B 108     184.598  82.422 126.791  1.00 91.31           C  
ATOM   4791  C   TYR B 108     185.518  83.478 127.415  1.00 91.31           C  
ATOM   4792  O   TYR B 108     186.716  83.417 127.164  1.00 91.31           O  
ATOM   4793  CB  TYR B 108     184.252  82.756 125.341  1.00 91.31           C  
ATOM   4794  CG  TYR B 108     183.643  81.590 124.582  1.00 91.31           C  
ATOM   4795  CD1 TYR B 108     184.481  80.650 123.953  1.00 91.31           C  
ATOM   4796  CD2 TYR B 108     182.245  81.421 124.526  1.00 91.31           C  
ATOM   4797  CE1 TYR B 108     183.920  79.546 123.281  1.00 91.31           C  
ATOM   4798  CE2 TYR B 108     181.681  80.309 123.877  1.00 91.31           C  
ATOM   4799  CZ  TYR B 108     182.521  79.370 123.246  1.00 91.31           C  
ATOM   4800  OH  TYR B 108     181.980  78.293 122.628  1.00 91.31           O  
ATOM   4801  N   LEU B 109     185.014  84.431 128.214  1.00 88.52           N  
ATOM   4802  CA  LEU B 109     185.844  85.481 128.833  1.00 88.52           C  
ATOM   4803  C   LEU B 109     186.091  85.239 130.332  1.00 88.52           C  
ATOM   4804  O   LEU B 109     187.111  85.696 130.846  1.00 88.52           O  
ATOM   4805  CB  LEU B 109     185.251  86.894 128.617  1.00 88.52           C  
ATOM   4806  CG  LEU B 109     185.258  87.498 127.197  1.00 88.52           C  
ATOM   4807  CD1 LEU B 109     184.599  86.649 126.107  1.00 88.52           C  
ATOM   4808  CD2 LEU B 109     184.526  88.843 127.255  1.00 88.52           C  
ATOM   4809  N   MET B 110     185.193  84.534 131.034  1.00 88.00           N  
ATOM   4810  CA  MET B 110     185.305  84.326 132.485  1.00 88.00           C  
ATOM   4811  C   MET B 110     185.824  82.938 132.857  1.00 88.00           C  
ATOM   4812  O   MET B 110     186.722  82.856 133.695  1.00 88.00           O  
ATOM   4813  CB  MET B 110     183.983  84.606 133.213  1.00 88.00           C  
ATOM   4814  CG  MET B 110     183.396  85.987 132.919  1.00 88.00           C  
ATOM   4815  SD  MET B 110     184.379  87.387 133.511  1.00 88.00           S  
ATOM   4816  CE  MET B 110     183.267  88.714 133.002  1.00 88.00           C  
ATOM   4817  N   PHE B 111     185.293  81.872 132.251  1.00 90.04           N  
ATOM   4818  CA  PHE B 111     185.591  80.489 132.633  1.00 90.04           C  
ATOM   4819  C   PHE B 111     186.653  79.820 131.746  1.00 90.04           C  
ATOM   4820  O   PHE B 111     187.716  79.455 132.239  1.00 90.04           O  
ATOM   4821  CB  PHE B 111     184.289  79.678 132.698  1.00 90.04           C  
ATOM   4822  CG  PHE B 111     184.531  78.255 133.155  1.00 90.04           C  
ATOM   4823  CD1 PHE B 111     184.845  77.264 132.211  1.00 90.04           C  
ATOM   4824  CD2 PHE B 111     184.532  77.935 134.526  1.00 90.04           C  
ATOM   4825  CE1 PHE B 111     185.204  75.978 132.634  1.00 90.04           C  
ATOM   4826  CE2 PHE B 111     184.878  76.638 134.948  1.00 90.04           C  
ATOM   4827  CZ  PHE B 111     185.228  75.661 134.001  1.00 90.04           C  
ATOM   4828  N   MET B 112     186.414  79.688 130.436  1.00 89.76           N  
ATOM   4829  CA  MET B 112     187.259  78.893 129.528  1.00 89.76           C  
ATOM   4830  C   MET B 112     188.693  79.418 129.422  1.00 89.76           C  
ATOM   4831  O   MET B 112     189.593  78.641 129.112  1.00 89.76           O  
ATOM   4832  CB  MET B 112     186.632  78.793 128.125  1.00 89.76           C  
ATOM   4833  CG  MET B 112     185.323  77.990 128.101  1.00 89.76           C  
ATOM   4834  SD  MET B 112     185.456  76.246 128.572  1.00 89.76           S  
ATOM   4835  CE  MET B 112     186.179  75.566 127.061  1.00 89.76           C  
ATOM   4836  N   ILE B 113     188.956  80.686 129.756  1.00 88.18           N  
ATOM   4837  CA  ILE B 113     190.332  81.203 129.807  1.00 88.18           C  
ATOM   4838  C   ILE B 113     191.168  80.588 130.946  1.00 88.18           C  
ATOM   4839  O   ILE B 113     192.386  80.720 130.939  1.00 88.18           O  
ATOM   4840  CB  ILE B 113     190.412  82.746 129.770  1.00 88.18           C  
ATOM   4841  CG1 ILE B 113     190.294  83.442 131.143  1.00 88.18           C  
ATOM   4842  CG2 ILE B 113     189.403  83.353 128.780  1.00 88.18           C  
ATOM   4843  CD1 ILE B 113     190.632  84.936 131.041  1.00 88.18           C  
ATOM   4844  N   ASP B 114     190.569  79.876 131.906  1.00 88.42           N  
ATOM   4845  CA  ASP B 114     191.334  79.101 132.894  1.00 88.42           C  
ATOM   4846  C   ASP B 114     192.024  77.867 132.289  1.00 88.42           C  
ATOM   4847  O   ASP B 114     192.959  77.339 132.887  1.00 88.42           O  
ATOM   4848  CB  ASP B 114     190.448  78.726 134.090  1.00 88.42           C  
ATOM   4849  CG  ASP B 114     190.165  79.921 134.997  1.00 88.42           C  
ATOM   4850  OD1 ASP B 114     189.114  79.974 135.670  1.00 88.42           O  
ATOM   4851  OD2 ASP B 114     190.996  80.861 135.070  1.00 88.42           O1-
ATOM   4852  N   THR B 115     191.654  77.455 131.071  1.00 87.92           N  
ATOM   4853  CA  THR B 115     192.385  76.414 130.325  1.00 87.92           C  
ATOM   4854  C   THR B 115     193.824  76.801 129.988  1.00 87.92           C  
ATOM   4855  O   THR B 115     194.664  75.913 129.870  1.00 87.92           O  
ATOM   4856  CB  THR B 115     191.702  76.060 129.003  1.00 87.92           C  
ATOM   4857  CG2 THR B 115     190.327  75.449 129.220  1.00 87.92           C  
ATOM   4858  OG1 THR B 115     191.583  77.190 128.173  1.00 87.92           O  
ATOM   4859  N   VAL B 116     194.141  78.102 129.890  1.00 88.07           N  
ATOM   4860  CA  VAL B 116     195.519  78.576 129.651  1.00 88.07           C  
ATOM   4861  C   VAL B 116     196.339  78.712 130.940  1.00 88.07           C  
ATOM   4862  O   VAL B 116     197.435  79.267 130.938  1.00 88.07           O  
ATOM   4863  CB  VAL B 116     195.607  79.814 128.733  1.00 88.07           C  
ATOM   4864  CG1 VAL B 116     194.723  79.639 127.489  1.00 88.07           C  
ATOM   4865  CG2 VAL B 116     195.265  81.170 129.365  1.00 88.07           C  
ATOM   4866  N   ASN B 117     195.821  78.231 132.074  1.00 88.60           N  
ATOM   4867  CA  ASN B 117     196.566  78.190 133.324  1.00 88.60           C  
ATOM   4868  C   ASN B 117     197.720  77.171 133.253  1.00 88.60           C  
ATOM   4869  O   ASN B 117     197.545  76.059 132.756  1.00 88.60           O  
ATOM   4870  CB  ASN B 117     195.594  77.871 134.470  1.00 88.60           C  
ATOM   4871  CG  ASN B 117     196.286  77.943 135.811  1.00 88.60           C  
ATOM   4872  ND2 ASN B 117     196.264  79.087 136.451  1.00 88.60           N  
ATOM   4873  OD1 ASN B 117     196.917  76.999 136.261  1.00 88.60           O  
ATOM   4874  N   LYS B 118     198.868  77.511 133.863  1.00 90.46           N  
ATOM   4875  CA  LYS B 118     200.081  76.669 133.938  1.00 90.46           C  
ATOM   4876  C   LYS B 118     199.847  75.214 134.379  1.00 90.46           C  
ATOM   4877  O   LYS B 118     200.636  74.343 134.029  1.00 90.46           O  
ATOM   4878  CB  LYS B 118     201.129  77.333 134.854  1.00 90.46           C  
ATOM   4879  CG  LYS B 118     200.659  77.481 136.316  1.00 90.46           C  
ATOM   4880  CD  LYS B 118     201.811  77.769 137.288  1.00 90.46           C  
ATOM   4881  CE  LYS B 118     201.249  77.711 138.714  1.00 90.46           C  
ATOM   4882  NZ  LYS B 118     202.303  77.670 139.754  1.00 90.46           N1+
ATOM   4883  N   LYS B 119     198.772  74.919 135.129  1.00 90.99           N  
ATOM   4884  CA  LYS B 119     198.397  73.544 135.502  1.00 90.99           C  
ATOM   4885  C   LYS B 119     198.218  72.642 134.273  1.00 90.99           C  
ATOM   4886  O   LYS B 119     198.568  71.466 134.321  1.00 90.99           O  
ATOM   4887  CB  LYS B 119     197.115  73.579 136.359  1.00 90.99           C  
ATOM   4888  CG  LYS B 119     196.714  72.155 136.769  1.00 90.99           C  
ATOM   4889  CD  LYS B 119     195.566  72.080 137.777  1.00 90.99           C  
ATOM   4890  CE  LYS B 119     195.372  70.588 138.056  1.00 90.99           C  
ATOM   4891  NZ  LYS B 119     194.478  70.321 139.200  1.00 90.99           N1+
ATOM   4892  N   TYR B 120     197.693  73.194 133.182  1.00 91.50           N  
ATOM   4893  CA  TYR B 120     197.315  72.450 131.983  1.00 91.50           C  
ATOM   4894  C   TYR B 120     198.382  72.456 130.884  1.00 91.50           C  
ATOM   4895  O   TYR B 120     198.208  71.770 129.885  1.00 91.50           O  
ATOM   4896  CB  TYR B 120     195.952  72.963 131.504  1.00 91.50           C  
ATOM   4897  CG  TYR B 120     194.886  72.876 132.583  1.00 91.50           C  
ATOM   4898  CD1 TYR B 120     194.601  71.625 133.164  1.00 91.50           C  
ATOM   4899  CD2 TYR B 120     194.221  74.032 133.040  1.00 91.50           C  
ATOM   4900  CE1 TYR B 120     193.650  71.520 134.191  1.00 91.50           C  
ATOM   4901  CE2 TYR B 120     193.264  73.931 134.073  1.00 91.50           C  
ATOM   4902  CZ  TYR B 120     192.973  72.670 134.642  1.00 91.50           C  
ATOM   4903  OH  TYR B 120     192.057  72.520 135.635  1.00 91.50           O  
ATOM   4904  N   GLU B 121     199.511  73.141 131.090  1.00 91.83           N  
ATOM   4905  CA  GLU B 121     200.612  73.281 130.119  1.00 91.83           C  
ATOM   4906  C   GLU B 121     201.201  71.937 129.648  1.00 91.83           C  
ATOM   4907  O   GLU B 121     201.752  71.843 128.554  1.00 91.83           O  
ATOM   4908  CB  GLU B 121     201.679  74.169 130.782  1.00 91.83           C  
ATOM   4909  CG  GLU B 121     202.838  74.579 129.860  1.00 91.83           C  
ATOM   4910  CD  GLU B 121     203.791  75.592 130.521  1.00 91.83           C  
ATOM   4911  OE1 GLU B 121     204.466  76.323 129.763  1.00 91.83           O  
ATOM   4912  OE2 GLU B 121     203.848  75.638 131.774  1.00 91.83           O1-
ATOM   4913  N   LYS B 122     201.051  70.879 130.457  1.00 92.40           N  
ATOM   4914  CA  LYS B 122     201.506  69.508 130.158  1.00 92.40           C  
ATOM   4915  C   LYS B 122     200.465  68.624 129.457  1.00 92.40           C  
ATOM   4916  O   LYS B 122     200.750  67.453 129.236  1.00 92.40           O  
ATOM   4917  CB  LYS B 122     202.006  68.830 131.442  1.00 92.40           C  
ATOM   4918  CG  LYS B 122     203.187  69.568 132.081  1.00 92.40           C  
ATOM   4919  CD  LYS B 122     203.701  68.767 133.278  1.00 92.40           C  
ATOM   4920  CE  LYS B 122     204.863  69.518 133.927  1.00 92.40           C  
ATOM   4921  NZ  LYS B 122     205.389  68.773 135.094  1.00 92.40           N1+
ATOM   4922  N   MET B 123     199.269  69.133 129.160  1.00 92.66           N  
ATOM   4923  CA  MET B 123     198.251  68.386 128.413  1.00 92.66           C  
ATOM   4924  C   MET B 123     198.530  68.482 126.910  1.00 92.66           C  
ATOM   4925  O   MET B 123     198.721  69.585 126.400  1.00 92.66           O  
ATOM   4926  CB  MET B 123     196.843  68.927 128.712  1.00 92.66           C  
ATOM   4927  CG  MET B 123     196.417  68.833 130.183  1.00 92.66           C  
ATOM   4928  SD  MET B 123     196.353  67.149 130.854  1.00 92.66           S  
ATOM   4929  CE  MET B 123     195.488  67.453 132.414  1.00 92.66           C  
ATOM   4930  N   ASP B 124     198.459  67.370 126.174  1.00 93.30           N  
ATOM   4931  CA  ASP B 124     198.727  67.343 124.722  1.00 93.30           C  
ATOM   4932  C   ASP B 124     197.847  68.329 123.926  1.00 93.30           C  
ATOM   4933  O   ASP B 124     198.263  68.912 122.923  1.00 93.30           O  
ATOM   4934  CB  ASP B 124     198.494  65.918 124.191  1.00 93.30           C  
ATOM   4935  CG  ASP B 124     199.418  64.877 124.828  1.00 93.30           C  
ATOM   4936  OD1 ASP B 124     198.903  63.787 125.152  1.00 93.30           O  
ATOM   4937  OD2 ASP B 124     200.616  65.191 124.995  1.00 93.30           O1-
ATOM   4938  N   PHE B 125     196.628  68.572 124.412  1.00 93.66           N
[truncated: 4,238,644 more chars]
