# Supplementary material for: Trace gas oxidation sustains energy needs of a thermophilic archaeon at suboptimal temperatures
Source: Nat Commun. 2024 Apr 15;15:3219. doi: 10.1038/s41467-024-47324-2 (PMC11018855; doi:10.1038/s41467-024-47324-2)
Supplement: Supplementary file 9 — Supplementary Dataset 6 [file 41467_2024_47324_MOESM9_ESM.zip › Supplementary Dataset 5/SUL1.pdb]

ATOM      1  N   MET A   1       5.449  20.002 -12.501  1.00 77.68           N  
ATOM      2  CA  MET A   1       5.662  20.729 -11.237  1.00 77.68           C  
ATOM      3  C   MET A   1       6.204  19.723 -10.249  1.00 77.68           C  
ATOM      4  O   MET A   1       5.724  18.594 -10.264  1.00 77.68           O  
ATOM      5  CB  MET A   1       4.353  21.364 -10.751  1.00 77.68           C  
ATOM      6  CG  MET A   1       4.537  22.195  -9.480  1.00 77.68           C  
ATOM      7  SD  MET A   1       3.048  23.084  -8.979  1.00 77.68           S  
ATOM      8  CE  MET A   1       3.051  24.446 -10.168  1.00 77.68           C  
ATOM      9  N   ASP A   2       7.229  20.099  -9.491  1.00 82.93           N  
ATOM     10  CA  ASP A   2       7.738  19.256  -8.412  1.00 82.93           C  
ATOM     11  C   ASP A   2       6.741  19.209  -7.236  1.00 82.93           C  
ATOM     12  O   ASP A   2       5.945  20.134  -7.061  1.00 82.93           O  
ATOM     13  CB  ASP A   2       9.121  19.759  -7.983  1.00 82.93           C  
ATOM     14  CG  ASP A   2       9.573  18.956  -6.770  1.00 82.93           C  
ATOM     15  OD1 ASP A   2       9.593  19.567  -5.682  1.00 82.93           O  
ATOM     16  OD2 ASP A   2       9.625  17.716  -6.921  1.00 82.93           O1-
ATOM     17  N   TYR A   3       6.773  18.135  -6.445  1.00 83.13           N  
ATOM     18  CA  TYR A   3       5.878  17.946  -5.305  1.00 83.13           C  
ATOM     19  C   TYR A   3       5.987  19.080  -4.279  1.00 83.13           C  
ATOM     20  O   TYR A   3       4.958  19.629  -3.890  1.00 83.13           O  
ATOM     21  CB  TYR A   3       6.174  16.598  -4.645  1.00 83.13           C  
ATOM     22  CG  TYR A   3       5.490  16.438  -3.303  1.00 83.13           C  
ATOM     23  CD1 TYR A   3       6.217  16.673  -2.125  1.00 83.13           C  
ATOM     24  CD2 TYR A   3       4.128  16.100  -3.226  1.00 83.13           C  
ATOM     25  CE1 TYR A   3       5.606  16.534  -0.866  1.00 83.13           C  
ATOM     26  CE2 TYR A   3       3.530  15.916  -1.964  1.00 83.13           C  
ATOM     27  CZ  TYR A   3       4.267  16.117  -0.783  1.00 83.13           C  
ATOM     28  OH  TYR A   3       3.672  15.916   0.419  1.00 83.13           O  
ATOM     29  N   CYS A   4       7.202  19.492  -3.898  1.00 85.01           N  
ATOM     30  CA  CYS A   4       7.380  20.527  -2.881  1.00 85.01           C  
ATOM     31  C   CYS A   4       6.840  21.881  -3.359  1.00 85.01           C  
ATOM     32  O   CYS A   4       6.253  22.628  -2.581  1.00 85.01           O  
ATOM     33  CB  CYS A   4       8.865  20.632  -2.511  1.00 85.01           C  
ATOM     34  SG  CYS A   4       9.613  19.144  -1.792  1.00 85.01           S  
ATOM     35  N   GLN A   5       6.974  22.190  -4.653  1.00 87.01           N  
ATOM     36  CA  GLN A   5       6.380  23.396  -5.235  1.00 87.01           C  
ATOM     37  C   GLN A   5       4.846  23.317  -5.264  1.00 87.01           C  
ATOM     38  O   GLN A   5       4.184  24.291  -4.916  1.00 87.01           O  
ATOM     39  CB  GLN A   5       6.962  23.633  -6.636  1.00 87.01           C  
ATOM     40  CG  GLN A   5       6.558  25.012  -7.181  1.00 87.01           C  
ATOM     41  CD  GLN A   5       7.144  25.312  -8.556  1.00 87.01           C  
ATOM     42  NE2 GLN A   5       7.024  26.537  -9.015  1.00 87.01           N  
ATOM     43  OE1 GLN A   5       7.680  24.464  -9.257  1.00 87.01           O  
ATOM     44  N   ALA A   6       4.278  22.165  -5.637  1.00 88.78           N  
ATOM     45  CA  ALA A   6       2.829  21.964  -5.621  1.00 88.78           C  
ATOM     46  C   ALA A   6       2.259  22.093  -4.201  1.00 88.78           C  
ATOM     47  O   ALA A   6       1.248  22.764  -4.013  1.00 88.78           O  
ATOM     48  CB  ALA A   6       2.505  20.599  -6.240  1.00 88.78           C  
ATOM     49  N   LEU A   7       2.939  21.520  -3.205  1.00 87.65           N  
ATOM     50  CA  LEU A   7       2.568  21.632  -1.798  1.00 87.65           C  
ATOM     51  C   LEU A   7       2.613  23.090  -1.324  1.00 87.65           C  
ATOM     52  O   LEU A   7       1.658  23.552  -0.708  1.00 87.65           O  
ATOM     53  CB  LEU A   7       3.481  20.699  -0.984  1.00 87.65           C  
ATOM     54  CG  LEU A   7       3.189  20.638   0.524  1.00 87.65           C  
ATOM     55  CD1 LEU A   7       1.716  20.396   0.854  1.00 87.65           C  
ATOM     56  CD2 LEU A   7       3.972  19.465   1.103  1.00 87.65           C  
ATOM     57  N   LYS A   8       3.648  23.851  -1.704  1.00 87.44           N  
ATOM     58  CA  LYS A   8       3.725  25.294  -1.422  1.00 87.44           C  
ATOM     59  C   LYS A   8       2.569  26.090  -2.032  1.00 87.44           C  
ATOM     60  O   LYS A   8       2.041  26.967  -1.363  1.00 87.44           O  
ATOM     61  CB  LYS A   8       5.081  25.868  -1.862  1.00 87.44           C  
ATOM     62  CG  LYS A   8       6.217  25.443  -0.921  1.00 87.44           C  
ATOM     63  CD  LYS A   8       7.592  25.914  -1.407  1.00 87.44           C  
ATOM     64  CE  LYS A   8       8.611  25.374  -0.401  1.00 87.44           C  
ATOM     65  NZ  LYS A   8      10.014  25.777  -0.664  1.00 87.44           N1+
ATOM     66  N   GLU A   9       2.160  25.808  -3.270  1.00 88.47           N  
ATOM     67  CA  GLU A   9       1.002  26.480  -3.892  1.00 88.47           C  
ATOM     68  C   GLU A   9      -0.331  26.085  -3.237  1.00 88.47           C  
ATOM     69  O   GLU A   9      -1.211  26.930  -3.053  1.00 88.47           O  
ATOM     70  CB  GLU A   9       0.933  26.169  -5.401  1.00 88.47           C  
ATOM     71  CG  GLU A   9       2.077  26.745  -6.252  1.00 88.47           C  
ATOM     72  CD  GLU A   9       2.267  28.258  -6.092  1.00 88.47           C  
ATOM     73  OE1 GLU A   9       3.429  28.724  -6.051  1.00 88.47           O  
ATOM     74  OE2 GLU A   9       1.277  29.008  -5.950  1.00 88.47           O1-
ATOM     75  N   VAL A  10      -0.483  24.810  -2.861  1.00 89.05           N  
ATOM     76  CA  VAL A  10      -1.662  24.305  -2.139  1.00 89.05           C  
ATOM     77  C   VAL A  10      -1.796  25.005  -0.787  1.00 89.05           C  
ATOM     78  O   VAL A  10      -2.861  25.533  -0.484  1.00 89.05           O  
ATOM     79  CB  VAL A  10      -1.583  22.770  -1.999  1.00 89.05           C  
ATOM     80  CG1 VAL A  10      -2.583  22.188  -1.000  1.00 89.05           C  
ATOM     81  CG2 VAL A  10      -1.875  22.095  -3.345  1.00 89.05           C  
ATOM     82  N   LEU A  11      -0.703  25.112  -0.029  1.00 86.79           N  
ATOM     83  CA  LEU A  11      -0.670  25.766   1.280  1.00 86.79           C  
ATOM     84  C   LEU A  11      -0.673  27.309   1.214  1.00 86.79           C  
ATOM     85  O   LEU A  11      -0.416  27.956   2.219  1.00 86.79           O  
ATOM     86  CB  LEU A  11       0.533  25.257   2.087  1.00 86.79           C  
ATOM     87  CG  LEU A  11       0.606  23.750   2.384  1.00 86.79           C  
ATOM     88  CD1 LEU A  11       1.979  23.347   2.929  1.00 86.79           C  
ATOM     89  CD2 LEU A  11      -0.444  23.325   3.406  1.00 86.79           C  
ATOM     90  N   LYS A  12      -0.965  27.928   0.060  1.00 87.67           N  
ATOM     91  CA  LYS A  12      -1.367  29.351  -0.017  1.00 87.67           C  
ATOM     92  C   LYS A  12      -2.881  29.544   0.104  1.00 87.67           C  
ATOM     93  O   LYS A  12      -3.345  30.675   0.217  1.00 87.67           O  
ATOM     94  CB  LYS A  12      -0.889  29.981  -1.331  1.00 87.67           C  
ATOM     95  CG  LYS A  12       0.631  30.127  -1.410  1.00 87.67           C  
ATOM     96  CD  LYS A  12       1.010  30.604  -2.813  1.00 87.67           C  
ATOM     97  CE  LYS A  12       2.516  30.489  -3.038  1.00 87.67           C  
ATOM     98  NZ  LYS A  12       2.823  30.782  -4.455  1.00 87.67           N1+
ATOM     99  N   HIS A  13      -3.652  28.461   0.012  1.00 87.94           N  
ATOM    100  CA  HIS A  13      -5.112  28.482  -0.022  1.00 87.94           C  
ATOM    101  C   HIS A  13      -5.687  27.870   1.246  1.00 87.94           C  
ATOM    102  O   HIS A  13      -5.131  26.899   1.757  1.00 87.94           O  
ATOM    103  CB  HIS A  13      -5.612  27.701  -1.241  1.00 87.94           C  
ATOM    104  CG  HIS A  13      -5.182  28.300  -2.551  1.00 87.94           C  
ATOM    105  CD2 HIS A  13      -5.938  29.100  -3.363  1.00 87.94           C  
ATOM    106  ND1 HIS A  13      -3.957  28.139  -3.159  1.00 87.94           N  
ATOM    107  CE1 HIS A  13      -3.978  28.826  -4.310  1.00 87.94           C  
ATOM    108  NE2 HIS A  13      -5.170  29.420  -4.487  1.00 87.94           N  
ATOM    109  N   ASN A  14      -6.816  28.401   1.729  1.00 90.39           N  
ATOM    110  CA  ASN A  14      -7.498  27.845   2.900  1.00 90.39           C  
ATOM    111  C   ASN A  14      -7.928  26.403   2.629  1.00 90.39           C  
ATOM    112  O   ASN A  14      -8.531  26.096   1.602  1.00 90.39           O  
ATOM    113  CB  ASN A  14      -8.637  28.755   3.373  1.00 90.39           C  
ATOM    114  CG  ASN A  14      -8.169  30.100   3.903  1.00 90.39           C  
ATOM    115  ND2 ASN A  14      -9.011  31.105   3.830  1.00 90.39           N  
ATOM    116  OD1 ASN A  14      -7.072  30.282   4.396  1.00 90.39           O  
ATOM    117  N   ILE A  15      -7.618  25.517   3.562  1.00 91.19           N  
ATOM    118  CA  ILE A  15      -7.956  24.107   3.574  1.00 91.19           C  
ATOM    119  C   ILE A  15      -8.632  23.833   4.918  1.00 91.19           C  
ATOM    120  O   ILE A  15      -8.196  24.287   5.968  1.00 91.19           O  
ATOM    121  CB  ILE A  15      -6.699  23.242   3.325  1.00 91.19           C  
ATOM    122  CG1 ILE A  15      -6.115  23.506   1.918  1.00 91.19           C  
ATOM    123  CG2 ILE A  15      -7.029  21.747   3.467  1.00 91.19           C  
ATOM    124  CD1 ILE A  15      -4.703  22.963   1.697  1.00 91.19           C  
ATOM    125  N   ILE A  16      -9.726  23.095   4.910  1.00 93.26           N  
ATOM    126  CA  ILE A  16     -10.303  22.540   6.136  1.00 93.26           C  
ATOM    127  C   ILE A  16     -10.211  21.035   5.968  1.00 93.26           C  
ATOM    128  O   ILE A  16     -10.771  20.504   5.014  1.00 93.26           O  
ATOM    129  CB  ILE A  16     -11.734  23.071   6.362  1.00 93.26           C  
ATOM    130  CG1 ILE A  16     -11.685  24.601   6.589  1.00 93.26           C  
ATOM    131  CG2 ILE A  16     -12.388  22.369   7.563  1.00 93.26           C  
ATOM    132  CD1 ILE A  16     -13.046  25.259   6.833  1.00 93.26           C  
ATOM    133  N   TRP A  17      -9.470  20.357   6.838  1.00 92.90           N  
ATOM    134  CA  TRP A  17      -9.262  18.916   6.786  1.00 92.90           C  
ATOM    135  C   TRP A  17     -10.022  18.243   7.930  1.00 92.90           C  
ATOM    136  O   TRP A  17      -9.625  18.246   9.093  1.00 92.90           O  
ATOM    137  CB  TRP A  17      -7.768  18.615   6.778  1.00 92.90           C  
ATOM    138  CG  TRP A  17      -7.365  17.223   6.507  1.00 92.90           C  
ATOM    139  CD1 TRP A  17      -7.670  16.157   7.278  1.00 92.90           C  
ATOM    140  CD2 TRP A  17      -6.395  16.763   5.532  1.00 92.90           C  
ATOM    141  CE2 TRP A  17      -6.191  15.370   5.740  1.00 92.90           C  
ATOM    142  CE3 TRP A  17      -5.619  17.395   4.535  1.00 92.90           C  
ATOM    143  NE1 TRP A  17      -6.982  15.060   6.819  1.00 92.90           N  
ATOM    144  CZ2 TRP A  17      -5.281  14.632   4.979  1.00 92.90           C  
ATOM    145  CZ3 TRP A  17      -4.714  16.656   3.750  1.00 92.90           C  
ATOM    146  CH2 TRP A  17      -4.552  15.275   3.965  1.00 92.90           C  
ATOM    147  N   LEU A  18     -11.172  17.675   7.590  1.00 91.94           N  
ATOM    148  CA  LEU A  18     -12.040  16.977   8.522  1.00 91.94           C  
ATOM    149  C   LEU A  18     -11.582  15.525   8.688  1.00 91.94           C  
ATOM    150  O   LEU A  18     -11.657  14.741   7.741  1.00 91.94           O  
ATOM    151  CB  LEU A  18     -13.479  17.091   7.991  1.00 91.94           C  
ATOM    152  CG  LEU A  18     -14.521  16.320   8.817  1.00 91.94           C  
ATOM    153  CD1 LEU A  18     -14.608  16.843  10.242  1.00 91.94           C  
ATOM    154  CD2 LEU A  18     -15.899  16.473   8.173  1.00 91.94           C  
ATOM    155  N   GLU A  19     -11.191  15.146   9.902  1.00 92.32           N  
ATOM    156  CA  GLU A  19     -11.037  13.737  10.268  1.00 92.32           C  
ATOM    157  C   GLU A  19     -12.388  13.188  10.754  1.00 92.32           C  
ATOM    158  O   GLU A  19     -12.939  13.670  11.736  1.00 92.32           O  
ATOM    159  CB  GLU A  19      -9.925  13.537  11.313  1.00 92.32           C  
ATOM    160  CG  GLU A  19      -8.572  14.163  10.914  1.00 92.32           C  
ATOM    161  CD  GLU A  19      -7.367  13.575  11.674  1.00 92.32           C  
ATOM    162  OE1 GLU A  19      -6.214  13.955  11.379  1.00 92.32           O  
ATOM    163  OE2 GLU A  19      -7.593  12.792  12.630  1.00 92.32           O1-
ATOM    164  N   ALA A  20     -12.960  12.199  10.066  1.00 91.91           N  
ATOM    165  CA  ALA A  20     -14.175  11.504  10.501  1.00 91.91           C  
ATOM    166  C   ALA A  20     -13.806  10.231  11.291  1.00 91.91           C  
ATOM    167  O   ALA A  20     -13.000  10.301  12.218  1.00 91.91           O  
ATOM    168  CB  ALA A  20     -15.073  11.289   9.281  1.00 91.91           C  
ATOM    169  N   GLN A  21     -14.327   9.050  10.926  1.00 92.94           N  
ATOM    170  CA  GLN A  21     -13.819   7.766  11.434  1.00 92.94           C  
ATOM    171  C   GLN A  21     -12.465   7.442  10.781  1.00 92.94           C  
ATOM    172  O   GLN A  21     -12.362   6.539   9.940  1.00 92.94           O  
ATOM    173  CB  GLN A  21     -14.833   6.643  11.190  1.00 92.94           C  
ATOM    174  CG  GLN A  21     -16.098   6.742  12.045  1.00 92.94           C  
ATOM    175  CD  GLN A  21     -17.050   5.595  11.720  1.00 92.94           C  
ATOM    176  NE2 GLN A  21     -17.462   4.806  12.681  1.00 92.94           N  
ATOM    177  OE1 GLN A  21     -17.434   5.359  10.584  1.00 92.94           O  
ATOM    178  N   SER A  22     -11.446   8.241  11.096  1.00 90.14           N  
ATOM    179  CA  SER A  22     -10.090   8.084  10.582  1.00 90.14           C  
ATOM    180  C   SER A  22      -9.201   7.323  11.559  1.00 90.14           C  
ATOM    181  O   SER A  22      -9.538   7.133  12.724  1.00 90.14           O  
ATOM    182  CB  SER A  22      -9.456   9.424  10.183  1.00 90.14           C  
ATOM    183  OG  SER A  22      -8.380   9.062   9.333  1.00 90.14           O  
ATOM    184  N   CYS A  23      -8.075   6.831  11.053  1.00 90.65           N  
ATOM    185  CA  CYS A  23      -6.923   6.446  11.864  1.00 90.65           C  
ATOM    186  C   CYS A  23      -5.829   7.531  11.821  1.00 90.65           C  
ATOM    187  O   CYS A  23      -4.679   7.230  12.113  1.00 90.65           O  
ATOM    188  CB  CYS A  23      -6.443   5.061  11.390  1.00 90.65           C  
ATOM    189  SG  CYS A  23      -5.598   5.149   9.779  1.00 90.65           S  
ATOM    190  N   SER A  24      -6.139   8.721  11.295  1.00 88.70           N  
ATOM    191  CA  SER A  24      -5.208   9.830  11.033  1.00 88.70           C  
ATOM    192  C   SER A  24      -4.021   9.462  10.122  1.00 88.70           C  
ATOM    193  O   SER A  24      -2.998  10.145  10.064  1.00 88.70           O  
ATOM    194  CB  SER A  24      -4.803  10.506  12.347  1.00 88.70           C  
ATOM    195  OG  SER A  24      -5.927  10.737  13.174  1.00 88.70           O  
ATOM    196  N   GLY A  25      -4.130   8.349   9.386  1.00 89.40           N  
ATOM    197  CA  GLY A  25      -3.049   7.808   8.563  1.00 89.40           C  
ATOM    198  C   GLY A  25      -2.715   8.708   7.375  1.00 89.40           C  
ATOM    199  O   GLY A  25      -1.545   8.836   7.019  1.00 89.40           O  
ATOM    200  N   GLU A  26      -3.722   9.337   6.768  1.00 91.32           N  
ATOM    201  CA  GLU A  26      -3.555  10.311   5.694  1.00 91.32           C  
ATOM    202  C   GLU A  26      -2.858  11.577   6.195  1.00 91.32           C  
ATOM    203  O   GLU A  26      -1.891  12.022   5.574  1.00 91.32           O  
ATOM    204  CB  GLU A  26      -4.921  10.657   5.084  1.00 91.32           C  
ATOM    205  CG  GLU A  26      -5.470   9.597   4.125  1.00 91.32           C  
ATOM    206  CD  GLU A  26      -5.846   8.238   4.729  1.00 91.32           C  
ATOM    207  OE1 GLU A  26      -5.800   7.268   3.933  1.00 91.32           O  
ATOM    208  OE2 GLU A  26      -6.148   8.113   5.932  1.00 91.32           O1-
ATOM    209  N   THR A  27      -3.260  12.111   7.348  1.00 88.72           N  
ATOM    210  CA  THR A  27      -2.557  13.255   7.936  1.00 88.72           C  
ATOM    211  C   THR A  27      -1.108  12.914   8.285  1.00 88.72           C  
ATOM    212  O   THR A  27      -0.203  13.683   7.957  1.00 88.72           O  
ATOM    213  CB  THR A  27      -3.305  13.789   9.151  1.00 88.72           C  
ATOM    214  CG2 THR A  27      -2.502  14.897   9.820  1.00 88.72           C  
ATOM    215  OG1 THR A  27      -4.458  14.426   8.694  1.00 88.72           O  
ATOM    216  N   ILE A  28      -0.835  11.741   8.868  1.00 86.92           N  
ATOM    217  CA  ILE A  28       0.552  11.326   9.132  1.00 86.92           C  
ATOM    218  C   ILE A  28       1.365  11.251   7.838  1.00 86.92           C  
ATOM    219  O   ILE A  28       2.534  11.637   7.840  1.00 86.92           O  
ATOM    220  CB  ILE A  28       0.606  10.008   9.944  1.00 86.92           C  
ATOM    221  CG1 ILE A  28       0.144  10.190  11.406  1.00 86.92           C  
ATOM    222  CG2 ILE A  28       2.018   9.392   9.966  1.00 86.92           C  
ATOM    223  CD1 ILE A  28       0.798  11.363  12.156  1.00 86.92           C  
ATOM    224  N   MET A  29       0.778  10.822   6.718  1.00 85.74           N  
ATOM    225  CA  MET A  29       1.482  10.824   5.432  1.00 85.74           C  
ATOM    226  C   MET A  29       1.912  12.231   4.994  1.00 85.74           C  
ATOM    227  O   MET A  29       2.997  12.358   4.431  1.00 85.74           O  
ATOM    228  CB  MET A  29       0.636  10.144   4.347  1.00 85.74           C  
ATOM    229  CG  MET A  29       0.595   8.621   4.514  1.00 85.74           C  
ATOM    230  SD  MET A  29       2.162   7.716   4.339  1.00 85.74           S  
ATOM    231  CE  MET A  29       2.699   8.291   2.708  1.00 85.74           C  
ATOM    232  N   MET A  30       1.147  13.282   5.307  1.00 84.48           N  
ATOM    233  CA  MET A  30       1.530  14.669   5.000  1.00 84.48           C  
ATOM    234  C   MET A  30       2.779  15.134   5.766  1.00 84.48           C  
ATOM    235  O   MET A  30       3.526  15.964   5.258  1.00 84.48           O  
ATOM    236  CB  MET A  30       0.357  15.626   5.272  1.00 84.48           C  
ATOM    237  CG  MET A  30      -0.854  15.373   4.365  1.00 84.48           C  
ATOM    238  SD  MET A  30      -0.546  15.464   2.571  1.00 84.48           S  
ATOM    239  CE  MET A  30       0.000  17.176   2.414  1.00 84.48           C  
ATOM    240  N   LEU A  31       3.055  14.553   6.938  1.00 81.22           N  
ATOM    241  CA  LEU A  31       4.257  14.834   7.737  1.00 81.22           C  
ATOM    242  C   LEU A  31       5.526  14.129   7.224  1.00 81.22           C  
ATOM    243  O   LEU A  31       6.587  14.288   7.824  1.00 81.22           O  
ATOM    244  CB  LEU A  31       3.998  14.425   9.201  1.00 81.22           C  
ATOM    245  CG  LEU A  31       2.899  15.203   9.938  1.00 81.22           C  
ATOM    246  CD1 LEU A  31       2.724  14.594  11.329  1.00 81.22           C  
ATOM    247  CD2 LEU A  31       3.277  16.670  10.109  1.00 81.22           C  
ATOM    248  N   LYS A  32       5.426  13.278   6.193  1.00 76.00           N  
ATOM    249  CA  LYS A  32       6.543  12.427   5.763  1.00 76.00           C  
ATOM    250  C   LYS A  32       7.600  13.179   4.956  1.00 76.00           C  
ATOM    251  O   LYS A  32       8.775  12.874   5.091  1.00 76.00           O  
ATOM    252  CB  LYS A  32       6.006  11.221   4.978  1.00 76.00           C  
ATOM    253  CG  LYS A  32       7.150  10.242   4.695  1.00 76.00           C  
ATOM    254  CD  LYS A  32       6.705   9.020   3.904  1.00 76.00           C  
ATOM    255  CE  LYS A  32       7.999   8.246   3.648  1.00 76.00           C  
ATOM    256  NZ  LYS A  32       7.777   7.105   2.746  1.00 76.00           N1+
ATOM    257  N   GLU A  33       7.210  14.091   4.075  1.00 65.02           N  
ATOM    258  CA  GLU A  33       8.170  14.728   3.173  1.00 65.02           C  
ATOM    259  C   GLU A  33       8.611  16.069   3.741  1.00 65.02           C  
ATOM    260  O   GLU A  33       7.882  17.058   3.697  1.00 65.02           O  
ATOM    261  CB  GLU A  33       7.652  14.779   1.725  1.00 65.02           C  
ATOM    262  CG  GLU A  33       7.634  13.349   1.152  1.00 65.02           C  
ATOM    263  CD  GLU A  33       7.643  13.233  -0.382  1.00 65.02           C  
ATOM    264  OE1 GLU A  33       8.023  12.138  -0.880  1.00 65.02           O  
ATOM    265  OE2 GLU A  33       7.412  14.211  -1.122  1.00 65.02           O1-
ATOM    266  N   GLY A  34       9.838  16.084   4.260  1.00 64.34           N  
ATOM    267  CA  GLY A  34      10.560  17.272   4.712  1.00 64.34           C  
ATOM    268  C   GLY A  34      10.934  18.222   3.571  1.00 64.34           C  
ATOM    269  O   GLY A  34      12.084  18.636   3.464  1.00 64.34           O  
ATOM    270  N   CYS A  35       9.984  18.545   2.695  1.00 72.71           N  
ATOM    271  CA  CYS A  35      10.107  19.623   1.729  1.00 72.71           C  
ATOM    272  C   CYS A  35      10.446  20.921   2.468  1.00 72.71           C  
ATOM    273  O   CYS A  35       9.662  21.386   3.293  1.00 72.71           O  
ATOM    274  CB  CYS A  35       8.761  19.780   1.029  1.00 72.71           C  
ATOM    275  SG  CYS A  35       8.372  18.604  -0.272  1.00 72.71           S  
ATOM    276  N   GLU A  36      11.584  21.530   2.147  1.00 71.83           N  
ATOM    277  CA  GLU A  36      11.990  22.789   2.775  1.00 71.83           C  
ATOM    278  C   GLU A  36      10.904  23.863   2.630  1.00 71.83           C  
ATOM    279  O   GLU A  36      10.455  24.165   1.515  1.00 71.83           O  
ATOM    280  CB  GLU A  36      13.283  23.312   2.146  1.00 71.83           C  
ATOM    281  CG  GLU A  36      14.520  22.501   2.546  1.00 71.83           C  
ATOM    282  CD  GLU A  36      15.815  23.125   2.004  1.00 71.83           C  
ATOM    283  OE1 GLU A  36      16.877  22.841   2.605  1.00 71.83           O  
ATOM    284  OE2 GLU A  36      15.733  23.871   0.998  1.00 71.83           O1-
ATOM    285  N   GLY A  37      10.495  24.462   3.747  1.00 68.99           N  
ATOM    286  CA  GLY A  37       9.469  25.501   3.824  1.00 68.99           C  
ATOM    287  C   GLY A  37       8.042  24.975   4.000  1.00 68.99           C  
ATOM    288  O   GLY A  37       7.119  25.775   4.114  1.00 68.99           O  
ATOM    289  N   VAL A  38       7.820  23.657   4.006  1.00 67.95           N  
ATOM    290  CA  VAL A  38       6.508  23.071   4.347  1.00 67.95           C  
ATOM    291  C   VAL A  38       6.204  23.220   5.837  1.00 67.95           C  
ATOM    292  O   VAL A  38       5.056  23.434   6.216  1.00 67.95           O  
ATOM    293  CB  VAL A  38       6.476  21.608   3.879  1.00 67.95           C  
ATOM    294  CG1 VAL A  38       5.290  20.792   4.365  1.00 67.95           C  
ATOM    295  CG2 VAL A  38       6.385  21.642   2.350  1.00 67.95           C  
ATOM    296  N   ASP A  39       7.249  23.209   6.656  1.00 67.75           N  
ATOM    297  CA  ASP A  39       7.272  23.563   8.072  1.00 67.75           C  
ATOM    298  C   ASP A  39       6.685  24.956   8.362  1.00 67.75           C  
ATOM    299  O   ASP A  39       5.960  25.119   9.341  1.00 67.75           O  
ATOM    300  CB  ASP A  39       8.730  23.445   8.570  1.00 67.75           C  
ATOM    301  CG  ASP A  39       9.798  24.157   7.706  1.00 67.75           C  
ATOM    302  OD1 ASP A  39      10.673  24.827   8.281  1.00 67.75           O  
ATOM    303  OD2 ASP A  39       9.803  23.977   6.464  1.00 67.75           O1-
ATOM    304  N   ASP A  40       6.915  25.933   7.483  1.00 63.43           N  
ATOM    305  CA  ASP A  40       6.361  27.289   7.631  1.00 63.43           C  
ATOM    306  C   ASP A  40       4.879  27.364   7.271  1.00 63.43           C  
ATOM    307  O   ASP A  40       4.107  28.149   7.830  1.00 63.43           O  
ATOM    308  CB  ASP A  40       7.167  28.257   6.748  1.00 63.43           C  
ATOM    309  CG  ASP A  40       8.566  28.490   7.308  1.00 63.43           C  
ATOM    310  OD1 ASP A  40       9.456  28.978   6.572  1.00 63.43           O  
ATOM    311  OD2 ASP A  40       8.747  28.252   8.523  1.00 63.43           O1-
ATOM    312  N   LEU A  41       4.480  26.528   6.319  1.00 60.02           N  
ATOM    313  CA  LEU A  41       3.175  26.592   5.693  1.00 60.02           C  
ATOM    314  C   LEU A  41       2.120  25.761   6.413  1.00 60.02           C  
ATOM    315  O   LEU A  41       0.963  26.162   6.430  1.00 60.02           O  
ATOM    316  CB  LEU A  41       3.345  26.130   4.252  1.00 60.02           C  
ATOM    317  CG  LEU A  41       3.892  27.205   3.313  1.00 60.02           C  
ATOM    318  CD1 LEU A  41       4.419  26.522   2.059  1.00 60.02           C  
ATOM    319  CD2 LEU A  41       2.808  28.190   2.870  1.00 60.02           C  
ATOM    320  N   PHE A  42       2.486  24.628   7.012  1.00 55.90           N  
ATOM    321  CA  PHE A  42       1.505  23.786   7.698  1.00 55.90           C  
ATOM    322  C   PHE A  42       0.989  24.368   9.006  1.00 55.90           C  
ATOM    323  O   PHE A  42       0.016  23.828   9.536  1.00 55.90           O  
ATOM    324  CB  PHE A  42       2.063  22.388   7.954  1.00 55.90           C  
ATOM    325  CG  PHE A  42       1.596  21.393   6.940  1.00 55.90           C  
ATOM    326  CD1 PHE A  42       0.377  20.721   7.120  1.00 55.90           C  
ATOM    327  CD2 PHE A  42       2.374  21.164   5.806  1.00 55.90           C  
ATOM    328  CE1 PHE A  42      -0.055  19.802   6.155  1.00 55.90           C  
ATOM    329  CE2 PHE A  42       1.963  20.221   4.854  1.00 55.90           C  
ATOM    330  CZ  PHE A  42       0.742  19.556   5.028  1.00 55.90           C  
ATOM    331  N   PHE A  43       1.605  25.430   9.531  1.00 54.10           N  
ATOM    332  CA  PHE A  43       1.495  25.659  10.964  1.00 54.10           C  
ATOM    333  C   PHE A  43       1.382  27.109  11.444  1.00 54.10           C  
ATOM    334  O   PHE A  43       0.777  27.328  12.483  1.00 54.10           O  
ATOM    335  CB  PHE A  43       2.694  24.943  11.567  1.00 54.10           C  
ATOM    336  CG  PHE A  43       2.612  23.435  11.548  1.00 54.10           C  
ATOM    337  CD1 PHE A  43       1.660  22.769  12.340  1.00 54.10           C  
ATOM    338  CD2 PHE A  43       3.501  22.692  10.755  1.00 54.10           C  
ATOM    339  CE1 PHE A  43       1.649  21.367  12.389  1.00 54.10           C  
ATOM    340  CE2 PHE A  43       3.410  21.288  10.716  1.00 54.10           C  
ATOM    341  CZ  PHE A  43       2.487  20.623  11.541  1.00 54.10           C  
ATOM    342  N   HIS A  44       1.899  28.121  10.744  1.00 49.71           N  
ATOM    343  CA  HIS A  44       1.975  29.461  11.361  1.00 49.71           C  
ATOM    344  C   HIS A  44       0.871  30.433  10.946  1.00 49.71           C  
ATOM    345  O   HIS A  44       0.513  31.386  11.630  1.00 49.71           O  
ATOM    346  CB  HIS A  44       3.353  30.042  11.072  1.00 49.71           C  
ATOM    347  CG  HIS A  44       3.873  30.799  12.254  1.00 49.71           C  
ATOM    348  CD2 HIS A  44       5.180  30.879  12.632  1.00 49.71           C  
ATOM    349  ND1 HIS A  44       3.131  31.486  13.188  1.00 49.71           N  
ATOM    350  CE1 HIS A  44       3.988  31.983  14.093  1.00 49.71           C  
ATOM    351  NE2 HIS A  44       5.251  31.642  13.799  1.00 49.71           N  
ATOM    352  N   SER A  45       0.354  30.199   9.766  1.00 50.96           N  
ATOM    353  CA  SER A  45      -0.795  30.875   9.183  1.00 50.96           C  
ATOM    354  C   SER A  45      -1.473  29.852   8.302  1.00 50.96           C  
ATOM    355  O   SER A  45      -1.939  30.183   7.212  1.00 50.96           O  
ATOM    356  CB  SER A  45      -0.332  32.119   8.418  1.00 50.96           C  
ATOM    357  OG  SER A  45       0.821  31.841   7.641  1.00 50.96           O  
ATOM    358  N   SER A  46      -1.393  28.592   8.771  1.00 47.99           N  
ATOM    359  CA  SER A  46      -1.697  27.436   7.973  1.00 47.99           C  
ATOM    360  C   SER A  46      -3.072  27.680   7.459  1.00 47.99           C  
ATOM    361  O   SER A  46      -4.028  27.773   8.235  1.00 47.99           O  
ATOM    362  CB  SER A  46      -1.720  26.135   8.739  1.00 47.99           C  
ATOM    363  OG  SER A  46      -1.711  25.074   7.800  1.00 47.99           O  
ATOM    364  N   PRO A  47      -3.195  27.836   6.151  1.00 56.47           N  
ATOM    365  CA  PRO A  47      -4.513  28.014   5.635  1.00 56.47           C  
ATOM    366  C   PRO A  47      -5.275  26.688   5.834  1.00 56.47           C  
ATOM    367  O   PRO A  47      -6.497  26.684   5.748  1.00 56.47           O  
ATOM    368  CB  PRO A  47      -4.203  28.566   4.262  1.00 56.47           C  
ATOM    369  CG  PRO A  47      -2.962  27.832   3.815  1.00 56.47           C  
ATOM    370  CD  PRO A  47      -2.173  27.782   5.112  1.00 56.47           C  
ATOM    371  N   VAL A  48      -4.595  25.600   6.241  1.00 61.66           N  
ATOM    372  CA  VAL A  48      -5.186  24.429   6.883  1.00 61.66           C  
ATOM    373  C   VAL A  48      -5.698  24.748   8.301  1.00 61.66           C  
ATOM    374  O   VAL A  48      -4.943  24.676   9.257  1.00 61.66           O  
ATOM    375  CB  VAL A  48      -4.230  23.225   6.901  1.00 61.66           C  
ATOM    376  CG1 VAL A  48      -5.107  21.987   7.053  1.00 61.66           C  
ATOM    377  CG2 VAL A  48      -3.376  23.051   5.635  1.00 61.66           C  
ATOM    378  N   LYS A  49      -6.987  25.065   8.453  1.00 63.10           N  
ATOM    379  CA  LYS A  49      -7.609  25.461   9.743  1.00 63.10           C  
ATOM    380  C   LYS A  49      -8.134  24.312  10.607  1.00 63.10           C  
ATOM    381  O   LYS A  49      -8.656  24.503  11.696  1.00 63.10           O  
ATOM    382  CB  LYS A  49      -8.752  26.437   9.481  1.00 63.10           C  
ATOM    383  CG  LYS A  49      -8.265  27.754   8.877  1.00 63.10           C  
ATOM    384  CD  LYS A  49      -9.444  28.719   8.924  1.00 63.10           C  
ATOM    385  CE  LYS A  49      -9.056  30.097   8.406  1.00 63.10           C  
ATOM    386  NZ  LYS A  49     -10.149  31.040   8.728  1.00 63.10           N1+
ATOM    387  N   LEU A  50      -8.089  23.096  10.096  1.00 60.62           N  
ATOM    388  CA  LEU A  50      -8.520  21.915  10.830  1.00 60.62           C  
ATOM    389  C   LEU A  50      -7.706  20.778  10.264  1.00 60.62           C  
ATOM    390  O   LEU A  50      -7.875  20.485   9.102  1.00 60.62           O  
ATOM    391  CB  LEU A  50     -10.034  21.694  10.609  1.00 60.62           C  
ATOM    392  CG  LEU A  50     -10.605  20.475  11.358  1.00 60.62           C  
ATOM    393  CD1 LEU A  50     -10.806  20.718  12.848  1.00 60.62           C  
ATOM    394  CD2 LEU A  50     -11.953  20.065  10.762  1.00 60.62           C  
ATOM    395  N   ILE A  51      -6.809  20.220  11.045  1.00 59.94           N  
ATOM    396  CA  ILE A  51      -6.284  18.867  11.005  1.00 59.94           C  
ATOM    397  C   ILE A  51      -6.179  18.579  12.499  1.00 59.94           C  
ATOM    398  O   ILE A  51      -5.421  19.276  13.181  1.00 59.94           O  
ATOM    399  CB  ILE A  51      -4.900  18.795  10.321  1.00 59.94           C  
ATOM    400  CG1 ILE A  51      -4.924  18.921   8.788  1.00 59.94           C  
ATOM    401  CG2 ILE A  51      -4.277  17.440  10.654  1.00 59.94           C  
ATOM    402  CD1 ILE A  51      -3.552  19.053   8.105  1.00 59.94           C  
ATOM    403  N   SER A  52      -6.947  17.617  13.016  1.00 61.46           N  
ATOM    404  CA  SER A  52      -7.025  17.319  14.462  1.00 61.46           C  
ATOM    405  C   SER A  52      -5.629  17.215  15.102  1.00 61.46           C  
ATOM    406  O   SER A  52      -5.380  17.765  16.175  1.00 61.46           O  
ATOM    407  CB  SER A  52      -7.789  16.003  14.675  1.00 61.46           C  
ATOM    408  OG  SER A  52      -7.007  14.997  14.081  1.00 61.46           O  
ATOM    409  N   MET A  53      -4.678  16.625  14.374  1.00 63.88           N  
ATOM    410  CA  MET A  53      -3.306  16.447  14.829  1.00 63.88           C  
ATOM    411  C   MET A  53      -2.400  17.676  14.687  1.00 63.88           C  
ATOM    412  O   MET A  53      -1.377  17.719  15.355  1.00 63.88           O  
ATOM    413  CB  MET A  53      -2.674  15.278  14.074  1.00 63.88           C  
ATOM    414  CG  MET A  53      -3.285  13.935  14.480  1.00 63.88           C  
ATOM    415  SD  MET A  53      -2.336  12.506  13.917  1.00 63.88           S  
ATOM    416  CE  MET A  53      -2.307  12.901  12.175  1.00 63.88           C  
ATOM    417  N   ILE A  54      -2.695  18.654  13.828  1.00 63.16           N  
ATOM    418  CA  ILE A  54      -1.675  19.621  13.371  1.00 63.16           C  
ATOM    419  C   ILE A  54      -2.029  21.077  13.695  1.00 63.16           C  
ATOM    420  O   ILE A  54      -1.127  21.843  14.023  1.00 63.16           O  
ATOM    421  CB  ILE A  54      -1.366  19.336  11.874  1.00 63.16           C  
ATOM    422  CG1 ILE A  54      -0.492  18.063  11.753  1.00 63.16           C  
ATOM    423  CG2 ILE A  54      -0.846  20.494  11.000  1.00 63.16           C  
ATOM    424  CD1 ILE A  54      -0.192  17.611  10.315  1.00 63.16           C  
ATOM    425  N   SER A  55      -3.284  21.511  13.582  1.00 60.89           N  
ATOM    426  CA  SER A  55      -3.446  22.833  12.958  1.00 60.89           C  
ATOM    427  C   SER A  55      -3.978  24.002  13.786  1.00 60.89           C  
ATOM    428  O   SER A  55      -4.121  25.072  13.212  1.00 60.89           O  
ATOM    429  CB  SER A  55      -4.272  22.682  11.695  1.00 60.89           C  
ATOM    430  OG  SER A  55      -5.620  22.494  12.055  1.00 60.89           O  
ATOM    431  N   GLU A  56      -4.304  23.872  15.070  1.00 70.27           N  
ATOM    432  CA  GLU A  56      -4.900  25.006  15.802  1.00 70.27           C  
ATOM    433  C   GLU A  56      -4.330  25.152  17.216  1.00 70.27           C  
ATOM    434  O   GLU A  56      -4.170  24.182  17.965  1.00 70.27           O  
ATOM    435  CB  GLU A  56      -6.436  24.895  15.808  1.00 70.27           C  
ATOM    436  CG  GLU A  56      -7.126  25.251  14.467  1.00 70.27           C  
ATOM    437  CD  GLU A  56      -7.215  26.756  14.142  1.00 70.27           C  
ATOM    438  OE1 GLU A  56      -7.520  27.099  12.973  1.00 70.27           O  
ATOM    439  OE2 GLU A  56      -7.047  27.566  15.087  1.00 70.27           O1-
ATOM    440  N   GLU A  57      -4.040  26.397  17.598  1.00 77.45           N  
ATOM    441  CA  GLU A  57      -3.644  26.761  18.964  1.00 77.45           C  
ATOM    442  C   GLU A  57      -4.794  26.561  19.949  1.00 77.45           C  
ATOM    443  O   GLU A  57      -4.574  26.145  21.087  1.00 77.45           O  
ATOM    444  CB  GLU A  57      -3.259  28.240  19.006  1.00 77.45           C  
ATOM    445  CG  GLU A  57      -1.981  28.533  18.233  1.00 77.45           C  
ATOM    446  CD  GLU A  57      -1.861  30.040  18.061  1.00 77.45           C  
ATOM    447  OE1 GLU A  57      -1.892  30.497  16.908  1.00 77.45           O  
ATOM    448  OE2 GLU A  57      -1.669  30.756  19.071  1.00 77.45           O1-
ATOM    449  N   LYS A  58      -6.017  26.849  19.488  1.00 82.10           N  
ATOM    450  CA  LYS A  58      -7.247  26.774  20.274  1.00 82.10           C  
ATOM    451  C   LYS A  58      -7.770  25.341  20.343  1.00 82.10           C  
ATOM    452  O   LYS A  58      -7.481  24.499  19.500  1.00 82.10           O  
ATOM    453  CB  LYS A  58      -8.305  27.721  19.687  1.00 82.10           C  
ATOM    454  CG  LYS A  58      -7.865  29.195  19.650  1.00 82.10           C  
ATOM    455  CD  LYS A  58      -9.017  30.028  19.075  1.00 82.10           C  
ATOM    456  CE  LYS A  58      -8.604  31.466  18.770  1.00 82.10           C  
ATOM    457  NZ  LYS A  58      -9.722  32.153  18.072  1.00 82.10           N1+
ATOM    458  N   SER A  59      -8.575  25.075  21.358  1.00 87.49           N  
ATOM    459  CA  SER A  59      -9.375  23.858  21.507  1.00 87.49           C  
ATOM    460  C   SER A  59     -10.773  24.262  21.988  1.00 87.49           C  
ATOM    461  O   SER A  59     -10.953  25.379  22.478  1.00 87.49           O  
ATOM    462  CB  SER A  59      -8.685  22.896  22.483  1.00 87.49           C  
ATOM    463  OG  SER A  59      -7.444  22.454  21.949  1.00 87.49           O  
ATOM    464  N   GLY A  60     -11.767  23.389  21.841  1.00 87.89           N  
ATOM    465  CA  GLY A  60     -13.137  23.655  22.285  1.00 87.89           C  
ATOM    466  C   GLY A  60     -14.021  24.429  21.287  1.00 87.89           C  
ATOM    467  O   GLY A  60     -13.677  24.585  20.110  1.00 87.89           O  
ATOM    468  N   PRO A  61     -15.178  24.944  21.747  1.00 88.01           N  
ATOM    469  CA  PRO A  61     -16.203  25.563  20.900  1.00 88.01           C  
ATOM    470  C   PRO A  61     -15.736  26.748  20.042  1.00 88.01           C  
ATOM    471  O   PRO A  61     -16.252  26.941  18.938  1.00 88.01           O  
ATOM    472  CB  PRO A  61     -17.304  26.004  21.869  1.00 88.01           C  
ATOM    473  CG  PRO A  61     -17.196  24.999  23.013  1.00 88.01           C  
ATOM    474  CD  PRO A  61     -15.698  24.731  23.091  1.00 88.01           C  
ATOM    475  N   ASP A  62     -14.757  27.527  20.507  1.00 87.73           N  
ATOM    476  CA  ASP A  62     -14.238  28.681  19.760  1.00 87.73           C  
ATOM    477  C   ASP A  62     -13.501  28.259  18.483  1.00 87.73           C  
ATOM    478  O   ASP A  62     -13.689  28.874  17.433  1.00 87.73           O  
ATOM    479  CB  ASP A  62     -13.321  29.524  20.659  1.00 87.73           C  
ATOM    480  CG  ASP A  62     -14.086  30.379  21.677  1.00 87.73           C  
ATOM    481  OD1 ASP A  62     -13.443  30.773  22.671  1.00 87.73           O  
ATOM    482  OD2 ASP A  62     -15.273  30.695  21.421  1.00 87.73           O1-
ATOM    483  N   MET A  63     -12.744  27.156  18.536  1.00 87.13           N  
ATOM    484  CA  MET A  63     -12.112  26.563  17.354  1.00 87.13           C  
ATOM    485  C   MET A  63     -13.177  26.131  16.336  1.00 87.13           C  
ATOM    486  O   MET A  63     -13.096  26.469  15.152  1.00 87.13           O  
ATOM    487  CB  MET A  63     -11.228  25.387  17.806  1.00 87.13           C  
ATOM    488  CG  MET A  63     -10.639  24.584  16.646  1.00 87.13           C  
ATOM    489  SD  MET A  63      -9.569  23.234  17.199  1.00 87.13           S  
ATOM    490  CE  MET A  63      -9.318  22.364  15.636  1.00 87.13           C  
ATOM    491  N   MET A  64     -14.236  25.454  16.794  1.00 89.47           N  
ATOM    492  CA  MET A  64     -15.339  25.033  15.923  1.00 89.47           C  
ATOM    493  C   MET A  64     -16.062  26.218  15.279  1.00 89.47           C  
ATOM    494  O   MET A  64     -16.422  26.162  14.099  1.00 89.47           O  
ATOM    495  CB  MET A  64     -16.337  24.173  16.713  1.00 89.47           C  
ATOM    496  CG  MET A  64     -15.751  22.804  17.066  1.00 89.47           C  
ATOM    497  SD  MET A  64     -15.202  21.815  15.643  1.00 89.47           S  
ATOM    498  CE  MET A  64     -16.782  21.478  14.826  1.00 89.47           C  
ATOM    499  N   LYS A  65     -16.255  27.309  16.025  1.00 90.08           N  
ATOM    500  CA  LYS A  65     -16.855  28.544  15.512  1.00 90.08           C  
ATOM    501  C   LYS A  65     -15.991  29.180  14.422  1.00 90.08           C  
ATOM    502  O   LYS A  65     -16.542  29.598  13.402  1.00 90.08           O  
ATOM    503  CB  LYS A  65     -17.091  29.487  16.697  1.00 90.08           C  
ATOM    504  CG  LYS A  65     -17.821  30.770  16.290  1.00 90.08           C  
ATOM    505  CD  LYS A  65     -18.004  31.659  17.520  1.00 90.08           C  
ATOM    506  CE  LYS A  65     -18.630  33.000  17.134  1.00 90.08           C  
ATOM    507  NZ  LYS A  65     -18.633  33.901  18.311  1.00 90.08           N1+
ATOM    508  N   ASP A  66     -14.674  29.229  14.597  1.00 89.53           N  
ATOM    509  CA  ASP A  66     -13.745  29.793  13.608  1.00 89.53           C  
ATOM    510  C   ASP A  66     -13.720  28.955  12.313  1.00 89.53           C  
ATOM    511  O   ASP A  66     -13.757  29.495  11.198  1.00 89.53           O  
ATOM    512  CB  ASP A  66     -12.341  29.930  14.242  1.00 89.53           C  
ATOM    513  CG  ASP A  66     -12.235  31.055  15.294  1.00 89.53           C  
ATOM    514  OD1 ASP A  66     -11.209  31.119  16.024  1.00 89.53           O  
ATOM    515  OD2 ASP A  66     -13.141  31.920  15.330  1.00 89.53           O1-
ATOM    516  N   ILE A  67     -13.761  27.626  12.441  1.00 89.29           N  
ATOM    517  CA  ILE A  67     -13.825  26.690  11.309  1.00 89.29           C  
ATOM    518  C   ILE A  67     -15.145  26.833  10.542  1.00 89.29           C  
ATOM    519  O   ILE A  67     -15.134  27.027   9.327  1.00 89.29           O  
ATOM    520  CB  ILE A  67     -13.592  25.255  11.826  1.00 89.29           C  
ATOM    521  CG1 ILE A  67     -12.109  25.093  12.222  1.00 89.29           C  
ATOM    522  CG2 ILE A  67     -13.975  24.183  10.785  1.00 89.29           C  
ATOM    523  CD1 ILE A  67     -11.920  23.932  13.190  1.00 89.29           C  
ATOM    524  N   LEU A  68     -16.293  26.785  11.225  1.00 91.29           N  
ATOM    525  CA  LEU A  68     -17.611  26.839  10.576  1.00 91.29           C  
ATOM    526  C   LEU A  68     -17.919  28.206   9.936  1.00 91.29           C  
ATOM    527  O   LEU A  68     -18.684  28.282   8.968  1.00 91.29           O  
ATOM    528  CB  LEU A  68     -18.691  26.462  11.604  1.00 91.29           C  
ATOM    529  CG  LEU A  68     -18.686  24.983  12.036  1.00 91.29           C  
ATOM    530  CD1 LEU A  68     -19.728  24.793  13.134  1.00 91.29           C  
ATOM    531  CD2 LEU A  68     -19.045  24.032  10.889  1.00 91.29           C  
ATOM    532  N   ASN A  69     -17.314  29.281  10.448  1.00 91.27           N  
ATOM    533  CA  ASN A  69     -17.447  30.632   9.895  1.00 91.27           C  
ATOM    534  C   ASN A  69     -16.398  30.969   8.827  1.00 91.27           C  
ATOM    535  O   ASN A  69     -16.440  32.064   8.275  1.00 91.27           O  
ATOM    536  CB  ASN A  69     -17.446  31.656  11.035  1.00 91.27           C  
ATOM    537  CG  ASN A  69     -18.690  31.551  11.890  1.00 91.27           C  
ATOM    538  ND2 ASN A  69     -18.548  31.617  13.187  1.00 91.27           N  
ATOM    539  OD1 ASN A  69     -19.805  31.401  11.419  1.00 91.27           O  
ATOM    540  N   SER A  70     -15.482  30.053   8.509  1.00 90.83           N  
ATOM    541  CA  SER A  70     -14.528  30.262   7.421  1.00 90.83           C  
ATOM    542  C   SER A  70     -15.222  30.252   6.053  1.00 90.83           C  
ATOM    543  O   SER A  70     -16.241  29.589   5.864  1.00 90.83           O  
ATOM    544  CB  SER A  70     -13.409  29.226   7.502  1.00 90.83           C  
ATOM    545  OG  SER A  70     -12.605  29.506   8.637  1.00 90.83           O  
ATOM    546  N   ASP A  71     -14.637  30.969   5.090  1.00 91.11           N  
ATOM    547  CA  ASP A  71     -15.083  31.053   3.695  1.00 91.11           C  
ATOM    548  C   ASP A  71     -13.887  30.809   2.745  1.00 91.11           C  
ATOM    549  O   ASP A  71     -12.726  30.888   3.159  1.00 91.11           O  
ATOM    550  CB  ASP A  71     -15.746  32.419   3.430  1.00 91.11           C  
ATOM    551  CG  ASP A  71     -17.032  32.690   4.237  1.00 91.11           C  
ATOM    552  OD1 ASP A  71     -17.196  33.857   4.648  1.00 91.11           O  
ATOM    553  OD2 ASP A  71     -17.879  31.770   4.392  1.00 91.11           O1-
ATOM    554  N   ASN A  72     -14.160  30.512   1.466  1.00 91.09           N  
ATOM    555  CA  ASN A  72     -13.154  30.280   0.413  1.00 91.09           C  
ATOM    556  C   ASN A  72     -12.086  29.221   0.764  1.00 91.09           C  
ATOM    557  O   ASN A  72     -10.889  29.499   0.689  1.00 91.09           O  
ATOM    558  CB  ASN A  72     -12.534  31.623  -0.028  1.00 91.09           C  
ATOM    559  CG  ASN A  72     -13.520  32.558  -0.690  1.00 91.09           C  
ATOM    560  ND2 ASN A  72     -13.325  33.849  -0.555  1.00 91.09           N  
ATOM    561  OD1 ASN A  72     -14.458  32.152  -1.352  1.00 91.09           O  
ATOM    562  N   TYR A  73     -12.508  28.006   1.127  1.00 93.14           N  
ATOM    563  CA  TYR A  73     -11.605  26.902   1.478  1.00 93.14           C  
ATOM    564  C   TYR A  73     -11.850  25.628   0.662  1.00 93.14           C  
ATOM    565  O   TYR A  73     -12.968  25.348   0.218  1.00 93.14           O  
ATOM    566  CB  TYR A  73     -11.701  26.597   2.978  1.00 93.14           C  
ATOM    567  CG  TYR A  73     -13.095  26.204   3.420  1.00 93.14           C  
ATOM    568  CD1 TYR A  73     -13.961  27.198   3.906  1.00 93.14           C  
ATOM    569  CD2 TYR A  73     -13.535  24.868   3.315  1.00 93.14           C  
ATOM    570  CE1 TYR A  73     -15.258  26.855   4.310  1.00 93.14           C  
ATOM    571  CE2 TYR A  73     -14.843  24.525   3.715  1.00 93.14           C  
ATOM    572  CZ  TYR A  73     -15.690  25.521   4.238  1.00 93.14           C  
ATOM    573  OH  TYR A  73     -16.910  25.208   4.727  1.00 93.14           O  
ATOM    574  N   LEU A  74     -10.801  24.826   0.495  1.00 93.13           N  
ATOM    575  CA  LEU A  74     -10.877  23.456   0.001  1.00 93.13           C  
ATOM    576  C   LEU A  74     -11.195  22.516   1.175  1.00 93.13           C  
ATOM    577  O   LEU A  74     -10.481  22.517   2.174  1.00 93.13           O  
ATOM    578  CB  LEU A  74      -9.537  23.131  -0.679  1.00 93.13           C  
ATOM    579  CG  LEU A  74      -9.494  21.786  -1.420  1.00 93.13           C  
ATOM    580  CD1 LEU A  74     -10.382  21.793  -2.662  1.00 93.13           C  
ATOM    581  CD2 LEU A  74      -8.074  21.533  -1.914  1.00 93.13           C  
ATOM    582  N   LEU A  75     -12.256  21.716   1.072  1.00 95.12           N  
ATOM    583  CA  LEU A  75     -12.598  20.734   2.103  1.00 95.12           C  
ATOM    584  C   LEU A  75     -11.904  19.409   1.794  1.00 95.12           C  
ATOM    585  O   LEU A  75     -12.199  18.771   0.781  1.00 95.12           O  
ATOM    586  CB  LEU A  75     -14.125  20.599   2.205  1.00 95.12           C  
ATOM    587  CG  LEU A  75     -14.617  19.561   3.234  1.00 95.12           C  
ATOM    588  CD1 LEU A  75     -14.181  19.881   4.663  1.00 95.12           C  
ATOM    589  CD2 LEU A  75     -16.143  19.523   3.192  1.00 95.12           C  
ATOM    590  N   VAL A  76     -11.011  18.983   2.675  1.00 94.88           N  
ATOM    591  CA  VAL A  76     -10.400  17.655   2.656  1.00 94.88           C  
ATOM    592  C   VAL A  76     -11.066  16.812   3.732  1.00 94.88           C  
ATOM    593  O   VAL A  76     -11.364  17.310   4.812  1.00 94.88           O  
ATOM    594  CB  VAL A  76      -8.873  17.721   2.819  1.00 94.88           C  
ATOM    595  CG1 VAL A  76      -8.267  16.326   2.633  1.00 94.88           C  
ATOM    596  CG2 VAL A  76      -8.275  18.638   1.748  1.00 94.88           C  
ATOM    597  N   VAL A  77     -11.364  15.553   3.432  1.00 94.66           N  
ATOM    598  CA  VAL A  77     -11.995  14.643   4.392  1.00 94.66           C  
ATOM    599  C   VAL A  77     -11.225  13.336   4.411  1.00 94.66           C  
ATOM    600  O   VAL A  77     -11.059  12.711   3.362  1.00 94.66           O  
ATOM    601  CB  VAL A  77     -13.478  14.393   4.067  1.00 94.66           C  
ATOM    602  CG1 VAL A  77     -14.160  13.614   5.202  1.00 94.66           C  
ATOM    603  CG2 VAL A  77     -14.270  15.686   3.835  1.00 94.66           C  
ATOM    604  N   GLU A  78     -10.800  12.917   5.597  1.00 92.52           N  
ATOM    605  CA  GLU A  78     -10.237  11.592   5.846  1.00 92.52           C  
ATOM    606  C   GLU A  78     -11.129  10.778   6.794  1.00 92.52           C  
ATOM    607  O   GLU A  78     -11.906  11.325   7.577  1.00 92.52           O  
ATOM    608  CB  GLU A  78      -8.791  11.680   6.338  1.00 92.52           C  
ATOM    609  CG  GLU A  78      -8.651  12.188   7.773  1.00 92.52           C  
ATOM    610  CD  GLU A  78      -7.219  11.976   8.259  1.00 92.52           C  
ATOM    611  OE1 GLU A  78      -6.546  12.971   8.551  1.00 92.52           O  
ATOM    612  OE2 GLU A  78      -6.765  10.814   8.298  1.00 92.52           O1-
ATOM    613  N   GLY A  79     -11.018   9.451   6.739  1.00 92.89           N  
ATOM    614  CA  GLY A  79     -11.889   8.557   7.506  1.00 92.89           C  
ATOM    615  C   GLY A  79     -13.273   8.343   6.882  1.00 92.89           C  
ATOM    616  O   GLY A  79     -13.707   9.072   5.993  1.00 92.89           O  
ATOM    617  N   ALA A  80     -13.960   7.281   7.307  1.00 94.45           N  
ATOM    618  CA  ALA A  80     -15.306   6.980   6.816  1.00 94.45           C  
ATOM    619  C   ALA A  80     -16.364   7.803   7.568  1.00 94.45           C  
ATOM    620  O   ALA A  80     -16.112   8.314   8.659  1.00 94.45           O  
ATOM    621  CB  ALA A  80     -15.578   5.475   6.915  1.00 94.45           C  
ATOM    622  N   ILE A  81     -17.567   7.896   7.006  1.00 94.81           N  
ATOM    623  CA  ILE A  81     -18.731   8.471   7.688  1.00 94.81           C  
ATOM    624  C   ILE A  81     -19.622   7.319   8.168  1.00 94.81           C  
ATOM    625  O   ILE A  81     -20.031   6.506   7.334  1.00 94.81           O  
ATOM    626  CB  ILE A  81     -19.491   9.437   6.760  1.00 94.81           C  
ATOM    627  CG1 ILE A  81     -18.584  10.463   6.043  1.00 94.81           C  
ATOM    628  CG2 ILE A  81     -20.597  10.159   7.553  1.00 94.81           C  
ATOM    629  CD1 ILE A  81     -17.727  11.327   6.977  1.00 94.81           C  
ATOM    630  N   PRO A  82     -19.931   7.194   9.468  1.00 94.06           N  
ATOM    631  CA  PRO A  82     -20.722   6.073   9.953  1.00 94.06           C  
ATOM    632  C   PRO A  82     -22.162   6.157   9.447  1.00 94.06           C  
ATOM    633  O   PRO A  82     -22.733   7.235   9.322  1.00 94.06           O  
ATOM    634  CB  PRO A  82     -20.662   6.152  11.474  1.00 94.06           C  
ATOM    635  CG  PRO A  82     -20.427   7.636  11.752  1.00 94.06           C  
ATOM    636  CD  PRO A  82     -19.590   8.096  10.558  1.00 94.06           C  
ATOM    637  N   LYS A  83     -22.781   5.001   9.187  1.00 94.16           N  
ATOM    638  CA  LYS A  83     -24.211   4.930   8.852  1.00 94.16           C  
ATOM    639  C   LYS A  83     -25.110   5.432   9.991  1.00 94.16           C  
ATOM    640  O   LYS A  83     -26.177   5.974   9.716  1.00 94.16           O  
ATOM    641  CB  LYS A  83     -24.548   3.487   8.462  1.00 94.16           C  
ATOM    642  CG  LYS A  83     -26.008   3.340   8.023  1.00 94.16           C  
ATOM    643  CD  LYS A  83     -26.331   1.881   7.718  1.00 94.16           C  
ATOM    644  CE  LYS A  83     -27.828   1.784   7.419  1.00 94.16           C  
ATOM    645  NZ  LYS A  83     -28.281   0.376   7.471  1.00 94.16           N1+
ATOM    646  N   ASP A  84     -24.710   5.185  11.236  1.00 93.18           N  
ATOM    647  CA  ASP A  84     -25.322   5.796  12.412  1.00 93.18           C  
ATOM    648  C   ASP A  84     -24.476   7.006  12.814  1.00 93.18           C  
ATOM    649  O   ASP A  84     -23.353   6.852  13.300  1.00 93.18           O  
ATOM    650  CB  ASP A  84     -25.470   4.767  13.540  1.00 93.18           C  
ATOM    651  CG  ASP A  84     -26.403   5.273  14.646  1.00 93.18           C  
ATOM    652  OD1 ASP A  84     -27.231   4.450  15.092  1.00 93.18           O  
ATOM    653  OD2 ASP A  84     -26.332   6.476  14.991  1.00 93.18           O1-
ATOM    654  N   ASP A  85     -25.000   8.204  12.554  1.00 92.83           N  
ATOM    655  CA  ASP A  85     -24.265   9.464  12.683  1.00 92.83           C  
ATOM    656  C   ASP A  85     -23.688   9.668  14.103  1.00 92.83           C  
ATOM    657  O   ASP A  85     -22.675  10.346  14.262  1.00 92.83           O  
ATOM    658  CB  ASP A  85     -25.187  10.639  12.281  1.00 92.83           C  
ATOM    659  CG  ASP A  85     -25.500  10.770  10.774  1.00 92.83           C  
ATOM    660  OD1 ASP A  85     -26.497  11.436  10.410  1.00 92.83           O  
ATOM    661  OD2 ASP A  85     -24.703  10.316   9.924  1.00 92.83           O1-
ATOM    662  N   LYS A  86     -24.265   9.035  15.137  1.00 94.25           N  
ATOM    663  CA  LYS A  86     -23.805   9.160  16.531  1.00 94.25           C  
ATOM    664  C   LYS A  86     -22.494   8.430  16.839  1.00 94.25           C  
ATOM    665  O   LYS A  86     -21.901   8.693  17.881  1.00 94.25           O  
ATOM    666  CB  LYS A  86     -24.905   8.676  17.476  1.00 94.25           C  
ATOM    667  CG  LYS A  86     -26.143   9.580  17.454  1.00 94.25           C  
ATOM    668  CD  LYS A  86     -27.092   9.078  18.537  1.00 94.25           C  
ATOM    669  CE  LYS A  86     -28.275  10.016  18.750  1.00 94.25           C  
ATOM    670  NZ  LYS A  86     -29.028   9.566  19.941  1.00 94.25           N1+
ATOM    671  N   LEU A  87     -22.014   7.547  15.959  1.00 95.21           N  
ATOM    672  CA  LEU A  87     -20.741   6.826  16.143  1.00 95.21           C  
ATOM    673  C   LEU A  87     -19.495   7.693  15.893  1.00 95.21           C  
ATOM    674  O   LEU A  87     -18.378   7.214  16.068  1.00 95.21           O  
ATOM    675  CB  LEU A  87     -20.706   5.587  15.234  1.00 95.21           C  
ATOM    676  CG  LEU A  87     -21.799   4.542  15.494  1.00 95.21           C  
ATOM    677  CD1 LEU A  87     -21.677   3.418  14.462  1.00 95.21           C  
ATOM    678  CD2 LEU A  87     -21.697   3.924  16.887  1.00 95.21           C  
ATOM    679  N   CYS A  88     -19.665   8.933  15.433  1.00 93.86           N  
ATOM    680  CA  CYS A  88     -18.590   9.899  15.237  1.00 93.86           C  
ATOM    681  C   CYS A  88     -19.161  11.289  15.502  1.00 93.86           C  
ATOM    682  O   CYS A  88     -19.933  11.807  14.691  1.00 93.86           O  
ATOM    683  CB  CYS A  88     -18.064   9.749  13.801  1.00 93.86           C  
ATOM    684  SG  CYS A  88     -16.613  10.721  13.298  1.00 93.86           S  
ATOM    685  N   ASN A  89     -18.824  11.877  16.643  1.00 90.35           N  
ATOM    686  CA  ASN A  89     -19.236  13.225  17.013  1.00 90.35           C  
ATOM    687  C   ASN A  89     -18.088  13.952  17.719  1.00 90.35           C  
ATOM    688  O   ASN A  89     -17.252  13.304  18.332  1.00 90.35           O  
ATOM    689  CB  ASN A  89     -20.535  13.158  17.839  1.00 90.35           C  
ATOM    690  CG  ASN A  89     -20.378  12.428  19.160  1.00 90.35           C  
ATOM    691  ND2 ASN A  89     -20.574  11.132  19.214  1.00 90.35           N  
ATOM    692  OD1 ASN A  89     -20.079  13.021  20.172  1.00 90.35           O  
ATOM    693  N   PHE A  90     -18.005  15.268  17.579  1.00 90.80           N  
ATOM    694  CA  PHE A  90     -17.067  16.120  18.314  1.00 90.80           C  
ATOM    695  C   PHE A  90     -17.546  17.574  18.238  1.00 90.80           C  
ATOM    696  O   PHE A  90     -18.271  17.958  17.313  1.00 90.80           O  
ATOM    697  CB  PHE A  90     -15.638  15.979  17.766  1.00 90.80           C  
ATOM    698  CG  PHE A  90     -15.452  16.400  16.322  1.00 90.80           C  
ATOM    699  CD1 PHE A  90     -15.558  15.456  15.283  1.00 90.80           C  
ATOM    700  CD2 PHE A  90     -15.129  17.735  16.027  1.00 90.80           C  
ATOM    701  CE1 PHE A  90     -15.319  15.844  13.953  1.00 90.80           C  
ATOM    702  CE2 PHE A  90     -14.883  18.123  14.702  1.00 90.80           C  
ATOM    703  CZ  PHE A  90     -14.976  17.178  13.671  1.00 90.80           C  
ATOM    704  N   GLY A  91     -17.189  18.386  19.229  1.00 89.19           N  
ATOM    705  CA  GLY A  91     -17.676  19.760  19.359  1.00 89.19           C  
ATOM    706  C   GLY A  91     -19.206  19.857  19.409  1.00 89.19           C  
ATOM    707  O   GLY A  91     -19.785  20.799  18.863  1.00 89.19           O  
ATOM    708  N   GLY A  92     -19.874  18.846  19.977  1.00 89.42           N  
ATOM    709  CA  GLY A  92     -21.338  18.763  20.063  1.00 89.42           C  
ATOM    710  C   GLY A  92     -22.082  18.506  18.743  1.00 89.42           C  
ATOM    711  O   GLY A  92     -23.307  18.627  18.709  1.00 89.42           O  
ATOM    712  N   MET A  93     -21.385  18.163  17.655  1.00 92.13           N  
ATOM    713  CA  MET A  93     -21.989  17.836  16.356  1.00 92.13           C  
ATOM    714  C   MET A  93     -21.474  16.496  15.831  1.00 92.13           C  
ATOM    715  O   MET A  93     -20.330  16.110  16.061  1.00 92.13           O  
ATOM    716  CB  MET A  93     -21.696  18.945  15.337  1.00 92.13           C  
ATOM    717  CG  MET A  93     -22.462  20.241  15.618  1.00 92.13           C  
ATOM    718  SD  MET A  93     -21.911  21.664  14.626  1.00 92.13           S  
ATOM    719  CE  MET A  93     -20.364  21.976  15.528  1.00 92.13           C  
ATOM    720  N   THR A  94     -22.303  15.783  15.075  1.00 94.53           N  
ATOM    721  CA  THR A  94     -21.859  14.562  14.392  1.00 94.53           C  
ATOM    722  C   THR A  94     -20.926  14.895  13.225  1.00 94.53           C  
ATOM    723  O   THR A  94     -21.077  15.918  12.550  1.00 94.53           O  
ATOM    724  CB  THR A  94     -23.031  13.701  13.911  1.00 94.53           C  
ATOM    725  CG2 THR A  94     -23.971  13.299  15.048  1.00 94.53           C  
ATOM    726  OG1 THR A  94     -23.775  14.402  12.950  1.00 94.53           O  
ATOM    727  N   CYS A  95     -20.004  13.987  12.904  1.00 93.21           N  
ATOM    728  CA  CYS A  95     -19.112  14.117  11.748  1.00 93.21           C  
ATOM    729  C   CYS A  95     -19.908  14.312  10.438  1.00 93.21           C  
ATOM    730  O   CYS A  95     -19.484  15.046   9.549  1.00 93.21           O  
ATOM    731  CB  CYS A  95     -18.212  12.870  11.699  1.00 93.21           C  
ATOM    732  SG  CYS A  95     -17.190  12.679  13.191  1.00 93.21           S  
ATOM    733  N   SER A  96     -21.101  13.711  10.342  1.00 94.02           N  
ATOM    734  CA  SER A  96     -22.051  13.863   9.229  1.00 94.02           C  
ATOM    735  C   SER A  96     -22.636  15.280   9.133  1.00 94.02           C  
ATOM    736  O   SER A  96     -22.730  15.836   8.036  1.00 94.02           O  
ATOM    737  CB  SER A  96     -23.162  12.833   9.452  1.00 94.02           C  
ATOM    738  OG  SER A  96     -24.124  12.707   8.418  1.00 94.02           O  
ATOM    739  N   GLU A  97     -23.005  15.899  10.258  1.00 95.02           N  
ATOM    740  CA  GLU A  97     -23.503  17.283  10.308  1.00 95.02           C  
ATOM    741  C   GLU A  97     -22.409  18.299   9.976  1.00 95.02           C  
ATOM    742  O   GLU A  97     -22.643  19.205   9.170  1.00 95.02           O  
ATOM    743  CB  GLU A  97     -24.071  17.590  11.698  1.00 95.02           C  
ATOM    744  CG  GLU A  97     -25.424  16.902  11.925  1.00 95.02           C  
ATOM    745  CD  GLU A  97     -25.802  16.852  13.410  1.00 95.02           C  
ATOM    746  OE1 GLU A  97     -27.002  17.045  13.700  1.00 95.02           O  
ATOM    747  OE2 GLU A  97     -24.889  16.575  14.224  1.00 95.02           O1-
ATOM    748  N   ILE A  98     -21.211  18.121  10.541  1.00 94.43           N  
ATOM    749  CA  ILE A  98     -20.043  18.970  10.269  1.00 94.43           C  
ATOM    750  C   ILE A  98     -19.680  18.890   8.783  1.00 94.43           C  
ATOM    751  O   ILE A  98     -19.563  19.921   8.116  1.00 94.43           O  
ATOM    752  CB  ILE A  98     -18.860  18.568  11.180  1.00 94.43           C  
ATOM    753  CG1 ILE A  98     -19.219  18.802  12.664  1.00 94.43           C  
ATOM    754  CG2 ILE A  98     -17.592  19.358  10.804  1.00 94.43           C  
ATOM    755  CD1 ILE A  98     -18.225  18.172  13.641  1.00 94.43           C  
ATOM    756  N   LEU A  99     -19.599  17.673   8.230  1.00 94.77           N  
ATOM    757  CA  LEU A  99     -19.335  17.441   6.811  1.00 94.77           C  
ATOM    758  C   LEU A  99     -20.356  18.154   5.913  1.00 94.77           C  
ATOM    759  O   LEU A  99     -19.966  18.818   4.951  1.00 94.77           O  
ATOM    760  CB  LEU A  99     -19.331  15.921   6.556  1.00 94.77           C  
ATOM    761  CG  LEU A  99     -19.162  15.522   5.084  1.00 94.77           C  
ATOM    762  CD1 LEU A  99     -17.826  15.990   4.520  1.00 94.77           C  
ATOM    763  CD2 LEU A  99     -19.265  14.010   4.925  1.00 94.77           C  
ATOM    764  N   LYS A 100     -21.658  18.043   6.212  1.00 95.20           N  
ATOM    765  CA  LYS A 100     -22.719  18.700   5.429  1.00 95.20           C  
ATOM    766  C   LYS A 100     -22.560  20.222   5.449  1.00 95.20           C  
ATOM    767  O   LYS A 100     -22.512  20.803   4.366  1.00 95.20           O  
ATOM    768  CB  LYS A 100     -24.106  18.272   5.933  1.00 95.20           C  
ATOM    769  CG  LYS A 100     -24.469  16.838   5.503  1.00 95.20           C  
ATOM    770  CD  LYS A 100     -25.631  16.301   6.352  1.00 95.20           C  
ATOM    771  CE  LYS A 100     -25.885  14.812   6.077  1.00 95.20           C  
ATOM    772  NZ  LYS A 100     -26.495  14.134   7.255  1.00 95.20           N1+
ATOM    773  N   LYS A 101     -22.384  20.831   6.631  1.00 95.20           N  
ATOM    774  CA  LYS A 101     -22.186  22.286   6.796  1.00 95.20           C  
ATOM    775  C   LYS A 101     -20.952  22.794   6.043  1.00 95.20           C  
ATOM    776  O   LYS A 101     -21.044  23.771   5.308  1.00 95.20           O  
ATOM    777  CB  LYS A 101     -22.062  22.630   8.292  1.00 95.20           C  
ATOM    778  CG  LYS A 101     -23.397  22.544   9.048  1.00 95.20           C  
ATOM    779  CD  LYS A 101     -23.165  22.758  10.553  1.00 95.20           C  
ATOM    780  CE  LYS A 101     -24.460  22.673  11.371  1.00 95.20           C  
ATOM    781  NZ  LYS A 101     -25.325  23.864  11.174  1.00 95.20           N1+
ATOM    782  N   LEU A 102     -19.814  22.109   6.167  1.00 94.73           N  
ATOM    783  CA  LEU A 102     -18.585  22.503   5.471  1.00 94.73           C  
ATOM    784  C   LEU A 102     -18.691  22.310   3.945  1.00 94.73           C  
ATOM    785  O   LEU A 102     -18.186  23.109   3.159  1.00 94.73           O  
ATOM    786  CB  LEU A 102     -17.392  21.731   6.057  1.00 94.73           C  
ATOM    787  CG  LEU A 102     -17.035  22.079   7.516  1.00 94.73           C  
ATOM    788  CD1 LEU A 102     -15.942  21.124   7.992  1.00 94.73           C  
ATOM    789  CD2 LEU A 102     -16.534  23.516   7.661  1.00 94.73           C  
ATOM    790  N   SER A 103     -19.410  21.277   3.490  1.00 94.93           N  
ATOM    791  CA  SER A 103     -19.601  21.005   2.056  1.00 94.93           C  
ATOM    792  C   SER A 103     -20.403  22.075   1.301  1.00 94.93           C  
ATOM    793  O   SER A 103     -20.483  22.020   0.072  1.00 94.93           O  
ATOM    794  CB  SER A 103     -20.295  19.653   1.850  1.00 94.93           C  
ATOM    795  OG  SER A 103     -21.708  19.747   1.997  1.00 94.93           O  
ATOM    796  N   GLU A 104     -21.091  22.979   2.003  1.00 94.61           N  
ATOM    797  CA  GLU A 104     -21.908  24.038   1.395  1.00 94.61           C  
ATOM    798  C   GLU A 104     -21.065  25.223   0.920  1.00 94.61           C  
ATOM    799  O   GLU A 104     -21.394  25.815  -0.105  1.00 94.61           O  
ATOM    800  CB  GLU A 104     -22.987  24.503   2.384  1.00 94.61           C  
ATOM    801  CG  GLU A 104     -24.080  23.436   2.555  1.00 94.61           C  
ATOM    802  CD  GLU A 104     -25.116  23.767   3.642  1.00 94.61           C  
ATOM    803  OE1 GLU A 104     -26.025  22.922   3.809  1.00 94.61           O  
ATOM    804  OE2 GLU A 104     -25.011  24.836   4.283  1.00 94.61           O1-
ATOM    805  N   LYS A 105     -19.963  25.528   1.619  1.00 93.48           N  
ATOM    806  CA  LYS A 105     -19.087  26.674   1.321  1.00 93.48           C  
ATOM    807  C   LYS A 105     -17.762  26.294   0.644  1.00 93.48           C  
ATOM    808  O   LYS A 105     -17.023  27.178   0.217  1.00 93.48           O  
ATOM    809  CB  LYS A 105     -18.802  27.449   2.609  1.00 93.48           C  
ATOM    810  CG  LYS A 105     -20.033  27.984   3.358  1.00 93.48           C  
ATOM    811  CD  LYS A 105     -19.490  28.708   4.593  1.00 93.48           C  
ATOM    812  CE  LYS A 105     -20.522  29.491   5.399  1.00 93.48           C  
ATOM    813  NZ  LYS A 105     -19.774  30.347   6.356  1.00 93.48           N1+
ATOM    814  N   ALA A 106     -17.439  25.003   0.563  1.00 94.52           N  
ATOM    815  CA  ALA A 106     -16.172  24.537   0.009  1.00 94.52           C  
ATOM    816  C   ALA A 106     -16.062  24.793  -1.509  1.00 94.52           C  
ATOM    817  O   ALA A 106     -16.957  24.425  -2.271  1.00 94.52           O  
ATOM    818  CB  ALA A 106     -16.012  23.051   0.346  1.00 94.52           C  
ATOM    819  N   ILE A 107     -14.927  25.334  -1.972  1.00 92.64           N  
ATOM    820  CA  ILE A 107     -14.646  25.515  -3.417  1.00 92.64           C  
ATOM    821  C   ILE A 107     -14.438  24.178  -4.151  1.00 92.64           C  
ATOM    822  O   ILE A 107     -14.580  24.081  -5.370  1.00 92.64           O  
ATOM    823  CB  ILE A 107     -13.439  26.456  -3.656  1.00 92.64           C  
ATOM    824  CG1 ILE A 107     -12.153  25.980  -2.947  1.00 92.64           C  
ATOM    825  CG2 ILE A 107     -13.802  27.887  -3.218  1.00 92.64           C  
ATOM    826  CD1 ILE A 107     -10.867  26.631  -3.456  1.00 92.64           C  
ATOM    827  N   GLY A 108     -14.118  23.128  -3.397  1.00 93.76           N  
ATOM    828  CA  GLY A 108     -13.980  21.753  -3.850  1.00 93.76           C  
ATOM    829  C   GLY A 108     -13.924  20.813  -2.648  1.00 93.76           C  
ATOM    830  O   GLY A 108     -13.598  21.237  -1.540  1.00 93.76           O  
ATOM    831  N   ILE A 109     -14.266  19.543  -2.862  1.00 95.36           N  
ATOM    832  CA  ILE A 109     -14.289  18.520  -1.808  1.00 95.36           C  
ATOM    833  C   ILE A 109     -13.400  17.362  -2.245  1.00 95.36           C  
ATOM    834  O   ILE A 109     -13.621  16.799  -3.322  1.00 95.36           O  
ATOM    835  CB  ILE A 109     -15.728  18.048  -1.498  1.00 95.36           C  
ATOM    836  CG1 ILE A 109     -16.649  19.252  -1.190  1.00 95.36           C  
ATOM    837  CG2 ILE A 109     -15.704  17.051  -0.320  1.00 95.36           C  
ATOM    838  CD1 ILE A 109     -18.117  18.873  -1.004  1.00 95.36           C  
ATOM    839  N   VAL A 110     -12.416  17.005  -1.425  1.00 95.29           N  
ATOM    840  CA  VAL A 110     -11.454  15.933  -1.701  1.00 95.29           C  
ATOM    841  C   VAL A 110     -11.521  14.887  -0.592  1.00 95.29           C  
ATOM    842  O   VAL A 110     -11.186  15.167   0.553  1.00 95.29           O  
ATOM    843  CB  VAL A 110     -10.024  16.479  -1.895  1.00 95.29           C  
ATOM    844  CG1 VAL A 110      -9.102  15.381  -2.440  1.00 95.29           C  
ATOM    845  CG2 VAL A 110     -10.014  17.654  -2.886  1.00 95.29           C  
ATOM    846  N   ALA A 111     -11.953  13.674  -0.928  1.00 95.58           N  
ATOM    847  CA  ALA A 111     -11.891  12.526  -0.033  1.00 95.58           C  
ATOM    848  C   ALA A 111     -10.517  11.864  -0.160  1.00 95.58           C  
ATOM    849  O   ALA A 111     -10.163  11.363  -1.235  1.00 95.58           O  
ATOM    850  CB  ALA A 111     -13.032  11.563  -0.372  1.00 95.58           C  
ATOM    851  N   VAL A 112      -9.752  11.855   0.927  1.00 94.06           N  
ATOM    852  CA  VAL A 112      -8.424  11.242   0.989  1.00 94.06           C  
ATOM    853  C   VAL A 112      -8.474   9.964   1.824  1.00 94.06           C  
ATOM    854  O   VAL A 112      -9.063   9.915   2.900  1.00 94.06           O  
ATOM    855  CB  VAL A 112      -7.343  12.228   1.465  1.00 94.06           C  
ATOM    856  CG1 VAL A 112      -7.192  13.401   0.484  1.00 94.06           C  
ATOM    857  CG2 VAL A 112      -7.599  12.795   2.859  1.00 94.06           C  
ATOM    858  N   GLY A 113      -7.894   8.895   1.287  1.00 92.79           N  
ATOM    859  CA  GLY A 113      -7.957   7.570   1.889  1.00 92.79           C  
ATOM    860  C   GLY A 113      -9.183   6.763   1.470  1.00 92.79           C  
ATOM    861  O   GLY A 113     -10.273   7.277   1.224  1.00 92.79           O  
ATOM    862  N   SER A 114      -9.030   5.443   1.400  1.00 92.47           N  
ATOM    863  CA  SER A 114     -10.094   4.512   1.016  1.00 92.47           C  
ATOM    864  C   SER A 114     -11.295   4.606   1.960  1.00 92.47           C  
ATOM    865  O   SER A 114     -12.422   4.430   1.512  1.00 92.47           O  
ATOM    866  CB  SER A 114      -9.572   3.074   0.997  1.00 92.47           C  
ATOM    867  OG  SER A 114      -8.579   2.900  -0.003  1.00 92.47           O  
ATOM    868  N   CYS A 115     -11.079   4.922   3.242  1.00 93.68           N  
ATOM    869  CA  CYS A 115     -12.161   5.142   4.203  1.00 93.68           C  
ATOM    870  C   CYS A 115     -13.079   6.294   3.766  1.00 93.68           C  
ATOM    871  O   CYS A 115     -14.284   6.085   3.646  1.00 93.68           O  
ATOM    872  CB  CYS A 115     -11.575   5.334   5.606  1.00 93.68           C  
ATOM    873  SG  CYS A 115     -10.720   3.820   6.139  1.00 93.68           S  
ATOM    874  N   ALA A 116     -12.512   7.450   3.411  1.00 93.55           N  
ATOM    875  CA  ALA A 116     -13.285   8.590   2.924  1.00 93.55           C  
ATOM    876  C   ALA A 116     -13.844   8.366   1.511  1.00 93.55           C  
ATOM    877  O   ALA A 116     -14.914   8.869   1.183  1.00 93.55           O  
ATOM    878  CB  ALA A 116     -12.391   9.830   2.981  1.00 93.55           C  
ATOM    879  N   VAL A 117     -13.161   7.593   0.663  1.00 93.81           N  
ATOM    880  CA  VAL A 117     -13.611   7.325  -0.714  1.00 93.81           C  
ATOM    881  C   VAL A 117     -14.784   6.335  -0.762  1.00 93.81           C  
ATOM    882  O   VAL A 117     -15.751   6.572  -1.479  1.00 93.81           O  
ATOM    883  CB  VAL A 117     -12.419   6.880  -1.585  1.00 93.81           C  
ATOM    884  CG1 VAL A 117     -12.843   6.367  -2.966  1.00 93.81           C  
ATOM    885  CG2 VAL A 117     -11.448   8.050  -1.799  1.00 93.81           C  
ATOM    886  N   ASN A 118     -14.738   5.220  -0.022  1.00 90.59           N  
ATOM    887  CA  ASN A 118     -15.740   4.146  -0.138  1.00 90.59           C  
ATOM    888  C   ASN A 118     -16.045   3.374   1.165  1.00 90.59           C  
ATOM    889  O   ASN A 118     -16.597   2.272   1.115  1.00 90.59           O  
ATOM    890  CB  ASN A 118     -15.326   3.213  -1.294  1.00 90.59           C  
ATOM    891  CG  ASN A 118     -14.054   2.416  -1.057  1.00 90.59           C  
ATOM    892  ND2 ASN A 118     -13.525   1.811  -2.095  1.00 90.59           N  
ATOM    893  OD1 ASN A 118     -13.508   2.285   0.024  1.00 90.59           O  
ATOM    894  N   GLY A 119     -15.680   3.921   2.325  1.00 92.23           N  
ATOM    895  CA  GLY A 119     -15.823   3.282   3.638  1.00 92.23           C  
ATOM    896  C   GLY A 119     -14.614   2.444   4.069  1.00 92.23           C  
ATOM    897  O   GLY A 119     -14.478   2.138   5.251  1.00 92.23           O  
ATOM    898  N   GLY A 120     -13.694   2.116   3.152  1.00 90.20           N  
ATOM    899  CA  GLY A 120     -12.408   1.495   3.475  1.00 90.20           C  
ATOM    900  C   GLY A 120     -12.521   0.227   4.327  1.00 90.20           C  
ATOM    901  O   GLY A 120     -13.388  -0.614   4.100  1.00 90.20           O  
ATOM    902  N   ILE A 121     -11.619   0.078   5.302  1.00 86.86           N  
ATOM    903  CA  ILE A 121     -11.518  -1.126   6.145  1.00 86.86           C  
ATOM    904  C   ILE A 121     -12.759  -1.350   7.029  1.00 86.86           C  
ATOM    905  O   ILE A 121     -13.106  -2.489   7.316  1.00 86.86           O  
ATOM    906  CB  ILE A 121     -10.207  -1.061   6.966  1.00 86.86           C  
ATOM    907  CG1 ILE A 121      -9.827  -2.382   7.665  1.00 86.86           C  
ATOM    908  CG2 ILE A 121     -10.240   0.058   8.020  1.00 86.86           C  
ATOM    909  CD1 ILE A 121      -9.631  -3.557   6.699  1.00 86.86           C  
ATOM    910  N   ILE A 122     -13.464  -0.274   7.391  1.00 90.45           N  
ATOM    911  CA  ILE A 122     -14.634  -0.298   8.282  1.00 90.45           C  
ATOM    912  C   ILE A 122     -15.972  -0.273   7.532  1.00 90.45           C  
ATOM    913  O   ILE A 122     -17.040  -0.166   8.135  1.00 90.45           O  
ATOM    914  CB  ILE A 122     -14.517   0.797   9.359  1.00 90.45           C  
ATOM    915  CG1 ILE A 122     -14.411   2.206   8.735  1.00 90.45           C  
ATOM    916  CG2 ILE A 122     -13.324   0.464  10.281  1.00 90.45           C  
ATOM    917  CD1 ILE A 122     -14.515   3.316   9.784  1.00 90.45           C  
ATOM    918  N   ARG A 123     -15.945  -0.447   6.205  1.00 92.59           N  
ATOM    919  CA  ARG A 123     -17.155  -0.575   5.381  1.00 92.59           C  
ATOM    920  C   ARG A 123     -18.081  -1.686   5.880  1.00 92.59           C  
ATOM    921  O   ARG A 123     -19.296  -1.514   5.886  1.00 92.59           O  
ATOM    922  CB  ARG A 123     -16.732  -0.813   3.921  1.00 92.59           C  
ATOM    923  CG  ARG A 123     -17.899  -0.992   2.934  1.00 92.59           C  
ATOM    924  CD  ARG A 123     -18.834   0.212   2.970  1.00 92.59           C  
ATOM    925  NE  ARG A 123     -19.843   0.189   1.896  1.00 92.59           N  
ATOM    926  CZ  ARG A 123     -20.381   1.278   1.378  1.00 92.59           C  
ATOM    927  NH1 ARG A 123     -20.105   2.445   1.848  1.00 92.59           N1+
ATOM    928  NH2 ARG A 123     -21.189   1.225   0.362  1.00 92.59           N  
ATOM    929  N   GLU A 124     -17.511  -2.817   6.296  1.00 90.86           N  
ATOM    930  CA  GLU A 124     -18.268  -3.989   6.757  1.00 90.86           C  
ATOM    931  C   GLU A 124     -19.030  -3.746   8.070  1.00 90.86           C  
ATOM    932  O   GLU A 124     -20.076  -4.353   8.280  1.00 90.86           O  
ATOM    933  CB  GLU A 124     -17.327  -5.193   6.912  1.00 90.86           C  
ATOM    934  CG  GLU A 124     -16.713  -5.662   5.578  1.00 90.86           C  
ATOM    935  CD  GLU A 124     -15.917  -6.970   5.727  1.00 90.86           C  
ATOM    936  OE1 GLU A 124     -15.018  -7.257   4.903  1.00 90.86           O  
ATOM    937  OE2 GLU A 124     -16.212  -7.750   6.656  1.00 90.86           O1-
ATOM    938  N   VAL A 125     -18.556  -2.818   8.906  1.00 91.11           N  
ATOM    939  CA  VAL A 125     -19.183  -2.425  10.183  1.00 91.11           C  
ATOM    940  C   VAL A 125     -19.996  -1.128  10.073  1.00 91.11           C  
ATOM    941  O   VAL A 125     -20.461  -0.592  11.074  1.00 91.11           O  
ATOM    942  CB  VAL A 125     -18.158  -2.398  11.337  1.00 91.11           C  
ATOM    943  CG1 VAL A 125     -17.648  -3.813  11.639  1.00 91.11           C  
ATOM    944  CG2 VAL A 125     -16.954  -1.510  11.023  1.00 91.11           C  
ATOM    945  N   GLY A 126     -20.237  -0.647   8.847  1.00 91.99           N  
ATOM    946  CA  GLY A 126     -21.165   0.451   8.572  1.00 91.99           C  
ATOM    947  C   GLY A 126     -20.534   1.771   8.124  1.00 91.99           C  
ATOM    948  O   GLY A 126     -21.269   2.749   7.999  1.00 91.99           O  
ATOM    949  N   GLY A 127     -19.227   1.821   7.845  1.00 93.54           N  
ATOM    950  CA  GLY A 127     -18.573   3.011   7.289  1.00 93.54           C  
ATOM    951  C   GLY A 127     -18.972   3.298   5.831  1.00 93.54           C  
ATOM    952  O   GLY A 127     -18.954   2.413   4.972  1.00 93.54           O  
ATOM    953  N   LEU A 128     -19.315   4.547   5.522  1.00 94.88           N  
ATOM    954  CA  LEU A 128     -19.689   5.041   4.192  1.00 94.88           C  
ATOM    955  C   LEU A 128     -18.630   6.002   3.633  1.00 94.88           C  
ATOM    956  O   LEU A 128     -17.950   6.689   4.392  1.00 94.88           O  
ATOM    957  CB  LEU A 128     -21.079   5.706   4.243  1.00 94.88           C  
ATOM    958  CG  LEU A 128     -22.219   4.832   4.803  1.00 94.88           C  
ATOM    959  CD1 LEU A 128     -23.516   5.642   4.843  1.00 94.88           C  
ATOM    960  CD2 LEU A 128     -22.473   3.584   3.952  1.00 94.88           C  
ATOM    961  N   GLY A 129     -18.497   6.067   2.304  1.00 94.13           N  
ATOM    962  CA  GLY A 129     -17.671   7.080   1.647  1.00 94.13           C  
ATOM    963  C   GLY A 129     -18.348   8.456   1.640  1.00 94.13           C  
ATOM    964  O   GLY A 129     -19.573   8.570   1.581  1.00 94.13           O  
ATOM    965  N   VAL A 130     -17.551   9.520   1.626  1.00 94.33           N  
ATOM    966  CA  VAL A 130     -17.986  10.927   1.618  1.00 94.33           C  
ATOM    967  C   VAL A 130     -18.917  11.223   0.439  1.00 94.33           C  
ATOM    968  O   VAL A 130     -19.947  11.876   0.614  1.00 94.33           O  
ATOM    969  CB  VAL A 130     -16.740  11.834   1.570  1.00 94.33           C  
ATOM    970  CG1 VAL A 130     -17.075  13.322   1.425  1.00 94.33           C  
ATOM    971  CG2 VAL A 130     -15.916  11.669   2.849  1.00 94.33           C  
ATOM    972  N   GLY A 131     -18.608  10.697  -0.752  1.00 93.20           N  
ATOM    973  CA  GLY A 131     -19.453  10.848  -1.940  1.00 93.20           C  
ATOM    974  C   GLY A 131     -20.832  10.191  -1.800  1.00 93.20           C  
ATOM    975  O   GLY A 131     -21.825  10.742  -2.280  1.00 93.20           O  
ATOM    976  N   GLU A 132     -20.922   9.057  -1.094  1.00 94.07           N  
ATOM    977  CA  GLU A 132     -22.192   8.359  -0.834  1.00 94.07           C  
ATOM    978  C   GLU A 132     -23.093   9.147   0.126  1.00 94.07           C  
ATOM    979  O   GLU A 132     -24.318   9.114  -0.021  1.00 94.07           O  
ATOM    980  CB  GLU A 132     -21.939   6.951  -0.263  1.00 94.07           C  
ATOM    981  CG  GLU A 132     -21.224   6.005  -1.238  1.00 94.07           C  
ATOM    982  CD  GLU A 132     -20.919   4.667  -0.558  1.00 94.07           C  
ATOM    983  OE1 GLU A 132     -21.616   3.655  -0.820  1.00 94.07           O  
ATOM    984  OE2 GLU A 132     -19.994   4.622   0.282  1.00 94.07           O1-
ATOM    985  N   VAL A 133     -22.498   9.879   1.074  1.00 93.58           N  
ATOM    986  CA  VAL A 133     -23.226  10.696   2.057  1.00 93.58           C  
ATOM    987  C   VAL A 133     -23.637  12.051   1.480  1.00 93.58           C  
ATOM    988  O   VAL A 133     -24.802  12.433   1.590  1.00 93.58           O  
ATOM    989  CB  VAL A 133     -22.399  10.857   3.349  1.00 93.58           C  
ATOM    990  CG1 VAL A 133     -23.110  11.745   4.379  1.00 93.58           C  
ATOM    991  CG2 VAL A 133     -22.167   9.483   3.986  1.00 93.58           C  
ATOM    992  N   LEU A 134     -22.712  12.776   0.841  1.00 93.05           N  
ATOM    993  CA  LEU A 134     -22.962  14.139   0.360  1.00 93.05           C  
ATOM    994  C   LEU A 134     -23.791  14.210  -0.927  1.00 93.05           C  
ATOM    995  O   LEU A 134     -24.436  15.229  -1.162  1.00 93.05           O  
ATOM    996  CB  LEU A 134     -21.623  14.872   0.160  1.00 93.05           C  
ATOM    997  CG  LEU A 134     -20.920  15.319   1.455  1.00 93.05           C  
ATOM    998  CD1 LEU A 134     -19.659  16.082   1.060  1.00 93.05           C  
ATOM    999  CD2 LEU A 134     -21.814  16.250   2.281  1.00 93.05           C  
ATOM   1000  N   LYS A 135     -23.759  13.177  -1.784  1.00 91.87           N  
ATOM   1001  CA  LYS A 135     -24.391  13.182  -3.124  1.00 91.87           C  
ATOM   1002  C   LYS A 135     -23.967  14.379  -4.006  1.00 91.87           C  
ATOM   1003  O   LYS A 135     -24.731  14.830  -4.858  1.00 91.87           O  
ATOM   1004  CB  LYS A 135     -25.924  13.063  -3.012  1.00 91.87           C  
ATOM   1005  CG  LYS A 135     -26.403  11.855  -2.195  1.00 91.87           C  
ATOM   1006  CD  LYS A 135     -27.936  11.848  -2.141  1.00 91.87           C  
ATOM   1007  CE  LYS A 135     -28.415  10.691  -1.261  1.00 91.87           C  
ATOM   1008  NZ  LYS A 135     -29.888  10.730  -1.083  1.00 91.87           N1+
ATOM   1009  N   LYS A 136     -22.744  14.884  -3.811  1.00 90.80           N  
ATOM   1010  CA  LYS A 136     -22.093  15.961  -4.587  1.00 90.80           C  
ATOM   1011  C   LYS A 136     -20.844  15.415  -5.297  1.00 90.80           C  
ATOM   1012  O   LYS A 136     -20.396  14.311  -4.994  1.00 90.80           O  
ATOM   1013  CB  LYS A 136     -21.744  17.140  -3.653  1.00 90.80           C  
ATOM   1014  CG  LYS A 136     -22.964  17.919  -3.119  1.00 90.80           C  
ATOM   1015  CD  LYS A 136     -22.502  19.022  -2.146  1.00 90.80           C  
ATOM   1016  CE  LYS A 136     -23.654  19.863  -1.570  1.00 90.80           C  
ATOM   1017  NZ  LYS A 136     -23.164  20.804  -0.516  1.00 90.80           N1+
ATOM   1018  N   LYS A 137     -20.260  16.178  -6.232  1.00 92.56           N  
ATOM   1019  CA  LYS A 137     -18.960  15.831  -6.837  1.00 92.56           C  
ATOM   1020  C   LYS A 137     -17.881  15.867  -5.750  1.00 92.56           C  
ATOM   1021  O   LYS A 137     -17.625  16.923  -5.181  1.00 92.56           O  
ATOM   1022  CB  LYS A 137     -18.619  16.780  -8.004  1.00 92.56           C  
ATOM   1023  CG  LYS A 137     -17.338  16.354  -8.753  1.00 92.56           C  
ATOM   1024  CD  LYS A 137     -16.936  17.363  -9.844  1.00 92.56           C  
ATOM   1025  CE  LYS A 137     -15.695  16.857 -10.603  1.00 92.56           C  
ATOM   1026  NZ  LYS A 137     -15.111  17.889 -11.502  1.00 92.56           N1+
ATOM   1027  N   VAL A 138     -17.249  14.727  -5.501  1.00 94.53           N  
ATOM   1028  CA  VAL A 138     -16.116  14.576  -4.584  1.00 94.53           C  
ATOM   1029  C   VAL A 138     -14.937  14.069  -5.407  1.00 94.53           C  
ATOM   1030  O   VAL A 138     -15.088  13.130  -6.187  1.00 94.53           O  
ATOM   1031  CB  VAL A 138     -16.478  13.630  -3.422  1.00 94.53           C  
ATOM   1032  CG1 VAL A 138     -15.299  13.410  -2.471  1.00 94.53           C  
ATOM   1033  CG2 VAL A 138     -17.641  14.200  -2.596  1.00 94.53           C  
ATOM   1034  N   TYR A 139     -13.785  14.726  -5.296  1.00 94.83           N  
ATOM   1035  CA  TYR A 139     -12.542  14.228  -5.879  1.00 94.83           C  
ATOM   1036  C   TYR A 139     -11.967  13.162  -4.948  1.00 94.83           C  
ATOM   1037  O   TYR A 139     -11.935  13.350  -3.737  1.00 94.83           O  
ATOM   1038  CB  TYR A 139     -11.557  15.378  -6.112  1.00 94.83           C  
ATOM   1039  CG  TYR A 139     -12.044  16.439  -7.085  1.00 94.83           C  
ATOM   1040  CD1 TYR A 139     -11.735  16.349  -8.457  1.00 94.83           C  
ATOM   1041  CD2 TYR A 139     -12.782  17.539  -6.607  1.00 94.83           C  
ATOM   1042  CE1 TYR A 139     -12.179  17.346  -9.350  1.00 94.83           C  
ATOM   1043  CE2 TYR A 139     -13.216  18.545  -7.489  1.00 94.83           C  
ATOM   1044  CZ  TYR A 139     -12.918  18.446  -8.862  1.00 94.83           C  
ATOM   1045  OH  TYR A 139     -13.373  19.403  -9.715  1.00 94.83           O  
ATOM   1046  N   GLU A 140     -11.534  12.032  -5.495  1.00 93.40           N  
ATOM   1047  CA  GLU A 140     -11.204  10.847  -4.698  1.00 93.40           C  
ATOM   1048  C   GLU A 140      -9.715  10.506  -4.811  1.00 93.40           C  
ATOM   1049  O   GLU A 140      -9.191  10.322  -5.912  1.00 93.40           O  
ATOM   1050  CB  GLU A 140     -12.076   9.668  -5.157  1.00 93.40           C  
ATOM   1051  CG  GLU A 140     -13.572   9.872  -4.850  1.00 93.40           C  
ATOM   1052  CD  GLU A 140     -14.462   8.733  -5.384  1.00 93.40           C  
ATOM   1053  OE1 GLU A 140     -15.657   8.714  -5.012  1.00 93.40           O  
ATOM   1054  OE2 GLU A 140     -13.960   7.885  -6.164  1.00 93.40           O1-
ATOM   1055  N   VAL A 141      -9.042  10.370  -3.665  1.00 93.37           N  
ATOM   1056  CA  VAL A 141      -7.653   9.903  -3.561  1.00 93.37           C  
ATOM   1057  C   VAL A 141      -7.618   8.625  -2.713  1.00 93.37           C  
ATOM   1058  O   VAL A 141      -7.388   8.688  -1.506  1.00 93.37           O  
ATOM   1059  CB  VAL A 141      -6.717  10.995  -3.005  1.00 93.37           C  
ATOM   1060  CG1 VAL A 141      -5.264  10.528  -3.130  1.00 93.37           C  
ATOM   1061  CG2 VAL A 141      -6.843  12.313  -3.776  1.00 93.37           C  
ATOM   1062  N   PRO A 142      -7.877   7.440  -3.301  1.00 89.48           N  
ATOM   1063  CA  PRO A 142      -7.905   6.189  -2.549  1.00 89.48           C  
ATOM   1064  C   PRO A 142      -6.497   5.733  -2.135  1.00 89.48           C  
ATOM   1065  O   PRO A 142      -5.491   6.040  -2.776  1.00 89.48           O  
ATOM   1066  CB  PRO A 142      -8.593   5.182  -3.474  1.00 89.48           C  
ATOM   1067  CG  PRO A 142      -8.205   5.677  -4.867  1.00 89.48           C  
ATOM   1068  CD  PRO A 142      -8.194   7.196  -4.703  1.00 89.48           C  
ATOM   1069  N   GLY A 143      -6.442   4.918  -1.086  1.00 87.42           N  
ATOM   1070  CA  GLY A 143      -5.224   4.395  -0.469  1.00 87.42           C  
ATOM   1071  C   GLY A 143      -5.474   4.127   1.012  1.00 87.42           C  
ATOM   1072  O   GLY A 143      -6.441   4.615   1.571  1.00 87.42           O  
ATOM   1073  N   CYS A 144      -4.664   3.305   1.666  1.00 88.73           N  
ATOM   1074  CA  CYS A 144      -4.800   3.111   3.112  1.00 88.73           C  
ATOM   1075  C   CYS A 144      -3.410   3.048   3.752  1.00 88.73           C  
ATOM   1076  O   CYS A 144      -2.825   1.966   3.699  1.00 88.73           O  
ATOM   1077  CB  CYS A 144      -5.650   1.855   3.357  1.00 88.73           C  
ATOM   1078  SG  CYS A 144      -6.006   1.679   5.125  1.00 88.73           S  
ATOM   1079  N   PRO A 145      -2.841   4.188   4.206  1.00 85.62           N  
ATOM   1080  CA  PRO A 145      -3.269   5.548   3.848  1.00 85.62           C  
ATOM   1081  C   PRO A 145      -3.024   5.932   2.371  1.00 85.62           C  
ATOM   1082  O   PRO A 145      -2.322   5.215   1.645  1.00 85.62           O  
ATOM   1083  CB  PRO A 145      -2.517   6.479   4.799  1.00 85.62           C  
ATOM   1084  CG  PRO A 145      -1.232   5.709   5.084  1.00 85.62           C  
ATOM   1085  CD  PRO A 145      -1.749   4.274   5.169  1.00 85.62           C  
ATOM   1086  N   ALA A 146      -3.612   7.033   1.900  1.00 88.31           N  
ATOM   1087  CA  ALA A 146      -3.277   7.642   0.604  1.00 88.31           C  
ATOM   1088  C   ALA A 146      -1.830   8.181   0.562  1.00 88.31           C  
ATOM   1089  O   ALA A 146      -1.256   8.532   1.588  1.00 88.31           O  
ATOM   1090  CB  ALA A 146      -4.303   8.730   0.281  1.00 88.31           C  
ATOM   1091  N   SER A 147      -1.218   8.240  -0.629  1.00 85.93           N  
ATOM   1092  CA  SER A 147       0.093   8.890  -0.780  1.00 85.93           C  
ATOM   1093  C   SER A 147      -0.070  10.402  -0.721  1.00 85.93           C  
ATOM   1094  O   SER A 147      -0.809  10.970  -1.523  1.00 85.93           O  
ATOM   1095  CB  SER A 147       0.804   8.472  -2.074  1.00 85.93           C  
ATOM   1096  OG  SER A 147       1.887   9.326  -2.419  1.00 85.93           O  
ATOM   1097  N   ASP A 148       0.693  11.021   0.170  1.00 87.71           N  
ATOM   1098  CA  ASP A 148       1.063  12.437   0.209  1.00 87.71           C  
ATOM   1099  C   ASP A 148       1.166  13.089  -1.183  1.00 87.71           C  
ATOM   1100  O   ASP A 148       0.413  14.013  -1.488  1.00 87.71           O  
ATOM   1101  CB  ASP A 148       2.383  12.526   0.991  1.00 87.71           C  
ATOM   1102  CG  ASP A 148       3.553  11.777   0.330  1.00 87.71           C  
ATOM   1103  OD1 ASP A 148       4.667  12.313   0.349  1.00 87.71           O  
ATOM   1104  OD2 ASP A 148       3.324  10.684  -0.268  1.00 87.71           O1-
ATOM   1105  N   LYS A 149       1.974  12.536  -2.100  1.00 88.21           N  
ATOM   1106  CA  LYS A 149       2.130  13.059  -3.473  1.00 88.21           C  
ATOM   1107  C   LYS A 149       0.837  13.083  -4.256  1.00 88.21           C  
ATOM   1108  O   LYS A 149       0.576  14.022  -5.002  1.00 88.21           O  
ATOM   1109  CB  LYS A 149       3.185  12.265  -4.256  1.00 88.21           C  
ATOM   1110  CG  LYS A 149       4.526  12.391  -3.550  1.00 88.21           C  
ATOM   1111  CD  LYS A 149       5.719  11.835  -4.333  1.00 88.21           C  
ATOM   1112  CE  LYS A 149       6.808  12.147  -3.322  1.00 88.21           C  
ATOM   1113  NZ  LYS A 149       8.175  11.672  -3.583  1.00 88.21           N1+
ATOM   1114  N   THR A 150       0.030  12.036  -4.104  1.00 90.08           N  
ATOM   1115  CA  THR A 150      -1.249  11.934  -4.813  1.00 90.08           C  
ATOM   1116  C   THR A 150      -2.285  12.868  -4.193  1.00 90.08           C  
ATOM   1117  O   THR A 150      -3.059  13.476  -4.931  1.00 90.08           O  
ATOM   1118  CB  THR A 150      -1.768  10.492  -4.840  1.00 90.08           C  
ATOM   1119  CG2 THR A 150      -2.867  10.308  -5.887  1.00 90.08           C  
ATOM   1120  OG1 THR A 150      -0.733   9.606  -5.210  1.00 90.08           O  
ATOM   1121  N   MET A 151      -2.267  13.032  -2.865  1.00 90.92           N  
ATOM   1122  CA  MET A 151      -3.109  13.998  -2.161  1.00 90.92           C  
ATOM   1123  C   MET A 151      -2.782  15.416  -2.626  1.00 90.92           C  
ATOM   1124  O   MET A 151      -3.649  16.065  -3.200  1.00 90.92           O  
ATOM   1125  CB  MET A 151      -2.979  13.841  -0.635  1.00 90.92           C  
ATOM   1126  CG  MET A 151      -3.579  12.510  -0.162  1.00 90.92           C  
ATOM   1127  SD  MET A 151      -3.713  12.318   1.632  1.00 90.92           S  
ATOM   1128  CE  MET A 151      -1.986  12.113   2.110  1.00 90.92           C  
ATOM   1129  N   VAL A 152      -1.526  15.859  -2.522  1.00 90.23           N  
ATOM   1130  CA  VAL A 152      -1.097  17.200  -2.966  1.00 90.23           C  
ATOM   1131  C   VAL A 152      -1.389  17.444  -4.444  1.00 90.23           C  
ATOM   1132  O   VAL A 152      -1.898  18.508  -4.794  1.00 90.23           O  
ATOM   1133  CB  VAL A 152       0.401  17.403  -2.688  1.00 90.23           C  
ATOM   1134  CG1 VAL A 152       0.949  18.718  -3.251  1.00 90.23           C  
ATOM   1135  CG2 VAL A 152       0.619  17.418  -1.177  1.00 90.23           C  
ATOM   1136  N   ALA A 153      -1.132  16.465  -5.316  1.00 91.53           N  
ATOM   1137  CA  ALA A 153      -1.446  16.590  -6.738  1.00 91.53           C  
ATOM   1138  C   ALA A 153      -2.951  16.790  -6.991  1.00 91.53           C  
ATOM   1139  O   ALA A 153      -3.324  17.595  -7.845  1.00 91.53           O  
ATOM   1140  CB  ALA A 153      -0.923  15.353  -7.476  1.00 91.53           C  
ATOM   1141  N   MET A 154      -3.813  16.092  -6.242  1.00 92.89           N  
ATOM   1142  CA  MET A 154      -5.261  16.274  -6.335  1.00 92.89           C  
ATOM   1143  C   MET A 154      -5.688  17.640  -5.797  1.00 92.89           C  
ATOM   1144  O   MET A 154      -6.431  18.339  -6.480  1.00 92.89           O  
ATOM   1145  CB  MET A 154      -5.992  15.140  -5.603  1.00 92.89           C  
ATOM   1146  CG  MET A 154      -7.511  15.218  -5.819  1.00 92.89           C  
ATOM   1147  SD  MET A 154      -8.060  15.025  -7.539  1.00 92.89           S  
ATOM   1148  CE  MET A 154      -7.849  13.237  -7.731  1.00 92.89           C  
ATOM   1149  N   LEU A 155      -5.193  18.057  -4.624  1.00 92.30           N  
ATOM   1150  CA  LEU A 155      -5.498  19.376  -4.055  1.00 92.30           C  
ATOM   1151  C   LEU A 155      -5.105  20.490  -5.037  1.00 92.30           C  
ATOM   1152  O   LEU A 155      -5.921  21.359  -5.341  1.00 92.30           O  
ATOM   1153  CB  LEU A 155      -4.790  19.565  -2.695  1.00 92.30           C  
ATOM   1154  CG  LEU A 155      -5.144  18.553  -1.586  1.00 92.30           C  
ATOM   1155  CD1 LEU A 155      -4.308  18.815  -0.335  1.00 92.30           C  
ATOM   1156  CD2 LEU A 155      -6.606  18.538  -1.179  1.00 92.30           C  
ATOM   1157  N   TYR A 156      -3.905  20.406  -5.623  1.00 91.54           N  
ATOM   1158  CA  TYR A 156      -3.447  21.338  -6.652  1.00 91.54           C  
ATOM   1159  C   TYR A 156      -4.346  21.305  -7.900  1.00 91.54           C  
ATOM   1160  O   TYR A 156      -4.764  22.358  -8.370  1.00 91.54           O  
ATOM   1161  CB  TYR A 156      -1.981  21.041  -7.004  1.00 91.54           C  
ATOM   1162  CG  TYR A 156      -1.399  22.019  -8.007  1.00 91.54           C  
ATOM   1163  CD1 TYR A 156      -1.330  21.675  -9.372  1.00 91.54           C  
ATOM   1164  CD2 TYR A 156      -0.975  23.292  -7.579  1.00 91.54           C  
ATOM   1165  CE1 TYR A 156      -0.846  22.607 -10.309  1.00 91.54           C  
ATOM   1166  CE2 TYR A 156      -0.504  24.232  -8.517  1.00 91.54           C  
ATOM   1167  CZ  TYR A 156      -0.447  23.891  -9.885  1.00 91.54           C  
ATOM   1168  OH  TYR A 156      -0.034  24.801 -10.804  1.00 91.54           O  
ATOM   1169  N   SER A 157      -4.704  20.120  -8.418  1.00 90.88           N  
ATOM   1170  CA  SER A 157      -5.606  19.991  -9.577  1.00 90.88           C  
ATOM   1171  C   SER A 157      -6.972  20.633  -9.318  1.00 90.88           C  
ATOM   1172  O   SER A 157      -7.465  21.373 -10.170  1.00 90.88           O  
ATOM   1173  CB  SER A 157      -5.779  18.517  -9.970  1.00 90.88           C  
ATOM   1174  OG  SER A 157      -6.767  18.342 -10.979  1.00 90.88           O  
ATOM   1175  N   VAL A 158      -7.564  20.431  -8.136  1.00 91.64           N  
ATOM   1176  CA  VAL A 158      -8.855  21.036  -7.771  1.00 91.64           C  
ATOM   1177  C   VAL A 158      -8.756  22.559  -7.699  1.00 91.64           C  
ATOM   1178  O   VAL A 158      -9.620  23.236  -8.259  1.00 91.64           O  
ATOM   1179  CB  VAL A 158      -9.410  20.441  -6.464  1.00 91.64           C  
ATOM   1180  CG1 VAL A 158     -10.740  21.100  -6.074  1.00 91.64           C  
ATOM   1181  CG2 VAL A 158      -9.704  18.949  -6.651  1.00 91.64           C  
ATOM   1182  N   LEU A 159      -7.680  23.100  -7.117  1.00 89.75           N  
ATOM   1183  CA  LEU A 159      -7.409  24.545  -7.100  1.00 89.75           C  
ATOM   1184  C   LEU A 159      -7.226  25.128  -8.515  1.00 89.75           C  
ATOM   1185  O   LEU A 159      -7.611  26.267  -8.762  1.00 89.75           O  
ATOM   1186  CB  LEU A 159      -6.170  24.820  -6.227  1.00 89.75           C  
ATOM   1187  CG  LEU A 159      -6.368  24.570  -4.719  1.00 89.75           C  
ATOM   1188  CD1 LEU A 159      -5.016  24.637  -4.013  1.00 89.75           C  
ATOM   1189  CD2 LEU A 159      -7.303  25.595  -4.082  1.00 89.75           C  
ATOM   1190  N   GLN A 160      -6.719  24.342  -9.474  1.00 88.18           N  
ATOM   1191  CA  GLN A 160      -6.631  24.715 -10.897  1.00 88.18           C  
ATOM   1192  C   GLN A 160      -7.951  24.512 -11.682  1.00 88.18           C  
ATOM   1193  O   GLN A 160      -7.973  24.586 -12.914  1.00 88.18           O  
ATOM   1194  CB  GLN A 160      -5.445  23.988 -11.564  1.00 88.18           C  
ATOM   1195  CG  GLN A 160      -4.067  24.325 -10.964  1.00 88.18           C  
ATOM   1196  CD  GLN A 160      -3.745  25.811 -10.974  1.00 88.18           C  
ATOM   1197  NE2 GLN A 160      -3.336  26.373  -9.857  1.00 88.18           N  
ATOM   1198  OE1 GLN A 160      -3.855  26.491 -11.981  1.00 88.18           O  
ATOM   1199  N   GLY A 161      -9.071  24.255 -10.995  1.00 79.01           N  
ATOM   1200  CA  GLY A 161     -10.394  24.053 -11.596  1.00 79.01           C  
ATOM   1201  C   GLY A 161     -10.763  22.590 -11.864  1.00 79.01           C  
ATOM   1202  O   GLY A 161     -11.726  22.327 -12.587  1.00 79.01           O  
ATOM   1203  N   GLY A 162     -10.014  21.636 -11.303  1.00 73.58           N  
ATOM   1204  CA  GLY A 162     -10.286  20.197 -11.377  1.00 73.58           C  
ATOM   1205  C   GLY A 162     -10.189  19.611 -12.785  1.00 73.58           C  
ATOM   1206  O   GLY A 162     -10.960  18.703 -13.113  1.00 73.58           O  
ATOM   1207  N   LYS A 163      -9.316  20.184 -13.619  1.00 63.41           N  
ATOM   1208  CA  LYS A 163      -9.064  19.756 -15.001  1.00 63.41           C  
ATOM   1209  C   LYS A 163      -7.965  18.708 -15.096  1.00 63.41           C  
ATOM   1210  O   LYS A 163      -7.019  18.756 -14.275  1.00 63.41           O  
ATOM   1211  CB  LYS A 163      -8.732  20.955 -15.898  1.00 63.41           C  
ATOM   1212  CG  LYS A 163      -9.932  21.886 -16.093  1.00 63.41           C  
ATOM   1213  CD  LYS A 163      -9.570  22.983 -17.099  1.00 63.41           C  
ATOM   1214  CE  LYS A 163     -10.744  23.953 -17.250  1.00 63.41           C  
ATOM   1215  NZ  LYS A 163     -10.384  25.099 -18.118  1.00 63.41           N1+
ATOM   1216  OXT LYS A 163      -8.096  17.923 -16.057  1.00 63.41           O1-
TER   
ATOM   1217  N   MET B   1     -17.032  30.192  39.625  1.00 90.90           N  
ATOM   1218  CA  MET B   1     -17.202  28.873  39.000  1.00 90.90           C  
ATOM   1219  C   MET B   1     -17.187  29.079  37.503  1.00 90.90           C  
ATOM   1220  O   MET B   1     -17.894  29.963  37.030  1.00 90.90           O  
ATOM   1221  CB  MET B   1     -18.509  28.223  39.460  1.00 90.90           C  
ATOM   1222  CG  MET B   1     -18.660  26.793  38.950  1.00 90.90           C  
ATOM   1223  SD  MET B   1     -20.199  26.047  39.527  1.00 90.90           S  
ATOM   1224  CE  MET B   1     -19.888  24.364  38.951  1.00 90.90           C  
ATOM   1225  N   VAL B   2     -16.346  28.335  36.797  1.00 94.23           N  
ATOM   1226  CA  VAL B   2     -16.286  28.333  35.335  1.00 94.23           C  
ATOM   1227  C   VAL B   2     -16.403  26.883  34.882  1.00 94.23           C  
ATOM   1228  O   VAL B   2     -15.615  26.051  35.324  1.00 94.23           O  
ATOM   1229  CB  VAL B   2     -14.987  28.984  34.814  1.00 94.23           C  
ATOM   1230  CG1 VAL B   2     -15.019  29.123  33.290  1.00 94.23           C  
ATOM   1231  CG2 VAL B   2     -14.785  30.393  35.393  1.00 94.23           C  
ATOM   1232  N   ASP B   3     -17.386  26.594  34.033  1.00 95.00           N  
ATOM   1233  CA  ASP B   3     -17.525  25.307  33.350  1.00 95.00           C  
ATOM   1234  C   ASP B   3     -16.914  25.451  31.949  1.00 95.00           C  
ATOM   1235  O   ASP B   3     -17.334  26.318  31.177  1.00 95.00           O  
ATOM   1236  CB  ASP B   3     -19.009  24.899  33.265  1.00 95.00           C  
ATOM   1237  CG  ASP B   3     -19.675  24.579  34.614  1.00 95.00           C  
ATOM   1238  OD1 ASP B   3     -20.845  24.976  34.803  1.00 95.00           O  
ATOM   1239  OD2 ASP B   3     -19.069  23.874  35.447  1.00 95.00           O1-
ATOM   1240  N   LEU B   4     -15.914  24.630  31.616  1.00 94.58           N  
ATOM   1241  CA  LEU B   4     -15.237  24.652  30.317  1.00 94.58           C  
ATOM   1242  C   LEU B   4     -15.361  23.296  29.630  1.00 94.58           C  
ATOM   1243  O   LEU B   4     -15.042  22.256  30.204  1.00 94.58           O  
ATOM   1244  CB  LEU B   4     -13.759  25.051  30.469  1.00 94.58           C  
ATOM   1245  CG  LEU B   4     -13.519  26.483  30.964  1.00 94.58           C  
ATOM   1246  CD1 LEU B   4     -12.029  26.713  31.183  1.00 94.58           C  
ATOM   1247  CD2 LEU B   4     -14.010  27.541  29.971  1.00 94.58           C  
ATOM   1248  N   SER B   5     -15.786  23.324  28.370  1.00 94.04           N  
ATOM   1249  CA  SER B   5     -15.763  22.164  27.485  1.00 94.04           C  
ATOM   1250  C   SER B   5     -14.611  22.321  26.499  1.00 94.04           C  
ATOM   1251  O   SER B   5     -14.634  23.203  25.639  1.00 94.04           O  
ATOM   1252  CB  SER B   5     -17.104  22.026  26.768  1.00 94.04           C  
ATOM   1253  OG  SER B   5     -17.114  20.834  26.021  1.00 94.04           O  
ATOM   1254  N   LEU B   6     -13.587  21.485  26.643  1.00 93.91           N  
ATOM   1255  CA  LEU B   6     -12.458  21.390  25.725  1.00 93.91           C  
ATOM   1256  C   LEU B   6     -12.760  20.280  24.712  1.00 93.91           C  
ATOM   1257  O   LEU B   6     -12.103  19.246  24.704  1.00 93.91           O  
ATOM   1258  CB  LEU B   6     -11.156  21.158  26.523  1.00 93.91           C  
ATOM   1259  CG  LEU B   6     -10.834  22.222  27.589  1.00 93.91           C  
ATOM   1260  CD1 LEU B   6      -9.654  21.746  28.435  1.00 93.91           C  
ATOM   1261  CD2 LEU B   6     -10.482  23.569  26.956  1.00 93.91           C  
ATOM   1262  N   ASP B   7     -13.812  20.459  23.913  1.00 92.08           N  
ATOM   1263  CA  ASP B   7     -14.217  19.540  22.841  1.00 92.08           C  
ATOM   1264  C   ASP B   7     -14.416  20.312  21.516  1.00 92.08           C  
ATOM   1265  O   ASP B   7     -15.262  21.215  21.465  1.00 92.08           O  
ATOM   1266  CB  ASP B   7     -15.495  18.782  23.250  1.00 92.08           C  
ATOM   1267  CG  ASP B   7     -16.046  17.893  22.123  1.00 92.08           C  
ATOM   1268  OD1 ASP B   7     -17.276  17.676  22.083  1.00 92.08           O  
ATOM   1269  OD2 ASP B   7     -15.279  17.517  21.209  1.00 92.08           O1-
ATOM   1270  N   PRO B   8     -13.657  20.008  20.442  1.00 90.11           N  
ATOM   1271  CA  PRO B   8     -12.568  19.026  20.365  1.00 90.11           C  
ATOM   1272  C   PRO B   8     -11.248  19.560  20.949  1.00 90.11           C  
ATOM   1273  O   PRO B   8     -11.008  20.772  20.974  1.00 90.11           O  
ATOM   1274  CB  PRO B   8     -12.422  18.728  18.871  1.00 90.11           C  
ATOM   1275  CG  PRO B   8     -12.771  20.067  18.223  1.00 90.11           C  
ATOM   1276  CD  PRO B   8     -13.860  20.623  19.138  1.00 90.11           C  
ATOM   1277  N   ILE B   9     -10.351  18.660  21.354  1.00 92.71           N  
ATOM   1278  CA  ILE B   9      -8.949  18.992  21.657  1.00 92.71           C  
ATOM   1279  C   ILE B   9      -8.109  18.927  20.377  1.00 92.71           C  
ATOM   1280  O   ILE B   9      -8.194  17.965  19.618  1.00 92.71           O  
ATOM   1281  CB  ILE B   9      -8.389  18.103  22.788  1.00 92.71           C  
ATOM   1282  CG1 ILE B   9      -9.235  18.326  24.055  1.00 92.71           C  
ATOM   1283  CG2 ILE B   9      -6.898  18.392  23.046  1.00 92.71           C  
ATOM   1284  CD1 ILE B   9      -8.767  17.611  25.318  1.00 92.71           C  
ATOM   1285  N   SER B  10      -7.273  19.942  20.145  1.00 88.90           N  
ATOM   1286  CA  SER B  10      -6.318  19.981  19.030  1.00 88.90           C  
ATOM   1287  C   SER B  10      -4.936  19.441  19.422  1.00 88.90           C  
ATOM   1288  O   SER B  10      -4.567  19.433  20.606  1.00 88.90           O  
ATOM   1289  CB  SER B  10      -6.195  21.411  18.488  1.00 88.90           C  
ATOM   1290  OG  SER B  10      -5.527  22.235  19.426  1.00 88.90           O  
ATOM   1291  N   ARG B  11      -4.139  19.065  18.409  1.00 89.26           N  
ATOM   1292  CA  ARG B  11      -2.773  18.519  18.536  1.00 89.26           C  
ATOM   1293  C   ARG B  11      -2.732  17.174  19.265  1.00 89.26           C  
ATOM   1294  O   ARG B  11      -1.873  16.934  20.112  1.00 89.26           O  
ATOM   1295  CB  ARG B  11      -1.799  19.560  19.119  1.00 89.26           C  
ATOM   1296  CG  ARG B  11      -1.618  20.788  18.222  1.00 89.26           C  
ATOM   1297  CD  ARG B  11      -0.715  21.809  18.917  1.00 89.26           C  
ATOM   1298  NE  ARG B  11      -1.465  22.589  19.913  1.00 89.26           N  
ATOM   1299  CZ  ARG B  11      -1.153  22.821  21.171  1.00 89.26           C  
ATOM   1300  NH1 ARG B  11      -0.188  22.257  21.826  1.00 89.26           N1+
ATOM   1301  NH2 ARG B  11      -1.831  23.700  21.839  1.00 89.26           N  
ATOM   1302  N   ILE B  12      -3.699  16.319  18.943  1.00 89.98           N  
ATOM   1303  CA  ILE B  12      -3.853  14.959  19.470  1.00 89.98           C  
ATOM   1304  C   ILE B  12      -4.354  14.024  18.365  1.00 89.98           C  
ATOM   1305  O   ILE B  12      -4.824  14.495  17.331  1.00 89.98           O  
ATOM   1306  CB  ILE B  12      -4.820  14.941  20.668  1.00 89.98           C  
ATOM   1307  CG1 ILE B  12      -6.247  15.367  20.283  1.00 89.98           C  
ATOM   1308  CG2 ILE B  12      -4.293  15.829  21.819  1.00 89.98           C  
ATOM   1309  CD1 ILE B  12      -7.279  14.871  21.287  1.00 89.98           C  
ATOM   1310  N   GLU B  13      -4.283  12.708  18.574  1.00 90.45           N  
ATOM   1311  CA  GLU B  13      -4.840  11.741  17.622  1.00 90.45           C  
ATOM   1312  C   GLU B  13      -6.334  11.483  17.898  1.00 90.45           C  
ATOM   1313  O   GLU B  13      -6.729  11.060  18.994  1.00 90.45           O  
ATOM   1314  CB  GLU B  13      -3.968  10.481  17.615  1.00 90.45           C  
ATOM   1315  CG  GLU B  13      -4.227   9.507  16.459  1.00 90.45           C  
ATOM   1316  CD  GLU B  13      -5.516   8.687  16.527  1.00 90.45           C  
ATOM   1317  OE1 GLU B  13      -5.958   8.244  15.443  1.00 90.45           O  
ATOM   1318  OE2 GLU B  13      -5.993   8.409  17.655  1.00 90.45           O1-
ATOM   1319  N   GLY B  14      -7.150  11.748  16.872  1.00 88.06           N  
ATOM   1320  CA  GLY B  14      -8.597  11.519  16.814  1.00 88.06           C  
ATOM   1321  C   GLY B  14      -9.462  12.485  17.645  1.00 88.06           C  
ATOM   1322  O   GLY B  14      -9.138  13.660  17.787  1.00 88.06           O  
ATOM   1323  N   HIS B  15     -10.604  11.994  18.140  1.00 90.82           N  
ATOM   1324  CA  HIS B  15     -11.683  12.780  18.756  1.00 90.82           C  
ATOM   1325  C   HIS B  15     -11.757  12.557  20.269  1.00 90.82           C  
ATOM   1326  O   HIS B  15     -12.211  11.507  20.727  1.00 90.82           O  
ATOM   1327  CB  HIS B  15     -13.017  12.426  18.083  1.00 90.82           C  
ATOM   1328  CG  HIS B  15     -12.989  12.650  16.597  1.00 90.82           C  
ATOM   1329  CD2 HIS B  15     -12.970  11.682  15.637  1.00 90.82           C  
ATOM   1330  ND1 HIS B  15     -12.833  13.888  15.990  1.00 90.82           N  
ATOM   1331  CE1 HIS B  15     -12.742  13.649  14.679  1.00 90.82           C  
ATOM   1332  NE2 HIS B  15     -12.840  12.331  14.430  1.00 90.82           N  
ATOM   1333  N   LEU B  16     -11.321  13.555  21.038  1.00 93.75           N  
ATOM   1334  CA  LEU B  16     -11.361  13.578  22.502  1.00 93.75           C  
ATOM   1335  C   LEU B  16     -11.953  14.911  22.977  1.00 93.75           C  
ATOM   1336  O   LEU B  16     -11.516  15.975  22.530  1.00 93.75           O  
ATOM   1337  CB  LEU B  16      -9.928  13.396  23.033  1.00 93.75           C  
ATOM   1338  CG  LEU B  16      -9.757  13.446  24.560  1.00 93.75           C  
ATOM   1339  CD1 LEU B  16     -10.300  12.202  25.248  1.00 93.75           C  
ATOM   1340  CD2 LEU B  16      -8.273  13.541  24.915  1.00 93.75           C  
ATOM   1341  N   GLY B  17     -12.885  14.829  23.923  1.00 94.30           N  
ATOM   1342  CA  GLY B  17     -13.414  15.947  24.692  1.00 94.30           C  
ATOM   1343  C   GLY B  17     -13.067  15.806  26.174  1.00 94.30           C  
ATOM   1344  O   GLY B  17     -13.086  14.707  26.733  1.00 94.30           O  
ATOM   1345  N   ILE B  18     -12.735  16.925  26.817  1.00 95.37           N  
ATOM   1346  CA  ILE B  18     -12.513  16.992  28.266  1.00 95.37           C  
ATOM   1347  C   ILE B  18     -13.369  18.125  28.829  1.00 95.37           C  
ATOM   1348  O   ILE B  18     -13.228  19.279  28.427  1.00 95.37           O  
ATOM   1349  CB  ILE B  18     -11.008  17.149  28.589  1.00 95.37           C  
ATOM   1350  CG1 ILE B  18     -10.149  15.977  28.064  1.00 95.37           C  
ATOM   1351  CG2 ILE B  18     -10.775  17.335  30.093  1.00 95.37           C  
ATOM   1352  CD1 ILE B  18     -10.206  14.702  28.900  1.00 95.37           C  
ATOM   1353  N   HIS B  19     -14.264  17.805  29.763  1.00 95.53           N  
ATOM   1354  CA  HIS B  19     -15.137  18.789  30.411  1.00 95.53           C  
ATOM   1355  C   HIS B  19     -14.648  19.034  31.834  1.00 95.53           C  
ATOM   1356  O   HIS B  19     -14.610  18.099  32.634  1.00 95.53           O  
ATOM   1357  CB  HIS B  19     -16.597  18.323  30.378  1.00 95.53           C  
ATOM   1358  CG  HIS B  19     -17.095  17.938  29.006  1.00 95.53           C  
ATOM   1359  CD2 HIS B  19     -17.213  16.658  28.545  1.00 95.53           C  
ATOM   1360  ND1 HIS B  19     -17.543  18.820  28.015  1.00 95.53           N  
ATOM   1361  CE1 HIS B  19     -17.928  18.036  26.986  1.00 95.53           C  
ATOM   1362  NE2 HIS B  19     -17.748  16.737  27.279  1.00 95.53           N  
ATOM   1363  N   VAL B  20     -14.270  20.272  32.146  1.00 96.21           N  
ATOM   1364  CA  VAL B  20     -13.664  20.645  33.432  1.00 96.21           C  
ATOM   1365  C   VAL B  20     -14.446  21.742  34.137  1.00 96.21           C  
ATOM   1366  O   VAL B  20     -15.087  22.581  33.500  1.00 96.21           O  
ATOM   1367  CB  VAL B  20     -12.185  21.053  33.304  1.00 96.21           C  
ATOM   1368  CG1 VAL B  20     -11.340  19.916  32.745  1.00 96.21           C  
ATOM   1369  CG2 VAL B  20     -11.967  22.281  32.414  1.00 96.21           C  
ATOM   1370  N   LYS B  21     -14.349  21.757  35.467  1.00 96.59           N  
ATOM   1371  CA  LYS B  21     -14.893  22.820  36.315  1.00 96.59           C  
ATOM   1372  C   LYS B  21     -13.786  23.481  37.107  1.00 96.59           C  
ATOM   1373  O   LYS B  21     -12.950  22.789  37.680  1.00 96.59           O  
ATOM   1374  CB  LYS B  21     -15.956  22.275  37.264  1.00 96.59           C  
ATOM   1375  CG  LYS B  21     -17.088  21.609  36.481  1.00 96.59           C  
ATOM   1376  CD  LYS B  21     -18.255  21.350  37.426  1.00 96.59           C  
ATOM   1377  CE  LYS B  21     -19.478  20.948  36.619  1.00 96.59           C  
ATOM   1378  NZ  LYS B  21     -20.629  20.799  37.526  1.00 96.59           N1+
ATOM   1379  N   VAL B  22     -13.803  24.809  37.161  1.00 96.01           N  
ATOM   1380  CA  VAL B  22     -12.852  25.605  37.941  1.00 96.01           C  
ATOM   1381  C   VAL B  22     -13.595  26.411  39.003  1.00 96.01           C  
ATOM   1382  O   VAL B  22     -14.473  27.230  38.701  1.00 96.01           O  
ATOM   1383  CB  VAL B  22     -11.985  26.501  37.042  1.00 96.01           C  
ATOM   1384  CG1 VAL B  22     -10.955  27.271  37.875  1.00 96.01           C  
ATOM   1385  CG2 VAL B  22     -11.221  25.683  35.994  1.00 96.01           C  
ATOM   1386  N   GLU B  23     -13.209  26.225  40.262  1.00 96.09           N  
ATOM   1387  CA  GLU B  23     -13.723  26.959  41.418  1.00 96.09           C  
ATOM   1388  C   GLU B  23     -12.561  27.425  42.298  1.00 96.09           C  
ATOM   1389  O   GLU B  23     -11.606  26.695  42.522  1.00 96.09           O  
ATOM   1390  CB  GLU B  23     -14.711  26.109  42.228  1.00 96.09           C  
ATOM   1391  CG  GLU B  23     -15.999  25.792  41.452  1.00 96.09           C  
ATOM   1392  CD  GLU B  23     -17.001  24.949  42.256  1.00 96.09           C  
ATOM   1393  OE1 GLU B  23     -18.002  24.527  41.638  1.00 96.09           O  
ATOM   1394  OE2 GLU B  23     -16.790  24.764  43.474  1.00 96.09           O1-
ATOM   1395  N   ASN B  24     -12.617  28.667  42.789  1.00 93.97           N  
ATOM   1396  CA  ASN B  24     -11.596  29.244  43.678  1.00 93.97           C  
ATOM   1397  C   ASN B  24     -10.138  29.138  43.168  1.00 93.97           C  
ATOM   1398  O   ASN B  24      -9.208  29.080  43.968  1.00 93.97           O  
ATOM   1399  CB  ASN B  24     -11.802  28.693  45.099  1.00 93.97           C  
ATOM   1400  CG  ASN B  24     -13.197  28.965  45.626  1.00 93.97           C  
ATOM   1401  ND2 ASN B  24     -13.765  28.041  46.364  1.00 93.97           N  
ATOM   1402  OD1 ASN B  24     -13.804  29.993  45.358  1.00 93.97           O  
ATOM   1403  N   GLY B  25      -9.934  29.158  41.844  1.00 95.04           N  
ATOM   1404  CA  GLY B  25      -8.605  29.074  41.225  1.00 95.04           C  
ATOM   1405  C   GLY B  25      -8.042  27.653  41.109  1.00 95.04           C  
ATOM   1406  O   GLY B  25      -6.853  27.494  40.839  1.00 95.04           O  
ATOM   1407  N   GLU B  26      -8.877  26.633  41.296  1.00 96.08           N  
ATOM   1408  CA  GLU B  26      -8.503  25.222  41.246  1.00 96.08           C  
ATOM   1409  C   GLU B  26      -9.498  24.434  40.384  1.00 96.08           C  
ATOM   1410  O   GLU B  26     -10.695  24.731  40.360  1.00 96.08           O  
ATOM   1411  CB  GLU B  26      -8.440  24.703  42.689  1.00 96.08           C  
ATOM   1412  CG  GLU B  26      -7.793  23.322  42.815  1.00 96.08           C  
ATOM   1413  CD  GLU B  26      -7.697  22.889  44.287  1.00 96.08           C  
ATOM   1414  OE1 GLU B  26      -8.154  21.768  44.608  1.00 96.08           O  
ATOM   1415  OE2 GLU B  26      -7.176  23.682  45.105  1.00 96.08           O1-
ATOM   1416  N   TYR B  27      -9.005  23.436  39.654  1.00 97.31           N  
ATOM   1417  CA  TYR B  27      -9.853  22.508  38.908  1.00 97.31           C  
ATOM   1418  C   TYR B  27     -10.527  21.520  39.881  1.00 97.31           C  
ATOM   1419  O   TYR B  27      -9.843  20.791  40.596  1.00 97.31           O  
ATOM   1420  CB  TYR B  27      -9.000  21.796  37.851  1.00 97.31           C  
ATOM   1421  CG  TYR B  27      -8.560  22.664  36.680  1.00 97.31           C  
ATOM   1422  CD1 TYR B  27      -9.354  22.743  35.524  1.00 97.31           C  
ATOM   1423  CD2 TYR B  27      -7.352  23.388  36.729  1.00 97.31           C  
ATOM   1424  CE1 TYR B  27      -8.951  23.550  34.441  1.00 97.31           C  
ATOM   1425  CE2 TYR B  27      -6.950  24.209  35.659  1.00 97.31           C  
ATOM   1426  CZ  TYR B  27      -7.753  24.290  34.504  1.00 97.31           C  
ATOM   1427  OH  TYR B  27      -7.401  25.069  33.446  1.00 97.31           O  
ATOM   1428  N   THR B  28     -11.863  21.476  39.919  1.00 96.30           N  
ATOM   1429  CA  THR B  28     -12.643  20.686  40.897  1.00 96.30           C  
ATOM   1430  C   THR B  28     -13.364  19.472  40.311  1.00 96.30           C  
ATOM   1431  O   THR B  28     -13.727  18.565  41.057  1.00 96.30           O  
ATOM   1432  CB  THR B  28     -13.673  21.560  41.630  1.00 96.30           C  
ATOM   1433  CG2 THR B  28     -13.002  22.625  42.495  1.00 96.30           C  
ATOM   1434  OG1 THR B  28     -14.534  22.222  40.726  1.00 96.30           O  
ATOM   1435  N   ASP B  29     -13.567  19.425  38.995  1.00 96.20           N  
ATOM   1436  CA  ASP B  29     -14.162  18.288  38.279  1.00 96.20           C  
ATOM   1437  C   ASP B  29     -13.500  18.164  36.899  1.00 96.20           C  
ATOM   1438  O   ASP B  29     -13.082  19.167  36.309  1.00 96.20           O  
ATOM   1439  CB  ASP B  29     -15.694  18.468  38.177  1.00 96.20           C  
ATOM   1440  CG  ASP B  29     -16.493  17.244  37.687  1.00 96.20           C  
ATOM   1441  OD1 ASP B  29     -17.696  17.410  37.344  1.00 96.20           O  
ATOM   1442  OD2 ASP B  29     -15.932  16.128  37.651  1.00 96.20           O1-
ATOM   1443  N   SER B  30     -13.401  16.937  36.394  1.00 96.46           N  
ATOM   1444  CA  SER B  30     -12.834  16.615  35.084  1.00 96.46           C  
ATOM   1445  C   SER B  30     -13.469  15.338  34.556  1.00 96.46           C  
ATOM   1446  O   SER B  30     -13.428  14.312  35.231  1.00 96.46           O  
ATOM   1447  CB  SER B  30     -11.320  16.421  35.182  1.00 96.46           C  
ATOM   1448  OG  SER B  30     -10.807  15.994  33.933  1.00 96.46           O  
ATOM   1449  N   LYS B  31     -14.007  15.382  33.336  1.00 95.97           N  
ATOM   1450  CA  LYS B  31     -14.653  14.234  32.687  1.00 95.97           C  
ATOM   1451  C   LYS B  31     -14.099  14.001  31.296  1.00 95.97           C  
ATOM   1452  O   LYS B  31     -14.120  14.911  30.466  1.00 95.97           O  
ATOM   1453  CB  LYS B  31     -16.170  14.436  32.632  1.00 95.97           C  
ATOM   1454  CG  LYS B  31     -16.741  14.488  34.050  1.00 95.97           C  
ATOM   1455  CD  LYS B  31     -18.251  14.685  34.034  1.00 95.97           C  
ATOM   1456  CE  LYS B  31     -18.648  14.841  35.499  1.00 95.97           C  
ATOM   1457  NZ  LYS B  31     -20.056  15.253  35.637  1.00 95.97           N1+
ATOM   1458  N   VAL B  32     -13.649  12.775  31.054  1.00 95.24           N  
ATOM   1459  CA  VAL B  32     -13.175  12.312  29.746  1.00 95.24           C  
ATOM   1460  C   VAL B  32     -14.328  11.829  28.870  1.00 95.24           C  
ATOM   1461  O   VAL B  32     -15.151  11.025  29.310  1.00 95.24           O  
ATOM   1462  CB  VAL B  32     -12.127  11.201  29.918  1.00 95.24           C  
ATOM   1463  CG1 VAL B  32     -11.698  10.656  28.557  1.00 95.24           C  
ATOM   1464  CG2 VAL B  32     -10.862  11.678  30.645  1.00 95.24           C  
ATOM   1465  N   GLU B  33     -14.333  12.250  27.606  1.00 93.48           N  
ATOM   1466  CA  GLU B  33     -15.250  11.768  26.575  1.00 93.48           C  
ATOM   1467  C   GLU B  33     -14.499  11.420  25.280  1.00 93.48           C  
ATOM   1468  O   GLU B  33     -13.845  12.272  24.682  1.00 93.48           O  
ATOM   1469  CB  GLU B  33     -16.352  12.817  26.363  1.00 93.48           C  
ATOM   1470  CG  GLU B  33     -17.448  12.324  25.408  1.00 93.48           C  
ATOM   1471  CD  GLU B  33     -18.694  13.227  25.389  1.00 93.48           C  
ATOM   1472  OE1 GLU B  33     -19.704  12.767  24.800  1.00 93.48           O  
ATOM   1473  OE2 GLU B  33     -18.665  14.323  26.007  1.00 93.48           O1-
ATOM   1474  N   VAL B  34     -14.600  10.164  24.829  1.00 94.12           N  
ATOM   1475  CA  VAL B  34     -14.101   9.728  23.512  1.00 94.12           C  
ATOM   1476  C   VAL B  34     -15.287   9.347  22.640  1.00 94.12           C  
ATOM   1477  O   VAL B  34     -16.017   8.405  22.944  1.00 94.12           O  
ATOM   1478  CB  VAL B  34     -13.099   8.564  23.600  1.00 94.12           C  
ATOM   1479  CG1 VAL B  34     -12.576   8.236  22.196  1.00 94.12           C  
ATOM   1480  CG2 VAL B  34     -11.891   8.919  24.472  1.00 94.12           C  
ATOM   1481  N   SER B  35     -15.472  10.073  21.545  1.00 89.69           N  
ATOM   1482  CA  SER B  35     -16.755  10.180  20.844  1.00 89.69           C  
ATOM   1483  C   SER B  35     -16.753   9.603  19.419  1.00 89.69           C  
ATOM   1484  O   SER B  35     -17.663   9.853  18.620  1.00 89.69           O  
ATOM   1485  CB  SER B  35     -17.168  11.645  20.886  1.00 89.69           C  
ATOM   1486  OG  SER B  35     -16.081  12.427  20.439  1.00 89.69           O  
ATOM   1487  N   MET B  36     -15.745   8.787  19.091  1.00 94.03           N  
ATOM   1488  CA  MET B  36     -15.622   8.092  17.808  1.00 94.03           C  
ATOM   1489  C   MET B  36     -15.406   6.588  18.006  1.00 94.03           C  
ATOM   1490  O   MET B  36     -14.450   6.172  18.652  1.00 94.03           O  
ATOM   1491  CB  MET B  36     -14.523   8.770  16.983  1.00 94.03           C  
ATOM   1492  CG  MET B  36     -14.352   8.189  15.571  1.00 94.03           C  
ATOM   1493  SD  MET B  36     -13.224   6.780  15.407  1.00 94.03           S  
ATOM   1494  CE  MET B  36     -11.622   7.502  15.869  1.00 94.03           C  
ATOM   1495  N   PHE B  37     -16.292   5.775  17.426  1.00 94.88           N  
ATOM   1496  CA  PHE B  37     -16.272   4.312  17.493  1.00 94.88           C  
ATOM   1497  C   PHE B  37     -16.150   3.705  16.098  1.00 94.88           C  
ATOM   1498  O   PHE B  37     -16.945   4.059  15.226  1.00 94.88           O  
ATOM   1499  CB  PHE B  37     -17.561   3.831  18.178  1.00 94.88           C  
ATOM   1500  CG  PHE B  37     -17.733   2.322  18.224  1.00 94.88           C  
ATOM   1501  CD1 PHE B  37     -18.389   1.640  17.180  1.00 94.88           C  
ATOM   1502  CD2 PHE B  37     -17.214   1.592  19.307  1.00 94.88           C  
ATOM   1503  CE1 PHE B  37     -18.528   0.240  17.224  1.00 94.88           C  
ATOM   1504  CE2 PHE B  37     -17.345   0.195  19.350  1.00 94.88           C  
ATOM   1505  CZ  PHE B  37     -18.012  -0.483  18.315  1.00 94.88           C  
ATOM   1506  N   ARG B  38     -15.221   2.759  15.867  1.00 93.78           N  
ATOM   1507  CA  ARG B  38     -15.127   2.027  14.580  1.00 93.78           C  
ATOM   1508  C   ARG B  38     -15.316   0.520  14.706  1.00 93.78           C  
ATOM   1509  O   ARG B  38     -15.629  -0.108  13.699  1.00 93.78           O  
ATOM   1510  CB  ARG B  38     -13.837   2.345  13.814  1.00 93.78           C  
ATOM   1511  CG  ARG B  38     -13.599   3.845  13.618  1.00 93.78           C  
ATOM   1512  CD  ARG B  38     -12.166   4.185  13.198  1.00 93.78           C  
ATOM   1513  NE  ARG B  38     -11.273   3.848  14.305  1.00 93.78           N  
ATOM   1514  CZ  ARG B  38      -9.970   3.903  14.368  1.00 93.78           C  
ATOM   1515  NH1 ARG B  38      -9.207   4.438  13.465  1.00 93.78           N1+
ATOM   1516  NH2 ARG B  38      -9.420   3.370  15.401  1.00 93.78           N  
ATOM   1517  N   GLY B  39     -15.208  -0.062  15.898  1.00 93.50           N  
ATOM   1518  CA  GLY B  39     -15.626  -1.437  16.165  1.00 93.50           C  
ATOM   1519  C   GLY B  39     -14.695  -2.499  15.584  1.00 93.50           C  
ATOM   1520  O   GLY B  39     -15.174  -3.501  15.041  1.00 93.50           O  
ATOM   1521  N   PHE B  40     -13.376  -2.311  15.697  1.00 94.36           N  
ATOM   1522  CA  PHE B  40     -12.381  -3.261  15.170  1.00 94.36           C  
ATOM   1523  C   PHE B  40     -12.497  -4.668  15.772  1.00 94.36           C  
ATOM   1524  O   PHE B  40     -12.307  -5.658  15.065  1.00 94.36           O  
ATOM   1525  CB  PHE B  40     -10.965  -2.717  15.383  1.00 94.36           C  
ATOM   1526  CG  PHE B  40     -10.494  -1.818  14.259  1.00 94.36           C  
ATOM   1527  CD1 PHE B  40      -9.703  -2.340  13.221  1.00 94.36           C  
ATOM   1528  CD2 PHE B  40     -10.867  -0.467  14.229  1.00 94.36           C  
ATOM   1529  CE1 PHE B  40      -9.282  -1.508  12.168  1.00 94.36           C  
ATOM   1530  CE2 PHE B  40     -10.426   0.371  13.194  1.00 94.36           C  
ATOM   1531  CZ  PHE B  40      -9.633  -0.148  12.160  1.00 94.36           C  
ATOM   1532  N   GLU B  41     -12.869  -4.779  17.045  1.00 94.81           N  
ATOM   1533  CA  GLU B  41     -13.100  -6.068  17.710  1.00 94.81           C  
ATOM   1534  C   GLU B  41     -14.231  -6.869  17.037  1.00 94.81           C  
ATOM   1535  O   GLU B  41     -14.104  -8.072  16.796  1.00 94.81           O  
ATOM   1536  CB  GLU B  41     -13.457  -5.799  19.171  1.00 94.81           C  
ATOM   1537  CG  GLU B  41     -12.311  -5.158  19.982  1.00 94.81           C  
ATOM   1538  CD  GLU B  41     -12.737  -4.906  21.436  1.00 94.81           C  
ATOM   1539  OE1 GLU B  41     -11.893  -4.928  22.353  1.00 94.81           O  
ATOM   1540  OE2 GLU B  41     -13.969  -4.854  21.670  1.00 94.81           O1-
ATOM   1541  N   ASN B  42     -15.312  -6.185  16.646  1.00 94.52           N  
ATOM   1542  CA  ASN B  42     -16.423  -6.782  15.901  1.00 94.52           C  
ATOM   1543  C   ASN B  42     -16.039  -7.090  14.448  1.00 94.52           C  
ATOM   1544  O   ASN B  42     -16.473  -8.105  13.907  1.00 94.52           O  
ATOM   1545  CB  ASN B  42     -17.643  -5.848  15.980  1.00 94.52           C  
ATOM   1546  CG  ASN B  42     -18.267  -5.847  17.362  1.00 94.52           C  
ATOM   1547  ND2 ASN B  42     -18.769  -4.730  17.828  1.00 94.52           N  
ATOM   1548  OD1 ASN B  42     -18.332  -6.863  18.029  1.00 94.52           O  
ATOM   1549  N   LEU B  43     -15.197  -6.254  13.829  1.00 93.95           N  
ATOM   1550  CA  LEU B  43     -14.675  -6.469  12.475  1.00 93.95           C  
ATOM   1551  C   LEU B  43     -13.789  -7.723  12.375  1.00 93.95           C  
ATOM   1552  O   LEU B  43     -13.775  -8.385  11.335  1.00 93.95           O  
ATOM   1553  CB  LEU B  43     -13.896  -5.207  12.057  1.00 93.95           C  
ATOM   1554  CG  LEU B  43     -13.268  -5.265  10.654  1.00 93.95           C  
ATOM   1555  CD1 LEU B  43     -14.320  -5.371   9.549  1.00 93.95           C  
ATOM   1556  CD2 LEU B  43     -12.443  -4.005  10.410  1.00 93.95           C  
ATOM   1557  N   LEU B  44     -13.040  -8.041  13.434  1.00 94.75           N  
ATOM   1558  CA  LEU B  44     -12.143  -9.198  13.492  1.00 94.75           C  
ATOM   1559  C   LEU B  44     -12.890 -10.522  13.723  1.00 94.75           C  
ATOM   1560  O   LEU B  44     -12.404 -11.568  13.288  1.00 94.75           O  
ATOM   1561  CB  LEU B  44     -11.084  -8.944  14.582  1.00 94.75           C  
ATOM   1562  CG  LEU B  44     -10.014  -7.922  14.151  1.00 94.75           C  
ATOM   1563  CD1 LEU B  44      -9.248  -7.388  15.353  1.00 94.75           C  
ATOM   1564  CD2 LEU B  44      -8.991  -8.554  13.203  1.00 94.75           C  
ATOM   1565  N   LYS B  45     -14.073 -10.503  14.354  1.00 93.95           N  
ATOM   1566  CA  LYS B  45     -14.864 -11.712  14.639  1.00 93.95           C  
ATOM   1567  C   LYS B  45     -15.217 -12.465  13.346  1.00 93.95           C  
ATOM   1568  O   LYS B  45     -15.792 -11.914  12.412  1.00 93.95           O  
ATOM   1569  CB  LYS B  45     -16.101 -11.329  15.476  1.00 93.95           C  
ATOM   1570  CG  LYS B  45     -16.842 -12.554  16.041  1.00 93.95           C  
ATOM   1571  CD  LYS B  45     -17.875 -12.153  17.112  1.00 93.95           C  
ATOM   1572  CE  LYS B  45     -18.517 -13.395  17.759  1.00 93.95           C  
ATOM   1573  NZ  LYS B  45     -19.315 -13.059  18.975  1.00 93.95           N1+
ATOM   1574  N   GLY B  46     -14.861 -13.747  13.291  1.00 94.45           N  
ATOM   1575  CA  GLY B  46     -15.068 -14.635  12.143  1.00 94.45           C  
ATOM   1576  C   GLY B  46     -14.022 -14.535  11.023  1.00 94.45           C  
ATOM   1577  O   GLY B  46     -14.088 -15.336  10.088  1.00 94.45           O  
ATOM   1578  N   LYS B  47     -13.054 -13.607  11.092  1.00 94.52           N  
ATOM   1579  CA  LYS B  47     -11.957 -13.497  10.110  1.00 94.52           C  
ATOM   1580  C   LYS B  47     -10.912 -14.596  10.319  1.00 94.52           C  
ATOM   1581  O   LYS B  47     -10.727 -15.072  11.436  1.00 94.52           O  
ATOM   1582  CB  LYS B  47     -11.292 -12.108  10.191  1.00 94.52           C  
ATOM   1583  CG  LYS B  47     -12.233 -10.919   9.950  1.00 94.52           C  
ATOM   1584  CD  LYS B  47     -12.801 -10.877   8.528  1.00 94.52           C  
ATOM   1585  CE  LYS B  47     -13.710  -9.652   8.406  1.00 94.52           C  
ATOM   1586  NZ  LYS B  47     -14.364  -9.586   7.081  1.00 94.52           N1+
ATOM   1587  N   GLU B  48     -10.199 -14.976   9.256  1.00 94.93           N  
ATOM   1588  CA  GLU B  48      -9.034 -15.862   9.377  1.00 94.93           C  
ATOM   1589  C   GLU B  48      -7.914 -15.195  10.193  1.00 94.93           C  
ATOM   1590  O   GLU B  48      -7.615 -14.014   9.998  1.00 94.93           O  
ATOM   1591  CB  GLU B  48      -8.481 -16.281   8.001  1.00 94.93           C  
ATOM   1592  CG  GLU B  48      -9.453 -17.132   7.171  1.00 94.93           C  
ATOM   1593  CD  GLU B  48      -8.779 -17.765   5.933  1.00 94.93           C  
ATOM   1594  OE1 GLU B  48      -9.036 -18.956   5.651  1.00 94.93           O  
ATOM   1595  OE2 GLU B  48      -7.939 -17.096   5.292  1.00 94.93           O1-
ATOM   1596  N   LEU B  49      -7.246 -15.971  11.052  1.00 93.35           N  
ATOM   1597  CA  LEU B  49      -6.226 -15.500  12.002  1.00 93.35           C  
ATOM   1598  C   LEU B  49      -5.135 -14.627  11.363  1.00 93.35           C  
ATOM   1599  O   LEU B  49      -4.791 -13.563  11.878  1.00 93.35           O  
ATOM   1600  CB  LEU B  49      -5.594 -16.746  12.652  1.00 93.35           C  
ATOM   1601  CG  LEU B  49      -6.482 -17.472  13.672  1.00 93.35           C  
ATOM   1602  CD1 LEU B  49      -5.837 -18.799  14.065  1.00 93.35           C  
ATOM   1603  CD2 LEU B  49      -6.642 -16.639  14.933  1.00 93.35           C  
ATOM   1604  N   HIS B  50      -4.632 -15.034  10.196  1.00 90.85           N  
ATOM   1605  CA  HIS B  50      -3.547 -14.343   9.493  1.00 90.85           C  
ATOM   1606  C   HIS B  50      -3.899 -12.917   9.013  1.00 90.85           C  
ATOM   1607  O   HIS B  50      -3.006 -12.156   8.631  1.00 90.85           O  
ATOM   1608  CB  HIS B  50      -3.079 -15.222   8.323  1.00 90.85           C  
ATOM   1609  CG  HIS B  50      -3.948 -15.105   7.094  1.00 90.85           C  
ATOM   1610  CD2 HIS B  50      -3.667 -14.332   6.000  1.00 90.85           C  
ATOM   1611  ND1 HIS B  50      -5.200 -15.642   6.892  1.00 90.85           N  
ATOM   1612  CE1 HIS B  50      -5.654 -15.185   5.713  1.00 90.85           C  
ATOM   1613  NE2 HIS B  50      -4.749 -14.390   5.120  1.00 90.85           N  
ATOM   1614  N   LEU B  51      -5.187 -12.541   9.003  1.00 92.92           N  
ATOM   1615  CA  LEU B  51      -5.633 -11.195   8.638  1.00 92.92           C  
ATOM   1616  C   LEU B  51      -5.513 -10.202   9.800  1.00 92.92           C  
ATOM   1617  O   LEU B  51      -5.467  -8.999   9.530  1.00 92.92           O  
ATOM   1618  CB  LEU B  51      -7.081 -11.237   8.116  1.00 92.92           C  
ATOM   1619  CG  LEU B  51      -7.292 -12.070   6.840  1.00 92.92           C  
ATOM   1620  CD1 LEU B  51      -8.778 -12.092   6.480  1.00 92.92           C  
ATOM   1621  CD2 LEU B  51      -6.528 -11.493   5.643  1.00 92.92           C  
ATOM   1622  N   ALA B  52      -5.436 -10.677  11.051  1.00 93.93           N  
ATOM   1623  CA  ALA B  52      -5.502  -9.822  12.234  1.00 93.93           C  
ATOM   1624  C   ALA B  52      -4.458  -8.690  12.222  1.00 93.93           C  
ATOM   1625  O   ALA B  52      -4.899  -7.541  12.255  1.00 93.93           O  
ATOM   1626  CB  ALA B  52      -5.484 -10.658  13.520  1.00 93.93           C  
ATOM   1627  N   PRO B  53      -3.141  -8.932  12.015  1.00 92.78           N  
ATOM   1628  CA  PRO B  53      -2.150  -7.851  12.054  1.00 92.78           C  
ATOM   1629  C   PRO B  53      -2.387  -6.779  10.988  1.00 92.78           C  
ATOM   1630  O   PRO B  53      -2.209  -5.588  11.224  1.00 92.78           O  
ATOM   1631  CB  PRO B  53      -0.784  -8.525  11.872  1.00 92.78           C  
ATOM   1632  CG  PRO B  53      -1.024  -9.968  12.307  1.00 92.78           C  
ATOM   1633  CD  PRO B  53      -2.463 -10.217  11.868  1.00 92.78           C  
ATOM   1634  N   ASN B  54      -2.846  -7.189   9.802  1.00 90.34           N  
ATOM   1635  CA  ASN B  54      -3.135  -6.259   8.717  1.00 90.34           C  
ATOM   1636  C   ASN B  54      -4.384  -5.418   8.975  1.00 90.34           C  
ATOM   1637  O   ASN B  54      -4.449  -4.305   8.453  1.00 90.34           O  
ATOM   1638  CB  ASN B  54      -3.289  -7.033   7.402  1.00 90.34           C  
ATOM   1639  CG  ASN B  54      -1.953  -7.389   6.794  1.00 90.34           C  
ATOM   1640  ND2 ASN B  54      -1.776  -8.608   6.347  1.00 90.34           N  
ATOM   1641  OD1 ASN B  54      -1.071  -6.566   6.657  1.00 90.34           O  
ATOM   1642  N   ILE B  55      -5.367  -5.943   9.708  1.00 93.65           N  
ATOM   1643  CA  ILE B  55      -6.587  -5.223  10.078  1.00 93.65           C  
ATOM   1644  C   ILE B  55      -6.286  -4.291  11.255  1.00 93.65           C  
ATOM   1645  O   ILE B  55      -6.538  -3.095  11.146  1.00 93.65           O  
ATOM   1646  CB  ILE B  55      -7.736  -6.220  10.363  1.00 93.65           C  
ATOM   1647  CG1 ILE B  55      -8.155  -6.947   9.063  1.00 93.65           C  
ATOM   1648  CG2 ILE B  55      -8.946  -5.497  10.984  1.00 93.65           C  
ATOM   1649  CD1 ILE B  55      -9.114  -8.127   9.276  1.00 93.65           C  
ATOM   1650  N   THR B  56      -5.670  -4.791  12.330  1.00 94.42           N  
ATOM   1651  CA  THR B  56      -5.356  -3.999  13.529  1.00 94.42           C  
ATOM   1652  C   THR B  56      -4.363  -2.873  13.257  1.00 94.42           C  
ATOM   1653  O   THR B  56      -4.459  -1.822  13.881  1.00 94.42           O  
ATOM   1654  CB  THR B  56      -4.793  -4.869  14.654  1.00 94.42           C  
ATOM   1655  CG2 THR B  56      -5.795  -5.907  15.147  1.00 94.42           C  
ATOM   1656  OG1 THR B  56      -3.619  -5.511  14.220  1.00 94.42           O  
ATOM   1657  N   ALA B  57      -3.485  -3.009  12.256  1.00 91.29           N  
ATOM   1658  CA  ALA B  57      -2.642  -1.913  11.769  1.00 91.29           C  
ATOM   1659  C   ALA B  57      -3.427  -0.634  11.413  1.00 91.29           C  
ATOM   1660  O   ALA B  57      -2.836   0.431  11.290  1.00 91.29           O  
ATOM   1661  CB  ALA B  57      -1.907  -2.400  10.515  1.00 91.29           C  
ATOM   1662  N   LYS B  58      -4.740  -0.735  11.155  1.00 91.49           N  
ATOM   1663  CA  LYS B  58      -5.595   0.391  10.743  1.00 91.49           C  
ATOM   1664  C   LYS B  58      -6.331   1.015  11.928  1.00 91.49           C  
ATOM   1665  O   LYS B  58      -7.097   1.946  11.711  1.00 91.49           O  
ATOM   1666  CB  LYS B  58      -6.565  -0.022   9.615  1.00 91.49           C  
ATOM   1667  CG  LYS B  58      -5.935  -0.185   8.220  1.00 91.49           C  
ATOM   1668  CD  LYS B  58      -4.720  -1.106   8.228  1.00 91.49           C  
ATOM   1669  CE  LYS B  58      -4.222  -1.516   6.848  1.00 91.49           C  
ATOM   1670  NZ  LYS B  58      -3.042  -2.397   7.017  1.00 91.49           N1+
ATOM   1671  N   ILE B  59      -6.091   0.539  13.152  1.00 93.83           N  
ATOM   1672  CA  ILE B  59      -6.604   1.171  14.371  1.00 93.83           C  
ATOM   1673  C   ILE B  59      -6.039   2.589  14.483  1.00 93.83           C  
ATOM   1674  O   ILE B  59      -6.801   3.540  14.624  1.00 93.83           O  
ATOM   1675  CB  ILE B  59      -6.265   0.310  15.608  1.00 93.83           C  
ATOM   1676  CG1 ILE B  59      -7.072  -1.007  15.578  1.00 93.83           C  
ATOM   1677  CG2 ILE B  59      -6.562   1.079  16.904  1.00 93.83           C  
ATOM   1678  CD1 ILE B  59      -6.550  -2.056  16.563  1.00 93.83           C  
ATOM   1679  N   CYS B  60      -4.726   2.762  14.335  1.00 91.32           N  
ATOM   1680  CA  CYS B  60      -4.088   4.068  14.450  1.00 91.32           C  
ATOM   1681  C   CYS B  60      -2.928   4.217  13.459  1.00 91.32           C  
ATOM   1682  O   CYS B  60      -2.124   3.308  13.257  1.00 91.32           O  
ATOM   1683  CB  CYS B  60      -3.665   4.260  15.905  1.00 91.32           C  
ATOM   1684  SG  CYS B  60      -2.842   5.861  16.068  1.00 91.32           S  
ATOM   1685  N   GLY B  61      -2.868   5.378  12.813  1.00 85.40           N  
ATOM   1686  CA  GLY B  61      -1.808   5.797  11.906  1.00 85.40           C  
ATOM   1687  C   GLY B  61      -0.663   6.523  12.607  1.00 85.40           C  
ATOM   1688  O   GLY B  61       0.387   6.682  11.998  1.00 85.40           O  
ATOM   1689  N   VAL B  62      -0.832   6.933  13.866  1.00 87.28           N  
ATOM   1690  CA  VAL B  62       0.200   7.622  14.656  1.00 87.28           C  
ATOM   1691  C   VAL B  62       1.151   6.630  15.318  1.00 87.28           C  
ATOM   1692  O   VAL B  62       2.354   6.712  15.096  1.00 87.28           O  
ATOM   1693  CB  VAL B  62      -0.429   8.581  15.681  1.00 87.28           C  
ATOM   1694  CG1 VAL B  62       0.632   9.396  16.425  1.00 87.28           C  
ATOM   1695  CG2 VAL B  62      -1.351   9.556  14.955  1.00 87.28           C  
ATOM   1696  N   CYS B  63       0.642   5.633  16.053  1.00 81.97           N  
ATOM   1697  CA  CYS B  63       1.440   4.507  16.563  1.00 81.97           C  
ATOM   1698  C   CYS B  63       1.558   3.393  15.503  1.00 81.97           C  
ATOM   1699  O   CYS B  63       1.119   2.255  15.684  1.00 81.97           O  
ATOM   1700  CB  CYS B  63       0.894   4.046  17.924  1.00 81.97           C  
ATOM   1701  SG  CYS B  63      -0.829   3.501  17.785  1.00 81.97           S  
ATOM   1702  N   GLY B  64       2.087   3.769  14.334  1.00 70.58           N  
ATOM   1703  CA  GLY B  64       1.861   3.098  13.055  1.00 70.58           C  
ATOM   1704  C   GLY B  64       2.170   1.597  12.972  1.00 70.58           C  
ATOM   1705  O   GLY B  64       1.595   0.952  12.091  1.00 70.58           O  
ATOM   1706  N   ALA B  65       3.029   1.024  13.826  1.00 85.33           N  
ATOM   1707  CA  ALA B  65       3.337  -0.409  13.875  1.00 85.33           C  
ATOM   1708  C   ALA B  65       2.877  -1.119  15.154  1.00 85.33           C  
ATOM   1709  O   ALA B  65       2.731  -2.341  15.111  1.00 85.33           O  
ATOM   1710  CB  ALA B  65       4.842  -0.627  13.700  1.00 85.33           C  
ATOM   1711  N   THR B  66       2.598  -0.408  16.253  1.00 90.10           N  
ATOM   1712  CA  THR B  66       2.271  -0.989  17.571  1.00 90.10           C  
ATOM   1713  C   THR B  66       1.190  -2.068  17.497  1.00 90.10           C  
ATOM   1714  O   THR B  66       1.405  -3.198  17.928  1.00 90.10           O  
ATOM   1715  CB  THR B  66       1.823   0.130  18.520  1.00 90.10           C  
ATOM   1716  CG2 THR B  66       1.328  -0.370  19.871  1.00 90.10           C  
ATOM   1717  OG1 THR B  66       2.894   1.005  18.767  1.00 90.10           O  
ATOM   1718  N   HIS B  67       0.037  -1.769  16.894  1.00 94.20           N  
ATOM   1719  CA  HIS B  67      -1.055  -2.744  16.779  1.00 94.20           C  
ATOM   1720  C   HIS B  67      -0.731  -3.912  15.841  1.00 94.20           C  
ATOM   1721  O   HIS B  67      -1.322  -4.989  15.962  1.00 94.20           O  
ATOM   1722  CB  HIS B  67      -2.307  -2.031  16.274  1.00 94.20           C  
ATOM   1723  CG  HIS B  67      -2.857  -1.047  17.260  1.00 94.20           C  
ATOM   1724  CD2 HIS B  67      -2.863   0.316  17.130  1.00 94.20           C  
ATOM   1725  ND1 HIS B  67      -3.437  -1.348  18.472  1.00 94.20           N  
ATOM   1726  CE1 HIS B  67      -3.785  -0.193  19.056  1.00 94.20           C  
ATOM   1727  NE2 HIS B  67      -3.457   0.849  18.274  1.00 94.20           N  
ATOM   1728  N   THR B  68       0.187  -3.704  14.891  1.00 93.86           N  
ATOM   1729  CA  THR B  68       0.655  -4.770  14.000  1.00 93.86           C  
ATOM   1730  C   THR B  68       1.597  -5.703  14.749  1.00 93.86           C  
ATOM   1731  O   THR B  68       1.451  -6.912  14.614  1.00 93.86           O  
ATOM   1732  CB  THR B  68       1.380  -4.237  12.757  1.00 93.86           C  
ATOM   1733  CG2 THR B  68       1.538  -5.337  11.703  1.00 93.86           C  
ATOM   1734  OG1 THR B  68       0.678  -3.176  12.158  1.00 93.86           O  
ATOM   1735  N   LEU B  69       2.520  -5.158  15.550  1.00 93.69           N  
ATOM   1736  CA  LEU B  69       3.461  -5.924  16.367  1.00 93.69           C  
ATOM   1737  C   LEU B  69       2.710  -6.780  17.389  1.00 93.69           C  
ATOM   1738  O   LEU B  69       2.774  -8.002  17.316  1.00 93.69           O  
ATOM   1739  CB  LEU B  69       4.459  -4.954  17.033  1.00 93.69           C  
ATOM   1740  CG  LEU B  69       5.473  -5.642  17.971  1.00 93.69           C  
ATOM   1741  CD1 LEU B  69       6.369  -6.628  17.217  1.00 93.69           C  
ATOM   1742  CD2 LEU B  69       6.354  -4.579  18.621  1.00 93.69           C  
ATOM   1743  N   VAL B  70       1.880  -6.154  18.225  1.00 94.82           N  
ATOM   1744  CA  VAL B  70       1.120  -6.848  19.278  1.00 94.82           C  
ATOM   1745  C   VAL B  70       0.141  -7.870  18.691  1.00 94.82           C  
ATOM   1746  O   VAL B  70       0.008  -8.981  19.198  1.00 94.82           O  
ATOM   1747  CB  VAL B  70       0.417  -5.804  20.168  1.00 94.82           C  
ATOM   1748  CG1 VAL B  70      -0.437  -6.432  21.261  1.00 94.82           C  
ATOM   1749  CG2 VAL B  70       1.468  -4.959  20.898  1.00 94.82           C  
ATOM   1750  N   SER B  71      -0.507  -7.573  17.557  1.00 95.91           N  
ATOM   1751  CA  SER B  71      -1.327  -8.586  16.880  1.00 95.91           C  
ATOM   1752  C   SER B  71      -0.503  -9.702  16.233  1.00 95.91           C  
ATOM   1753  O   SER B  71      -1.048 -10.786  16.020  1.00 95.91           O  
ATOM   1754  CB  SER B  71      -2.201  -7.960  15.802  1.00 95.91           C  
ATOM   1755  OG  SER B  71      -3.037  -8.966  15.249  1.00 95.91           O  
ATOM   1756  N   THR B  72       0.747  -9.441  15.843  1.00 95.44           N  
ATOM   1757  CA  THR B  72       1.650 -10.462  15.297  1.00 95.44           C  
ATOM   1758  C   THR B  72       2.096 -11.400  16.410  1.00 95.44           C  
ATOM   1759  O   THR B  72       2.007 -12.601  16.212  1.00 95.44           O  
ATOM   1760  CB  THR B  72       2.852  -9.849  14.561  1.00 95.44           C  
ATOM   1761  CG2 THR B  72       3.791 -10.895  13.978  1.00 95.44           C  
ATOM   1762  OG1 THR B  72       2.387  -9.097  13.459  1.00 95.44           O  
ATOM   1763  N   GLU B  73       2.436 -10.882  17.590  1.00 95.48           N  
ATOM   1764  CA  GLU B  73       2.761 -11.679  18.784  1.00 95.48           C  
ATOM   1765  C   GLU B  73       1.566 -12.531  19.250  1.00 95.48           C  
ATOM   1766  O   GLU B  73       1.703 -13.727  19.506  1.00 95.48           O  
ATOM   1767  CB  GLU B  73       3.166 -10.727  19.912  1.00 95.48           C  
ATOM   1768  CG  GLU B  73       4.489  -9.990  19.648  1.00 95.48           C  
ATOM   1769  CD  GLU B  73       4.712  -8.835  20.633  1.00 95.48           C  
ATOM   1770  OE1 GLU B  73       5.734  -8.131  20.464  1.00 95.48           O  
ATOM   1771  OE2 GLU B  73       3.809  -8.579  21.469  1.00 95.48           O1-
ATOM   1772  N   ALA B  74       0.352 -11.960  19.267  1.00 96.46           N  
ATOM   1773  CA  ALA B  74      -0.865 -12.722  19.563  1.00 96.46           C  
ATOM   1774  C   ALA B  74      -1.081 -13.867  18.557  1.00 96.46           C  
ATOM   1775  O   ALA B  74      -1.513 -14.963  18.917  1.00 96.46           O  
ATOM   1776  CB  ALA B  74      -2.070 -11.767  19.544  1.00 96.46           C  
ATOM   1777  N   LEU B  75      -0.785 -13.617  17.277  1.00 95.50           N  
ATOM   1778  CA  LEU B  75      -0.878 -14.617  16.217  1.00 95.50           C  
ATOM   1779  C   LEU B  75       0.236 -15.670  16.319  1.00 95.50           C  
ATOM   1780  O   LEU B  75      -0.014 -16.834  16.023  1.00 95.50           O  
ATOM   1781  CB  LEU B  75      -0.874 -13.890  14.862  1.00 95.50           C  
ATOM   1782  CG  LEU B  75      -0.970 -14.817  13.641  1.00 95.50           C  
ATOM   1783  CD1 LEU B  75      -2.250 -15.645  13.646  1.00 95.50           C  
ATOM   1784  CD2 LEU B  75      -0.967 -13.978  12.361  1.00 95.50           C  
ATOM   1785  N   GLU B  76       1.439 -15.284  16.733  1.00 96.03           N  
ATOM   1786  CA  GLU B  76       2.585 -16.165  16.990  1.00 96.03           C  
ATOM   1787  C   GLU B  76       2.237 -17.194  18.075  1.00 96.03           C  
ATOM   1788  O   GLU B  76       2.287 -18.397  17.810  1.00 96.03           O  
ATOM   1789  CB  GLU B  76       3.810 -15.286  17.328  1.00 96.03           C  
ATOM   1790  CG  GLU B  76       4.402 -14.727  16.025  1.00 96.03           C  
ATOM   1791  CD  GLU B  76       5.453 -13.619  16.164  1.00 96.03           C  
ATOM   1792  OE1 GLU B  76       6.023 -13.259  15.104  1.00 96.03           O  
ATOM   1793  OE2 GLU B  76       5.715 -13.055  17.233  1.00 96.03           O1-
ATOM   1794  N   MET B  77       1.699 -16.741  19.210  1.00 95.89           N  
ATOM   1795  CA  MET B  77       1.205 -17.612  20.285  1.00 95.89           C  
ATOM   1796  C   MET B  77       0.022 -18.495  19.840  1.00 95.89           C  
ATOM   1797  O   MET B  77      -0.023 -19.694  20.125  1.00 95.89           O  
ATOM   1798  CB  MET B  77       0.837 -16.710  21.466  1.00 95.89           C  
ATOM   1799  CG  MET B  77       0.394 -17.482  22.713  1.00 95.89           C  
ATOM   1800  SD  MET B  77      -0.088 -16.403  24.086  1.00 95.89           S  
ATOM   1801  CE  MET B  77       1.513 -15.642  24.469  1.00 95.89           C  
ATOM   1802  N   ALA B  78      -0.923 -17.936  19.074  1.00 95.77           N  
ATOM   1803  CA  ALA B  78      -2.077 -18.680  18.555  1.00 95.77           C  
ATOM   1804  C   ALA B  78      -1.717 -19.716  17.473  1.00 95.77           C  
ATOM   1805  O   ALA B  78      -2.491 -20.644  17.234  1.00 95.77           O  
ATOM   1806  CB  ALA B  78      -3.095 -17.677  18.002  1.00 95.77           C  
ATOM   1807  N   SER B  79      -0.583 -19.545  16.783  1.00 93.95           N  
ATOM   1808  CA  SER B  79      -0.125 -20.427  15.698  1.00 93.95           C  
ATOM   1809  C   SER B  79       1.032 -21.345  16.090  1.00 93.95           C  
ATOM   1810  O   SER B  79       1.326 -22.275  15.340  1.00 93.95           O  
ATOM   1811  CB  SER B  79       0.207 -19.628  14.430  1.00 93.95           C  
ATOM   1812  OG  SER B  79       1.252 -18.698  14.616  1.00 93.95           O  
ATOM   1813  N   GLY B  80       1.651 -21.134  17.256  1.00 94.08           N  
ATOM   1814  CA  GLY B  80       2.828 -21.883  17.692  1.00 94.08           C  
ATOM   1815  C   GLY B  80       4.038 -21.624  16.791  1.00 94.08           C  
ATOM   1816  O   GLY B  80       4.786 -22.550  16.488  1.00 94.08           O  
ATOM   1817  N   LEU B  81       4.198 -20.392  16.302  1.00 94.32           N  
ATOM   1818  CA  LEU B  81       5.324 -19.959  15.472  1.00 94.32           C  
ATOM   1819  C   LEU B  81       5.978 -18.743  16.116  1.00 94.32           C  
ATOM   1820  O   LEU B  81       5.263 -17.847  16.545  1.00 94.32           O  
ATOM   1821  CB  LEU B  81       4.846 -19.582  14.057  1.00 94.32           C  
ATOM   1822  CG  LEU B  81       4.287 -20.738  13.214  1.00 94.32           C  
ATOM   1823  CD1 LEU B  81       3.757 -20.178  11.891  1.00 94.32           C  
ATOM   1824  CD2 LEU B  81       5.353 -21.785  12.891  1.00 94.32           C  
ATOM   1825  N   TYR B  82       7.304 -18.665  16.109  1.00 95.20           N  
ATOM   1826  CA  TYR B  82       8.034 -17.529  16.674  1.00 95.20           C  
ATOM   1827  C   TYR B  82       9.222 -17.112  15.788  1.00 95.20           C  
ATOM   1828  O   TYR B  82       9.681 -17.900  14.951  1.00 95.20           O  
ATOM   1829  CB  TYR B  82       8.439 -17.862  18.113  1.00 95.20           C  
ATOM   1830  CG  TYR B  82       9.524 -18.907  18.243  1.00 95.20           C  
ATOM   1831  CD1 TYR B  82       9.186 -20.273  18.285  1.00 95.20           C  
ATOM   1832  CD2 TYR B  82      10.865 -18.505  18.391  1.00 95.20           C  
ATOM   1833  CE1 TYR B  82      10.191 -21.236  18.489  1.00 95.20           C  
ATOM   1834  CE2 TYR B  82      11.865 -19.463  18.623  1.00 95.20           C  
ATOM   1835  CZ  TYR B  82      11.525 -20.830  18.683  1.00 95.20           C  
ATOM   1836  OH  TYR B  82      12.483 -21.754  18.945  1.00 95.20           O  
ATOM   1837  N   PRO B  83       9.666 -15.843  15.868  1.00 94.84           N  
ATOM   1838  CA  PRO B  83      10.744 -15.311  15.039  1.00 94.84           C  
ATOM   1839  C   PRO B  83      12.129 -15.767  15.494  1.00 94.84           C  
ATOM   1840  O   PRO B  83      12.375 -15.968  16.675  1.00 94.84           O  
ATOM   1841  CB  PRO B  83      10.582 -13.789  15.111  1.00 94.84           C  
ATOM   1842  CG  PRO B  83      10.036 -13.594  16.523  1.00 94.84           C  
ATOM   1843  CD  PRO B  83       9.101 -14.781  16.692  1.00 94.84           C  
ATOM   1844  N   SER B  84      13.067 -15.858  14.549  1.00 95.12           N  
ATOM   1845  CA  SER B  84      14.489 -16.002  14.877  1.00 95.12           C  
ATOM   1846  C   SER B  84      15.041 -14.745  15.559  1.00 95.12           C  
ATOM   1847  O   SER B  84      14.550 -13.638  15.318  1.00 95.12           O  
ATOM   1848  CB  SER B  84      15.291 -16.319  13.611  1.00 95.12           C  
ATOM   1849  OG  SER B  84      15.334 -15.215  12.717  1.00 95.12           O  
ATOM   1850  N   GLU B  85      16.136 -14.875  16.314  1.00 94.96           N  
ATOM   1851  CA  GLU B  85      16.848 -13.735  16.922  1.00 94.96           C  
ATOM   1852  C   GLU B  85      17.173 -12.627  15.907  1.00 94.96           C  
ATOM   1853  O   GLU B  85      17.036 -11.437  16.186  1.00 94.96           O  
ATOM   1854  CB  GLU B  85      18.183 -14.208  17.496  1.00 94.96           C  
ATOM   1855  CG  GLU B  85      18.062 -15.128  18.716  1.00 94.96           C  
ATOM   1856  CD  GLU B  85      19.447 -15.602  19.187  1.00 94.96           C  
ATOM   1857  OE1 GLU B  85      19.488 -16.565  19.974  1.00 94.96           O  
ATOM   1858  OE2 GLU B  85      20.457 -15.055  18.678  1.00 94.96           O1-
ATOM   1859  N   ARG B  86      17.541 -13.006  14.675  1.00 95.19           N  
ATOM   1860  CA  ARG B  86      17.789 -12.047  13.590  1.00 95.19           C  
ATOM   1861  C   ARG B  86      16.524 -11.267  13.231  1.00 95.19           C  
ATOM   1862  O   ARG B  86      16.595 -10.056  13.027  1.00 95.19           O  
ATOM   1863  CB  ARG B  86      18.377 -12.783  12.380  1.00 95.19           C  
ATOM   1864  CG  ARG B  86      18.765 -11.801  11.267  1.00 95.19           C  
ATOM   1865  CD  ARG B  86      19.423 -12.551  10.108  1.00 95.19           C  
ATOM   1866  NE  ARG B  86      19.850 -11.650   9.017  1.00 95.19           N  
ATOM   1867  CZ  ARG B  86      20.981 -10.966   8.959  1.00 95.19           C  
ATOM   1868  NH1 ARG B  86      21.848 -10.948   9.924  1.00 95.19           N1+
ATOM   1869  NH2 ARG B  86      21.269 -10.264   7.900  1.00 95.19           N  
ATOM   1870  N   ALA B  87      15.378 -11.941  13.131  1.00 95.67           N  
ATOM   1871  CA  ALA B  87      14.103 -11.285  12.862  1.00 95.67           C  
ATOM   1872  C   ALA B  87      13.678 -10.370  14.025  1.00 95.67           C  
ATOM   1873  O   ALA B  87      13.215  -9.259  13.761  1.00 95.67           O  
ATOM   1874  CB  ALA B  87      13.052 -12.354  12.529  1.00 95.67           C  
ATOM   1875  N   ILE B  88      13.899 -10.790  15.277  1.00 95.54           N  
ATOM   1876  CA  ILE B  88      13.675  -9.973  16.482  1.00 95.54           C  
ATOM   1877  C   ILE B  88      14.527  -8.701  16.436  1.00 95.54           C  
ATOM   1878  O   ILE B  88      13.993  -7.605  16.582  1.00 95.54           O  
ATOM   1879  CB  ILE B  88      13.952 -10.792  17.766  1.00 95.54           C  
ATOM   1880  CG1 ILE B  88      12.898 -11.909  17.916  1.00 95.54           C  
ATOM   1881  CG2 ILE B  88      13.950  -9.869  18.998  1.00 95.54           C  
ATOM   1882  CD1 ILE B  88      13.257 -12.965  18.968  1.00 95.54           C  
ATOM   1883  N   ALA B  89      15.820  -8.811  16.126  1.00 95.49           N  
ATOM   1884  CA  ALA B  89      16.709  -7.656  16.069  1.00 95.49           C  
ATOM   1885  C   ALA B  89      16.256  -6.615  15.023  1.00 95.49           C  
ATOM   1886  O   ALA B  89      16.229  -5.417  15.305  1.00 95.49           O  
ATOM   1887  CB  ALA B  89      18.131  -8.165  15.825  1.00 95.49           C  
ATOM   1888  N   PHE B  90      15.807  -7.049  13.835  1.00 95.88           N  
ATOM   1889  CA  PHE B  90      15.223  -6.130  12.847  1.00 95.88           C  
ATOM   1890  C   PHE B  90      13.896  -5.509  13.313  1.00 95.88           C  
ATOM   1891  O   PHE B  90      13.673  -4.325  13.050  1.00 95.88           O  
ATOM   1892  CB  PHE B  90      15.017  -6.836  11.502  1.00 95.88           C  
ATOM   1893  CG  PHE B  90      16.266  -6.991  10.662  1.00 95.88           C  
ATOM   1894  CD1 PHE B  90      16.866  -5.858  10.080  1.00 95.88           C  
ATOM   1895  CD2 PHE B  90      16.797  -8.267  10.406  1.00 95.88           C  
ATOM   1896  CE1 PHE B  90      18.005  -6.001   9.271  1.00 95.88           C  
ATOM   1897  CE2 PHE B  90      17.940  -8.409   9.602  1.00 95.88           C  
ATOM   1898  CZ  PHE B  90      18.550  -7.275   9.040  1.00 95.88           C  
ATOM   1899  N   ARG B  91      13.027  -6.273  13.995  1.00 95.17           N  
ATOM   1900  CA  ARG B  91      11.788  -5.743  14.594  1.00 95.17           C  
ATOM   1901  C   ARG B  91      12.112  -4.670  15.633  1.00 95.17           C  
ATOM   1902  O   ARG B  91      11.561  -3.580  15.538  1.00 95.17           O  
ATOM   1903  CB  ARG B  91      10.949  -6.862  15.242  1.00 95.17           C  
ATOM   1904  CG  ARG B  91      10.254  -7.795  14.239  1.00 95.17           C  
ATOM   1905  CD  ARG B  91       9.584  -8.948  14.996  1.00 95.17           C  
ATOM   1906  NE  ARG B  91       8.929  -9.908  14.088  1.00 95.17           N  
ATOM   1907  CZ  ARG B  91       8.091 -10.863  14.461  1.00 95.17           C  
ATOM   1908  NH1 ARG B  91       7.717 -11.075  15.689  1.00 95.17           N1+
ATOM   1909  NH2 ARG B  91       7.571 -11.653  13.578  1.00 95.17           N  
ATOM   1910  N   ASN B  92      13.052  -4.938  16.538  1.00 95.92           N  
ATOM   1911  CA  ASN B  92      13.468  -4.006  17.584  1.00 95.92           C  
ATOM   1912  C   ASN B  92      14.032  -2.706  16.997  1.00 95.92           C  
ATOM   1913  O   ASN B  92      13.618  -1.628  17.407  1.00 95.92           O  
ATOM   1914  CB  ASN B  92      14.488  -4.693  18.512  1.00 95.92           C  
ATOM   1915  CG  ASN B  92      13.879  -5.744  19.426  1.00 95.92           C  
ATOM   1916  ND2 ASN B  92      14.714  -6.468  20.128  1.00 95.92           N  
ATOM   1917  OD1 ASN B  92      12.671  -5.889  19.536  1.00 95.92           O  
ATOM   1918  N   VAL B  93      14.913  -2.779  15.991  1.00 96.10           N  
ATOM   1919  CA  VAL B  93      15.461  -1.574  15.338  1.00 96.10           C  
ATOM   1920  C   VAL B  93      14.357  -0.745  14.680  1.00 96.10           C  
ATOM   1921  O   VAL B  93      14.304   0.471  14.862  1.00 96.10           O  
ATOM   1922  CB  VAL B  93      16.555  -1.942  14.319  1.00 96.10           C  
ATOM   1923  CG1 VAL B  93      17.027  -0.737  13.490  1.00 96.10           C  
ATOM   1924  CG2 VAL B  93      17.786  -2.483  15.049  1.00 96.10           C  
ATOM   1925  N   ALA B  94      13.457  -1.388  13.932  1.00 95.29           N  
ATOM   1926  CA  ALA B  94      12.367  -0.691  13.257  1.00 95.29           C  
ATOM   1927  C   ALA B  94      11.385  -0.053  14.250  1.00 95.29           C  
ATOM   1928  O   ALA B  94      10.977   1.092  14.047  1.00 95.29           O  
ATOM   1929  CB  ALA B  94      11.667  -1.682  12.331  1.00 95.29           C  
ATOM   1930  N   TYR B  95      11.046  -0.769  15.325  1.00 95.30           N  
ATOM   1931  CA  TYR B  95      10.122  -0.306  16.357  1.00 95.30           C  
ATOM   1932  C   TYR B  95      10.712   0.848  17.180  1.00 95.30           C  
ATOM   1933  O   TYR B  95      10.031   1.847  17.411  1.00 95.30           O  
ATOM   1934  CB  TYR B  95       9.717  -1.504  17.231  1.00 95.30           C  
ATOM   1935  CG  TYR B  95       8.430  -1.301  17.999  1.00 95.30           C  
ATOM   1936  CD1 TYR B  95       8.409  -1.397  19.401  1.00 95.30           C  
ATOM   1937  CD2 TYR B  95       7.235  -1.050  17.297  1.00 95.30           C  
ATOM   1938  CE1 TYR B  95       7.199  -1.236  20.098  1.00 95.30           C  
ATOM   1939  CE2 TYR B  95       6.033  -0.848  17.994  1.00 95.30           C  
ATOM   1940  CZ  TYR B  95       6.012  -0.943  19.401  1.00 95.30           C  
ATOM   1941  OH  TYR B  95       4.856  -0.760  20.089  1.00 95.30           O  
ATOM   1942  N   SER B  96      12.004   0.791  17.523  1.00 95.62           N  
ATOM   1943  CA  SER B  96      12.709   1.906  18.167  1.00 95.62           C  
ATOM   1944  C   SER B  96      12.672   3.177  17.318  1.00 95.62           C  
ATOM   1945  O   SER B  96      12.347   4.242  17.833  1.00 95.62           O  
ATOM   1946  CB  SER B  96      14.166   1.531  18.446  1.00 95.62           C  
ATOM   1947  OG  SER B  96      14.200   0.507  19.412  1.00 95.62           O  
ATOM   1948  N   LEU B  97      12.955   3.076  16.015  1.00 94.54           N  
ATOM   1949  CA  LEU B  97      13.006   4.229  15.107  1.00 94.54           C  
ATOM   1950  C   LEU B  97      11.627   4.851  14.853  1.00 94.54           C  
ATOM   1951  O   LEU B  97      11.439   6.052  15.058  1.00 94.54           O  
ATOM   1952  CB  LEU B  97      13.608   3.781  13.766  1.00 94.54           C  
ATOM   1953  CG  LEU B  97      15.104   3.459  13.789  1.00 94.54           C  
ATOM   1954  CD1 LEU B  97      15.459   2.677  12.527  1.00 94.54           C  
ATOM   1955  CD2 LEU B  97      15.934   4.740  13.812  1.00 94.54           C  
ATOM   1956  N   ALA B  98      10.684   4.045  14.355  1.00 84.82           N  
ATOM   1957  CA  ALA B  98       9.390   4.526  13.881  1.00 84.82           C  
ATOM   1958  C   ALA B  98       8.384   4.681  15.003  1.00 84.82           C  
ATOM   1959  O   ALA B  98       7.624   5.626  14.981  1.00 84.82           O  
ATOM   1960  CB  ALA B  98       8.797   3.570  12.844  1.00 84.82           C  
ATOM   1961  N   ASP B  99       8.299   3.754  15.940  1.00 86.31           N  
ATOM   1962  CA  ASP B  99       7.188   3.784  16.879  1.00 86.31           C  
ATOM   1963  C   ASP B  99       7.574   4.608  18.094  1.00 86.31           C  
ATOM   1964  O   ASP B  99       6.813   5.484  18.473  1.00 86.31           O  
ATOM   1965  CB  ASP B  99       6.692   2.367  17.140  1.00 86.31           C  
ATOM   1966  CG  ASP B  99       6.139   1.818  15.824  1.00 86.31           C  
ATOM   1967  OD1 ASP B  99       6.930   1.293  14.998  1.00 86.31           O  
ATOM   1968  OD2 ASP B  99       4.917   1.993  15.591  1.00 86.31           O1-
ATOM   1969  N   ILE B 100       8.782   4.441  18.633  1.00 93.73           N  
ATOM   1970  CA  ILE B 100       9.187   5.148  19.851  1.00 93.73           C  
ATOM   1971  C   ILE B 100       9.837   6.503  19.543  1.00 93.73           C  
ATOM   1972  O   ILE B 100       9.280   7.540  19.897  1.00 93.73           O  
ATOM   1973  CB  ILE B 100      10.044   4.239  20.753  1.00 93.73           C  
ATOM   1974  CG1 ILE B 100       9.421   2.837  20.960  1.00 93.73           C  
ATOM   1975  CG2 ILE B 100      10.270   4.933  22.106  1.00 93.73           C  
ATOM   1976  CD1 ILE B 100       8.079   2.821  21.706  1.00 93.73           C  
ATOM   1977  N   MET B 101      10.987   6.532  18.861  1.00 95.46           N  
ATOM   1978  CA  MET B 101      11.761   7.767  18.672  1.00 95.46           C  
ATOM   1979  C   MET B 101      11.011   8.809  17.835  1.00 95.46           C  
ATOM   1980  O   MET B 101      10.870   9.955  18.264  1.00 95.46           O  
ATOM   1981  CB  MET B 101      13.133   7.474  18.052  1.00 95.46           C  
ATOM   1982  CG  MET B 101      14.065   6.674  18.965  1.00 95.46           C  
ATOM   1983  SD  MET B 101      15.609   6.214  18.140  1.00 95.46           S  
ATOM   1984  CE  MET B 101      16.524   7.772  18.277  1.00 95.46           C  
ATOM   1985  N   TYR B 102      10.489   8.416  16.666  1.00 93.42           N  
ATOM   1986  CA  TYR B 102       9.685   9.294  15.809  1.00 93.42           C  
ATOM   1987  C   TYR B 102       8.461   9.864  16.547  1.00 93.42           C  
ATOM   1988  O   TYR B 102       8.247  11.081  16.514  1.00 93.42           O  
ATOM   1989  CB  TYR B 102       9.254   8.531  14.543  1.00 93.42           C  
ATOM   1990  CG  TYR B 102       7.958   9.041  13.927  1.00 93.42           C  
ATOM   1991  CD1 TYR B 102       6.716   8.429  14.199  1.00 93.42           C  
ATOM   1992  CD2 TYR B 102       7.970  10.264  13.251  1.00 93.42           C  
ATOM   1993  CE1 TYR B 102       5.511   8.972  13.738  1.00 93.42           C  
ATOM   1994  CE2 TYR B 102       6.752  10.895  12.945  1.00 93.42           C  
ATOM   1995  CZ  TYR B 102       5.525  10.229  13.129  1.00 93.42           C  
ATOM   1996  OH  TYR B 102       4.358  10.823  12.784  1.00 93.42           O  
ATOM   1997  N   ASN B 103       7.671   9.009  17.216  1.00 93.62           N  
ATOM   1998  CA  ASN B 103       6.466   9.447  17.926  1.00 93.62           C  
ATOM   1999  C   ASN B 103       6.839  10.404  19.055  1.00 93.62           C  
ATOM   2000  O   ASN B 103       6.254  11.477  19.154  1.00 93.62           O  
ATOM   2001  CB  ASN B 103       5.697   8.233  18.471  1.00 93.62           C  
ATOM   2002  CG  ASN B 103       4.412   8.587  19.215  1.00 93.62           C  
ATOM   2003  ND2 ASN B 103       4.480   8.812  20.511  1.00 93.62           N  
ATOM   2004  OD1 ASN B 103       3.323   8.634  18.655  1.00 93.62           O  
ATOM   2005  N   ASN B 104       7.841  10.061  19.868  1.00 95.00           N  
ATOM   2006  CA  ASN B 104       8.209  10.848  21.040  1.00 95.00           C  
ATOM   2007  C   ASN B 104       8.768  12.227  20.665  1.00 95.00           C  
ATOM   2008  O   ASN B 104       8.426  13.206  21.328  1.00 95.00           O  
ATOM   2009  CB  ASN B 104       9.174  10.031  21.915  1.00 95.00           C  
ATOM   2010  CG  ASN B 104       8.481   8.899  22.666  1.00 95.00           C  
ATOM   2011  ND2 ASN B 104       9.163   8.308  23.621  1.00 95.00           N  
ATOM   2012  OD1 ASN B 104       7.324   8.580  22.426  1.00 95.00           O  
ATOM   2013  N   VAL B 105       9.549  12.344  19.581  1.00 95.22           N  
ATOM   2014  CA  VAL B 105       9.991  13.651  19.055  1.00 95.22           C  
ATOM   2015  C   VAL B 105       8.801  14.458  18.532  1.00 95.22           C  
ATOM   2016  O   VAL B 105       8.660  15.630  18.878  1.00 95.22           O  
ATOM   2017  CB  VAL B 105      11.062  13.480  17.954  1.00 95.22           C  
ATOM   2018  CG1 VAL B 105      11.406  14.800  17.245  1.00 95.22           C  
ATOM   2019  CG2 VAL B 105      12.367  12.933  18.546  1.00 95.22           C  
ATOM   2020  N   THR B 106       7.928  13.826  17.738  1.00 93.62           N  
ATOM   2021  CA  THR B 106       6.738  14.464  17.144  1.00 93.62           C  
ATOM   2022  C   THR B 106       5.810  15.010  18.226  1.00 93.62           C  
ATOM   2023  O   THR B 106       5.498  16.195  18.247  1.00 93.62           O  
ATOM   2024  CB  THR B 106       5.978  13.462  16.257  1.00 93.62           C  
ATOM   2025  CG2 THR B 106       4.685  14.005  15.648  1.00 93.62           C  
ATOM   2026  OG1 THR B 106       6.806  13.060  15.192  1.00 93.62           O  
ATOM   2027  N   VAL B 107       5.417  14.158  19.166  1.00 93.40           N  
ATOM   2028  CA  VAL B 107       4.485  14.488  20.246  1.00 93.40           C  
ATOM   2029  C   VAL B 107       5.061  15.554  21.172  1.00 93.40           C  
ATOM   2030  O   VAL B 107       4.350  16.482  21.554  1.00 93.40           O  
ATOM   2031  CB  VAL B 107       4.140  13.195  21.002  1.00 93.40           C  
ATOM   2032  CG1 VAL B 107       3.462  13.445  22.343  1.00 93.40           C  
ATOM   2033  CG2 VAL B 107       3.229  12.314  20.141  1.00 93.40           C  
ATOM   2034  N   THR B 108       6.347  15.458  21.513  1.00 94.63           N  
ATOM   2035  CA  THR B 108       6.949  16.414  22.444  1.00 94.63           C  
ATOM   2036  C   THR B 108       7.093  17.791  21.802  1.00 94.63           C  
ATOM   2037  O   THR B 108       6.562  18.755  22.336  1.00 94.63           O  
ATOM   2038  CB  THR B 108       8.286  15.917  22.989  1.00 94.63           C  
ATOM   2039  CG2 THR B 108       8.830  16.876  24.040  1.00 94.63           C  
ATOM   2040  OG1 THR B 108       8.135  14.640  23.572  1.00 94.63           O  
ATOM   2041  N   TYR B 109       7.735  17.897  20.636  1.00 94.60           N  
ATOM   2042  CA  TYR B 109       8.112  19.199  20.072  1.00 94.60           C  
ATOM   2043  C   TYR B 109       7.123  19.783  19.066  1.00 94.60           C  
ATOM   2044  O   TYR B 109       7.041  21.004  18.951  1.00 94.60           O  
ATOM   2045  CB  TYR B 109       9.515  19.096  19.469  1.00 94.60           C  
ATOM   2046  CG  TYR B 109      10.591  19.117  20.528  1.00 94.60           C  
ATOM   2047  CD1 TYR B 109      10.840  20.329  21.194  1.00 94.60           C  
ATOM   2048  CD2 TYR B 109      11.284  17.945  20.896  1.00 94.60           C  
ATOM   2049  CE1 TYR B 109      11.775  20.379  22.233  1.00 94.60           C  
ATOM   2050  CE2 TYR B 109      12.229  17.993  21.943  1.00 94.60           C  
ATOM   2051  CZ  TYR B 109      12.468  19.219  22.606  1.00 94.60           C  
ATOM   2052  OH  TYR B 109      13.337  19.343  23.631  1.00 94.60           O  
ATOM   2053  N   LEU B 110       6.366  18.949  18.344  1.00 91.61           N  
ATOM   2054  CA  LEU B 110       5.399  19.435  17.352  1.00 91.61           C  
ATOM   2055  C   LEU B 110       3.995  19.602  17.936  1.00 91.61           C  
ATOM   2056  O   LEU B 110       3.207  20.355  17.368  1.00 91.61           O  
ATOM   2057  CB  LEU B 110       5.387  18.553  16.087  1.00 91.61           C  
ATOM   2058  CG  LEU B 110       6.770  18.267  15.475  1.00 91.61           C  
ATOM   2059  CD1 LEU B 110       6.614  17.449  14.192  1.00 91.61           C  
ATOM   2060  CD2 LEU B 110       7.539  19.533  15.104  1.00 91.61           C  
ATOM   2061  N   PHE B 111       3.686  18.930  19.055  1.00 91.38           N  
ATOM   2062  CA  PHE B 111       2.389  19.029  19.728  1.00 91.38           C  
ATOM   2063  C   PHE B 111       2.505  19.704  21.097  1.00 91.38           C  
ATOM   2064  O   PHE B 111       2.009  20.814  21.250  1.00 91.38           O  
ATOM   2065  CB  PHE B 111       1.677  17.664  19.787  1.00 91.38           C  
ATOM   2066  CG  PHE B 111       1.488  16.931  18.465  1.00 91.38           C  
ATOM   2067  CD1 PHE B 111       1.459  17.611  17.231  1.00 91.38           C  
ATOM   2068  CD2 PHE B 111       1.320  15.532  18.474  1.00 91.38           C  
ATOM   2069  CE1 PHE B 111       1.365  16.901  16.025  1.00 91.38           C  
ATOM   2070  CE2 PHE B 111       1.179  14.824  17.268  1.00 91.38           C  
ATOM   2071  CZ  PHE B 111       1.217  15.506  16.041  1.00 91.38           C  
ATOM   2072  N   GLN B 112       3.154  19.086  22.086  1.00 93.09           N  
ATOM   2073  CA  GLN B 112       3.142  19.549  23.485  1.00 93.09           C  
ATOM   2074  C   GLN B 112       3.880  20.874  23.703  1.00 93.09           C  
ATOM   2075  O   GLN B 112       3.332  21.785  24.319  1.00 93.09           O  
ATOM   2076  CB  GLN B 112       3.764  18.469  24.381  1.00 93.09           C  
ATOM   2077  CG  GLN B 112       2.845  17.255  24.542  1.00 93.09           C  
ATOM   2078  CD  GLN B 112       3.569  16.005  25.012  1.00 93.09           C  
ATOM   2079  NE2 GLN B 112       2.893  14.890  25.036  1.00 93.09           N  
ATOM   2080  OE1 GLN B 112       4.732  15.960  25.369  1.00 93.09           O  
ATOM   2081  N   SER B 113       5.105  21.010  23.185  1.00 93.39           N  
ATOM   2082  CA  SER B 113       5.976  22.166  23.438  1.00 93.39           C  
ATOM   2083  C   SER B 113       5.386  23.503  22.995  1.00 93.39           C  
ATOM   2084  O   SER B 113       5.750  24.540  23.545  1.00 93.39           O  
ATOM   2085  CB  SER B 113       7.315  21.989  22.728  1.00 93.39           C  
ATOM   2086  OG  SER B 113       8.092  20.989  23.353  1.00 93.39           O  
ATOM   2087  N   ILE B 114       4.443  23.493  22.053  1.00 93.70           N  
ATOM   2088  CA  ILE B 114       3.744  24.698  21.601  1.00 93.70           C  
ATOM   2089  C   ILE B 114       3.020  25.378  22.766  1.00 93.70           C  
ATOM   2090  O   ILE B 114       3.031  26.604  22.835  1.00 93.70           O  
ATOM   2091  CB  ILE B 114       2.784  24.342  20.451  1.00 93.70           C  
ATOM   2092  CG1 ILE B 114       3.631  23.791  19.282  1.00 93.70           C  
ATOM   2093  CG2 ILE B 114       1.931  25.554  20.022  1.00 93.70           C  
ATOM   2094  CD1 ILE B 114       2.785  23.389  18.092  1.00 93.70           C  
ATOM   2095  N   ASP B 115       2.496  24.618  23.735  1.00 94.08           N  
ATOM   2096  CA  ASP B 115       1.825  25.156  24.934  1.00 94.08           C  
ATOM   2097  C   ASP B 115       2.744  26.012  25.815  1.00 94.08           C  
ATOM   2098  O   ASP B 115       2.270  26.739  26.688  1.00 94.08           O  
ATOM   2099  CB  ASP B 115       1.256  24.007  25.785  1.00 94.08           C  
ATOM   2100  CG  ASP B 115       0.125  23.254  25.093  1.00 94.08           C  
ATOM   2101  OD1 ASP B 115      -0.240  22.132  25.497  1.00 94.08           O  
ATOM   2102  OD2 ASP B 115      -0.431  23.779  24.106  1.00 94.08           O1-
ATOM   2103  N   TYR B 116       4.054  25.914  25.600  1.00 94.96           N  
ATOM   2104  CA  TYR B 116       5.092  26.639  26.325  1.00 94.96           C  
ATOM   2105  C   TYR B 116       5.755  27.720  25.462  1.00 94.96           C  
ATOM   2106  O   TYR B 116       6.638  28.426  25.934  1.00 94.96           O  
ATOM   2107  CB  TYR B 116       6.097  25.629  26.887  1.00 94.96           C  
ATOM   2108  CG  TYR B 116       5.453  24.583  27.776  1.00 94.96           C  
ATOM   2109  CD1 TYR B 116       5.254  24.850  29.144  1.00 94.96           C  
ATOM   2110  CD2 TYR B 116       5.010  23.363  27.226  1.00 94.96           C  
ATOM   2111  CE1 TYR B 116       4.637  23.890  29.967  1.00 94.96           C  
ATOM   2112  CE2 TYR B 116       4.400  22.397  28.047  1.00 94.96           C  
ATOM   2113  CZ  TYR B 116       4.223  22.656  29.421  1.00 94.96           C  
ATOM   2114  OH  TYR B 116       3.644  21.723  30.218  1.00 94.96           O  
ATOM   2115  N   SER B 117       5.336  27.883  24.206  1.00 95.66           N  
ATOM   2116  CA  SER B 117       5.851  28.933  23.325  1.00 95.66           C  
ATOM   2117  C   SER B 117       5.570  30.339  23.855  1.00 95.66           C  
ATOM   2118  O   SER B 117       4.553  30.579  24.513  1.00 95.66           O  
ATOM   2119  CB  SER B 117       5.247  28.815  21.931  1.00 95.66           C  
ATOM   2120  OG  SER B 117       3.845  28.986  21.999  1.00 95.66           O  
ATOM   2121  N   THR B 118       6.432  31.297  23.515  1.00 95.88           N  
ATOM   2122  CA  THR B 118       6.251  32.712  23.875  1.00 95.88           C  
ATOM   2123  C   THR B 118       4.912  33.276  23.399  1.00 95.88           C  
ATOM   2124  O   THR B 118       4.284  34.057  24.112  1.00 95.88           O  
ATOM   2125  CB  THR B 118       7.410  33.532  23.301  1.00 95.88           C  
ATOM   2126  CG2 THR B 118       7.222  35.044  23.443  1.00 95.88           C  
ATOM   2127  OG1 THR B 118       8.551  33.165  24.031  1.00 95.88           O  
ATOM   2128  N   GLU B 119       4.429  32.859  22.230  1.00 94.81           N  
ATOM   2129  CA  GLU B 119       3.148  33.280  21.664  1.00 94.81           C  
ATOM   2130  C   GLU B 119       1.939  32.885  22.537  1.00 94.81           C  
ATOM   2131  O   GLU B 119       0.953  33.633  22.569  1.00 94.81           O  
ATOM   2132  CB  GLU B 119       3.005  32.696  20.244  1.00 94.81           C  
ATOM   2133  CG  GLU B 119       3.921  33.332  19.172  1.00 94.81           C  
ATOM   2134  CD  GLU B 119       5.381  32.826  19.105  1.00 94.81           C  
ATOM   2135  OE1 GLU B 119       6.111  33.259  18.170  1.00 94.81           O  
ATOM   2136  OE2 GLU B 119       5.802  32.055  19.997  1.00 94.81           O1-
ATOM   2137  N   ILE B 120       2.028  31.760  23.262  1.00 94.30           N  
ATOM   2138  CA  ILE B 120       1.004  31.275  24.202  1.00 94.30           C  
ATOM   2139  C   ILE B 120       1.279  31.785  25.621  1.00 94.30           C  
ATOM   2140  O   ILE B 120       0.444  32.488  26.197  1.00 94.30           O  
ATOM   2141  CB  ILE B 120       0.868  29.729  24.128  1.00 94.30           C  
ATOM   2142  CG1 ILE B 120       0.382  29.336  22.709  1.00 94.30           C  
ATOM   2143  CG2 ILE B 120      -0.086  29.203  25.220  1.00 94.30           C  
ATOM   2144  CD1 ILE B 120      -0.065  27.882  22.526  1.00 94.30           C  
ATOM   2145  N   VAL B 121       2.459  31.494  26.179  1.00 93.89           N  
ATOM   2146  CA  VAL B 121       2.844  31.825  27.566  1.00 93.89           C  
ATOM   2147  C   VAL B 121       2.869  33.335  27.785  1.00 93.89           C  
ATOM   2148  O   VAL B 121       2.370  33.820  28.798  1.00 93.89           O  
ATOM   2149  CB  VAL B 121       4.222  31.215  27.899  1.00 93.89           C  
ATOM   2150  CG1 VAL B 121       4.749  31.505  29.314  1.00 93.89           C  
ATOM   2151  CG2 VAL B 121       4.150  29.694  27.787  1.00 93.89           C  
ATOM   2152  N   GLY B 122       3.360  34.106  26.812  1.00 94.13           N  
ATOM   2153  CA  GLY B 122       3.406  35.566  26.897  1.00 94.13           C  
ATOM   2154  C   GLY B 122       2.027  36.229  26.988  1.00 94.13           C  
ATOM   2155  O   GLY B 122       1.937  37.363  27.450  1.00 94.13           O  
ATOM   2156  N   LYS B 123       0.955  35.532  26.579  1.00 93.21           N  
ATOM   2157  CA  LYS B 123      -0.431  36.020  26.662  1.00 93.21           C  
ATOM   2158  C   LYS B 123      -1.213  35.403  27.817  1.00 93.21           C  
ATOM   2159  O   LYS B 123      -1.989  36.106  28.451  1.00 93.21           O  
ATOM   2160  CB  LYS B 123      -1.168  35.739  25.346  1.00 93.21           C  
ATOM   2161  CG  LYS B 123      -0.605  36.526  24.157  1.00 93.21           C  
ATOM   2162  CD  LYS B 123      -1.371  36.124  22.894  1.00 93.21           C  
ATOM   2163  CE  LYS B 123      -0.719  36.725  21.648  1.00 93.21           C  
ATOM   2164  NZ  LYS B 123      -1.142  35.978  20.438  1.00 93.21           N1+
ATOM   2165  N   GLN B 124      -1.062  34.101  28.047  1.00 93.87           N  
ATOM   2166  CA  GLN B 124      -1.920  33.357  28.974  1.00 93.87           C  
ATOM   2167  C   GLN B 124      -1.304  33.217  30.370  1.00 93.87           C  
ATOM   2168  O   GLN B 124      -2.033  33.289  31.357  1.00 93.87           O  
ATOM   2169  CB  GLN B 124      -2.278  31.990  28.369  1.00 93.87           C  
ATOM   2170  CG  GLN B 124      -3.049  32.119  27.039  1.00 93.87           C  
ATOM   2171  CD  GLN B 124      -3.575  30.783  26.531  1.00 93.87           C  
ATOM   2172  NE2 GLN B 124      -3.958  30.670  25.279  1.00 93.87           N  
ATOM   2173  OE1 GLN B 124      -3.644  29.801  27.231  1.00 93.87           O  
ATOM   2174  N   THR B 125       0.024  33.086  30.472  1.00 95.30           N  
ATOM   2175  CA  THR B 125       0.760  32.923  31.739  1.00 95.30           C  
ATOM   2176  C   THR B 125       1.934  33.919  31.846  1.00 95.30           C  
ATOM   2177  O   THR B 125       3.086  33.527  32.039  1.00 95.30           O  
ATOM   2178  CB  THR B 125       1.203  31.458  31.958  1.00 95.30           C  
ATOM   2179  CG2 THR B 125       0.023  30.498  32.046  1.00 95.30           C  
ATOM   2180  OG1 THR B 125       2.014  30.968  30.920  1.00 95.30           O  
ATOM   2181  N   PRO B 126       1.701  35.247  31.777  1.00 95.19           N  
ATOM   2182  CA  PRO B 126       2.776  36.248  31.699  1.00 95.19           C  
ATOM   2183  C   PRO B 126       3.748  36.225  32.891  1.00 95.19           C  
ATOM   2184  O   PRO B 126       4.925  36.538  32.727  1.00 95.19           O  
ATOM   2185  CB  PRO B 126       2.065  37.600  31.581  1.00 95.19           C  
ATOM   2186  CG  PRO B 126       0.697  37.338  32.200  1.00 95.19           C  
ATOM   2187  CD  PRO B 126       0.404  35.904  31.777  1.00 95.19           C  
ATOM   2188  N   LYS B 127       3.310  35.791  34.081  1.00 94.92           N  
ATOM   2189  CA  LYS B 127       4.202  35.575  35.238  1.00 94.92           C  
ATOM   2190  C   LYS B 127       5.236  34.476  34.988  1.00 94.92           C  
ATOM   2191  O   LYS B 127       6.389  34.616  35.392  1.00 94.92           O  
ATOM   2192  CB  LYS B 127       3.380  35.217  36.483  1.00 94.92           C  
ATOM   2193  CG  LYS B 127       2.512  36.383  36.973  1.00 94.92           C  
ATOM   2194  CD  LYS B 127       1.692  35.937  38.188  1.00 94.92           C  
ATOM   2195  CE  LYS B 127       0.768  37.074  38.627  1.00 94.92           C  
ATOM   2196  NZ  LYS B 127      -0.198  36.607  39.651  1.00 94.92           N1+
ATOM   2197  N   GLU B 128       4.831  33.396  34.321  1.00 94.17           N  
ATOM   2198  CA  GLU B 128       5.731  32.323  33.894  1.00 94.17           C  
ATOM   2199  C   GLU B 128       6.734  32.859  32.865  1.00 94.17           C  
ATOM   2200  O   GLU B 128       7.931  32.592  32.970  1.00 94.17           O  
ATOM   2201  CB  GLU B 128       4.896  31.164  33.319  1.00 94.17           C  
ATOM   2202  CG  GLU B 128       5.748  29.931  33.007  1.00 94.17           C  
ATOM   2203  CD  GLU B 128       4.982  28.807  32.292  1.00 94.17           C  
ATOM   2204  OE1 GLU B 128       5.668  27.808  31.985  1.00 94.17           O  
ATOM   2205  OE2 GLU B 128       3.751  28.898  32.045  1.00 94.17           O1-
ATOM   2206  N   TYR B 129       6.272  33.700  31.934  1.00 95.35           N  
ATOM   2207  CA  TYR B 129       7.133  34.318  30.927  1.00 95.35           C  
ATOM   2208  C   TYR B 129       8.172  35.281  31.528  1.00 95.35           C  
ATOM   2209  O   TYR B 129       9.353  35.223  31.180  1.00 95.35           O  
ATOM   2210  CB  TYR B 129       6.271  35.028  29.877  1.00 95.35           C  
ATOM   2211  CG  TYR B 129       7.056  35.484  28.667  1.00 95.35           C  
ATOM   2212  CD1 TYR B 129       7.011  36.831  28.263  1.00 95.35           C  
ATOM   2213  CD2 TYR B 129       7.813  34.552  27.930  1.00 95.35           C  
ATOM   2214  CE1 TYR B 129       7.735  37.241  27.126  1.00 95.35           C  
ATOM   2215  CE2 TYR B 129       8.584  34.973  26.830  1.00 95.35           C  
ATOM   2216  CZ  TYR B 129       8.556  36.324  26.434  1.00 95.35           C  
ATOM   2217  OH  TYR B 129       9.312  36.763  25.393  1.00 95.35           O  
ATOM   2218  N   GLU B 130       7.779  36.134  32.480  1.00 95.98           N  
ATOM   2219  CA  GLU B 130       8.720  37.014  33.188  1.00 95.98           C  
ATOM   2220  C   GLU B 130       9.750  36.224  34.006  1.00 95.98           C  
ATOM   2221  O   GLU B 130      10.919  36.614  34.082  1.00 95.98           O  
ATOM   2222  CB  GLU B 130       7.963  38.004  34.091  1.00 95.98           C  
ATOM   2223  CG  GLU B 130       7.247  39.117  33.307  1.00 95.98           C  
ATOM   2224  CD  GLU B 130       8.194  39.882  32.367  1.00 95.98           C  
ATOM   2225  OE1 GLU B 130       7.868  40.036  31.165  1.00 95.98           O  
ATOM   2226  OE2 GLU B 130       9.304  40.253  32.804  1.00 95.98           O1-
ATOM   2227  N   ARG B 131       9.363  35.068  34.561  1.00 96.37           N  
ATOM   2228  CA  ARG B 131      10.316  34.146  35.190  1.00 96.37           C  
ATOM   2229  C   ARG B 131      11.295  33.585  34.153  1.00 96.37           C  
ATOM   2230  O   ARG B 131      12.501  33.653  34.372  1.00 96.37           O  
ATOM   2231  CB  ARG B 131       9.550  33.056  35.954  1.00 96.37           C  
ATOM   2232  CG  ARG B 131      10.465  32.287  36.919  1.00 96.37           C  
ATOM   2233  CD  ARG B 131       9.698  31.233  37.728  1.00 96.37           C  
ATOM   2234  NE  ARG B 131       9.154  30.150  36.886  1.00 96.37           N  
ATOM   2235  CZ  ARG B 131       8.799  28.943  37.297  1.00 96.37           C  
ATOM   2236  NH1 ARG B 131       8.874  28.562  38.537  1.00 96.37           N1+
ATOM   2237  NH2 ARG B 131       8.372  28.064  36.447  1.00 96.37           N  
ATOM   2238  N   ALA B 132      10.802  33.134  32.997  1.00 97.02           N  
ATOM   2239  CA  ALA B 132      11.623  32.574  31.918  1.00 97.02           C  
ATOM   2240  C   ALA B 132      12.699  33.548  31.397  1.00 97.02           C  
ATOM   2241  O   ALA B 132      13.826  33.132  31.130  1.00 97.02           O  
ATOM   2242  CB  ALA B 132      10.699  32.122  30.780  1.00 97.02           C  
ATOM   2243  N   LYS B 133      12.396  34.854  31.311  1.00 96.78           N  
ATOM   2244  CA  LYS B 133      13.358  35.909  30.910  1.00 96.78           C  
ATOM   2245  C   LYS B 133      14.538  36.085  31.870  1.00 96.78           C  
ATOM   2246  O   LYS B 133      15.577  36.641  31.485  1.00 96.78           O  
ATOM   2247  CB  LYS B 133      12.626  37.252  30.819  1.00 96.78           C  
ATOM   2248  CG  LYS B 133      11.702  37.353  29.604  1.00 96.78           C  
ATOM   2249  CD  LYS B 133      11.004  38.713  29.651  1.00 96.78           C  
ATOM   2250  CE  LYS B 133       9.979  38.802  28.530  1.00 96.78           C  
ATOM   2251  NZ  LYS B 133       9.079  39.959  28.745  1.00 96.78           N1+
ATOM   2252  N   ASN B 134      14.368  35.654  33.119  1.00 96.19           N  
ATOM   2253  CA  ASN B 134      15.344  35.802  34.194  1.00 96.19           C  
ATOM   2254  C   ASN B 134      16.020  34.473  34.582  1.00 96.19           C  
ATOM   2255  O   ASN B 134      16.955  34.491  35.378  1.00 96.19           O  
ATOM   2256  CB  ASN B 134      14.655  36.509  35.373  1.00 96.19           C  
ATOM   2257  CG  ASN B 134      14.259  37.936  35.025  1.00 96.19           C  
ATOM   2258  ND2 ASN B 134      12.999  38.285  35.125  1.00 96.19           N  
ATOM   2259  OD1 ASN B 134      15.079  38.747  34.626  1.00 96.19           O  
ATOM   2260  N   THR B 135      15.606  33.339  34.001  1.00 97.11           N  
ATOM   2261  CA  THR B 135      16.202  32.019  34.262  1.00 97.11           C  
ATOM   2262  C   THR B 135      17.247  31.660  33.191  1.00 97.11           C  
ATOM   2263  O   THR B 135      16.881  31.504  32.023  1.00 97.11           O  
ATOM   2264  CB  THR B 135      15.126  30.925  34.350  1.00 97.11           C  
ATOM   2265  CG2 THR B 135      15.726  29.591  34.795  1.00 97.11           C  
ATOM   2266  OG1 THR B 135      14.163  31.257  35.325  1.00 97.11           O  
ATOM   2267  N   PRO B 136      18.541  31.520  33.545  1.00 97.29           N  
ATOM   2268  CA  PRO B 136      19.570  31.053  32.615  1.00 97.29           C  
ATOM   2269  C   PRO B 136      19.458  29.543  32.352  1.00 97.29           C  
ATOM   2270  O   PRO B 136      19.127  28.783  33.259  1.00 97.29           O  
ATOM   2271  CB  PRO B 136      20.901  31.415  33.280  1.00 97.29           C  
ATOM   2272  CG  PRO B 136      20.583  31.321  34.773  1.00 97.29           C  
ATOM   2273  CD  PRO B 136      19.128  31.779  34.857  1.00 97.29           C  
ATOM   2274  N   CYS B 137      19.791  29.111  31.135  1.00 97.48           N  
ATOM   2275  CA  CYS B 137      19.873  27.690  30.774  1.00 97.48           C  
ATOM   2276  C   CYS B 137      21.153  27.056  31.335  1.00 97.48           C  
ATOM   2277  O   CYS B 137      22.248  27.616  31.185  1.00 97.48           O  
ATOM   2278  CB  CYS B 137      19.837  27.553  29.249  1.00 97.48           C  
ATOM   2279  SG  CYS B 137      18.239  28.114  28.612  1.00 97.48           S  
ATOM   2280  N   LYS B 138      21.041  25.872  31.944  1.00 96.49           N  
ATOM   2281  CA  LYS B 138      22.173  25.113  32.489  1.00 96.49           C  
ATOM   2282  C   LYS B 138      22.979  24.433  31.383  1.00 96.49           C  
ATOM   2283  O   LYS B 138      24.196  24.327  31.518  1.00 96.49           O  
ATOM   2284  CB  LYS B 138      21.616  24.086  33.483  1.00 96.49           C  
ATOM   2285  CG  LYS B 138      22.698  23.284  34.217  1.00 96.49           C  
ATOM   2286  CD  LYS B 138      21.999  22.285  35.141  1.00 96.49           C  
ATOM   2287  CE  LYS B 138      22.999  21.345  35.810  1.00 96.49           C  
ATOM   2288  NZ  LYS B 138      22.259  20.347  36.619  1.00 96.49           N1+
ATOM   2289  N   PHE B 139      22.333  24.011  30.295  1.00 96.88           N  
ATOM   2290  CA  PHE B 139      22.958  23.238  29.215  1.00 96.88           C  
ATOM   2291  C   PHE B 139      23.175  24.051  27.930  1.00 96.88           C  
ATOM   2292  O   PHE B 139      23.310  23.485  26.840  1.00 96.88           O  
ATOM   2293  CB  PHE B 139      22.167  21.950  28.987  1.00 96.88           C  
ATOM   2294  CG  PHE B 139      22.020  21.094  30.228  1.00 96.88           C  
ATOM   2295  CD1 PHE B 139      23.113  20.349  30.711  1.00 96.88           C  
ATOM   2296  CD2 PHE B 139      20.782  21.025  30.891  1.00 96.88           C  
ATOM   2297  CE1 PHE B 139      22.961  19.521  31.838  1.00 96.88           C  
ATOM   2298  CE2 PHE B 139      20.629  20.201  32.019  1.00 96.88           C  
ATOM   2299  CZ  PHE B 139      21.715  19.439  32.486  1.00 96.88           C  
ATOM   2300  N   LYS B 140      23.283  25.380  28.058  1.00 96.76           N  
ATOM   2301  CA  LYS B 140      23.478  26.325  26.945  1.00 96.76           C  
ATOM   2302  C   LYS B 140      24.623  25.961  25.993  1.00 96.76           C  
ATOM   2303  O   LYS B 140      24.524  26.252  24.807  1.00 96.76           O  
ATOM   2304  CB  LYS B 140      23.663  27.744  27.500  1.00 96.76           C  
ATOM   2305  CG  LYS B 140      24.979  27.905  28.271  1.00 96.76           C  
ATOM   2306  CD  LYS B 140      25.153  29.328  28.788  1.00 96.76           C  
ATOM   2307  CE  LYS B 140      26.533  29.376  29.444  1.00 96.76           C  
ATOM   2308  NZ  LYS B 140      26.847  30.741  29.914  1.00 96.76           N1+
ATOM   2309  N   ASP B 141      25.674  25.305  26.485  1.00 95.99           N  
ATOM   2310  CA  ASP B 141      26.836  24.912  25.677  1.00 95.99           C  
ATOM   2311  C   ASP B 141      26.509  23.769  24.696  1.00 95.99           C  
ATOM   2312  O   ASP B 141      27.228  23.574  23.718  1.00 95.99           O  
ATOM   2313  CB  ASP B 141      28.005  24.532  26.605  1.00 95.99           C  
ATOM   2314  CG  ASP B 141      28.459  25.673  27.530  1.00 95.99           C  
ATOM   2315  OD1 ASP B 141      28.895  25.361  28.659  1.00 95.99           O  
ATOM   2316  OD2 ASP B 141      28.342  26.861  27.143  1.00 95.99           O1-
ATOM   2317  N   VAL B 142      25.411  23.034  24.927  1.00 96.24           N  
ATOM   2318  CA  VAL B 142      24.942  21.947  24.054  1.00 96.24           C  
ATOM   2319  C   VAL B 142      23.905  22.439  23.047  1.00 96.24           C  
ATOM   2320  O   VAL B 142      24.006  22.130  21.861  1.00 96.24           O  
ATOM   2321  CB  VAL B 142      24.385  20.759  24.868  1.00 96.24           C  
ATOM   2322  CG1 VAL B 142      24.073  19.591  23.923  1.00 96.24           C  
ATOM   2323  CG2 VAL B 142      25.377  20.269  25.933  1.00 96.24           C  
ATOM   2324  N   HIS B 143      22.903  23.207  23.492  1.00 96.35           N  
ATOM   2325  CA  HIS B 143      21.784  23.617  22.629  1.00 96.35           C  
ATOM   2326  C   HIS B 143      21.848  25.068  22.120  1.00 96.35           C  
ATOM   2327  O   HIS B 143      21.110  25.413  21.198  1.00 96.35           O  
ATOM   2328  CB  HIS B 143      20.456  23.309  23.330  1.00 96.35           C  
ATOM   2329  CG  HIS B 143      20.285  24.057  24.619  1.00 96.35           C  
ATOM   2330  CD2 HIS B 143      20.376  23.539  25.878  1.00 96.35           C  
ATOM   2331  ND1 HIS B 143      20.052  25.404  24.743  1.00 96.35           N  
ATOM   2332  CE1 HIS B 143      20.013  25.696  26.052  1.00 96.35           C  
ATOM   2333  NE2 HIS B 143      20.231  24.596  26.767  1.00 96.35           N  
ATOM   2334  N   GLY B 144      22.708  25.918  22.691  1.00 96.33           N  
ATOM   2335  CA  GLY B 144      22.985  27.285  22.226  1.00 96.33           C  
ATOM   2336  C   GLY B 144      22.052  28.394  22.738  1.00 96.33           C  
ATOM   2337  O   GLY B 144      22.242  29.550  22.369  1.00 96.33           O  
ATOM   2338  N   PHE B 145      21.066  28.088  23.586  1.00 97.24           N  
ATOM   2339  CA  PHE B 145      20.117  29.079  24.130  1.00 97.24           C  
ATOM   2340  C   PHE B 145      20.592  29.575  25.499  1.00 97.24           C  
ATOM   2341  O   PHE B 145      20.963  28.761  26.342  1.00 97.24           O  
ATOM   2342  CB  PHE B 145      18.689  28.508  24.185  1.00 97.24           C  
ATOM   2343  CG  PHE B 145      18.115  28.117  22.837  1.00 97.24           C  
ATOM   2344  CD1 PHE B 145      17.812  29.117  21.895  1.00 97.24           C  
ATOM   2345  CD2 PHE B 145      17.866  26.767  22.516  1.00 97.24           C  
ATOM   2346  CE1 PHE B 145      17.283  28.774  20.641  1.00 97.24           C  
ATOM   2347  CE2 PHE B 145      17.354  26.425  21.253  1.00 97.24           C  
ATOM   2348  CZ  PHE B 145      17.060  27.427  20.315  1.00 97.24           C  
ATOM   2349  N   SER B 146      20.600  30.889  25.740  1.00 96.91           N  
ATOM   2350  CA  SER B 146      21.188  31.456  26.966  1.00 96.91           C  
ATOM   2351  C   SER B 146      20.209  31.484  28.138  1.00 96.91           C  
ATOM   2352  O   SER B 146      20.621  31.322  29.290  1.00 96.91           O  
ATOM   2353  CB  SER B 146      21.706  32.871  26.698  1.00 96.91           C  
ATOM   2354  OG  SER B 146      22.794  32.830  25.795  1.00 96.91           O  
ATOM   2355  N   LYS B 147      18.924  31.698  27.853  1.00 97.49           N  
ATOM   2356  CA  LYS B 147      17.837  31.805  28.832  1.00 97.49           C  
ATOM   2357  C   LYS B 147      16.661  30.918  28.445  1.00 97.49           C  
ATOM   2358  O   LYS B 147      16.466  30.635  27.264  1.00 97.49           O  
ATOM   2359  CB  LYS B 147      17.370  33.261  28.897  1.00 97.49           C  
ATOM   2360  CG  LYS B 147      18.454  34.223  29.401  1.00 97.49           C  
ATOM   2361  CD  LYS B 147      17.901  35.639  29.261  1.00 97.49           C  
ATOM   2362  CE  LYS B 147      18.763  36.662  29.997  1.00 97.49           C  
ATOM   2363  NZ  LYS B 147      17.954  37.876  30.243  1.00 97.49           N1+
ATOM   2364  N   ILE B 148      15.830  30.553  29.424  1.00 97.45           N  
ATOM   2365  CA  ILE B 148      14.616  29.763  29.172  1.00 97.45           C  
ATOM   2366  C   ILE B 148      13.699  30.493  28.182  1.00 97.45           C  
ATOM   2367  O   ILE B 148      13.158  29.853  27.286  1.00 97.45           O  
ATOM   2368  CB  ILE B 148      13.886  29.425  30.491  1.00 97.45           C  
ATOM   2369  CG1 ILE B 148      14.745  28.565  31.444  1.00 97.45           C  
ATOM   2370  CG2 ILE B 148      12.540  28.729  30.227  1.00 97.45           C  
ATOM   2371  CD1 ILE B 148      15.113  27.161  30.941  1.00 97.45           C  
ATOM   2372  N   SER B 149      13.591  31.827  28.257  1.00 97.09           N  
ATOM   2373  CA  SER B 149      12.844  32.617  27.263  1.00 97.09           C  
ATOM   2374  C   SER B 149      13.315  32.390  25.826  1.00 97.09           C  
ATOM   2375  O   SER B 149      12.481  32.326  24.932  1.00 97.09           O  
ATOM   2376  CB  SER B 149      12.917  34.117  27.565  1.00 97.09           C  
ATOM   2377  OG  SER B 149      14.250  34.611  27.601  1.00 97.09           O  
ATOM   2378  N   ASP B 150      14.621  32.206  25.604  1.00 96.96           N  
ATOM   2379  CA  ASP B 150      15.171  31.992  24.263  1.00 96.96           C  
ATOM   2380  C   ASP B 150      14.727  30.626  23.705  1.00 96.96           C  
ATOM   2381  O   ASP B 150      14.550  30.474  22.495  1.00 96.96           O  
ATOM   2382  CB  ASP B 150      16.710  32.042  24.272  1.00 96.96           C  
ATOM   2383  CG  ASP B 150      17.378  33.257  24.922  1.00 96.96           C  
ATOM   2384  OD1 ASP B 150      18.544  33.072  25.361  1.00 96.96           O  
ATOM   2385  OD2 ASP B 150      16.762  34.340  25.015  1.00 96.96           O1-
ATOM   2386  N   ILE B 151      14.519  29.635  24.587  1.00 97.26           N  
ATOM   2387  CA  ILE B 151      13.897  28.354  24.232  1.00 97.26           C  
ATOM   2388  C   ILE B 151      12.433  28.597  23.861  1.00 97.26           C  
ATOM   2389  O   ILE B 151      12.029  28.216  22.764  1.00 97.26           O  
ATOM   2390  CB  ILE B 151      14.054  27.299  25.360  1.00 97.26           C  
ATOM   2391  CG1 ILE B 151      15.549  26.971  25.587  1.00 97.26           C  
ATOM   2392  CG2 ILE B 151      13.252  26.025  25.039  1.00 97.26           C  
ATOM   2393  CD1 ILE B 151      15.827  26.027  26.766  1.00 97.26           C  
ATOM   2394  N   LEU B 152      11.651  29.262  24.726  1.00 96.58           N  
ATOM   2395  CA  LEU B 152      10.213  29.491  24.503  1.00 96.58           C  
ATOM   2396  C   LEU B 152       9.938  30.281  23.208  1.00 96.58           C  
ATOM   2397  O   LEU B 152       9.001  29.944  22.479  1.00 96.58           O  
ATOM   2398  CB  LEU B 152       9.563  30.200  25.708  1.00 96.58           C  
ATOM   2399  CG  LEU B 152       9.780  29.585  27.106  1.00 96.58           C  
ATOM   2400  CD1 LEU B 152       8.827  30.225  28.117  1.00 96.58           C  
ATOM   2401  CD2 LEU B 152       9.665  28.060  27.192  1.00 96.58           C  
ATOM   2402  N   ASP B 153      10.799  31.248  22.865  1.00 95.74           N  
ATOM   2403  CA  ASP B 153      10.749  32.037  21.622  1.00 95.74           C  
ATOM   2404  C   ASP B 153      10.902  31.172  20.353  1.00 95.74           C  
ATOM   2405  O   ASP B 153      10.599  31.616  19.239  1.00 95.74           O  
ATOM   2406  CB  ASP B 153      11.868  33.104  21.645  1.00 95.74           C  
ATOM   2407  CG  ASP B 153      11.650  34.285  22.607  1.00 95.74           C  
ATOM   2408  OD1 ASP B 153      12.616  35.050  22.812  1.00 95.74           O  
ATOM   2409  OD2 ASP B 153      10.508  34.488  23.086  1.00 95.74           O1-
ATOM   2410  N   ASN B 154      11.378  29.931  20.512  1.00 96.01           N  
ATOM   2411  CA  ASN B 154      11.692  29.009  19.430  1.00 96.01           C  
ATOM   2412  C   ASN B 154      10.849  27.719  19.408  1.00 96.01           C  
ATOM   2413  O   ASN B 154      11.091  26.880  18.536  1.00 96.01           O  
ATOM   2414  CB  ASN B 154      13.205  28.748  19.429  1.00 96.01           C  
ATOM   2415  CG  ASN B 154      13.966  29.929  18.866  1.00 96.01           C  
ATOM   2416  ND2 ASN B 154      14.543  30.759  19.697  1.00 96.01           N  
ATOM   2417  OD1 ASN B 154      14.058  30.098  17.655  1.00 96.01           O  
ATOM   2418  N   LEU B 155       9.866  27.555  20.306  1.00 95.49           N  
ATOM   2419  CA  LEU B 155       9.001  26.359  20.379  1.00 95.49           C  
ATOM   2420  C   LEU B 155       7.758  26.416  19.482  1.00 95.49           C  
ATOM   2421  O   LEU B 155       7.125  25.390  19.244  1.00 95.49           O  
ATOM   2422  CB  LEU B 155       8.549  26.118  21.833  1.00 95.49           C  
ATOM   2423  CG  LEU B 155       9.657  25.719  22.816  1.00 95.49           C  
ATOM   2424  CD1 LEU B 155       9.073  25.523  24.212  1.00 95.49           C  
ATOM   2425  CD2 LEU B 155      10.408  24.452  22.397  1.00 95.49           C  
ATOM   2426  N   TYR B 156       7.377  27.601  19.014  1.00 94.21           N  
ATOM   2427  CA  TYR B 156       6.160  27.758  18.228  1.00 94.21           C  
ATOM   2428  C   TYR B 156       6.302  27.216  16.805  1.00 94.21           C  
ATOM   2429  O   TYR B 156       7.406  27.004  16.295  1.00 94.21           O  
ATOM   2430  CB  TYR B 156       5.750  29.224  18.233  1.00 94.21           C  
ATOM   2431  CG  TYR B 156       4.287  29.474  17.949  1.00 94.21           C  
ATOM   2432  CD1 TYR B 156       3.941  30.212  16.814  1.00 94.21           C  
ATOM   2433  CD2 TYR B 156       3.289  29.065  18.857  1.00 94.21           C  
ATOM   2434  CE1 TYR B 156       2.629  30.680  16.676  1.00 94.21           C  
ATOM   2435  CE2 TYR B 156       1.973  29.553  18.737  1.00 94.21           C  
ATOM   2436  CZ  TYR B 156       1.685  30.433  17.677  1.00 94.21           C  
ATOM   2437  OH  TYR B 156       0.592  31.213  17.625  1.00 94.21           O  
ATOM   2438  N   PHE B 157       5.161  27.027  16.153  1.00 91.14           N  
ATOM   2439  CA  PHE B 157       5.041  26.637  14.756  1.00 91.14           C  
ATOM   2440  C   PHE B 157       6.063  27.347  13.849  1.00 91.14           C  
ATOM   2441  O   PHE B 157       6.193  28.565  13.881  1.00 91.14           O  
ATOM   2442  CB  PHE B 157       3.612  27.000  14.357  1.00 91.14           C  
ATOM   2443  CG  PHE B 157       2.526  26.133  14.995  1.00 91.14           C  
ATOM   2444  CD1 PHE B 157       2.571  24.721  14.938  1.00 91.14           C  
ATOM   2445  CD2 PHE B 157       1.422  26.750  15.610  1.00 91.14           C  
ATOM   2446  CE1 PHE B 157       1.477  23.951  15.373  1.00 91.14           C  
ATOM   2447  CE2 PHE B 157       0.356  25.977  16.100  1.00 91.14           C  
ATOM   2448  CZ  PHE B 157       0.366  24.581  15.955  1.00 91.14           C  
ATOM   2449  N   GLY B 158       6.828  26.594  13.055  1.00 90.54           N  
ATOM   2450  CA  GLY B 158       7.812  27.154  12.116  1.00 90.54           C  
ATOM   2451  C   GLY B 158       9.048  27.829  12.743  1.00 90.54           C  
ATOM   2452  O   GLY B 158       9.876  28.364  12.009  1.00 90.54           O  
ATOM   2453  N   LYS B 159       9.231  27.822  14.069  1.00 94.29           N  
ATOM   2454  CA  LYS B 159      10.446  28.351  14.720  1.00 94.29           C  
ATOM   2455  C   LYS B 159      11.583  27.321  14.749  1.00 94.29           C  
ATOM   2456  O   LYS B 159      11.391  26.160  14.407  1.00 94.29           O  
ATOM   2457  CB  LYS B 159      10.119  28.813  16.135  1.00 94.29           C  
ATOM   2458  CG  LYS B 159       9.018  29.862  16.270  1.00 94.29           C  
ATOM   2459  CD  LYS B 159       9.417  31.281  15.853  1.00 94.29           C  
ATOM   2460  CE  LYS B 159       8.163  32.110  16.144  1.00 94.29           C  
ATOM   2461  NZ  LYS B 159       8.433  33.498  16.556  1.00 94.29           N1+
ATOM   2462  N   SER B 160      12.790  27.726  15.155  1.00 94.68           N  
ATOM   2463  CA  SER B 160      13.996  26.897  14.979  1.00 94.68           C  
ATOM   2464  C   SER B 160      13.915  25.500  15.620  1.00 94.68           C  
ATOM   2465  O   SER B 160      14.210  24.521  14.937  1.00 94.68           O  
ATOM   2466  CB  SER B 160      15.251  27.632  15.457  1.00 94.68           C  
ATOM   2467  OG  SER B 160      15.231  27.842  16.852  1.00 94.68           O  
ATOM   2468  N   ILE B 161      13.454  25.376  16.874  1.00 95.77           N  
ATOM   2469  CA  ILE B 161      13.327  24.072  17.554  1.00 95.77           C  
ATOM   2470  C   ILE B 161      12.257  23.222  16.863  1.00 95.77           C  
ATOM   2471  O   ILE B 161      12.477  22.039  16.598  1.00 95.77           O  
ATOM   2472  CB  ILE B 161      13.022  24.239  19.064  1.00 95.77           C  
ATOM   2473  CG1 ILE B 161      14.153  25.012  19.780  1.00 95.77           C  
ATOM   2474  CG2 ILE B 161      12.814  22.870  19.736  1.00 95.77           C  
ATOM   2475  CD1 ILE B 161      13.780  25.491  21.189  1.00 95.77           C  
ATOM   2476  N   TYR B 162      11.129  23.841  16.505  1.00 92.88           N  
ATOM   2477  CA  TYR B 162      10.051  23.194  15.762  1.00 92.88           C  
ATOM   2478  C   TYR B 162      10.546  22.605  14.429  1.00 92.88           C  
ATOM   2479  O   TYR B 162      10.316  21.430  14.136  1.00 92.88           O  
ATOM   2480  CB  TYR B 162       8.929  24.220  15.555  1.00 92.88           C  
ATOM   2481  CG  TYR B 162       7.705  23.623  14.912  1.00 92.88           C  
ATOM   2482  CD1 TYR B 162       7.644  23.461  13.512  1.00 92.88           C  
ATOM   2483  CD2 TYR B 162       6.665  23.164  15.738  1.00 92.88           C  
ATOM   2484  CE1 TYR B 162       6.565  22.764  12.943  1.00 92.88           C  
ATOM   2485  CE2 TYR B 162       5.579  22.485  15.171  1.00 92.88           C  
ATOM   2486  CZ  TYR B 162       5.559  22.253  13.787  1.00 92.88           C  
ATOM   2487  OH  TYR B 162       4.607  21.447  13.296  1.00 92.88           O  
ATOM   2488  N   ARG B 163      11.288  23.391  13.634  1.00 93.52           N  
ATOM   2489  CA  ARG B 163      11.842  22.966  12.336  1.00 93.52           C  
ATOM   2490  C   ARG B 163      12.854  21.829  12.475  1.00 93.52           C  
ATOM   2491  O   ARG B 163      12.837  20.883  11.685  1.00 93.52           O  
ATOM   2492  CB  ARG B 163      12.501  24.159  11.627  1.00 93.52           C  
ATOM   2493  CG  ARG B 163      11.517  25.261  11.209  1.00 93.52           C  
ATOM   2494  CD  ARG B 163      12.265  26.288  10.348  1.00 93.52           C  
ATOM   2495  NE  ARG B 163      11.399  27.379   9.869  1.00 93.52           N  
ATOM   2496  CZ  ARG B 163      11.789  28.545   9.406  1.00 93.52           C  
ATOM   2497  NH1 ARG B 163      13.043  28.842   9.229  1.00 93.52           N1+
ATOM   2498  NH2 ARG B 163      10.955  29.473   9.079  1.00 93.52           N  
ATOM   2499  N   GLU B 164      13.720  21.892  13.484  1.00 94.74           N  
ATOM   2500  CA  GLU B 164      14.699  20.835  13.761  1.00 94.74           C  
ATOM   2501  C   GLU B 164      14.020  19.518  14.160  1.00 94.74           C  
ATOM   2502  O   GLU B 164      14.349  18.467  13.602  1.00 94.74           O  
ATOM   2503  CB  GLU B 164      15.679  21.297  14.849  1.00 94.74           C  
ATOM   2504  CG  GLU B 164      16.699  22.303  14.296  1.00 94.74           C  
ATOM   2505  CD  GLU B 164      17.648  22.835  15.377  1.00 94.74           C  
ATOM   2506  OE1 GLU B 164      18.232  23.927  15.202  1.00 94.74           O  
ATOM   2507  OE2 GLU B 164      17.868  22.171  16.413  1.00 94.74           O1-
ATOM   2508  N   ALA B 165      13.017  19.569  15.043  1.00 94.95           N  
ATOM   2509  CA  ALA B 165      12.224  18.399  15.416  1.00 94.95           C  
ATOM   2510  C   ALA B 165      11.445  17.820  14.221  1.00 94.95           C  
ATOM   2511  O   ALA B 165      11.391  16.600  14.048  1.00 94.95           O  
ATOM   2512  CB  ALA B 165      11.288  18.793  16.561  1.00 94.95           C  
ATOM   2513  N   PHE B 166      10.901  18.680  13.352  1.00 92.76           N  
ATOM   2514  CA  PHE B 166      10.196  18.266  12.137  1.00 92.76           C  
ATOM   2515  C   PHE B 166      11.114  17.524  11.148  1.00 92.76           C  
ATOM   2516  O   PHE B 166      10.726  16.511  10.554  1.00 92.76           O  
ATOM   2517  CB  PHE B 166       9.556  19.492  11.477  1.00 92.76           C  
ATOM   2518  CG  PHE B 166       8.603  19.125  10.360  1.00 92.76           C  
ATOM   2519  CD1 PHE B 166       9.080  18.903   9.054  1.00 92.76           C  
ATOM   2520  CD2 PHE B 166       7.230  18.987  10.634  1.00 92.76           C  
ATOM   2521  CE1 PHE B 166       8.189  18.523   8.034  1.00 92.76           C  
ATOM   2522  CE2 PHE B 166       6.341  18.626   9.609  1.00 92.76           C  
ATOM   2523  CZ  PHE B 166       6.820  18.381   8.311  1.00 92.76           C  
ATOM   2524  N   LYS B 167      12.358  17.985  10.988  1.00 93.75           N  
ATOM   2525  CA  LYS B 167      13.356  17.300  10.156  1.00 93.75           C  
ATOM   2526  C   LYS B 167      13.802  15.977  10.784  1.00 93.75           C  
ATOM   2527  O   LYS B 167      13.888  14.970  10.082  1.00 93.75           O  
ATOM   2528  CB  LYS B 167      14.529  18.256   9.901  1.00 93.75           C  
ATOM   2529  CG  LYS B 167      15.487  17.700   8.838  1.00 93.75           C  
ATOM   2530  CD  LYS B 167      16.570  18.733   8.506  1.00 93.75           C  
ATOM   2531  CE  LYS B 167      17.476  18.206   7.387  1.00 93.75           C  
ATOM   2532  NZ  LYS B 167      18.460  19.234   6.961  1.00 93.75           N1+
ATOM   2533  N   LEU B 168      14.026  15.951  12.100  1.00 94.69           N  
ATOM   2534  CA  LEU B 168      14.429  14.739  12.816  1.00 94.69           C  
ATOM   2535  C   LEU B 168      13.363  13.637  12.723  1.00 94.69           C  
ATOM   2536  O   LEU B 168      13.699  12.499  12.390  1.00 94.69           O  
ATOM   2537  CB  LEU B 168      14.766  15.095  14.275  1.00 94.69           C  
ATOM   2538  CG  LEU B 168      15.161  13.877  15.131  1.00 94.69           C  
ATOM   2539  CD1 LEU B 168      16.415  13.167  14.614  1.00 94.69           C  
ATOM   2540  CD2 LEU B 168      15.406  14.310  16.570  1.00 94.69           C  
ATOM   2541  N   GLN B 169      12.082  13.961  12.944  1.00 92.60           N  
ATOM   2542  CA  GLN B 169      11.003  12.968  12.853  1.00 92.60           C  
ATOM   2543  C   GLN B 169      10.913  12.348  11.447  1.00 92.60           C  
ATOM   2544  O   GLN B 169      10.697  11.142  11.322  1.00 92.60           O  
ATOM   2545  CB  GLN B 169       9.674  13.560  13.373  1.00 92.60           C  
ATOM   2546  CG  GLN B 169       8.933  14.585  12.499  1.00 92.60           C  
ATOM   2547  CD  GLN B 169       8.322  14.076  11.189  1.00 92.60           C  
ATOM   2548  NE2 GLN B 169       8.137  14.925  10.207  1.00 92.60           N  
ATOM   2549  OE1 GLN B 169       7.973  12.916  11.025  1.00 92.60           O  
ATOM   2550  N   THR B 170      11.170  13.145  10.400  1.00 91.89           N  
ATOM   2551  CA  THR B 170      11.200  12.674   9.006  1.00 91.89           C  
ATOM   2552  C   THR B 170      12.326  11.659   8.794  1.00 91.89           C  
ATOM   2553  O   THR B 170      12.077  10.548   8.327  1.00 91.89           O  
ATOM   2554  CB  THR B 170      11.364  13.848   8.026  1.00 91.89           C  
ATOM   2555  CG2 THR B 170      11.464  13.371   6.580  1.00 91.89           C  
ATOM   2556  OG1 THR B 170      10.275  14.738   8.121  1.00 91.89           O  
ATOM   2557  N   ASN B 171      13.549  11.997   9.216  1.00 93.83           N  
ATOM   2558  CA  ASN B 171      14.718  11.126   9.068  1.00 93.83           C  
ATOM   2559  C   ASN B 171      14.539   9.782   9.796  1.00 93.83           C  
ATOM   2560  O   ASN B 171      14.819   8.722   9.232  1.00 93.83           O  
ATOM   2561  CB  ASN B 171      15.956  11.858   9.613  1.00 93.83           C  
ATOM   2562  CG  ASN B 171      16.388  13.063   8.800  1.00 93.83           C  
ATOM   2563  ND2 ASN B 171      17.169  13.938   9.387  1.00 93.83           N  
ATOM   2564  OD1 ASN B 171      16.082  13.231   7.633  1.00 93.83           O  
ATOM   2565  N   LEU B 172      14.033   9.815  11.036  1.00 94.72           N  
ATOM   2566  CA  LEU B 172      13.757   8.609  11.827  1.00 94.72           C  
ATOM   2567  C   LEU B 172      12.721   7.713  11.139  1.00 94.72           C  
ATOM   2568  O   LEU B 172      12.904   6.495  11.039  1.00 94.72           O  
ATOM   2569  CB  LEU B 172      13.258   9.026  13.223  1.00 94.72           C  
ATOM   2570  CG  LEU B 172      14.320   9.696  14.116  1.00 94.72           C  
ATOM   2571  CD1 LEU B 172      13.639  10.260  15.361  1.00 94.72           C  
ATOM   2572  CD2 LEU B 172      15.402   8.709  14.552  1.00 94.72           C  
ATOM   2573  N   ARG B 173      11.652   8.317  10.604  1.00 91.57           N  
ATOM   2574  CA  ARG B 173      10.597   7.599   9.887  1.00 91.57           C  
ATOM   2575  C   ARG B 173      11.099   6.976   8.585  1.00 91.57           C  
ATOM   2576  O   ARG B 173      10.687   5.862   8.252  1.00 91.57           O  
ATOM   2577  CB  ARG B 173       9.440   8.566   9.627  1.00 91.57           C  
ATOM   2578  CG  ARG B 173       8.183   7.801   9.206  1.00 91.57           C  
ATOM   2579  CD  ARG B 173       7.097   8.751   8.714  1.00 91.57           C  
ATOM   2580  NE  ARG B 173       6.688   9.733   9.733  1.00 91.57           N  
ATOM   2581  CZ  ARG B 173       5.728  10.614   9.555  1.00 91.57           C  
ATOM   2582  NH1 ARG B 173       4.885  10.494   8.576  1.00 91.57           N1+
ATOM   2583  NH2 ARG B 173       5.621  11.666  10.291  1.00 91.57           N  
ATOM   2584  N   ASP B 174      11.975   7.655   7.852  1.00 92.06           N  
ATOM   2585  CA  ASP B 174      12.549   7.132   6.610  1.00 92.06           C  
ATOM   2586  C   ASP B 174      13.464   5.929   6.865  1.00 92.06           C  
ATOM   2587  O   ASP B 174      13.333   4.903   6.183  1.00 92.06           O  
ATOM   2588  CB  ASP B 174      13.277   8.253   5.852  1.00 92.06           C  
ATOM   2589  CG  ASP B 174      12.333   9.139   5.026  1.00 92.06           C  
ATOM   2590  OD1 ASP B 174      12.825  10.180   4.545  1.00 92.06           O  
ATOM   2591  OD2 ASP B 174      11.173   8.713   4.767  1.00 92.06           O1-
ATOM   2592  N   LEU B 175      14.309   5.991   7.901  1.00 94.01           N  
ATOM   2593  CA  LEU B 175      15.122   4.854   8.345  1.00 94.01           C  
ATOM   2594  C   LEU B 175      14.251   3.657   8.742  1.00 94.01           C  
ATOM   2595  O   LEU B 175      14.493   2.536   8.294  1.00 94.01           O  
ATOM   2596  CB  LEU B 175      16.006   5.279   9.529  1.00 94.01           C  
ATOM   2597  CG  LEU B 175      17.157   6.227   9.165  1.00 94.01           C  
ATOM   2598  CD1 LEU B 175      17.801   6.735  10.452  1.00 94.01           C  
ATOM   2599  CD2 LEU B 175      18.238   5.526   8.334  1.00 94.01           C  
ATOM   2600  N   ALA B 176      13.193   3.888   9.523  1.00 92.52           N  
ATOM   2601  CA  ALA B 176      12.275   2.826   9.909  1.00 92.52           C  
ATOM   2602  C   ALA B 176      11.513   2.241   8.715  1.00 92.52           C  
ATOM   2603  O   ALA B 176      11.345   1.025   8.613  1.00 92.52           O  
ATOM   2604  CB  ALA B 176      11.280   3.388  10.903  1.00 92.52           C  
ATOM   2605  N   THR B 177      11.080   3.087   7.773  1.00 91.63           N  
ATOM   2606  CA  THR B 177      10.353   2.668   6.566  1.00 91.63           C  
ATOM   2607  C   THR B 177      11.187   1.716   5.707  1.00 91.63           C  
ATOM   2608  O   THR B 177      10.622   0.831   5.063  1.00 91.63           O  
ATOM   2609  CB  THR B 177       9.915   3.884   5.731  1.00 91.63           C  
ATOM   2610  CG2 THR B 177       9.149   3.496   4.464  1.00 91.63           C  
ATOM   2611  OG1 THR B 177       9.016   4.680   6.462  1.00 91.63           O  
ATOM   2612  N   ALA B 178      12.519   1.824   5.720  1.00 91.98           N  
ATOM   2613  CA  ALA B 178      13.394   0.882   5.023  1.00 91.98           C  
ATOM   2614  C   ALA B 178      13.309  -0.559   5.578  1.00 91.98           C  
ATOM   2615  O   ALA B 178      13.527  -1.510   4.823  1.00 91.98           O  
ATOM   2616  CB  ALA B 178      14.818   1.432   5.071  1.00 91.98           C  
ATOM   2617  N   ILE B 179      12.923  -0.729   6.852  1.00 93.25           N  
ATOM   2618  CA  ILE B 179      12.708  -2.036   7.499  1.00 93.25           C  
ATOM   2619  C   ILE B 179      11.219  -2.412   7.504  1.00 93.25           C  
ATOM   2620  O   ILE B 179      10.848  -3.521   7.111  1.00 93.25           O  
ATOM   2621  CB  ILE B 179      13.286  -2.054   8.934  1.00 93.25           C  
ATOM   2622  CG1 ILE B 179      14.755  -1.579   8.980  1.00 93.25           C  
ATOM   2623  CG2 ILE B 179      13.168  -3.491   9.484  1.00 93.25           C  
ATOM   2624  CD1 ILE B 179      15.324  -1.409  10.393  1.00 93.25           C  
ATOM   2625  N   TRP B 180      10.337  -1.482   7.885  1.00 91.18           N  
ATOM   2626  CA  TRP B 180       8.884  -1.687   7.919  1.00 91.18           C  
ATOM   2627  C   TRP B 180       8.234  -1.811   6.534  1.00 91.18           C  
ATOM   2628  O   TRP B 180       7.081  -2.239   6.412  1.00 91.18           O  
ATOM   2629  CB  TRP B 180       8.212  -0.628   8.804  1.00 91.18           C  
ATOM   2630  CG  TRP B 180       8.250  -0.846  10.297  1.00 91.18           C  
ATOM   2631  CD1 TRP B 180       8.244   0.152  11.215  1.00 91.18           C  
ATOM   2632  CD2 TRP B 180       8.260  -2.091  11.085  1.00 91.18           C  
ATOM   2633  CE2 TRP B 180       8.288  -1.744  12.473  1.00 91.18           C  
ATOM   2634  CE3 TRP B 180       8.259  -3.477  10.804  1.00 91.18           C  
ATOM   2635  NE1 TRP B 180       8.226  -0.370  12.495  1.00 91.18           N  
ATOM   2636  CZ2 TRP B 180       8.358  -2.704  13.493  1.00 91.18           C  
ATOM   2637  CZ3 TRP B 180       8.427  -4.439  11.811  1.00 91.18           C  
ATOM   2638  CH2 TRP B 180       8.458  -4.060  13.158  1.00 91.18           C  
ATOM   2639  N   LEU B 181       8.968  -1.456   5.473  1.00 88.51           N  
ATOM   2640  CA  LEU B 181       8.557  -1.327   4.064  1.00 88.51           C  
ATOM   2641  C   LEU B 181       7.538  -0.218   3.800  1.00 88.51           C  
ATOM   2642  O   LEU B 181       7.440   0.277   2.675  1.00 88.51           O  
ATOM   2643  CB  LEU B 181       8.054  -2.669   3.497  1.00 88.51           C  
ATOM   2644  CG  LEU B 181       8.993  -3.850   3.749  1.00 88.51           C  
ATOM   2645  CD1 LEU B 181       8.379  -5.127   3.167  1.00 88.51           C  
ATOM   2646  CD2 LEU B 181      10.364  -3.632   3.128  1.00 88.51           C  
ATOM   2647  N   ARG B 182       6.769   0.147   4.822  1.00 84.93           N  
ATOM   2648  CA  ARG B 182       5.787   1.214   4.830  1.00 84.93           C  
ATOM   2649  C   ARG B 182       5.612   1.714   6.261  1.00 84.93           C  
ATOM   2650  O   ARG B 182       5.518   0.904   7.171  1.00 84.93           O  
ATOM   2651  CB  ARG B 182       4.472   0.639   4.303  1.00 84.93           C  
ATOM   2652  CG  ARG B 182       3.457   1.760   4.145  1.00 84.93           C  
ATOM   2653  CD  ARG B 182       2.117   1.185   3.742  1.00 84.93           C  
ATOM   2654  NE  ARG B 182       1.228   2.301   3.449  1.00 84.93           N  
ATOM   2655  CZ  ARG B 182       0.064   2.223   2.870  1.00 84.93           C  
ATOM   2656  NH1 ARG B 182      -0.521   1.080   2.670  1.00 84.93           N1+
ATOM   2657  NH2 ARG B 182      -0.505   3.324   2.500  1.00 84.93           N  
ATOM   2658  N   TYR B 183       5.508   3.023   6.440  1.00 86.34           N  
ATOM   2659  CA  TYR B 183       5.053   3.612   7.692  1.00 86.34           C  
ATOM   2660  C   TYR B 183       4.157   4.835   7.403  1.00 86.34           C  
ATOM   2661  O   TYR B 183       4.516   5.613   6.512  1.00 86.34           O  
ATOM   2662  CB  TYR B 183       6.263   3.973   8.555  1.00 86.34           C  
ATOM   2663  CG  TYR B 183       5.870   4.282   9.979  1.00 86.34           C  
ATOM   2664  CD1 TYR B 183       5.556   5.604  10.347  1.00 86.34           C  
ATOM   2665  CD2 TYR B 183       5.765   3.241  10.921  1.00 86.34           C  
ATOM   2666  CE1 TYR B 183       5.192   5.894  11.674  1.00 86.34           C  
ATOM   2667  CE2 TYR B 183       5.391   3.529  12.247  1.00 86.34           C  
ATOM   2668  CZ  TYR B 183       5.134   4.862  12.632  1.00 86.34           C  
ATOM   2669  OH  TYR B 183       4.811   5.144  13.915  1.00 86.34           O  
ATOM   2670  N   PRO B 184       3.009   5.006   8.090  1.00 84.24           N  
ATOM   2671  CA  PRO B 184       2.426   4.067   9.056  1.00 84.24           C  
ATOM   2672  C   PRO B 184       1.882   2.800   8.377  1.00 84.24           C  
ATOM   2673  O   PRO B 184       1.806   2.734   7.145  1.00 84.24           O  
ATOM   2674  CB  PRO B 184       1.335   4.873   9.753  1.00 84.24           C  
ATOM   2675  CG  PRO B 184       0.830   5.818   8.666  1.00 84.24           C  
ATOM   2676  CD  PRO B 184       2.112   6.142   7.897  1.00 84.24           C  
ATOM   2677  N   GLN B 185       1.481   1.805   9.178  1.00 84.72           N  
ATOM   2678  CA  GLN B 185       0.958   0.505   8.733  1.00 84.72           C  
ATOM   2679  C   GLN B 185       2.034  -0.374   8.060  1.00 84.72           C  
ATOM   2680  O   GLN B 185       2.028  -0.531   6.830  1.00 84.72           O  
ATOM   2681  CB  GLN B 185      -0.302   0.675   7.865  1.00 84.72           C  
ATOM   2682  CG  GLN B 185      -1.311   1.683   8.435  1.00 84.72           C  
ATOM   2683  CD  GLN B 185      -2.533   1.838   7.553  1.00 84.72           C  
ATOM   2684  NE2 GLN B 185      -3.505   2.615   7.973  1.00 84.72           N  
ATOM   2685  OE1 GLN B 185      -2.639   1.259   6.480  1.00 84.72           O  
ATOM   2686  N   PRO B 186       2.967  -0.947   8.844  1.00 88.10           N  
ATOM   2687  CA  PRO B 186       4.067  -1.764   8.342  1.00 88.10           C  
ATOM   2688  C   PRO B 186       3.568  -2.971   7.557  1.00 88.10           C  
ATOM   2689  O   PRO B 186       2.518  -3.548   7.837  1.00 88.10           O  
ATOM   2690  CB  PRO B 186       4.876  -2.182   9.571  1.00 88.10           C  
ATOM   2691  CG  PRO B 186       3.797  -2.239  10.635  1.00 88.10           C  
ATOM   2692  CD  PRO B 186       2.952  -1.022  10.296  1.00 88.10           C  
ATOM   2693  N   LEU B 187       4.353  -3.362   6.554  1.00 85.61           N  
ATOM   2694  CA  LEU B 187       4.032  -4.478   5.663  1.00 85.61           C  
ATOM   2695  C   LEU B 187       5.056  -5.617   5.731  1.00 85.61           C  
ATOM   2696  O   LEU B 187       4.860  -6.634   5.064  1.00 85.61           O  
ATOM   2697  CB  LEU B 187       3.864  -3.951   4.225  1.00 85.61           C  
ATOM   2698  CG  LEU B 187       2.685  -2.983   4.008  1.00 85.61           C  
ATOM   2699  CD1 LEU B 187       2.689  -2.526   2.545  1.00 85.61           C  
ATOM   2700  CD2 LEU B 187       1.324  -3.625   4.290  1.00 85.61           C  
ATOM   2701  N   SER B 188       6.155  -5.470   6.477  1.00 89.99           N  
ATOM   2702  CA  SER B 188       7.174  -6.523   6.584  1.00 89.99           C  
ATOM   2703  C   SER B 188       6.896  -7.584   7.637  1.00 89.99           C  
ATOM   2704  O   SER B 188       7.409  -8.692   7.468  1.00 89.99           O  
ATOM   2705  CB  SER B 188       8.569  -5.962   6.827  1.00 89.99           C  
ATOM   2706  OG  SER B 188       8.559  -4.925   7.761  1.00 89.99           O  
ATOM   2707  N   MET B 189       6.124  -7.293   8.687  1.00 88.84           N  
ATOM   2708  CA  MET B 189       5.836  -8.264   9.749  1.00 88.84           C  
ATOM   2709  C   MET B 189       4.940  -9.400   9.260  1.00 88.84           C  
ATOM   2710  O   MET B 189       3.961  -9.190   8.541  1.00 88.84           O  
ATOM   2711  CB  MET B 189       5.201  -7.604  10.979  1.00 88.84           C  
ATOM   2712  CG  MET B 189       6.231  -6.760  11.716  1.00 88.84           C  
ATOM   2713  SD  MET B 189       5.680  -6.144  13.321  1.00 88.84           S  
ATOM   2714  CE  MET B 189       4.921  -4.593  12.805  1.00 88.84           C  
ATOM   2715  N   LYS B 190       5.289 -10.617   9.672  1.00 87.54           N  
ATOM   2716  CA  LYS B 190       4.498 -11.842   9.521  1.00 87.54           C  
ATOM   2717  C   LYS B 190       4.658 -12.647  10.806  1.00 87.54           C  
ATOM   2718  O   LYS B 190       5.693 -12.521  11.451  1.00 87.54           O  
ATOM   2719  CB  LYS B 190       5.004 -12.661   8.322  1.00 87.54           C  
ATOM   2720  CG  LYS B 190       4.924 -11.908   6.986  1.00 87.54           C  
ATOM   2721  CD  LYS B 190       5.561 -12.743   5.875  1.00 87.54           C  
ATOM   2722  CE  LYS B 190       5.652 -11.907   4.596  1.00 87.54           C  
ATOM   2723  NZ  LYS B 190       6.631 -12.505   3.659  1.00 87.54           N1+
ATOM   2724  N   ALA B 191       3.691 -13.495  11.147  1.00 90.27           N  
ATOM   2725  CA  ALA B 191       3.857 -14.408  12.276  1.00 90.27           C  
ATOM   2726  C   ALA B 191       5.152 -15.225  12.115  1.00 90.27           C  
ATOM   2727  O   ALA B 191       5.384 -15.834  11.068  1.00 90.27           O  
ATOM   2728  CB  ALA B 191       2.624 -15.305  12.390  1.00 90.27           C  
ATOM   2729  N   GLY B 192       6.020 -15.138  13.118  1.00 91.77           N  
ATOM   2730  CA  GLY B 192       7.335 -15.755  13.194  1.00 91.77           C  
ATOM   2731  C   GLY B 192       8.399 -15.168  12.263  1.00 91.77           C  
ATOM   2732  O   GLY B 192       9.441 -15.777  12.088  1.00 91.77           O  
ATOM   2733  N   SER B 193       8.186 -14.030  11.590  1.00 92.00           N  
ATOM   2734  CA  SER B 193       9.185 -13.506  10.640  1.00 92.00           C  
ATOM   2735  C   SER B 193       9.084 -11.996  10.380  1.00 92.00           C  
ATOM   2736  O   SER B 193       8.156 -11.305  10.810  1.00 92.00           O  
ATOM   2737  CB  SER B 193       9.067 -14.310   9.334  1.00 92.00           C  
ATOM   2738  OG  SER B 193      10.091 -14.006   8.410  1.00 92.00           O  
ATOM   2739  N   ILE B 194      10.057 -11.456   9.648  1.00 92.69           N  
ATOM   2740  CA  ILE B 194      10.051 -10.103   9.093  1.00 92.69           C  
ATOM   2741  C   ILE B 194      10.662 -10.119   7.686  1.00 92.69           C  
ATOM   2742  O   ILE B 194      11.633 -10.816   7.414  1.00 92.69           O  
ATOM   2743  CB  ILE B 194      10.747  -9.108  10.050  1.00 92.69           C  
ATOM   2744  CG1 ILE B 194      10.515  -7.658   9.570  1.00 92.69           C  
ATOM   2745  CG2 ILE B 194      12.240  -9.421  10.228  1.00 92.69           C  
ATOM   2746  CD1 ILE B 194      11.019  -6.590  10.543  1.00 92.69           C  
ATOM   2747  N   THR B 195      10.090  -9.348   6.760  1.00 92.34           N  
ATOM   2748  CA  THR B 195      10.639  -9.176   5.406  1.00 92.34           C  
ATOM   2749  C   THR B 195      11.577  -7.971   5.359  1.00 92.34           C  
ATOM   2750  O   THR B 195      11.111  -6.836   5.399  1.00 92.34           O  
ATOM   2751  CB  THR B 195       9.515  -9.026   4.371  1.00 92.34           C  
ATOM   2752  CG2 THR B 195      10.042  -9.000   2.935  1.00 92.34           C  
ATOM   2753  OG1 THR B 195       8.610 -10.110   4.490  1.00 92.34           O  
ATOM   2754  N   VAL B 196      12.882  -8.202   5.207  1.00 89.53           N  
ATOM   2755  CA  VAL B 196      13.896  -7.138   5.084  1.00 89.53           C  
ATOM   2756  C   VAL B 196      14.335  -7.012   3.627  1.00 89.53           C  
ATOM   2757  O   VAL B 196      14.723  -8.002   3.013  1.00 89.53           O  
ATOM   2758  CB  VAL B 196      15.097  -7.409   6.010  1.00 89.53           C  
ATOM   2759  CG1 VAL B 196      16.124  -6.272   5.948  1.00 89.53           C  
ATOM   2760  CG2 VAL B 196      14.633  -7.559   7.461  1.00 89.53           C  
ATOM   2761  N   ARG B 197      14.254  -5.803   3.053  1.00 87.18           N  
ATOM   2762  CA  ARG B 197      14.662  -5.554   1.654  1.00 87.18           C  
ATOM   2763  C   ARG B 197      16.162  -5.348   1.486  1.00 87.18           C  
ATOM   2764  O   ARG B 197      16.737  -5.894   0.555  1.00 87.18           O  
ATOM   2765  CB  ARG B 197      13.917  -4.346   1.072  1.00 87.18           C  
ATOM   2766  CG  ARG B 197      12.539  -4.726   0.531  1.00 87.18           C  
ATOM   2767  CD  ARG B 197      11.902  -3.481  -0.094  1.00 87.18           C  
ATOM   2768  NE  ARG B 197      10.513  -3.734  -0.521  1.00 87.18           N  
ATOM   2769  CZ  ARG B 197       9.660  -2.811  -0.926  1.00 87.18           C  
ATOM   2770  NH1 ARG B 197      10.013  -1.566  -1.075  1.00 87.18           N1+
ATOM   2771  NH2 ARG B 197       8.421  -3.127  -1.179  1.00 87.18           N  
ATOM   2772  N   ASP B 198      16.762  -4.538   2.349  1.00 86.00           N  
ATOM   2773  CA  ASP B 198      18.185  -4.202   2.320  1.00 86.00           C  
ATOM   2774  C   ASP B 198      18.767  -4.445   3.718  1.00 86.00           C  
ATOM   2775  O   ASP B 198      18.542  -3.630   4.614  1.00 86.00           O  
ATOM   2776  CB  ASP B 198      18.370  -2.742   1.859  1.00 86.00           C  
ATOM   2777  CG  ASP B 198      19.839  -2.287   1.872  1.00 86.00           C  
ATOM   2778  OD1 ASP B 198      20.061  -1.053   1.732  1.00 86.00           O  
ATOM   2779  OD2 ASP B 198      20.708  -3.177   2.022  1.00 86.00           O1-
ATOM   2780  N   PRO B 199      19.479  -5.562   3.948  1.00 87.36           N  
ATOM   2781  CA  PRO B 199      20.101  -5.844   5.237  1.00 87.36           C  
ATOM   2782  C   PRO B 199      21.140  -4.797   5.669  1.00 87.36           C  
ATOM   2783  O   PRO B 199      21.386  -4.673   6.866  1.00 87.36           O  
ATOM   2784  CB  PRO B 199      20.735  -7.230   5.091  1.00 87.36           C  
ATOM   2785  CG  PRO B 199      19.925  -7.883   3.973  1.00 87.36           C  
ATOM   2786  CD  PRO B 199      19.613  -6.704   3.056  1.00 87.36           C  
ATOM   2787  N   SER B 200      21.707  -4.012   4.739  1.00 90.48           N  
ATOM   2788  CA  SER B 200      22.682  -2.955   5.057  1.00 90.48           C  
ATOM   2789  C   SER B 200      22.042  -1.738   5.744  1.00 90.48           C  
ATOM   2790  O   SER B 200      22.728  -0.762   6.059  1.00 90.48           O  
ATOM   2791  CB  SER B 200      23.471  -2.546   3.800  1.00 90.48           C  
ATOM   2792  OG  SER B 200      23.014  -1.319   3.259  1.00 90.48           O  
ATOM   2793  N   ILE B 201      20.721  -1.749   5.952  1.00 92.57           N  
ATOM   2794  CA  ILE B 201      20.002  -0.690   6.663  1.00 92.57           C  
ATOM   2795  C   ILE B 201      20.520  -0.485   8.088  1.00 92.57           C  
ATOM   2796  O   ILE B 201      20.547   0.645   8.559  1.00 92.57           O  
ATOM   2797  CB  ILE B 201      18.485  -0.971   6.638  1.00 92.57           C  
ATOM   2798  CG1 ILE B 201      17.643   0.190   7.206  1.00 92.57           C  
ATOM   2799  CG2 ILE B 201      18.116  -2.265   7.391  1.00 92.57           C  
ATOM   2800  CD1 ILE B 201      17.903   1.550   6.544  1.00 92.57           C  
ATOM   2801  N   ILE B 202      20.999  -1.542   8.749  1.00 93.82           N  
ATOM   2802  CA  ILE B 202      21.537  -1.453  10.113  1.00 93.82           C  
ATOM   2803  C   ILE B 202      22.765  -0.539  10.164  1.00 93.82           C  
ATOM   2804  O   ILE B 202      22.847   0.319  11.038  1.00 93.82           O  
ATOM   2805  CB  ILE B 202      21.845  -2.863  10.651  1.00 93.82           C  
ATOM   2806  CG1 ILE B 202      20.598  -3.774  10.610  1.00 93.82           C  
ATOM   2807  CG2 ILE B 202      22.434  -2.800  12.071  1.00 93.82           C  
ATOM   2808  CD1 ILE B 202      19.387  -3.260  11.408  1.00 93.82           C  
ATOM   2809  N   ASP B 203      23.666  -0.630   9.183  1.00 94.35           N  
ATOM   2810  CA  ASP B 203      24.839   0.248   9.109  1.00 94.35           C  
ATOM   2811  C   ASP B 203      24.439   1.712   8.879  1.00 94.35           C  
ATOM   2812  O   ASP B 203      25.032   2.621   9.461  1.00 94.35           O  
ATOM   2813  CB  ASP B 203      25.780  -0.219   7.990  1.00 94.35           C  
ATOM   2814  CG  ASP B 203      26.329  -1.626   8.227  1.00 94.35           C  
ATOM   2815  OD1 ASP B 203      26.403  -2.377   7.229  1.00 94.35           O  
ATOM   2816  OD2 ASP B 203      26.640  -1.937   9.398  1.00 94.35           O1-
ATOM   2817  N   LYS B 204      23.390   1.951   8.076  1.00 95.45           N  
ATOM   2818  CA  LYS B 204      22.828   3.296   7.858  1.00 95.45           C  
ATOM   2819  C   LYS B 204      22.217   3.860   9.144  1.00 95.45           C  
ATOM   2820  O   LYS B 204      22.423   5.034   9.433  1.00 95.45           O  
ATOM   2821  CB  LYS B 204      21.787   3.279   6.726  1.00 95.45           C  
ATOM   2822  CG  LYS B 204      22.377   2.944   5.346  1.00 95.45           C  
ATOM   2823  CD  LYS B 204      21.265   2.729   4.306  1.00 95.45           C  
ATOM   2824  CE  LYS B 204      21.872   2.334   2.949  1.00 95.45           C  
ATOM   2825  NZ  LYS B 204      20.898   1.638   2.061  1.00 95.45           N1+
ATOM   2826  N   VAL B 205      21.520   3.031   9.926  1.00 95.83           N  
ATOM   2827  CA  VAL B 205      20.962   3.413  11.235  1.00 95.83           C  
ATOM   2828  C   VAL B 205      22.082   3.762  12.216  1.00 95.83           C  
ATOM   2829  O   VAL B 205      22.073   4.857  12.772  1.00 95.83           O  
ATOM   2830  CB  VAL B 205      20.039   2.307  11.792  1.00 95.83           C  
ATOM   2831  CG1 VAL B 205      19.605   2.581  13.238  1.00 95.83           C  
ATOM   2832  CG2 VAL B 205      18.770   2.193  10.938  1.00 95.83           C  
ATOM   2833  N   LYS B 206      23.093   2.895  12.365  1.00 96.24           N  
ATOM   2834  CA  LYS B 206      24.247   3.136  13.252  1.00 96.24           C  
ATOM   2835  C   LYS B 206      25.012   4.402  12.866  1.00 96.24           C  
ATOM   2836  O   LYS B 206      25.406   5.170  13.739  1.00 96.24           O  
ATOM   2837  CB  LYS B 206      25.188   1.917  13.241  1.00 96.24           C  
ATOM   2838  CG  LYS B 206      24.545   0.702  13.923  1.00 96.24           C  
ATOM   2839  CD  LYS B 206      25.393  -0.573  13.865  1.00 96.24           C  
ATOM   2840  CE  LYS B 206      26.526  -0.536  14.900  1.00 96.24           C  
ATOM   2841  NZ  LYS B 206      26.914  -1.908  15.315  1.00 96.24           N1+
ATOM   2842  N   LYS B 207      25.212   4.635  11.561  1.00 96.05           N  
ATOM   2843  CA  LYS B 207      25.859   5.849  11.044  1.00 96.05           C  
ATOM   2844  C   LYS B 207      25.043   7.101  11.368  1.00 96.05           C  
ATOM   2845  O   LYS B 207      25.608   8.052  11.896  1.00 96.05           O  
ATOM   2846  CB  LYS B 207      26.113   5.697   9.535  1.00 96.05           C  
ATOM   2847  CG  LYS B 207      26.866   6.914   8.987  1.00 96.05           C  
ATOM   2848  CD  LYS B 207      27.130   6.817   7.481  1.00 96.05           C  
ATOM   2849  CE  LYS B 207      27.814   8.130   7.098  1.00 96.05           C  
ATOM   2850  NZ  LYS B 207      28.051   8.292   5.651  1.00 96.05           N1+
ATOM   2851  N   PHE B 208      23.734   7.082  11.103  1.00 95.94           N  
ATOM   2852  CA  PHE B 208      22.852   8.212  11.399  1.00 95.94           C  
ATOM   2853  C   PHE B 208      22.882   8.577  12.884  1.00 95.94           C  
ATOM   2854  O   PHE B 208      23.054   9.746  13.210  1.00 95.94           O  
ATOM   2855  CB  PHE B 208      21.420   7.895  10.950  1.00 95.94           C  
ATOM   2856  CG  PHE B 208      20.441   9.015  11.252  1.00 95.94           C  
ATOM   2857  CD1 PHE B 208      19.704   9.011  12.452  1.00 95.94           C  
ATOM   2858  CD2 PHE B 208      20.297  10.087  10.350  1.00 95.94           C  
ATOM   2859  CE1 PHE B 208      18.839  10.077  12.755  1.00 95.94           C  
ATOM   2860  CE2 PHE B 208      19.433  11.153  10.653  1.00 95.94           C  
ATOM   2861  CZ  PHE B 208      18.710  11.152  11.860  1.00 95.94           C  
ATOM   2862  N   MET B 209      22.783   7.590  13.782  1.00 96.38           N  
ATOM   2863  CA  MET B 209      22.780   7.870  15.220  1.00 96.38           C  
ATOM   2864  C   MET B 209      24.093   8.507  15.690  1.00 96.38           C  
ATOM   2865  O   MET B 209      24.040   9.501  16.407  1.00 96.38           O  
ATOM   2866  CB  MET B 209      22.444   6.612  16.027  1.00 96.38           C  
ATOM   2867  CG  MET B 209      21.041   6.077  15.754  1.00 96.38           C  
ATOM   2868  SD  MET B 209      19.734   7.280  16.104  1.00 96.38           S  
ATOM   2869  CE  MET B 209      18.375   6.537  15.184  1.00 96.38           C  
ATOM   2870  N   LYS B 210      25.246   8.035  15.192  1.00 95.52           N  
ATOM   2871  CA  LYS B 210      26.568   8.609  15.514  1.00 95.52           C  
ATOM   2872  C   LYS B 210      26.768  10.035  14.985  1.00 95.52           C  
ATOM   2873  O   LYS B 210      27.456  10.836  15.619  1.00 95.52           O  
ATOM   2874  CB  LYS B 210      27.672   7.696  14.956  1.00 95.52           C  
ATOM   2875  CG  LYS B 210      27.782   6.392  15.753  1.00 95.52           C  
ATOM   2876  CD  LYS B 210      28.845   5.464  15.157  1.00 95.52           C  
ATOM   2877  CE  LYS B 210      28.872   4.192  16.007  1.00 95.52           C  
ATOM   2878  NZ  LYS B 210      29.954   3.268  15.597  1.00 95.52           N1+
ATOM   2879  N   GLU B 211      26.227  10.337  13.804  1.00 94.95           N  
ATOM   2880  CA  GLU B 211      26.403  11.631  13.129  1.00 94.95           C  
ATOM   2881  C   GLU B 211      25.379  12.688  13.577  1.00 94.95           C  
ATOM   2882  O   GLU B 211      25.704  13.877  13.592  1.00 94.95           O  
ATOM   2883  CB  GLU B 211      26.370  11.435  11.600  1.00 94.95           C  
ATOM   2884  CG  GLU B 211      27.625  10.705  11.082  1.00 94.95           C  
ATOM   2885  CD  GLU B 211      27.631  10.433   9.564  1.00 94.95           C  
ATOM   2886  OE1 GLU B 211      28.685   9.974   9.059  1.00 94.95           O  
ATOM   2887  OE2 GLU B 211      26.599  10.599   8.873  1.00 94.95           O1-
ATOM   2888  N   ASP B 212      24.167  12.284  13.966  1.00 94.11           N  
ATOM   2889  CA  ASP B 212      23.110  13.200  14.397  1.00 94.11           C  
ATOM   2890  C   ASP B 212      23.479  13.922  15.707  1.00 94.11           C  
ATOM   2891  O   ASP B 212      23.902  13.301  16.684  1.00 94.11           O  
ATOM   2892  CB  ASP B 212      21.769  12.455  14.518  1.00 94.11           C  
ATOM   2893  CG  ASP B 212      20.644  13.431  14.862  1.00 94.11           C  
ATOM   2894  OD1 ASP B 212      20.384  13.623  16.072  1.00 94.11           O  
ATOM   2895  OD2 ASP B 212      20.114  14.073  13.931  1.00 94.11           O1-
ATOM   2896  N   LYS B 213      23.298  15.247  15.729  1.00 95.13           N  
ATOM   2897  CA  LYS B 213      23.448  16.101  16.924  1.00 95.13           C  
ATOM   2898  C   LYS B 213      22.132  16.740  17.367  1.00 95.13           C  
ATOM   2899  O   LYS B 213      22.087  17.420  18.392  1.00 95.13           O  
ATOM   2900  CB  LYS B 213      24.530  17.175  16.674  1.00 95.13           C  
ATOM   2901  CG  LYS B 213      25.932  16.622  16.362  1.00 95.13           C  
ATOM   2902  CD  LYS B 213      26.454  15.739  17.501  1.00 95.13           C  
ATOM   2903  CE  LYS B 213      27.834  15.162  17.189  1.00 95.13           C  
ATOM   2904  NZ  LYS B 213      28.111  14.035  18.113  1.00 95.13           N1+
ATOM   2905  N   THR B 214      21.061  16.550  16.597  1.00 95.98           N  
ATOM   2906  CA  THR B 214      19.754  17.141  16.887  1.00 95.98           C  
ATOM   2907  C   THR B 214      19.099  16.447  18.078  1.00 95.98           C  
ATOM   2908  O   THR B 214      18.505  17.135  18.904  1.00 95.98           O  
ATOM   2909  CB  THR B 214      18.855  17.100  15.643  1.00 95.98           C  
ATOM   2910  CG2 THR B 214      17.505  17.777  15.875  1.00 95.98           C  
ATOM   2911  OG1 THR B 214      19.467  17.829  14.601  1.00 95.98           O  
ATOM   2912  N   ILE B 215      19.251  15.126  18.226  1.00 96.45           N  
ATOM   2913  CA  ILE B 215      18.747  14.395  19.399  1.00 96.45           C  
ATOM   2914  C   ILE B 215      19.369  14.943  20.692  1.00 96.45           C  
ATOM   2915  O   ILE B 215      18.627  15.252  21.618  1.00 96.45           O  
ATOM   2916  CB  ILE B 215      18.974  12.874  19.249  1.00 96.45           C  
ATOM   2917  CG1 ILE B 215      18.119  12.297  18.098  1.00 96.45           C  
ATOM   2918  CG2 ILE B 215      18.617  12.147  20.563  1.00 96.45           C  
ATOM   2919  CD1 ILE B 215      18.557  10.903  17.628  1.00 96.45           C  
ATOM   2920  N   ASP B 216      20.692  15.130  20.743  1.00 96.78           N  
ATOM   2921  CA  ASP B 216      21.404  15.686  21.903  1.00 96.78           C  
ATOM   2922  C   ASP B 216      20.884  17.088  22.254  1.00 96.78           C  
ATOM   2923  O   ASP B 216      20.541  17.374  23.402  1.00 96.78           O  
ATOM   2924  CB  ASP B 216      22.917  15.762  21.610  1.00 96.78           C  
ATOM   2925  CG  ASP B 216      23.571  14.438  21.190  1.00 96.78           C  
ATOM   2926  OD1 ASP B 216      24.613  14.093  21.785  1.00 96.78           O  
ATOM   2927  OD2 ASP B 216      23.089  13.825  20.205  1.00 96.78           O1-
ATOM   2928  N   LYS B 217      20.746  17.957  21.244  1.00 96.79           N  
ATOM   2929  CA  LYS B 217      20.217  19.314  21.412  1.00 96.79           C  
ATOM   2930  C   LYS B 217      18.791  19.312  21.970  1.00 96.79           C  
ATOM   2931  O   LYS B 217      18.519  19.997  22.954  1.00 96.79           O  
ATOM   2932  CB  LYS B 217      20.330  20.050  20.070  1.00 96.79           C  
ATOM   2933  CG  LYS B 217      19.684  21.436  20.127  1.00 96.79           C  
ATOM   2934  CD  LYS B 217      20.017  22.256  18.883  1.00 96.79           C  
ATOM   2935  CE  LYS B 217      19.259  23.585  18.944  1.00 96.79           C  
ATOM   2936  NZ  LYS B 217      19.304  24.276  17.639  1.00 96.79           N1+
ATOM   2937  N   LEU B 218      17.889  18.538  21.367  1.00 96.80           N  
ATOM   2938  CA  LEU B 218      16.501  18.414  21.817  1.00 96.80           C  
ATOM   2939  C   LEU B 218      16.408  17.753  23.200  1.00 96.80           C  
ATOM   2940  O   LEU B 218      15.524  18.087  23.984  1.00 96.80           O  
ATOM   2941  CB  LEU B 218      15.700  17.616  20.777  1.00 96.80           C  
ATOM   2942  CG  LEU B 218      15.471  18.315  19.422  1.00 96.80           C  
ATOM   2943  CD1 LEU B 218      14.668  17.378  18.521  1.00 96.80           C  
ATOM   2944  CD2 LEU B 218      14.708  19.634  19.526  1.00 96.80           C  
ATOM   2945  N   PHE B 219      17.314  16.844  23.543  1.00 96.95           N  
ATOM   2946  CA  PHE B 219      17.341  16.241  24.869  1.00 96.95           C  
ATOM   2947  C   PHE B 219      17.651  17.277  25.959  1.00 96.95           C  
ATOM   2948  O   PHE B 219      16.887  17.415  26.917  1.00 96.95           O  
ATOM   2949  CB  PHE B 219      18.309  15.055  24.864  1.00 96.95           C  
ATOM   2950  CG  PHE B 219      18.478  14.452  26.235  1.00 96.95           C  
ATOM   2951  CD1 PHE B 219      19.631  14.733  26.986  1.00 96.95           C  
ATOM   2952  CD2 PHE B 219      17.451  13.670  26.790  1.00 96.95           C  
ATOM   2953  CE1 PHE B 219      19.748  14.240  28.293  1.00 96.95           C  
ATOM   2954  CE2 PHE B 219      17.551  13.214  28.112  1.00 96.95           C  
ATOM   2955  CZ  PHE B 219      18.704  13.490  28.862  1.00 96.95           C  
ATOM   2956  N   TYR B 220      18.708  18.073  25.782  1.00 97.35           N  
ATOM   2957  CA  TYR B 220      19.112  19.062  26.785  1.00 97.35           C  
ATOM   2958  C   TYR B 220      18.209  20.300  26.854  1.00 97.35           C  
ATOM   2959  O   TYR B 220      18.072  20.875  27.931  1.00 97.35           O  
ATOM   2960  CB  TYR B 220      20.578  19.432  26.581  1.00 97.35           C  
ATOM   2961  CG  TYR B 220      21.527  18.378  27.115  1.00 97.35           C  
ATOM   2962  CD1 TYR B 220      21.678  18.213  28.504  1.00 97.35           C  
ATOM   2963  CD2 TYR B 220      22.260  17.568  26.232  1.00 97.35           C  
ATOM   2964  CE1 TYR B 220      22.611  17.290  29.012  1.00 97.35           C  
ATOM   2965  CE2 TYR B 220      23.205  16.653  26.730  1.00 97.35           C  
ATOM   2966  CZ  TYR B 220      23.398  16.533  28.120  1.00 97.35           C  
ATOM   2967  OH  TYR B 220      24.368  15.713  28.590  1.00 97.35           O  
ATOM   2968  N   ILE B 221      17.512  20.655  25.768  1.00 97.33           N  
ATOM   2969  CA  ILE B 221      16.414  21.639  25.822  1.00 97.33           C  
ATOM   2970  C   ILE B 221      15.329  21.172  26.797  1.00 97.33           C  
ATOM   2971  O   ILE B 221      14.897  21.933  27.662  1.00 97.33           O  
ATOM   2972  CB  ILE B 221      15.831  21.873  24.408  1.00 97.33           C  
ATOM   2973  CG1 ILE B 221      16.821  22.720  23.582  1.00 97.33           C  
ATOM   2974  CG2 ILE B 221      14.457  22.568  24.450  1.00 97.33           C  
ATOM   2975  CD1 ILE B 221      16.539  22.690  22.076  1.00 97.33           C  
ATOM   2976  N   MET B 222      14.903  19.909  26.689  1.00 96.98           N  
ATOM   2977  CA  MET B 222      13.889  19.363  27.589  1.00 96.98           C  
ATOM   2978  C   MET B 222      14.420  19.212  29.019  1.00 96.98           C  
ATOM   2979  O   MET B 222      13.652  19.352  29.964  1.00 96.98           O  
ATOM   2980  CB  MET B 222      13.353  18.036  27.034  1.00 96.98           C  
ATOM   2981  CG  MET B 222      12.048  17.593  27.716  1.00 96.98           C  
ATOM   2982  SD  MET B 222      10.666  18.768  27.714  1.00 96.98           S  
ATOM   2983  CE  MET B 222      10.500  19.061  25.939  1.00 96.98           C  
ATOM   2984  N   ALA B 223      15.725  18.976  29.197  1.00 97.25           N  
ATOM   2985  CA  ALA B 223      16.354  18.950  30.517  1.00 97.25           C  
ATOM   2986  C   ALA B 223      16.313  20.321  31.218  1.00 97.25           C  
ATOM   2987  O   ALA B 223      15.994  20.374  32.403  1.00 97.25           O  
ATOM   2988  CB  ALA B 223      17.788  18.422  30.386  1.00 97.25           C  
ATOM   2989  N   ASP B 224      16.566  21.418  30.498  1.00 97.33           N  
ATOM   2990  CA  ASP B 224      16.429  22.774  31.050  1.00 97.33           C  
ATOM   2991  C   ASP B 224      14.958  23.136  31.335  1.00 97.33           C  
ATOM   2992  O   ASP B 224      14.651  23.714  32.379  1.00 97.33           O  
ATOM   2993  CB  ASP B 224      17.108  23.796  30.114  1.00 97.33           C  
ATOM   2994  CG  ASP B 224      18.587  24.024  30.462  1.00 97.33           C  
ATOM   2995  OD1 ASP B 224      19.422  24.260  29.570  1.00 97.33           O  
ATOM   2996  OD2 ASP B 224      18.939  24.040  31.658  1.00 97.33           O1-
ATOM   2997  N   LEU B 225      14.017  22.727  30.472  1.00 97.08           N  
ATOM   2998  CA  LEU B 225      12.580  22.893  30.735  1.00 97.08           C  
ATOM   2999  C   LEU B 225      12.102  22.069  31.941  1.00 97.08           C  
ATOM   3000  O   LEU B 225      11.248  22.537  32.695  1.00 97.08           O  
ATOM   3001  CB  LEU B 225      11.765  22.536  29.481  1.00 97.08           C  
ATOM   3002  CG  LEU B 225      11.913  23.523  28.309  1.00 97.08           C  
ATOM   3003  CD1 LEU B 225      11.144  22.988  27.099  1.00 97.08           C  
ATOM   3004  CD2 LEU B 225      11.371  24.916  28.642  1.00 97.08           C  
ATOM   3005  N   ARG B 226      12.675  20.876  32.160  1.00 96.87           N  
ATOM   3006  CA  ARG B 226      12.403  20.022  33.328  1.00 96.87           C  
ATOM   3007  C   ARG B 226      12.784  20.694  34.642  1.00 96.87           C  
ATOM   3008  O   ARG B 226      12.079  20.531  35.630  1.00 96.87           O  
ATOM   3009  CB  ARG B 226      13.117  18.672  33.174  1.00 96.87           C  
ATOM   3010  CG  ARG B 226      12.649  17.620  34.193  1.00 96.87           C  
ATOM   3011  CD  ARG B 226      13.691  16.504  34.295  1.00 96.87           C  
ATOM   3012  NE  ARG B 226      13.233  15.401  35.155  1.00 96.87           N  
ATOM   3013  CZ  ARG B 226      13.947  14.372  35.567  1.00 96.87           C  
ATOM   3014  NH1 ARG B 226      15.196  14.203  35.231  1.00 96.87           N1+
ATOM   3015  NH2 ARG B 226      13.430  13.482  36.352  1.00 96.87           N  
ATOM   3016  N   ASP B 227      13.886  21.439  34.657  1.00 96.11           N  
ATOM   3017  CA  ASP B 227      14.318  22.176  35.847  1.00 96.11           C  
ATOM   3018  C   ASP B 227      13.533  23.499  36.028  1.00 96.11           C  
ATOM   3019  O   ASP B 227      13.448  24.007  37.144  1.00 96.11           O  
ATOM   3020  CB  ASP B 227      15.851  22.368  35.805  1.00 96.11           C  
ATOM   3021  CG  ASP B 227      16.684  21.088  36.069  1.00 96.11           C  
ATOM   3022  OD1 ASP B 227      17.931  21.146  35.921  1.00 96.11           O  
ATOM   3023  OD2 ASP B 227      16.130  20.041  36.505  1.00 96.11           O1-
ATOM   3024  N   PHE B 228      12.922  24.045  34.966  1.00 96.17           N  
ATOM   3025  CA  PHE B 228      12.128  25.283  35.017  1.00 96.17           C  
ATOM   3026  C   PHE B 228      10.648  25.077  35.391  1.00 96.17           C  
ATOM   3027  O   PHE B 228      10.075  25.904  36.101  1.00 96.17           O  
ATOM   3028  CB  PHE B 228      12.244  26.002  33.664  1.00 96.17           C  
ATOM   3029  CG  PHE B 228      11.424  27.278  33.564  1.00 96.17           C  
ATOM   3030  CD1 PHE B 228      10.230  27.307  32.817  1.00 96.17           C  
ATOM   3031  CD2 PHE B 228      11.854  28.444  34.223  1.00 96.17           C  
ATOM   3032  CE1 PHE B 228       9.471  28.487  32.735  1.00 96.17           C  
ATOM   3033  CE2 PHE B 228      11.113  29.633  34.116  1.00 96.17           C  
ATOM   3034  CZ  PHE B 228       9.914  29.652  33.383  1.00 96.17           C  
ATOM   3035  N   ILE B 229       9.994  24.029  34.884  1.00 95.51           N  
ATOM   3036  CA  ILE B 229       8.550  23.798  35.067  1.00 95.51           C  
ATOM   3037  C   ILE B 229       8.321  23.004  36.361  1.00 95.51           C  
ATOM   3038  O   ILE B 229       8.499  21.793  36.396  1.00 95.51           O  
ATOM   3039  CB  ILE B 229       7.946  23.110  33.817  1.00 95.51           C  
ATOM   3040  CG1 ILE B 229       8.094  24.005  32.563  1.00 95.51           C  
ATOM   3041  CG2 ILE B 229       6.460  22.766  34.045  1.00 95.51           C  
ATOM   3042  CD1 ILE B 229       7.853  23.277  31.236  1.00 95.51           C  
ATOM   3043  N   ASP B 230       7.889  23.684  37.423  1.00 93.11           N  
ATOM   3044  CA  ASP B 230       7.813  23.162  38.798  1.00 93.11           C  
ATOM   3045  C   ASP B 230       6.428  23.321  39.463  1.00 93.11           C  
ATOM   3046  O   ASP B 230       6.276  23.096  40.661  1.00 93.11           O  
ATOM   3047  CB  ASP B 230       8.919  23.837  39.633  1.00 93.11           C  
ATOM   3048  CG  ASP B 230       8.765  25.363  39.770  1.00 93.11           C  
ATOM   3049  OD1 ASP B 230       9.435  25.959  40.640  1.00 93.11           O  
ATOM   3050  OD2 ASP B 230       8.029  25.993  38.964  1.00 93.11           O1-
ATOM   3051  N   TYR B 231       5.404  23.716  38.702  1.00 90.30           N  
ATOM   3052  CA  TYR B 231       4.102  24.164  39.225  1.00 90.30           C  
ATOM   3053  C   TYR B 231       2.924  23.198  38.960  1.00 90.30           C  
ATOM   3054  O   TYR B 231       1.771  23.538  39.242  1.00 90.30           O  
ATOM   3055  CB  TYR B 231       3.855  25.593  38.715  1.00 90.30           C  
ATOM   3056  CG  TYR B 231       4.009  25.745  37.214  1.00 90.30           C  
ATOM   3057  CD1 TYR B 231       5.203  26.257  36.659  1.00 90.30           C  
ATOM   3058  CD2 TYR B 231       2.963  25.336  36.374  1.00 90.30           C  
ATOM   3059  CE1 TYR B 231       5.354  26.341  35.256  1.00 90.30           C  
ATOM   3060  CE2 TYR B 231       3.106  25.439  34.984  1.00 90.30           C  
ATOM   3061  CZ  TYR B 231       4.303  25.905  34.418  1.00 90.30           C  
ATOM   3062  OH  TYR B 231       4.413  25.870  33.067  1.00 90.30           O  
ATOM   3063  N   TYR B 232       3.189  21.995  38.439  1.00 94.89           N  
ATOM   3064  CA  TYR B 232       2.176  20.947  38.248  1.00 94.89           C  
ATOM   3065  C   TYR B 232       2.190  19.924  39.386  1.00 94.89           C  
ATOM   3066  O   TYR B 232       3.252  19.471  39.812  1.00 94.89           O  
ATOM   3067  CB  TYR B 232       2.331  20.263  36.880  1.00 94.89           C  
ATOM   3068  CG  TYR B 232       1.826  21.116  35.733  1.00 94.89           C  
ATOM   3069  CD1 TYR B 232       0.443  21.342  35.602  1.00 94.89           C  
ATOM   3070  CD2 TYR B 232       2.726  21.727  34.840  1.00 94.89           C  
ATOM   3071  CE1 TYR B 232      -0.039  22.265  34.657  1.00 94.89           C  
ATOM   3072  CE2 TYR B 232       2.242  22.606  33.851  1.00 94.89           C  
ATOM   3073  CZ  TYR B 232       0.866  22.926  33.806  1.00 94.89           C  
ATOM   3074  OH  TYR B 232       0.435  23.948  33.024  1.00 94.89           O  
ATOM   3075  N   ASN B 233       1.002  19.521  39.842  1.00 95.31           N  
ATOM   3076  CA  ASN B 233       0.853  18.533  40.905  1.00 95.31           C  
ATOM   3077  C   ASN B 233       1.307  17.132  40.456  1.00 95.31           C  
ATOM   3078  O   ASN B 233       1.119  16.730  39.306  1.00 95.31           O  
ATOM   3079  CB  ASN B 233      -0.607  18.510  41.385  1.00 95.31           C  
ATOM   3080  CG  ASN B 233      -1.050  19.765  42.114  1.00 95.31           C  
ATOM   3081  ND2 ASN B 233      -2.344  19.956  42.189  1.00 95.31           N  
ATOM   3082  OD1 ASN B 233      -0.272  20.544  42.645  1.00 95.31           O  
ATOM   3083  N   ASN B 234       1.860  16.367  41.400  1.00 96.41           N  
ATOM   3084  CA  ASN B 234       2.084  14.934  41.230  1.00 96.41           C  
ATOM   3085  C   ASN B 234       0.795  14.161  41.537  1.00 96.41           C  
ATOM   3086  O   ASN B 234       0.121  14.453  42.524  1.00 96.41           O  
ATOM   3087  CB  ASN B 234       3.240  14.471  42.135  1.00 96.41           C  
ATOM   3088  CG  ASN B 234       4.598  14.900  41.618  1.00 96.41           C  
ATOM   3089  ND2 ASN B 234       5.407  15.557  42.413  1.00 96.41           N  
ATOM   3090  OD1 ASN B 234       4.966  14.629  40.489  1.00 96.41           O  
ATOM   3091  N   ILE B 235       0.497  13.143  40.729  1.00 96.33           N  
ATOM   3092  CA  ILE B 235      -0.424  12.060  41.111  1.00 96.33           C  
ATOM   3093  C   ILE B 235       0.372  10.865  41.650  1.00 96.33           C  
ATOM   3094  O   ILE B 235       1.602  10.861  41.588  1.00 96.33           O  
ATOM   3095  CB  ILE B 235      -1.360  11.662  39.948  1.00 96.33           C  
ATOM   3096  CG1 ILE B 235      -0.585  11.082  38.752  1.00 96.33           C  
ATOM   3097  CG2 ILE B 235      -2.219  12.863  39.531  1.00 96.33           C  
ATOM   3098  CD1 ILE B 235      -1.461  10.372  37.711  1.00 96.33           C  
ATOM   3099  N   ASP B 236      -0.324   9.836  42.134  1.00 96.03           N  
ATOM   3100  CA  ASP B 236       0.309   8.617  42.639  1.00 96.03           C  
ATOM   3101  C   ASP B 236       1.287   7.992  41.626  1.00 96.03           C  
ATOM   3102  O   ASP B 236       1.020   7.907  40.416  1.00 96.03           O  
ATOM   3103  CB  ASP B 236      -0.753   7.587  43.055  1.00 96.03           C  
ATOM   3104  CG  ASP B 236      -1.683   8.104  44.157  1.00 96.03           C  
ATOM   3105  OD1 ASP B 236      -2.916   7.983  43.967  1.00 96.03           O  
ATOM   3106  OD2 ASP B 236      -1.163   8.645  45.157  1.00 96.03           O1-
ATOM   3107  N   GLU B 237       2.415   7.502  42.141  1.00 96.62           N  
ATOM   3108  CA  GLU B 237       3.427   6.727  41.410  1.00 96.62           C  
ATOM   3109  C   GLU B 237       2.976   5.270  41.218  1.00 96.62           C  
ATOM   3110  O   GLU B 237       3.680   4.311  41.537  1.00 96.62           O  
ATOM   3111  CB  GLU B 237       4.785   6.830  42.114  1.00 96.62           C  
ATOM   3112  CG  GLU B 237       5.372   8.248  42.074  1.00 96.62           C  
ATOM   3113  CD  GLU B 237       6.725   8.341  42.796  1.00 96.62           C  
ATOM   3114  OE1 GLU B 237       7.191   9.489  42.970  1.00 96.62           O  
ATOM   3115  OE2 GLU B 237       7.287   7.282  43.154  1.00 96.62           O1-
ATOM   3116  N   ASP B 238       1.755   5.115  40.714  1.00 97.66           N  
ATOM   3117  CA  ASP B 238       1.184   3.841  40.309  1.00 97.66           C  
ATOM   3118  C   ASP B 238       1.402   3.691  38.805  1.00 97.66           C  
ATOM   3119  O   ASP B 238       0.870   4.479  38.016  1.00 97.66           O  
ATOM   3120  CB  ASP B 238      -0.307   3.782  40.669  1.00 97.66           C  
ATOM   3121  CG  ASP B 238      -0.603   3.690  42.171  1.00 97.66           C  
ATOM   3122  OD1 ASP B 238      -1.809   3.607  42.493  1.00 97.66           O  
ATOM   3123  OD2 ASP B 238       0.341   3.612  42.991  1.00 97.66           O1-
ATOM   3124  N   PHE B 239       2.168   2.679  38.397  1.00 97.76           N  
ATOM   3125  CA  PHE B 239       2.560   2.484  37.003  1.00 97.76           C  
ATOM   3126  C   PHE B 239       2.351   1.051  36.521  1.00 97.76           C  
ATOM   3127  O   PHE B 239       2.505   0.097  37.277  1.00 97.76           O  
ATOM   3128  CB  PHE B 239       4.004   2.933  36.760  1.00 97.76           C  
ATOM   3129  CG  PHE B 239       4.291   4.387  37.062  1.00 97.76           C  
ATOM   3130  CD1 PHE B 239       3.807   5.393  36.203  1.00 97.76           C  
ATOM   3131  CD2 PHE B 239       5.061   4.738  38.185  1.00 97.76           C  
ATOM   3132  CE1 PHE B 239       4.100   6.743  36.464  1.00 97.76           C  
ATOM   3133  CE2 PHE B 239       5.376   6.083  38.429  1.00 97.76           C  
ATOM   3134  CZ  PHE B 239       4.908   7.083  37.563  1.00 97.76           C  
ATOM   3135  N   VAL B 240       2.033   0.895  35.235  1.00 97.86           N  
ATOM   3136  CA  VAL B 240       2.027  -0.405  34.551  1.00 97.86           C  
ATOM   3137  C   VAL B 240       2.791  -0.306  33.235  1.00 97.86           C  
ATOM   3138  O   VAL B 240       2.568   0.609  32.440  1.00 97.86           O  
ATOM   3139  CB  VAL B 240       0.596  -0.957  34.374  1.00 97.86           C  
ATOM   3140  CG1 VAL B 240      -0.294  -0.118  33.446  1.00 97.86           C  
ATOM   3141  CG2 VAL B 240       0.608  -2.402  33.860  1.00 97.86           C  
ATOM   3142  N   THR B 241       3.681  -1.261  32.989  1.00 97.48           N  
ATOM   3143  CA  THR B 241       4.328  -1.478  31.692  1.00 97.48           C  
ATOM   3144  C   THR B 241       4.388  -2.974  31.411  1.00 97.48           C  
ATOM   3145  O   THR B 241       4.636  -3.779  32.311  1.00 97.48           O  
ATOM   3146  CB  THR B 241       5.716  -0.814  31.610  1.00 97.48           C  
ATOM   3147  CG2 THR B 241       6.664  -1.180  32.750  1.00 97.48           C  
ATOM   3148  OG1 THR B 241       6.369  -1.172  30.418  1.00 97.48           O  
ATOM   3149  N   TYR B 242       4.134  -3.351  30.161  1.00 97.08           N  
ATOM   3150  CA  TYR B 242       4.315  -4.720  29.686  1.00 97.08           C  
ATOM   3151  C   TYR B 242       5.756  -4.983  29.249  1.00 97.08           C  
ATOM   3152  O   TYR B 242       6.102  -6.121  28.968  1.00 97.08           O  
ATOM   3153  CB  TYR B 242       3.285  -5.013  28.583  1.00 97.08           C  
ATOM   3154  CG  TYR B 242       1.823  -4.905  29.008  1.00 97.08           C  
ATOM   3155  CD1 TYR B 242       1.439  -5.108  30.352  1.00 97.08           C  
ATOM   3156  CD2 TYR B 242       0.836  -4.623  28.042  1.00 97.08           C  
ATOM   3157  CE1 TYR B 242       0.089  -5.044  30.719  1.00 97.08           C  
ATOM   3158  CE2 TYR B 242      -0.523  -4.550  28.413  1.00 97.08           C  
ATOM   3159  CZ  TYR B 242      -0.894  -4.785  29.751  1.00 97.08           C  
ATOM   3160  OH  TYR B 242      -2.197  -4.814  30.131  1.00 97.08           O  
ATOM   3161  N   GLY B 243       6.618  -3.969  29.247  1.00 96.47           N  
ATOM   3162  CA  GLY B 243       7.973  -4.059  28.728  1.00 96.47           C  
ATOM   3163  C   GLY B 243       8.052  -3.767  27.229  1.00 96.47           C  
ATOM   3164  O   GLY B 243       7.043  -3.766  26.517  1.00 96.47           O  
ATOM   3165  N   LEU B 244       9.262  -3.463  26.763  1.00 95.91           N  
ATOM   3166  CA  LEU B 244       9.537  -2.943  25.421  1.00 95.91           C  
ATOM   3167  C   LEU B 244      10.835  -3.540  24.856  1.00 95.91           C  
ATOM   3168  O   LEU B 244      11.849  -3.565  25.555  1.00 95.91           O  
ATOM   3169  CB  LEU B 244       9.624  -1.404  25.502  1.00 95.91           C  
ATOM   3170  CG  LEU B 244       9.735  -0.676  24.158  1.00 95.91           C  
ATOM   3171  CD1 LEU B 244       8.394  -0.582  23.454  1.00 95.91           C  
ATOM   3172  CD2 LEU B 244      10.263   0.744  24.358  1.00 95.91           C  
ATOM   3173  N   LEU B 245      10.790  -3.892  23.567  1.00 95.74           N  
ATOM   3174  CA  LEU B 245      11.815  -4.559  22.753  1.00 95.74           C  
ATOM   3175  C   LEU B 245      12.153  -5.965  23.261  1.00 95.74           C  
ATOM   3176  O   LEU B 245      12.659  -6.119  24.367  1.00 95.74           O  
ATOM   3177  CB  LEU B 245      13.078  -3.695  22.583  1.00 95.74           C  
ATOM   3178  CG  LEU B 245      12.858  -2.227  22.190  1.00 95.74           C  
ATOM   3179  CD1 LEU B 245      14.196  -1.554  21.922  1.00 95.74           C  
ATOM   3180  CD2 LEU B 245      11.999  -2.065  20.937  1.00 95.74           C  
ATOM   3181  N   GLU B 246      11.901  -6.984  22.437  1.00 95.30           N  
ATOM   3182  CA  GLU B 246      12.088  -8.387  22.832  1.00 95.30           C  
ATOM   3183  C   GLU B 246      13.563  -8.773  22.963  1.00 95.30           C  
ATOM   3184  O   GLU B 246      14.401  -8.325  22.173  1.00 95.30           O  
ATOM   3185  CB  GLU B 246      11.411  -9.351  21.841  1.00 95.30           C  
ATOM   3186  CG  GLU B 246       9.893  -9.216  21.685  1.00 95.30           C  
ATOM   3187  CD  GLU B 246       9.084  -9.489  22.960  1.00 95.30           C  
ATOM   3188  OE1 GLU B 246       7.847  -9.368  22.880  1.00 95.30           O  
ATOM   3189  OE2 GLU B 246       9.649  -9.713  24.050  1.00 95.30           O1-
ATOM   3190  N   GLY B 247      13.861  -9.651  23.921  1.00 92.94           N  
ATOM   3191  CA  GLY B 247      15.147 -10.342  24.025  1.00 92.94           C  
ATOM   3192  C   GLY B 247      15.269 -11.509  23.037  1.00 92.94           C  
ATOM   3193  O   GLY B 247      14.297 -11.904  22.391  1.00 92.94           O  
ATOM   3194  N   GLY B 248      16.469 -12.090  22.927  1.00 90.75           N  
ATOM   3195  CA  GLY B 248      16.728 -13.240  22.045  1.00 90.75           C  
ATOM   3196  C   GLY B 248      15.930 -14.505  22.399  1.00 90.75           C  
ATOM   3197  O   GLY B 248      15.665 -15.319  21.520  1.00 90.75           O  
ATOM   3198  N   GLU B 249      15.477 -14.620  23.651  1.00 92.50           N  
ATOM   3199  CA  GLU B 249      14.753 -15.780  24.198  1.00 92.50           C  
ATOM   3200  C   GLU B 249      13.244 -15.799  23.880  1.00 92.50           C  
ATOM   3201  O   GLU B 249      12.528 -16.714  24.289  1.00 92.50           O  
ATOM   3202  CB  GLU B 249      14.978 -15.831  25.721  1.00 92.50           C  
ATOM   3203  CG  GLU B 249      16.453 -15.988  26.134  1.00 92.50           C  
ATOM   3204  CD  GLU B 249      17.109 -17.274  25.600  1.00 92.50           C  
ATOM   3205  OE1 GLU B 249      18.317 -17.216  25.279  1.00 92.50           O  
ATOM   3206  OE2 GLU B 249      16.411 -18.312  25.522  1.00 92.50           O1-
ATOM   3207  N   TYR B 250      12.718 -14.803  23.157  1.00 95.51           N  
ATOM   3208  CA  TYR B 250      11.298 -14.774  22.796  1.00 95.51           C  
ATOM   3209  C   TYR B 250      10.905 -15.971  21.921  1.00 95.51           C  
ATOM   3210  O   TYR B 250      11.373 -16.121  20.792  1.00 95.51           O  
ATOM   3211  CB  TYR B 250      10.934 -13.451  22.122  1.00 95.51           C  
ATOM   3212  CG  TYR B 250       9.487 -13.406  21.666  1.00 95.51           C  
ATOM   3213  CD1 TYR B 250       9.146 -13.705  20.331  1.00 95.51           C  
ATOM   3214  CD2 TYR B 250       8.477 -13.112  22.598  1.00 95.51           C  
ATOM   3215  CE1 TYR B 250       7.794 -13.692  19.930  1.00 95.51           C  
ATOM   3216  CE2 TYR B 250       7.128 -13.107  22.205  1.00 95.51           C  
ATOM   3217  CZ  TYR B 250       6.784 -13.391  20.867  1.00 95.51           C  
ATOM   3218  OH  TYR B 250       5.479 -13.395  20.494  1.00 95.51           O  
ATOM   3219  N   ASN B 251       9.971 -16.788  22.415  1.00 95.55           N  
ATOM   3220  CA  ASN B 251       9.499 -17.993  21.730  1.00 95.55           C  
ATOM   3221  C   ASN B 251       7.969 -18.088  21.572  1.00 95.55           C  
ATOM   3222  O   ASN B 251       7.456 -19.116  21.124  1.00 95.55           O  
ATOM   3223  CB  ASN B 251      10.119 -19.208  22.424  1.00 95.55           C  
ATOM   3224  CG  ASN B 251       9.570 -19.459  23.812  1.00 95.55           C  
ATOM   3225  ND2 ASN B 251      10.189 -20.384  24.492  1.00 95.55           N  
ATOM   3226  OD1 ASN B 251       8.597 -18.868  24.261  1.00 95.55           O  
ATOM   3227  N   ALA B 252       7.248 -17.013  21.915  1.00 94.97           N  
ATOM   3228  CA  ALA B 252       5.787 -16.893  21.865  1.00 94.97           C  
ATOM   3229  C   ALA B 252       4.991 -17.928  22.695  1.00 94.97           C  
ATOM   3230  O   ALA B 252       3.764 -17.987  22.576  1.00 94.97           O  
ATOM   3231  CB  ALA B 252       5.335 -16.825  20.398  1.00 94.97           C  
ATOM   3232  N   ASP B 253       5.645 -18.735  23.536  1.00 96.29           N  
ATOM   3233  CA  ASP B 253       4.984 -19.728  24.381  1.00 96.29           C  
ATOM   3234  C   ASP B 253       4.330 -19.049  25.600  1.00 96.29           C  
ATOM   3235  O   ASP B 253       4.952 -18.225  26.277  1.00 96.29           O  
ATOM   3236  CB  ASP B 253       5.990 -20.825  24.753  1.00 96.29           C  
ATOM   3237  CG  ASP B 253       5.291 -22.011  25.401  1.00 96.29           C  
ATOM   3238  OD1 ASP B 253       4.948 -22.965  24.662  1.00 96.29           O  
ATOM   3239  OD2 ASP B 253       5.056 -21.929  26.624  1.00 96.29           O1-
ATOM   3240  N   TYR B 254       3.053 -19.346  25.866  1.00 96.26           N  
ATOM   3241  CA  TYR B 254       2.299 -18.729  26.969  1.00 96.26           C  
ATOM   3242  C   TYR B 254       2.758 -19.237  28.343  1.00 96.26           C  
ATOM   3243  O   TYR B 254       2.680 -18.500  29.320  1.00 96.26           O  
ATOM   3244  CB  TYR B 254       0.798 -19.001  26.778  1.00 96.26           C  
ATOM   3245  CG  TYR B 254      -0.142 -18.378  27.797  1.00 96.26           C  
ATOM   3246  CD1 TYR B 254      -0.716 -19.170  28.811  1.00 96.26           C  
ATOM   3247  CD2 TYR B 254      -0.455 -17.010  27.728  1.00 96.26           C  
ATOM   3248  CE1 TYR B 254      -1.573 -18.592  29.771  1.00 96.26           C  
ATOM   3249  CE2 TYR B 254      -1.292 -16.423  28.697  1.00 96.26           C  
ATOM   3250  CZ  TYR B 254      -1.849 -17.213  29.727  1.00 96.26           C  
ATOM   3251  OH  TYR B 254      -2.675 -16.646  30.648  1.00 96.26           O  
ATOM   3252  N   GLU B 255       3.247 -20.481  28.431  1.00 96.57           N  
ATOM   3253  CA  GLU B 255       3.750 -21.057  29.688  1.00 96.57           C  
ATOM   3254  C   GLU B 255       5.090 -20.428  30.085  1.00 96.57           C  
ATOM   3255  O   GLU B 255       5.352 -20.219  31.266  1.00 96.57           O  
ATOM   3256  CB  GLU B 255       3.844 -22.584  29.524  1.00 96.57           C  
ATOM   3257  CG  GLU B 255       4.053 -23.355  30.834  1.00 96.57           C  
ATOM   3258  CD  GLU B 255       4.032 -24.884  30.627  1.00 96.57           C  
ATOM   3259  OE1 GLU B 255       4.485 -25.600  31.548  1.00 96.57           O  
ATOM   3260  OE2 GLU B 255       3.511 -25.359  29.582  1.00 96.57           O1-
ATOM   3261  N   GLU B 256       5.903 -20.041  29.099  1.00 96.65           N  
ATOM   3262  CA  GLU B 256       7.188 -19.362  29.308  1.00 96.65           C  
ATOM   3263  C   GLU B 256       7.093 -17.828  29.265  1.00 96.65           C  
ATOM   3264  O   GLU B 256       8.125 -17.156  29.252  1.00 96.65           O  
ATOM   3265  CB  GLU B 256       8.247 -19.931  28.350  1.00 96.65           C  
ATOM   3266  CG  GLU B 256       8.534 -21.391  28.722  1.00 96.65           C  
ATOM   3267  CD  GLU B 256       9.585 -22.052  27.836  1.00 96.65           C  
ATOM   3268  OE1 GLU B 256      10.259 -22.991  28.318  1.00 96.65           O  
ATOM   3269  OE2 GLU B 256       9.553 -21.882  26.604  1.00 96.65           O1-
ATOM   3270  N   MET B 257       5.873 -17.270  29.311  1.00 95.98           N  
ATOM   3271  CA  MET B 257       5.613 -15.829  29.208  1.00 95.98           C  
ATOM   3272  C   MET B 257       6.487 -14.975  30.112  1.00 95.98           C  
ATOM   3273  O   MET B 257       7.081 -13.991  29.674  1.00 95.98           O  
ATOM   3274  CB  MET B 257       4.129 -15.527  29.422  1.00 95.98           C  
ATOM   3275  CG  MET B 257       3.847 -14.019  29.347  1.00 95.98           C  
ATOM   3276  SD  MET B 257       2.106 -13.553  29.446  1.00 95.98           S  
ATOM   3277  CE  MET B 257       1.507 -14.236  27.891  1.00 95.98           C  
ATOM   3278  N   ASP B 258       6.568 -15.362  31.378  1.00 96.78           N  
ATOM   3279  CA  ASP B 258       7.312 -14.601  32.370  1.00 96.78           C  
ATOM   3280  C   ASP B 258       8.827 -14.682  32.127  1.00 96.78           C  
ATOM   3281  O   ASP B 258       9.537 -13.725  32.418  1.00 96.78           O  
ATOM   3282  CB  ASP B 258       6.913 -15.093  33.769  1.00 96.78           C  
ATOM   3283  CG  ASP B 258       5.430 -14.851  34.080  1.00 96.78           C  
ATOM   3284  OD1 ASP B 258       4.847 -15.602  34.896  1.00 96.78           O  
ATOM   3285  OD2 ASP B 258       4.837 -13.877  33.563  1.00 96.78           O1-
ATOM   3286  N   SER B 259       9.319 -15.780  31.537  1.00 95.84           N  
ATOM   3287  CA  SER B 259      10.744 -15.978  31.252  1.00 95.84           C  
ATOM   3288  C   SER B 259      11.212 -15.135  30.072  1.00 95.84           C  
ATOM   3289  O   SER B 259      12.239 -14.473  30.180  1.00 95.84           O  
ATOM   3290  CB  SER B 259      11.042 -17.454  30.975  1.00 95.84           C  
ATOM   3291  OG  SER B 259      12.439 -17.684  30.968  1.00 95.84           O  
ATOM   3292  N   TRP B 260      10.488 -15.128  28.946  1.00 96.33           N  
ATOM   3293  CA  TRP B 260      10.912 -14.322  27.796  1.00 96.33           C  
ATOM   3294  C   TRP B 260      10.616 -12.830  27.980  1.00 96.33           C  
ATOM   3295  O   TRP B 260      11.355 -11.996  27.459  1.00 96.33           O  
ATOM   3296  CB  TRP B 260      10.349 -14.871  26.485  1.00 96.33           C  
ATOM   3297  CG  TRP B 260       8.864 -15.031  26.360  1.00 96.33           C  
ATOM   3298  CD1 TRP B 260       8.217 -16.216  26.300  1.00 96.33           C  
ATOM   3299  CD2 TRP B 260       7.826 -14.006  26.262  1.00 96.33           C  
ATOM   3300  CE2 TRP B 260       6.562 -14.658  26.158  1.00 96.33           C  
ATOM   3301  CE3 TRP B 260       7.810 -12.594  26.241  1.00 96.33           C  
ATOM   3302  NE1 TRP B 260       6.864 -16.006  26.141  1.00 96.33           N  
ATOM   3303  CZ2 TRP B 260       5.347 -13.954  26.147  1.00 96.33           C  
ATOM   3304  CZ3 TRP B 260       6.600 -11.881  26.265  1.00 96.33           C  
ATOM   3305  CH2 TRP B 260       5.368 -12.553  26.231  1.00 96.33           C  
ATOM   3306  N   ALA B 261       9.579 -12.467  28.745  1.00 96.57           N  
ATOM   3307  CA  ALA B 261       9.274 -11.063  29.016  1.00 96.57           C  
ATOM   3308  C   ALA B 261      10.327 -10.413  29.926  1.00 96.57           C  
ATOM   3309  O   ALA B 261      10.541  -9.202  29.841  1.00 96.57           O  
ATOM   3310  CB  ALA B 261       7.871 -10.957  29.616  1.00 96.57           C  
ATOM   3311  N   GLU B 262      11.001 -11.204  30.767  1.00 96.45           N  
ATOM   3312  CA  GLU B 262      12.095 -10.745  31.627  1.00 96.45           C  
ATOM   3313  C   GLU B 262      13.296 -10.219  30.829  1.00 96.45           C  
ATOM   3314  O   GLU B 262      13.944  -9.257  31.249  1.00 96.45           O  
ATOM   3315  CB  GLU B 262      12.529 -11.905  32.542  1.00 96.45           C  
ATOM   3316  CG  GLU B 262      13.512 -11.485  33.646  1.00 96.45           C  
ATOM   3317  CD  GLU B 262      12.939 -10.386  34.542  1.00 96.45           C  
ATOM   3318  OE1 GLU B 262      13.724  -9.633  35.175  1.00 96.45           O  
ATOM   3319  OE2 GLU B 262      11.692 -10.252  34.624  1.00 96.45           O1-
ATOM   3320  N   GLU B 263      13.549 -10.806  29.659  1.00 96.31           N  
ATOM   3321  CA  GLU B 263      14.673 -10.484  28.772  1.00 96.31           C  
ATOM   3322  C   GLU B 263      14.415  -9.262  27.871  1.00 96.31           C  
ATOM   3323  O   GLU B 263      15.272  -8.878  27.071  1.00 96.31           O  
ATOM   3324  CB  GLU B 263      15.038 -11.728  27.940  1.00 96.31           C  
ATOM   3325  CG  GLU B 263      15.509 -12.918  28.795  1.00 96.31           C  
ATOM   3326  CD  GLU B 263      16.711 -12.564  29.688  1.00 96.31           C  
ATOM   3327  OE1 GLU B 263      16.687 -12.914  30.891  1.00 96.31           O  
ATOM   3328  OE2 GLU B 263      17.640 -11.892  29.183  1.00 96.31           O1-
ATOM   3329  N   ARG B 264      13.245  -8.618  27.991  1.00 97.33           N  
ATOM   3330  CA  ARG B 264      12.956  -7.362  27.285  1.00 97.33           C  
ATOM   3331  C   ARG B 264      13.903  -6.250  27.734  1.00 97.33           C  
ATOM   3332  O   ARG B 264      14.201  -6.124  28.924  1.00 97.33           O  
ATOM   3333  CB  ARG B 264      11.493  -6.944  27.479  1.00 97.33           C  
ATOM   3334  CG  ARG B 264      10.544  -7.850  26.691  1.00 97.33           C  
ATOM   3335  CD  ARG B 264       9.081  -7.484  26.940  1.00 97.33           C  
ATOM   3336  NE  ARG B 264       8.216  -8.200  25.993  1.00 97.33           N  
ATOM   3337  CZ  ARG B 264       6.910  -8.116  25.878  1.00 97.33           C  
ATOM   3338  NH1 ARG B 264       6.149  -7.459  26.690  1.00 97.33           N1+
ATOM   3339  NH2 ARG B 264       6.280  -8.699  24.919  1.00 97.33           N  
ATOM   3340  N   LEU B 265      14.311  -5.381  26.801  1.00 96.19           N  
ATOM   3341  CA  LEU B 265      15.220  -4.262  27.103  1.00 96.19           C  
ATOM   3342  C   LEU B 265      14.656  -3.367  28.215  1.00 96.19           C  
ATOM   3343  O   LEU B 265      15.368  -2.988  29.145  1.00 96.19           O  
ATOM   3344  CB  LEU B 265      15.490  -3.433  25.832  1.00 96.19           C  
ATOM   3345  CG  LEU B 265      16.462  -2.253  26.053  1.00 96.19           C  
ATOM   3346  CD1 LEU B 265      17.864  -2.719  26.446  1.00 96.19           C  
ATOM   3347  CD2 LEU B 265      16.587  -1.425  24.774  1.00 96.19           C  
ATOM   3348  N   PHE B 266      13.361  -3.059  28.127  1.00 96.17           N  
ATOM   3349  CA  PHE B 266      12.597  -2.503  29.235  1.00 96.17           C  
ATOM   3350  C   PHE B 266      11.749  -3.635  29.828  1.00 96.17           C  
ATOM   3351  O   PHE B 266      10.875  -4.143  29.121  1.00 96.17           O  
ATOM   3352  CB  PHE B 266      11.719  -1.340  28.766  1.00 96.17           C  
ATOM   3353  CG  PHE B 266      12.468  -0.166  28.164  1.00 96.17           C  
ATOM   3354  CD1 PHE B 266      12.659   1.000  28.925  1.00 96.17           C  
ATOM   3355  CD2 PHE B 266      12.986  -0.226  26.855  1.00 96.17           C  
ATOM   3356  CE1 PHE B 266      13.359   2.095  28.391  1.00 96.17           C  
ATOM   3357  CE2 PHE B 266      13.690   0.868  26.320  1.00 96.17           C  
ATOM   3358  CZ  PHE B 266      13.881   2.028  27.090  1.00 96.17           C  
ATOM   3359  N   PRO B 267      11.964  -4.037  31.089  1.00 96.45           N  
ATOM   3360  CA  PRO B 267      11.252  -5.168  31.670  1.00 96.45           C  
ATOM   3361  C   PRO B 267       9.803  -4.801  32.065  1.00 96.45           C  
ATOM   3362  O   PRO B 267       9.538  -3.642  32.412  1.00 96.45           O  
ATOM   3363  CB  PRO B 267      12.115  -5.590  32.859  1.00 96.45           C  
ATOM   3364  CG  PRO B 267      12.780  -4.292  33.310  1.00 96.45           C  
ATOM   3365  CD  PRO B 267      12.989  -3.543  31.999  1.00 96.45           C  
ATOM   3366  N   PRO B 268       8.856  -5.762  32.062  1.00 97.10           N  
ATOM   3367  CA  PRO B 268       7.496  -5.551  32.567  1.00 97.10           C  
ATOM   3368  C   PRO B 268       7.498  -5.210  34.060  1.00 97.10           C  
ATOM   3369  O   PRO B 268       8.352  -5.674  34.809  1.00 97.10           O  
ATOM   3370  CB  PRO B 268       6.747  -6.867  32.319  1.00 97.10           C  
ATOM   3371  CG  PRO B 268       7.861  -7.910  32.293  1.00 97.10           C  
ATOM   3372  CD  PRO B 268       9.029  -7.154  31.666  1.00 97.10           C  
ATOM   3373  N   ALA B 269       6.538  -4.418  34.523  1.00 97.50           N  
ATOM   3374  CA  ALA B 269       6.334  -4.195  35.951  1.00 97.50           C  
ATOM   3375  C   ALA B 269       4.944  -3.628  36.222  1.00 97.50           C  
ATOM   3376  O   ALA B 269       4.427  -2.797  35.464  1.00 97.50           O  
ATOM   3377  CB  ALA B 269       7.393  -3.231  36.510  1.00 97.50           C  
ATOM   3378  N   LEU B 270       4.382  -4.027  37.357  1.00 97.99           N  
ATOM   3379  CA  LEU B 270       3.313  -3.315  38.029  1.00 97.99           C  
ATOM   3380  C   LEU B 270       3.894  -2.657  39.278  1.00 97.99           C  
ATOM   3381  O   LEU B 270       4.474  -3.325  40.134  1.00 97.99           O  
ATOM   3382  CB  LEU B 270       2.182  -4.297  38.342  1.00 97.99           C  
ATOM   3383  CG  LEU B 270       0.917  -3.634  38.896  1.00 97.99           C  
ATOM   3384  CD1 LEU B 270       0.283  -2.689  37.874  1.00 97.99           C  
ATOM   3385  CD2 LEU B 270      -0.099  -4.718  39.262  1.00 97.99           C  
ATOM   3386  N   ILE B 271       3.750  -1.341  39.361  1.00 97.75           N  
ATOM   3387  CA  ILE B 271       4.314  -0.499  40.412  1.00 97.75           C  
ATOM   3388  C   ILE B 271       3.164   0.194  41.122  1.00 97.75           C  
ATOM   3389  O   ILE B 271       2.215   0.654  40.479  1.00 97.75           O  
ATOM   3390  CB  ILE B 271       5.318   0.508  39.816  1.00 97.75           C  
ATOM   3391  CG1 ILE B 271       6.514  -0.231  39.176  1.00 97.75           C  
ATOM   3392  CG2 ILE B 271       5.834   1.515  40.862  1.00 97.75           C  
ATOM   3393  CD1 ILE B 271       7.262   0.618  38.148  1.00 97.75           C  
ATOM   3394  N   ARG B 272       3.257   0.277  42.444  1.00 97.47           N  
ATOM   3395  CA  ARG B 272       2.286   0.969  43.276  1.00 97.47           C  
ATOM   3396  C   ARG B 272       3.003   1.782  44.338  1.00 97.47           C  
ATOM   3397  O   ARG B 272       3.838   1.241  45.056  1.00 97.47           O  
ATOM   3398  CB  ARG B 272       1.331  -0.069  43.854  1.00 97.47           C  
ATOM   3399  CG  ARG B 272       0.115   0.627  44.448  1.00 97.47           C  
ATOM   3400  CD  ARG B 272      -0.936  -0.416  44.752  1.00 97.47           C  
ATOM   3401  NE  ARG B 272      -2.159   0.235  45.231  1.00 97.47           N  
ATOM   3402  CZ  ARG B 272      -3.072  -0.380  45.940  1.00 97.47           C  
ATOM   3403  NH1 ARG B 272      -2.975  -1.660  46.133  1.00 97.47           N1+
ATOM   3404  NH2 ARG B 272      -4.057   0.273  46.485  1.00 97.47           N  
ATOM   3405  N   LYS B 273       2.677   3.074  44.433  1.00 96.45           N  
ATOM   3406  CA  LYS B 273       3.340   4.033  45.333  1.00 96.45           C  
ATOM   3407  C   LYS B 273       4.875   4.009  45.207  1.00 96.45           C  
ATOM   3408  O   LYS B 273       5.573   4.071  46.212  1.00 96.45           O  
ATOM   3409  CB  LYS B 273       2.871   3.809  46.782  1.00 96.45           C  
ATOM   3410  CG  LYS B 273       1.354   3.941  46.954  1.00 96.45           C  
ATOM   3411  CD  LYS B 273       0.982   3.628  48.405  1.00 96.45           C  
ATOM   3412  CE  LYS B 273      -0.528   3.787  48.582  1.00 96.45           C  
ATOM   3413  NZ  LYS B 273      -0.930   3.473  49.973  1.00 96.45           N1+
ATOM   3414  N   GLY B 274       5.386   3.870  43.982  1.00 96.46           N  
ATOM   3415  CA  GLY B 274       6.827   3.840  43.698  1.00 96.46           C  
ATOM   3416  C   GLY B 274       7.527   2.493  43.948  1.00 96.46           C  
ATOM   3417  O   GLY B 274       8.709   2.369  43.634  1.00 96.46           O  
ATOM   3418  N   GLU B 275       6.827   1.464  44.441  1.00 96.85           N  
ATOM   3419  CA  GLU B 275       7.388   0.126  44.692  1.00 96.85           C  
ATOM   3420  C   GLU B 275       6.852  -0.915  43.696  1.00 96.85           C  
ATOM   3421  O   GLU B 275       5.668  -0.920  43.354  1.00 96.85           O  
ATOM   3422  CB  GLU B 275       7.115  -0.316  46.138  1.00 96.85           C  
ATOM   3423  CG  GLU B 275       7.813   0.585  47.173  1.00 96.85           C  
ATOM   3424  CD  GLU B 275       7.644   0.098  48.625  1.00 96.85           C  
ATOM   3425  OE1 GLU B 275       8.402   0.596  49.490  1.00 96.85           O  
ATOM   3426  OE2 GLU B 275       6.771  -0.765  48.880  1.00 96.85           O1-
ATOM   3427  N   VAL B 276       7.714  -1.817  43.216  1.00 97.72           N  
ATOM   3428  CA  VAL B 276       7.300  -2.925  42.335  1.00 97.72           C  
ATOM   3429  C   VAL B 276       6.506  -3.947  43.148  1.00 97.72           C  
ATOM   3430  O   VAL B 276       7.013  -4.480  44.132  1.00 97.72           O  
ATOM   3431  CB  VAL B 276       8.501  -3.610  41.652  1.00 97.72           C  
ATOM   3432  CG1 VAL B 276       8.059  -4.760  40.740  1.00 97.72           C  
ATOM   3433  CG2 VAL B 276       9.300  -2.635  40.780  1.00 97.72           C  
ATOM   3434  N   ILE B 277       5.284  -4.252  42.709  1.00 97.67           N  
ATOM   3435  CA  ILE B 277       4.394  -5.228  43.358  1.00 97.67           C  
ATOM   3436  C   ILE B 277       4.200  -6.511  42.543  1.00 97.67           C  
ATOM   3437  O   ILE B 277       3.854  -7.535  43.123  1.00 97.67           O  
ATOM   3438  CB  ILE B 277       3.040  -4.585  43.729  1.00 97.67           C  
ATOM   3439  CG1 ILE B 277       2.318  -3.971  42.510  1.00 97.67           C  
ATOM   3440  CG2 ILE B 277       3.255  -3.528  44.830  1.00 97.67           C  
ATOM   3441  CD1 ILE B 277       0.844  -3.661  42.777  1.00 97.67           C  
ATOM   3442  N   GLU B 278       4.432  -6.475  41.227  1.00 97.91           N  
ATOM   3443  CA  GLU B 278       4.407  -7.656  40.356  1.00 97.91           C  
ATOM   3444  C   GLU B 278       5.331  -7.451  39.147  1.00 97.91           C  
ATOM   3445  O   GLU B 278       5.421  -6.352  38.593  1.00 97.91           O  
ATOM   3446  CB  GLU B 278       2.957  -7.960  39.923  1.00 97.91           C  
ATOM   3447  CG  GLU B 278       2.779  -9.227  39.077  1.00 97.91           C  
ATOM   3448  CD  GLU B 278       3.357 -10.475  39.754  1.00 97.91           C  
ATOM   3449  OE1 GLU B 278       4.499 -10.840  39.397  1.00 97.91           O  
ATOM   3450  OE2 GLU B 278       2.677 -11.109  40.594  1.00 97.91           O1-
ATOM   3451  N   THR B 279       6.010  -8.517  38.728  1.00 97.09           N  
ATOM   3452  CA  THR B 279       6.945  -8.530  37.591  1.00 97.09           C  
ATOM   3453  C   THR B 279       6.551  -9.537  36.518  1.00 97.09           C  
ATOM   3454  O   THR B 279       6.943  -9.370  35.365  1.00 97.09           O  
ATOM   3455  CB  THR B 279       8.375  -8.842  38.053  1.00 97.09           C  
ATOM   3456  CG2 THR B 279       8.935  -7.706  38.908  1.00 97.09           C  
ATOM   3457  OG1 THR B 279       8.426 -10.013  38.837  1.00 97.09           O  
ATOM   3458  N   ASN B 280       5.763 -10.554  36.870  1.00 97.55           N  
ATOM   3459  CA  ASN B 280       5.303 -11.578  35.943  1.00 97.55           C  
ATOM   3460  C   ASN B 280       4.254 -10.989  35.001  1.00 97.55           C  
ATOM   3461  O   ASN B 280       3.138 -10.656  35.417  1.00 97.55           O  
ATOM   3462  CB  ASN B 280       4.736 -12.762  36.732  1.00 97.55           C  
ATOM   3463  CG  ASN B 280       5.801 -13.608  37.402  1.00 97.55           C  
ATOM   3464  ND2 ASN B 280       5.481 -14.840  37.707  1.00 97.55           N  
ATOM   3465  OD1 ASN B 280       6.930 -13.219  37.641  1.00 97.55           O  
ATOM   3466  N   LEU B 281       4.602 -10.886  33.718  1.00 97.47           N  
ATOM   3467  CA  LEU B 281       3.710 -10.372  32.685  1.00 97.47           C  
ATOM   3468  C   LEU B 281       2.388 -11.155  32.648  1.00 97.47           C  
ATOM   3469  O   LEU B 281       1.330 -10.540  32.507  1.00 97.47           O  
ATOM   3470  CB  LEU B 281       4.452 -10.411  31.336  1.00 97.47           C  
ATOM   3471  CG  LEU B 281       3.626  -9.881  30.149  1.00 97.47           C  
ATOM   3472  CD1 LEU B 281       3.213  -8.417  30.330  1.00 97.47           C  
ATOM   3473  CD2 LEU B 281       4.432  -9.984  28.857  1.00 97.47           C  
ATOM   3474  N   SER B 282       2.428 -12.473  32.869  1.00 96.96           N  
ATOM   3475  CA  SER B 282       1.246 -13.341  32.919  1.00 96.96           C  
ATOM   3476  C   SER B 282       0.216 -12.863  33.952  1.00 96.96           C  
ATOM   3477  O   SER B 282      -0.958 -12.660  33.631  1.00 96.96           O  
ATOM   3478  CB  SER B 282       1.688 -14.785  33.206  1.00 96.96           C  
ATOM   3479  OG  SER B 282       2.234 -14.906  34.510  1.00 96.96           O  
ATOM   3480  N   LYS B 283       0.657 -12.578  35.182  1.00 97.62           N  
ATOM   3481  CA  LYS B 283      -0.200 -12.101  36.278  1.00 97.62           C  
ATOM   3482  C   LYS B 283      -0.677 -10.668  36.066  1.00 97.62           C  
ATOM   3483  O   LYS B 283      -1.831 -10.360  36.368  1.00 97.62           O  
ATOM   3484  CB  LYS B 283       0.557 -12.201  37.597  1.00 97.62           C  
ATOM   3485  CG  LYS B 283       0.813 -13.650  38.042  1.00 97.62           C  
ATOM   3486  CD  LYS B 283       1.624 -13.530  39.322  1.00 97.62           C  
ATOM   3487  CE  LYS B 283       2.075 -14.807  40.008  1.00 97.62           C  
ATOM   3488  NZ  LYS B 283       3.025 -14.380  41.063  1.00 97.62           N1+
ATOM   3489  N   ILE B 284       0.170  -9.799  35.509  1.00 97.78           N  
ATOM   3490  CA  ILE B 284      -0.227  -8.425  35.161  1.00 97.78           C  
ATOM   3491  C   ILE B 284      -1.348  -8.459  34.110  1.00 97.78           C  
ATOM   3492  O   ILE B 284      -2.341  -7.741  34.246  1.00 97.78           O  
ATOM   3493  CB  ILE B 284       0.983  -7.589  34.679  1.00 97.78           C  
ATOM   3494  CG1 ILE B 284       2.075  -7.491  35.767  1.00 97.78           C  
ATOM   3495  CG2 ILE B 284       0.533  -6.162  34.309  1.00 97.78           C  
ATOM   3496  CD1 ILE B 284       3.390  -6.862  35.286  1.00 97.78           C  
ATOM   3497  N   LEU B 285      -1.232  -9.309  33.086  1.00 97.64           N  
ATOM   3498  CA  LEU B 285      -2.260  -9.456  32.055  1.00 97.64           C  
ATOM   3499  C   LEU B 285      -3.549 -10.074  32.614  1.00 97.64           C  
ATOM   3500  O   LEU B 285      -4.625  -9.539  32.357  1.00 97.64           O  
ATOM   3501  CB  LEU B 285      -1.697 -10.268  30.876  1.00 97.64           C  
ATOM   3502  CG  LEU B 285      -0.607  -9.533  30.072  1.00 97.64           C  
ATOM   3503  CD1 LEU B 285       0.016 -10.503  29.077  1.00 97.64           C  
ATOM   3504  CD2 LEU B 285      -1.158  -8.339  29.290  1.00 97.64           C  
ATOM   3505  N   LEU B 286      -3.457 -11.109  33.454  1.00 97.21           N  
ATOM   3506  CA  LEU B 286      -4.624 -11.701  34.125  1.00 97.21           C  
ATOM   3507  C   LEU B 286      -5.351 -10.713  35.052  1.00 97.21           C  
ATOM   3508  O   LEU B 286      -6.551 -10.859  35.291  1.00 97.21           O  
ATOM   3509  CB  LEU B 286      -4.180 -12.939  34.924  1.00 97.21           C  
ATOM   3510  CG  LEU B 286      -3.907 -14.187  34.068  1.00 97.21           C  
ATOM   3511  CD1 LEU B 286      -3.244 -15.251  34.940  1.00 97.21           C  
ATOM   3512  CD2 LEU B 286      -5.199 -14.777  33.491  1.00 97.21           C  
ATOM   3513  N   GLY B 287      -4.661  -9.690  35.564  1.00 97.12           N  
ATOM   3514  CA  GLY B 287      -5.228  -8.646  36.418  1.00 97.12           C  
ATOM   3515  C   GLY B 287      -6.024  -7.557  35.685  1.00 97.12           C  
ATOM   3516  O   GLY B 287      -6.617  -6.704  36.341  1.00 97.12           O  
ATOM   3517  N   VAL B 288      -6.089  -7.549  34.349  1.00 97.77           N  
ATOM   3518  CA  VAL B 288      -6.833  -6.509  33.609  1.00 97.77           C  
ATOM   3519  C   VAL B 288      -8.347  -6.672  33.801  1.00 97.77           C  
ATOM   3520  O   VAL B 288      -8.890  -7.768  33.640  1.00 97.77           O  
ATOM   3521  CB  VAL B 288      -6.432  -6.482  32.121  1.00 97.77           C  
ATOM   3522  CG1 VAL B 288      -7.131  -5.340  31.369  1.00 97.77           C  
ATOM   3523  CG2 VAL B 288      -4.919  -6.255  32.002  1.00 97.77           C  
ATOM   3524  N   ARG B 289      -9.049  -5.587  34.155  1.00 97.66           N  
ATOM   3525  CA  ARG B 289     -10.511  -5.543  34.342  1.00 97.66           C  
ATOM   3526  C   ARG B 289     -11.113  -4.400  33.533  1.00 97.66           C  
ATOM   3527  O   ARG B 289     -10.674  -3.260  33.661  1.00 97.66           O  
ATOM   3528  CB  ARG B 289     -10.861  -5.355  35.833  1.00 97.66           C  
ATOM   3529  CG  ARG B 289     -10.348  -6.451  36.776  1.00 97.66           C  
ATOM   3530  CD  ARG B 289     -11.053  -7.791  36.551  1.00 97.66           C  
ATOM   3531  NE  ARG B 289     -10.481  -8.841  37.408  1.00 97.66           N  
ATOM   3532  CZ  ARG B 289      -9.415  -9.570  37.136  1.00 97.66           C  
ATOM   3533  NH1 ARG B 289      -8.752  -9.431  36.026  1.00 97.66           N1+
ATOM   3534  NH2 ARG B 289      -9.009 -10.489  37.964  1.00 97.66           N  
ATOM   3535  N   VAL B 290     -12.137  -4.692  32.736  1.00 97.21           N  
ATOM   3536  CA  VAL B 290     -12.838  -3.702  31.907  1.00 97.21           C  
ATOM   3537  C   VAL B 290     -14.249  -3.463  32.438  1.00 97.21           C  
ATOM   3538  O   VAL B 290     -15.049  -4.388  32.573  1.00 97.21           O  
ATOM   3539  CB  VAL B 290     -12.864  -4.118  30.426  1.00 97.21           C  
ATOM   3540  CG1 VAL B 290     -13.373  -2.950  29.574  1.00 97.21           C  
ATOM   3541  CG2 VAL B 290     -11.469  -4.504  29.917  1.00 97.21           C  
ATOM   3542  N   TYR B 291     -14.564  -2.202  32.714  1.00 96.94           N  
ATOM   3543  CA  TYR B 291     -15.853  -1.722  33.196  1.00 96.94           C  
ATOM   3544  C   TYR B 291     -16.520  -0.842  32.132  1.00 96.94           C  
ATOM   3545  O   TYR B 291     -15.884   0.014  31.526  1.00 96.94           O  
ATOM   3546  CB  TYR B 291     -15.644  -0.945  34.501  1.00 96.94           C  
ATOM   3547  CG  TYR B 291     -15.276  -1.789  35.702  1.00 96.94           C  
ATOM   3548  CD1 TYR B 291     -16.292  -2.193  36.583  1.00 96.94           C  
ATOM   3549  CD2 TYR B 291     -13.933  -2.151  35.951  1.00 96.94           C  
ATOM   3550  CE1 TYR B 291     -15.979  -2.984  37.696  1.00 96.94           C  
ATOM   3551  CE2 TYR B 291     -13.617  -2.953  37.070  1.00 96.94           C  
ATOM   3552  CZ  TYR B 291     -14.653  -3.382  37.930  1.00 96.94           C  
ATOM   3553  OH  TYR B 291     -14.453  -4.223  38.968  1.00 96.94           O  
ATOM   3554  N   ILE B 292     -17.826  -1.029  31.932  1.00 95.39           N  
ATOM   3555  CA  ILE B 292     -18.614  -0.343  30.888  1.00 95.39           C  
ATOM   3556  C   ILE B 292     -19.673   0.623  31.440  1.00 95.39           C  
ATOM   3557  O   ILE B 292     -20.565   1.068  30.716  1.00 95.39           O  
ATOM   3558  CB  ILE B 292     -19.225  -1.372  29.918  1.00 95.39           C  
ATOM   3559  CG1 ILE B 292     -20.107  -2.395  30.664  1.00 95.39           C  
ATOM   3560  CG2 ILE B 292     -18.112  -2.031  29.093  1.00 95.39           C  
ATOM   3561  CD1 ILE B 292     -21.000  -3.192  29.717  1.00 95.39           C  
ATOM   3562  N   GLY B 293     -19.620   0.942  32.735  1.00 94.00           N  
ATOM   3563  CA  GLY B 293     -20.522   1.931  33.328  1.00 94.00           C  
ATOM   3564  C   GLY B 293     -20.345   3.296  32.661  1.00 94.00           C  
ATOM   3565  O   GLY B 293     -19.223   3.757  32.514  1.00 94.00           O  
ATOM   3566  N   GLY B 294     -21.440   3.933  32.238  1.00 93.13           N  
ATOM   3567  CA  GLY B 294     -21.364   5.223  31.542  1.00 93.13           C  
ATOM   3568  C   GLY B 294     -20.902   5.137  30.084  1.00 93.13           C  
ATOM   3569  O   GLY B 294     -20.589   6.169  29.505  1.00 93.13           O  
ATOM   3570  N   THR B 295     -20.904   3.945  29.488  1.00 94.75           N  
ATOM   3571  CA  THR B 295     -20.653   3.732  28.053  1.00 94.75           C  
ATOM   3572  C   THR B 295     -21.929   3.234  27.355  1.00 94.75           C  
ATOM   3573  O   THR B 295     -22.865   2.790  28.033  1.00 94.75           O  
ATOM   3574  CB  THR B 295     -19.498   2.741  27.834  1.00 94.75           C  
ATOM   3575  CG2 THR B 295     -18.256   3.029  28.669  1.00 94.75           C  
ATOM   3576  OG1 THR B 295     -19.948   1.441  28.127  1.00 94.75           O  
ATOM   3577  N   PRO B 296     -22.011   3.258  26.013  1.00 94.77           N  
ATOM   3578  CA  PRO B 296     -23.145   2.697  25.278  1.00 94.77           C  
ATOM   3579  C   PRO B 296     -23.167   1.160  25.220  1.00 94.77           C  
ATOM   3580  O   PRO B 296     -24.055   0.597  24.571  1.00 94.77           O  
ATOM   3581  CB  PRO B 296     -23.051   3.317  23.882  1.00 94.77           C  
ATOM   3582  CG  PRO B 296     -21.570   3.610  23.700  1.00 94.77           C  
ATOM   3583  CD  PRO B 296     -21.108   3.954  25.106  1.00 94.77           C  
ATOM   3584  N   TYR B 297     -22.209   0.466  25.841  1.00 95.29           N  
ATOM   3585  CA  TYR B 297     -22.043  -0.978  25.685  1.00 95.29           C  
ATOM   3586  C   TYR B 297     -23.032  -1.816  26.510  1.00 95.29           C  
ATOM   3587  O   TYR B 297     -23.527  -1.416  27.566  1.00 95.29           O  
ATOM   3588  CB  TYR B 297     -20.587  -1.385  25.950  1.00 95.29           C  
ATOM   3589  CG  TYR B 297     -19.561  -0.629  25.122  1.00 95.29           C  
ATOM   3590  CD1 TYR B 297     -19.676  -0.579  23.718  1.00 95.29           C  
ATOM   3591  CD2 TYR B 297     -18.495   0.034  25.760  1.00 95.29           C  
ATOM   3592  CE1 TYR B 297     -18.744   0.154  22.961  1.00 95.29           C  
ATOM   3593  CE2 TYR B 297     -17.564   0.770  25.009  1.00 95.29           C  
ATOM   3594  CZ  TYR B 297     -17.688   0.830  23.606  1.00 95.29           C  
ATOM   3595  OH  TYR B 297     -16.802   1.529  22.861  1.00 95.29           O  
ATOM   3596  N   GLU B 298     -23.331  -3.011  26.009  1.00 95.71           N  
ATOM   3597  CA  GLU B 298     -24.086  -4.048  26.708  1.00 95.71           C  
ATOM   3598  C   GLU B 298     -23.163  -4.886  27.606  1.00 95.71           C  
ATOM   3599  O   GLU B 298     -22.000  -5.109  27.273  1.00 95.71           O  
ATOM   3600  CB  GLU B 298     -24.820  -4.924  25.683  1.00 95.71           C  
ATOM   3601  CG  GLU B 298     -25.985  -5.698  26.318  1.00 95.71           C  
ATOM   3602  CD  GLU B 298     -26.792  -6.522  25.304  1.00 95.71           C  
ATOM   3603  OE1 GLU B 298     -27.679  -7.267  25.772  1.00 95.71           O  
ATOM   3604  OE2 GLU B 298     -26.582  -6.352  24.081  1.00 95.71           O1-
ATOM   3605  N   LYS B 299     -23.684  -5.368  28.742  1.00 95.10           N  
ATOM   3606  CA  LYS B 299     -22.972  -6.348  29.575  1.00 95.10           C  
ATOM   3607  C   LYS B 299     -22.844  -7.677  28.823  1.00 95.10           C  
ATOM   3608  O   LYS B 299     -23.732  -8.038  28.056  1.00 95.10           O  
ATOM   3609  CB  LYS B 299     -23.683  -6.554  30.923  1.00 95.10           C  
ATOM   3610  CG  LYS B 299     -23.601  -5.327  31.844  1.00 95.10           C  
ATOM   3611  CD  LYS B 299     -24.245  -5.641  33.200  1.00 95.10           C  
ATOM   3612  CE  LYS B 299     -24.087  -4.462  34.167  1.00 95.10           C  
ATOM   3613  NZ  LYS B 299     -24.549  -4.833  35.529  1.00 95.10           N1+
ATOM   3614  N   TRP B 300     -21.761  -8.402  29.079  1.00 95.51           N  
ATOM   3615  CA  TRP B 300     -21.513  -9.744  28.553  1.00 95.51           C  
ATOM   3616  C   TRP B 300     -21.518 -10.776  29.687  1.00 95.51           C  
ATOM   3617  O   TRP B 300     -21.310 -10.423  30.847  1.00 95.51           O  
ATOM   3618  CB  TRP B 300     -20.185  -9.741  27.783  1.00 95.51           C  
ATOM   3619  CG  TRP B 300     -19.005  -9.304  28.593  1.00 95.51           C  
ATOM   3620  CD1 TRP B 300     -18.257 -10.104  29.381  1.00 95.51           C  
ATOM   3621  CD2 TRP B 300     -18.460  -7.961  28.762  1.00 95.51           C  
ATOM   3622  CE2 TRP B 300     -17.379  -8.020  29.693  1.00 95.51           C  
ATOM   3623  CE3 TRP B 300     -18.766  -6.700  28.212  1.00 95.51           C  
ATOM   3624  NE1 TRP B 300     -17.300  -9.352  30.027  1.00 95.51           N  
ATOM   3625  CZ2 TRP B 300     -16.641  -6.888  30.063  1.00 95.51           C  
ATOM   3626  CZ3 TRP B 300     -18.024  -5.562  28.570  1.00 95.51           C  
ATOM   3627  CH2 TRP B 300     -16.972  -5.646  29.502  1.00 95.51           C  
ATOM   3628  N   ASP B 301     -21.742 -12.040  29.333  1.00 94.35           N  
ATOM   3629  CA  ASP B 301     -21.681 -13.172  30.258  1.00 94.35           C  
ATOM   3630  C   ASP B 301     -20.266 -13.770  30.299  1.00 94.35           C  
ATOM   3631  O   ASP B 301     -19.514 -13.699  29.322  1.00 94.35           O  
ATOM   3632  CB  ASP B 301     -22.719 -14.236  29.862  1.00 94.35           C  
ATOM   3633  CG  ASP B 301     -24.163 -13.720  29.905  1.00 94.35           C  
ATOM   3634  OD1 ASP B 301     -24.906 -14.010  28.940  1.00 94.35           O  
ATOM   3635  OD2 ASP B 301     -24.516 -13.043  30.897  1.00 94.35           O1-
ATOM   3636  N   ARG B 302     -19.896 -14.390  31.425  1.00 96.02           N  
ATOM   3637  CA  ARG B 302     -18.623 -15.115  31.561  1.00 96.02           C  
ATOM   3638  C   ARG B 302     -18.700 -16.435  30.791  1.00 96.02           C  
ATOM   3639  O   ARG B 302     -19.516 -17.291  31.115  1.00 96.02           O  
ATOM   3640  CB  ARG B 302     -18.310 -15.322  33.051  1.00 96.02           C  
ATOM   3641  CG  ARG B 302     -16.867 -15.787  33.314  1.00 96.02           C  
ATOM   3642  CD  ARG B 302     -16.647 -15.898  34.827  1.00 96.02           C  
ATOM   3643  NE  ARG B 302     -15.252 -16.219  35.201  1.00 96.02           N  
ATOM   3644  CZ  ARG B 302     -14.879 -16.845  36.305  1.00 96.02           C  
ATOM   3645  NH1 ARG B 302     -15.738 -17.245  37.192  1.00 96.02           N1+
ATOM   3646  NH2 ARG B 302     -13.628 -17.088  36.557  1.00 96.02           N  
ATOM   3647  N   GLU B 303     -17.855 -16.592  29.776  1.00 96.01           N  
ATOM   3648  CA  GLU B 303     -17.781 -17.814  28.955  1.00 96.01           C  
ATOM   3649  C   GLU B 303     -16.547 -18.664  29.299  1.00 96.01           C  
ATOM   3650  O   GLU B 303     -16.590 -19.887  29.198  1.00 96.01           O  
ATOM   3651  CB  GLU B 303     -17.798 -17.413  27.468  1.00 96.01           C  
ATOM   3652  CG  GLU B 303     -17.899 -18.613  26.502  1.00 96.01           C  
ATOM   3653  CD  GLU B 303     -17.782 -18.217  25.022  1.00 96.01           C  
ATOM   3654  OE1 GLU B 303     -17.703 -19.121  24.152  1.00 96.01           O  
ATOM   3655  OE2 GLU B 303     -17.673 -17.009  24.710  1.00 96.01           O1-
ATOM   3656  N   TYR B 304     -15.454 -18.024  29.718  1.00 96.40           N  
ATOM   3657  CA  TYR B 304     -14.185 -18.660  30.061  1.00 96.40           C  
ATOM   3658  C   TYR B 304     -13.846 -18.368  31.520  1.00 96.40           C  
ATOM   3659  O   TYR B 304     -13.527 -17.234  31.883  1.00 96.40           O  
ATOM   3660  CB  TYR B 304     -13.071 -18.176  29.117  1.00 96.40           C  
ATOM   3661  CG  TYR B 304     -13.340 -18.466  27.654  1.00 96.40           C  
ATOM   3662  CD1 TYR B 304     -12.891 -19.666  27.067  1.00 96.40           C  
ATOM   3663  CD2 TYR B 304     -14.084 -17.545  26.897  1.00 96.40           C  
ATOM   3664  CE1 TYR B 304     -13.206 -19.959  25.726  1.00 96.40           C  
ATOM   3665  CE2 TYR B 304     -14.422 -17.846  25.568  1.00 96.40           C  
ATOM   3666  CZ  TYR B 304     -13.987 -19.049  24.987  1.00 96.40           C  
ATOM   3667  OH  TYR B 304     -14.356 -19.284  23.705  1.00 96.40           O  
ATOM   3668  N   ASP B 305     -13.898 -19.398  32.362  1.00 96.14           N  
ATOM   3669  CA  ASP B 305     -13.576 -19.269  33.785  1.00 96.14           C  
ATOM   3670  C   ASP B 305     -12.077 -19.412  34.077  1.00 96.14           C  
ATOM   3671  O   ASP B 305     -11.608 -18.902  35.097  1.00 96.14           O  
ATOM   3672  CB  ASP B 305     -14.357 -20.311  34.595  1.00 96.14           C  
ATOM   3673  CG  ASP B 305     -15.873 -20.097  34.575  1.00 96.14           C  
ATOM   3674  OD1 ASP B 305     -16.584 -21.120  34.527  1.00 96.14           O  
ATOM   3675  OD2 ASP B 305     -16.305 -18.929  34.678  1.00 96.14           O1-
ATOM   3676  N   LYS B 306     -11.332 -20.106  33.205  1.00 96.52           N  
ATOM   3677  CA  LYS B 306      -9.902 -20.396  33.363  1.00 96.52           C  
ATOM   3678  C   LYS B 306      -9.132 -20.258  32.053  1.00 96.52           C  
ATOM   3679  O   LYS B 306      -9.703 -20.492  30.988  1.00 96.52           O  
ATOM   3680  CB  LYS B 306      -9.678 -21.806  33.933  1.00 96.52           C  
ATOM   3681  CG  LYS B 306     -10.252 -21.969  35.344  1.00 96.52           C  
ATOM   3682  CD  LYS B 306      -9.910 -23.348  35.907  1.00 96.52           C  
ATOM   3683  CE  LYS B 306     -10.456 -23.436  37.332  1.00 96.52           C  
ATOM   3684  NZ  LYS B 306      -9.968 -24.656  38.012  1.00 96.52           N1+
ATOM   3685  N   ASP B 307      -7.852 -19.905  32.146  1.00 96.56           N  
ATOM   3686  CA  ASP B 307      -6.917 -19.946  31.017  1.00 96.56           C  
ATOM   3687  C   ASP B 307      -6.388 -21.372  30.768  1.00 96.56           C  
ATOM   3688  O   ASP B 307      -6.704 -22.316  31.496  1.00 96.56           O  
ATOM   3689  CB  ASP B 307      -5.807 -18.882  31.189  1.00 96.56           C  
ATOM   3690  CG  ASP B 307      -4.700 -19.210  32.197  1.00 96.56           C  
ATOM   3691  OD1 ASP B 307      -3.805 -18.358  32.387  1.00 96.56           O  
ATOM   3692  OD2 ASP B 307      -4.689 -20.323  32.757  1.00 96.56           O1-
ATOM   3693  N   GLU B 308      -5.566 -21.547  29.729  1.00 94.91           N  
ATOM   3694  CA  GLU B 308      -4.995 -22.856  29.370  1.00 94.91           C  
ATOM   3695  C   GLU B 308      -3.952 -23.395  30.366  1.00 94.91           C  
ATOM   3696  O   GLU B 308      -3.552 -24.555  30.253  1.00 94.91           O  
ATOM   3697  CB  GLU B 308      -4.402 -22.801  27.954  1.00 94.91           C  
ATOM   3698  CG  GLU B 308      -5.503 -22.733  26.892  1.00 94.91           C  
ATOM   3699  CD  GLU B 308      -4.925 -22.859  25.482  1.00 94.91           C  
ATOM   3700  OE1 GLU B 308      -5.049 -21.880  24.717  1.00 94.91           O  
ATOM   3701  OE2 GLU B 308      -4.391 -23.931  25.125  1.00 94.91           O1-
ATOM   3702  N   LEU B 309      -3.526 -22.588  31.343  1.00 94.48           N  
ATOM   3703  CA  LEU B 309      -2.672 -23.007  32.461  1.00 94.48           C  
ATOM   3704  C   LEU B 309      -3.487 -23.271  33.741  1.00 94.48           C  
ATOM   3705  O   LEU B 309      -2.938 -23.724  34.743  1.00 94.48           O  
ATOM   3706  CB  LEU B 309      -1.565 -21.962  32.686  1.00 94.48           C  
ATOM   3707  CG  LEU B 309      -0.666 -21.697  31.467  1.00 94.48           C  
ATOM   3708  CD1 LEU B 309       0.380 -20.641  31.827  1.00 94.48           C  
ATOM   3709  CD2 LEU B 309       0.054 -22.944  30.954  1.00 94.48           C  
ATOM   3710  N   GLY B 310      -4.803 -23.042  33.707  1.00 95.64           N  
ATOM   3711  CA  GLY B 310      -5.723 -23.263  34.818  1.00 95.64           C  
ATOM   3712  C   GLY B 310      -5.909 -22.066  35.755  1.00 95.64           C  
ATOM   3713  O   GLY B 310      -6.618 -22.218  36.756  1.00 95.64           O  
ATOM   3714  N   ASN B 311      -5.332 -20.899  35.447  1.00 96.38           N  
ATOM   3715  CA  ASN B 311      -5.516 -19.668  36.222  1.00 96.38           C  
ATOM   3716  C   ASN B 311      -6.932 -19.117  36.029  1.00 96.38           C  
ATOM   3717  O   ASN B 311      -7.470 -19.174  34.926  1.00 96.38           O  
ATOM   3718  CB  ASN B 311      -4.500 -18.597  35.805  1.00 96.38           C  
ATOM   3719  CG  ASN B 311      -3.063 -19.058  35.898  1.00 96.38           C  
ATOM   3720  ND2 ASN B 311      -2.352 -19.056  34.797  1.00 96.38           N  
ATOM   3721  OD1 ASN B 311      -2.578 -19.407  36.963  1.00 96.38           O  
ATOM   3722  N   GLU B 312      -7.536 -18.553  37.075  1.00 96.78           N  
ATOM   3723  CA  GLU B 312      -8.883 -17.980  36.981  1.00 96.78           C  
ATOM   3724  C   GLU B 312      -8.923 -16.703  36.127  1.00 96.78           C  
ATOM   3725  O   GLU B 312      -8.124 -15.783  36.305  1.00 96.78           O  
ATOM   3726  CB  GLU B 312      -9.471 -17.702  38.372  1.00 96.78           C  
ATOM   3727  CG  GLU B 312      -9.708 -18.989  39.179  1.00 96.78           C  
ATOM   3728  CD  GLU B 312     -10.506 -18.752  40.472  1.00 96.78           C  
ATOM   3729  OE1 GLU B 312     -11.036 -19.762  40.992  1.00 96.78           O  
ATOM   3730  OE2 GLU B 312     -10.617 -17.585  40.910  1.00 96.78           O1-
ATOM   3731  N   ILE B 313      -9.910 -16.621  35.231  1.00 97.05           N  
ATOM   3732  CA  ILE B 313     -10.184 -15.454  34.385  1.00 97.05           C  
ATOM   3733  C   ILE B 313     -11.458 -14.769  34.879  1.00 97.05           C  
ATOM   3734  O   ILE B 313     -12.539 -15.348  34.802  1.00 97.05           O  
ATOM   3735  CB  ILE B 313     -10.329 -15.870  32.905  1.00 97.05           C  
ATOM   3736  CG1 ILE B 313      -9.057 -16.558  32.370  1.00 97.05           C  
ATOM   3737  CG2 ILE B 313     -10.641 -14.636  32.038  1.00 97.05           C  
ATOM   3738  CD1 ILE B 313      -9.248 -17.081  30.942  1.00 97.05           C  
ATOM   3739  N   ASP B 314     -11.363 -13.523  35.335  1.00 97.17           N  
ATOM   3740  CA  ASP B 314     -12.522 -12.724  35.763  1.00 97.17           C  
ATOM   3741  C   ASP B 314     -13.525 -12.489  34.619  1.00 97.17           C  
ATOM   3742  O   ASP B 314     -13.151 -12.409  33.444  1.00 97.17           O  
ATOM   3743  CB  ASP B 314     -12.002 -11.398  36.321  1.00 97.17           C  
ATOM   3744  CG  ASP B 314     -13.031 -10.557  37.087  1.00 97.17           C  
ATOM   3745  OD1 ASP B 314     -12.883 -10.466  38.320  1.00 97.17           O  
ATOM   3746  OD2 ASP B 314     -13.884  -9.904  36.444  1.00 97.17           O1-
ATOM   3747  N   GLU B 315     -14.808 -12.317  34.947  1.00 96.54           N  
ATOM   3748  CA  GLU B 315     -15.837 -11.944  33.965  1.00 96.54           C  
ATOM   3749  C   GLU B 315     -15.489 -10.655  33.200  1.00 96.54           C  
ATOM   3750  O   GLU B 315     -15.804 -10.541  32.020  1.00 96.54           O  
ATOM   3751  CB  GLU B 315     -17.218 -11.812  34.640  1.00 96.54           C  
ATOM   3752  CG  GLU B 315     -17.230 -10.900  35.877  1.00 96.54           C  
ATOM   3753  CD  GLU B 315     -18.627 -10.418  36.291  1.00 96.54           C  
ATOM   3754  OE1 GLU B 315     -18.688  -9.284  36.840  1.00 96.54           O  
ATOM   3755  OE2 GLU B 315     -19.606 -11.165  36.098  1.00 96.54           O1-
ATOM   3756  N   LYS B 316     -14.784  -9.706  33.827  1.00 96.97           N  
ATOM   3757  CA  LYS B 316     -14.379  -8.418  33.241  1.00 96.97           C  
ATOM   3758  C   LYS B 316     -13.038  -8.474  32.509  1.00 96.97           C  
ATOM   3759  O   LYS B 316     -12.592  -7.445  32.000  1.00 96.97           O  
ATOM   3760  CB  LYS B 316     -14.340  -7.344  34.338  1.00 96.97           C  
ATOM   3761  CG  LYS B 316     -15.714  -7.077  34.957  1.00 96.97           C  
ATOM   3762  CD  LYS B 316     -15.585  -6.145  36.168  1.00 96.97           C  
ATOM   3763  CE  LYS B 316     -16.765  -6.315  37.131  1.00 96.97           C  
ATOM   3764  NZ  LYS B 316     -16.739  -7.654  37.775  1.00 96.97           N1+
ATOM   3765  N   HIS B 317     -12.360  -9.619  32.484  1.00 97.33           N  
ATOM   3766  CA  HIS B 317     -11.094  -9.760  31.766  1.00 97.33           C  
ATOM   3767  C   HIS B 317     -11.329  -9.741  30.239  1.00 97.33           C  
ATOM   3768  O   HIS B 317     -12.335 -10.288  29.777  1.00 97.33           O  
ATOM   3769  CB  HIS B 317     -10.392 -11.041  32.228  1.00 97.33           C  
ATOM   3770  CG  HIS B 317      -9.051 -11.256  31.575  1.00 97.33           C  
ATOM   3771  CD2 HIS B 317      -7.851 -10.718  31.956  1.00 97.33           C  
ATOM   3772  ND1 HIS B 317      -8.820 -12.011  30.448  1.00 97.33           N  
ATOM   3773  CE1 HIS B 317      -7.517 -11.913  30.139  1.00 97.33           C  
ATOM   3774  NE2 HIS B 317      -6.894 -11.130  31.025  1.00 97.33           N  
ATOM   3775  N   PRO B 318     -10.416  -9.180  29.418  1.00 96.87           N  
ATOM   3776  CA  PRO B 318     -10.587  -9.106  27.963  1.00 96.87           C  
ATOM   3777  C   PRO B 318     -10.900 -10.436  27.258  1.00 96.87           C  
ATOM   3778  O   PRO B 318     -11.633 -10.435  26.280  1.00 96.87           O  
ATOM   3779  CB  PRO B 318      -9.292  -8.485  27.445  1.00 96.87           C  
ATOM   3780  CG  PRO B 318      -8.878  -7.565  28.590  1.00 96.87           C  
ATOM   3781  CD  PRO B 318      -9.253  -8.387  29.816  1.00 96.87           C  
ATOM   3782  N   TRP B 319     -10.454 -11.597  27.752  1.00 96.96           N  
ATOM   3783  CA  TRP B 319     -10.873 -12.891  27.174  1.00 96.96           C  
ATOM   3784  C   TRP B 319     -12.378 -13.204  27.316  1.00 96.96           C  
ATOM   3785  O   TRP B 319     -12.916 -13.967  26.511  1.00 96.96           O  
ATOM   3786  CB  TRP B 319     -10.031 -14.050  27.725  1.00 96.96           C  
ATOM   3787  CG  TRP B 319      -8.726 -14.313  27.035  1.00 96.96           C  
ATOM   3788  CD1 TRP B 319      -8.517 -14.284  25.696  1.00 96.96           C  
ATOM   3789  CD2 TRP B 319      -7.471 -14.783  27.616  1.00 96.96           C  
ATOM   3790  CE2 TRP B 319      -6.548 -15.026  26.553  1.00 96.96           C  
ATOM   3791  CE3 TRP B 319      -7.031 -15.068  28.928  1.00 96.96           C  
ATOM   3792  NE1 TRP B 319      -7.226 -14.681  25.408  1.00 96.96           N  
ATOM   3793  CZ2 TRP B 319      -5.263 -15.531  26.775  1.00 96.96           C  
ATOM   3794  CZ3 TRP B 319      -5.747 -15.590  29.159  1.00 96.96           C  
ATOM   3795  CH2 TRP B 319      -4.873 -15.828  28.087  1.00 96.96           C  
ATOM   3796  N   ASN B 320     -13.080 -12.600  28.278  1.00 96.83           N  
ATOM   3797  CA  ASN B 320     -14.536 -12.710  28.423  1.00 96.83           C  
ATOM   3798  C   ASN B 320     -15.302 -11.551  27.769  1.00 96.83           C  
ATOM   3799  O   ASN B 320     -16.473 -11.721  27.438  1.00 96.83           O  
ATOM   3800  CB  ASN B 320     -14.876 -12.856  29.916  1.00 96.83           C  
ATOM   3801  CG  ASN B 320     -14.654 -14.276  30.389  1.00 96.83           C  
ATOM   3802  ND2 ASN B 320     -13.968 -14.474  31.486  1.00 96.83           N  
ATOM   3803  OD1 ASN B 320     -15.115 -15.220  29.764  1.00 96.83           O  
ATOM   3804  N   LYS B 321     -14.653 -10.403  27.538  1.00 96.16           N  
ATOM   3805  CA  LYS B 321     -15.296  -9.191  27.012  1.00 96.16           C  
ATOM   3806  C   LYS B 321     -15.913  -9.403  25.625  1.00 96.16           C  
ATOM   3807  O   LYS B 321     -15.275  -9.917  24.705  1.00 96.16           O  
ATOM   3808  CB  LYS B 321     -14.291  -8.025  27.059  1.00 96.16           C  
ATOM   3809  CG  LYS B 321     -14.887  -6.668  26.642  1.00 96.16           C  
ATOM   3810  CD  LYS B 321     -13.826  -5.553  26.703  1.00 96.16           C  
ATOM   3811  CE  LYS B 321     -14.250  -4.281  25.943  1.00 96.16           C  
ATOM   3812  NZ  LYS B 321     -13.779  -4.281  24.530  1.00 96.16           N1+
ATOM   3813  N   GLU B 322     -17.149  -8.938  25.450  1.00 95.53           N  
ATOM   3814  CA  GLU B 322     -17.778  -8.754  24.139  1.00 95.53           C  
ATOM   3815  C   GLU B 322     -18.259  -7.312  23.974  1.00 95.53           C  
ATOM   3816  O   GLU B 322     -19.047  -6.814  24.774  1.00 95.53           O  
ATOM   3817  CB  GLU B 322     -18.966  -9.707  23.906  1.00 95.53           C  
ATOM   3818  CG  GLU B 322     -18.594 -11.195  23.901  1.00 95.53           C  
ATOM   3819  CD  GLU B 322     -19.606 -12.060  23.128  1.00 95.53           C  
ATOM   3820  OE1 GLU B 322     -19.133 -13.052  22.517  1.00 95.53           O  
ATOM   3821  OE2 GLU B 322     -20.802 -11.694  22.988  1.00 95.53           O1-
ATOM   3822  N   THR B 323     -17.846  -6.650  22.894  1.00 93.93           N  
ATOM   3823  CA  THR B 323     -18.264  -5.270  22.610  1.00 93.93           C  
ATOM   3824  C   THR B 323     -19.525  -5.243  21.759  1.00 93.93           C  
ATOM   3825  O   THR B 323     -19.478  -5.385  20.536  1.00 93.93           O  
ATOM   3826  CB  THR B 323     -17.123  -4.486  21.964  1.00 93.93           C  
ATOM   3827  CG2 THR B 323     -17.450  -3.022  21.682  1.00 93.93           C  
ATOM   3828  OG1 THR B 323     -16.088  -4.474  22.899  1.00 93.93           O  
ATOM   3829  N   LYS B 324     -20.676  -5.019  22.398  1.00 94.48           N  
ATOM   3830  CA  LYS B 324     -21.974  -4.803  21.732  1.00 94.48           C  
ATOM   3831  C   LYS B 324     -22.538  -3.451  22.140  1.00 94.48           C  
ATOM   3832  O   LYS B 324     -22.532  -3.121  23.319  1.00 94.48           O  
ATOM   3833  CB  LYS B 324     -22.952  -5.932  22.091  1.00 94.48           C  
ATOM   3834  CG  LYS B 324     -22.502  -7.290  21.537  1.00 94.48           C  
ATOM   3835  CD  LYS B 324     -23.441  -8.400  22.018  1.00 94.48           C  
ATOM   3836  CE  LYS B 324     -22.832  -9.756  21.650  1.00 94.48           C  
ATOM   3837  NZ  LYS B 324     -23.327 -10.839  22.530  1.00 94.48           N1+
ATOM   3838  N   ILE B 325     -23.026  -2.664  21.184  1.00 93.51           N  
ATOM   3839  CA  ILE B 325     -23.675  -1.376  21.467  1.00 93.51           C  
ATOM   3840  C   ILE B 325     -25.133  -1.640  21.856  1.00 93.51           C  
ATOM   3841  O   ILE B 325     -25.899  -2.162  21.047  1.00 93.51           O  
ATOM   3842  CB  ILE B 325     -23.540  -0.414  20.263  1.00 93.51           C  
ATOM   3843  CG1 ILE B 325     -22.048  -0.063  20.049  1.00 93.51           C  
ATOM   3844  CG2 ILE B 325     -24.381   0.860  20.474  1.00 93.51           C  
ATOM   3845  CD1 ILE B 325     -21.773   0.839  18.842  1.00 93.51           C  
ATOM   3846  N   LYS B 326     -25.521  -1.246  23.075  1.00 93.57           N  
ATOM   3847  CA  LYS B 326     -26.892  -1.351  23.596  1.00 93.57           C  
ATOM   3848  C   LYS B 326     -27.760  -0.165  23.179  1.00 93.57           C  
ATOM   3849  O   LYS B 326     -28.919  -0.342  22.816  1.00 93.57           O  
ATOM   3850  CB  LYS B 326     -26.829  -1.477  25.128  1.00 93.57           C  
ATOM   3851  CG  LYS B 326     -28.221  -1.658  25.750  1.00 93.57           C  
ATOM   3852  CD  LYS B 326     -28.123  -1.802  27.271  1.00 93.57           C  
ATOM   3853  CE  LYS B 326     -29.535  -1.935  27.849  1.00 93.57           C  
ATOM   3854  NZ  LYS B 326     -29.494  -2.116  29.319  1.00 93.57           N1+
ATOM   3855  N   SER B 327     -27.236   1.055  23.304  1.00 92.03           N  
ATOM   3856  CA  SER B 327     -27.974   2.293  23.022  1.00 92.03           C  
ATOM   3857  C   SER B 327     -27.026   3.472  22.818  1.00 92.03           C  
ATOM   3858  O   SER B 327     -26.105   3.655  23.603  1.00 92.03           O  
ATOM   3859  CB  SER B 327     -28.905   2.612  24.197  1.00 92.03           C  
ATOM   3860  OG  SER B 327     -29.571   3.840  23.980  1.00 92.03           O  
ATOM   3861  N   LEU B 328     -27.304   4.318  21.821  1.00 93.54           N  
ATOM   3862  CA  LEU B 328     -26.547   5.542  21.510  1.00 93.54           C  
ATOM   3863  C   LEU B 328     -27.175   6.791  22.156  1.00 93.54           C  
ATOM   3864  O   LEU B 328     -27.285   7.857  21.545  1.00 93.54           O  
ATOM   3865  CB  LEU B 328     -26.378   5.665  19.983  1.00 93.54           C  
ATOM   3866  CG  LEU B 328     -25.561   4.523  19.355  1.00 93.54           C  
ATOM   3867  CD1 LEU B 328     -25.679   4.575  17.840  1.00 93.54           C  
ATOM   3868  CD2 LEU B 328     -24.082   4.611  19.723  1.00 93.54           C  
ATOM   3869  N   ILE B 329     -27.686   6.643  23.380  1.00 93.30           N  
ATOM   3870  CA  ILE B 329     -28.063   7.790  24.224  1.00 93.30           C  
ATOM   3871  C   ILE B 329     -26.803   8.441  24.795  1.00 93.30           C  
ATOM   3872  O   ILE B 329     -26.722   9.662  24.847  1.00 93.30           O  
ATOM   3873  CB  ILE B 329     -29.041   7.358  25.340  1.00 93.30           C  
ATOM   3874  CG1 ILE B 329     -30.402   6.969  24.722  1.00 93.30           C  
ATOM   3875  CG2 ILE B 329     -29.249   8.482  26.376  1.00 93.30           C  
ATOM   3876  CD1 ILE B 329     -31.326   6.224  25.694  1.00 93.30           C  
ATOM   3877  N   ASN B 330     -25.830   7.620  25.189  1.00 90.42           N  
ATOM   3878  CA  ASN B 330     -24.509   8.056  25.604  1.00 90.42           C  
ATOM   3879  C   ASN B 330     -23.517   7.770  24.470  1.00 90.42           C  
ATOM   3880  O   ASN B 330     -23.564   6.695  23.872  1.00 90.42           O  
ATOM   3881  CB  ASN B 330     -24.174   7.342  26.921  1.00 90.42           C  
ATOM   3882  CG  ASN B 330     -22.903   7.853  27.563  1.00 90.42           C  
ATOM   3883  ND2 ASN B 330     -22.758   7.627  28.839  1.00 90.42           N  
ATOM   3884  OD1 ASN B 330     -22.039   8.436  26.943  1.00 90.42           O  
ATOM   3885  N   THR B 331     -22.663   8.738  24.163  1.00 92.74           N  
ATOM   3886  CA  THR B 331     -21.674   8.685  23.082  1.00 92.74           C  
ATOM   3887  C   THR B 331     -20.234   8.670  23.583  1.00 92.74           C  
ATOM   3888  O   THR B 331     -19.324   8.784  22.773  1.00 92.74           O  
ATOM   3889  CB  THR B 331     -21.900   9.834  22.092  1.00 92.74           C  
ATOM   3890  CG2 THR B 331     -23.153   9.572  21.251  1.00 92.74           C  
ATOM   3891  OG1 THR B 331     -22.113  11.053  22.768  1.00 92.74           O  
ATOM   3892  N   ASN B 332     -20.013   8.478  24.887  1.00 95.22           N  
ATOM   3893  CA  ASN B 332     -18.689   8.202  25.422  1.00 95.22           C  
ATOM   3894  C   ASN B 332     -18.354   6.712  25.266  1.00 95.22           C  
ATOM   3895  O   ASN B 332     -18.917   5.855  25.950  1.00 95.22           O  
ATOM   3896  CB  ASN B 332     -18.605   8.650  26.885  1.00 95.22           C  
ATOM   3897  CG  ASN B 332     -17.168   8.627  27.366  1.00 95.22           C  
ATOM   3898  ND2 ASN B 332     -16.948   8.908  28.624  1.00 95.22           N  
ATOM   3899  OD1 ASN B 332     -16.236   8.422  26.603  1.00 95.22           O  
ATOM   3900  N   PHE B 333     -17.455   6.401  24.341  1.00 95.27           N  
ATOM   3901  CA  PHE B 333     -17.132   5.033  23.956  1.00 95.27           C  
ATOM   3902  C   PHE B 333     -15.913   4.453  24.691  1.00 95.27           C  
ATOM   3903  O   PHE B 333     -15.675   3.252  24.564  1.00 95.27           O  
ATOM   3904  CB  PHE B 333     -16.946   4.991  22.437  1.00 95.27           C  
ATOM   3905  CG  PHE B 333     -18.159   5.344  21.605  1.00 95.27           C  
ATOM   3906  CD1 PHE B 333     -19.182   4.400  21.401  1.00 95.27           C  
ATOM   3907  CD2 PHE B 333     -18.237   6.599  20.979  1.00 95.27           C  
ATOM   3908  CE1 PHE B 333     -20.295   4.728  20.603  1.00 95.27           C  
ATOM   3909  CE2 PHE B 333     -19.351   6.933  20.190  1.00 95.27           C  
ATOM   3910  CZ  PHE B 333     -20.387   6.002  20.014  1.00 95.27           C  
ATOM   3911  N   VAL B 334     -15.139   5.241  25.447  1.00 95.04           N  
ATOM   3912  CA  VAL B 334     -13.978   4.703  26.181  1.00 95.04           C  
ATOM   3913  C   VAL B 334     -14.438   3.944  27.439  1.00 95.04           C  
ATOM   3914  O   VAL B 334     -15.193   4.492  28.246  1.00 95.04           O  
ATOM   3915  CB  VAL B 334     -12.896   5.767  26.466  1.00 95.04           C  
ATOM   3916  CG1 VAL B 334     -13.370   6.969  27.287  1.00 95.04           C  
ATOM   3917  CG2 VAL B 334     -11.659   5.164  27.136  1.00 95.04           C  
ATOM   3918  N   PRO B 335     -14.048   2.671  27.627  1.00 94.18           N  
ATOM   3919  CA  PRO B 335     -14.352   1.937  28.851  1.00 94.18           C  
ATOM   3920  C   PRO B 335     -13.438   2.364  30.009  1.00 94.18           C  
ATOM   3921  O   PRO B 335     -12.335   2.865  29.804  1.00 94.18           O  
ATOM   3922  CB  PRO B 335     -14.163   0.468  28.476  1.00 94.18           C  
ATOM   3923  CG  PRO B 335     -13.028   0.519  27.451  1.00 94.18           C  
ATOM   3924  CD  PRO B 335     -13.287   1.828  26.706  1.00 94.18           C  
ATOM   3925  N   THR B 336     -13.850   2.094  31.248  1.00 96.99           N  
ATOM   3926  CA  THR B 336     -12.961   2.222  32.412  1.00 96.99           C  
ATOM   3927  C   THR B 336     -12.138   0.942  32.549  1.00 96.99           C  
ATOM   3928  O   THR B 336     -12.686  -0.141  32.768  1.00 96.99           O  
ATOM   3929  CB  THR B 336     -13.744   2.505  33.700  1.00 96.99           C  
ATOM   3930  CG2 THR B 336     -12.852   2.654  34.933  1.00 96.99           C  
ATOM   3931  OG1 THR B 336     -14.515   3.672  33.610  1.00 96.99           O  
ATOM   3932  N   VAL B 337     -10.817   1.049  32.457  1.00 97.20           N  
ATOM   3933  CA  VAL B 337      -9.878  -0.066  32.603  1.00 97.20           C  
ATOM   3934  C   VAL B 337      -9.175   0.030  33.951  1.00 97.20           C  
ATOM   3935  O   VAL B 337      -8.497   1.009  34.251  1.00 97.20           O  
ATOM   3936  CB  VAL B 337      -8.870  -0.103  31.443  1.00 97.20           C  
ATOM   3937  CG1 VAL B 337      -7.889  -1.276  31.596  1.00 97.20           C  
ATOM   3938  CG2 VAL B 337      -9.602  -0.272  30.108  1.00 97.20           C  
ATOM   3939  N   LYS B 338      -9.296  -1.024  34.756  1.00 97.40           N  
ATOM   3940  CA  LYS B 338      -8.626  -1.152  36.053  1.00 97.40           C  
ATOM   3941  C   LYS B 338      -7.642  -2.314  36.058  1.00 97.40           C  
ATOM   3942  O   LYS B 338      -7.753  -3.257  35.272  1.00 97.40           O  
ATOM   3943  CB  LYS B 338      -9.651  -1.305  37.177  1.00 97.40           C  
ATOM   3944  CG  LYS B 338     -10.636  -0.130  37.278  1.00 97.40           C  
ATOM   3945  CD  LYS B 338     -11.407  -0.341  38.573  1.00 97.40           C  
ATOM   3946  CE  LYS B 338     -12.571   0.611  38.815  1.00 97.40           C  
ATOM   3947  NZ  LYS B 338     -13.213   0.181  40.081  1.00 97.40           N1+
ATOM   3948  N   GLN B 339      -6.689  -2.242  36.975  1.00 97.61           N  
ATOM   3949  CA  GLN B 339      -5.743  -3.301  37.276  1.00 97.61           C  
ATOM   3950  C   GLN B 339      -6.083  -3.905  38.640  1.00 97.61           C  
ATOM   3951  O   GLN B 339      -6.091  -3.196  39.642  1.00 97.61           O  
ATOM   3952  CB  GLN B 339      -4.330  -2.704  37.242  1.00 97.61           C  
ATOM   3953  CG  GLN B 339      -3.258  -3.793  37.287  1.00 97.61           C  
ATOM   3954  CD  GLN B 339      -3.273  -4.690  36.057  1.00 97.61           C  
ATOM   3955  NE2 GLN B 339      -3.106  -5.976  36.254  1.00 97.61           N  
ATOM   3956  OE1 GLN B 339      -3.447  -4.243  34.924  1.00 97.61           O  
ATOM   3957  N   PHE B 340      -6.368  -5.205  38.673  1.00 97.24           N  
ATOM   3958  CA  PHE B 340      -6.567  -5.979  39.892  1.00 97.24           C  
ATOM   3959  C   PHE B 340      -5.246  -6.615  40.326  1.00 97.24           C  
ATOM   3960  O   PHE B 340      -4.625  -7.356  39.563  1.00 97.24           O  
ATOM   3961  CB  PHE B 340      -7.653  -7.040  39.664  1.00 97.24           C  
ATOM   3962  CG  PHE B 340      -7.917  -7.903  40.883  1.00 97.24           C  
ATOM   3963  CD1 PHE B 340      -7.328  -9.178  40.996  1.00 97.24           C  
ATOM   3964  CD2 PHE B 340      -8.726  -7.416  41.927  1.00 97.24           C  
ATOM   3965  CE1 PHE B 340      -7.562  -9.966  42.138  1.00 97.24           C  
ATOM   3966  CE2 PHE B 340      -8.953  -8.199  43.071  1.00 97.24           C  
ATOM   3967  CZ  PHE B 340      -8.374  -9.475  43.176  1.00 97.24           C  
ATOM   3968  N   HIS B 341      -4.835  -6.338  41.559  1.00 96.61           N  
ATOM   3969  CA  HIS B 341      -3.737  -7.020  42.239  1.00 96.61           C  
ATOM   3970  C   HIS B 341      -3.999  -6.990  43.753  1.00 96.61           C  
ATOM   3971  O   HIS B 341      -3.555  -6.083  44.460  1.00 96.61           O  
ATOM   3972  CB  HIS B 341      -2.406  -6.365  41.852  1.00 96.61           C  
ATOM   3973  CG  HIS B 341      -1.231  -7.109  42.418  1.00 96.61           C  
ATOM   3974  CD2 HIS B 341      -0.558  -8.144  41.829  1.00 96.61           C  
ATOM   3975  ND1 HIS B 341      -0.665  -6.905  43.656  1.00 96.61           N  
ATOM   3976  CE1 HIS B 341       0.351  -7.772  43.795  1.00 96.61           C  
ATOM   3977  NE2 HIS B 341       0.424  -8.566  42.721  1.00 96.61           N  
ATOM   3978  N   GLY B 342      -4.825  -7.925  44.237  1.00 94.63           N  
ATOM   3979  CA  GLY B 342      -5.377  -7.931  45.603  1.00 94.63           C  
ATOM   3980  C   GLY B 342      -6.503  -6.907  45.809  1.00 94.63           C  
ATOM   3981  O   GLY B 342      -7.524  -7.216  46.414  1.00 94.63           O  
ATOM   3982  N   GLU B 343      -6.355  -5.724  45.222  1.00 96.04           N  
ATOM   3983  CA  GLU B 343      -7.388  -4.701  45.071  1.00 96.04           C  
ATOM   3984  C   GLU B 343      -7.310  -4.059  43.678  1.00 96.04           C  
ATOM   3985  O   GLU B 343      -6.347  -4.264  42.935  1.00 96.04           O  
ATOM   3986  CB  GLU B 343      -7.285  -3.668  46.201  1.00 96.04           C  
ATOM   3987  CG  GLU B 343      -5.968  -2.888  46.194  1.00 96.04           C  
ATOM   3988  CD  GLU B 343      -5.863  -1.972  47.413  1.00 96.04           C  
ATOM   3989  OE1 GLU B 343      -4.768  -1.921  48.012  1.00 96.04           O  
ATOM   3990  OE2 GLU B 343      -6.770  -1.163  47.663  1.00 96.04           O1-
ATOM   3991  N   GLU B 344      -8.341  -3.307  43.301  1.00 96.96           N  
ATOM   3992  CA  GLU B 344      -8.383  -2.619  42.014  1.00 96.96           C  
ATOM   3993  C   GLU B 344      -7.848  -1.193  42.111  1.00 96.96           C  
ATOM   3994  O   GLU B 344      -8.284  -0.409  42.951  1.00 96.96           O  
ATOM   3995  CB  GLU B 344      -9.801  -2.559  41.454  1.00 96.96           C  
ATOM   3996  CG  GLU B 344     -10.414  -3.928  41.169  1.00 96.96           C  
ATOM   3997  CD  GLU B 344     -11.734  -3.777  40.410  1.00 96.96           C  
ATOM   3998  OE1 GLU B 344     -12.063  -4.717  39.654  1.00 96.96           O  
ATOM   3999  OE2 GLU B 344     -12.400  -2.709  40.498  1.00 96.96           O1-
ATOM   4000  N   PHE B 345      -6.978  -0.820  41.179  1.00 96.93           N  
ATOM   4001  CA  PHE B 345      -6.487   0.546  41.018  1.00 96.93           C  
ATOM   4002  C   PHE B 345      -6.260   0.862  39.532  1.00 96.93           C  
ATOM   4003  O   PHE B 345      -6.409  -0.002  38.665  1.00 96.93           O  
ATOM   4004  CB  PHE B 345      -5.238   0.754  41.890  1.00 96.93           C  
ATOM   4005  CG  PHE B 345      -4.026  -0.059  41.484  1.00 96.93           C  
ATOM   4006  CD1 PHE B 345      -3.990  -1.448  41.718  1.00 96.93           C  
ATOM   4007  CD2 PHE B 345      -2.916   0.581  40.901  1.00 96.93           C  
ATOM   4008  CE1 PHE B 345      -2.866  -2.196  41.340  1.00 96.93           C  
ATOM   4009  CE2 PHE B 345      -1.782  -0.166  40.546  1.00 96.93           C  
ATOM   4010  CZ  PHE B 345      -1.763  -1.552  40.759  1.00 96.93           C  
ATOM   4011  N   MET B 346      -5.956   2.118  39.208  1.00 97.21           N  
ATOM   4012  CA  MET B 346      -5.810   2.593  37.824  1.00 97.21           C  
ATOM   4013  C   MET B 346      -4.412   3.193  37.619  1.00 97.21           C  
ATOM   4014  O   MET B 346      -4.256   4.410  37.778  1.00 97.21           O  
ATOM   4015  CB  MET B 346      -6.928   3.588  37.494  1.00 97.21           C  
ATOM   4016  CG  MET B 346      -8.281   2.896  37.335  1.00 97.21           C  
ATOM   4017  SD  MET B 346      -9.648   4.029  36.980  1.00 97.21           S  
ATOM   4018  CE  MET B 346      -9.908   4.755  38.620  1.00 97.21           C  
ATOM   4019  N   PRO B 347      -3.399   2.358  37.316  1.00 97.15           N  
ATOM   4020  CA  PRO B 347      -2.024   2.811  37.129  1.00 97.15           C  
ATOM   4021  C   PRO B 347      -1.846   3.627  35.843  1.00 97.15           C  
ATOM   4022  O   PRO B 347      -2.495   3.372  34.827  1.00 97.15           O  
ATOM   4023  CB  PRO B 347      -1.173   1.540  37.106  1.00 97.15           C  
ATOM   4024  CG  PRO B 347      -2.136   0.469  36.597  1.00 97.15           C  
ATOM   4025  CD  PRO B 347      -3.479   0.907  37.170  1.00 97.15           C  
ATOM   4026  N   THR B 348      -0.911   4.577  35.883  1.00 97.04           N  
ATOM   4027  CA  THR B 348      -0.435   5.334  34.718  1.00 97.04           C  
ATOM   4028  C   THR B 348       0.432   4.444  33.829  1.00 97.04           C  
ATOM   4029  O   THR B 348       1.180   3.595  34.311  1.00 97.04           O  
ATOM   4030  CB  THR B 348       0.378   6.561  35.168  1.00 97.04           C  
ATOM   4031  CG2 THR B 348       0.892   7.413  34.006  1.00 97.04           C  
ATOM   4032  OG1 THR B 348      -0.408   7.396  35.986  1.00 97.04           O  
ATOM   4033  N   THR B 349       0.390   4.649  32.517  1.00 96.82           N  
ATOM   4034  CA  THR B 349       1.302   3.972  31.590  1.00 96.82           C  
ATOM   4035  C   THR B 349       1.930   4.946  30.588  1.00 96.82           C  
ATOM   4036  O   THR B 349       1.394   6.033  30.365  1.00 96.82           O  
ATOM   4037  CB  THR B 349       0.589   2.782  30.954  1.00 96.82           C  
ATOM   4038  CG2 THR B 349      -0.466   3.167  29.922  1.00 96.82           C  
ATOM   4039  OG1 THR B 349       1.553   1.945  30.379  1.00 96.82           O  
ATOM   4040  N   GLY B 350       3.096   4.595  30.039  1.00 95.80           N  
ATOM   4041  CA  GLY B 350       3.888   5.436  29.131  1.00 95.80           C  
ATOM   4042  C   GLY B 350       5.390   5.289  29.355  1.00 95.80           C  
ATOM   4043  O   GLY B 350       5.820   4.444  30.140  1.00 95.80           O  
ATOM   4044  N   ASP B 351       6.197   6.138  28.711  1.00 96.46           N  
ATOM   4045  CA  ASP B 351       7.656   6.152  28.904  1.00 96.46           C  
ATOM   4046  C   ASP B 351       8.044   6.280  30.381  1.00 96.46           C  
ATOM   4047  O   ASP B 351       8.950   5.592  30.836  1.00 96.46           O  
ATOM   4048  CB  ASP B 351       8.290   7.296  28.104  1.00 96.46           C  
ATOM   4049  CG  ASP B 351       8.100   7.090  26.607  1.00 96.46           C  
ATOM   4050  OD1 ASP B 351       7.095   7.604  26.086  1.00 96.46           O  
ATOM   4051  OD2 ASP B 351       8.874   6.330  25.983  1.00 96.46           O1-
ATOM   4052  N   ILE B 352       7.302   7.073  31.164  1.00 96.47           N  
ATOM   4053  CA  ILE B 352       7.543   7.201  32.606  1.00 96.47           C  
ATOM   4054  C   ILE B 352       7.436   5.847  33.326  1.00 96.47           C  
ATOM   4055  O   ILE B 352       8.323   5.501  34.097  1.00 96.47           O  
ATOM   4056  CB  ILE B 352       6.637   8.297  33.212  1.00 96.47           C  
ATOM   4057  CG1 ILE B 352       7.130   8.667  34.625  1.00 96.47           C  
ATOM   4058  CG2 ILE B 352       5.147   7.900  33.205  1.00 96.47           C  
ATOM   4059  CD1 ILE B 352       6.498   9.949  35.180  1.00 96.47           C  
ATOM   4060  N   ALA B 353       6.433   5.021  33.007  1.00 97.35           N  
ATOM   4061  CA  ALA B 353       6.271   3.696  33.608  1.00 97.35           C  
ATOM   4062  C   ALA B 353       7.455   2.773  33.272  1.00 97.35           C  
ATOM   4063  O   ALA B 353       7.935   2.034  34.133  1.00 97.35           O  
ATOM   4064  CB  ALA B 353       4.944   3.096  33.125  1.00 97.35           C  
ATOM   4065  N   ARG B 354       7.963   2.857  32.035  1.00 96.73           N  
ATOM   4066  CA  ARG B 354       9.147   2.111  31.586  1.00 96.73           C  
ATOM   4067  C   ARG B 354      10.417   2.536  32.319  1.00 96.73           C  
ATOM   4068  O   ARG B 354      11.188   1.670  32.725  1.00 96.73           O  
ATOM   4069  CB  ARG B 354       9.329   2.279  30.073  1.00 96.73           C  
ATOM   4070  CG  ARG B 354       8.277   1.516  29.267  1.00 96.73           C  
ATOM   4071  CD  ARG B 354       8.621   1.539  27.774  1.00 96.73           C  
ATOM   4072  NE  ARG B 354       8.357   2.850  27.141  1.00 96.73           N  
ATOM   4073  CZ  ARG B 354       7.225   3.198  26.557  1.00 96.73           C  
ATOM   4074  NH1 ARG B 354       6.148   2.477  26.644  1.00 96.73           N1+
ATOM   4075  NH2 ARG B 354       7.141   4.282  25.851  1.00 96.73           N  
ATOM   4076  N   LEU B 355      10.623   3.841  32.520  1.00 96.79           N  
ATOM   4077  CA  LEU B 355      11.790   4.351  33.248  1.00 96.79           C  
ATOM   4078  C   LEU B 355      11.757   3.961  34.729  1.00 96.79           C  
ATOM   4079  O   LEU B 355      12.774   3.503  35.247  1.00 96.79           O  
ATOM   4080  CB  LEU B 355      11.924   5.874  33.081  1.00 96.79           C  
ATOM   4081  CG  LEU B 355      12.178   6.361  31.642  1.00 96.79           C  
ATOM   4082  CD1 LEU B 355      12.443   7.865  31.655  1.00 96.79           C  
ATOM   4083  CD2 LEU B 355      13.356   5.668  30.960  1.00 96.79           C  
ATOM   4084  N   TYR B 356      10.599   4.045  35.395  1.00 97.21           N  
ATOM   4085  CA  TYR B 356      10.462   3.537  36.765  1.00 97.21           C  
ATOM   4086  C   TYR B 356      10.723   2.022  36.830  1.00 97.21           C  
ATOM   4087  O   TYR B 356      11.489   1.583  37.685  1.00 97.21           O  
ATOM   4088  CB  TYR B 356       9.087   3.881  37.357  1.00 97.21           C  
ATOM   4089  CG  TYR B 356       8.973   5.247  38.008  1.00 97.21           C  
ATOM   4090  CD1 TYR B 356       8.984   5.372  39.415  1.00 97.21           C  
ATOM   4091  CD2 TYR B 356       8.824   6.402  37.221  1.00 97.21           C  
ATOM   4092  CE1 TYR B 356       8.843   6.640  40.016  1.00 97.21           C  
ATOM   4093  CE2 TYR B 356       8.679   7.668  37.811  1.00 97.21           C  
ATOM   4094  CZ  TYR B 356       8.682   7.790  39.213  1.00 97.21           C  
ATOM   4095  OH  TYR B 356       8.529   9.024  39.758  1.00 97.21           O  
ATOM   4096  N   SER B 357      10.166   1.227  35.904  1.00 97.26           N  
ATOM   4097  CA  SER B 357      10.420  -0.221  35.839  1.00 97.26           C  
ATOM   4098  C   SER B 357      11.909  -0.533  35.691  1.00 97.26           C  
ATOM   4099  O   SER B 357      12.480  -1.247  36.514  1.00 97.26           O  
ATOM   4100  CB  SER B 357       9.646  -0.864  34.685  1.00 97.26           C  
ATOM   4101  OG  SER B 357       9.930  -2.248  34.669  1.00 97.26           O  
ATOM   4102  N   MET B 358      12.582   0.063  34.703  1.00 96.15           N  
ATOM   4103  CA  MET B 358      14.023  -0.116  34.528  1.00 96.15           C  
ATOM   4104  C   MET B 358      14.809   0.320  35.770  1.00 96.15           C  
ATOM   4105  O   MET B 358      15.705  -0.403  36.199  1.00 96.15           O  
ATOM   4106  CB  MET B 358      14.511   0.683  33.322  1.00 96.15           C  
ATOM   4107  CG  MET B 358      14.304   0.011  31.973  1.00 96.15           C  
ATOM   4108  SD  MET B 358      15.233   0.888  30.692  1.00 96.15           S  
ATOM   4109  CE  MET B 358      16.870   0.154  30.906  1.00 96.15           C  
ATOM   4110  N   ARG B 359      14.456   1.450  36.395  1.00 96.45           N  
ATOM   4111  CA  ARG B 359      15.183   1.983  37.554  1.00 96.45           C  
ATOM   4112  C   ARG B 359      15.090   1.071  38.771  1.00 96.45           C  
ATOM   4113  O   ARG B 359      16.091   0.867  39.460  1.00 96.45           O  
ATOM   4114  CB  ARG B 359      14.685   3.399  37.867  1.00 96.45           C  
ATOM   4115  CG  ARG B 359      15.356   4.069  39.079  1.00 96.45           C  
ATOM   4116  CD  ARG B 359      16.859   4.279  38.864  1.00 96.45           C  
ATOM   4117  NE  ARG B 359      17.470   5.034  39.974  1.00 96.45           N  
ATOM   4118  CZ  ARG B 359      18.121   4.552  41.011  1.00 96.45           C  
ATOM   4119  NH1 ARG B 359      18.306   3.264  41.176  1.00 96.45           N1+
ATOM   4120  NH2 ARG B 359      18.583   5.393  41.891  1.00 96.45           N  
ATOM   4121  N   LEU B 360      13.890   0.553  39.028  1.00 96.87           N  
ATOM   4122  CA  LEU B 360      13.584  -0.306  40.170  1.00 96.87           C  
ATOM   4123  C   LEU B 360      14.079  -1.743  39.960  1.00 96.87           C  
ATOM   4124  O   LEU B 360      14.460  -2.396  40.927  1.00 96.87           O  
ATOM   4125  CB  LEU B 360      12.064  -0.272  40.424  1.00 96.87           C  
ATOM   4126  CG  LEU B 360      11.515   1.096  40.881  1.00 96.87           C  
ATOM   4127  CD1 LEU B 360       9.988   1.103  40.836  1.00 96.87           C  
ATOM   4128  CD2 LEU B 360      11.960   1.440  42.304  1.00 96.87           C  
ATOM   4129  N   ARG B 361      14.108  -2.232  38.711  1.00 96.78           N  
ATOM   4130  CA  ARG B 361      14.454  -3.628  38.391  1.00 96.78           C  
ATOM   4131  C   ARG B 361      15.894  -3.842  37.917  1.00 96.78           C  
ATOM   4132  O   ARG B 361      16.453  -4.908  38.151  1.00 96.78           O  
ATOM   4133  CB  ARG B 361      13.468  -4.177  37.349  1.00 96.78           C  
ATOM   4134  CG  ARG B 361      11.997  -4.171  37.822  1.00 96.78           C  
ATOM   4135  CD  ARG B 361      11.104  -4.978  36.871  1.00 96.78           C  
ATOM   4136  NE  ARG B 361      11.514  -6.383  36.932  1.00 96.78           N  
ATOM   4137  CZ  ARG B 361      11.146  -7.426  36.229  1.00 96.78           C  
ATOM   4138  NH1 ARG B 361      10.283  -7.464  35.268  1.00 96.78           N1+
ATOM   4139  NH2 ARG B 361      11.672  -8.541  36.566  1.00 96.78           N  
ATOM   4140  N   ARG B 362      16.493  -2.865  37.230  1.00 94.55           N  
ATOM   4141  CA  ARG B 362      17.826  -2.968  36.597  1.00 94.55           C  
ATOM   4142  C   ARG B 362      18.853  -1.976  37.156  1.00 94.55           C  
ATOM   4143  O   ARG B 362      20.028  -2.078  36.826  1.00 94.55           O  
ATOM   4144  CB  ARG B 362      17.696  -2.846  35.063  1.00 94.55           C  
ATOM   4145  CG  ARG B 362      16.776  -3.884  34.384  1.00 94.55           C  
ATOM   4146  CD  ARG B 362      17.286  -5.327  34.529  1.00 94.55           C  
ATOM   4147  NE  ARG B 362      16.499  -6.298  33.731  1.00 94.55           N  
ATOM   4148  CZ  ARG B 362      16.691  -7.610  33.680  1.00 94.55           C  
ATOM   4149  NH1 ARG B 362      17.636  -8.193  34.361  1.00 94.55           N1+
ATOM   4150  NH2 ARG B 362      15.961  -8.390  32.941  1.00 94.55           N  
ATOM   4151  N   GLY B 363      18.445  -1.067  38.042  1.00 94.63           N  
ATOM   4152  CA  GLY B 363      19.329  -0.076  38.657  1.00 94.63           C  
ATOM   4153  C   GLY B 363      19.329   1.261  37.917  1.00 94.63           C  
ATOM   4154  O   GLY B 363      18.411   1.575  37.170  1.00 94.63           O  
ATOM   4155  N   LYS B 364      20.324   2.110  38.178  1.00 95.45           N  
ATOM   4156  CA  LYS B 364      20.385   3.467  37.611  1.00 95.45           C  
ATOM   4157  C   LYS B 364      20.427   3.446  36.080  1.00 95.45           C  
ATOM   4158  O   LYS B 364      21.114   2.614  35.497  1.00 95.45           O  
ATOM   4159  CB  LYS B 364      21.597   4.214  38.172  1.00 95.45           C  
ATOM   4160  CG  LYS B 364      21.393   4.566  39.650  1.00 95.45           C  
ATOM   4161  CD  LYS B 364      22.602   5.342  40.168  1.00 95.45           C  
ATOM   4162  CE  LYS B 364      22.266   6.079  41.466  1.00 95.45           C  
ATOM   4163  NZ  LYS B 364      22.908   7.410  41.468  1.00 95.45           N1+
ATOM   4164  N   ILE B 365      19.718   4.387  35.455  1.00 95.10           N  
ATOM   4165  CA  ILE B 365      19.647   4.535  33.997  1.00 95.10           C  
ATOM   4166  C   ILE B 365      20.247   5.887  33.629  1.00 95.10           C  
ATOM   4167  O   ILE B 365      19.884   6.911  34.212  1.00 95.10           O  
ATOM   4168  CB  ILE B 365      18.202   4.446  33.456  1.00 95.10           C  
ATOM   4169  CG1 ILE B 365      17.349   3.342  34.114  1.00 95.10           C  
ATOM   4170  CG2 ILE B 365      18.232   4.249  31.926  1.00 95.10           C  
ATOM   4171  CD1 ILE B 365      15.868   3.582  33.826  1.00 95.10           C  
ATOM   4172  N   SER B 366      21.128   5.900  32.638  1.00 96.25           N  
ATOM   4173  CA  SER B 366      21.656   7.117  32.036  1.00 96.25           C  
ATOM   4174  C   SER B 366      21.494   7.077  30.520  1.00 96.25           C  
ATOM   4175  O   SER B 366      21.381   6.005  29.929  1.00 96.25           O  
ATOM   4176  CB  SER B 366      23.113   7.350  32.449  1.00 96.25           C  
ATOM   4177  OG  SER B 366      23.916   6.233  32.121  1.00 96.25           O  
ATOM   4178  N   ALA B 367      21.436   8.256  29.911  1.00 96.32           N  
ATOM   4179  CA  ALA B 367      21.482   8.439  28.468  1.00 96.32           C  
ATOM   4180  C   ALA B 367      22.158   9.778  28.166  1.00 96.32           C  
ATOM   4181  O   ALA B 367      21.865  10.772  28.835  1.00 96.32           O  
ATOM   4182  CB  ALA B 367      20.060   8.404  27.902  1.00 96.32           C  
ATOM   4183  N   LEU B 368      23.066   9.815  27.190  1.00 95.97           N  
ATOM   4184  CA  LEU B 368      23.798  11.018  26.783  1.00 95.97           C  
ATOM   4185  C   LEU B 368      24.439  11.742  27.977  1.00 95.97           C  
ATOM   4186  O   LEU B 368      24.277  12.942  28.154  1.00 95.97           O  
ATOM   4187  CB  LEU B 368      22.897  11.931  25.921  1.00 95.97           C  
ATOM   4188  CG  LEU B 368      22.313  11.268  24.662  1.00 95.97           C  
ATOM   4189  CD1 LEU B 368      21.434  12.281  23.924  1.00 95.97           C  
ATOM   4190  CD2 LEU B 368      23.400  10.788  23.700  1.00 95.97           C  
ATOM   4191  N   ASN B 369      25.145  11.002  28.840  1.00 95.94           N  
ATOM   4192  CA  ASN B 369      25.776  11.508  30.072  1.00 95.94           C  
ATOM   4193  C   ASN B 369      24.818  12.158  31.098  1.00 95.94           C  
ATOM   4194  O   ASN B 369      25.273  12.842  32.016  1.00 95.94           O  
ATOM   4195  CB  ASN B 369      26.964  12.431  29.731  1.00 95.94           C  
ATOM   4196  CG  ASN B 369      27.994  11.767  28.848  1.00 95.94           C  
ATOM   4197  ND2 ASN B 369      28.294  12.346  27.709  1.00 95.94           N  
ATOM   4198  OD1 ASN B 369      28.544  10.729  29.168  1.00 95.94           O  
ATOM   4199  N   TYR B 370      23.505  11.945  30.982  1.00 96.54           N  
ATOM   4200  CA  TYR B 370      22.508  12.386  31.957  1.00 96.54           C  
ATOM   4201  C   TYR B 370      21.942  11.176  32.705  1.00 96.54           C  
ATOM   4202  O   TYR B 370      21.349  10.286  32.099  1.00 96.54           O  
ATOM   4203  CB  TYR B 370      21.428  13.184  31.222  1.00 96.54           C  
ATOM   4204  CG  TYR B 370      20.441  13.918  32.113  1.00 96.54           C  
ATOM   4205  CD1 TYR B 370      19.442  13.206  32.807  1.00 96.54           C  
ATOM   4206  CD2 TYR B 370      20.503  15.321  32.230  1.00 96.54           C  
ATOM   4207  CE1 TYR B 370      18.527  13.889  33.628  1.00 96.54           C  
ATOM   4208  CE2 TYR B 370      19.574  16.011  33.033  1.00 96.54           C  
ATOM   4209  CZ  TYR B 370      18.581  15.294  33.736  1.00 96.54           C  
ATOM   4210  OH  TYR B 370      17.654  15.953  34.486  1.00 96.54           O  
ATOM   4211  N   GLU B 371      22.111  11.136  34.025  1.00 96.81           N  
ATOM   4212  CA  GLU B 371      21.506  10.117  34.889  1.00 96.81           C  
ATOM   4213  C   GLU B 371      20.055  10.497  35.218  1.00 96.81           C  
ATOM   4214  O   GLU B 371      19.778  11.607  35.680  1.00 96.81           O  
ATOM   4215  CB  GLU B 371      22.370   9.931  36.148  1.00 96.81           C  
ATOM   4216  CG  GLU B 371      21.895   8.772  37.035  1.00 96.81           C  
ATOM   4217  CD  GLU B 371      22.877   8.512  38.188  1.00 96.81           C  
ATOM   4218  OE1 GLU B 371      22.653   8.998  39.321  1.00 96.81           O  
ATOM   4219  OE2 GLU B 371      23.856   7.761  37.991  1.00 96.81           O1-
ATOM   4220  N   TRP B 372      19.112   9.589  34.964  1.00 96.03           N  
ATOM   4221  CA  TRP B 372      17.706   9.804  35.292  1.00 96.03           C  
ATOM   4222  C   TRP B 372      17.430   9.413  36.743  1.00 96.03           C  
ATOM   4223  O   TRP B 372      17.588   8.256  37.132  1.00 96.03           O  
ATOM   4224  CB  TRP B 372      16.805   9.042  34.316  1.00 96.03           C  
ATOM   4225  CG  TRP B 372      15.336   9.230  34.534  1.00 96.03           C  
ATOM   4226  CD1 TRP B 372      14.570  10.187  33.969  1.00 96.03           C  
ATOM   4227  CD2 TRP B 372      14.421   8.415  35.320  1.00 96.03           C  
ATOM   4228  CE2 TRP B 372      13.114   8.983  35.226  1.00 96.03           C  
ATOM   4229  CE3 TRP B 372      14.562   7.236  36.079  1.00 96.03           C  
ATOM   4230  NE1 TRP B 372      13.270  10.086  34.419  1.00 96.03           N  
ATOM   4231  CZ2 TRP B 372      12.000   8.419  35.860  1.00 96.03           C  
ATOM   4232  CZ3 TRP B 372      13.447   6.661  36.716  1.00 96.03           C  
ATOM   4233  CH2 TRP B 372      12.178   7.246  36.610  1.00 96.03           C  
ATOM   4234  N   GLU B 373      16.953  10.378  37.526  1.00 95.03           N  
ATOM   4235  CA  GLU B 373      16.357  10.132  38.837  1.00 95.03           C  
ATOM   4236  C   GLU B 373      14.861  10.507  38.799  1.00 95.03           C  
ATOM   4237  O   GLU B 373      14.501  11.517  38.168  1.00 95.03           O  
ATOM   4238  CB  GLU B 373      17.125  10.874  39.946  1.00 95.03           C  
ATOM   4239  CG  GLU B 373      18.572  10.371  40.171  1.00 95.03           C  
ATOM   4240  CD  GLU B 373      18.717   8.950  40.785  1.00 95.03           C  
ATOM   4241  OE1 GLU B 373      19.860   8.482  41.008  1.00 95.03           O  
ATOM   4242  OE2 GLU B 373      17.709   8.266  41.085  1.00 95.03           O1-
ATOM   4243  N   PRO B 374      13.986   9.707  39.437  1.00 94.61           N  
ATOM   4244  CA  PRO B 374      12.548   9.955  39.487  1.00 94.61           C  
ATOM   4245  C   PRO B 374      12.229  11.225  40.294  1.00 94.61           C  
ATOM   4246  O   PRO B 374      12.832  11.471  41.338  1.00 94.61           O  
ATOM   4247  CB  PRO B 374      11.942   8.699  40.126  1.00 94.61           C  
ATOM   4248  CG  PRO B 374      13.072   8.139  40.987  1.00 94.61           C  
ATOM   4249  CD  PRO B 374      14.322   8.507  40.196  1.00 94.61           C  
ATOM   4250  N   ARG B 375      11.271  12.035  39.819  1.00 95.96           N  
ATOM   4251  CA  ARG B 375      10.794  13.259  40.503  1.00 95.96           C  
ATOM   4252  C   ARG B 375       9.264  13.297  40.686  1.00 95.96           C  
ATOM   4253  O   ARG B 375       8.685  14.372  40.839  1.00 95.96           O  
ATOM   4254  CB  ARG B 375      11.302  14.529  39.791  1.00 95.96           C  
ATOM   4255  CG  ARG B 375      12.825  14.659  39.619  1.00 95.96           C  
ATOM   4256  CD  ARG B 375      13.121  15.971  38.870  1.00 95.96           C  
ATOM   4257  NE  ARG B 375      14.556  16.186  38.591  1.00 95.96           N  
ATOM   4258  CZ  ARG B 375      15.049  17.247  37.962  1.00 95.96           C  
ATOM   4259  NH1 ARG B 375      14.312  18.210  37.497  1.00 95.96           N1+
ATOM   4260  NH2 ARG B 375      16.323  17.413  37.757  1.00 95.96           N  
ATOM   4261  N   GLY B 376       8.610  12.138  40.654  1.00 95.82           N  
ATOM   4262  CA  GLY B 376       7.153  12.012  40.727  1.00 95.82           C  
ATOM   4263  C   GLY B 376       6.470  11.782  39.378  1.00 95.82           C  
ATOM   4264  O   GLY B 376       7.119  11.550  38.356  1.00 95.82           O  
ATOM   4265  N   ASN B 377       5.136  11.803  39.394  1.00 97.13           N  
ATOM   4266  CA  ASN B 377       4.262  11.595  38.241  1.00 97.13           C  
ATOM   4267  C   ASN B 377       3.467  12.876  37.936  1.00 97.13           C  
ATOM   4268  O   ASN B 377       2.326  13.030  38.376  1.00 97.13           O  
ATOM   4269  CB  ASN B 377       3.358  10.384  38.542  1.00 97.13           C  
ATOM   4270  CG  ASN B 377       2.470   9.958  37.385  1.00 97.13           C  
ATOM   4271  ND2 ASN B 377       1.671   8.941  37.589  1.00 97.13           N  
ATOM   4272  OD1 ASN B 377       2.460  10.529  36.299  1.00 97.13           O  
ATOM   4273  N   ASN B 378       4.064  13.789  37.169  1.00 96.68           N  
ATOM   4274  CA  ASN B 378       3.457  15.061  36.760  1.00 96.68           C  
ATOM   4275  C   ASN B 378       3.682  15.351  35.259  1.00 96.68           C  
ATOM   4276  O   ASN B 378       4.287  14.559  34.532  1.00 96.68           O  
ATOM   4277  CB  ASN B 378       3.991  16.181  37.674  1.00 96.68           C  
ATOM   4278  CG  ASN B 378       5.478  16.409  37.505  1.00 96.68           C  
ATOM   4279  ND2 ASN B 378       6.250  16.312  38.557  1.00 96.68           N  
ATOM   4280  OD1 ASN B 378       5.952  16.633  36.403  1.00 96.68           O  
ATOM   4281  N   VAL B 379       3.180  16.498  34.795  1.00 95.93           N  
ATOM   4282  CA  VAL B 379       3.203  16.932  33.385  1.00 95.93           C  
ATOM   4283  C   VAL B 379       4.603  16.926  32.775  1.00 95.93           C  
ATOM   4284  O   VAL B 379       4.808  16.360  31.694  1.00 95.93           O  
ATOM   4285  CB  VAL B 379       2.597  18.347  33.273  1.00 95.93           C  
ATOM   4286  CG1 VAL B 379       2.681  18.959  31.869  1.00 95.93           C  
ATOM   4287  CG2 VAL B 379       1.127  18.302  33.690  1.00 95.93           C  
ATOM   4288  N   ILE B 380       5.571  17.552  33.448  1.00 95.89           N  
ATOM   4289  CA  ILE B 380       6.913  17.707  32.891  1.00 95.89           C  
ATOM   4290  C   ILE B 380       7.702  16.403  32.971  1.00 95.89           C  
ATOM   4291  O   ILE B 380       8.416  16.077  32.032  1.00 95.89           O  
ATOM   4292  CB  ILE B 380       7.646  18.909  33.518  1.00 95.89           C  
ATOM   4293  CG1 ILE B 380       8.923  19.276  32.743  1.00 95.89           C  
ATOM   4294  CG2 ILE B 380       8.010  18.698  34.995  1.00 95.89           C  
ATOM   4295  CD1 ILE B 380       8.730  19.565  31.250  1.00 95.89           C  
ATOM   4296  N   GLU B 381       7.494  15.591  34.010  1.00 97.31           N  
ATOM   4297  CA  GLU B 381       8.167  14.297  34.159  1.00 97.31           C  
ATOM   4298  C   GLU B 381       7.734  13.287  33.093  1.00 97.31           C  
ATOM   4299  O   GLU B 381       8.572  12.582  32.529  1.00 97.31           O  
ATOM   4300  CB  GLU B 381       7.920  13.750  35.573  1.00 97.31           C  
ATOM   4301  CG  GLU B 381       8.635  14.587  36.645  1.00 97.31           C  
ATOM   4302  CD  GLU B 381      10.138  14.663  36.385  1.00 97.31           C  
ATOM   4303  OE1 GLU B 381      10.722  15.767  36.357  1.00 97.31           O  
ATOM   4304  OE2 GLU B 381      10.768  13.600  36.200  1.00 97.31           O1-
ATOM   4305  N   ARG B 382       6.444  13.262  32.726  1.00 97.16           N  
ATOM   4306  CA  ARG B 382       5.957  12.435  31.604  1.00 97.16           C  
ATOM   4307  C   ARG B 382       6.539  12.892  30.269  1.00 97.16           C  
ATOM   4308  O   ARG B 382       6.875  12.063  29.429  1.00 97.16           O  
ATOM   4309  CB  ARG B 382       4.427  12.483  31.538  1.00 97.16           C  
ATOM   4310  CG  ARG B 382       3.759  11.816  32.745  1.00 97.16           C  
ATOM   4311  CD  ARG B 382       2.257  12.098  32.709  1.00 97.16           C  
ATOM   4312  NE  ARG B 382       1.673  12.017  34.053  1.00 97.16           N  
ATOM   4313  CZ  ARG B 382       0.832  12.862  34.614  1.00 97.16           C  
ATOM   4314  NH1 ARG B 382       0.393  13.950  34.045  1.00 97.16           N1+
ATOM   4315  NH2 ARG B 382       0.405  12.614  35.811  1.00 97.16           N  
ATOM   4316  N   THR B 383       6.663  14.204  30.076  1.00 96.30           N  
ATOM   4317  CA  THR B 383       7.214  14.797  28.849  1.00 96.30           C  
ATOM   4318  C   THR B 383       8.721  14.570  28.743  1.00 96.30           C  
ATOM   4319  O   THR B 383       9.209  14.139  27.699  1.00 96.30           O  
ATOM   4320  CB  THR B 383       6.854  16.287  28.774  1.00 96.30           C  
ATOM   4321  CG2 THR B 383       7.285  16.912  27.449  1.00 96.30           C  
ATOM   4322  OG1 THR B 383       5.449  16.411  28.892  1.00 96.30           O  
ATOM   4323  N   PHE B 384       9.452  14.748  29.843  1.00 96.86           N  
ATOM   4324  CA  PHE B 384      10.877  14.452  29.924  1.00 96.86           C  
ATOM   4325  C   PHE B 384      11.154  12.963  29.706  1.00 96.86           C  
ATOM   4326  O   PHE B 384      12.069  12.629  28.956  1.00 96.86           O  
ATOM   4327  CB  PHE B 384      11.434  14.919  31.276  1.00 96.86           C  
ATOM   4328  CG  PHE B 384      12.936  14.740  31.369  1.00 96.86           C  
ATOM   4329  CD1 PHE B 384      13.501  13.675  32.098  1.00 96.86           C  
ATOM   4330  CD2 PHE B 384      13.784  15.640  30.696  1.00 96.86           C  
ATOM   4331  CE1 PHE B 384      14.902  13.527  32.141  1.00 96.86           C  
ATOM   4332  CE2 PHE B 384      15.175  15.462  30.710  1.00 96.86           C  
ATOM   4333  CZ  PHE B 384      15.736  14.406  31.436  1.00 96.86           C  
ATOM   4334  N   ALA B 385      10.337  12.069  30.276  1.00 97.22           N  
ATOM   4335  CA  ALA B 385      10.486  10.628  30.084  1.00 97.22           C  
ATOM   4336  C   ALA B 385      10.458  10.229  28.599  1.00 97.22           C  
ATOM   4337  O   ALA B 385      11.300   9.440  28.178  1.00 97.22           O  
ATOM   4338  CB  ALA B 385       9.406   9.892  30.883  1.00 97.22           C  
ATOM   4339  N   ARG B 386       9.575  10.831  27.784  1.00 96.62           N  
ATOM   4340  CA  ARG B 386       9.531  10.581  26.329  1.00 96.62           C  
ATOM   4341  C   ARG B 386      10.866  10.861  25.657  1.00 96.62           C  
ATOM   4342  O   ARG B 386      11.354  10.029  24.896  1.00 96.62           O  
ATOM   4343  CB  ARG B 386       8.475  11.447  25.633  1.00 96.62           C  
ATOM   4344  CG  ARG B 386       7.048  11.042  25.964  1.00 96.62           C  
ATOM   4345  CD  ARG B 386       6.089  11.857  25.097  1.00 96.62           C  
ATOM   4346  NE  ARG B 386       4.713  11.628  25.541  1.00 96.62           N  
ATOM   4347  CZ  ARG B 386       4.112  12.282  26.507  1.00 96.62           C  
ATOM   4348  NH1 ARG B 386       4.533  13.426  26.971  1.00 96.62           N1+
ATOM   4349  NH2 ARG B 386       3.030  11.777  26.997  1.00 96.62           N  
ATOM   4350  N   ILE B 387      11.434  12.036  25.920  1.00 96.27           N  
ATOM   4351  CA  ILE B 387      12.676  12.503  25.294  1.00 96.27           C  
ATOM   4352  C   ILE B 387      13.899  11.781  25.869  1.00 96.27           C  
ATOM   4353  O   ILE B 387      14.826  11.472  25.123  1.00 96.27           O  
ATOM   4354  CB  ILE B 387      12.751  14.040  25.399  1.00 96.27           C  
ATOM   4355  CG1 ILE B 387      11.659  14.723  24.551  1.00 96.27           C  
ATOM   4356  CG2 ILE B 387      14.120  14.595  25.001  1.00 96.27           C  
ATOM   4357  CD1 ILE B 387      11.694  14.399  23.047  1.00 96.27           C  
ATOM   4358  N   PHE B 388      13.870  11.406  27.148  1.00 97.31           N  
ATOM   4359  CA  PHE B 388      14.878  10.528  27.734  1.00 97.31           C  
ATOM   4360  C   PHE B 388      14.889   9.150  27.059  1.00 97.31           C  
ATOM   4361  O   PHE B 388      15.958   8.649  26.719  1.00 97.31           O  
ATOM   4362  CB  PHE B 388      14.659  10.431  29.249  1.00 97.31           C  
ATOM   4363  CG  PHE B 388      15.778   9.684  29.943  1.00 97.31           C  
ATOM   4364  CD1 PHE B 388      15.750   8.279  30.012  1.00 97.31           C  
ATOM   4365  CD2 PHE B 388      16.892  10.382  30.445  1.00 97.31           C  
ATOM   4366  CE1 PHE B 388      16.827   7.574  30.573  1.00 97.31           C  
ATOM   4367  CE2 PHE B 388      17.985   9.677  30.977  1.00 97.31           C  
ATOM   4368  CZ  PHE B 388      17.947   8.273  31.050  1.00 97.31           C  
ATOM   4369  N   THR B 389      13.725   8.564  26.761  1.00 97.08           N  
ATOM   4370  CA  THR B 389      13.655   7.311  25.992  1.00 97.08           C  
ATOM   4371  C   THR B 389      14.231   7.471  24.582  1.00 97.08           C  
ATOM   4372  O   THR B 389      14.906   6.559  24.107  1.00 97.08           O  
ATOM   4373  CB  THR B 389      12.219   6.769  25.950  1.00 97.08           C  
ATOM   4374  CG2 THR B 389      12.108   5.440  25.204  1.00 97.08           C  
ATOM   4375  OG1 THR B 389      11.793   6.519  27.269  1.00 97.08           O  
ATOM   4376  N   VAL B 390      14.057   8.625  23.921  1.00 97.02           N  
ATOM   4377  CA  VAL B 390      14.727   8.905  22.632  1.00 97.02           C  
ATOM   4378  C   VAL B 390      16.251   8.904  22.786  1.00 97.02           C  
ATOM   4379  O   VAL B 390      16.939   8.274  21.985  1.00 97.02           O  
ATOM   4380  CB  VAL B 390      14.269  10.236  21.998  1.00 97.02           C  
ATOM   4381  CG1 VAL B 390      14.921  10.491  20.632  1.00 97.02           C  
ATOM   4382  CG2 VAL B 390      12.756  10.258  21.777  1.00 97.02           C  
ATOM   4383  N   ALA B 391      16.776   9.574  23.816  1.00 96.99           N  
ATOM   4384  CA  ALA B 391      18.211   9.623  24.099  1.00 96.99           C  
ATOM   4385  C   ALA B 391      18.787   8.229  24.406  1.00 96.99           C  
ATOM   4386  O   ALA B 391      19.816   7.849  23.853  1.00 96.99           O  
ATOM   4387  CB  ALA B 391      18.434  10.606  25.254  1.00 96.99           C  
ATOM   4388  N   PHE B 392      18.083   7.432  25.211  1.00 96.93           N  
ATOM   4389  CA  PHE B 392      18.475   6.060  25.531  1.00 96.93           C  
ATOM   4390  C   PHE B 392      18.488   5.161  24.283  1.00 96.93           C  
ATOM   4391  O   PHE B 392      19.432   4.407  24.045  1.00 96.93           O  
ATOM   4392  CB  PHE B 392      17.505   5.530  26.593  1.00 96.93           C  
ATOM   4393  CG  PHE B 392      17.864   4.151  27.094  1.00 96.93           C  
ATOM   4394  CD1 PHE B 392      17.300   3.009  26.493  1.00 96.93           C  
ATOM   4395  CD2 PHE B 392      18.793   4.007  28.140  1.00 96.93           C  
ATOM   4396  CE1 PHE B 392      17.657   1.729  26.948  1.00 96.93           C  
ATOM   4397  CE2 PHE B 392      19.160   2.725  28.583  1.00 96.93           C  
ATOM   4398  CZ  PHE B 392      18.595   1.586  27.984  1.00 96.93           C  
ATOM   4399  N   LEU B 393      17.458   5.270  23.434  1.00 97.02           N  
ATOM   4400  CA  LEU B 393      17.377   4.493  22.197  1.00 97.02           C  
ATOM   4401  C   LEU B 393      18.418   4.914  21.155  1.00 97.02           C  
ATOM   4402  O   LEU B 393      18.833   4.067  20.367  1.00 97.02           O  
ATOM   4403  CB  LEU B 393      15.961   4.558  21.610  1.00 97.02           C  
ATOM   4404  CG  LEU B 393      14.908   3.765  22.403  1.00 97.02           C  
ATOM   4405  CD1 LEU B 393      13.557   3.945  21.716  1.00 97.02           C  
ATOM   4406  CD2 LEU B 393      15.208   2.265  22.472  1.00 97.02           C  
ATOM   4407  N   LYS B 394      18.880   6.171  21.156  1.00 97.04           N  
ATOM   4408  CA  LYS B 394      20.016   6.598  20.324  1.00 97.04           C  
ATOM   4409  C   LYS B 394      21.260   5.775  20.663  1.00 97.04           C  
ATOM   4410  O   LYS B 394      21.791   5.118  19.773  1.00 97.04           O  
ATOM   4411  CB  LYS B 394      20.242   8.109  20.482  1.00 97.04           C  
ATOM   4412  CG  LYS B 394      21.465   8.642  19.716  1.00 97.04           C  
ATOM   4413  CD  LYS B 394      21.635  10.132  20.035  1.00 97.04           C  
ATOM   4414  CE  LYS B 394      22.964  10.731  19.566  1.00 97.04           C  
ATOM   4415  NZ  LYS B 394      22.881  11.260  18.188  1.00 97.04           N1+
ATOM   4416  N   GLU B 395      21.663   5.720  21.933  1.00 96.44           N  
ATOM   4417  CA  GLU B 395      22.839   4.946  22.368  1.00 96.44           C  
ATOM   4418  C   GLU B 395      22.675   3.436  22.116  1.00 96.44           C  
ATOM   4419  O   GLU B 395      23.618   2.769  21.676  1.00 96.44           O  
ATOM   4420  CB  GLU B 395      23.114   5.198  23.859  1.00 96.44           C  
ATOM   4421  CG  GLU B 395      23.581   6.636  24.134  1.00 96.44           C  
ATOM   4422  CD  GLU B 395      23.909   6.891  25.614  1.00 96.44           C  
ATOM   4423  OE1 GLU B 395      24.630   7.876  25.895  1.00 96.44           O  
ATOM   4424  OE2 GLU B 395      23.385   6.169  26.485  1.00 96.44           O1-
ATOM   4425  N   PHE B 396      21.467   2.895  22.313  1.00 95.95           N  
ATOM   4426  CA  PHE B 396      21.144   1.507  21.962  1.00 95.95           C  
ATOM   4427  C   PHE B 396      21.334   1.238  20.460  1.00 95.95           C  
ATOM   4428  O   PHE B 396      22.002   0.279  20.070  1.00 95.95           O  
ATOM   4429  CB  PHE B 396      19.705   1.194  22.400  1.00 95.95           C  
ATOM   4430  CG  PHE B 396      19.186  -0.149  21.919  1.00 95.95           C  
ATOM   4431  CD1 PHE B 396      18.277  -0.215  20.844  1.00 95.95           C  
ATOM   4432  CD2 PHE B 396      19.635  -1.335  22.526  1.00 95.95           C  
ATOM   4433  CE1 PHE B 396      17.824  -1.463  20.375  1.00 95.95           C  
ATOM   4434  CE2 PHE B 396      19.180  -2.582  22.061  1.00 95.95           C  
ATOM   4435  CZ  PHE B 396      18.276  -2.645  20.986  1.00 95.95           C  
ATOM   4436  N   LEU B 397      20.786   2.097  19.594  1.00 96.42           N  
ATOM   4437  CA  LEU B 397      20.859   1.940  18.141  1.00 96.42           C  
ATOM   4438  C   LEU B 397      22.253   2.230  17.566  1.00 96.42           C  
ATOM   4439  O   LEU B 397      22.591   1.672  16.525  1.00 96.42           O  
ATOM   4440  CB  LEU B 397      19.800   2.831  17.475  1.00 96.42           C  
ATOM   4441  CG  LEU B 397      18.341   2.390  17.682  1.00 96.42           C  
ATOM   4442  CD1 LEU B 397      17.435   3.414  17.007  1.00 96.42           C  
ATOM   4443  CD2 LEU B 397      18.038   1.019  17.079  1.00 96.42           C  
ATOM   4444  N   GLU B 398      23.086   3.044  18.221  1.00 95.62           N  
ATOM   4445  CA  GLU B 398      24.500   3.226  17.844  1.00 95.62           C  
ATOM   4446  C   GLU B 398      25.310   1.930  17.972  1.00 95.62           C  
ATOM   4447  O   GLU B 398      26.247   1.700  17.193  1.00 95.62           O  
ATOM   4448  CB  GLU B 398      25.167   4.299  18.721  1.00 95.62           C  
ATOM   4449  CG  GLU B 398      24.735   5.706  18.305  1.00 95.62           C  
ATOM   4450  CD  GLU B 398      25.357   6.834  19.132  1.00 95.62           C  
ATOM   4451  OE1 GLU B 398      24.904   7.986  18.941  1.00 95.62           O  
ATOM   4452  OE2 GLU B 398      26.327   6.556  19.869  1.00 95.62           O1-
ATOM   4453  N   ASN B 399      24.924   1.078  18.925  1.00 94.22           N  
ATOM   4454  CA  ASN B 399      25.640  -0.137  19.305  1.00 94.22           C  
ATOM   4455  C   ASN B 399      24.912  -1.430  18.917  1.00 94.22           C  
ATOM   4456  O   ASN B 399      25.466  -2.506  19.120  1.00 94.22           O  
ATOM   4457  CB  ASN B 399      25.970  -0.058  20.800  1.00 94.22           C  
ATOM   4458  CG  ASN B 399      26.908   1.100  21.082  1.00 94.22           C  
ATOM   4459  ND2 ASN B 399      26.447   2.116  21.770  1.00 94.22           N  
ATOM   4460  OD1 ASN B 399      28.042   1.126  20.623  1.00 94.22           O  
ATOM   4461  N   VAL B 400      23.727  -1.348  18.302  1.00 94.26           N  
ATOM   4462  CA  VAL B 400      22.927  -2.529  17.952  1.00 94.26           C  
ATOM   4463  C   VAL B 400      23.704  -3.515  17.070  1.00 94.26           C  
ATOM   4464  O   VAL B 400      24.397  -3.132  16.113  1.00 94.26           O  
ATOM   4465  CB  VAL B 400      21.566  -2.130  17.345  1.00 94.26           C  
ATOM   4466  CG1 VAL B 400      21.664  -1.580  15.915  1.00 94.26           C  
ATOM   4467  CG2 VAL B 400      20.586  -3.308  17.359  1.00 94.26           C  
ATOM   4468  N   GLU B 401      23.569  -4.799  17.387  1.00 92.25           N  
ATOM   4469  CA  GLU B 401      24.092  -5.920  16.613  1.00 92.25           C  
ATOM   4470  C   GLU B 401      22.926  -6.774  16.114  1.00 92.25           C  
ATOM   4471  O   GLU B 401      21.975  -7.047  16.844  1.00 92.25           O  
ATOM   4472  CB  GLU B 401      25.094  -6.751  17.428  1.00 92.25           C  
ATOM   4473  CG  GLU B 401      26.331  -5.928  17.828  1.00 92.25           C  
ATOM   4474  CD  GLU B 401      27.489  -6.781  18.370  1.00 92.25           C  
ATOM   4475  OE1 GLU B 401      28.621  -6.243  18.368  1.00 92.25           O  
ATOM   4476  OE2 GLU B 401      27.260  -7.964  18.699  1.00 92.25           O1-
ATOM   4477  N   VAL B 402      22.975  -7.178  14.844  1.00 92.70           N  
ATOM   4478  CA  VAL B 402      21.975  -8.072  14.250  1.00 92.70           C  
ATOM   4479  C   VAL B 402      22.662  -9.401  13.936  1.00 92.70           C  
ATOM   4480  O   VAL B 402      23.486  -9.436  13.013  1.00 92.70           O  
ATOM   4481  CB  VAL B 402      21.309  -7.437  13.017  1.00 92.70           C  
ATOM   4482  CG1 VAL B 402      20.335  -8.409  12.344  1.00 92.70           C  
ATOM   4483  CG2 VAL B 402      20.527  -6.180  13.416  1.00 92.70           C  
ATOM   4484  N   PRO B 403      22.351 -10.493  14.663  1.00 93.23           N  
ATOM   4485  CA  PRO B 403      23.029 -11.771  14.482  1.00 93.23           C  
ATOM   4486  C   PRO B 403      22.818 -12.315  13.065  1.00 93.23           C  
ATOM   4487  O   PRO B 403      21.788 -12.077  12.424  1.00 93.23           O  
ATOM   4488  CB  PRO B 403      22.478 -12.702  15.570  1.00 93.23           C  
ATOM   4489  CG  PRO B 403      21.112 -12.108  15.902  1.00 93.23           C  
ATOM   4490  CD  PRO B 403      21.322 -10.611  15.691  1.00 93.23           C  
ATOM   4491  N   GLN B 404      23.807 -13.036  12.536  1.00 90.70           N  
ATOM   4492  CA  GLN B 404      23.668 -13.747  11.259  1.00 90.70           C  
ATOM   4493  C   GLN B 404      22.721 -14.942  11.427  1.00 90.70           C  
ATOM   4494  O   GLN B 404      22.688 -15.562  12.482  1.00 90.70           O  
ATOM   4495  CB  GLN B 404      25.040 -14.191  10.726  1.00 90.70           C  
ATOM   4496  CG  GLN B 404      25.983 -13.017  10.405  1.00 90.70           C  
ATOM   4497  CD  GLN B 404      25.495 -12.102   9.282  1.00 90.70           C  
ATOM   4498  NE2 GLN B 404      25.949 -10.869   9.246  1.00 90.70           N  
ATOM   4499  OE1 GLN B 404      24.700 -12.456   8.422  1.00 90.70           O  
ATOM   4500  N   GLY B 405      21.946 -15.280  10.395  1.00 88.49           N  
ATOM   4501  CA  GLY B 405      20.989 -16.388  10.468  1.00 88.49           C  
ATOM   4502  C   GLY B 405      19.829 -16.262   9.485  1.00 88.49           C  
ATOM   4503  O   GLY B 405      19.771 -15.312   8.697  1.00 88.49           O  
ATOM   4504  N   SER B 406      18.905 -17.225   9.531  1.00 90.83           N  
ATOM   4505  CA  SER B 406      17.673 -17.180   8.735  1.00 90.83           C  
ATOM   4506  C   SER B 406      16.647 -16.210   9.337  1.00 90.83           C  
ATOM   4507  O   SER B 406      16.649 -15.952  10.540  1.00 90.83           O  
ATOM   4508  CB  SER B 406      17.063 -18.575   8.536  1.00 90.83           C  
ATOM   4509  OG  SER B 406      16.018 -18.409   7.597  1.00 90.83           O  
ATOM   4510  N   LEU B 407      15.764 -15.675   8.492  1.00 93.00           N  
ATOM   4511  CA  LEU B 407      14.551 -14.950   8.894  1.00 93.00           C  
ATOM   4512  C   LEU B 407      13.313 -15.869   8.913  1.00 93.00           C  
ATOM   4513  O   LEU B 407      12.202 -15.377   9.113  1.00 93.00           O  
ATOM   4514  CB  LEU B 407      14.336 -13.749   7.949  1.00 93.00           C  
ATOM   4515  CG  LEU B 407      15.410 -12.650   8.027  1.00 93.00           C  
ATOM   4516  CD1 LEU B 407      15.162 -11.604   6.936  1.00 93.00           C  
ATOM   4517  CD2 LEU B 407      15.399 -11.929   9.375  1.00 93.00           C  
ATOM   4518  N   ASP B 408      13.478 -17.165   8.642  1.00 92.56           N  
ATOM   4519  CA  ASP B 408      12.375 -18.125   8.594  1.00 92.56           C  
ATOM   4520  C   ASP B 408      11.735 -18.322   9.985  1.00 92.56           C  
ATOM   4521  O   ASP B 408      12.458 -18.348  10.983  1.00 92.56           O  
ATOM   4522  CB  ASP B 408      12.839 -19.477   8.028  1.00 92.56           C  
ATOM   4523  CG  ASP B 408      13.295 -19.400   6.569  1.00 92.56           C  
ATOM   4524  OD1 ASP B 408      14.322 -20.051   6.260  1.00 92.56           O  
ATOM   4525  OD2 ASP B 408      12.643 -18.679   5.777  1.00 92.56           O1-
ATOM   4526  N   PRO B 409      10.399 -18.492  10.060  1.00 94.40           N  
ATOM   4527  CA  PRO B 409       9.711 -18.838  11.302  1.00 94.40           C  
ATOM   4528  C   PRO B 409      10.207 -20.140  11.918  1.00 94.40           C  
ATOM   4529  O   PRO B 409      10.404 -21.134  11.214  1.00 94.40           O  
ATOM   4530  CB  PRO B 409       8.224 -18.953  10.947  1.00 94.40           C  
ATOM   4531  CG  PRO B 409       8.080 -18.135   9.670  1.00 94.40           C  
ATOM   4532  CD  PRO B 409       9.435 -18.310   8.987  1.00 94.40           C  
ATOM   4533  N   ILE B 410      10.311 -20.159  13.244  1.00 94.94           N  
ATOM   4534  CA  ILE B 410      10.632 -21.349  14.031  1.00 94.94           C  
ATOM   4535  C   ILE B 410       9.328 -21.913  14.612  1.00 94.94           C  
ATOM   4536  O   ILE B 410       8.441 -21.163  15.020  1.00 94.94           O  
ATOM   4537  CB  ILE B 410      11.702 -21.033  15.101  1.00 94.94           C  
ATOM   4538  CG1 ILE B 410      12.935 -20.312  14.493  1.00 94.94           C  
ATOM   4539  CG2 ILE B 410      12.135 -22.361  15.750  1.00 94.94           C  
ATOM   4540  CD1 ILE B 410      13.927 -19.769  15.529  1.00 94.94           C  
ATOM   4541  N   SER B 411       9.173 -23.240  14.600  1.00 93.68           N  
ATOM   4542  CA  SER B 411       8.018 -23.907  15.222  1.00 93.68           C  
ATOM   4543  C   SER B 411       8.197 -23.965  16.739  1.00 93.68           C  
ATOM   4544  O   SER B 411       9.194 -24.503  17.214  1.00 93.68           O  
ATOM   4545  CB  SER B 411       7.823 -25.313  14.648  1.00 93.68           C  
ATOM   4546  OG  SER B 411       7.593 -25.224  13.252  1.00 93.68           O  
ATOM   4547  N   GLY B 412       7.242 -23.407  17.481  1.00 91.80           N  
ATOM   4548  CA  GLY B 412       7.180 -23.428  18.944  1.00 91.80           C  
ATOM   4549  C   GLY B 412       6.606 -24.730  19.506  1.00 91.80           C  
ATOM   4550  O   GLY B 412       6.304 -25.671  18.768  1.00 91.80           O  
ATOM   4551  N   LYS B 413       6.439 -24.785  20.835  1.00 93.03           N  
ATOM   4552  CA  LYS B 413       6.017 -26.003  21.552  1.00 93.03           C  
ATOM   4553  C   LYS B 413       4.572 -26.405  21.258  1.00 93.03           C  
ATOM   4554  O   LYS B 413       4.299 -27.584  21.033  1.00 93.03           O  
ATOM   4555  CB  LYS B 413       6.184 -25.818  23.065  1.00 93.03           C  
ATOM   4556  CG  LYS B 413       7.626 -25.540  23.507  1.00 93.03           C  
ATOM   4557  CD  LYS B 413       7.648 -25.408  25.030  1.00 93.03           C  
ATOM   4558  CE  LYS B 413       9.035 -25.023  25.536  1.00 93.03           C  
ATOM   4559  NZ  LYS B 413       8.977 -24.814  26.994  1.00 93.03           N1+
ATOM   4560  N   LYS B 414       3.638 -25.448  21.275  1.00 91.95           N  
ATOM   4561  CA  LYS B 414       2.219 -25.666  20.955  1.00 91.95           C  
ATOM   4562  C   LYS B 414       1.534 -24.376  20.495  1.00 91.95           C  
ATOM   4563  O   LYS B 414       2.015 -23.280  20.753  1.00 91.95           O  
ATOM   4564  CB  LYS B 414       1.498 -26.319  22.155  1.00 91.95           C  
ATOM   4565  CG  LYS B 414       1.367 -25.417  23.394  1.00 91.95           C  
ATOM   4566  CD  LYS B 414       0.789 -26.195  24.589  1.00 91.95           C  
ATOM   4567  CE  LYS B 414       0.525 -25.194  25.713  1.00 91.95           C  
ATOM   4568  NZ  LYS B 414       0.168 -25.795  27.022  1.00 91.95           N1+
ATOM   4569  N   ALA B 415       0.401 -24.525  19.811  1.00 95.29           N  
ATOM   4570  CA  ALA B 415      -0.453 -23.423  19.371  1.00 95.29           C  
ATOM   4571  C   ALA B 415      -1.648 -23.265  20.323  1.00 95.29           C  
ATOM   4572  O   ALA B 415      -2.499 -24.158  20.392  1.00 95.29           O  
ATOM   4573  CB  ALA B 415      -0.899 -23.720  17.933  1.00 95.29           C  
ATOM   4574  N   TYR B 416      -1.744 -22.134  21.018  1.00 96.12           N  
ATOM   4575  CA  TYR B 416      -2.765 -21.890  22.043  1.00 96.12           C  
ATOM   4576  C   TYR B 416      -4.119 -21.510  21.423  1.00 96.12           C  
ATOM   4577  O   TYR B 416      -4.185 -20.878  20.366  1.00 96.12           O  
ATOM   4578  CB  TYR B 416      -2.244 -20.836  23.024  1.00 96.12           C  
ATOM   4579  CG  TYR B 416      -1.075 -21.326  23.863  1.00 96.12           C  
ATOM   4580  CD1 TYR B 416      -1.311 -21.812  25.164  1.00 96.12           C  
ATOM   4581  CD2 TYR B 416       0.238 -21.302  23.351  1.00 96.12           C  
ATOM   4582  CE1 TYR B 416      -0.236 -22.227  25.972  1.00 96.12           C  
ATOM   4583  CE2 TYR B 416       1.310 -21.760  24.136  1.00 96.12           C  
ATOM   4584  CZ  TYR B 416       1.079 -22.188  25.455  1.00 96.12           C  
ATOM   4585  OH  TYR B 416       2.137 -22.551  26.216  1.00 96.12           O  
ATOM   4586  N   VAL B 417      -5.221 -21.931  22.043  1.00 96.37           N  
ATOM   4587  CA  VAL B 417      -6.589 -21.504  21.700  1.00 96.37           C  
ATOM   4588  C   VAL B 417      -6.846 -20.083  22.204  1.00 96.37           C  
ATOM   4589  O   VAL B 417      -7.455 -19.278  21.496  1.00 96.37           O  
ATOM   4590  CB  VAL B 417      -7.633 -22.480  22.277  1.00 96.37           C  
ATOM   4591  CG1 VAL B 417      -9.074 -21.997  22.060  1.00 96.37           C  
ATOM   4592  CG2 VAL B 417      -7.503 -23.851  21.597  1.00 96.37           C  
ATOM   4593  N   MET B 418      -6.362 -19.780  23.406  1.00 96.56           N  
ATOM   4594  CA  MET B 418      -6.411 -18.475  24.052  1.00 96.56           C  
ATOM   4595  C   MET B 418      -5.015 -17.858  23.985  1.00 96.56           C  
ATOM   4596  O   MET B 418      -4.088 -18.319  24.639  1.00 96.56           O  
ATOM   4597  CB  MET B 418      -6.896 -18.638  25.501  1.00 96.56           C  
ATOM   4598  CG  MET B 418      -8.298 -19.256  25.559  1.00 96.56           C  
ATOM   4599  SD  MET B 418      -9.017 -19.412  27.214  1.00 96.56           S  
ATOM   4600  CE  MET B 418      -9.245 -17.672  27.628  1.00 96.56           C  
ATOM   4601  N   ALA B 419      -4.860 -16.820  23.168  1.00 96.75           N  
ATOM   4602  CA  ALA B 419      -3.582 -16.164  22.928  1.00 96.75           C  
ATOM   4603  C   ALA B 419      -3.634 -14.684  23.316  1.00 96.75           C  
ATOM   4604  O   ALA B 419      -4.694 -14.052  23.280  1.00 96.75           O  
ATOM   4605  CB  ALA B 419      -3.199 -16.363  21.462  1.00 96.75           C  
ATOM   4606  N   VAL B 420      -2.478 -14.122  23.652  1.00 97.01           N  
ATOM   4607  CA  VAL B 420      -2.308 -12.695  23.922  1.00 97.01           C  
ATOM   4608  C   VAL B 420      -0.977 -12.224  23.349  1.00 97.01           C  
ATOM   4609  O   VAL B 420       0.051 -12.868  23.522  1.00 97.01           O  
ATOM   4610  CB  VAL B 420      -2.465 -12.384  25.426  1.00 97.01           C  
ATOM   4611  CG1 VAL B 420      -1.430 -13.084  26.310  1.00 97.01           C  
ATOM   4612  CG2 VAL B 420      -2.420 -10.878  25.709  1.00 97.01           C  
ATOM   4613  N   GLY B 421      -1.007 -11.100  22.645  1.00 96.89           N  
ATOM   4614  CA  GLY B 421       0.183 -10.299  22.382  1.00 96.89           C  
ATOM   4615  C   GLY B 421       0.162  -9.123  23.340  1.00 96.89           C  
ATOM   4616  O   GLY B 421      -0.898  -8.520  23.534  1.00 96.89           O  
ATOM   4617  N   ALA B 422       1.292  -8.800  23.954  1.00 96.23           N  
ATOM   4618  CA  ALA B 422       1.386  -7.725  24.932  1.00 96.23           C  
ATOM   4619  C   ALA B 422       2.769  -7.091  24.857  1.00 96.23           C  
ATOM   4620  O   ALA B 422       3.746  -7.701  25.278  1.00 96.23           O  
ATOM   4621  CB  ALA B 422       1.104  -8.289  26.329  1.00 96.23           C  
ATOM   4622  N   HIS B 423       2.843  -5.863  24.358  1.00 94.73           N  
ATOM   4623  CA  HIS B 423       4.089  -5.132  24.149  1.00 94.73           C  
ATOM   4624  C   HIS B 423       3.800  -3.646  24.312  1.00 94.73           C  
ATOM   4625  O   HIS B 423       2.780  -3.153  23.818  1.00 94.73           O  
ATOM   4626  CB  HIS B 423       4.620  -5.416  22.738  1.00 94.73           C  
ATOM   4627  CG  HIS B 423       6.102  -5.254  22.569  1.00 94.73           C  
ATOM   4628  CD2 HIS B 423       6.850  -4.131  22.792  1.00 94.73           C  
ATOM   4629  ND1 HIS B 423       6.946  -6.208  22.061  1.00 94.73           N  
ATOM   4630  CE1 HIS B 423       8.177  -5.684  21.998  1.00 94.73           C  
ATOM   4631  NE2 HIS B 423       8.170  -4.404  22.420  1.00 94.73           N  
ATOM   4632  N   ASP B 424       4.678  -2.909  24.982  1.00 96.31           N  
ATOM   4633  CA  ASP B 424       4.480  -1.477  25.117  1.00 96.31           C  
ATOM   4634  C   ASP B 424       4.453  -0.758  23.750  1.00 96.31           C  
ATOM   4635  O   ASP B 424       5.288  -0.937  22.863  1.00 96.31           O  
ATOM   4636  CB  ASP B 424       5.513  -0.864  26.064  1.00 96.31           C  
ATOM   4637  CG  ASP B 424       5.072  -0.812  27.530  1.00 96.31           C  
ATOM   4638  OD1 ASP B 424       5.578   0.098  28.229  1.00 96.31           O  
ATOM   4639  OD2 ASP B 424       4.202  -1.594  27.972  1.00 96.31           O1-
ATOM   4640  N   ALA B 425       3.456   0.101  23.598  1.00 94.12           N  
ATOM   4641  CA  ALA B 425       3.374   1.164  22.614  1.00 94.12           C  
ATOM   4642  C   ALA B 425       4.191   2.386  23.072  1.00 94.12           C  
ATOM   4643  O   ALA B 425       4.574   2.471  24.246  1.00 94.12           O  
ATOM   4644  CB  ALA B 425       1.892   1.527  22.501  1.00 94.12           C  
ATOM   4645  N   PRO B 426       4.330   3.426  22.228  1.00 93.70           N  
ATOM   4646  CA  PRO B 426       4.914   4.704  22.650  1.00 93.70           C  
ATOM   4647  C   PRO B 426       4.203   5.258  23.892  1.00 93.70           C  
ATOM   4648  O   PRO B 426       4.834   5.665  24.858  1.00 93.70           O  
ATOM   4649  CB  PRO B 426       4.777   5.631  21.436  1.00 93.70           C  
ATOM   4650  CG  PRO B 426       4.695   4.646  20.271  1.00 93.70           C  
ATOM   4651  CD  PRO B 426       3.924   3.477  20.833  1.00 93.70           C  
ATOM   4652  N   ARG B 427       2.874   5.107  23.936  1.00 94.35           N  
ATOM   4653  CA  ARG B 427       2.008   5.549  25.040  1.00 94.35           C  
ATOM   4654  C   ARG B 427       1.948   4.588  26.238  1.00 94.35           C  
ATOM   4655  O   ARG B 427       1.316   4.944  27.224  1.00 94.35           O  
ATOM   4656  CB  ARG B 427       0.613   5.866  24.475  1.00 94.35           C  
ATOM   4657  CG  ARG B 427       0.642   7.080  23.534  1.00 94.35           C  
ATOM   4658  CD  ARG B 427      -0.579   7.104  22.609  1.00 94.35           C  
ATOM   4659  NE  ARG B 427      -0.562   8.294  21.743  1.00 94.35           N  
ATOM   4660  CZ  ARG B 427       0.130   8.514  20.640  1.00 94.35           C  
ATOM   4661  NH1 ARG B 427       0.950   7.633  20.140  1.00 94.35           N1+
ATOM   4662  NH2 ARG B 427       0.050   9.646  20.020  1.00 94.35           N  
ATOM   4663  N   GLY B 428       2.586   3.411  26.188  1.00 94.91           N  
ATOM   4664  CA  GLY B 428       2.637   2.450  27.304  1.00 94.91           C  
ATOM   4665  C   GLY B 428       2.027   1.079  27.000  1.00 94.91           C  
ATOM   4666  O   GLY B 428       2.045   0.627  25.862  1.00 94.91           O  
ATOM   4667  N   ALA B 429       1.459   0.432  28.012  1.00 96.04           N  
ATOM   4668  CA  ALA B 429       0.954  -0.938  28.009  1.00 96.04           C  
ATOM   4669  C   ALA B 429      -0.161  -1.178  26.969  1.00 96.04           C  
ATOM   4670  O   ALA B 429      -1.298  -0.737  27.157  1.00 96.04           O  
ATOM   4671  CB  ALA B 429       0.485  -1.221  29.445  1.00 96.04           C  
ATOM   4672  N   ASN B 430       0.161  -1.893  25.884  1.00 97.00           N  
ATOM   4673  CA  ASN B 430      -0.775  -2.289  24.828  1.00 97.00           C  
ATOM   4674  C   ASN B 430      -0.857  -3.818  24.718  1.00 97.00           C  
ATOM   4675  O   ASN B 430       0.167  -4.485  24.574  1.00 97.00           O  
ATOM   4676  CB  ASN B 430      -0.337  -1.654  23.497  1.00 97.00           C  
ATOM   4677  CG  ASN B 430      -1.310  -1.972  22.379  1.00 97.00           C  
ATOM   4678  ND2 ASN B 430      -0.874  -2.573  21.299  1.00 97.00           N  
ATOM   4679  OD1 ASN B 430      -2.491  -1.702  22.462  1.00 97.00           O  
ATOM   4680  N   ALA B 431      -2.068  -4.375  24.756  1.00 97.11           N  
ATOM   4681  CA  ALA B 431      -2.276  -5.814  24.634  1.00 97.11           C  
ATOM   4682  C   ALA B 431      -3.519  -6.159  23.810  1.00 97.11           C  
ATOM   4683  O   ALA B 431      -4.534  -5.457  23.824  1.00 97.11           O  
ATOM   4684  CB  ALA B 431      -2.298  -6.453  26.024  1.00 97.11           C  
ATOM   4685  N   HIS B 432      -3.407  -7.242  23.046  1.00 97.04           N  
ATOM   4686  CA  HIS B 432      -4.460  -7.786  22.198  1.00 97.04           C  
ATOM   4687  C   HIS B 432      -4.698  -9.248  22.599  1.00 97.04           C  
ATOM   4688  O   HIS B 432      -3.810 -10.087  22.439  1.00 97.04           O  
ATOM   4689  CB  HIS B 432      -4.054  -7.691  20.719  1.00 97.04           C  
ATOM   4690  CG  HIS B 432      -3.974  -6.316  20.077  1.00 97.04           C  
ATOM   4691  CD2 HIS B 432      -3.652  -5.096  20.620  1.00 97.04           C  
ATOM   4692  ND1 HIS B 432      -4.168  -6.095  18.737  1.00 97.04           N  
ATOM   4693  CE1 HIS B 432      -3.996  -4.795  18.479  1.00 97.04           C  
ATOM   4694  NE2 HIS B 432      -3.656  -4.138  19.593  1.00 97.04           N  
ATOM   4695  N   TRP B 433      -5.900  -9.558  23.086  1.00 97.19           N  
ATOM   4696  CA  TRP B 433      -6.329 -10.905  23.457  1.00 97.19           C  
ATOM   4697  C   TRP B 433      -7.154 -11.519  22.336  1.00 97.19           C  
ATOM   4698  O   TRP B 433      -8.065 -10.897  21.789  1.00 97.19           O  
ATOM   4699  CB  TRP B 433      -7.136 -10.901  24.755  1.00 97.19           C  
ATOM   4700  CG  TRP B 433      -6.372 -10.524  25.980  1.00 97.19           C  
ATOM   4701  CD1 TRP B 433      -5.871 -11.368  26.912  1.00 97.19           C  
ATOM   4702  CD2 TRP B 433      -6.015  -9.185  26.423  1.00 97.19           C  
ATOM   4703  CE2 TRP B 433      -5.329  -9.286  27.669  1.00 97.19           C  
ATOM   4704  CE3 TRP B 433      -6.222  -7.896  25.898  1.00 97.19           C  
ATOM   4705  NE1 TRP B 433      -5.271 -10.638  27.921  1.00 97.19           N  
ATOM   4706  CZ2 TRP B 433      -4.887  -8.159  28.374  1.00 97.19           C  
ATOM   4707  CZ3 TRP B 433      -5.748  -6.766  26.575  1.00 97.19           C  
ATOM   4708  CH2 TRP B 433      -5.102  -6.887  27.819  1.00 97.19           C  
ATOM   4709  N   LEU B 434      -6.860 -12.771  22.024  1.00 95.02           N  
ATOM   4710  CA  LEU B 434      -7.457 -13.528  20.941  1.00 95.02           C  
ATOM   4711  C   LEU B 434      -7.930 -14.886  21.470  1.00 95.02           C  
ATOM   4712  O   LEU B 434      -7.222 -15.548  22.225  1.00 95.02           O  
ATOM   4713  CB  LEU B 434      -6.393 -13.632  19.833  1.00 95.02           C  
ATOM   4714  CG  LEU B 434      -6.659 -14.695  18.761  1.00 95.02           C  
ATOM   4715  CD1 LEU B 434      -7.873 -14.389  17.888  1.00 95.02           C  
ATOM   4716  CD2 LEU B 434      -5.435 -14.812  17.858  1.00 95.02           C  
ATOM   4717  N   ILE B 435      -9.109 -15.319  21.030  1.00 96.70           N  
ATOM   4718  CA  ILE B 435      -9.574 -16.704  21.137  1.00 96.70           C  
ATOM   4719  C   ILE B 435      -9.851 -17.204  19.725  1.00 96.70           C  
ATOM   4720  O   ILE B 435     -10.651 -16.600  18.998  1.00 96.70           O  
ATOM   4721  CB  ILE B 435     -10.807 -16.850  22.053  1.00 96.70           C  
ATOM   4722  CG1 ILE B 435     -10.514 -16.226  23.435  1.00 96.70           C  
ATOM   4723  CG2 ILE B 435     -11.188 -18.337  22.165  1.00 96.70           C  
ATOM   4724  CD1 ILE B 435     -11.635 -16.369  24.464  1.00 96.70           C  
ATOM   4725  N   ARG B 436      -9.191 -18.291  19.325  1.00 95.53           N  
ATOM   4726  CA  ARG B 436      -9.386 -18.907  18.007  1.00 95.53           C  
ATOM   4727  C   ARG B 436     -10.402 -20.047  18.054  1.00 95.53           C  
ATOM   4728  O   ARG B 436     -10.477 -20.787  19.025  1.00 95.53           O  
ATOM   4729  CB  ARG B 436      -8.043 -19.313  17.380  1.00 95.53           C  
ATOM   4730  CG  ARG B 436      -7.331 -20.460  18.099  1.00 95.53           C  
ATOM   4731  CD  ARG B 436      -6.019 -20.803  17.390  1.00 95.53           C  
ATOM   4732  NE  ARG B 436      -5.343 -21.939  18.035  1.00 95.53           N  
ATOM   4733  CZ  ARG B 436      -5.284 -23.184  17.610  1.00 95.53           C  
ATOM   4734  NH1 ARG B 436      -5.877 -23.562  16.505  1.00 95.53           N1+
ATOM   4735  NH2 ARG B 436      -4.633 -24.084  18.292  1.00 95.53           N  
ATOM   4736  N   ASP B 437     -11.148 -20.194  16.970  1.00 94.38           N  
ATOM   4737  CA  ASP B 437     -11.932 -21.379  16.633  1.00 94.38           C  
ATOM   4738  C   ASP B 437     -11.355 -21.933  15.324  1.00 94.38           C  
ATOM   4739  O   ASP B 437     -11.473 -21.317  14.261  1.00 94.38           O  
ATOM   4740  CB  ASP B 437     -13.417 -21.007  16.538  1.00 94.38           C  
ATOM   4741  CG  ASP B 437     -14.317 -22.201  16.220  1.00 94.38           C  
ATOM   4742  OD1 ASP B 437     -15.459 -21.936  15.780  1.00 94.38           O  
ATOM   4743  OD2 ASP B 437     -13.877 -23.341  16.476  1.00 94.38           O1-
ATOM   4744  N   GLU B 438     -10.591 -23.021  15.433  1.00 90.67           N  
ATOM   4745  CA  GLU B 438      -9.706 -23.532  14.379  1.00 90.67           C  
ATOM   4746  C   GLU B 438      -8.751 -22.451  13.821  1.00 90.67           C  
ATOM   4747  O   GLU B 438      -7.787 -22.070  14.492  1.00 90.67           O  
ATOM   4748  CB  GLU B 438     -10.515 -24.253  13.284  1.00 90.67           C  
ATOM   4749  CG  GLU B 438     -11.365 -25.429  13.789  1.00 90.67           C  
ATOM   4750  CD  GLU B 438     -12.081 -26.150  12.634  1.00 90.67           C  
ATOM   4751  OE1 GLU B 438     -12.539 -27.291  12.861  1.00 90.67           O  
ATOM   4752  OE2 GLU B 438     -12.116 -25.592  11.508  1.00 90.67           O1-
ATOM   4753  N   ASN B 439      -9.003 -21.968  12.594  1.00 92.53           N  
ATOM   4754  CA  ASN B 439      -8.245 -20.918  11.897  1.00 92.53           C  
ATOM   4755  C   ASN B 439      -8.986 -19.563  11.858  1.00 92.53           C  
ATOM   4756  O   ASN B 439      -8.543 -18.626  11.186  1.00 92.53           O  
ATOM   4757  CB  ASN B 439      -7.882 -21.426  10.486  1.00 92.53           C  
ATOM   4758  CG  ASN B 439      -6.933 -20.500   9.735  1.00 92.53           C  
ATOM   4759  ND2 ASN B 439      -7.197 -20.215   8.477  1.00 92.53           N  
ATOM   4760  OD1 ASN B 439      -5.937 -20.019  10.250  1.00 92.53           O  
ATOM   4761  N   LYS B 440     -10.132 -19.444  12.538  1.00 95.59           N  
ATOM   4762  CA  LYS B 440     -10.939 -18.220  12.598  1.00 95.59           C  
ATOM   4763  C   LYS B 440     -10.875 -17.586  13.981  1.00 95.59           C  
ATOM   4764  O   LYS B 440     -10.659 -18.247  14.990  1.00 95.59           O  
ATOM   4765  CB  LYS B 440     -12.389 -18.504  12.174  1.00 95.59           C  
ATOM   4766  CG  LYS B 440     -12.461 -18.899  10.693  1.00 95.59           C  
ATOM   4767  CD  LYS B 440     -13.909 -19.085  10.230  1.00 95.59           C  
ATOM   4768  CE  LYS B 440     -13.869 -19.527   8.764  1.00 95.59           C  
ATOM   4769  NZ  LYS B 440     -15.206 -19.893   8.250  1.00 95.59           N1+
ATOM   4770  N   ILE B 441     -11.074 -16.279  14.029  1.00 95.95           N  
ATOM   4771  CA  ILE B 441     -11.126 -15.503  15.267  1.00 95.95           C  
ATOM   4772  C   ILE B 441     -12.530 -15.637  15.873  1.00 95.95           C  
ATOM   4773  O   ILE B 441     -13.496 -15.128  15.302  1.00 95.95           O  
ATOM   4774  CB  ILE B 441     -10.758 -14.044  14.929  1.00 95.95           C  
ATOM   4775  CG1 ILE B 441      -9.306 -13.951  14.405  1.00 95.95           C  
ATOM   4776  CG2 ILE B 441     -10.964 -13.118  16.133  1.00 95.95           C  
ATOM   4777  CD1 ILE B 441      -8.925 -12.585  13.837  1.00 95.95           C  
ATOM   4778  N   LYS B 442     -12.660 -16.290  17.033  1.00 96.02           N  
ATOM   4779  CA  LYS B 442     -13.924 -16.366  17.791  1.00 96.02           C  
ATOM   4780  C   LYS B 442     -14.173 -15.084  18.584  1.00 96.02           C  
ATOM   4781  O   LYS B 442     -15.287 -14.557  18.578  1.00 96.02           O  
ATOM   4782  CB  LYS B 442     -13.903 -17.604  18.706  1.00 96.02           C  
ATOM   4783  CG  LYS B 442     -15.213 -17.782  19.492  1.00 96.02           C  
ATOM   4784  CD  LYS B 442     -15.202 -19.065  20.335  1.00 96.02           C  
ATOM   4785  CE  LYS B 442     -16.470 -19.130  21.203  1.00 96.02           C  
ATOM   4786  NZ  LYS B 442     -16.474 -20.299  22.118  1.00 96.02           N1+
ATOM   4787  N   ARG B 443     -13.125 -14.571  19.234  1.00 96.22           N  
ATOM   4788  CA  ARG B 443     -13.121 -13.317  20.001  1.00 96.22           C  
ATOM   4789  C   ARG B 443     -11.767 -12.631  19.840  1.00 96.22           C  
ATOM   4790  O   ARG B 443     -10.740 -13.301  19.850  1.00 96.22           O  
ATOM   4791  CB  ARG B 443     -13.457 -13.630  21.473  1.00 96.22           C  
ATOM   4792  CG  ARG B 443     -13.544 -12.390  22.379  1.00 96.22           C  
ATOM   4793  CD  ARG B 443     -14.034 -12.754  23.788  1.00 96.22           C  
ATOM   4794  NE  ARG B 443     -15.475 -13.087  23.805  1.00 96.22           N  
ATOM   4795  CZ  ARG B 443     -16.058 -14.057  24.483  1.00 96.22           C  
ATOM   4796  NH1 ARG B 443     -15.437 -14.752  25.390  1.00 96.22           N1+
ATOM   4797  NH2 ARG B 443     -17.289 -14.387  24.236  1.00 96.22           N  
ATOM   4798  N   TYR B 444     -11.780 -11.313  19.683  1.00 96.96           N  
ATOM   4799  CA  TYR B 444     -10.586 -10.472  19.663  1.00 96.96           C  
ATOM   4800  C   TYR B 444     -10.887  -9.222  20.473  1.00 96.96           C  
ATOM   4801  O   TYR B 444     -11.904  -8.582  20.208  1.00 96.96           O  
ATOM   4802  CB  TYR B 444     -10.220 -10.097  18.227  1.00 96.96           C  
ATOM   4803  CG  TYR B 444      -8.780  -9.670  18.056  1.00 96.96           C  
ATOM   4804  CD1 TYR B 444      -8.348  -8.403  18.489  1.00 96.96           C  
ATOM   4805  CD2 TYR B 444      -7.871 -10.551  17.445  1.00 96.96           C  
ATOM   4806  CE1 TYR B 444      -7.007  -8.023  18.301  1.00 96.96           C  
ATOM   4807  CE2 TYR B 444      -6.528 -10.179  17.262  1.00 96.96           C  
ATOM   4808  CZ  TYR B 444      -6.100  -8.908  17.686  1.00 96.96           C  
ATOM   4809  OH  TYR B 444      -4.821  -8.522  17.464  1.00 96.96           O  
ATOM   4810  N   GLN B 445     -10.065  -8.909  21.466  1.00 96.71           N  
ATOM   4811  CA  GLN B 445     -10.278  -7.791  22.380  1.00 96.71           C  
ATOM   4812  C   GLN B 445      -8.977  -7.018  22.559  1.00 96.71           C  
ATOM   4813  O   GLN B 445      -7.900  -7.613  22.617  1.00 96.71           O  
ATOM   4814  CB  GLN B 445     -10.850  -8.299  23.713  1.00 96.71           C  
ATOM   4815  CG  GLN B 445     -12.268  -8.878  23.544  1.00 96.71           C  
ATOM   4816  CD  GLN B 445     -13.293  -7.818  23.200  1.00 96.71           C  
ATOM   4817  NE2 GLN B 445     -13.884  -7.805  22.034  1.00 96.71           N  
ATOM   4818  OE1 GLN B 445     -13.566  -6.928  23.972  1.00 96.71           O  
ATOM   4819  N   ILE B 446      -9.074  -5.693  22.594  1.00 96.64           N  
ATOM   4820  CA  ILE B 446      -7.923  -4.788  22.565  1.00 96.64           C  
ATOM   4821  C   ILE B 446      -8.015  -3.868  23.776  1.00 96.64           C  
ATOM   4822  O   ILE B 446      -9.063  -3.283  24.026  1.00 96.64           O  
ATOM   4823  CB  ILE B 446      -7.907  -4.001  21.235  1.00 96.64           C  
ATOM   4824  CG1 ILE B 446      -7.749  -4.936  20.015  1.00 96.64           C  
ATOM   4825  CG2 ILE B 446      -6.765  -2.971  21.227  1.00 96.64           C  
ATOM   4826  CD1 ILE B 446      -8.337  -4.344  18.732  1.00 96.64           C  
ATOM   4827  N   ILE B 447      -6.917  -3.740  24.525  1.00 96.79           N  
ATOM   4828  CA  ILE B 447      -6.778  -2.726  25.575  1.00 96.79           C  
ATOM   4829  C   ILE B 447      -5.486  -1.970  25.321  1.00 96.79           C  
ATOM   4830  O   ILE B 447      -4.392  -2.542  25.335  1.00 96.79           O  
ATOM   4831  CB  ILE B 447      -6.816  -3.325  26.997  1.00 96.79           C  
ATOM   4832  CG1 ILE B 447      -8.090  -4.162  27.256  1.00 96.79           C  
ATOM   4833  CG2 ILE B 447      -6.669  -2.227  28.061  1.00 96.79           C  
ATOM   4834  CD1 ILE B 447      -9.403  -3.367  27.259  1.00 96.79           C  
ATOM   4835  N   THR B 448      -5.636  -0.676  25.083  1.00 95.61           N  
ATOM   4836  CA  THR B 448      -4.549   0.216  24.700  1.00 95.61           C  
ATOM   4837  C   THR B 448      -4.111   1.095  25.873  1.00 95.61           C  
ATOM   4838  O   THR B 448      -4.800   1.194  26.892  1.00 95.61           O  
ATOM   4839  CB  THR B 448      -4.949   1.061  23.483  1.00 95.61           C  
ATOM   4840  CG2 THR B 448      -5.539   0.223  22.358  1.00 95.61           C  
ATOM   4841  OG1 THR B 448      -5.864   2.059  23.859  1.00 95.61           O  
ATOM   4842  N   PRO B 449      -2.975   1.800  25.749  1.00 95.62           N  
ATOM   4843  CA  PRO B 449      -2.506   2.679  26.814  1.00 95.62           C  
ATOM   4844  C   PRO B 449      -3.448   3.864  27.044  1.00 95.62           C  
ATOM   4845  O   PRO B 449      -3.607   4.326  28.174  1.00 95.62           O  
ATOM   4846  CB  PRO B 449      -1.132   3.157  26.361  1.00 95.62           C  
ATOM   4847  CG  PRO B 449      -0.718   2.169  25.283  1.00 95.62           C  
ATOM   4848  CD  PRO B 449      -2.025   1.757  24.653  1.00 95.62           C  
ATOM   4849  N   SER B 450      -4.097   4.345  25.978  1.00 94.34           N  
ATOM   4850  CA  SER B 450      -5.066   5.432  26.075  1.00 94.34           C  
ATOM   4851  C   SER B 450      -6.352   4.984  26.769  1.00 94.34           C  
ATOM   4852  O   SER B 450      -6.867   5.771  27.549  1.00 94.34           O  
ATOM   4853  CB  SER B 450      -5.329   6.072  24.711  1.00 94.34           C  
ATOM   4854  OG  SER B 450      -4.135   6.692  24.255  1.00 94.34           O  
ATOM   4855  N   ASP B 451      -6.794   3.726  26.637  1.00 95.18           N  
ATOM   4856  CA  ASP B 451      -7.904   3.205  27.458  1.00 95.18           C  
ATOM   4857  C   ASP B 451      -7.618   3.317  28.950  1.00 95.18           C  
ATOM   4858  O   ASP B 451      -8.496   3.659  29.735  1.00 95.18           O  
ATOM   4859  CB  ASP B 451      -8.165   1.723  27.172  1.00 95.18           C  
ATOM   4860  CG  ASP B 451      -8.688   1.541  25.772  1.00 95.18           C  
ATOM   4861  OD1 ASP B 451      -7.996   0.847  24.984  1.00 95.18           O  
ATOM   4862  OD2 ASP B 451      -9.727   2.177  25.523  1.00 95.18           O1-
ATOM   4863  N   ARG B 452      -6.370   3.058  29.351  1.00 95.37           N  
ATOM   4864  CA  ARG B 452      -5.938   3.145  30.751  1.00 95.37           C  
ATOM   4865  C   ARG B 452      -5.822   4.591  31.214  1.00 95.37           C  
ATOM   4866  O   ARG B 452      -6.455   4.970  32.193  1.00 95.37           O  
ATOM   4867  CB  ARG B 452      -4.614   2.396  30.937  1.00 95.37           C  
ATOM   4868  CG  ARG B 452      -4.783   0.891  30.716  1.00 95.37           C  
ATOM   4869  CD  ARG B 452      -3.425   0.204  30.867  1.00 95.37           C  
ATOM   4870  NE  ARG B 452      -3.566  -1.259  30.889  1.00 95.37           N  
ATOM   4871  CZ  ARG B 452      -3.845  -2.001  31.945  1.00 95.37           C  
ATOM   4872  NH1 ARG B 452      -4.124  -1.518  33.121  1.00 95.37           N1+
ATOM   4873  NH2 ARG B 452      -3.824  -3.286  31.859  1.00 95.37           N  
ATOM   4874  N   ASN B 453      -5.035   5.405  30.511  1.00 96.11           N  
ATOM   4875  CA  ASN B 453      -4.754   6.783  30.925  1.00 96.11           C  
ATOM   4876  C   ASN B 453      -6.003   7.685  30.863  1.00 96.11           C  
ATOM   4877  O   ASN B 453      -6.165   8.551  31.724  1.00 96.11           O  
ATOM   4878  CB  ASN B 453      -3.586   7.338  30.088  1.00 96.11           C  
ATOM   4879  CG  ASN B 453      -2.222   6.768  30.464  1.00 96.11           C  
ATOM   4880  ND2 ASN B 453      -1.248   6.915  29.596  1.00 96.11           N  
ATOM   4881  OD1 ASN B 453      -1.994   6.230  31.539  1.00 96.11           O  
ATOM   4882  N   PHE B 454      -6.893   7.447  29.894  1.00 95.79           N  
ATOM   4883  CA  PHE B 454      -8.138   8.189  29.659  1.00 95.79           C  
ATOM   4884  C   PHE B 454      -9.381   7.421  30.134  1.00 95.79           C  
ATOM   4885  O   PHE B 454     -10.495   7.729  29.720  1.00 95.79           O  
ATOM   4886  CB  PHE B 454      -8.219   8.615  28.179  1.00 95.79           C  
ATOM   4887  CG  PHE B 454      -7.171   9.629  27.793  1.00 95.79           C  
ATOM   4888  CD1 PHE B 454      -7.488  10.998  27.839  1.00 95.79           C  
ATOM   4889  CD2 PHE B 454      -5.868   9.219  27.455  1.00 95.79           C  
ATOM   4890  CE1 PHE B 454      -6.491  11.954  27.594  1.00 95.79           C  
ATOM   4891  CE2 PHE B 454      -4.868  10.175  27.214  1.00 95.79           C  
ATOM   4892  CZ  PHE B 454      -5.176  11.544  27.309  1.00 95.79           C  
ATOM   4893  N   SER B 455      -9.208   6.432  31.018  1.00 96.26           N  
ATOM   4894  CA  SER B 455     -10.335   5.781  31.684  1.00 96.26           C  
ATOM   4895  C   SER B 455     -11.199   6.822  32.410  1.00 96.26           C  
ATOM   4896  O   SER B 455     -10.662   7.571  33.233  1.00 96.26           O  
ATOM   4897  CB  SER B 455      -9.834   4.774  32.718  1.00 96.26           C  
ATOM   4898  OG  SER B 455      -9.514   3.550  32.104  1.00 96.26           O  
ATOM   4899  N   PRO B 456     -12.520   6.863  32.172  1.00 94.48           N  
ATOM   4900  CA  PRO B 456     -13.407   7.712  32.951  1.00 94.48           C  
ATOM   4901  C   PRO B 456     -13.567   7.146  34.370  1.00 94.48           C  
ATOM   4902  O   PRO B 456     -13.291   5.964  34.609  1.00 94.48           O  
ATOM   4903  CB  PRO B 456     -14.719   7.743  32.159  1.00 94.48           C  
ATOM   4904  CG  PRO B 456     -14.748   6.395  31.439  1.00 94.48           C  
ATOM   4905  CD  PRO B 456     -13.271   6.082  31.196  1.00 94.48           C  
ATOM   4906  N   LEU B 457     -14.094   7.961  35.287  1.00 93.40           N  
ATOM   4907  CA  LEU B 457     -14.365   7.604  36.690  1.00 93.40           C  
ATOM   4908  C   LEU B 457     -13.096   7.487  37.549  1.00 93.40           C  
ATOM   4909  O   LEU B 457     -12.956   6.576  38.368  1.00 93.40           O  
ATOM   4910  CB  LEU B 457     -15.293   6.371  36.814  1.00 93.40           C  
ATOM   4911  CG  LEU B 457     -16.555   6.382  35.938  1.00 93.40           C  
ATOM   4912  CD1 LEU B 457     -17.258   5.027  36.033  1.00 93.40           C  
ATOM   4913  CD2 LEU B 457     -17.531   7.472  36.386  1.00 93.40           C  
ATOM   4914  N   GLY B 458     -12.185   8.442  37.381  1.00 93.83           N  
ATOM   4915  CA  GLY B 458     -10.974   8.602  38.172  1.00 93.83           C  
ATOM   4916  C   GLY B 458      -9.725   8.019  37.522  1.00 93.83           C  
ATOM   4917  O   GLY B 458      -8.823   7.626  38.259  1.00 93.83           O  
ATOM   4918  N   GLY B 459      -9.642   7.928  36.191  1.00 95.93           N  
ATOM   4919  CA  GLY B 459      -8.413   7.523  35.497  1.00 95.93           C  
ATOM   4920  C   GLY B 459      -7.258   8.529  35.658  1.00 95.93           C  
ATOM   4921  O   GLY B 459      -7.461   9.635  36.167  1.00 95.93           O  
ATOM   4922  N   PRO B 460      -6.026   8.176  35.242  1.00 96.41           N  
ATOM   4923  CA  PRO B 460      -4.829   9.006  35.422  1.00 96.41           C  
ATOM   4924  C   PRO B 460      -4.955  10.462  34.945  1.00 96.41           C  
ATOM   4925  O   PRO B 460      -4.454  11.366  35.620  1.00 96.41           O  
ATOM   4926  CB  PRO B 460      -3.723   8.272  34.655  1.00 96.41           C  
ATOM   4927  CG  PRO B 460      -4.136   6.807  34.782  1.00 96.41           C  
ATOM   4928  CD  PRO B 460      -5.658   6.884  34.679  1.00 96.41           C  
ATOM   4929  N   VAL B 461      -5.635  10.704  33.819  1.00 96.42           N  
ATOM   4930  CA  VAL B 461      -5.867  12.057  33.285  1.00 96.42           C  
ATOM   4931  C   VAL B 461      -6.807  12.854  34.188  1.00 96.42           C  
ATOM   4932  O   VAL B 461      -6.453  13.958  34.588  1.00 96.42           O  
ATOM   4933  CB  VAL B 461      -6.399  11.987  31.841  1.00 96.42           C  
ATOM   4934  CG1 VAL B 461      -6.867  13.346  31.300  1.00 96.42           C  
ATOM   4935  CG2 VAL B 461      -5.310  11.463  30.896  1.00 96.42           C  
ATOM   4936  N   GLU B 462      -7.957  12.287  34.572  1.00 96.41           N  
ATOM   4937  CA  GLU B 462      -8.919  12.961  35.458  1.00 96.41           C  
ATOM   4938  C   GLU B 462      -8.278  13.297  36.812  1.00 96.41           C
[truncated: 344,885 more chars]
