# Supplementary material for: Trace gas oxidation sustains energy needs of a thermophilic archaeon at suboptimal temperatures
Source: Nat Commun. 2024 Apr 15;15:3219. doi: 10.1038/s41467-024-47324-2 (PMC11018855; doi:10.1038/s41467-024-47324-2)
Supplement: Supplementary file 9 — Supplementary Dataset 6 [file 41467_2024_47324_MOESM9_ESM.zip › Supplementary Dataset 5/SUL2.pdb]

ATOM      1  N   MET A   1      -3.322  28.635 -13.243  1.00 34.47           N  
ATOM      2  CA  MET A   1      -3.363  27.962 -11.927  1.00 34.47           C  
ATOM      3  C   MET A   1      -2.572  26.674 -12.031  1.00 34.47           C  
ATOM      4  O   MET A   1      -2.907  25.859 -12.880  1.00 34.47           O  
ATOM      5  CB  MET A   1      -4.808  27.629 -11.524  1.00 34.47           C  
ATOM      6  CG  MET A   1      -5.627  28.876 -11.179  1.00 34.47           C  
ATOM      7  SD  MET A   1      -7.406  28.576 -11.265  1.00 34.47           S  
ATOM      8  CE  MET A   1      -8.025  30.118 -10.539  1.00 34.47           C  
ATOM      9  N   GLY A   2      -1.538  26.488 -11.211  1.00 38.77           N  
ATOM     10  CA  GLY A   2      -1.022  25.146 -10.945  1.00 38.77           C  
ATOM     11  C   GLY A   2      -1.933  24.517  -9.903  1.00 38.77           C  
ATOM     12  O   GLY A   2      -1.667  24.674  -8.721  1.00 38.77           O  
ATOM     13  N   LEU A   3      -3.049  23.922 -10.337  1.00 44.53           N  
ATOM     14  CA  LEU A   3      -4.061  23.383  -9.431  1.00 44.53           C  
ATOM     15  C   LEU A   3      -3.446  22.184  -8.693  1.00 44.53           C  
ATOM     16  O   LEU A   3      -3.268  21.113  -9.280  1.00 44.53           O  
ATOM     17  CB  LEU A   3      -5.332  23.051 -10.248  1.00 44.53           C  
ATOM     18  CG  LEU A   3      -6.621  23.084  -9.398  1.00 44.53           C  
ATOM     19  CD1 LEU A   3      -7.566  24.187  -9.884  1.00 44.53           C  
ATOM     20  CD2 LEU A   3      -7.374  21.762  -9.474  1.00 44.53           C  
ATOM     21  N   THR A   4      -3.006  22.389  -7.449  1.00 51.38           N  
ATOM     22  CA  THR A   4      -2.206  21.398  -6.713  1.00 51.38           C  
ATOM     23  C   THR A   4      -3.005  20.120  -6.497  1.00 51.38           C  
ATOM     24  O   THR A   4      -4.229  20.140  -6.485  1.00 51.38           O  
ATOM     25  CB  THR A   4      -1.733  21.913  -5.345  1.00 51.38           C  
ATOM     26  CG2 THR A   4      -0.805  23.121  -5.427  1.00 51.38           C  
ATOM     27  OG1 THR A   4      -2.832  22.223  -4.529  1.00 51.38           O  
ATOM     28  N   ARG A   5      -2.357  18.980  -6.239  1.00 47.58           N  
ATOM     29  CA  ARG A   5      -3.100  17.733  -5.972  1.00 47.58           C  
ATOM     30  C   ARG A   5      -4.003  17.824  -4.723  1.00 47.58           C  
ATOM     31  O   ARG A   5      -5.026  17.147  -4.679  1.00 47.58           O  
ATOM     32  CB  ARG A   5      -2.120  16.556  -5.952  1.00 47.58           C  
ATOM     33  CG  ARG A   5      -2.822  15.193  -5.973  1.00 47.58           C  
ATOM     34  CD  ARG A   5      -1.800  14.081  -6.245  1.00 47.58           C  
ATOM     35  NE  ARG A   5      -2.231  12.815  -5.626  1.00 47.58           N  
ATOM     36  CZ  ARG A   5      -1.569  12.146  -4.698  1.00 47.58           C  
ATOM     37  NH1 ARG A   5      -0.337  12.429  -4.382  1.00 47.58           N1+
ATOM     38  NH2 ARG A   5      -2.151  11.165  -4.072  1.00 47.58           N  
ATOM     39  N   ARG A   6      -3.680  18.705  -3.757  1.00 46.59           N  
ATOM     40  CA  ARG A   6      -4.572  19.090  -2.642  1.00 46.59           C  
ATOM     41  C   ARG A   6      -5.781  19.878  -3.147  1.00 46.59           C  
ATOM     42  O   ARG A   6      -6.904  19.507  -2.826  1.00 46.59           O  
ATOM     43  CB  ARG A   6      -3.795  19.866  -1.554  1.00 46.59           C  
ATOM     44  CG  ARG A   6      -4.718  20.442  -0.453  1.00 46.59           C  
ATOM     45  CD  ARG A   6      -3.957  21.081   0.720  1.00 46.59           C  
ATOM     46  NE  ARG A   6      -3.338  20.047   1.589  1.00 46.59           N  
ATOM     47  CZ  ARG A   6      -3.683  19.379   2.759  1.00 46.59           C  
ATOM     48  NH1 ARG A   6      -5.158  19.905   5.057  1.00 46.59           N1+
ATOM     49  NH2 ARG A   6      -2.973  18.284   2.321  1.00 46.59           N  
ATOM     50  N   GLU A   7      -5.574  20.925  -3.942  1.00 45.42           N  
ATOM     51  CA  GLU A   7      -6.669  21.710  -4.529  1.00 45.42           C  
ATOM     52  C   GLU A   7      -7.489  20.916  -5.542  1.00 45.42           C  
ATOM     53  O   GLU A   7      -8.673  21.170  -5.647  1.00 45.42           O  
ATOM     54  CB  GLU A   7      -6.135  22.960  -5.221  1.00 45.42           C  
ATOM     55  CG  GLU A   7      -5.580  23.984  -4.222  1.00 45.42           C  
ATOM     56  CD  GLU A   7      -4.657  24.963  -4.944  1.00 45.42           C  
ATOM     57  OE1 GLU A   7      -4.857  26.183  -4.809  1.00 45.42           O  
ATOM     58  OE2 GLU A   7      -3.741  24.446  -5.630  1.00 45.42           O1-
ATOM     59  N   PHE A   8      -6.918  19.932  -6.238  1.00 48.00           N  
ATOM     60  CA  PHE A   8      -7.641  19.031  -7.132  1.00 48.00           C  
ATOM     61  C   PHE A   8      -8.515  18.051  -6.359  1.00 48.00           C  
ATOM     62  O   PHE A   8      -9.642  17.808  -6.772  1.00 48.00           O  
ATOM     63  CB  PHE A   8      -6.679  18.255  -8.041  1.00 48.00           C  
ATOM     64  CG  PHE A   8      -7.431  17.389  -9.036  1.00 48.00           C  
ATOM     65  CD1 PHE A   8      -7.604  16.012  -8.788  1.00 48.00           C  
ATOM     66  CD2 PHE A   8      -8.057  17.978 -10.152  1.00 48.00           C  
ATOM     67  CE1 PHE A   8      -8.399  15.234  -9.648  1.00 48.00           C  
ATOM     68  CE2 PHE A   8      -8.852  17.199 -11.011  1.00 48.00           C  
ATOM     69  CZ  PHE A   8      -9.026  15.828 -10.756  1.00 48.00           C  
ATOM     70  N   LEU A   9      -8.049  17.507  -5.229  1.00 44.38           N  
ATOM     71  CA  LEU A   9      -8.896  16.684  -4.359  1.00 44.38           C  
ATOM     72  C   LEU A   9      -9.952  17.530  -3.635  1.00 44.38           C  
ATOM     73  O   LEU A   9     -11.086  17.079  -3.515  1.00 44.38           O  
ATOM     74  CB  LEU A   9      -8.027  15.870  -3.386  1.00 44.38           C  
ATOM     75  CG  LEU A   9      -7.316  14.675  -4.053  1.00 44.38           C  
ATOM     76  CD1 LEU A   9      -6.308  14.066  -3.076  1.00 44.38           C  
ATOM     77  CD2 LEU A   9      -8.290  13.566  -4.465  1.00 44.38           C  
ATOM     78  N   LYS A  10      -9.636  18.775  -3.244  1.00 44.07           N  
ATOM     79  CA  LYS A  10     -10.642  19.738  -2.766  1.00 44.07           C  
ATOM     80  C   LYS A  10     -11.635  20.116  -3.867  1.00 44.07           C  
ATOM     81  O   LYS A  10     -12.822  20.068  -3.599  1.00 44.07           O  
ATOM     82  CB  LYS A  10     -10.004  20.992  -2.143  1.00 44.07           C  
ATOM     83  CG  LYS A  10      -9.479  20.766  -0.713  1.00 44.07           C  
ATOM     84  CD  LYS A  10      -9.138  22.110  -0.041  1.00 44.07           C  
ATOM     85  CE  LYS A  10      -8.783  21.933   1.446  1.00 44.07           C  
ATOM     86  NZ  LYS A  10      -8.737  23.238   2.161  1.00 44.07           N1+
ATOM     87  N   LEU A  11     -11.206  20.415  -5.097  1.00 45.20           N  
ATOM     88  CA  LEU A  11     -12.106  20.685  -6.224  1.00 45.20           C  
ATOM     89  C   LEU A  11     -12.927  19.451  -6.567  1.00 45.20           C  
ATOM     90  O   LEU A  11     -14.111  19.599  -6.790  1.00 45.20           O  
ATOM     91  CB  LEU A  11     -11.380  21.158  -7.506  1.00 45.20           C  
ATOM     92  CG  LEU A  11     -11.627  22.641  -7.834  1.00 45.20           C  
ATOM     93  CD1 LEU A  11     -10.734  23.550  -6.992  1.00 45.20           C  
ATOM     94  CD2 LEU A  11     -11.357  22.909  -9.315  1.00 45.20           C  
ATOM     95  N   SER A  12     -12.345  18.254  -6.591  1.00 43.87           N  
ATOM     96  CA  SER A  12     -13.073  17.010  -6.867  1.00 43.87           C  
ATOM     97  C   SER A  12     -14.099  16.725  -5.774  1.00 43.87           C  
ATOM     98  O   SER A  12     -15.219  16.354  -6.092  1.00 43.87           O  
ATOM     99  CB  SER A  12     -12.129  15.810  -6.984  1.00 43.87           C  
ATOM    100  OG  SER A  12     -11.210  15.995  -8.039  1.00 43.87           O  
ATOM    101  N   GLY A  13     -13.753  16.964  -4.505  1.00 43.62           N  
ATOM    102  CA  GLY A  13     -14.669  16.860  -3.370  1.00 43.62           C  
ATOM    103  C   GLY A  13     -15.769  17.924  -3.386  1.00 43.62           C  
ATOM    104  O   GLY A  13     -16.926  17.586  -3.205  1.00 43.62           O  
ATOM    105  N   VAL A  14     -15.443  19.185  -3.682  1.00 44.86           N  
ATOM    106  CA  VAL A  14     -16.400  20.306  -3.804  1.00 44.86           C  
ATOM    107  C   VAL A  14     -17.236  20.204  -5.082  1.00 44.86           C  
ATOM    108  O   VAL A  14     -18.383  20.629  -5.092  1.00 44.86           O  
ATOM    109  CB  VAL A  14     -15.656  21.659  -3.726  1.00 44.86           C  
ATOM    110  CG1 VAL A  14     -16.514  22.876  -4.096  1.00 44.86           C  
ATOM    111  CG2 VAL A  14     -15.143  21.899  -2.299  1.00 44.86           C  
ATOM    112  N   THR A  15     -16.711  19.598  -6.146  1.00 44.71           N  
ATOM    113  CA  THR A  15     -17.444  19.310  -7.387  1.00 44.71           C  
ATOM    114  C   THR A  15     -18.344  18.102  -7.182  1.00 44.71           C  
ATOM    115  O   THR A  15     -19.487  18.157  -7.608  1.00 44.71           O  
ATOM    116  CB  THR A  15     -16.517  19.076  -8.594  1.00 44.71           C  
ATOM    117  CG2 THR A  15     -17.267  18.858  -9.907  1.00 44.71           C  
ATOM    118  OG1 THR A  15     -15.708  20.206  -8.809  1.00 44.71           O  
ATOM    119  N   ALA A  16     -17.896  17.049  -6.490  1.00 43.34           N  
ATOM    120  CA  ALA A  16     -18.760  15.948  -6.073  1.00 43.34           C  
ATOM    121  C   ALA A  16     -19.879  16.470  -5.162  1.00 43.34           C  
ATOM    122  O   ALA A  16     -21.040  16.318  -5.510  1.00 43.34           O  
ATOM    123  CB  ALA A  16     -17.924  14.846  -5.409  1.00 43.34           C  
ATOM    124  N   LEU A  17     -19.544  17.190  -4.084  1.00 45.10           N  
ATOM    125  CA  LEU A  17     -20.497  17.817  -3.164  1.00 45.10           C  
ATOM    126  C   LEU A  17     -21.456  18.768  -3.894  1.00 45.10           C  
ATOM    127  O   LEU A  17     -22.660  18.654  -3.728  1.00 45.10           O  
ATOM    128  CB  LEU A  17     -19.708  18.558  -2.066  1.00 45.10           C  
ATOM    129  CG  LEU A  17     -20.576  19.090  -0.911  1.00 45.10           C  
ATOM    130  CD1 LEU A  17     -20.988  17.962   0.034  1.00 45.10           C  
ATOM    131  CD2 LEU A  17     -19.786  20.121  -0.104  1.00 45.10           C  
ATOM    132  N   GLY A  18     -20.948  19.660  -4.747  1.00 44.82           N  
ATOM    133  CA  GLY A  18     -21.750  20.584  -5.553  1.00 44.82           C  
ATOM    134  C   GLY A  18     -22.619  19.883  -6.600  1.00 44.82           C  
ATOM    135  O   GLY A  18     -23.724  20.338  -6.880  1.00 44.82           O  
ATOM    136  N   THR A  19     -22.172  18.740  -7.131  1.00 43.65           N  
ATOM    137  CA  THR A  19     -22.988  17.870  -7.991  1.00 43.65           C  
ATOM    138  C   THR A  19     -24.074  17.182  -7.167  1.00 43.65           C  
ATOM    139  O   THR A  19     -25.218  17.165  -7.598  1.00 43.65           O  
ATOM    140  CB  THR A  19     -22.142  16.830  -8.747  1.00 43.65           C  
ATOM    141  CG2 THR A  19     -22.952  16.009  -9.748  1.00 43.65           C  
ATOM    142  OG1 THR A  19     -21.147  17.464  -9.514  1.00 43.65           O  
ATOM    143  N   THR A  20     -23.772  16.684  -5.965  1.00 45.02           N  
ATOM    144  CA  THR A  20     -24.762  16.108  -5.039  1.00 45.02           C  
ATOM    145  C   THR A  20     -25.790  17.153  -4.603  1.00 45.02           C  
ATOM    146  O   THR A  20     -26.981  16.864  -4.613  1.00 45.02           O  
ATOM    147  CB  THR A  20     -24.083  15.480  -3.811  1.00 45.02           C  
ATOM    148  CG2 THR A  20     -25.057  14.695  -2.935  1.00 45.02           C  
ATOM    149  OG1 THR A  20     -23.109  14.546  -4.218  1.00 45.02           O  
ATOM    150  N   LEU A  21     -25.369  18.390  -4.316  1.00 47.28           N  
ATOM    151  CA  LEU A  21     -26.264  19.512  -4.015  1.00 47.28           C  
ATOM    152  C   LEU A  21     -27.178  19.823  -5.209  1.00 47.28           C  
ATOM    153  O   LEU A  21     -28.397  19.820  -5.045  1.00 47.28           O  
ATOM    154  CB  LEU A  21     -25.447  20.740  -3.571  1.00 47.28           C  
ATOM    155  CG  LEU A  21     -24.836  20.613  -2.159  1.00 47.28           C  
ATOM    156  CD1 LEU A  21     -23.875  21.775  -1.906  1.00 47.28           C  
ATOM    157  CD2 LEU A  21     -25.903  20.610  -1.063  1.00 47.28           C  
ATOM    158  N   ALA A  22     -26.624  19.950  -6.420  1.00 44.31           N  
ATOM    159  CA  ALA A  22     -27.410  20.124  -7.645  1.00 44.31           C  
ATOM    160  C   ALA A  22     -28.353  18.937  -7.949  1.00 44.31           C  
ATOM    161  O   ALA A  22     -29.434  19.145  -8.493  1.00 44.31           O  
ATOM    162  CB  ALA A  22     -26.447  20.394  -8.808  1.00 44.31           C  
ATOM    163  N   LEU A  23     -27.983  17.703  -7.578  1.00 41.69           N  
ATOM    164  CA  LEU A  23     -28.824  16.503  -7.706  1.00 41.69           C  
ATOM    165  C   LEU A  23     -29.933  16.435  -6.644  1.00 41.69           C  
ATOM    166  O   LEU A  23     -31.024  15.960  -6.945  1.00 41.69           O  
ATOM    167  CB  LEU A  23     -27.943  15.242  -7.635  1.00 41.69           C  
ATOM    168  CG  LEU A  23     -27.119  14.957  -8.904  1.00 41.69           C  
ATOM    169  CD1 LEU A  23     -26.081  13.872  -8.610  1.00 41.69           C  
ATOM    170  CD2 LEU A  23     -27.995  14.464 -10.058  1.00 41.69           C  
ATOM    171  N   SER A  24     -29.674  16.929  -5.430  1.00 45.95           N  
ATOM    172  CA  SER A  24     -30.678  17.085  -4.365  1.00 45.95           C  
ATOM    173  C   SER A  24     -31.633  18.266  -4.592  1.00 45.95           C  
ATOM    174  O   SER A  24     -32.620  18.403  -3.877  1.00 45.95           O  
ATOM    175  CB  SER A  24     -29.995  17.163  -2.992  1.00 45.95           C  
ATOM    176  OG  SER A  24     -29.255  18.357  -2.818  1.00 45.95           O  
ATOM    177  N   GLY A  25     -31.365  19.101  -5.603  1.00 45.94           N  
ATOM    178  CA  GLY A  25     -32.228  20.202  -6.033  1.00 45.94           C  
ATOM    179  C   GLY A  25     -32.124  21.484  -5.202  1.00 45.94           C  
ATOM    180  O   GLY A  25     -32.778  22.459  -5.556  1.00 45.94           O  
ATOM    181  N   LEU A  26     -31.296  21.510  -4.152  1.00 44.59           N  
ATOM    182  CA  LEU A  26     -31.069  22.701  -3.327  1.00 44.59           C  
ATOM    183  C   LEU A  26     -30.431  23.822  -4.158  1.00 44.59           C  
ATOM    184  O   LEU A  26     -29.292  23.702  -4.620  1.00 44.59           O  
ATOM    185  CB  LEU A  26     -30.174  22.340  -2.125  1.00 44.59           C  
ATOM    186  CG  LEU A  26     -30.861  21.479  -1.050  1.00 44.59           C  
ATOM    187  CD1 LEU A  26     -29.817  20.962  -0.059  1.00 44.59           C  
ATOM    188  CD2 LEU A  26     -31.902  22.275  -0.256  1.00 44.59           C  
ATOM    189  N   SER A  27     -31.152  24.930  -4.323  1.00 46.25           N  
ATOM    190  CA  SER A  27     -30.603  26.130  -4.948  1.00 46.25           C  
ATOM    191  C   SER A  27     -29.547  26.789  -4.061  1.00 46.25           C  
ATOM    192  O   SER A  27     -29.526  26.633  -2.837  1.00 46.25           O  
ATOM    193  CB  SER A  27     -31.712  27.122  -5.309  1.00 46.25           C  
ATOM    194  OG  SER A  27     -32.282  27.665  -4.145  1.00 46.25           O  
ATOM    195  N   LEU A  28     -28.674  27.586  -4.681  1.00 47.52           N  
ATOM    196  CA  LEU A  28     -27.619  28.308  -3.966  1.00 47.52           C  
ATOM    197  C   LEU A  28     -28.178  29.368  -2.996  1.00 47.52           C  
ATOM    198  O   LEU A  28     -27.481  29.762  -2.066  1.00 47.52           O  
ATOM    199  CB  LEU A  28     -26.639  28.894  -4.999  1.00 47.52           C  
ATOM    200  CG  LEU A  28     -25.194  28.995  -4.461  1.00 47.52           C  
ATOM    201  CD1 LEU A  28     -24.218  28.348  -5.449  1.00 47.52           C  
ATOM    202  CD2 LEU A  28     -24.759  30.446  -4.253  1.00 47.52           C  
ATOM    203  N   ASP A  29     -29.432  29.789  -3.189  1.00 47.23           N  
ATOM    204  CA  ASP A  29     -30.129  30.716  -2.299  1.00 47.23           C  
ATOM    205  C   ASP A  29     -30.966  30.002  -1.217  1.00 47.23           C  
ATOM    206  O   ASP A  29     -31.119  30.557  -0.138  1.00 47.23           O  
ATOM    207  CB  ASP A  29     -30.920  31.750  -3.114  1.00 47.23           C  
ATOM    208  CG  ASP A  29     -30.009  32.685  -3.934  1.00 47.23           C  
ATOM    209  OD1 ASP A  29     -30.350  32.918  -5.115  1.00 47.23           O  
ATOM    210  OD2 ASP A  29     -28.967  33.167  -3.405  1.00 47.23           O1-
ATOM    211  N   GLU A  30     -31.399  28.745  -1.394  1.00 46.00           N  
ATOM    212  CA  GLU A  30     -31.886  27.909  -0.272  1.00 46.00           C  
ATOM    213  C   GLU A  30     -30.734  27.488   0.650  1.00 46.00           C  
ATOM    214  O   GLU A  30     -30.858  27.552   1.872  1.00 46.00           O  
ATOM    215  CB  GLU A  30     -32.595  26.652  -0.791  1.00 46.00           C  
ATOM    216  CG  GLU A  30     -33.983  26.962  -1.365  1.00 46.00           C  
ATOM    217  CD  GLU A  30     -34.432  25.840  -2.304  1.00 46.00           C  
ATOM    218  OE1 GLU A  30     -35.453  25.185  -2.013  1.00 46.00           O  
ATOM    219  OE2 GLU A  30     -33.720  25.657  -3.322  1.00 46.00           O1-
ATOM    220  N   LEU A  31     -29.577  27.156   0.065  1.00 43.06           N  
ATOM    221  CA  LEU A  31     -28.302  26.984   0.773  1.00 43.06           C  
ATOM    222  C   LEU A  31     -27.852  28.255   1.515  1.00 43.06           C  
ATOM    223  O   LEU A  31     -27.041  28.158   2.429  1.00 43.06           O  
ATOM    224  CB  LEU A  31     -27.229  26.548  -0.245  1.00 43.06           C  
ATOM    225  CG  LEU A  31     -27.261  25.040  -0.548  1.00 43.06           C  
ATOM    226  CD1 LEU A  31     -26.620  24.741  -1.903  1.00 43.06           C  
ATOM    227  CD2 LEU A  31     -26.495  24.265   0.525  1.00 43.06           C  
ATOM    228  N   ARG A  32     -28.379  29.436   1.161  1.00 41.46           N  
ATOM    229  CA  ARG A  32     -28.176  30.687   1.911  1.00 41.46           C  
ATOM    230  C   ARG A  32     -29.281  30.984   2.904  1.00 41.46           C  
ATOM    231  O   ARG A  32     -28.959  31.366   4.014  1.00 41.46           O  
ATOM    232  CB  ARG A  32     -28.053  31.871   0.966  1.00 41.46           C  
ATOM    233  CG  ARG A  32     -26.670  31.953   0.330  1.00 41.46           C  
ATOM    234  CD  ARG A  32     -26.801  32.916  -0.843  1.00 41.46           C  
ATOM    235  NE  ARG A  32     -25.519  33.537  -1.188  1.00 41.46           N  
ATOM    236  CZ  ARG A  32     -25.372  34.350  -2.209  1.00 41.46           C  
ATOM    237  NH1 ARG A  32     -26.331  34.548  -3.077  1.00 41.46           N1+
ATOM    238  NH2 ARG A  32     -24.242  34.986  -2.361  1.00 41.46           N  
ATOM    239  N   ALA A  33     -30.552  30.791   2.565  1.00 41.73           N  
ATOM    240  CA  ALA A  33     -31.661  31.016   3.492  1.00 41.73           C  
ATOM    241  C   ALA A  33     -31.505  30.143   4.748  1.00 41.73           C  
ATOM    242  O   ALA A  33     -31.688  30.605   5.868  1.00 41.73           O  
ATOM    243  CB  ALA A  33     -32.973  30.725   2.753  1.00 41.73           C  
ATOM    244  N   LYS A  34     -31.039  28.905   4.557  1.00 39.67           N  
ATOM    245  CA  LYS A  34     -30.716  27.961   5.632  1.00 39.67           C  
ATOM    246  C   LYS A  34     -29.380  28.284   6.337  1.00 39.67           C  
ATOM    247  O   LYS A  34     -29.142  27.787   7.428  1.00 39.67           O  
ATOM    248  CB  LYS A  34     -30.808  26.540   5.046  1.00 39.67           C  
ATOM    249  CG  LYS A  34     -32.244  26.228   4.558  1.00 39.67           C  
ATOM    250  CD  LYS A  34     -32.359  24.907   3.785  1.00 39.67           C  
ATOM    251  CE  LYS A  34     -32.741  23.746   4.709  1.00 39.67           C  
ATOM    252  NZ  LYS A  34     -32.136  22.473   4.247  1.00 39.67           N1+
ATOM    253  N   ALA A  35     -28.522  29.134   5.759  1.00 40.32           N  
ATOM    254  CA  ALA A  35     -27.383  29.749   6.462  1.00 40.32           C  
ATOM    255  C   ALA A  35     -27.813  30.984   7.276  1.00 40.32           C  
ATOM    256  O   ALA A  35     -27.181  31.327   8.269  1.00 40.32           O  
ATOM    257  CB  ALA A  35     -26.299  30.180   5.453  1.00 40.32           C  
ATOM    258  N   GLN A  36     -28.859  31.672   6.806  1.00 40.20           N  
ATOM    259  CA  GLN A  36     -29.319  32.971   7.291  1.00 40.20           C  
ATOM    260  C   GLN A  36     -30.281  32.897   8.469  1.00 40.20           C  
ATOM    261  O   GLN A  36     -30.379  33.885   9.188  1.00 40.20           O  
ATOM    262  CB  GLN A  36     -29.994  33.739   6.146  1.00 40.20           C  
ATOM    263  CG  GLN A  36     -28.972  34.402   5.222  1.00 40.20           C  
ATOM    264  CD  GLN A  36     -29.631  35.132   4.058  1.00 40.20           C  
ATOM    265  NE2 GLN A  36     -28.993  36.155   3.534  1.00 40.20           N  
ATOM    266  OE1 GLN A  36     -30.705  34.820   3.572  1.00 40.20           O  
ATOM    267  N   ASP A  37     -30.960  31.771   8.706  1.00 44.06           N  
ATOM    268  CA  ASP A  37     -31.631  31.550   9.993  1.00 44.06           C  
ATOM    269  C   ASP A  37     -30.586  31.125  11.043  1.00 44.06           C  
ATOM    270  O   ASP A  37     -30.488  29.977  11.486  1.00 44.06           O  
ATOM    271  CB  ASP A  37     -32.867  30.646   9.856  1.00 44.06           C  
ATOM    272  CG  ASP A  37     -33.962  31.062  10.851  1.00 44.06           C  
ATOM    273  OD1 ASP A  37     -35.150  30.940  10.473  1.00 44.06           O  
ATOM    274  OD2 ASP A  37     -33.608  31.533  11.960  1.00 44.06           O1-
ATOM    275  N   SER A  38     -29.702  32.080  11.340  1.00 45.59           N  
ATOM    276  CA  SER A  38     -28.575  32.015  12.272  1.00 45.59           C  
ATOM    277  C   SER A  38     -28.987  32.178  13.735  1.00 45.59           C  
ATOM    278  O   SER A  38     -28.181  31.933  14.642  1.00 45.59           O  
ATOM    279  CB  SER A  38     -27.589  33.141  11.915  1.00 45.59           C  
ATOM    280  OG  SER A  38     -28.213  34.370  11.564  1.00 45.59           O  
ATOM    281  N   ASP A  39     -30.221  32.632  13.947  1.00 54.17           N  
ATOM    282  CA  ASP A  39     -30.610  33.402  15.124  1.00 54.17           C  
ATOM    283  C   ASP A  39     -31.108  32.498  16.250  1.00 54.17           C  
ATOM    284  O   ASP A  39     -30.707  32.681  17.401  1.00 54.17           O  
ATOM    285  CB  ASP A  39     -31.652  34.455  14.709  1.00 54.17           C  
ATOM    286  CG  ASP A  39     -31.075  35.587  13.841  1.00 54.17           C  
ATOM    287  OD1 ASP A  39     -31.759  36.629  13.740  1.00 54.17           O  
ATOM    288  OD2 ASP A  39     -29.945  35.424  13.313  1.00 54.17           O1-
ATOM    289  N   GLN A  40     -31.888  31.459  15.921  1.00 73.87           N  
ATOM    290  CA  GLN A  40     -32.096  30.341  16.843  1.00 73.87           C  
ATOM    291  C   GLN A  40     -30.742  29.654  17.096  1.00 73.87           C  
ATOM    292  O   GLN A  40     -30.115  29.195  16.136  1.00 73.87           O  
ATOM    293  CB  GLN A  40     -33.114  29.332  16.285  1.00 73.87           C  
ATOM    294  CG  GLN A  40     -34.535  29.910  16.209  1.00 73.87           C  
ATOM    295  CD  GLN A  40     -35.604  28.834  16.031  1.00 73.87           C  
ATOM    296  NE2 GLN A  40     -36.825  29.090  16.450  1.00 73.87           N  
ATOM    297  OE1 GLN A  40     -35.385  27.740  15.541  1.00 73.87           O  
ATOM    298  N   PRO A  41     -30.231  29.574  18.337  1.00 83.42           N  
ATOM    299  CA  PRO A  41     -28.976  28.882  18.599  1.00 83.42           C  
ATOM    300  C   PRO A  41     -29.144  27.378  18.372  1.00 83.42           C  
ATOM    301  O   PRO A  41     -30.156  26.803  18.761  1.00 83.42           O  
ATOM    302  CB  PRO A  41     -28.629  29.202  20.053  1.00 83.42           C  
ATOM    303  CG  PRO A  41     -29.998  29.420  20.700  1.00 83.42           C  
ATOM    304  CD  PRO A  41     -30.823  30.052  19.577  1.00 83.42           C  
ATOM    305  N   ILE A  42     -28.134  26.727  17.792  1.00 88.88           N  
ATOM    306  CA  ILE A  42     -28.058  25.263  17.855  1.00 88.88           C  
ATOM    307  C   ILE A  42     -27.388  24.904  19.175  1.00 88.88           C  
ATOM    308  O   ILE A  42     -26.255  25.309  19.449  1.00 88.88           O  
ATOM    309  CB  ILE A  42     -27.378  24.651  16.618  1.00 88.88           C  
ATOM    310  CG1 ILE A  42     -28.328  24.833  15.413  1.00 88.88           C  
ATOM    311  CG2 ILE A  42     -27.085  23.153  16.842  1.00 88.88           C  
ATOM    312  CD1 ILE A  42     -27.652  24.590  14.067  1.00 88.88           C  
ATOM    313  N   ASN A  43     -28.115  24.159  19.998  1.00 91.36           N  
ATOM    314  CA  ASN A  43     -27.698  23.814  21.346  1.00 91.36           C  
ATOM    315  C   ASN A  43     -26.987  22.454  21.351  1.00 91.36           C  
ATOM    316  O   ASN A  43     -27.453  21.493  20.741  1.00 91.36           O  
ATOM    317  CB  ASN A  43     -28.940  23.878  22.244  1.00 91.36           C  
ATOM    318  CG  ASN A  43     -29.475  25.299  22.368  1.00 91.36           C  
ATOM    319  ND2 ASN A  43     -30.750  25.490  22.132  1.00 91.36           N  
ATOM    320  OD1 ASN A  43     -28.752  26.245  22.653  1.00 91.36           O  
ATOM    321  N   ILE A  44     -25.854  22.360  22.044  1.00 92.77           N  
ATOM    322  CA  ILE A  44     -25.117  21.108  22.238  1.00 92.77           C  
ATOM    323  C   ILE A  44     -25.230  20.689  23.705  1.00 92.77           C  
ATOM    324  O   ILE A  44     -24.913  21.470  24.607  1.00 92.77           O  
ATOM    325  CB  ILE A  44     -23.650  21.242  21.770  1.00 92.77           C  
ATOM    326  CG1 ILE A  44     -23.494  21.804  20.333  1.00 92.77           C  
ATOM    327  CG2 ILE A  44     -22.921  19.890  21.890  1.00 92.77           C  
ATOM    328  CD1 ILE A  44     -24.170  21.014  19.207  1.00 92.77           C  
ATOM    329  N   ILE A  45     -25.666  19.447  23.925  1.00 93.68           N  
ATOM    330  CA  ILE A  45     -25.738  18.789  25.235  1.00 93.68           C  
ATOM    331  C   ILE A  45     -24.790  17.589  25.185  1.00 93.68           C  
ATOM    332  O   ILE A  45     -25.015  16.666  24.403  1.00 93.68           O  
ATOM    333  CB  ILE A  45     -27.195  18.374  25.559  1.00 93.68           C  
ATOM    334  CG1 ILE A  45     -28.124  19.612  25.607  1.00 93.68           C  
ATOM    335  CG2 ILE A  45     -27.260  17.583  26.880  1.00 93.68           C  
ATOM    336  CD1 ILE A  45     -29.602  19.277  25.842  1.00 93.68           C  
ATOM    337  N   TRP A  46     -23.726  17.606  25.987  1.00 94.48           N  
ATOM    338  CA  TRP A  46     -22.720  16.543  26.045  1.00 94.48           C  
ATOM    339  C   TRP A  46     -22.820  15.802  27.380  1.00 94.48           C  
ATOM    340  O   TRP A  46     -22.465  16.347  28.427  1.00 94.48           O  
ATOM    341  CB  TRP A  46     -21.333  17.155  25.807  1.00 94.48           C  
ATOM    342  CG  TRP A  46     -20.191  16.200  25.596  1.00 94.48           C  
ATOM    343  CD1 TRP A  46     -19.765  15.256  26.470  1.00 94.48           C  
ATOM    344  CD2 TRP A  46     -19.247  16.149  24.475  1.00 94.48           C  
ATOM    345  CE2 TRP A  46     -18.275  15.142  24.753  1.00 94.48           C  
ATOM    346  CE3 TRP A  46     -19.080  16.878  23.275  1.00 94.48           C  
ATOM    347  NE1 TRP A  46     -18.638  14.629  25.971  1.00 94.48           N  
ATOM    348  CZ2 TRP A  46     -17.200  14.872  23.900  1.00 94.48           C  
ATOM    349  CZ3 TRP A  46     -17.991  16.624  22.413  1.00 94.48           C  
ATOM    350  CH2 TRP A  46     -17.052  15.625  22.730  1.00 94.48           C  
ATOM    351  N   THR A  47     -23.299  14.556  27.359  1.00 92.24           N  
ATOM    352  CA  THR A  47     -23.371  13.702  28.553  1.00 92.24           C  
ATOM    353  C   THR A  47     -22.135  12.814  28.654  1.00 92.24           C  
ATOM    354  O   THR A  47     -21.649  12.282  27.657  1.00 92.24           O  
ATOM    355  CB  THR A  47     -24.670  12.881  28.649  1.00 92.24           C  
ATOM    356  CG2 THR A  47     -25.915  13.740  28.440  1.00 92.24           C  
ATOM    357  OG1 THR A  47     -24.731  11.840  27.702  1.00 92.24           O  
ATOM    358  N   GLY A  48     -21.616  12.667  29.872  1.00 89.38           N  
ATOM    359  CA  GLY A  48     -20.535  11.745  30.202  1.00 89.38           C  
ATOM    360  C   GLY A  48     -21.062  10.676  31.149  1.00 89.38           C  
ATOM    361  O   GLY A  48     -21.640  11.009  32.178  1.00 89.38           O  
ATOM    362  N   ASN A  49     -20.923   9.409  30.769  1.00 87.31           N  
ATOM    363  CA  ASN A  49     -21.533   8.264  31.449  1.00 87.31           C  
ATOM    364  C   ASN A  49     -20.555   7.092  31.322  1.00 87.31           C  
ATOM    365  O   ASN A  49     -20.103   6.832  30.212  1.00 87.31           O  
ATOM    366  CB  ASN A  49     -22.876   7.886  30.776  1.00 87.31           C  
ATOM    367  CG  ASN A  49     -23.694   9.048  30.232  1.00 87.31           C  
ATOM    368  ND2 ASN A  49     -23.375   9.495  29.036  1.00 87.31           N  
ATOM    369  OD1 ASN A  49     -24.614   9.561  30.843  1.00 87.31           O  
ATOM    370  N   GLY A  50     -20.169   6.393  32.393  1.00 84.44           N  
ATOM    371  CA  GLY A  50     -19.265   5.230  32.265  1.00 84.44           C  
ATOM    372  C   GLY A  50     -17.947   5.526  31.534  1.00 84.44           C  
ATOM    373  O   GLY A  50     -17.441   4.695  30.776  1.00 84.44           O  
ATOM    374  N   TRP A  51     -17.438   6.749  31.675  1.00 87.02           N  
ATOM    375  CA  TRP A  51     -16.529   7.367  30.713  1.00 87.02           C  
ATOM    376  C   TRP A  51     -15.104   7.541  31.226  1.00 87.02           C  
ATOM    377  O   TRP A  51     -14.816   7.337  32.403  1.00 87.02           O  
ATOM    378  CB  TRP A  51     -17.137   8.683  30.221  1.00 87.02           C  
ATOM    379  CG  TRP A  51     -17.255   9.850  31.152  1.00 87.02           C  
ATOM    380  CD1 TRP A  51     -17.814   9.884  32.387  1.00 87.02           C  
ATOM    381  CD2 TRP A  51     -16.959  11.238  30.837  1.00 87.02           C  
ATOM    382  CE2 TRP A  51     -17.491  12.079  31.850  1.00 87.02           C  
ATOM    383  CE3 TRP A  51     -16.352  11.869  29.743  1.00 87.02           C  
ATOM    384  NE1 TRP A  51     -17.924  11.194  32.811  1.00 87.02           N  
ATOM    385  CZ2 TRP A  51     -17.536  13.472  31.704  1.00 87.02           C  
ATOM    386  CZ3 TRP A  51     -16.345  13.265  29.615  1.00 87.02           C  
ATOM    387  CH2 TRP A  51     -16.971  14.071  30.571  1.00 87.02           C  
ATOM    388  N   CYS A  52     -14.181   7.893  30.327  1.00 88.58           N  
ATOM    389  CA  CYS A  52     -12.784   8.174  30.662  1.00 88.58           C  
ATOM    390  C   CYS A  52     -12.383   9.640  30.433  1.00 88.58           C  
ATOM    391  O   CYS A  52     -11.223   9.960  30.663  1.00 88.58           O  
ATOM    392  CB  CYS A  52     -11.864   7.207  29.897  1.00 88.58           C  
ATOM    393  SG  CYS A  52     -11.792   7.651  28.135  1.00 88.58           S  
ATOM    394  N   GLY A  53     -13.271  10.527  29.966  1.00 85.09           N  
ATOM    395  CA  GLY A  53     -12.960  11.919  29.586  1.00 85.09           C  
ATOM    396  C   GLY A  53     -12.084  12.109  28.340  1.00 85.09           C  
ATOM    397  O   GLY A  53     -11.893  13.239  27.898  1.00 85.09           O  
ATOM    398  N   GLY A  54     -11.558  11.031  27.749  1.00 88.49           N  
ATOM    399  CA  GLY A  54     -10.586  11.123  26.660  1.00 88.49           C  
ATOM    400  C   GLY A  54     -11.142  11.722  25.366  1.00 88.49           C  
ATOM    401  O   GLY A  54     -10.380  12.300  24.593  1.00 88.49           O  
ATOM    402  N   ASN A  55     -12.454  11.640  25.127  1.00 92.62           N  
ATOM    403  CA  ASN A  55     -13.077  12.228  23.939  1.00 92.62           C  
ATOM    404  C   ASN A  55     -13.322  13.731  24.150  1.00 92.62           C  
ATOM    405  O   ASN A  55     -13.172  14.499  23.203  1.00 92.62           O  
ATOM    406  CB  ASN A  55     -14.344  11.450  23.525  1.00 92.62           C  
ATOM    407  CG  ASN A  55     -14.199   9.943  23.664  1.00 92.62           C  
ATOM    408  ND2 ASN A  55     -14.484   9.372  24.806  1.00 92.62           N  
ATOM    409  OD1 ASN A  55     -13.770   9.250  22.765  1.00 92.62           O  
ATOM    410  N   THR A  56     -13.583  14.167  25.387  1.00 89.49           N  
ATOM    411  CA  THR A  56     -13.529  15.585  25.783  1.00 89.49           C  
ATOM    412  C   THR A  56     -12.125  16.176  25.627  1.00 89.49           C  
ATOM    413  O   THR A  56     -11.989  17.255  25.053  1.00 89.49           O  
ATOM    414  CB  THR A  56     -14.011  15.764  27.228  1.00 89.49           C  
ATOM    415  CG2 THR A  56     -13.708  17.157  27.791  1.00 89.49           C  
ATOM    416  OG1 THR A  56     -15.404  15.580  27.272  1.00 89.49           O  
ATOM    417  N   ILE A  57     -11.072  15.486  26.086  1.00 87.66           N  
ATOM    418  CA  ILE A  57      -9.691  15.983  25.928  1.00 87.66           C  
ATOM    419  C   ILE A  57      -9.315  16.094  24.450  1.00 87.66           C  
ATOM    420  O   ILE A  57      -8.874  17.149  23.998  1.00 87.66           O  
ATOM    421  CB  ILE A  57      -8.690  15.142  26.745  1.00 87.66           C  
ATOM    422  CG1 ILE A  57      -8.934  15.303  28.261  1.00 87.66           C  
ATOM    423  CG2 ILE A  57      -7.233  15.513  26.420  1.00 87.66           C  
ATOM    424  CD1 ILE A  57      -9.033  16.751  28.779  1.00 87.66           C  
ATOM    425  N   ALA A  58      -9.630  15.070  23.656  1.00 91.11           N  
ATOM    426  CA  ALA A  58      -9.496  15.175  22.212  1.00 91.11           C  
ATOM    427  C   ALA A  58     -10.313  16.349  21.633  1.00 91.11           C  
ATOM    428  O   ALA A  58      -9.836  17.052  20.749  1.00 91.11           O  
ATOM    429  CB  ALA A  58      -9.910  13.839  21.600  1.00 91.11           C  
ATOM    430  N   PHE A  59     -11.529  16.607  22.116  1.00 88.57           N  
ATOM    431  CA  PHE A  59     -12.391  17.683  21.617  1.00 88.57           C  
ATOM    432  C   PHE A  59     -11.838  19.096  21.883  1.00 88.57           C  
ATOM    433  O   PHE A  59     -11.902  19.932  20.976  1.00 88.57           O  
ATOM    434  CB  PHE A  59     -13.793  17.467  22.194  1.00 88.57           C  
ATOM    435  CG  PHE A  59     -14.828  18.521  21.870  1.00 88.57           C  
ATOM    436  CD1 PHE A  59     -15.457  19.218  22.918  1.00 88.57           C  
ATOM    437  CD2 PHE A  59     -15.218  18.750  20.538  1.00 88.57           C  
ATOM    438  CE1 PHE A  59     -16.487  20.129  22.637  1.00 88.57           C  
ATOM    439  CE2 PHE A  59     -16.254  19.659  20.256  1.00 88.57           C  
ATOM    440  CZ  PHE A  59     -16.891  20.339  21.309  1.00 88.57           C  
ATOM    441  N   ILE A  60     -11.225  19.363  23.046  1.00 86.78           N  
ATOM    442  CA  ILE A  60     -10.540  20.650  23.303  1.00 86.78           C  
ATOM    443  C   ILE A  60      -9.249  20.811  22.477  1.00 86.78           C  
ATOM    444  O   ILE A  60      -8.841  21.935  22.180  1.00 86.78           O  
ATOM    445  CB  ILE A  60     -10.292  20.909  24.809  1.00 86.78           C  
ATOM    446  CG1 ILE A  60      -9.309  19.912  25.451  1.00 86.78           C  
ATOM    447  CG2 ILE A  60     -11.629  20.926  25.569  1.00 86.78           C  
ATOM    448  CD1 ILE A  60      -8.855  20.286  26.867  1.00 86.78           C  
ATOM    449  N   ASP A  61      -8.650  19.705  22.034  1.00 90.02           N  
ATOM    450  CA  ASP A  61      -7.508  19.664  21.111  1.00 90.02           C  
ATOM    451  C   ASP A  61      -7.881  19.842  19.627  1.00 90.02           C  
ATOM    452  O   ASP A  61      -6.996  19.892  18.774  1.00 90.02           O  
ATOM    453  CB  ASP A  61      -6.767  18.335  21.291  1.00 90.02           C  
ATOM    454  CG  ASP A  61      -5.836  18.289  22.490  1.00 90.02           C  
ATOM    455  OD1 ASP A  61      -5.528  17.148  22.873  1.00 90.02           O  
ATOM    456  OD2 ASP A  61      -5.339  19.352  22.939  1.00 90.02           O1-
ATOM    457  N   ALA A  62      -9.164  19.945  19.262  1.00 91.09           N  
ATOM    458  CA  ALA A  62      -9.537  20.214  17.872  1.00 91.09           C  
ATOM    459  C   ALA A  62      -8.876  21.511  17.353  1.00 91.09           C  
ATOM    460  O   ALA A  62      -8.832  22.516  18.062  1.00 91.09           O  
ATOM    461  CB  ALA A  62     -11.064  20.256  17.759  1.00 91.09           C  
ATOM    462  N   MET A  63      -8.374  21.500  16.109  1.00 86.60           N  
ATOM    463  CA  MET A  63      -7.676  22.653  15.508  1.00 86.60           C  
ATOM    464  C   MET A  63      -8.261  23.109  14.164  1.00 86.60           C  
ATOM    465  O   MET A  63      -7.982  24.225  13.732  1.00 86.60           O  
ATOM    466  CB  MET A  63      -6.181  22.342  15.324  1.00 86.60           C  
ATOM    467  CG  MET A  63      -5.397  22.183  16.627  1.00 86.60           C  
ATOM    468  SD  MET A  63      -3.612  21.981  16.348  1.00 86.60           S  
ATOM    469  CE  MET A  63      -3.082  23.714  16.293  1.00 86.60           C  
ATOM    470  N   ASN A  64      -9.046  22.278  13.464  1.00 86.75           N  
ATOM    471  CA  ASN A  64      -9.517  22.578  12.105  1.00 86.75           C  
ATOM    472  C   ASN A  64     -11.039  22.356  11.922  1.00 86.75           C  
ATOM    473  O   ASN A  64     -11.422  21.468  11.151  1.00 86.75           O  
ATOM    474  CB  ASN A  64      -8.704  21.754  11.080  1.00 86.75           C  
ATOM    475  CG  ASN A  64      -7.197  21.878  11.192  1.00 86.75           C  
ATOM    476  ND2 ASN A  64      -6.584  21.088  12.040  1.00 86.75           N  
ATOM    477  OD1 ASN A  64      -6.561  22.613  10.453  1.00 86.75           O  
ATOM    478  N   PRO A  65     -11.935  23.145  12.543  1.00 87.47           N  
ATOM    479  CA  PRO A  65     -11.679  24.300  13.413  1.00 87.47           C  
ATOM    480  C   PRO A  65     -11.424  23.893  14.876  1.00 87.47           C  
ATOM    481  O   PRO A  65     -11.562  22.718  15.220  1.00 87.47           O  
ATOM    482  CB  PRO A  65     -12.963  25.127  13.288  1.00 87.47           C  
ATOM    483  CG  PRO A  65     -14.049  24.061  13.179  1.00 87.47           C  
ATOM    484  CD  PRO A  65     -13.371  22.984  12.340  1.00 87.47           C  
ATOM    485  N   SER A  66     -11.079  24.855  15.733  1.00 87.25           N  
ATOM    486  CA  SER A  66     -11.009  24.650  17.185  1.00 87.25           C  
ATOM    487  C   SER A  66     -12.316  24.983  17.911  1.00 87.25           C  
ATOM    488  O   SER A  66     -13.227  25.607  17.354  1.00 87.25           O  
ATOM    489  CB  SER A  66      -9.830  25.427  17.774  1.00 87.25           C  
ATOM    490  OG  SER A  66     -10.035  26.816  17.647  1.00 87.25           O  
ATOM    491  N   LEU A  67     -12.421  24.573  19.181  1.00 84.44           N  
ATOM    492  CA  LEU A  67     -13.561  24.892  20.052  1.00 84.44           C  
ATOM    493  C   LEU A  67     -13.745  26.416  20.165  1.00 84.44           C  
ATOM    494  O   LEU A  67     -14.855  26.936  19.993  1.00 84.44           O  
ATOM    495  CB  LEU A  67     -13.325  24.190  21.406  1.00 84.44           C  
ATOM    496  CG  LEU A  67     -14.508  24.239  22.396  1.00 84.44           C  
ATOM    497  CD1 LEU A  67     -14.372  23.111  23.415  1.00 84.44           C  
ATOM    498  CD2 LEU A  67     -14.584  25.549  23.190  1.00 84.44           C  
ATOM    499  N   GLU A  68     -12.643  27.152  20.320  1.00 82.88           N  
ATOM    500  CA  GLU A  68     -12.601  28.615  20.303  1.00 82.88           C  
ATOM    501  C   GLU A  68     -12.694  29.256  18.899  1.00 82.88           C  
ATOM    502  O   GLU A  68     -12.442  30.447  18.730  1.00 82.88           O  
ATOM    503  CB  GLU A  68     -11.517  29.191  21.236  1.00 82.88           C  
ATOM    504  CG  GLU A  68     -10.074  29.187  20.713  1.00 82.88           C  
ATOM    505  CD  GLU A  68      -9.502  27.791  20.461  1.00 82.88           C  
ATOM    506  OE1 GLU A  68      -8.559  27.672  19.648  1.00 82.88           O  
ATOM    507  OE2 GLU A  68     -10.002  26.782  21.007  1.00 82.88           O1-
ATOM    508  N   ASN A  69     -13.160  28.511  17.889  1.00 85.54           N  
ATOM    509  CA  ASN A  69     -13.706  29.072  16.643  1.00 85.54           C  
ATOM    510  C   ASN A  69     -15.208  28.780  16.443  1.00 85.54           C  
ATOM    511  O   ASN A  69     -15.873  29.495  15.694  1.00 85.54           O  
ATOM    512  CB  ASN A  69     -12.916  28.526  15.446  1.00 85.54           C  
ATOM    513  CG  ASN A  69     -11.414  28.746  15.441  1.00 85.54           C  
ATOM    514  ND2 ASN A  69     -10.885  29.703  16.170  1.00 85.54           N  
ATOM    515  OD1 ASN A  69     -10.709  28.059  14.718  1.00 85.54           O  
ATOM    516  N   VAL A  70     -15.754  27.744  17.093  1.00 86.63           N  
ATOM    517  CA  VAL A  70     -17.127  27.251  16.854  1.00 86.63           C  
ATOM    518  C   VAL A  70     -18.137  27.791  17.870  1.00 86.63           C  
ATOM    519  O   VAL A  70     -19.149  28.357  17.474  1.00 86.63           O  
ATOM    520  CB  VAL A  70     -17.135  25.708  16.789  1.00 86.63           C  
ATOM    521  CG1 VAL A  70     -18.544  25.107  16.705  1.00 86.63           C  
ATOM    522  CG2 VAL A  70     -16.358  25.238  15.553  1.00 86.63           C  
ATOM    523  N   PHE A  71     -17.864  27.658  19.169  1.00 84.36           N  
ATOM    524  CA  PHE A  71     -18.863  27.924  20.216  1.00 84.36           C  
ATOM    525  C   PHE A  71     -18.981  29.410  20.573  1.00 84.36           C  
ATOM    526  O   PHE A  71     -18.001  30.042  20.958  1.00 84.36           O  
ATOM    527  CB  PHE A  71     -18.548  27.059  21.438  1.00 84.36           C  
ATOM    528  CG  PHE A  71     -18.844  25.600  21.168  1.00 84.36           C  
ATOM    529  CD1 PHE A  71     -20.123  25.096  21.458  1.00 84.36           C  
ATOM    530  CD2 PHE A  71     -17.892  24.776  20.539  1.00 84.36           C  
ATOM    531  CE1 PHE A  71     -20.442  23.766  21.150  1.00 84.36           C  
ATOM    532  CE2 PHE A  71     -18.225  23.457  20.191  1.00 84.36           C  
ATOM    533  CZ  PHE A  71     -19.500  22.948  20.504  1.00 84.36           C  
ATOM    534  N   THR A  72     -20.176  29.983  20.451  1.00 78.29           N  
ATOM    535  CA  THR A  72     -20.417  31.424  20.652  1.00 78.29           C  
ATOM    536  C   THR A  72     -20.774  31.780  22.091  1.00 78.29           C  
ATOM    537  O   THR A  72     -20.493  32.895  22.534  1.00 78.29           O  
ATOM    538  CB  THR A  72     -21.522  31.917  19.709  1.00 78.29           C  
ATOM    539  CG2 THR A  72     -21.017  31.929  18.270  1.00 78.29           C  
ATOM    540  OG1 THR A  72     -22.641  31.053  19.744  1.00 78.29           O  
ATOM    541  N   GLY A  73     -21.361  30.840  22.836  1.00 79.24           N  
ATOM    542  CA  GLY A  73     -21.817  31.059  24.205  1.00 79.24           C  
ATOM    543  C   GLY A  73     -21.982  29.782  25.027  1.00 79.24           C  
ATOM    544  O   GLY A  73     -21.863  28.661  24.523  1.00 79.24           O  
ATOM    545  N   VAL A  74     -22.263  29.994  26.311  1.00 77.64           N  
ATOM    546  CA  VAL A  74     -22.526  28.975  27.343  1.00 77.64           C  
ATOM    547  C   VAL A  74     -23.798  29.343  28.110  1.00 77.64           C  
ATOM    548  O   VAL A  74     -24.269  30.475  27.997  1.00 77.64           O  
ATOM    549  CB  VAL A  74     -21.334  28.827  28.317  1.00 77.64           C  
ATOM    550  CG1 VAL A  74     -20.071  28.356  27.586  1.00 77.64           C  
ATOM    551  CG2 VAL A  74     -21.013  30.120  29.083  1.00 77.64           C  
ATOM    552  N   TYR A  75     -24.352  28.423  28.901  1.00 80.16           N  
ATOM    553  CA  TYR A  75     -25.420  28.745  29.857  1.00 80.16           C  
ATOM    554  C   TYR A  75     -24.871  29.020  31.266  1.00 80.16           C  
ATOM    555  O   TYR A  75     -23.906  28.386  31.697  1.00 80.16           O  
ATOM    556  CB  TYR A  75     -26.509  27.663  29.841  1.00 80.16           C  
ATOM    557  CG  TYR A  75     -27.650  27.974  28.886  1.00 80.16           C  
ATOM    558  CD1 TYR A  75     -28.912  28.331  29.398  1.00 80.16           C  
ATOM    559  CD2 TYR A  75     -27.449  27.925  27.492  1.00 80.16           C  
ATOM    560  CE1 TYR A  75     -29.976  28.630  28.526  1.00 80.16           C  
ATOM    561  CE2 TYR A  75     -28.517  28.201  26.616  1.00 80.16           C  
ATOM    562  CZ  TYR A  75     -29.784  28.549  27.132  1.00 80.16           C  
ATOM    563  OH  TYR A  75     -30.808  28.818  26.282  1.00 80.16           O  
ATOM    564  N   PHE A  76     -25.490  29.978  31.963  1.00 77.24           N  
ATOM    565  CA  PHE A  76     -25.250  30.335  33.369  1.00 77.24           C  
ATOM    566  C   PHE A  76     -26.515  31.002  33.936  1.00 77.24           C  
ATOM    567  O   PHE A  76     -27.111  31.844  33.255  1.00 77.24           O  
ATOM    568  CB  PHE A  76     -24.056  31.298  33.442  1.00 77.24           C  
ATOM    569  CG  PHE A  76     -23.564  31.616  34.841  1.00 77.24           C  
ATOM    570  CD1 PHE A  76     -24.202  32.595  35.627  1.00 77.24           C  
ATOM    571  CD2 PHE A  76     -22.456  30.927  35.365  1.00 77.24           C  
ATOM    572  CE1 PHE A  76     -23.739  32.866  36.927  1.00 77.24           C  
ATOM    573  CE2 PHE A  76     -21.984  31.203  36.659  1.00 77.24           C  
ATOM    574  CZ  PHE A  76     -22.628  32.174  37.441  1.00 77.24           C  
ATOM    575  N   ASP A  77     -26.950  30.629  35.143  1.00 73.39           N  
ATOM    576  CA  ASP A  77     -28.243  31.010  35.741  1.00 73.39           C  
ATOM    577  C   ASP A  77     -29.402  30.951  34.725  1.00 73.39           C  
ATOM    578  O   ASP A  77     -30.161  31.912  34.560  1.00 73.39           O  
ATOM    579  CB  ASP A  77     -28.171  32.382  36.430  1.00 73.39           C  
ATOM    580  CG  ASP A  77     -27.220  32.485  37.616  1.00 73.39           C  
ATOM    581  OD1 ASP A  77     -26.851  33.651  37.883  1.00 73.39           O  
ATOM    582  OD2 ASP A  77     -26.939  31.454  38.262  1.00 73.39           O1-
ATOM    583  N   ASP A  78     -29.484  29.844  33.984  1.00 71.24           N  
ATOM    584  CA  ASP A  78     -30.533  29.516  33.003  1.00 71.24           C  
ATOM    585  C   ASP A  78     -30.582  30.439  31.772  1.00 71.24           C  
ATOM    586  O   ASP A  78     -31.523  30.402  30.975  1.00 71.24           O  
ATOM    587  CB  ASP A  78     -31.906  29.378  33.683  1.00 71.24           C  
ATOM    588  CG  ASP A  78     -31.837  28.836  35.112  1.00 71.24           C  
ATOM    589  OD1 ASP A  78     -32.663  29.326  35.917  1.00 71.24           O  
ATOM    590  OD2 ASP A  78     -30.952  27.996  35.387  1.00 71.24           O1-
ATOM    591  N   LYS A  79     -29.557  31.279  31.593  1.00 74.13           N  
ATOM    592  CA  LYS A  79     -29.454  32.272  30.520  1.00 74.13           C  
ATOM    593  C   LYS A  79     -28.288  31.926  29.601  1.00 74.13           C  
ATOM    594  O   LYS A  79     -27.187  31.636  30.064  1.00 74.13           O  
ATOM    595  CB  LYS A  79     -29.275  33.672  31.133  1.00 74.13           C  
ATOM    596  CG  LYS A  79     -30.459  34.107  32.021  1.00 74.13           C  
ATOM    597  CD  LYS A  79     -30.084  35.303  32.912  1.00 74.13           C  
ATOM    598  CE  LYS A  79     -30.919  35.371  34.202  1.00 74.13           C  
ATOM    599  NZ  LYS A  79     -30.313  34.549  35.281  1.00 74.13           N1+
ATOM    600  N   ALA A  80     -28.508  32.030  28.293  1.00 79.20           N  
ATOM    601  CA  ALA A  80     -27.426  31.982  27.319  1.00 79.20           C  
ATOM    602  C   ALA A  80     -26.563  33.254  27.429  1.00 79.20           C  
ATOM    603  O   ALA A  80     -27.054  34.364  27.213  1.00 79.20           O  
ATOM    604  CB  ALA A  80     -28.019  31.814  25.914  1.00 79.20           C  
ATOM    605  N   ILE A  81     -25.275  33.091  27.727  1.00 78.46           N  
ATOM    606  CA  ILE A  81     -24.273  34.160  27.712  1.00 78.46           C  
ATOM    607  C   ILE A  81     -23.426  34.007  26.448  1.00 78.46           C  
ATOM    608  O   ILE A  81     -22.601  33.097  26.339  1.00 78.46           O  
ATOM    609  CB  ILE A  81     -23.425  34.167  29.007  1.00 78.46           C  
ATOM    610  CG1 ILE A  81     -24.338  34.341  30.246  1.00 78.46           C  
ATOM    611  CG2 ILE A  81     -22.372  35.294  28.933  1.00 78.46           C  
ATOM    612  CD1 ILE A  81     -23.595  34.521  31.577  1.00 78.46           C  
ATOM    613  N   THR A  82     -23.607  34.919  25.492  1.00 78.10           N  
ATOM    614  CA  THR A  82     -22.733  35.035  24.317  1.00 78.10           C  
ATOM    615  C   THR A  82     -21.377  35.586  24.747  1.00 78.10           C  
ATOM    616  O   THR A  82     -21.259  36.758  25.099  1.00 78.10           O  
ATOM    617  CB  THR A  82     -23.344  35.936  23.235  1.00 78.10           C  
ATOM    618  CG2 THR A  82     -22.527  35.934  21.942  1.00 78.10           C  
ATOM    619  OG1 THR A  82     -24.628  35.466  22.900  1.00 78.10           O  
ATOM    620  N   LEU A  83     -20.346  34.743  24.698  1.00 75.35           N  
ATOM    621  CA  LEU A  83     -18.974  35.113  25.042  1.00 75.35           C  
ATOM    622  C   LEU A  83     -18.282  35.818  23.866  1.00 75.35           C  
ATOM    623  O   LEU A  83     -17.544  36.780  24.067  1.00 75.35           O  
ATOM    624  CB  LEU A  83     -18.208  33.851  25.488  1.00 75.35           C  
ATOM    625  CG  LEU A  83     -18.804  33.124  26.711  1.00 75.35           C  
ATOM    626  CD1 LEU A  83     -18.008  31.852  26.985  1.00 75.35           C  
ATOM    627  CD2 LEU A  83     -18.770  33.980  27.978  1.00 75.35           C  
ATOM    628  N   ARG A  84     -18.536  35.374  22.626  1.00 73.57           N  
ATOM    629  CA  ARG A  84     -17.965  35.982  21.413  1.00 73.57           C  
ATOM    630  C   ARG A  84     -18.869  35.858  20.186  1.00 73.57           C  
ATOM    631  O   ARG A  84     -19.778  35.037  20.137  1.00 73.57           O  
ATOM    632  CB  ARG A  84     -16.576  35.384  21.123  1.00 73.57           C  
ATOM    633  CG  ARG A  84     -16.615  33.881  20.802  1.00 73.57           C  
ATOM    634  CD  ARG A  84     -15.516  33.513  19.800  1.00 73.57           C  
ATOM    635  NE  ARG A  84     -15.652  32.115  19.372  1.00 73.57           N  
ATOM    636  CZ  ARG A  84     -15.247  31.060  20.046  1.00 73.57           C  
ATOM    637  NH1 ARG A  84     -14.518  31.178  21.119  1.00 73.57           N1+
ATOM    638  NH2 ARG A  84     -15.595  29.872  19.643  1.00 73.57           N  
ATOM    639  N   GLN A  85     -18.547  36.642  19.159  1.00 71.58           N  
ATOM    640  CA  GLN A  85     -19.138  36.515  17.824  1.00 71.58           C  
ATOM    641  C   GLN A  85     -18.669  35.223  17.113  1.00 71.58           C  
ATOM    642  O   GLN A  85     -17.551  34.765  17.381  1.00 71.58           O  
ATOM    643  CB  GLN A  85     -18.779  37.763  16.995  1.00 71.58           C  
ATOM    644  CG  GLN A  85     -19.389  39.056  17.569  1.00 71.58           C  
ATOM    645  CD  GLN A  85     -20.915  39.021  17.589  1.00 71.58           C  
ATOM    646  NE2 GLN A  85     -21.558  39.520  18.620  1.00 71.58           N  
ATOM    647  OE1 GLN A  85     -21.558  38.532  16.681  1.00 71.58           O  
ATOM    648  N   PRO A  86     -19.470  34.644  16.193  1.00 70.82           N  
ATOM    649  CA  PRO A  86     -19.061  33.482  15.402  1.00 70.82           C  
ATOM    650  C   PRO A  86     -17.784  33.759  14.596  1.00 70.82           C  
ATOM    651  O   PRO A  86     -17.702  34.750  13.872  1.00 70.82           O  
ATOM    652  CB  PRO A  86     -20.235  33.157  14.465  1.00 70.82           C  
ATOM    653  CG  PRO A  86     -21.436  33.900  15.045  1.00 70.82           C  
ATOM    654  CD  PRO A  86     -20.825  35.052  15.843  1.00 70.82           C  
ATOM    655  N   SER A  87     -16.788  32.870  14.671  1.00 66.83           N  
ATOM    656  CA  SER A  87     -15.570  32.976  13.844  1.00 66.83           C  
ATOM    657  C   SER A  87     -15.784  32.469  12.411  1.00 66.83           C  
ATOM    658  O   SER A  87     -14.994  32.764  11.517  1.00 66.83           O  
ATOM    659  CB  SER A  87     -14.404  32.221  14.491  1.00 66.83           C  
ATOM    660  OG  SER A  87     -14.327  32.499  15.878  1.00 66.83           O  
ATOM    661  N   ILE A  88     -16.861  31.710  12.195  1.00 66.91           N  
ATOM    662  CA  ILE A  88     -17.361  31.247  10.900  1.00 66.91           C  
ATOM    663  C   ILE A  88     -18.713  31.940  10.705  1.00 66.91           C  
ATOM    664  O   ILE A  88     -19.659  31.628  11.424  1.00 66.91           O  
ATOM    665  CB  ILE A  88     -17.474  29.701  10.895  1.00 66.91           C  
ATOM    666  CG1 ILE A  88     -16.103  29.030  11.166  1.00 66.91           C  
ATOM    667  CG2 ILE A  88     -18.062  29.217   9.555  1.00 66.91           C  
ATOM    668  CD1 ILE A  88     -16.182  27.517  11.417  1.00 66.91           C  
ATOM    669  N   SER A  89     -18.794  32.891   9.770  1.00 58.83           N  
ATOM    670  CA  SER A  89     -19.951  33.792   9.612  1.00 58.83           C  
ATOM    671  C   SER A  89     -21.283  33.063   9.433  1.00 58.83           C  
ATOM    672  O   SER A  89     -22.286  33.443  10.027  1.00 58.83           O  
ATOM    673  CB  SER A  89     -19.726  34.721   8.409  1.00 58.83           C  
ATOM    674  OG  SER A  89     -19.299  34.006   7.260  1.00 58.83           O  
ATOM    675  N   ASP A  90     -21.268  31.991   8.647  1.00 65.54           N  
ATOM    676  CA  ASP A  90     -22.470  31.332   8.124  1.00 65.54           C  
ATOM    677  C   ASP A  90     -22.987  30.217   9.064  1.00 65.54           C  
ATOM    678  O   ASP A  90     -23.820  29.400   8.673  1.00 65.54           O  
ATOM    679  CB  ASP A  90     -22.170  30.818   6.697  1.00 65.54           C  
ATOM    680  CG  ASP A  90     -21.678  31.865   5.674  1.00 65.54           C  
ATOM    681  OD1 ASP A  90     -21.491  31.467   4.502  1.00 65.54           O  
ATOM    682  OD2 ASP A  90     -21.399  33.031   6.046  1.00 65.54           O1-
ATOM    683  N   LEU A  91     -22.457  30.134  10.294  1.00 73.38           N  
ATOM    684  CA  LEU A  91     -22.803  29.101  11.280  1.00 73.38           C  
ATOM    685  C   LEU A  91     -23.934  29.523  12.237  1.00 73.38           C  
ATOM    686  O   LEU A  91     -24.605  28.668  12.822  1.00 73.38           O  
ATOM    687  CB  LEU A  91     -21.519  28.736  12.053  1.00 73.38           C  
ATOM    688  CG  LEU A  91     -21.576  27.372  12.766  1.00 73.38           C  
ATOM    689  CD1 LEU A  91     -21.552  26.211  11.766  1.00 73.38           C  
ATOM    690  CD2 LEU A  91     -20.364  27.209  13.683  1.00 73.38           C  
ATOM    691  N   GLY A  92     -24.137  30.833  12.410  1.00 78.22           N  
ATOM    692  CA  GLY A  92     -24.981  31.392  13.466  1.00 78.22           C  
ATOM    693  C   GLY A  92     -24.456  31.091  14.874  1.00 78.22           C  
ATOM    694  O   GLY A  92     -23.281  30.767  15.062  1.00 78.22           O  
ATOM    695  N   ASN A  93     -25.332  31.197  15.875  1.00 83.57           N  
ATOM    696  CA  ASN A  93     -24.970  30.871  17.257  1.00 83.57           C  
ATOM    697  C   ASN A  93     -24.923  29.350  17.483  1.00 83.57           C  
ATOM    698  O   ASN A  93     -25.822  28.618  17.053  1.00 83.57           O  
ATOM    699  CB  ASN A  93     -25.923  31.581  18.231  1.00 83.57           C  
ATOM    700  CG  ASN A  93     -25.744  33.088  18.208  1.00 83.57           C  
ATOM    701  ND2 ASN A  93     -26.797  33.832  17.958  1.00 83.57           N  
ATOM    702  OD1 ASN A  93     -24.661  33.615  18.406  1.00 83.57           O  
ATOM    703  N   VAL A  94     -23.898  28.882  18.197  1.00 88.79           N  
ATOM    704  CA  VAL A  94     -23.752  27.492  18.656  1.00 88.79           C  
ATOM    705  C   VAL A  94     -23.375  27.520  20.134  1.00 88.79           C  
ATOM    706  O   VAL A  94     -22.289  27.980  20.498  1.00 88.79           O  
ATOM    707  CB  VAL A  94     -22.719  26.698  17.831  1.00 88.79           C  
ATOM    708  CG1 VAL A  94     -22.652  25.235  18.296  1.00 88.79           C  
ATOM    709  CG2 VAL A  94     -23.068  26.686  16.338  1.00 88.79           C  
ATOM    710  N   ASN A  95     -24.282  27.041  20.984  1.00 87.40           N  
ATOM    711  CA  ASN A  95     -24.153  27.126  22.436  1.00 87.40           C  
ATOM    712  C   ASN A  95     -23.792  25.762  23.026  1.00 87.40           C  
ATOM    713  O   ASN A  95     -24.435  24.757  22.714  1.00 87.40           O  
ATOM    714  CB  ASN A  95     -25.462  27.662  23.038  1.00 87.40           C  
ATOM    715  CG  ASN A  95     -25.764  29.110  22.699  1.00 87.40           C  
ATOM    716  ND2 ASN A  95     -26.998  29.512  22.888  1.00 87.40           N  
ATOM    717  OD1 ASN A  95     -24.921  29.895  22.286  1.00 87.40           O  
ATOM    718  N   LEU A  96     -22.803  25.730  23.922  1.00 87.80           N  
ATOM    719  CA  LEU A  96     -22.550  24.559  24.761  1.00 87.80           C  
ATOM    720  C   LEU A  96     -23.384  24.718  26.035  1.00 87.80           C  
ATOM    721  O   LEU A  96     -23.015  25.476  26.930  1.00 87.80           O  
ATOM    722  CB  LEU A  96     -21.036  24.417  25.008  1.00 87.80           C  
ATOM    723  CG  LEU A  96     -20.613  23.070  25.624  1.00 87.80           C  
ATOM    724  CD1 LEU A  96     -20.985  21.882  24.726  1.00 87.80           C  
ATOM    725  CD2 LEU A  96     -19.094  23.067  25.809  1.00 87.80           C  
ATOM    726  N   VAL A  97     -24.553  24.074  26.069  1.00 88.14           N  
ATOM    727  CA  VAL A  97     -25.537  24.259  27.151  1.00 88.14           C  
ATOM    728  C   VAL A  97     -25.142  23.448  28.379  1.00 88.14           C  
ATOM    729  O   VAL A  97     -25.136  23.966  29.490  1.00 88.14           O  
ATOM    730  CB  VAL A  97     -26.960  23.894  26.684  1.00 88.14           C  
ATOM    731  CG1 VAL A  97     -27.992  24.138  27.790  1.00 88.14           C  
ATOM    732  CG2 VAL A  97     -27.355  24.727  25.458  1.00 88.14           C  
ATOM    733  N   TYR A  98     -24.752  22.191  28.161  1.00 91.10           N  
ATOM    734  CA  TYR A  98     -24.308  21.283  29.210  1.00 91.10           C  
ATOM    735  C   TYR A  98     -23.099  20.487  28.735  1.00 91.10           C  
ATOM    736  O   TYR A  98     -23.128  19.877  27.663  1.00 91.10           O  
ATOM    737  CB  TYR A  98     -25.463  20.362  29.604  1.00 91.10           C  
ATOM    738  CG  TYR A  98     -25.126  19.373  30.702  1.00 91.10           C  
ATOM    739  CD1 TYR A  98     -24.568  18.115  30.393  1.00 91.10           C  
ATOM    740  CD2 TYR A  98     -25.343  19.730  32.044  1.00 91.10           C  
ATOM    741  CE1 TYR A  98     -24.213  17.225  31.426  1.00 91.10           C  
ATOM    742  CE2 TYR A  98     -24.957  18.860  33.079  1.00 91.10           C  
ATOM    743  CZ  TYR A  98     -24.399  17.603  32.775  1.00 91.10           C  
ATOM    744  OH  TYR A  98     -24.049  16.771  33.790  1.00 91.10           O  
ATOM    745  N   HIS A  99     -22.038  20.506  29.539  1.00 90.21           N  
ATOM    746  CA  HIS A  99     -20.828  19.718  29.337  1.00 90.21           C  
ATOM    747  C   HIS A  99     -20.070  19.655  30.674  1.00 90.21           C  
ATOM    748  O   HIS A  99     -19.453  20.653  31.055  1.00 90.21           O  
ATOM    749  CB  HIS A  99     -19.974  20.384  28.245  1.00 90.21           C  
ATOM    750  CG  HIS A  99     -18.775  19.567  27.844  1.00 90.21           C  
ATOM    751  CD2 HIS A  99     -18.482  19.126  26.581  1.00 90.21           C  
ATOM    752  ND1 HIS A  99     -17.803  19.074  28.680  1.00 90.21           N  
ATOM    753  CE1 HIS A  99     -16.975  18.319  27.945  1.00 90.21           C  
ATOM    754  NE2 HIS A  99     -17.324  18.355  26.655  1.00 90.21           N  
ATOM    755  N   PRO A 100     -20.041  18.521  31.393  1.00 83.01           N  
ATOM    756  CA  PRO A 100     -19.683  18.496  32.819  1.00 83.01           C  
ATOM    757  C   PRO A 100     -18.234  18.925  33.123  1.00 83.01           C  
ATOM    758  O   PRO A 100     -17.957  19.462  34.191  1.00 83.01           O  
ATOM    759  CB  PRO A 100     -19.996  17.065  33.273  1.00 83.01           C  
ATOM    760  CG  PRO A 100     -19.906  16.244  31.985  1.00 83.01           C  
ATOM    761  CD  PRO A 100     -20.463  17.205  30.943  1.00 83.01           C  
ATOM    762  N   ILE A 101     -17.306  18.768  32.172  1.00 84.72           N  
ATOM    763  CA  ILE A 101     -15.912  19.239  32.306  1.00 84.72           C  
ATOM    764  C   ILE A 101     -15.732  20.734  31.934  1.00 84.72           C  
ATOM    765  O   ILE A 101     -14.763  21.346  32.369  1.00 84.72           O  
ATOM    766  CB  ILE A 101     -14.973  18.283  31.517  1.00 84.72           C  
ATOM    767  CG1 ILE A 101     -15.001  16.872  32.163  1.00 84.72           C  
ATOM    768  CG2 ILE A 101     -13.520  18.789  31.438  1.00 84.72           C  
ATOM    769  CD1 ILE A 101     -14.212  15.777  31.430  1.00 84.72           C  
ATOM    770  N   LEU A 102     -16.633  21.344  31.148  1.00 83.50           N  
ATOM    771  CA  LEU A 102     -16.406  22.660  30.508  1.00 83.50           C  
ATOM    772  C   LEU A 102     -17.434  23.749  30.860  1.00 83.50           C  
ATOM    773  O   LEU A 102     -17.198  24.919  30.566  1.00 83.50           O  
ATOM    774  CB  LEU A 102     -16.343  22.487  28.975  1.00 83.50           C  
ATOM    775  CG  LEU A 102     -15.167  21.651  28.442  1.00 83.50           C  
ATOM    776  CD1 LEU A 102     -15.269  21.555  26.918  1.00 83.50           C  
ATOM    777  CD2 LEU A 102     -13.807  22.264  28.784  1.00 83.50           C  
ATOM    778  N   MET A 103     -18.577  23.393  31.448  1.00 84.39           N  
ATOM    779  CA  MET A 103     -19.601  24.368  31.828  1.00 84.39           C  
ATOM    780  C   MET A 103     -19.237  25.113  33.127  1.00 84.39           C  
ATOM    781  O   MET A 103     -18.578  24.543  33.994  1.00 84.39           O  
ATOM    782  CB  MET A 103     -20.975  23.696  31.878  1.00 84.39           C  
ATOM    783  CG  MET A 103     -21.152  22.703  33.032  1.00 84.39           C  
ATOM    784  SD  MET A 103     -22.642  21.692  32.843  1.00 84.39           S  
ATOM    785  CE  MET A 103     -23.895  23.004  32.916  1.00 84.39           C  
ATOM    786  N   PRO A 104     -19.640  26.386  33.288  1.00 77.44           N  
ATOM    787  CA  PRO A 104     -19.174  27.215  34.402  1.00 77.44           C  
ATOM    788  C   PRO A 104     -19.765  26.842  35.774  1.00 77.44           C  
ATOM    789  O   PRO A 104     -19.068  27.017  36.774  1.00 77.44           O  
ATOM    790  CB  PRO A 104     -19.539  28.650  34.001  1.00 77.44           C  
ATOM    791  CG  PRO A 104     -20.742  28.470  33.073  1.00 77.44           C  
ATOM    792  CD  PRO A 104     -20.407  27.181  32.338  1.00 77.44           C  
ATOM    793  N   GLN A 105     -21.007  26.346  35.811  1.00 74.19           N  
ATOM    794  CA  GLN A 105     -21.863  26.258  37.003  1.00 74.19           C  
ATOM    795  C   GLN A 105     -22.262  24.811  37.338  1.00 74.19           C  
ATOM    796  O   GLN A 105     -22.588  24.028  36.441  1.00 74.19           O  
ATOM    797  CB  GLN A 105     -23.094  27.142  36.742  1.00 74.19           C  
ATOM    798  CG  GLN A 105     -24.037  27.321  37.941  1.00 74.19           C  
ATOM    799  CD  GLN A 105     -25.117  28.365  37.652  1.00 74.19           C  
ATOM    800  NE2 GLN A 105     -25.630  29.022  38.667  1.00 74.19           N  
ATOM    801  OE1 GLN A 105     -25.472  28.625  36.507  1.00 74.19           O  
ATOM    802  N   ASP A 106     -22.233  24.471  38.627  1.00 82.67           N  
ATOM    803  CA  ASP A 106     -22.566  23.148  39.168  1.00 82.67           C  
ATOM    804  C   ASP A 106     -24.087  22.870  39.187  1.00 82.67           C  
ATOM    805  O   ASP A 106     -24.900  23.738  38.882  1.00 82.67           O  
ATOM    806  CB  ASP A 106     -21.953  23.022  40.574  1.00 82.67           C  
ATOM    807  CG  ASP A 106     -20.451  23.324  40.587  1.00 82.67           C  
ATOM    808  OD1 ASP A 106     -20.068  24.487  40.839  1.00 82.67           O  
ATOM    809  OD2 ASP A 106     -19.652  22.411  40.272  1.00 82.67           O1-
ATOM    810  N   SER A 107     -24.499  21.650  39.556  1.00 71.26           N  
ATOM    811  CA  SER A 107     -25.912  21.256  39.790  1.00 71.26           C  
ATOM    812  C   SER A 107     -26.884  21.326  38.585  1.00 71.26           C  
ATOM    813  O   SER A 107     -28.052  20.958  38.706  1.00 71.26           O  
ATOM    814  CB  SER A 107     -26.493  22.002  41.004  1.00 71.26           C  
ATOM    815  OG  SER A 107     -25.618  21.913  42.117  1.00 71.26           O  
ATOM    816  N   MET A 108     -26.420  21.710  37.392  1.00 76.19           N  
ATOM    817  CA  MET A 108     -27.258  21.971  36.205  1.00 76.19           C  
ATOM    818  C   MET A 108     -27.823  20.737  35.462  1.00 76.19           C  
ATOM    819  O   MET A 108     -28.563  20.903  34.490  1.00 76.19           O  
ATOM    820  CB  MET A 108     -26.446  22.840  35.227  1.00 76.19           C  
ATOM    821  CG  MET A 108     -26.317  24.301  35.672  1.00 76.19           C  
ATOM    822  SD  MET A 108     -27.884  25.205  35.807  1.00 76.19           S  
ATOM    823  CE  MET A 108     -28.405  25.337  34.075  1.00 76.19           C  
ATOM    824  N   ALA A 109     -27.491  19.501  35.855  1.00 88.69           N  
ATOM    825  CA  ALA A 109     -27.828  18.297  35.078  1.00 88.69           C  
ATOM    826  C   ALA A 109     -29.345  18.062  34.933  1.00 88.69           C  
ATOM    827  O   ALA A 109     -29.862  17.938  33.822  1.00 88.69           O  
ATOM    828  CB  ALA A 109     -27.123  17.089  35.711  1.00 88.69           C  
ATOM    829  N   TYR A 110     -30.076  18.064  36.051  1.00 88.15           N  
ATOM    830  CA  TYR A 110     -31.522  17.816  36.062  1.00 88.15           C  
ATOM    831  C   TYR A 110     -32.309  18.991  35.453  1.00 88.15           C  
ATOM    832  O   TYR A 110     -33.222  18.772  34.659  1.00 88.15           O  
ATOM    833  CB  TYR A 110     -31.923  17.479  37.503  1.00 88.15           C  
ATOM    834  CG  TYR A 110     -33.298  16.868  37.682  1.00 88.15           C  
ATOM    835  CD1 TYR A 110     -34.308  17.609  38.309  1.00 88.15           C  
ATOM    836  CD2 TYR A 110     -33.563  15.546  37.277  1.00 88.15           C  
ATOM    837  CE1 TYR A 110     -35.583  17.039  38.519  1.00 88.15           C  
ATOM    838  CE2 TYR A 110     -34.826  14.962  37.509  1.00 88.15           C  
ATOM    839  CZ  TYR A 110     -35.839  15.710  38.142  1.00 88.15           C  
ATOM    840  OH  TYR A 110     -37.057  15.163  38.381  1.00 88.15           O  
ATOM    841  N   ALA A 111     -31.874  20.233  35.701  1.00 88.91           N  
ATOM    842  CA  ALA A 111     -32.402  21.426  35.034  1.00 88.91           C  
ATOM    843  C   ALA A 111     -32.252  21.356  33.500  1.00 88.91           C  
ATOM    844  O   ALA A 111     -33.219  21.584  32.774  1.00 88.91           O  
ATOM    845  CB  ALA A 111     -31.694  22.654  35.613  1.00 88.91           C  
ATOM    846  N   THR A 112     -31.077  20.952  32.998  1.00 90.00           N  
ATOM    847  CA  THR A 112     -30.834  20.746  31.556  1.00 90.00           C  
ATOM    848  C   THR A 112     -31.791  19.708  30.969  1.00 90.00           C  
ATOM    849  O   THR A 112     -32.333  19.918  29.881  1.00 90.00           O  
ATOM    850  CB  THR A 112     -29.391  20.280  31.288  1.00 90.00           C  
ATOM    851  CG2 THR A 112     -29.090  20.099  29.798  1.00 90.00           C  
ATOM    852  OG1 THR A 112     -28.469  21.227  31.773  1.00 90.00           O  
ATOM    853  N   MET A 113     -32.019  18.599  31.684  1.00 91.08           N  
ATOM    854  CA  MET A 113     -32.947  17.547  31.257  1.00 91.08           C  
ATOM    855  C   MET A 113     -34.362  18.098  31.046  1.00 91.08           C  
ATOM    856  O   MET A 113     -34.993  17.786  30.039  1.00 91.08           O  
ATOM    857  CB  MET A 113     -32.963  16.412  32.293  1.00 91.08           C  
ATOM    858  CG  MET A 113     -33.641  15.155  31.738  1.00 91.08           C  
ATOM    859  SD  MET A 113     -33.693  13.761  32.897  1.00 91.08           S  
ATOM    860  CE  MET A 113     -34.915  14.370  34.090  1.00 91.08           C  
ATOM    861  N   GLU A 114     -34.850  18.959  31.943  1.00 90.24           N  
ATOM    862  CA  GLU A 114     -36.194  19.529  31.822  1.00 90.24           C  
ATOM    863  C   GLU A 114     -36.307  20.687  30.837  1.00 90.24           C  
ATOM    864  O   GLU A 114     -37.314  20.760  30.138  1.00 90.24           O  
ATOM    865  CB  GLU A 114     -36.768  19.907  33.196  1.00 90.24           C  
ATOM    866  CG  GLU A 114     -37.628  18.700  33.779  1.00 90.24           C  
ATOM    867  CD  GLU A 114     -39.009  18.407  36.411  1.00 90.24           C  
ATOM    868  OE1 GLU A 114     -38.508  18.309  37.584  1.00 90.24           O  
ATOM    869  OE2 GLU A 114     -40.271  18.411  36.657  1.00 90.24           O1-
ATOM    870  N   MET A 115     -35.286  21.532  30.676  1.00 91.69           N  
ATOM    871  CA  MET A 115     -35.277  22.515  29.583  1.00 91.69           C  
ATOM    872  C   MET A 115     -35.348  21.808  28.216  1.00 91.69           C  
ATOM    873  O   MET A 115     -36.075  22.240  27.319  1.00 91.69           O  
ATOM    874  CB  MET A 115     -34.028  23.397  29.679  1.00 91.69           C  
ATOM    875  CG  MET A 115     -34.027  24.287  30.924  1.00 91.69           C  
ATOM    876  SD  MET A 115     -32.516  25.273  31.093  1.00 91.69           S  
ATOM    877  CE  MET A 115     -32.882  26.595  29.914  1.00 91.69           C  
ATOM    878  N   ALA A 116     -34.670  20.664  28.073  1.00 92.36           N  
ATOM    879  CA  ALA A 116     -34.781  19.802  26.900  1.00 92.36           C  
ATOM    880  C   ALA A 116     -36.170  19.139  26.772  1.00 92.36           C  
ATOM    881  O   ALA A 116     -36.762  19.188  25.694  1.00 92.36           O  
ATOM    882  CB  ALA A 116     -33.649  18.774  26.956  1.00 92.36           C  
ATOM    883  N   LEU A 117     -36.739  18.570  27.845  1.00 91.84           N  
ATOM    884  CA  LEU A 117     -38.085  17.966  27.821  1.00 91.84           C  
ATOM    885  C   LEU A 117     -39.196  18.998  27.546  1.00 91.84           C  
ATOM    886  O   LEU A 117     -40.120  18.711  26.781  1.00 91.84           O  
ATOM    887  CB  LEU A 117     -38.362  17.205  29.131  1.00 91.84           C  
ATOM    888  CG  LEU A 117     -37.615  15.866  29.292  1.00 91.84           C  
ATOM    889  CD1 LEU A 117     -37.840  15.341  30.711  1.00 91.84           C  
ATOM    890  CD2 LEU A 117     -38.109  14.811  28.297  1.00 91.84           C  
ATOM    891  N   ASN A 118     -39.076  20.225  28.055  1.00 90.52           N  
ATOM    892  CA  ASN A 118     -39.977  21.340  27.753  1.00 90.52           C  
ATOM    893  C   ASN A 118     -39.844  21.811  26.292  1.00 90.52           C  
ATOM    894  O   ASN A 118     -40.826  22.239  25.690  1.00 90.52           O  
ATOM    895  CB  ASN A 118     -39.694  22.494  28.730  1.00 90.52           C  
ATOM    896  CG  ASN A 118     -40.124  22.222  30.163  1.00 90.52           C  
ATOM    897  ND2 ASN A 118     -39.697  23.048  31.083  1.00 90.52           N  
ATOM    898  OD1 ASN A 118     -40.885  21.313  30.467  1.00 90.52           O  
ATOM    899  N   GLY A 119     -38.669  21.636  25.676  1.00 92.03           N  
ATOM    900  CA  GLY A 119     -38.345  22.123  24.328  1.00 92.03           C  
ATOM    901  C   GLY A 119     -37.756  23.536  24.306  1.00 92.03           C  
ATOM    902  O   GLY A 119     -37.700  24.171  23.259  1.00 92.03           O  
ATOM    903  N   GLU A 120     -37.291  24.032  25.455  1.00 91.15           N  
ATOM    904  CA  GLU A 120     -36.619  25.331  25.597  1.00 91.15           C  
ATOM    905  C   GLU A 120     -35.227  25.348  24.935  1.00 91.15           C  
ATOM    906  O   GLU A 120     -34.653  26.414  24.723  1.00 91.15           O  
ATOM    907  CB  GLU A 120     -36.507  25.682  27.094  1.00 91.15           C  
ATOM    908  CG  GLU A 120     -37.877  25.850  27.772  1.00 91.15           C  
ATOM    909  CD  GLU A 120     -37.749  26.034  29.292  1.00 91.15           C  
ATOM    910  OE1 GLU A 120     -38.314  25.193  30.030  1.00 91.15           O  
ATOM    911  OE2 GLU A 120     -37.117  27.026  29.714  1.00 91.15           O1-
ATOM    912  N   LEU A 121     -34.694  24.168  24.591  1.00 90.95           N  
ATOM    913  CA  LEU A 121     -33.399  23.974  23.928  1.00 90.95           C  
ATOM    914  C   LEU A 121     -33.520  23.491  22.470  1.00 90.95           C  
ATOM    915  O   LEU A 121     -32.495  23.229  21.838  1.00 90.95           O  
ATOM    916  CB  LEU A 121     -32.532  23.022  24.778  1.00 90.95           C  
ATOM    917  CG  LEU A 121     -32.295  23.483  26.230  1.00 90.95           C  
ATOM    918  CD1 LEU A 121     -31.429  22.459  26.963  1.00 90.95           C  
ATOM    919  CD2 LEU A 121     -31.603  24.846  26.313  1.00 90.95           C  
ATOM    920  N   ASP A 122     -34.730  23.359  21.923  1.00 92.27           N  
ATOM    921  CA  ASP A 122     -34.941  22.824  20.572  1.00 92.27           C  
ATOM    922  C   ASP A 122     -34.503  23.844  19.488  1.00 92.27           C  
ATOM    923  O   ASP A 122     -34.899  25.009  19.563  1.00 92.27           O  
ATOM    924  CB  ASP A 122     -36.415  22.389  20.379  1.00 92.27           C  
ATOM    925  CG  ASP A 122     -36.861  21.191  21.241  1.00 92.27           C  
ATOM    926  OD1 ASP A 122     -38.090  20.987  21.404  1.00 92.27           O  
ATOM    927  OD2 ASP A 122     -35.977  20.451  21.728  1.00 92.27           O1-
ATOM    928  N   PRO A 123     -33.731  23.448  18.448  1.00 91.53           N  
ATOM    929  CA  PRO A 123     -33.153  22.126  18.208  1.00 91.53           C  
ATOM    930  C   PRO A 123     -31.800  21.928  18.919  1.00 91.53           C  
ATOM    931  O   PRO A 123     -30.865  22.718  18.751  1.00 91.53           O  
ATOM    932  CB  PRO A 123     -32.992  22.052  16.686  1.00 91.53           C  
ATOM    933  CG  PRO A 123     -32.666  23.497  16.295  1.00 91.53           C  
ATOM    934  CD  PRO A 123     -33.434  24.330  17.324  1.00 91.53           C  
ATOM    935  N   TYR A 124     -31.650  20.798  19.620  1.00 93.37           N  
ATOM    936  CA  TYR A 124     -30.376  20.391  20.221  1.00 93.37           C  
ATOM    937  C   TYR A 124     -29.790  19.105  19.628  1.00 93.37           C  
ATOM    938  O   TYR A 124     -30.503  18.202  19.178  1.00 93.37           O  
ATOM    939  CB  TYR A 124     -30.474  20.313  21.751  1.00 93.37           C  
ATOM    940  CG  TYR A 124     -31.393  19.241  22.293  1.00 93.37           C  
ATOM    941  CD1 TYR A 124     -32.756  19.535  22.487  1.00 93.37           C  
ATOM    942  CD2 TYR A 124     -30.882  17.977  22.658  1.00 93.37           C  
ATOM    943  CE1 TYR A 124     -33.606  18.583  23.071  1.00 93.37           C  
ATOM    944  CE2 TYR A 124     -31.733  17.024  23.251  1.00 93.37           C  
ATOM    945  CZ  TYR A 124     -33.092  17.334  23.467  1.00 93.37           C  
ATOM    946  OH  TYR A 124     -33.904  16.444  24.085  1.00 93.37           O  
ATOM    947  N   VAL A 125     -28.460  19.015  19.664  1.00 95.02           N  
ATOM    948  CA  VAL A 125     -27.689  17.801  19.371  1.00 95.02           C  
ATOM    949  C   VAL A 125     -27.232  17.186  20.688  1.00 95.02           C  
ATOM    950  O   VAL A 125     -26.547  17.836  21.481  1.00 95.02           O  
ATOM    951  CB  VAL A 125     -26.481  18.092  18.460  1.00 95.02           C  
ATOM    952  CG1 VAL A 125     -25.714  16.809  18.106  1.00 95.02           C  
ATOM    953  CG2 VAL A 125     -26.902  18.780  17.154  1.00 95.02           C  
ATOM    954  N   LEU A 126     -27.589  15.920  20.899  1.00 95.30           N  
ATOM    955  CA  LEU A 126     -27.111  15.117  22.016  1.00 95.30           C  
ATOM    956  C   LEU A 126     -25.791  14.439  21.630  1.00 95.30           C  
ATOM    957  O   LEU A 126     -25.739  13.674  20.664  1.00 95.30           O  
ATOM    958  CB  LEU A 126     -28.209  14.109  22.396  1.00 95.30           C  
ATOM    959  CG  LEU A 126     -27.833  13.133  23.526  1.00 95.30           C  
ATOM    960  CD1 LEU A 126     -27.505  13.858  24.829  1.00 95.30           C  
ATOM    961  CD2 LEU A 126     -28.999  12.174  23.769  1.00 95.30           C  
ATOM    962  N   VAL A 127     -24.736  14.692  22.398  1.00 95.71           N  
ATOM    963  CA  VAL A 127     -23.468  13.960  22.325  1.00 95.71           C  
ATOM    964  C   VAL A 127     -23.368  13.062  23.551  1.00 95.71           C  
ATOM    965  O   VAL A 127     -23.492  13.542  24.674  1.00 95.71           O  
ATOM    966  CB  VAL A 127     -22.249  14.895  22.201  1.00 95.71           C  
ATOM    967  CG1 VAL A 127     -20.987  14.075  21.895  1.00 95.71           C  
ATOM    968  CG2 VAL A 127     -22.438  15.920  21.074  1.00 95.71           C  
ATOM    969  N   VAL A 128     -23.156  11.765  23.340  1.00 95.42           N  
ATOM    970  CA  VAL A 128     -22.972  10.780  24.415  1.00 95.42           C  
ATOM    971  C   VAL A 128     -21.517  10.328  24.419  1.00 95.42           C  
ATOM    972  O   VAL A 128     -21.028   9.809  23.412  1.00 95.42           O  
ATOM    973  CB  VAL A 128     -23.937   9.585  24.271  1.00 95.42           C  
ATOM    974  CG1 VAL A 128     -23.807   8.617  25.455  1.00 95.42           C  
ATOM    975  CG2 VAL A 128     -25.401  10.044  24.201  1.00 95.42           C  
ATOM    976  N   GLU A 129     -20.837  10.514  25.549  1.00 93.79           N  
ATOM    977  CA  GLU A 129     -19.489  10.017  25.818  1.00 93.79           C  
ATOM    978  C   GLU A 129     -19.518   8.910  26.891  1.00 93.79           C  
ATOM    979  O   GLU A 129     -20.135   9.059  27.945  1.00 93.79           O  
ATOM    980  CB  GLU A 129     -18.556  11.192  26.185  1.00 93.79           C  
ATOM    981  CG  GLU A 129     -17.127  10.689  26.425  1.00 93.79           C  
ATOM    982  CD  GLU A 129     -16.025  11.757  26.541  1.00 93.79           C  
ATOM    983  OE1 GLU A 129     -14.856  11.325  26.721  1.00 93.79           O  
ATOM    984  OE2 GLU A 129     -16.270  12.974  26.404  1.00 93.79           O1-
ATOM    985  N   GLY A 130     -18.808   7.807  26.620  1.00 91.59           N  
ATOM    986  CA  GLY A 130     -18.715   6.628  27.494  1.00 91.59           C  
ATOM    987  C   GLY A 130     -19.920   5.670  27.460  1.00 91.59           C  
ATOM    988  O   GLY A 130     -20.778   5.774  26.588  1.00 91.59           O  
ATOM    989  N   THR A 131     -19.926   4.660  28.337  1.00 92.91           N  
ATOM    990  CA  THR A 131     -20.931   3.577  28.350  1.00 92.91           C  
ATOM    991  C   THR A 131     -22.148   3.855  29.227  1.00 92.91           C  
ATOM    992  O   THR A 131     -22.028   4.462  30.288  1.00 92.91           O  
ATOM    993  CB  THR A 131     -20.349   2.247  28.843  1.00 92.91           C  
ATOM    994  CG2 THR A 131     -19.191   1.751  27.989  1.00 92.91           C  
ATOM    995  OG1 THR A 131     -19.864   2.347  30.164  1.00 92.91           O  
ATOM    996  N   LEU A 132     -23.278   3.250  28.859  1.00 91.85           N  
ATOM    997  CA  LEU A 132     -24.447   3.077  29.729  1.00 91.85           C  
ATOM    998  C   LEU A 132     -24.490   1.647  30.292  1.00 91.85           C  
ATOM    999  O   LEU A 132     -23.782   0.761  29.808  1.00 91.85           O  
ATOM   1000  CB  LEU A 132     -25.711   3.476  28.947  1.00 91.85           C  
ATOM   1001  CG  LEU A 132     -25.731   4.982  28.606  1.00 91.85           C  
ATOM   1002  CD1 LEU A 132     -26.822   5.279  27.588  1.00 91.85           C  
ATOM   1003  CD2 LEU A 132     -25.986   5.860  29.831  1.00 91.85           C  
ATOM   1004  N   PHE A 133     -25.289   1.414  31.327  1.00 91.81           N  
ATOM   1005  CA  PHE A 133     -25.231   0.246  32.207  1.00 91.81           C  
ATOM   1006  C   PHE A 133     -26.561  -0.510  32.293  1.00 91.81           C  
ATOM   1007  O   PHE A 133     -27.628   0.020  32.000  1.00 91.81           O  
ATOM   1008  CB  PHE A 133     -24.778   0.722  33.592  1.00 91.81           C  
ATOM   1009  CG  PHE A 133     -23.415   1.385  33.585  1.00 91.81           C  
ATOM   1010  CD1 PHE A 133     -22.261   0.590  33.478  1.00 91.81           C  
ATOM   1011  CD2 PHE A 133     -23.295   2.784  33.648  1.00 91.81           C  
ATOM   1012  CE1 PHE A 133     -20.986   1.177  33.543  1.00 91.81           C  
ATOM   1013  CE2 PHE A 133     -22.019   3.375  33.672  1.00 91.81           C  
ATOM   1014  CZ  PHE A 133     -20.868   2.568  33.668  1.00 91.81           C  
ATOM   1015  N   ASP A 134     -26.514  -1.776  32.725  1.00 92.11           N  
ATOM   1016  CA  ASP A 134     -27.727  -2.579  32.936  1.00 92.11           C  
ATOM   1017  C   ASP A 134     -28.376  -2.290  34.306  1.00 92.11           C  
ATOM   1018  O   ASP A 134     -28.557  -3.209  35.110  1.00 92.11           O  
ATOM   1019  CB  ASP A 134     -27.425  -4.072  32.706  1.00 92.11           C  
ATOM   1020  CG  ASP A 134     -28.651  -4.977  32.897  1.00 92.11           C  
ATOM   1021  OD1 ASP A 134     -28.457  -6.161  33.255  1.00 92.11           O  
ATOM   1022  OD2 ASP A 134     -29.792  -4.508  32.685  1.00 92.11           O1-
ATOM   1023  N   GLU A 135     -28.653  -1.024  34.636  1.00 90.62           N  
ATOM   1024  CA  GLU A 135     -29.127  -0.625  35.978  1.00 90.62           C  
ATOM   1025  C   GLU A 135     -30.320  -1.469  36.450  1.00 90.62           C  
ATOM   1026  O   GLU A 135     -30.318  -1.999  37.561  1.00 90.62           O  
ATOM   1027  CB  GLU A 135     -29.509   0.871  36.007  1.00 90.62           C  
ATOM   1028  CG  GLU A 135     -28.339   1.863  35.865  1.00 90.62           C  
ATOM   1029  CD  GLU A 135     -27.382   1.897  37.068  1.00 90.62           C  
ATOM   1030  OE1 GLU A 135     -26.588   2.853  37.214  1.00 90.62           O  
ATOM   1031  OE2 GLU A 135     -27.372   0.933  37.869  1.00 90.62           O1-
ATOM   1032  N   PHE A 136     -31.281  -1.707  35.556  1.00 88.09           N  
ATOM   1033  CA  PHE A 136     -32.541  -2.397  35.851  1.00 88.09           C  
ATOM   1034  C   PHE A 136     -32.443  -3.939  35.846  1.00 88.09           C  
ATOM   1035  O   PHE A 136     -33.466  -4.619  35.929  1.00 88.09           O  
ATOM   1036  CB  PHE A 136     -33.624  -1.846  34.906  1.00 88.09           C  
ATOM   1037  CG  PHE A 136     -33.581  -0.330  34.752  1.00 88.09           C  
ATOM   1038  CD1 PHE A 136     -33.743   0.502  35.877  1.00 88.09           C  
ATOM   1039  CD2 PHE A 136     -33.275   0.247  33.505  1.00 88.09           C  
ATOM   1040  CE1 PHE A 136     -33.612   1.896  35.751  1.00 88.09           C  
ATOM   1041  CE2 PHE A 136     -33.155   1.642  33.375  1.00 88.09           C  
ATOM   1042  CZ  PHE A 136     -33.322   2.466  34.499  1.00 88.09           C  
ATOM   1043  N   ALA A 137     -31.227  -4.498  35.752  1.00 87.09           N  
ATOM   1044  CA  ALA A 137     -30.928  -5.938  35.725  1.00 87.09           C  
ATOM   1045  C   ALA A 137     -31.761  -6.742  34.702  1.00 87.09           C  
ATOM   1046  O   ALA A 137     -32.308  -7.809  34.999  1.00 87.09           O  
ATOM   1047  CB  ALA A 137     -30.938  -6.508  37.150  1.00 87.09           C  
ATOM   1048  N   LEU A 138     -31.830  -6.234  33.470  1.00 90.01           N  
ATOM   1049  CA  LEU A 138     -32.452  -6.884  32.317  1.00 90.01           C  
ATOM   1050  C   LEU A 138     -31.781  -8.223  31.975  1.00 90.01           C  
ATOM   1051  O   LEU A 138     -32.443  -9.134  31.457  1.00 90.01           O  
ATOM   1052  CB  LEU A 138     -32.298  -5.925  31.123  1.00 90.01           C  
ATOM   1053  CG  LEU A 138     -33.002  -6.357  29.828  1.00 90.01           C  
ATOM   1054  CD1 LEU A 138     -34.517  -6.260  29.967  1.00 90.01           C  
ATOM   1055  CD2 LEU A 138     -32.588  -5.467  28.667  1.00 90.01           C  
ATOM   1056  N   TYR A 139     -30.471  -8.323  32.222  1.00 86.59           N  
ATOM   1057  CA  TYR A 139     -29.655  -9.487  31.904  1.00 86.59           C  
ATOM   1058  C   TYR A 139     -29.296 -10.291  33.164  1.00 86.59           C  
ATOM   1059  O   TYR A 139     -29.003  -9.716  34.213  1.00 86.59           O  
ATOM   1060  CB  TYR A 139     -28.396  -9.044  31.150  1.00 86.59           C  
ATOM   1061  CG  TYR A 139     -28.674  -8.335  29.837  1.00 86.59           C  
ATOM   1062  CD1 TYR A 139     -29.309  -9.025  28.785  1.00 86.59           C  
ATOM   1063  CD2 TYR A 139     -28.337  -6.975  29.682  1.00 86.59           C  
ATOM   1064  CE1 TYR A 139     -29.645  -8.350  27.595  1.00 86.59           C  
ATOM   1065  CE2 TYR A 139     -28.640  -6.306  28.480  1.00 86.59           C  
ATOM   1066  CZ  TYR A 139     -29.316  -6.985  27.445  1.00 86.59           C  
ATOM   1067  OH  TYR A 139     -29.690  -6.311  26.326  1.00 86.59           O  
ATOM   1068  N   PRO A 140     -29.253 -11.636  33.079  1.00 74.23           N  
ATOM   1069  CA  PRO A 140     -28.778 -12.461  34.180  1.00 74.23           C  
ATOM   1070  C   PRO A 140     -27.290 -12.183  34.413  1.00 74.23           C  
ATOM   1071  O   PRO A 140     -26.432 -12.527  33.591  1.00 74.23           O  
ATOM   1072  CB  PRO A 140     -29.068 -13.907  33.774  1.00 74.23           C  
ATOM   1073  CG  PRO A 140     -29.024 -13.858  32.246  1.00 74.23           C  
ATOM   1074  CD  PRO A 140     -29.560 -12.463  31.922  1.00 74.23           C  
ATOM   1075  N   ARG A 141     -27.004 -11.534  35.539  1.00 71.09           N  
ATOM   1076  CA  ARG A 141     -25.651 -11.225  35.994  1.00 71.09           C  
ATOM   1077  C   ARG A 141     -25.023 -12.429  36.680  1.00 71.09           C  
ATOM   1078  O   ARG A 141     -25.696 -13.199  37.365  1.00 71.09           O  
ATOM   1079  CB  ARG A 141     -25.677  -9.974  36.873  1.00 71.09           C  
ATOM   1080  CG  ARG A 141     -25.867  -8.701  36.023  1.00 71.09           C  
ATOM   1081  CD  ARG A 141     -26.335  -7.569  36.930  1.00 71.09           C  
ATOM   1082  NE  ARG A 141     -26.471  -6.268  36.248  1.00 71.09           N  
ATOM   1083  CZ  ARG A 141     -25.827  -5.160  36.579  1.00 71.09           C  
ATOM   1084  NH1 ARG A 141     -24.750  -5.146  37.301  1.00 71.09           N1+
ATOM   1085  NH2 ARG A 141     -26.238  -3.995  36.204  1.00 71.09           N  
ATOM   1086  N   ASP A 142     -23.719 -12.564  36.489  1.00 62.07           N  
ATOM   1087  CA  ASP A 142     -22.910 -13.579  37.153  1.00 62.07           C  
ATOM   1088  C   ASP A 142     -23.028 -13.459  38.683  1.00 62.07           C  
ATOM   1089  O   ASP A 142     -23.045 -12.362  39.244  1.00 62.07           O  
ATOM   1090  CB  ASP A 142     -21.449 -13.445  36.678  1.00 62.07           C  
ATOM   1091  CG  ASP A 142     -20.878 -14.685  35.989  1.00 62.07           C  
ATOM   1092  OD1 ASP A 142     -19.658 -14.660  35.718  1.00 62.07           O  
ATOM   1093  OD2 ASP A 142     -21.575 -15.705  35.812  1.00 62.07           O1-
ATOM   1094  N   VAL A 143     -23.118 -14.602  39.364  1.00 52.34           N  
ATOM   1095  CA  VAL A 143     -23.298 -14.666  40.820  1.00 52.34           C  
ATOM   1096  C   VAL A 143     -21.978 -14.317  41.514  1.00 52.34           C  
ATOM   1097  O   VAL A 143     -21.061 -15.137  41.547  1.00 52.34           O  
ATOM   1098  CB  VAL A 143     -23.823 -16.056  41.237  1.00 52.34           C  
ATOM   1099  CG1 VAL A 143     -24.026 -16.165  42.749  1.00 52.34           C  
ATOM   1100  CG2 VAL A 143     -25.172 -16.369  40.574  1.00 52.34           C  
ATOM   1101  N   TYR A 144     -21.887 -13.115  42.088  1.00 48.69           N  
ATOM   1102  CA  TYR A 144     -20.731 -12.675  42.872  1.00 48.69           C  
ATOM   1103  C   TYR A 144     -20.899 -13.083  44.335  1.00 48.69           C  
ATOM   1104  O   TYR A 144     -21.902 -12.759  44.960  1.00 48.69           O  
ATOM   1105  CB  TYR A 144     -20.497 -11.164  42.712  1.00 48.69           C  
ATOM   1106  CG  TYR A 144     -19.336 -10.877  41.784  1.00 48.69           C  
ATOM   1107  CD1 TYR A 144     -18.028 -10.841  42.304  1.00 48.69           C  
ATOM   1108  CD2 TYR A 144     -19.553 -10.750  40.398  1.00 48.69           C  
ATOM   1109  CE1 TYR A 144     -16.930 -10.701  41.435  1.00 48.69           C  
ATOM   1110  CE2 TYR A 144     -18.457 -10.602  39.526  1.00 48.69           C  
ATOM   1111  CZ  TYR A 144     -17.144 -10.598  40.046  1.00 48.69           C  
ATOM   1112  OH  TYR A 144     -16.083 -10.532  39.204  1.00 48.69           O  
ATOM   1113  N   ASN A 145     -19.926 -13.805  44.889  1.00 50.49           N  
ATOM   1114  CA  ASN A 145     -19.920 -14.251  46.289  1.00 50.49           C  
ATOM   1115  C   ASN A 145     -21.197 -15.004  46.730  1.00 50.49           C  
ATOM   1116  O   ASN A 145     -21.729 -14.798  47.820  1.00 50.49           O  
ATOM   1117  CB  ASN A 145     -19.563 -13.071  47.214  1.00 50.49           C  
ATOM   1118  CG  ASN A 145     -18.191 -12.473  46.967  1.00 50.49           C  
ATOM   1119  ND2 ASN A 145     -17.370 -12.413  47.983  1.00 50.49           N  
ATOM   1120  OD1 ASN A 145     -17.853 -12.025  45.881  1.00 50.49           O  
ATOM   1121  N   GLY A 146     -21.775 -15.819  45.840  1.00 46.39           N  
ATOM   1122  CA  GLY A 146     -23.067 -16.480  46.077  1.00 46.39           C  
ATOM   1123  C   GLY A 146     -24.292 -15.550  46.022  1.00 46.39           C  
ATOM   1124  O   GLY A 146     -25.421 -16.038  46.035  1.00 46.39           O  
ATOM   1125  N   VAL A 147     -24.093 -14.235  45.900  1.00 50.27           N  
ATOM   1126  CA  VAL A 147     -25.137 -13.221  45.738  1.00 50.27           C  
ATOM   1127  C   VAL A 147     -25.410 -13.015  44.239  1.00 50.27           C  
ATOM   1128  O   VAL A 147     -24.579 -12.443  43.530  1.00 50.27           O  
ATOM   1129  CB  VAL A 147     -24.744 -11.889  46.420  1.00 50.27           C  
ATOM   1130  CG1 VAL A 147     -25.923 -10.906  46.405  1.00 50.27           C  
ATOM   1131  CG2 VAL A 147     -24.333 -12.089  47.887  1.00 50.27           C  
ATOM   1132  N   PRO A 148     -26.562 -13.461  43.700  1.00 50.71           N  
ATOM   1133  CA  PRO A 148     -26.974 -13.037  42.368  1.00 50.71           C  
ATOM   1134  C   PRO A 148     -27.224 -11.529  42.409  1.00 50.71           C  
ATOM   1135  O   PRO A 148     -28.001 -11.058  43.249  1.00 50.71           O  
ATOM   1136  CB  PRO A 148     -28.244 -13.833  42.054  1.00 50.71           C  
ATOM   1137  CG  PRO A 148     -28.839 -14.118  43.433  1.00 50.71           C  
ATOM   1138  CD  PRO A 148     -27.610 -14.251  44.333  1.00 50.71           C  
ATOM   1139  N   TYR A 149     -26.581 -10.766  41.517  1.00 54.12           N  
ATOM   1140  CA  TYR A 149     -26.844  -9.333  41.463  1.00 54.12           C  
ATOM   1141  C   TYR A 149     -28.307  -9.106  41.094  1.00 54.12           C  
ATOM   1142  O   TYR A 149     -28.758  -9.428  39.996  1.00 54.12           O  
ATOM   1143  CB  TYR A 149     -25.914  -8.573  40.520  1.00 54.12           C  
ATOM   1144  CG  TYR A 149     -26.112  -7.076  40.689  1.00 54.12           C  
ATOM   1145  CD1 TYR A 149     -27.051  -6.364  39.910  1.00 54.12           C  
ATOM   1146  CD2 TYR A 149     -25.461  -6.428  41.752  1.00 54.12           C  
ATOM   1147  CE1 TYR A 149     -27.268  -4.988  40.126  1.00 54.12           C  
ATOM   1148  CE2 TYR A 149     -25.741  -5.079  42.019  1.00 54.12           C  
ATOM   1149  CZ  TYR A 149     -26.603  -4.338  41.186  1.00 54.12           C  
ATOM   1150  OH  TYR A 149     -26.800  -3.018  41.435  1.00 54.12           O  
ATOM   1151  N   THR A 150     -29.046  -8.583  42.061  1.00 55.81           N  
ATOM   1152  CA  THR A 150     -30.488  -8.391  42.016  1.00 55.81           C  
ATOM   1153  C   THR A 150     -30.733  -6.906  42.175  1.00 55.81           C  
ATOM   1154  O   THR A 150     -30.405  -6.348  43.222  1.00 55.81           O  
ATOM   1155  CB  THR A 150     -31.196  -9.207  43.120  1.00 55.81           C  
ATOM   1156  CG2 THR A 150     -31.591 -10.588  42.603  1.00 55.81           C  
ATOM   1157  OG1 THR A 150     -30.373  -9.445  44.250  1.00 55.81           O  
ATOM   1158  N   TYR A 151     -31.274  -6.276  41.131  1.00 61.39           N  
ATOM   1159  CA  TYR A 151     -31.619  -4.860  41.169  1.00 61.39           C  
ATOM   1160  C   TYR A 151     -32.599  -4.589  42.313  1.00 61.39           C  
ATOM   1161  O   TYR A 151     -33.661  -5.207  42.421  1.00 61.39           O  
ATOM   1162  CB  TYR A 151     -32.199  -4.405  39.820  1.00 61.39           C  
ATOM   1163  CG  TYR A 151     -32.780  -3.003  39.823  1.00 61.39           C  
ATOM   1164  CD1 TYR A 151     -34.137  -2.796  39.496  1.00 61.39           C  
ATOM   1165  CD2 TYR A 151     -31.961  -1.899  40.127  1.00 61.39           C  
ATOM   1166  CE1 TYR A 151     -34.666  -1.492  39.462  1.00 61.39           C  
ATOM   1167  CE2 TYR A 151     -32.489  -0.594  40.110  1.00 61.39           C  
ATOM   1168  CZ  TYR A 151     -33.842  -0.388  39.772  1.00 61.39           C  
ATOM   1169  OH  TYR A 151     -34.352   0.871  39.745  1.00 61.39           O  
ATOM   1170  N   LYS A 152     -32.221  -3.650  43.172  1.00 68.61           N  
ATOM   1171  CA  LYS A 152     -33.071  -3.021  44.174  1.00 68.61           C  
ATOM   1172  C   LYS A 152     -33.184  -1.559  43.779  1.00 68.61           C  
ATOM   1173  O   LYS A 152     -32.169  -0.911  43.528  1.00 68.61           O  
ATOM   1174  CB  LYS A 152     -32.471  -3.166  45.582  1.00 68.61           C  
ATOM   1175  CG  LYS A 152     -32.165  -4.621  45.965  1.00 68.61           C  
ATOM   1176  CD  LYS A 152     -31.391  -4.685  47.283  1.00 68.61           C  
ATOM   1177  CE  LYS A 152     -30.897  -6.117  47.494  1.00 68.61           C  
ATOM   1178  NZ  LYS A 152     -29.900  -6.184  48.590  1.00 68.61           N1+
ATOM   1179  N   LYS A 153     -34.410  -1.036  43.780  1.00 72.98           N  
ATOM   1180  CA  LYS A 153     -34.688   0.379  43.520  1.00 72.98           C  
ATOM   1181  C   LYS A 153     -33.733   1.270  44.336  1.00 72.98           C  
ATOM   1182  O   LYS A 153     -33.522   1.025  45.525  1.00 72.98           O  
ATOM   1183  CB  LYS A 153     -36.184   0.638  43.786  1.00 72.98           C  
ATOM   1184  CG  LYS A 153     -36.609   2.079  43.475  1.00 72.98           C  
ATOM   1185  CD  LYS A 153     -38.127   2.233  43.286  1.00 72.98           C  
ATOM   1186  CE  LYS A 153     -38.438   3.702  42.960  1.00 72.98           C  
ATOM   1187  NZ  LYS A 153     -39.866   3.928  42.619  1.00 72.98           N1+
ATOM   1188  N   ASN A 154     -33.161   2.273  43.670  1.00 74.83           N  
ATOM   1189  CA  ASN A 154     -32.146   3.215  44.163  1.00 74.83           C  
ATOM   1190  C   ASN A 154     -30.700   2.677  44.306  1.00 74.83           C  
ATOM   1191  O   ASN A 154     -29.838   3.440  44.734  1.00 74.83           O  
ATOM   1192  CB  ASN A 154     -32.632   3.957  45.432  1.00 74.83           C  
ATOM   1193  CG  ASN A 154     -34.014   4.583  45.364  1.00 74.83           C  
ATOM   1194  ND2 ASN A 154     -34.495   5.094  46.473  1.00 74.83           N  
ATOM   1195  OD1 ASN A 154     -34.692   4.631  44.353  1.00 74.83           O  
ATOM   1196  N   GLN A 155     -30.386   1.425  43.939  1.00 82.08           N  
ATOM   1197  CA  GLN A 155     -29.001   1.050  43.593  1.00 82.08           C  
ATOM   1198  C   GLN A 155     -28.627   1.639  42.225  1.00 82.08           C  
ATOM   1199  O   GLN A 155     -29.498   1.742  41.364  1.00 82.08           O  
ATOM   1200  CB  GLN A 155     -28.837  -0.476  43.516  1.00 82.08           C  
ATOM   1201  CG  GLN A 155     -28.901  -1.188  44.873  1.00 82.08           C  
ATOM   1202  CD  GLN A 155     -28.918  -2.706  44.699  1.00 82.08           C  
ATOM   1203  NE2 GLN A 155     -28.267  -3.485  45.531  1.00 82.08           N  
ATOM   1204  OE1 GLN A 155     -29.539  -3.262  43.814  1.00 82.08           O  
ATOM   1205  N   PHE A 156     -27.350   1.979  42.025  1.00 86.51           N  
ATOM   1206  CA  PHE A 156     -26.840   2.505  40.756  1.00 86.51           C  
ATOM   1207  C   PHE A 156     -25.350   2.189  40.529  1.00 86.51           C  
ATOM   1208  O   PHE A 156     -24.564   2.078  41.477  1.00 86.51           O  
ATOM   1209  CB  PHE A 156     -27.099   4.019  40.675  1.00 86.51           C  
ATOM   1210  CG  PHE A 156     -26.420   4.853  41.744  1.00 86.51           C  
ATOM   1211  CD1 PHE A 156     -26.999   4.967  43.023  1.00 86.51           C  
ATOM   1212  CD2 PHE A 156     -25.216   5.523  41.462  1.00 86.51           C  
ATOM   1213  CE1 PHE A 156     -26.367   5.724  44.022  1.00 86.51           C  
ATOM   1214  CE2 PHE A 156     -24.597   6.297  42.457  1.00 86.51           C  
ATOM   1215  CZ  PHE A 156     -25.169   6.397  43.734  1.00 86.51           C  
ATOM   1216  N   TRP A 157     -24.968   2.082  39.260  1.00 90.44           N  
ATOM   1217  CA  TRP A 157     -23.598   2.077  38.747  1.00 90.44           C  
ATOM   1218  C   TRP A 157     -23.153   3.460  38.252  1.00 90.44           C  
ATOM   1219  O   TRP A 157     -21.943   3.684  38.196  1.00 90.44           O  
ATOM   1220  CB  TRP A 157     -23.482   1.051  37.609  1.00 90.44           C  
ATOM   1221  CG  TRP A 157     -23.804  -0.359  38.000  1.00 90.44           C  
ATOM   1222  CD1 TRP A 157     -24.953  -1.006  37.714  1.00 90.44           C  
ATOM   1223  CD2 TRP A 157     -23.029  -1.276  38.827  1.00 90.44           C  
ATOM   1224  CE2 TRP A 157     -23.774  -2.482  38.983  1.00 90.44           C  
ATOM   1225  CE3 TRP A 157     -21.780  -1.205  39.478  1.00 90.44           C  
ATOM   1226  NE1 TRP A 157     -24.971  -2.231  38.347  1.00 90.44           N  
ATOM   1227  CZ2 TRP A 157     -23.274  -3.589  39.687  1.00 90.44           C  
ATOM   1228  CZ3 TRP A 157     -21.267  -2.308  40.187  1.00 90.44           C  
ATOM   1229  CH2 TRP A 157     -21.999  -3.505  40.274  1.00 90.44           C  
ATOM   1230  N   CYS A 158     -24.082   4.366  37.908  1.00 90.59           N  
ATOM   1231  CA  CYS A 158     -23.771   5.694  37.359  1.00 90.59           C  
ATOM   1232  C   CYS A 158     -24.762   6.800  37.794  1.00 90.59           C  
ATOM   1233  O   CYS A 158     -25.948   6.767  37.465  1.00 90.59           O  
ATOM   1234  CB  CYS A 158     -23.725   5.538  35.835  1.00 90.59           C  
ATOM   1235  SG  CYS A 158     -23.023   6.902  34.861  1.00 90.59           S  
ATOM   1236  N   SER A 159     -24.248   7.811  38.503  1.00 87.96           N  
ATOM   1237  CA  SER A 159     -24.936   9.064  38.843  1.00 87.96           C  
ATOM   1238  C   SER A 159     -24.564  10.167  37.851  1.00 87.96           C  
ATOM   1239  O   SER A 159     -23.399  10.557  37.776  1.00 87.96           O  
ATOM   1240  CB  SER A 159     -24.545   9.506  40.261  1.00 87.96           C  
ATOM   1241  OG  SER A 159     -25.145  10.742  40.601  1.00 87.96           O  
ATOM   1242  N   ALA A 160     -25.554  10.710  37.137  1.00 87.95           N  
ATOM   1243  CA  ALA A 160     -25.407  11.923  36.326  1.00 87.95           C  
ATOM   1244  C   ALA A 160     -25.675  13.213  37.131  1.00 87.95           C  
ATOM   1245  O   ALA A 160     -25.546  14.316  36.601  1.00 87.95           O  
ATOM   1246  CB  ALA A 160     -26.336  11.806  35.113  1.00 87.95           C  
ATOM   1247  N   GLY A 161     -26.082  13.083  38.397  1.00 85.53           N  
ATOM   1248  CA  GLY A 161     -26.530  14.176  39.254  1.00 85.53           C  
ATOM   1249  C   GLY A 161     -27.599  13.711  40.235  1.00 85.53           C  
ATOM   1250  O   GLY A 161     -27.701  12.527  40.565  1.00 85.53           O  
ATOM   1251  N   ARG A 162     -28.446  14.635  40.686  1.00 85.19           N  
ATOM   1252  CA  ARG A 162     -29.584  14.331  41.566  1.00 85.19           C  
ATOM   1253  C   ARG A 162     -30.907  14.865  41.030  1.00 85.19           C  
ATOM   1254  O   ARG A 162     -30.924  15.625  40.069  1.00 85.19           O  
ATOM   1255  CB  ARG A 162     -29.277  14.840  42.982  1.00 85.19           C  
ATOM   1256  CG  ARG A 162     -28.179  13.992  43.622  1.00 85.19           C  
ATOM   1257  CD  ARG A 162     -27.994  14.420  45.071  1.00 85.19           C  
ATOM   1258  NE  ARG A 162     -26.830  13.732  45.639  1.00 85.19           N  
ATOM   1259  CZ  ARG A 162     -26.740  12.998  46.722  1.00 85.19           C  
ATOM   1260  NH1 ARG A 162     -27.771  12.661  47.451  1.00 85.19           N1+
ATOM   1261  NH2 ARG A 162     -25.552  12.585  47.055  1.00 85.19           N  
ATOM   1262  N   LYS A 163     -31.999  14.481  41.692  1.00 86.48           N  
ATOM   1263  CA  LYS A 163     -33.352  15.040  41.541  1.00 86.48           C  
ATOM   1264  C   LYS A 163     -33.749  15.839  42.806  1.00 86.48           C  
ATOM   1265  O   LYS A 163     -33.169  15.583  43.863  1.00 86.48           O  
ATOM   1266  CB  LYS A 163     -34.367  13.920  41.257  1.00 86.48           C  
ATOM   1267  CG  LYS A 163     -33.846  12.800  40.345  1.00 86.48           C  
ATOM   1268  CD  LYS A 163     -34.981  11.836  40.001  1.00 86.48           C  
ATOM   1269  CE  LYS A 163     -34.371  10.550  39.454  1.00 86.48           C  
ATOM   1270  NZ  LYS A 163     -35.399   9.674  38.865  1.00 86.48           N1+
ATOM   1271  N   PRO A 164     -34.722  16.771  42.751  1.00 83.87           N  
ATOM   1272  CA  PRO A 164     -35.079  17.698  43.835  1.00 83.87           C  
ATOM   1273  C   PRO A 164     -35.495  17.061  45.169  1.00 83.87           C  
ATOM   1274  O   PRO A 164     -35.455  17.722  46.205  1.00 83.87           O  
ATOM   1275  CB  PRO A 164     -36.239  18.537  43.286  1.00 83.87           C  
ATOM   1276  CG  PRO A 164     -36.007  18.543  41.784  1.00 83.87           C  
ATOM   1277  CD  PRO A 164     -35.353  17.197  41.524  1.00 83.87           C  
ATOM   1278  N   ASP A 165     -35.880  15.783  45.176  1.00 82.82           N  
ATOM   1279  CA  ASP A 165     -36.141  15.005  46.396  1.00 82.82           C  
ATOM   1280  C   ASP A 165     -34.853  14.501  47.093  1.00 82.82           C  
ATOM   1281  O   ASP A 165     -34.915  13.895  48.164  1.00 82.82           O  
ATOM   1282  CB  ASP A 165     -37.111  13.856  46.064  1.00 82.82           C  
ATOM   1283  CG  ASP A 165     -36.492  12.729  45.224  1.00 82.82           C  
ATOM   1284  OD1 ASP A 165     -37.045  11.611  45.244  1.00 82.82           O  
ATOM   1285  OD2 ASP A 165     -35.454  12.966  44.562  1.00 82.82           O1-
ATOM   1286  N   GLY A 166     -33.686  14.757  46.496  1.00 82.51           N  
ATOM   1287  CA  GLY A 166     -32.361  14.311  46.929  1.00 82.51           C  
ATOM   1288  C   GLY A 166     -31.908  12.977  46.323  1.00 82.51           C  
ATOM   1289  O   GLY A 166     -30.762  12.572  46.570  1.00 82.51           O  
ATOM   1290  N   SER A 167     -32.771  12.297  45.551  1.00 84.89           N  
ATOM   1291  CA  SER A 167     -32.466  11.022  44.888  1.00 84.89           C  
ATOM   1292  C   SER A 167     -31.462  11.186  43.742  1.00 84.89           C  
ATOM   1293  O   SER A 167     -31.184  12.294  43.293  1.00 84.89           O  
ATOM   1294  CB  SER A 167     -33.746  10.315  44.418  1.00 84.89           C  
ATOM   1295  OG  SER A 167     -34.339  10.970  43.323  1.00 84.89           O  
ATOM   1296  N   VAL A 168     -30.871  10.080  43.287  1.00 87.19           N  
ATOM   1297  CA  VAL A 168     -29.883  10.080  42.196  1.00 87.19           C  
ATOM   1298  C   VAL A 168     -30.586  10.133  40.840  1.00 87.19           C  
ATOM   1299  O   VAL A 168     -31.542   9.395  40.600  1.00 87.19           O  
ATOM   1300  CB  VAL A 168     -28.935   8.871  42.325  1.00 87.19           C  
ATOM   1301  CG1 VAL A 168     -28.021   8.681  41.110  1.00 87.19           C  
ATOM   1302  CG2 VAL A 168     -28.044   9.059  43.562  1.00 87.19           C  
ATOM   1303  N   LEU A 169     -30.085  10.986  39.945  1.00 91.08           N  
ATOM   1304  CA  LEU A 169     -30.409  10.953  38.522  1.00 91.08           C  
ATOM   1305  C   LEU A 169     -29.506   9.908  37.857  1.00 91.08           C  
ATOM   1306  O   LEU A 169     -28.290  10.096  37.794  1.00 91.08           O  
ATOM   1307  CB  LEU A 169     -30.208  12.364  37.935  1.00 91.08           C  
ATOM   1308  CG  LEU A 169     -30.439  12.458  36.415  1.00 91.08           C  
ATOM   1309  CD1 LEU A 169     -31.881  12.118  36.035  1.00 91.08           C  
ATOM   1310  CD2 LEU A 169     -30.089  13.868  35.937  1.00 91.08           C  
ATOM   1311  N   LEU A 170     -30.090   8.806  37.380  1.00 92.47           N  
ATOM   1312  CA  LEU A 170     -29.330   7.772  36.673  1.00 92.47           C  
ATOM   1313  C   LEU A 170     -28.821   8.308  35.329  1.00 92.47           C  
ATOM   1314  O   LEU A 170     -29.525   9.053  34.642  1.00 92.47           O  
ATOM   1315  CB  LEU A 170     -30.181   6.506  36.459  1.00 92.47           C  
ATOM   1316  CG  LEU A 170     -30.723   5.842  37.737  1.00 92.47           C  
ATOM   1317  CD1 LEU A 170     -31.540   4.607  37.359  1.00 92.47           C  
ATOM   1318  CD2 LEU A 170     -29.613   5.398  38.687  1.00 92.47           C  
ATOM   1319  N   CYS A 171     -27.634   7.875  34.916  1.00 92.77           N  
ATOM   1320  CA  CYS A 171     -27.086   8.202  33.596  1.00 92.77           C  
ATOM   1321  C   CYS A 171     -28.013   7.731  32.456  1.00 92.77           C  
ATOM   1322  O   CYS A 171     -28.243   8.442  31.476  1.00 92.77           O  
ATOM   1323  CB  CYS A 171     -25.694   7.574  33.517  1.00 92.77           C  
ATOM   1324  SG  CYS A 171     -24.535   8.256  34.742  1.00 92.77           S  
ATOM   1325  N   GLU A 172     -28.635   6.569  32.639  1.00 92.34           N  
ATOM   1326  CA  GLU A 172     -29.619   5.957  31.746  1.00 92.34           C  
ATOM   1327  C   GLU A 172     -30.893   6.801  31.654  1.00 92.34           C  
ATOM   1328  O   GLU A 172     -31.422   6.985  30.563  1.00 92.34           O  
ATOM   1329  CB  GLU A 172     -29.971   4.546  32.263  1.00 92.34           C  
ATOM   1330  CG  GLU A 172     -28.842   3.502  32.152  1.00 92.34           C  
ATOM   1331  CD  GLU A 172     -27.557   3.876  32.909  1.00 92.34           C  
ATOM   1332  OE1 GLU A 172     -26.467   3.664  32.337  1.00 92.34           O  
ATOM   1333  OE2 GLU A 172     -27.658   4.448  34.016  1.00 92.34           O1-
ATOM   1334  N   GLU A 173     -31.370   7.355  32.772  1.00 92.39           N  
ATOM   1335  CA  GLU A 173     -32.551   8.227  32.822  1.00 92.39           C  
ATOM   1336  C   GLU A 173     -32.298   9.564  32.121  1.00 92.39           C  
ATOM   1337  O   GLU A 173     -33.142  10.041  31.357  1.00 92.39           O  
ATOM   1338  CB  GLU A 173     -32.921   8.453  34.292  1.00 92.39           C  
ATOM   1339  CG  GLU A 173     -34.168   9.330  34.483  1.00 92.39           C  
ATOM   1340  CD  GLU A 173     -34.547   9.461  35.963  1.00 92.39           C  
ATOM   1341  OE1 GLU A 173     -35.341  10.365  36.311  1.00 92.39           O  
ATOM   1342  OE2 GLU A 173     -34.057   8.674  36.810  1.00 92.39           O1-
ATOM   1343  N   PHE A 174     -31.117  10.145  32.350  1.00 93.90           N  
ATOM   1344  CA  PHE A 174     -30.696  11.399  31.737  1.00 93.90           C  
ATOM   1345  C   PHE A 174     -30.569  11.251  30.215  1.00 93.90           C  
ATOM   1346  O   PHE A 174     -31.165  12.029  29.467  1.00 93.90           O  
ATOM   1347  CB  PHE A 174     -29.386  11.844  32.408  1.00 93.90           C  
ATOM   1348  CG  PHE A 174     -28.844  13.213  32.027  1.00 93.90           C  
ATOM   1349  CD1 PHE A 174     -27.454  13.393  31.893  1.00 93.90           C  
ATOM   1350  CD2 PHE A 174     -29.700  14.326  31.902  1.00 93.90           C  
ATOM   1351  CE1 PHE A 174     -26.925  14.674  31.651  1.00 93.90           C  
ATOM   1352  CE2 PHE A 174     -29.169  15.604  31.649  1.00 93.90           C  
ATOM   1353  CZ  PHE A 174     -27.781  15.780  31.526  1.00 93.90           C  
ATOM   1354  N   VAL A 175     -29.875  10.211  29.733  1.00 94.80           N  
ATOM   1355  CA  VAL A 175     -29.739   9.960  28.287  1.00 94.80           C  
ATOM   1356  C   VAL A 175     -31.068   9.542  27.650  1.00 94.80           C  
ATOM   1357  O   VAL A 175     -31.382  10.036  26.569  1.00 94.80           O  
ATOM   1358  CB  VAL A 175     -28.606   8.959  27.980  1.00 94.80           C  
ATOM   1359  CG1 VAL A 175     -28.533   8.633  26.479  1.00 94.80           C  
ATOM   1360  CG2 VAL A 175     -27.251   9.572  28.365  1.00 94.80           C  
ATOM   1361  N   PHE A 176     -31.881   8.703  28.300  1.00 94.32           N  
ATOM   1362  CA  PHE A 176     -33.200   8.305  27.788  1.00 94.32           C  
ATOM   1363  C   PHE A 176     -34.118   9.511  27.561  1.00 94.32           C  
ATOM   1364  O   PHE A 176     -34.669   9.659  26.469  1.00 94.32           O  
ATOM   1365  CB  PHE A 176     -33.836   7.298  28.755  1.00 94.32           C  
ATOM   1366  CG  PHE A 176     -35.298   6.997  28.507  1.00 94.32           C  
ATOM   1367  CD1 PHE A 176     -36.264   7.533  29.376  1.00 94.32           C  
ATOM   1368  CD2 PHE A 176     -35.698   6.163  27.443  1.00 94.32           C  
ATOM   1369  CE1 PHE A 176     -37.621   7.241  29.187  1.00 94.32           C  
ATOM   1370  CE2 PHE A 176     -37.063   5.871  27.259  1.00 94.32           C  
ATOM   1371  CZ  PHE A 176     -38.025   6.416  28.127  1.00 94.32           C  
ATOM   1372  N   ASN A 177     -34.236  10.414  28.538  1.00 95.02           N  
ATOM   1373  CA  ASN A 177     -35.087  11.597  28.402  1.00 95.02           C  
ATOM   1374  C   ASN A 177     -34.545  12.603  27.374  1.00 95.02           C  
ATOM   1375  O   ASN A 177     -35.320  13.140  26.583  1.00 95.02           O  
ATOM   1376  CB  ASN A 177     -35.320  12.204  29.791  1.00 95.02           C  
ATOM   1377  CG  ASN A 177     -36.376  11.409  30.538  1.00 95.02           C  
ATOM   1378  ND2 ASN A 177     -36.005  10.712  31.582  1.00 95.02           N  
ATOM   1379  OD1 ASN A 177     -37.531  11.366  30.139  1.00 95.02           O  
ATOM   1380  N   LEU A 178     -33.222  12.789  27.288  1.00 94.74           N  
ATOM   1381  CA  LEU A 178     -32.602  13.604  26.235  1.00 94.74           C  
ATOM   1382  C   LEU A 178     -32.754  12.987  24.829  1.00 94.74           C  
ATOM   1383  O   LEU A 178     -32.838  13.710  23.837  1.00 94.74           O  
ATOM   1384  CB  LEU A 178     -31.123  13.837  26.586  1.00 94.74           C  
ATOM   1385  CG  LEU A 178     -30.884  14.766  27.793  1.00 94.74           C  
ATOM   1386  CD1 LEU A 178     -29.404  14.721  28.169  1.00 94.74           C  
ATOM   1387  CD2 LEU A 178     -31.256  16.214  27.478  1.00 94.74           C  
ATOM   1388  N   MET A 179     -32.846  11.660  24.699  1.00 94.39           N  
ATOM   1389  CA  MET A 179     -33.127  11.016  23.409  1.00 94.39           C  
ATOM   1390  C   MET A 179     -34.550  11.280  22.895  1.00 94.39           C  
ATOM   1391  O   MET A 179     -34.747  11.254  21.679  1.00 94.39           O  
ATOM   1392  CB  MET A 179     -32.906   9.502  23.494  1.00 94.39           C  
ATOM   1393  CG  MET A 179     -31.439   9.082  23.422  1.00 94.39           C  
ATOM   1394  SD  MET A 179     -31.210   7.300  23.674  1.00 94.39           S  
ATOM   1395  CE  MET A 179     -32.070   6.619  22.231  1.00 94.39           C  
ATOM   1396  N   LYS A 180     -35.532  11.549  23.773  1.00 94.23           N  
ATOM   1397  CA  LYS A 180     -36.942  11.764  23.383  1.00 94.23           C  
ATOM   1398  C   LYS A 180     -37.129  12.959  22.440  1.00 94.23           C  
ATOM   1399  O   LYS A 180     -38.024  12.926  21.598  1.00 94.23           O  
ATOM   1400  CB  LYS A 180     -37.834  11.955  24.628  1.00 94.23           C  
ATOM   1401  CG  LYS A 180     -37.940  10.720  25.543  1.00 94.23           C  
ATOM   1402  CD  LYS A 180     -38.910  10.991  26.705  1.00 94.23           C  
ATOM   1403  CE  LYS A 180     -39.049   9.789  27.650  1.00 94.23           C  
ATOM   1404  NZ  LYS A 180     -40.125  10.012  28.645  1.00 94.23           N1+
ATOM   1405  N   LYS A 181     -36.296  14.003  22.569  1.00 93.30           N  
ATOM   1406  CA  LYS A 181     -36.409  15.258  21.800  1.00 93.30           C  
ATOM   1407  C   LYS A 181     -35.189  15.642  20.956  1.00 93.30           C  
ATOM   1408  O   LYS A 181     -35.321  16.514  20.100  1.00 93.30           O  
ATOM   1409  CB  LYS A 181     -36.839  16.402  22.731  1.00 93.30           C  
ATOM   1410  CG  LYS A 181     -38.364  16.505  22.832  1.00 93.30           C  
ATOM   1411  CD  LYS A 181     -38.709  17.733  23.675  1.00 93.30           C  
ATOM   1412  CE  LYS A 181     -40.179  18.114  23.544  1.00 93.30           C  
ATOM   1413  NZ  LYS A 181     -40.377  19.456  24.127  1.00 93.30           N1+
ATOM   1414  N   ALA A 182     -34.035  14.992  21.126  1.00 95.31           N  
ATOM   1415  CA  ALA A 182     -32.824  15.319  20.370  1.00 95.31           C  
ATOM   1416  C   ALA A 182     -33.064  15.380  18.847  1.00 95.31           C  
ATOM   1417  O   ALA A 182     -33.570  14.432  18.234  1.00 95.31           O  
ATOM   1418  CB  ALA A 182     -31.728  14.300  20.708  1.00 95.31           C  
ATOM   1419  N   TYR A 183     -32.625  16.471  18.210  1.00 93.89           N  
ATOM   1420  CA  TYR A 183     -32.654  16.613  16.752  1.00 93.89           C  
ATOM   1421  C   TYR A 183     -31.684  15.624  16.093  1.00 93.89           C  
ATOM   1422  O   TYR A 183     -31.995  15.017  15.067  1.00 93.89           O  
ATOM   1423  CB  TYR A 183     -32.315  18.059  16.365  1.00 93.89           C  
ATOM   1424  CG  TYR A 183     -32.364  18.307  14.870  1.00 93.89           C  
ATOM   1425  CD1 TYR A 183     -31.206  18.131  14.086  1.00 93.89           C  
ATOM   1426  CD2 TYR A 183     -33.576  18.685  14.261  1.00 93.89           C  
ATOM   1427  CE1 TYR A 183     -31.264  18.317  12.693  1.00 93.89           C  
ATOM   1428  CE2 TYR A 183     -33.633  18.888  12.869  1.00 93.89           C  
ATOM   1429  CZ  TYR A 183     -32.475  18.702  12.084  1.00 93.89           C  
ATOM   1430  OH  TYR A 183     -32.516  18.895  10.741  1.00 93.89           O  
ATOM   1431  N   ALA A 184     -30.527  15.400  16.719  1.00 94.96           N  
ATOM   1432  CA  ALA A 184     -29.523  14.423  16.314  1.00 94.96           C  
ATOM   1433  C   ALA A 184     -28.830  13.822  17.545  1.00 94.96           C  
ATOM   1434  O   ALA A 184     -28.687  14.500  18.563  1.00 94.96           O  
ATOM   1435  CB  ALA A 184     -28.510  15.123  15.406  1.00 94.96           C  
ATOM   1436  N   VAL A 185     -28.359  12.577  17.427  1.00 95.68           N  
ATOM   1437  CA  VAL A 185     -27.577  11.894  18.470  1.00 95.68           C  
ATOM   1438  C   VAL A 185     -26.236  11.444  17.890  1.00 95.68           C  
ATOM   1439  O   VAL A 185     -26.197  10.738  16.879  1.00 95.68           O  
ATOM   1440  CB  VAL A 185     -28.347  10.710  19.090  1.00 95.68           C  
ATOM   1441  CG1 VAL A 185     -27.559  10.083  20.250  1.00 95.68           C  
ATOM   1442  CG2 VAL A 185     -29.718  11.134  19.637  1.00 95.68           C  
ATOM   1443  N   ALA A 186     -25.140  11.837  18.535  1.00 95.19           N  
ATOM   1444  CA  ALA A 186     -23.782  11.420  18.201  1.00 95.19           C  
ATOM   1445  C   ALA A 186     -23.163  10.650  19.375  1.00 95.19           C  
ATOM   1446  O   ALA A 186     -23.068  11.164  20.487  1.00 95.19           O  
ATOM   1447  CB  ALA A 186     -22.960  12.654  17.809  1.00 95.19           C  
ATOM   1448  N   ALA A 187     -22.711   9.423  19.126  1.00 95.88           N  
ATOM   1449  CA  ALA A 187     -21.990   8.613  20.102  1.00 95.88           C  
ATOM   1450  C   ALA A 187     -20.481   8.762  19.863  1.00 95.88           C  
ATOM   1451  O   ALA A 187     -20.001   8.437  18.773  1.00 95.88           O  
ATOM   1452  CB  ALA A 187     -22.484   7.171  19.972  1.00 95.88           C  
ATOM   1453  N   THR A 188     -19.735   9.267  20.851  1.00 93.75           N  
ATOM   1454  CA  THR A 188     -18.296   9.549  20.721  1.00 93.75           C  
ATOM   1455  C   THR A 188     -17.440   8.663  21.625  1.00 93.75           C  
ATOM   1456  O   THR A 188     -17.686   8.522  22.823  1.00 93.75           O  
ATOM   1457  CB  THR A 188     -17.997  11.050  20.872  1.00 93.75           C  
ATOM   1458  CG2 THR A 188     -18.112  11.610  22.287  1.00 93.75           C  
ATOM   1459  OG1 THR A 188     -16.693  11.325  20.420  1.00 93.75           O  
ATOM   1460  N   GLY A 189     -16.431   8.033  21.026  1.00 92.97           N  
ATOM   1461  CA  GLY A 189     -15.597   7.036  21.689  1.00 92.97           C  
ATOM   1462  C   GLY A 189     -16.140   5.610  21.570  1.00 92.97           C  
ATOM   1463  O   GLY A 189     -17.349   5.389  21.547  1.00 92.97           O  
ATOM   1464  N   ALA A 190     -15.245   4.621  21.537  1.00 92.37           N  
ATOM   1465  CA  ALA A 190     -15.571   3.197  21.400  1.00 92.37           C  
ATOM   1466  C   ALA A 190     -16.520   2.699  22.506  1.00 92.37           C  
ATOM   1467  O   ALA A 190     -17.342   1.810  22.275  1.00 92.37           O  
ATOM   1468  CB  ALA A 190     -14.256   2.409  21.409  1.00 92.37           C  
ATOM   1469  N   CYS A 191     -16.428   3.309  23.690  1.00 93.08           N  
ATOM   1470  CA  CYS A 191     -17.348   3.129  24.808  1.00 93.08           C  
ATOM   1471  C   CYS A 191     -18.782   3.549  24.444  1.00 93.08           C  
ATOM   1472  O   CYS A 191     -19.685   2.719  24.516  1.00 93.08           O  
ATOM   1473  CB  CYS A 191     -16.786   3.894  26.011  1.00 93.08           C  
ATOM   1474  SG  CYS A 191     -15.172   3.192  26.468  1.00 93.08           S  
ATOM   1475  N   ALA A 192     -18.993   4.780  23.965  1.00 93.56           N  
ATOM   1476  CA  ALA A 192     -20.326   5.246  23.582  1.00 93.56           C  
ATOM   1477  C   ALA A 192     -20.849   4.583  22.310  1.00 93.56           C  
ATOM   1478  O   ALA A 192     -22.057   4.415  22.177  1.00 93.56           O  
ATOM   1479  CB  ALA A 192     -20.316   6.761  23.407  1.00 93.56           C  
ATOM   1480  N   THR A 193     -19.991   4.190  21.366  1.00 95.06           N  
ATOM   1481  CA  THR A 193     -20.468   3.515  20.153  1.00 95.06           C  
ATOM   1482  C   THR A 193     -20.820   2.055  20.426  1.00 95.06           C  
ATOM   1483  O   THR A 193     -21.948   1.667  20.152  1.00 95.06           O  
ATOM   1484  CB  THR A 193     -19.524   3.676  18.951  1.00 95.06           C  
ATOM   1485  CG2 THR A 193     -19.322   5.150  18.600  1.00 95.06           C  
ATOM   1486  OG1 THR A 193     -18.257   3.102  19.171  1.00 95.06           O  
ATOM   1487  N   TYR A 194     -19.904   1.257  20.990  1.00 92.43           N  
ATOM   1488  CA  TYR A 194     -20.012  -0.215  21.034  1.00 92.43           C  
ATOM   1489  C   TYR A 194     -19.787  -0.824  22.432  1.00 92.43           C  
ATOM   1490  O   TYR A 194     -19.552  -2.025  22.553  1.00 92.43           O  
ATOM   1491  CB  TYR A 194     -19.036  -0.836  20.008  1.00 92.43           C  
ATOM   1492  CG  TYR A 194     -19.032  -0.205  18.624  1.00 92.43           C  
ATOM   1493  CD1 TYR A 194     -20.246   0.028  17.946  1.00 92.43           C  
ATOM   1494  CD2 TYR A 194     -17.811   0.165  18.022  1.00 92.43           C  
ATOM   1495  CE1 TYR A 194     -20.250   0.690  16.704  1.00 92.43           C  
ATOM   1496  CE2 TYR A 194     -17.812   0.800  16.765  1.00 92.43           C  
ATOM   1497  CZ  TYR A 194     -19.031   1.089  16.118  1.00 92.43           C  
ATOM   1498  OH  TYR A 194     -19.033   1.769  14.944  1.00 92.43           O  
ATOM   1499  N   GLY A 195     -19.776  -0.015  23.496  1.00 91.72           N  
ATOM   1500  CA  GLY A 195     -19.479  -0.445  24.870  1.00 91.72           C  
ATOM   1501  C   GLY A 195     -17.983  -0.490  25.219  1.00 91.72           C  
ATOM   1502  O   GLY A 195     -17.630  -0.539  26.394  1.00 91.72           O  
ATOM   1503  N   GLY A 196     -17.091  -0.434  24.222  1.00 90.33           N  
ATOM   1504  CA  GLY A 196     -15.639  -0.294  24.400  1.00 90.33           C  
ATOM   1505  C   GLY A 196     -15.031  -1.245  25.437  1.00 90.33           C  
ATOM   1506  O   GLY A 196     -15.363  -2.433  25.473  1.00 90.33           O  
ATOM   1507  N   ILE A 197     -14.145  -0.703  26.280  1.00 91.00           N  
ATOM   1508  CA  ILE A 197     -13.459  -1.443  27.351  1.00 91.00           C  
ATOM   1509  C   ILE A 197     -14.361  -1.727  28.568  1.00 91.00           C  
ATOM   1510  O   ILE A 197     -14.343  -2.872  29.006  1.00 91.00           O  
ATOM   1511  CB  ILE A 197     -12.114  -0.772  27.719  1.00 91.00           C  
ATOM   1512  CG1 ILE A 197     -11.179  -0.851  26.487  1.00 91.00           C  
ATOM   1513  CG2 ILE A 197     -11.465  -1.431  28.953  1.00 91.00           C  
ATOM   1514  CD1 ILE A 197      -9.809  -0.222  26.710  1.00 91.00           C  
ATOM   1515  N   PRO A 198     -15.204  -0.810  29.092  1.00 89.89           N  
ATOM   1516  CA  PRO A 198     -16.070  -1.128  30.238  1.00 89.89           C  
ATOM   1517  C   PRO A 198     -17.054  -2.283  29.983  1.00 89.89           C  
ATOM   1518  O   PRO A 198     -17.504  -2.920  30.934  1.00 89.89           O  
ATOM   1519  CB  PRO A 198     -16.799   0.174  30.588  1.00 89.89           C  
ATOM   1520  CG  PRO A 198     -15.860   1.258  30.061  1.00 89.89           C  
ATOM   1521  CD  PRO A 198     -15.284   0.613  28.801  1.00 89.89           C  
ATOM   1522  N   ALA A 199     -17.366  -2.588  28.716  1.00 90.79           N  
ATOM   1523  CA  ALA A 199     -18.180  -3.734  28.303  1.00 90.79           C  
ATOM   1524  C   ALA A 199     -17.404  -5.055  28.096  1.00 90.79           C  
ATOM   1525  O   ALA A 199     -18.034  -6.072  27.788  1.00 90.79           O  
ATOM   1526  CB  ALA A 199     -18.914  -3.335  27.020  1.00 90.79           C  
ATOM   1527  N   THR A 200     -16.069  -5.051  28.225  1.00 90.51           N  
ATOM   1528  CA  THR A 200     -15.195  -6.193  27.902  1.00 90.51           C  
ATOM   1529  C   THR A 200     -15.441  -7.416  28.790  1.00 90.51           C  
ATOM   1530  O   THR A 200     -16.017  -7.341  29.883  1.00 90.51           O  
ATOM   1531  CB  THR A 200     -13.705  -5.781  27.916  1.00 90.51           C  
ATOM   1532  CG2 THR A 200     -13.090  -5.686  29.315  1.00 90.51           C  
ATOM   1533  OG1 THR A 200     -12.902  -6.705  27.214  1.00 90.51           O  
ATOM   1534  N   THR A 201     -14.983  -8.567  28.309  1.00 89.07           N  
ATOM   1535  CA  THR A 201     -14.875  -9.804  29.071  1.00 89.07           C  
ATOM   1536  C   THR A 201     -13.500  -9.941  29.718  1.00 89.07           C  
ATOM   1537  O   THR A 201     -12.480  -9.545  29.158  1.00 89.07           O  
ATOM   1538  CB  THR A 201     -15.203 -11.042  28.226  1.00 89.07           C  
ATOM   1539  CG2 THR A 201     -16.636 -11.020  27.700  1.00 89.07           C  
ATOM   1540  OG1 THR A 201     -14.349 -11.218  27.122  1.00 89.07           O  
ATOM   1541  N   ASN A 202     -13.462 -10.525  30.913  1.00 87.50           N  
ATOM   1542  CA  ASN A 202     -12.218 -10.959  31.538  1.00 87.50           C  
ATOM   1543  C   ASN A 202     -11.642 -12.188  30.805  1.00 87.50           C  
ATOM   1544  O   ASN A 202     -12.325 -12.802  29.985  1.00 87.50           O  
ATOM   1545  CB  ASN A 202     -12.463 -11.126  33.051  1.00 87.50           C  
ATOM   1546  CG  ASN A 202     -13.050 -12.446  33.523  1.00 87.50           C  
ATOM   1547  ND2 ASN A 202     -13.184 -12.585  34.820  1.00 87.50           N  
ATOM   1548  OD1 ASN A 202     -13.377 -13.368  32.791  1.00 87.50           O  
ATOM   1549  N   GLY A 203     -10.412 -12.604  31.122  1.00 82.90           N  
ATOM   1550  CA  GLY A 203      -9.750 -13.715  30.411  1.00 82.90           C  
ATOM   1551  C   GLY A 203     -10.419 -15.097  30.535  1.00 82.90           C  
ATOM   1552  O   GLY A 203      -9.966 -16.054  29.913  1.00 82.90           O  
ATOM   1553  N   LEU A 204     -11.501 -15.217  31.314  1.00 84.38           N  
ATOM   1554  CA  LEU A 204     -12.345 -16.412  31.424  1.00 84.38           C  
ATOM   1555  C   LEU A 204     -13.691 -16.263  30.680  1.00 84.38           C  
ATOM   1556  O   LEU A 204     -14.569 -17.114  30.824  1.00 84.38           O  
ATOM   1557  CB  LEU A 204     -12.535 -16.771  32.912  1.00 84.38           C  
ATOM   1558  CG  LEU A 204     -11.232 -16.957  33.714  1.00 84.38           C  
ATOM   1559  CD1 LEU A 204     -11.574 -17.279  35.170  1.00 84.38           C  
ATOM   1560  CD2 LEU A 204     -10.356 -18.086  33.169  1.00 84.38           C  
ATOM   1561  N   GLY A 205     -13.876 -15.190  29.904  1.00 85.00           N  
ATOM   1562  CA  GLY A 205     -15.082 -14.913  29.116  1.00 85.00           C  
ATOM   1563  C   GLY A 205     -16.253 -14.308  29.902  1.00 85.00           C  
ATOM   1564  O   GLY A 205     -17.358 -14.218  29.368  1.00 85.00           O  
ATOM   1565  N   LYS A 206     -16.051 -13.890  31.160  1.00 88.11           N  
ATOM   1566  CA  LYS A 206     -17.093 -13.241  31.980  1.00 88.11           C  
ATOM   1567  C   LYS A 206     -17.126 -11.740  31.691  1.00 88.11           C  
ATOM   1568  O   LYS A 206     -16.083 -11.097  31.772  1.00 88.11           O  
ATOM   1569  CB  LYS A 206     -16.831 -13.482  33.475  1.00 88.11           C  
ATOM   1570  CG  LYS A 206     -16.914 -14.956  33.896  1.00 88.11           C  
ATOM   1571  CD  LYS A 206     -16.414 -15.112  35.341  1.00 88.11           C  
ATOM   1572  CE  LYS A 206     -16.749 -16.491  35.926  1.00 88.11           C  
ATOM   1573  NZ  LYS A 206     -18.027 -16.459  36.675  1.00 88.11           N1+
ATOM   1574  N   ARG A 207     -18.299 -11.168  31.387  1.00 85.51           N  
ATOM   1575  CA  ARG A 207     -18.463  -9.710  31.196  1.00 85.51           C  
ATOM   1576  C   ARG A 207     -18.139  -8.931  32.478  1.00 85.51           C  
ATOM   1577  O   ARG A 207     -18.305  -9.452  33.580  1.00 85.51           O  
ATOM   1578  CB  ARG A 207     -19.888  -9.360  30.719  1.00 85.51           C  
ATOM   1579  CG  ARG A 207     -20.200  -9.874  29.304  1.00 85.51           C  
ATOM   1580  CD  ARG A 207     -21.566  -9.382  28.796  1.00 85.51           C  
ATOM   1581  NE  ARG A 207     -21.549  -7.943  28.458  1.00 85.51           N  
ATOM   1582  CZ  ARG A 207     -22.558  -7.090  28.517  1.00 85.51           C  
ATOM   1583  NH1 ARG A 207     -23.763  -7.425  28.881  1.00 85.51           N1+
ATOM   1584  NH2 ARG A 207     -22.378  -5.843  28.232  1.00 85.51           N  
ATOM   1585  N   SER A 208     -17.745  -7.666  32.317  1.00 86.58           N  
ATOM   1586  CA  SER A 208     -17.711  -6.666  33.396  1.00 86.58           C  
ATOM   1587  C   SER A 208     -18.985  -6.711  34.264  1.00 86.58           C  
ATOM   1588  O   SER A 208     -20.085  -6.826  33.708  1.00 86.58           O  
ATOM   1589  CB  SER A 208     -17.577  -5.276  32.771  1.00 86.58           C  
ATOM   1590  OG  SER A 208     -17.665  -4.280  33.765  1.00 86.58           O  
ATOM   1591  N   PRO A 209     -18.886  -6.605  35.607  1.00 87.04           N  
ATOM   1592  CA  PRO A 209     -20.022  -6.789  36.518  1.00 87.04           C  
ATOM   1593  C   PRO A 209     -21.166  -5.794  36.296  1.00 87.04           C  
ATOM   1594  O   PRO A 209     -22.300  -6.099  36.661  1.00 87.04           O  
ATOM   1595  CB  PRO A 209     -19.442  -6.647  37.931  1.00 87.04           C  
ATOM   1596  CG  PRO A 209     -18.202  -5.782  37.720  1.00 87.04           C  
ATOM   1597  CD  PRO A 209     -17.689  -6.279  36.372  1.00 87.04           C  
ATOM   1598  N   THR A 210     -20.895  -4.640  35.680  1.00 89.81           N  
ATOM   1599  CA  THR A 210     -21.868  -3.575  35.381  1.00 89.81           C  
ATOM   1600  C   THR A 210     -22.728  -3.857  34.137  1.00 89.81           C  
ATOM   1601  O   THR A 210     -23.755  -3.209  33.935  1.00 89.81           O  
ATOM   1602  CB  THR A 210     -21.130  -2.243  35.193  1.00 89.81           C  
ATOM   1603  CG2 THR A 210     -20.132  -1.925  36.304  1.00 89.81           C  
ATOM   1604  OG1 THR A 210     -20.384  -2.297  33.998  1.00 89.81           O  
ATOM   1605  N   TYR A 211     -22.325  -4.840  33.316  1.00 92.06           N  
ATOM   1606  CA  TYR A 211     -22.964  -5.246  32.053  1.00 92.06           C  
ATOM   1607  C   TYR A 211     -23.051  -4.131  30.985  1.00 92.06           C  
ATOM   1608  O   TYR A 211     -23.870  -4.214  30.065  1.00 92.06           O  
ATOM   1609  CB  TYR A 211     -24.276  -6.016  32.332  1.00 92.06           C  
ATOM   1610  CG  TYR A 211     -24.103  -7.515  32.533  1.00 92.06           C  
ATOM   1611  CD1 TYR A 211     -24.925  -8.418  31.830  1.00 92.06           C  
ATOM   1612  CD2 TYR A 211     -23.144  -8.012  33.437  1.00 92.06           C  
ATOM   1613  CE1 TYR A 211     -24.799  -9.807  32.039  1.00 92.06           C  
ATOM   1614  CE2 TYR A 211     -22.982  -9.397  33.618  1.00 92.06           C  
ATOM   1615  CZ  TYR A 211     -23.821 -10.296  32.931  1.00 92.06           C  
ATOM   1616  OH  TYR A 211     -23.720 -11.627  33.184  1.00 92.06           O  
ATOM   1617  N   ALA A 212     -22.142  -3.151  31.068  1.00 93.06           N  
ATOM   1618  CA  ALA A 212     -22.063  -1.945  30.240  1.00 93.06           C  
ATOM   1619  C   ALA A 212     -22.224  -2.151  28.718  1.00 93.06           C  
ATOM   1620  O   ALA A 212     -21.810  -3.168  28.158  1.00 93.06           O  
ATOM   1621  CB  ALA A 212     -20.724  -1.266  30.541  1.00 93.06           C  
ATOM   1622  N   MET A 213     -22.796  -1.155  28.039  1.00 94.16           N  
ATOM   1623  CA  MET A 213     -23.132  -1.153  26.611  1.00 94.16           C  
ATOM   1624  C   MET A 213     -22.921   0.230  25.970  1.00 94.16           C  
ATOM   1625  O   MET A 213     -22.771   1.237  26.663  1.00 94.16           O  
ATOM   1626  CB  MET A 213     -24.582  -1.639  26.437  1.00 94.16           C  
ATOM   1627  CG  MET A 213     -25.634  -0.624  26.905  1.00 94.16           C  
ATOM   1628  SD  MET A 213     -27.257  -1.352  27.239  1.00 94.16           S  
ATOM   1629  CE  MET A 213     -26.985  -1.881  28.953  1.00 94.16           C  
ATOM   1630  N   GLY A 214     -22.905   0.267  24.637  1.00 94.37           N  
ATOM   1631  CA  GLY A 214     -22.905   1.508  23.857  1.00 94.37           C  
ATOM   1632  C   GLY A 214     -24.310   1.926  23.417  1.00 94.37           C  
ATOM   1633  O   GLY A 214     -25.301   1.249  23.679  1.00 94.37           O  
ATOM   1634  N   MET A 215     -24.392   3.030  22.679  1.00 95.16           N  
ATOM   1635  CA  MET A 215     -25.599   3.515  22.004  1.00 95.16           C  
ATOM   1636  C   MET A 215     -25.976   2.666  20.780  1.00 95.16           C  
ATOM   1637  O   MET A 215     -27.117   2.714  20.327  1.00 95.16           O  
ATOM   1638  CB  MET A 215     -25.366   4.968  21.563  1.00 95.16           C  
ATOM   1639  CG  MET A 215     -25.134   5.925  22.737  1.00 95.16           C  
ATOM   1640  SD  MET A 215     -26.531   6.073  23.881  1.00 95.16           S  
ATOM   1641  CE  MET A 215     -27.720   6.951  22.837  1.00 95.16           C  
ATOM   1642  N   LEU A 216     -25.035   1.888  20.239  1.00 95.37           N  
ATOM   1643  CA  LEU A 216     -25.247   0.961  19.131  1.00 95.37           C  
ATOM   1644  C   LEU A 216     -24.870  -0.464  19.552  1.00 95.37           C  
ATOM   1645  O   LEU A 216     -24.028  -0.669  20.425  1.00 95.37           O  
ATOM   1646  CB  LEU A 216     -24.440   1.424  17.905  1.00 95.37           C  
ATOM   1647  CG  LEU A 216     -24.867   2.783  17.324  1.00 95.37           C  
ATOM   1648  CD1 LEU A 216     -23.867   3.225  16.257  1.00 95.37           C  
ATOM   1649  CD2 LEU A 216     -26.251   2.695  16.685  1.00 95.37           C  
ATOM   1650  N   ASP A 217     -25.503  -1.453  18.922  1.00 95.26           N  
ATOM   1651  CA  ASP A 217     -25.222  -2.862  19.192  1.00 95.26           C  
ATOM   1652  C   ASP A 217     -23.774  -3.205  18.778  1.00 95.26           C  
ATOM   1653  O   ASP A 217     -23.259  -2.705  17.774  1.00 95.26           O  
ATOM   1654  CB  ASP A 217     -26.230  -3.810  18.490  1.00 95.26           C  
ATOM   1655  CG  ASP A 217     -27.733  -3.519  18.652  1.00 95.26           C  
ATOM   1656  OD1 ASP A 217     -28.533  -4.350  18.182  1.00 95.26           O  
ATOM   1657  OD2 ASP A 217     -28.141  -2.471  19.197  1.00 95.26           O1-
ATOM   1658  N   ASP A 218     -23.123  -4.111  19.503  1.00 92.60           N  
ATOM   1659  CA  ASP A 218     -21.898  -4.774  19.061  1.00 92.60           C  
ATOM   1660  C   ASP A 218     -22.265  -6.161  18.493  1.00 92.60           C  
ATOM   1661  O   ASP A 218     -22.416  -7.124  19.259  1.00 92.60           O  
ATOM   1662  CB  ASP A 218     -20.876  -4.836  20.203  1.00 92.60           C  
ATOM   1663  CG  ASP A 218     -19.505  -5.301  19.705  1.00 92.60           C  
ATOM   1664  OD1 ASP A 218     -18.487  -4.797  20.227  1.00 92.60           O  
ATOM   1665  OD2 ASP A 218     -19.444  -6.181  18.813  1.00 92.60           O1-
ATOM   1666  N   PRO A 219     -22.422  -6.300  17.159  1.00 89.05           N  
ATOM   1667  CA  PRO A 219     -22.833  -7.557  16.537  1.00 89.05           C  
ATOM   1668  C   PRO A 219     -21.736  -8.630  16.543  1.00 89.05           C  
ATOM   1669  O   PRO A 219     -22.006  -9.760  16.141  1.00 89.05           O  
ATOM   1670  CB  PRO A 219     -23.254  -7.185  15.112  1.00 89.05           C  
ATOM   1671  CG  PRO A 219     -22.363  -5.987  14.796  1.00 89.05           C  
ATOM   1672  CD  PRO A 219     -22.298  -5.265  16.140  1.00 89.05           C  
ATOM   1673  N   TYR A 220     -20.508  -8.313  16.970  1.00 87.65           N  
ATOM   1674  CA  TYR A 220     -19.496  -9.332  17.239  1.00 87.65           C  
ATOM   1675  C   TYR A 220     -19.645  -9.885  18.657  1.00 87.65           C  
ATOM   1676  O   TYR A 220     -19.708 -11.101  18.819  1.00 87.65           O  
ATOM   1677  CB  TYR A 220     -18.088  -8.760  17.091  1.00 87.65           C  
ATOM   1678  CG  TYR A 220     -17.527  -8.530  15.702  1.00 87.65           C  
ATOM   1679  CD1 TYR A 220     -17.523  -9.544  14.724  1.00 87.65           C  
ATOM   1680  CD2 TYR A 220     -16.779  -7.363  15.491  1.00 87.65           C  
ATOM   1681  CE1 TYR A 220     -16.692  -9.419  13.592  1.00 87.65           C  
ATOM   1682  CE2 TYR A 220     -15.949  -7.223  14.369  1.00 87.65           C  
ATOM   1683  CZ  TYR A 220     -15.883  -8.270  13.429  1.00 87.65           C  
ATOM   1684  OH  TYR A 220     -15.086  -8.148  12.337  1.00 87.65           O  
ATOM   1685  N   ARG A 221     -19.709  -9.004  19.668  1.00 88.23           N  
ATOM   1686  CA  ARG A 221     -19.756  -9.393  21.094  1.00 88.23           C  
ATOM   1687  C   ARG A 221     -21.151  -9.812  21.570  1.00 88.23           C  
ATOM   1688  O   ARG A 221     -21.292 -10.279  22.697  1.00 88.23           O  
ATOM   1689  CB  ARG A 221     -19.140  -8.291  21.984  1.00 88.23           C  
ATOM   1690  CG  ARG A 221     -17.668  -8.037  21.619  1.00 88.23           C  
ATOM   1691  CD  ARG A 221     -16.902  -7.149  22.612  1.00 88.23           C  
ATOM   1692  NE  ARG A 221     -17.322  -5.737  22.575  1.00 88.23           N  
ATOM   1693  CZ  ARG A 221     -16.890  -4.785  23.382  1.00 88.23           C  
ATOM   1694  NH1 ARG A 221     -16.013  -4.983  24.321  1.00 88.23           N1+
ATOM   1695  NH2 ARG A 221     -17.327  -3.570  23.279  1.00 88.23           N  
ATOM   1696  N   GLY A 222     -22.179  -9.652  20.733  1.00 90.35           N  
ATOM   1697  CA  GLY A 222     -23.564 -10.010  21.053  1.00 90.35           C  
ATOM   1698  C   GLY A 222     -24.218  -9.066  22.065  1.00 90.35           C  
ATOM   1699  O   GLY A 222     -25.100  -9.483  22.814  1.00 90.35           O  
ATOM   1700  N   ILE A 223     -23.767  -7.808  22.118  1.00 91.78           N  
ATOM   1701  CA  ILE A 223     -24.241  -6.791  23.067  1.00 91.78           C  
ATOM   1702  C   ILE A 223     -25.222  -5.871  22.335  1.00 91.78           C  
ATOM   1703  O   ILE A 223     -24.879  -5.321  21.293  1.00 91.78           O  
ATOM   1704  CB  ILE A 223     -23.049  -6.014  23.685  1.00 91.78           C  
ATOM   1705  CG1 ILE A 223     -22.049  -6.979  24.371  1.00 91.78           C  
ATOM   1706  CG2 ILE A 223     -23.554  -4.959  24.688  1.00 91.78           C  
ATOM   1707  CD1 ILE A 223     -20.768  -6.312  24.884  1.00 91.78           C  
ATOM   1708  N   TYR A 224     -26.430  -5.686  22.864  1.00 93.97           N  
ATOM   1709  CA  TYR A 224     -27.394  -4.727  22.313  1.00 93.97           C  
ATOM   1710  C   TYR A 224     -27.074  -3.293  22.751  1.00 93.97           C  
ATOM   1711  O   TYR A 224     -26.574  -3.078  23.853  1.00 93.97           O  
ATOM   1712  CB  TYR A 224     -28.819  -5.119  22.713  1.00 93.97           C  
ATOM   1713  CG  TYR A 224     -29.289  -6.429  22.107  1.00 93.97           C  
ATOM   1714  CD1 TYR A 224     -29.574  -6.496  20.729  1.00 93.97           C  
ATOM   1715  CD2 TYR A 224     -29.431  -7.578  22.909  1.00 93.97           C  
ATOM   1716  CE1 TYR A 224     -30.005  -7.703  20.151  1.00 93.97           C  
ATOM   1717  CE2 TYR A 224     -29.871  -8.789  22.337  1.00 93.97           C  
ATOM   1718  CZ  TYR A 224     -30.155  -8.852  20.956  1.00 93.97           C  
ATOM   1719  OH  TYR A 224     -30.573 -10.020  20.401  1.00 93.97           O  
ATOM   1720  N   GLY A 225     -27.377  -2.321  21.891  1.00 94.52           N  
ATOM   1721  CA  GLY A 225     -27.228  -0.900  22.183  1.00 94.52           C  
ATOM   1722  C   GLY A 225     -28.369  -0.335  23.032  1.00 94.52           C  
ATOM   1723  O   GLY A 225     -29.469  -0.895  23.100  1.00 94.52           O  
ATOM   1724  N   PHE A 226     -28.111   0.817  23.652  1.00 93.76           N  
ATOM   1725  CA  PHE A 226     -29.018   1.459  24.604  1.00 93.76           C  
ATOM   1726  C   PHE A 226     -30.460   1.716  24.101  1.00 93.76           C  
ATOM   1727  O   PHE A 226     -31.387   1.445  24.865  1.00 93.76           O  
ATOM   1728  CB  PHE A 226     -28.373   2.738  25.145  1.00 93.76           C  
ATOM   1729  CG  PHE A 226     -29.218   3.394  26.216  1.00 93.76           C  
ATOM   1730  CD1 PHE A 226     -29.867   4.618  25.962  1.00 93.76           C  
ATOM   1731  CD2 PHE A 226     -29.375   2.763  27.467  1.00 93.76           C  
ATOM   1732  CE1 PHE A 226     -30.668   5.210  26.954  1.00 93.76           C  
ATOM   1733  CE2 PHE A 226     -30.179   3.354  28.456  1.00 93.76           C  
ATOM   1734  CZ  PHE A 226     -30.823   4.576  28.200  1.00 93.76           C  
ATOM   1735  N   PRO A 227     -30.725   2.145  22.847  1.00 95.61           N  
ATOM   1736  CA  PRO A 227     -32.097   2.307  22.356  1.00 95.61           C  
ATOM   1737  C   PRO A 227     -32.911   1.008  22.432  1.00 95.61           C  
ATOM   1738  O   PRO A 227     -34.070   1.017  22.849  1.00 95.61           O  
ATOM   1739  CB  PRO A 227     -31.976   2.796  20.906  1.00 95.61           C  
ATOM   1740  CG  PRO A 227     -30.575   3.400  20.830  1.00 95.61           C  
ATOM   1741  CD  PRO A 227     -29.774   2.595  21.846  1.00 95.61           C  
ATOM   1742  N   TYR A 228     -32.307  -0.130  22.070  1.00 95.73           N  
ATOM   1743  CA  TYR A 228     -32.978  -1.425  22.158  1.00 95.73           C  
ATOM   1744  C   TYR A 228     -33.014  -1.980  23.590  1.00 95.73           C  
ATOM   1745  O   TYR A 228     -33.978  -2.655  23.950  1.00 95.73           O  
ATOM   1746  CB  TYR A 228     -32.353  -2.406  21.167  1.00 95.73           C  
ATOM   1747  CG  TYR A 228     -33.158  -3.683  21.005  1.00 95.73           C  
ATOM   1748  CD1 TYR A 228     -32.584  -4.921  21.339  1.00 95.73           C  
ATOM   1749  CD2 TYR A 228     -34.477  -3.635  20.510  1.00 95.73           C  
ATOM   1750  CE1 TYR A 228     -33.310  -6.111  21.167  1.00 95.73           C  
ATOM   1751  CE2 TYR A 228     -35.225  -4.820  20.368  1.00 95.73           C  
ATOM   1752  CZ  TYR A 228     -34.641  -6.060  20.708  1.00 95.73           C  
ATOM   1753  OH  TYR A 228     -35.375  -7.201  20.628  1.00 95.73           O  
ATOM   1754  N   TYR A 229     -32.027  -1.649  24.429  1.00 93.95           N  
ATOM   1755  CA  TYR A 229     -32.077  -1.907  25.870  1.00 93.95           C  
ATOM   1756  C   TYR A 229     -33.277  -1.211  26.529  1.00 93.95           C  
ATOM   1757  O   TYR A 229     -34.108  -1.885  27.135  1.00 93.95           O  
ATOM   1758  CB  TYR A 229     -30.764  -1.459  26.519  1.00 93.95           C  
ATOM   1759  CG  TYR A 229     -30.751  -1.609  28.023  1.00 93.95           C  
ATOM   1760  CD1 TYR A 229     -31.055  -0.516  28.863  1.00 93.95           C  
ATOM   1761  CD2 TYR A 229     -30.452  -2.860  28.578  1.00 93.95           C  
ATOM   1762  CE1 TYR A 229     -31.100  -0.694  30.261  1.00 93.95           C  
ATOM   1763  CE2 TYR A 229     -30.487  -3.035  29.970  1.00 93.95           C  
ATOM   1764  CZ  TYR A 229     -30.840  -1.963  30.819  1.00 93.95           C  
ATOM   1765  OH  TYR A 229     -30.935  -2.169  32.160  1.00 93.95           O  
ATOM   1766  N   ALA A 230     -33.430   0.103  26.339  1.00 94.57           N  
ATOM   1767  CA  ALA A 230     -34.546   0.884  26.876  1.00 94.57           C  
ATOM   1768  C   ALA A 230     -35.903   0.343  26.388  1.00 94.57           C  
ATOM   1769  O   ALA A 230     -36.812   0.132  27.190  1.00 94.57           O  
ATOM   1770  CB  ALA A 230     -34.337   2.353  26.491  1.00 94.57           C  
ATOM   1771  N   TYR A 231     -36.011  -0.008  25.101  1.00 95.28           N  
ATOM   1772  CA  TYR A 231     -37.179  -0.712  24.561  1.00 95.28           C  
ATOM   1773  C   TYR A 231     -37.457  -2.045  25.285  1.00 95.28           C  
ATOM   1774  O   TYR A 231     -38.595  -2.317  25.661  1.00 95.28           O  
ATOM   1775  CB  TYR A 231     -36.970  -0.924  23.055  1.00 95.28           C  
ATOM   1776  CG  TYR A 231     -38.055  -1.741  22.384  1.00 95.28           C  
ATOM   1777  CD1 TYR A 231     -37.868  -3.121  22.159  1.00 95.28           C  
ATOM   1778  CD2 TYR A 231     -39.265  -1.128  22.015  1.00 95.28           C  
ATOM   1779  CE1 TYR A 231     -38.895  -3.886  21.572  1.00 95.28           C  
ATOM   1780  CE2 TYR A 231     -40.293  -1.890  21.435  1.00 95.28           C  
ATOM   1781  CZ  TYR A 231     -40.114  -3.269  21.217  1.00 95.28           C  
ATOM   1782  OH  TYR A 231     -41.126  -4.001  20.686  1.00 95.28           O  
ATOM   1783  N   GLN A 232     -36.438  -2.875  25.536  1.00 95.32           N  
ATOM   1784  CA  GLN A 232     -36.602  -4.139  26.268  1.00 95.32           C  
ATOM   1785  C   GLN A 232     -36.911  -3.964  27.766  1.00 95.32           C  
ATOM   1786  O   GLN A 232     -37.515  -4.866  28.350  1.00 95.32           O  
ATOM   1787  CB  GLN A 232     -35.359  -5.028  26.096  1.00 95.32           C  
ATOM   1788  CG  GLN A 232     -35.257  -5.689  24.713  1.00 95.32           C  
ATOM   1789  CD  GLN A 232     -34.203  -6.796  24.659  1.00 95.32           C  
ATOM   1790  NE2 GLN A 232     -34.225  -7.634  23.649  1.00 95.32           N  
ATOM   1791  OE1 GLN A 232     -33.375  -7.002  25.533  1.00 95.32           O  
ATOM   1792  N   VAL A 233     -36.516  -2.847  28.382  1.00 94.14           N  
ATOM   1793  CA  VAL A 233     -36.857  -2.473  29.768  1.00 94.14           C  
ATOM   1794  C   VAL A 233     -38.325  -2.048  29.861  1.00 94.14           C  
ATOM   1795  O   VAL A 233     -39.055  -2.591  30.690  1.00 94.14           O  
ATOM   1796  CB  VAL A 233     -35.895  -1.374  30.266  1.00 94.14           C  
ATOM   1797  CG1 VAL A 233     -36.323  -0.701  31.576  1.00 94.14           C  
ATOM   1798  CG2 VAL A 233     -34.500  -1.966  30.493  1.00 94.14           C  
ATOM   1799  N   TYR A 234     -38.772  -1.167  28.957  1.00 93.72           N  
ATOM   1800  CA  TYR A 234     -40.165  -0.717  28.842  1.00 93.72           C  
ATOM   1801  C   TYR A 234     -41.125  -1.888  28.575  1.00 93.72           C  
ATOM   1802  O   TYR A 234     -42.061  -2.126  29.334  1.00 93.72           O  
ATOM   1803  CB  TYR A 234     -40.252   0.330  27.720  1.00 93.72           C  
ATOM   1804  CG  TYR A 234     -41.657   0.825  27.446  1.00 93.72           C  
ATOM   1805  CD1 TYR A 234     -42.359   0.366  26.314  1.00 93.72           C  
ATOM   1806  CD2 TYR A 234     -42.274   1.723  28.338  1.00 93.72           C  
ATOM   1807  CE1 TYR A 234     -43.677   0.800  26.077  1.00 93.72           C  
ATOM   1808  CE2 TYR A 234     -43.591   2.160  28.102  1.00 93.72           C  
ATOM   1809  CZ  TYR A 234     -44.292   1.706  26.969  1.00 93.72           C  
ATOM   1810  OH  TYR A 234     -45.556   2.139  26.723  1.00 93.72           O  
ATOM   1811  N   GLN A 235     -40.842  -2.711  27.557  1.00 94.91           N  
ATOM   1812  CA  GLN A 235     -41.677  -3.862  27.166  1.00 94.91           C  
ATOM   1813  C   GLN A 235     -41.732  -4.990  28.225  1.00 94.91           C  
ATOM   1814  O   GLN A 235     -42.461  -5.968  28.043  1.00 94.91           O  
ATOM   1815  CB  GLN A 235     -41.173  -4.413  25.819  1.00 94.91           C  
ATOM   1816  CG  GLN A 235     -41.324  -3.440  24.632  1.00 94.91           C  
ATOM   1817  CD  GLN A 235     -42.740  -3.300  24.079  1.00 94.91           C  
ATOM   1818  NE2 GLN A 235     -43.059  -2.205  23.418  1.00 94.91           N  
ATOM   1819  OE1 GLN A 235     -43.578  -4.183  24.178  1.00 94.91           O  
ATOM   1820  N   LYS A 236     -40.955  -4.888  29.313  1.00 93.52           N  
ATOM   1821  CA  LYS A 236     -40.946  -5.821  30.453  1.00 93.52           C  
ATOM   1822  C   LYS A 236     -41.395  -5.189  31.779  1.00 93.52           C  
ATOM   1823  O   LYS A 236     -41.399  -5.906  32.776  1.00 93.52           O  
ATOM   1824  CB  LYS A 236     -39.543  -6.417  30.614  1.00 93.52           C  
ATOM   1825  CG  LYS A 236     -39.141  -7.431  29.537  1.00 93.52           C  
ATOM   1826  CD  LYS A 236     -37.728  -7.905  29.895  1.00 93.52           C  
ATOM   1827  CE  LYS A 236     -37.094  -8.781  28.815  1.00 93.52           C  
ATOM   1828  NZ  LYS A 236     -35.685  -9.098  29.169  1.00 93.52           N1+
ATOM   1829  N   ASP A 237     -41.753  -3.902  31.795  1.00 94.13           N  
ATOM   1830  CA  ASP A 237     -42.206  -3.172  32.992  1.00 94.13           C  
ATOM   1831  C   ASP A 237     -41.201  -3.229  34.172  1.00 94.13           C  
ATOM   1832  O   ASP A 237     -41.564  -3.414  35.332  1.00 94.13           O  
ATOM   1833  CB  ASP A 237     -43.644  -3.615  33.334  1.00 94.13           C  
ATOM   1834  CG  ASP A 237     -44.396  -2.658  34.265  1.00 94.13           C  
ATOM   1835  OD1 ASP A 237     -45.387  -3.125  34.877  1.00 94.13           O  
ATOM   1836  OD2 ASP A 237     -44.029  -1.463  34.299  1.00 94.13           O1-
ATOM   1837  N   LEU A 238     -39.893  -3.128  33.879  1.00 92.89           N  
ATOM   1838  CA  LEU A 238     -38.838  -3.253  34.906  1.00 92.89           C  
ATOM   1839  C   LEU A 238     -38.565  -1.950  35.677  1.00 92.89           C  
ATOM   1840  O   LEU A 238     -38.040  -1.995  36.791  1.00 92.89           O  
ATOM   1841  CB  LEU A 238     -37.528  -3.764  34.280  1.00 92.89           C  
ATOM   1842  CG  LEU A 238     -37.602  -5.132  33.590  1.00 92.89           C  
ATOM   1843  CD1 LEU A 238     -36.223  -5.494  33.033  1.00 92.89           C  
ATOM   1844  CD2 LEU A 238     -38.041  -6.260  34.523  1.00 92.89           C  
ATOM   1845  N   ALA A 239     -38.875  -0.797  35.079  1.00 91.45           N  
ATOM   1846  CA  ALA A 239     -38.609   0.525  35.648  1.00 91.45           C  
ATOM   1847  C   ALA A 239     -39.605   1.600  35.148  1.00 91.45           C  
ATOM   1848  O   ALA A 239     -39.165   2.610  34.596  1.00 91.45           O  
ATOM   1849  CB  ALA A 239     -37.141   0.882  35.350  1.00 91.45           C  
ATOM   1850  N   PRO A 240     -40.931   1.419  35.327  1.00 90.91           N  
ATOM   1851  CA  PRO A 240     -41.952   2.336  34.798  1.00 90.91           C  
ATOM   1852  C   PRO A 240     -41.853   3.776  35.327  1.00 90.91           C  
ATOM   1853  O   PRO A 240     -42.302   4.697  34.659  1.00 90.91           O  
ATOM   1854  CB  PRO A 240     -43.299   1.709  35.179  1.00 90.91           C  
ATOM   1855  CG  PRO A 240     -42.971   0.851  36.400  1.00 90.91           C  
ATOM   1856  CD  PRO A 240     -41.574   0.337  36.065  1.00 90.91           C  
ATOM   1857  N   ASP A 241     -41.232   3.989  36.493  1.00 88.79           N  
ATOM   1858  CA  ASP A 241     -40.990   5.327  37.058  1.00 88.79           C  
ATOM   1859  C   ASP A 241     -39.847   6.104  36.353  1.00 88.79           C  
ATOM   1860  O   ASP A 241     -39.518   7.211  36.780  1.00 88.79           O  
ATOM   1861  CB  ASP A 241     -40.633   5.212  38.555  1.00 88.79           C  
ATOM   1862  CG  ASP A 241     -41.595   4.424  39.446  1.00 88.79           C  
ATOM   1863  OD1 ASP A 241     -41.062   3.687  40.317  1.00 88.79           O  
ATOM   1864  OD2 ASP A 241     -42.824   4.601  39.365  1.00 88.79           O1-
ATOM   1865  N   ILE A 242     -39.156   5.494  35.379  1.00 90.80           N  
ATOM   1866  CA  ILE A 242     -37.886   5.990  34.803  1.00 90.80           C  
ATOM   1867  C   ILE A 242     -37.839   5.808  33.277  1.00 90.80           C  
ATOM   1868  O   ILE A 242     -37.501   6.740  32.553  1.00 90.80           O  
ATOM   1869  CB  ILE A 242     -36.679   5.280  35.478  1.00 90.80           C  
ATOM   1870  CG1 ILE A 242     -36.640   5.560  37.001  1.00 90.80           C  
ATOM   1871  CG2 ILE A 242     -35.358   5.726  34.827  1.00 90.80           C  
ATOM   1872  CD1 ILE A 242     -35.512   4.863  37.771  1.00 90.80           C  
ATOM   1873  N   ILE A 243     -38.164   4.605  32.794  1.00 93.19           N  
ATOM   1874  CA  ILE A 243     -38.303   4.274  31.371  1.00 93.19           C  
ATOM   1875  C   ILE A 243     -39.804   4.102  31.105  1.00 93.19           C  
ATOM   1876  O   ILE A 243     -40.336   2.993  31.085  1.00 93.19           O  
ATOM   1877  CB  ILE A 243     -37.438   3.049  30.988  1.00 93.19           C  
ATOM   1878  CG1 ILE A 243     -35.957   3.148  31.435  1.00 93.19           C  
ATOM   1879  CG2 ILE A 243     -37.497   2.809  29.470  1.00 93.19           C  
ATOM   1880  CD1 ILE A 243     -35.155   4.337  30.886  1.00 93.19           C  
ATOM   1881  N   ASP A 244     -40.482   5.241  30.990  1.00 90.16           N  
ATOM   1882  CA  ASP A 244     -41.941   5.421  30.981  1.00 90.16           C  
ATOM   1883  C   ASP A 244     -42.582   5.364  29.579  1.00 90.16           C  
ATOM   1884  O   ASP A 244     -43.798   5.220  29.457  1.00 90.16           O  
ATOM   1885  CB  ASP A 244     -42.255   6.769  31.666  1.00 90.16           C  
ATOM   1886  CG  ASP A 244     -41.708   7.998  30.917  1.00 90.16           C  
ATOM   1887  OD1 ASP A 244     -42.262   9.105  31.071  1.00 90.16           O  
ATOM   1888  OD2 ASP A 244     -40.703   7.861  30.179  1.00 90.16           O1-
ATOM   1889  N   GLU A 245     -41.774   5.451  28.518  1.00 93.41           N  
ATOM   1890  CA  GLU A 245     -42.221   5.502  27.121  1.00 93.41           C  
ATOM   1891  C   GLU A 245     -41.386   4.610  26.181  1.00 93.41           C  
ATOM   1892  O   GLU A 245     -40.188   4.389  26.371  1.00 93.41           O  
ATOM   1893  CB  GLU A 245     -42.188   6.949  26.595  1.00 93.41           C  
ATOM   1894  CG  GLU A 245     -43.177   7.910  27.266  1.00 93.41           C  
ATOM   1895  CD  GLU A 245     -43.131   9.283  26.580  1.00 93.41           C  
ATOM   1896  OE1 GLU A 245     -44.030   9.559  25.754  1.00 93.41           O  
ATOM   1897  OE2 GLU A 245     -42.157  10.033  26.837  1.00 93.41           O1-
ATOM   1898  N   ASP A 246     -42.003   4.149  25.088  1.00 94.62           N  
ATOM   1899  CA  ASP A 246     -41.311   3.430  24.015  1.00 94.62           C  
ATOM   1900  C   ASP A 246     -40.465   4.397  23.164  1.00 94.62           C  
ATOM   1901  O   ASP A 246     -40.987   5.137  22.327  1.00 94.62           O  
ATOM   1902  CB  ASP A 246     -42.335   2.661  23.164  1.00 94.62           C  
ATOM   1903  CG  ASP A 246     -41.691   1.720  22.139  1.00 94.62           C  
ATOM   1904  OD1 ASP A 246     -42.214   0.590  21.998  1.00 94.62           O  
ATOM   1905  OD2 ASP A 246     -40.688   2.115  21.495  1.00 94.62           O1-
ATOM   1906  N   ILE A 247     -39.140   4.360  23.342  1.00 91.78           N  
ATOM   1907  CA  ILE A 247     -38.195   5.281  22.685  1.00 91.78           C  
ATOM   1908  C   ILE A 247     -38.173   5.196  21.147  1.00 91.78           C  
ATOM   1909  O   ILE A 247     -37.712   6.135  20.489  1.00 91.78           O  
ATOM   1910  CB  ILE A 247     -36.786   5.090  23.300  1.00 91.78           C  
ATOM   1911  CG1 ILE A 247     -35.821   6.277  23.087  1.00 91.78           C  
ATOM   1912  CG2 ILE A 247     -36.115   3.790  22.817  1.00 91.78           C  
ATOM   1913  CD1 ILE A 247     -36.351   7.621  23.604  1.00 91.78           C  
ATOM   1914  N   PHE A 248     -38.671   4.108  20.544  1.00 94.31           N  
ATOM   1915  CA  PHE A 248     -38.876   4.034  19.093  1.00 94.31           C  
ATOM   1916  C   PHE A 248     -40.191   4.714  18.699  1.00 94.31           C  
ATOM   1917  O   PHE A 248     -40.216   5.475  17.731  1.00 94.31           O  
ATOM   1918  CB  PHE A 248     -38.844   2.576  18.604  1.00 94.31           C  
ATOM   1919  CG  PHE A 248     -37.470   1.932  18.601  1.00 94.31           C  
ATOM   1920  CD1 PHE A 248     -36.736   1.827  17.401  1.00 94.31           C  
ATOM   1921  CD2 PHE A 248     -36.934   1.408  19.792  1.00 94.31           C  
ATOM   1922  CE1 PHE A 248     -35.473   1.204  17.396  1.00 94.31           C  
ATOM   1923  CE2 PHE A 248     -35.671   0.791  19.786  1.00 94.31           C  
ATOM   1924  CZ  PHE A 248     -34.938   0.691  18.590  1.00 94.31           C  
ATOM   1925  N   SER A 249     -41.264   4.506  19.469  1.00 91.63           N  
ATOM   1926  CA  SER A 249     -42.556   5.157  19.216  1.00 91.63           C  
ATOM   1927  C   SER A 249     -42.496   6.677  19.392  1.00 91.63           C  
ATOM   1928  O   SER A 249     -43.048   7.393  18.559  1.00 91.63           O  
ATOM   1929  CB  SER A 249     -43.646   4.580  20.119  1.00 91.63           C  
ATOM   1930  OG  SER A 249     -44.915   4.982  19.635  1.00 91.63           O  
ATOM   1931  N   VAL A 250     -41.813   7.178  20.430  1.00 90.44           N  
ATOM   1932  CA  VAL A 250     -41.673   8.624  20.710  1.00 90.44           C  
ATOM   1933  C   VAL A 250     -40.995   9.360  19.547  1.00 90.44           C  
ATOM   1934  O   VAL A 250     -41.414  10.447  19.160  1.00 90.44           O  
ATOM   1935  CB  VAL A 250     -40.895   8.839  22.029  1.00 90.44           C  
ATOM   1936  CG1 VAL A 250     -40.537  10.307  22.293  1.00 90.44           C  
ATOM   1937  CG2 VAL A 250     -41.719   8.362  23.229  1.00 90.44           C  
ATOM   1938  N   THR A 251     -39.990   8.738  18.926  1.00 89.81           N  
ATOM   1939  CA  THR A 251     -39.216   9.327  17.819  1.00 89.81           C  
ATOM   1940  C   THR A 251     -39.719   8.947  16.422  1.00 89.81           C  
ATOM   1941  O   THR A 251     -39.102   9.313  15.421  1.00 89.81           O  
ATOM   1942  CB  THR A 251     -37.728   9.002  17.961  1.00 89.81           C  
ATOM   1943  CG2 THR A 251     -37.145   9.625  19.229  1.00 89.81           C  
ATOM   1944  OG1 THR A 251     -37.551   7.598  18.008  1.00 89.81           O  
ATOM   1945  N   ASN A 252     -40.858   8.251  16.318  1.00 90.12           N  
ATOM   1946  CA  ASN A 252     -41.411   7.721  15.063  1.00 90.12           C  
ATOM   1947  C   ASN A 252     -40.449   6.783  14.293  1.00 90.12           C  
ATOM   1948  O   ASN A 252     -40.522   6.675  13.063  1.00 90.12           O  
ATOM   1949  CB  ASN A 252     -41.990   8.856  14.190  1.00 90.12           C  
ATOM   1950  CG  ASN A 252     -43.100   9.624  14.874  1.00 90.12           C  
ATOM   1951  ND2 ASN A 252     -42.785  10.690  15.570  1.00 90.12           N  
ATOM   1952  OD1 ASN A 252     -44.264   9.275  14.779  1.00 90.12           O  
ATOM   1953  N   SER A 253     -39.557   6.084  15.000  1.00 87.92           N  
ATOM   1954  CA  SER A 253     -38.699   5.050  14.418  1.00 87.92           C  
ATOM   1955  C   SER A 253     -39.335   3.655  14.503  1.00 87.92           C  
ATOM   1956  O   SER A 253     -40.274   3.415  15.259  1.00 87.92           O  
ATOM   1957  CB  SER A 253     -37.297   5.091  15.024  1.00 87.92           C  
ATOM   1958  OG  SER A 253     -36.484   4.313  14.163  1.00 87.92           O  
ATOM   1959  N   THR A 254     -38.836   2.705  13.707  1.00 87.25           N  
ATOM   1960  CA  THR A 254     -39.323   1.319  13.691  1.00 87.25           C  
ATOM   1961  C   THR A 254     -38.304   0.360  14.298  1.00 87.25           C  
ATOM   1962  O   THR A 254     -37.115   0.403  13.984  1.00 87.25           O  
ATOM   1963  CB  THR A 254     -39.768   0.856  12.293  1.00 87.25           C  
ATOM   1964  CG2 THR A 254     -40.965   1.655  11.779  1.00 87.25           C  
ATOM   1965  OG1 THR A 254     -38.770   0.984  11.310  1.00 87.25           O  
ATOM   1966  N   VAL A 255     -38.776  -0.550  15.156  1.00 89.95           N  
ATOM   1967  CA  VAL A 255     -37.953  -1.618  15.743  1.00 89.95           C  
ATOM   1968  C   VAL A 255     -37.610  -2.642  14.657  1.00 89.95           C  
ATOM   1969  O   VAL A 255     -38.335  -3.610  14.425  1.00 89.95           O  
ATOM   1970  CB  VAL A 255     -38.644  -2.270  16.959  1.00 89.95           C  
ATOM   1971  CG1 VAL A 255     -37.741  -3.324  17.621  1.00 89.95           C  
ATOM   1972  CG2 VAL A 255     -38.984  -1.234  18.035  1.00 89.95           C  
ATOM   1973  N   ASN A 256     -36.504  -2.410  13.953  1.00 91.13           N  
ATOM   1974  CA  ASN A 256     -36.027  -3.255  12.865  1.00 91.13           C  
ATOM   1975  C   ASN A 256     -34.863  -4.142  13.330  1.00 91.13           C  
ATOM   1976  O   ASN A 256     -33.728  -3.689  13.427  1.00 91.13           O  
ATOM   1977  CB  ASN A 256     -35.639  -2.355  11.681  1.00 91.13           C  
ATOM   1978  CG  ASN A 256     -35.051  -3.147  10.530  1.00 91.13           C  
ATOM   1979  ND2 ASN A 256     -34.301  -2.517   9.661  1.00 91.13           N  
ATOM   1980  OD1 ASN A 256     -35.221  -4.353  10.409  1.00 91.13           O  
ATOM   1981  N   THR A 257     -35.116  -5.430  13.557  1.00 87.81           N  
ATOM   1982  CA  THR A 257     -34.092  -6.392  14.011  1.00 87.81           C  
ATOM   1983  C   THR A 257     -33.147  -6.893  12.910  1.00 87.81           C  
ATOM   1984  O   THR A 257     -32.347  -7.796  13.152  1.00 87.81           O  
ATOM   1985  CB  THR A 257     -34.730  -7.569  14.760  1.00 87.81           C  
ATOM   1986  CG2 THR A 257     -35.390  -7.118  16.063  1.00 87.81           C  
ATOM   1987  OG1 THR A 257     -35.737  -8.163  13.972  1.00 87.81           O  
ATOM   1988  N   SER A 258     -33.201  -6.327  11.699  1.00 87.96           N  
ATOM   1989  CA  SER A 258     -32.187  -6.588  10.673  1.00 87.96           C  
ATOM   1990  C   SER A 258     -30.809  -6.057  11.090  1.00 87.96           C  
ATOM   1991  O   SER A 258     -30.698  -5.026  11.753  1.00 87.96           O  
ATOM   1992  CB  SER A 258     -32.615  -6.014   9.318  1.00 87.96           C  
ATOM   1993  OG  SER A 258     -32.408  -4.620   9.248  1.00 87.96           O  
ATOM   1994  N   TRP A 259     -29.746  -6.734  10.660  1.00 84.03           N  
ATOM   1995  CA  TRP A 259     -28.370  -6.287  10.882  1.00 84.03           C  
ATOM   1996  C   TRP A 259     -28.129  -4.857  10.325  1.00 84.03           C  
ATOM   1997  O   TRP A 259     -28.650  -4.573   9.241  1.00 84.03           O  
ATOM   1998  CB  TRP A 259     -27.445  -7.328  10.249  1.00 84.03           C  
ATOM   1999  CG  TRP A 259     -26.005  -7.086  10.532  1.00 84.03           C  
ATOM   2000  CD1 TRP A 259     -25.398  -7.323  11.717  1.00 84.03           C  
ATOM   2001  CD2 TRP A 259     -25.002  -6.456   9.682  1.00 84.03           C  
ATOM   2002  CE2 TRP A 259     -23.831  -6.233  10.467  1.00 84.03           C  
ATOM   2003  CE3 TRP A 259     -24.978  -6.023   8.340  1.00 84.03           C  
ATOM   2004  NE1 TRP A 259     -24.111  -6.822  11.682  1.00 84.03           N  
ATOM   2005  CZ2 TRP A 259     -22.719  -5.546   9.967  1.00 84.03           C  
ATOM   2006  CZ3 TRP A 259     -23.825  -5.425   7.801  1.00 84.03           C  
ATOM   2007  CH2 TRP A 259     -22.709  -5.165   8.617  1.00 84.03           C  
ATOM   2008  N   PRO A 260     -27.383  -3.954  11.009  1.00 89.20           N  
ATOM   2009  CA  PRO A 260     -26.419  -4.227  12.086  1.00 89.20           C  
ATOM   2010  C   PRO A 260     -26.987  -4.687  13.432  1.00 89.20           C  
ATOM   2011  O   PRO A 260     -26.375  -5.504  14.111  1.00 89.20           O  
ATOM   2012  CB  PRO A 260     -25.544  -2.991  12.219  1.00 89.20           C  
ATOM   2013  CG  PRO A 260     -25.702  -2.292  10.881  1.00 89.20           C  
ATOM   2014  CD  PRO A 260     -27.147  -2.604  10.521  1.00 89.20           C  
ATOM   2015  N   GLY A 261     -28.193  -4.234  13.757  1.00 89.09           N  
ATOM   2016  CA  GLY A 261     -28.932  -4.554  14.976  1.00 89.09           C  
ATOM   2017  C   GLY A 261     -29.955  -3.449  15.265  1.00 89.09           C  
ATOM   2018  O   GLY A 261     -29.805  -2.350  14.718  1.00 89.09           O  
ATOM   2019  N   PRO A 262     -31.012  -3.697  16.059  1.00 93.04           N  
ATOM   2020  CA  PRO A 262     -32.122  -2.759  16.260  1.00 93.04           C  
ATOM   2021  C   PRO A 262     -31.726  -1.306  16.572  1.00 93.04           C  
ATOM   2022  O   PRO A 262     -32.344  -0.398  16.015  1.00 93.04           O  
ATOM   2023  CB  PRO A 262     -32.995  -3.379  17.359  1.00 93.04           C  
ATOM   2024  CG  PRO A 262     -32.119  -4.474  17.973  1.00 93.04           C  
ATOM   2025  CD  PRO A 262     -31.274  -4.923  16.792  1.00 93.04           C  
ATOM   2026  N   SER A 263     -30.685  -1.053  17.372  1.00 93.98           N  
ATOM   2027  CA  SER A 263     -30.294   0.326  17.725  1.00 93.98           C  
ATOM   2028  C   SER A 263     -29.736   1.136  16.548  1.00 93.98           C  
ATOM   2029  O   SER A 263     -29.840   2.358  16.551  1.00 93.98           O  
ATOM   2030  CB  SER A 263     -29.269   0.340  18.857  1.00 93.98           C  
ATOM   2031  OG  SER A 263     -29.698  -0.499  19.909  1.00 93.98           O  
ATOM   2032  N   TYR A 264     -29.208   0.486  15.503  1.00 93.53           N  
ATOM   2033  CA  TYR A 264     -28.711   1.175  14.302  1.00 93.53           C  
ATOM   2034  C   TYR A 264     -29.831   1.754  13.433  1.00 93.53           C  
ATOM   2035  O   TYR A 264     -29.578   2.669  12.649  1.00 93.53           O  
ATOM   2036  CB  TYR A 264     -27.860   0.222  13.457  1.00 93.53           C  
ATOM   2037  CG  TYR A 264     -26.526  -0.130  14.076  1.00 93.53           C  
ATOM   2038  CD1 TYR A 264     -25.354   0.502  13.616  1.00 93.53           C  
ATOM   2039  CD2 TYR A 264     -26.447  -1.125  15.070  1.00 93.53           C  
ATOM   2040  CE1 TYR A 264     -24.103   0.131  14.142  1.00 93.53           C  
ATOM   2041  CE2 TYR A 264     -25.189  -1.525  15.552  1.00 93.53           C  
ATOM   2042  CZ  TYR A 264     -24.013  -0.898  15.096  1.00 93.53           C  
ATOM   2043  OH  TYR A 264     -22.803  -1.250  15.597  1.00 93.53           O  
ATOM   2044  N   HIS A 265     -31.053   1.227  13.574  1.00 92.16           N  
ATOM   2045  CA  HIS A 265     -32.243   1.685  12.851  1.00 92.16           C  
ATOM   2046  C   HIS A 265     -33.078   2.685  13.658  1.00 92.16           C  
ATOM   2047  O   HIS A 265     -33.981   3.301  13.094  1.00 92.16           O  
ATOM   2048  CB  HIS A 265     -33.084   0.476  12.417  1.00 92.16           C  
ATOM   2049  CG  HIS A 265     -32.304  -0.544  11.623  1.00 92.16           C  
ATOM   2050  CD2 HIS A 265     -31.710  -1.651  12.148  1.00 92.16           C  
ATOM   2051  ND1 HIS A 265     -32.044  -0.503  10.249  1.00 92.16           N  
ATOM   2052  CE1 HIS A 265     -31.248  -1.558  10.000  1.00 92.16           C  
ATOM   2053  NE2 HIS A 265     -31.056  -2.277  11.117  1.00 92.16           N  
ATOM   2054  N   TRP A 266     -32.776   2.880  14.949  1.00 93.91           N  
ATOM   2055  CA  TRP A 266     -33.359   3.964  15.742  1.00 93.91           C  
ATOM   2056  C   TRP A 266     -33.034   5.325  15.107  1.00 93.91           C  
ATOM   2057  O   TRP A 266     -31.985   5.492  14.480  1.00 93.91           O  
ATOM   2058  CB  TRP A 266     -32.879   3.907  17.194  1.00 93.91           C  
ATOM   2059  CG  TRP A 266     -33.538   4.921  18.079  1.00 93.91           C  
ATOM   2060  CD1 TRP A 266     -34.694   4.749  18.759  1.00 93.91           C  
ATOM   2061  CD2 TRP A 266     -33.120   6.298  18.349  1.00 93.91           C  
ATOM   2062  CE2 TRP A 266     -34.054   6.888  19.250  1.00 93.91           C  
ATOM   2063  CE3 TRP A 266     -32.055   7.110  17.906  1.00 93.91           C  
ATOM   2064  NE1 TRP A 266     -35.009   5.912  19.434  1.00 93.91           N  
ATOM   2065  CZ2 TRP A 266     -33.896   8.190  19.743  1.00 93.91           C  
ATOM   2066  CZ3 TRP A 266     -31.904   8.433  18.368  1.00 93.91           C  
ATOM   2067  CH2 TRP A 266     -32.817   8.970  19.296  1.00 93.91           C  
ATOM   2068  N   LYS A 267     -33.943   6.295  15.251  1.00 95.69           N  
ATOM   2069  CA  LYS A 267     -33.806   7.632  14.663  1.00 95.69           C  
ATOM   2070  C   LYS A 267     -34.118   8.723  15.674  1.00 95.69           C  
ATOM   2071  O   LYS A 267     -35.001   8.553  16.500  1.00 95.69           O  
ATOM   2072  CB  LYS A 267     -34.717   7.792  13.442  1.00 95.69           C  
ATOM   2073  CG  LYS A 267     -34.258   6.924  12.269  1.00 95.69           C  
ATOM   2074  CD  LYS A 267     -35.148   7.204  11.062  1.00 95.69           C  
ATOM   2075  CE  LYS A 267     -34.524   6.579   9.816  1.00 95.69           C  
ATOM   2076  NZ  LYS A 267     -34.777   7.449   8.648  1.00 95.69           N1+
ATOM   2077  N   SER A 268     -33.421   9.845  15.549  1.00 93.58           N  
ATOM   2078  CA  SER A 268     -33.703  11.090  16.258  1.00 93.58           C  
ATOM   2079  C   SER A 268     -34.949  11.797  15.708  1.00 93.58           C  
ATOM   2080  O   SER A 268     -35.454  11.444  14.637  1.00 93.58           O  
ATOM   2081  CB  SER A 268     -32.474  11.991  16.120  1.00 93.58           C  
ATOM   2082  OG  SER A 268     -32.306  12.420  14.779  1.00 93.58           O  
ATOM   2083  N   VAL A 269     -35.401  12.865  16.376  1.00 91.09           N  
ATOM   2084  CA  VAL A 269     -36.532  13.694  15.908  1.00 91.09           C  
ATOM   2085  C   VAL A 269     -36.230  14.369  14.558  1.00 91.09           C  
ATOM   2086  O   VAL A 269     -37.122  14.526  13.730  1.00 91.09           O  
ATOM   2087  CB  VAL A 269     -36.924  14.727  16.987  1.00 91.09           C  
ATOM   2088  CG1 VAL A 269     -38.108  15.604  16.563  1.00 91.09           C  
ATOM   2089  CG2 VAL A 269     -37.325  14.014  18.286  1.00 91.09           C  
ATOM   2090  N   GLY A 270     -34.959  14.678  14.274  1.00 89.28           N  
ATOM   2091  CA  GLY A 270     -34.490  15.126  12.954  1.00 89.28           C  
ATOM   2092  C   GLY A 270     -34.406  14.021  11.884  1.00 89.28           C  
ATOM   2093  O   GLY A 270     -33.948  14.281  10.775  1.00 89.28           O  
ATOM   2094  N   GLY A 271     -34.815  12.783  12.188  1.00 93.01           N  
ATOM   2095  CA  GLY A 271     -34.860  11.654  11.249  1.00 93.01           C  
ATOM   2096  C   GLY A 271     -33.520  10.954  10.981  1.00 93.01           C  
ATOM   2097  O   GLY A 271     -33.463  10.061  10.120  1.00 93.01           O  
ATOM   2098  N   LEU A 272     -32.464  11.335  11.709  1.00 94.94           N  
ATOM   2099  CA  LEU A 272     -31.100  10.818  11.581  1.00 94.94           C  
ATOM   2100  C   LEU A 272     -30.893   9.563  12.446  1.00 94.94           C  
ATOM   2101  O   LEU A 272     -31.407   9.514  13.561  1.00 94.94           O  
ATOM   2102  CB  LEU A 272     -30.090  11.900  12.014  1.00 94.94           C  
ATOM   2103  CG  LEU A 272     -30.074  13.171  11.147  1.00 94.94           C  
ATOM   2104  CD1 LEU A 272     -29.175  14.216  11.800  1.00 94.94           C  
ATOM   2105  CD2 LEU A 272     -29.535  12.888   9.749  1.00 94.94           C  
ATOM   2106  N   PRO A 273     -30.117   8.563  11.992  1.00 95.54           N  
ATOM   2107  CA  PRO A 273     -29.652   7.491  12.867  1.00 95.54           C  
ATOM   2108  C   PRO A 273     -28.611   8.017  13.872  1.00 95.54           C  
ATOM   2109  O   PRO A 273     -28.030   9.083  13.665  1.00 95.54           O  
ATOM   2110  CB  PRO A 273     -29.059   6.454  11.913  1.00 95.54           C  
ATOM   2111  CG  PRO A 273     -28.460   7.321  10.806  1.00 95.54           C  
ATOM   2112  CD  PRO A 273     -29.457   8.478  10.696  1.00 95.54           C  
ATOM   2113  N   ILE A 274     -28.319   7.254  14.932  1.00 95.51           N  
ATOM   2114  CA  ILE A 274     -27.197   7.563  15.840  1.00 95.51           C  
ATOM   2115  C   ILE A 274     -25.887   7.509  15.049  1.00 95.51           C  
ATOM   2116  O   ILE A 274     -25.550   6.462  14.492  1.00 95.51           O  
ATOM   2117  CB  ILE A 274     -27.162   6.592  17.043  1.00 95.51           C  
ATOM   2118  CG1 ILE A 274     -28.373   6.832  17.965  1.00 95.51           C  
ATOM   2119  CG2 ILE A 274     -25.863   6.726  17.865  1.00 95.51           C  
ATOM   2120  CD1 ILE A 274     -28.767   5.591  18.772  1.00 95.51           C  
ATOM   2121  N   ILE A 275     -25.153   8.624  15.013  1.00 95.88           N  
ATOM   2122  CA  ILE A 275     -23.889   8.763  14.276  1.00 95.88           C  
ATOM   2123  C   ILE A 275     -22.727   8.322  15.173  1.00 95.88           C  
ATOM   2124  O   ILE A 275     -22.580   8.808  16.295  1.00 95.88           O  
ATOM   2125  CB  ILE A 275     -23.723  10.205  13.737  1.00 95.88           C  
ATOM   2126  CG1 ILE A 275     -24.857  10.533  12.734  1.00 95.88           C  
ATOM   2127  CG2 ILE A 275     -22.350  10.378  13.056  1.00 95.88           C  
ATOM   2128  CD1 ILE A 275     -24.962  12.009  12.342  1.00 95.88           C  
ATOM   2129  N   ALA A 276     -21.890   7.412  14.676  1.00 95.12           N  
ATOM   2130  CA  ALA A 276     -20.823   6.777  15.443  1.00 95.12           C  
ATOM   2131  C   ALA A 276     -19.448   7.413  15.178  1.00 95.12           C  
ATOM   2132  O   ALA A 276     -18.876   7.285  14.093  1.00 95.12           O  
ATOM   2133  CB  ALA A 276     -20.840   5.279  15.120  1.00 95.12           C  
ATOM   2134  N   ILE A 277     -18.863   8.041  16.200  1.00 94.36           N  
ATOM   2135  CA  ILE A 277     -17.482   8.543  16.186  1.00 94.36           C  
ATOM   2136  C   ILE A 277     -16.600   7.526  16.928  1.00 94.36           C  
ATOM   2137  O   ILE A 277     -16.130   7.762  18.039  1.00 94.36           O  
ATOM   2138  CB  ILE A 277     -17.376  10.000  16.710  1.00 94.36           C  
ATOM   2139  CG1 ILE A 277     -18.582  10.873  16.283  1.00 94.36           C  
ATOM   2140  CG2 ILE A 277     -16.051  10.598  16.195  1.00 94.36           C  
ATOM   2141  CD1 ILE A 277     -18.500  12.338  16.724  1.00 94.36           C  
ATOM   2142  N   ALA A 278     -16.443   6.344  16.327  1.00 91.57           N  
ATOM   2143  CA  ALA A 278     -15.809   5.187  16.959  1.00 91.57           C  
ATOM   2144  C   ALA A 278     -14.271   5.231  16.897  1.00 91.57           C  
ATOM   2145  O   ALA A 278     -13.675   4.993  15.846  1.00 91.57           O  
ATOM   2146  CB  ALA A 278     -16.346   3.916  16.296  1.00 91.57           C  
ATOM   2147  N   ALA A 279     -13.631   5.482  18.035  1.00 91.39           N  
ATOM   2148  CA  ALA A 279     -12.200   5.301  18.303  1.00 91.39           C  
ATOM   2149  C   ALA A 279     -11.966   5.407  19.822  1.00 91.39           C  
ATOM   2150  O   ALA A 279     -12.908   5.676  20.554  1.00 91.39           O  
ATOM   2151  CB  ALA A 279     -11.421   6.366  17.539  1.00 91.39           C  
ATOM   2152  N   ASP A 280     -10.745   5.228  20.325  1.00 90.93           N  
ATOM   2153  CA  ASP A 280     -10.499   5.195  21.778  1.00 90.93           C  
ATOM   2154  C   ASP A 280      -9.283   6.046  22.219  1.00 90.93           C  
ATOM   2155  O   ASP A 280      -8.184   5.500  22.411  1.00 90.93           O  
ATOM   2156  CB  ASP A 280     -10.418   3.726  22.193  1.00 90.93           C  
ATOM   2157  CG  ASP A 280     -10.427   3.555  23.701  1.00 90.93           C  
ATOM   2158  OD1 ASP A 280      -9.459   2.925  24.175  1.00 90.93           O  
ATOM   2159  OD2 ASP A 280     -11.370   4.041  24.353  1.00 90.93           O1-
ATOM   2160  N   PRO A 281      -9.458   7.381  22.348  1.00 88.31           N  
ATOM   2161  CA  PRO A 281     -10.587   8.170  21.825  1.00 88.31           C  
ATOM   2162  C   PRO A 281     -10.429   8.445  20.309  1.00 88.31           C  
ATOM   2163  O   PRO A 281      -9.418   8.063  19.712  1.00 88.31           O  
ATOM   2164  CB  PRO A 281     -10.530   9.472  22.628  1.00 88.31           C  
ATOM   2165  CG  PRO A 281      -9.029   9.706  22.747  1.00 88.31           C  
ATOM   2166  CD  PRO A 281      -8.485   8.289  22.952  1.00 88.31           C  
ATOM   2167  N   PRO A 282     -11.386   9.112  19.640  1.00 90.30           N  
ATOM   2168  CA  PRO A 282     -11.163   9.773  18.356  1.00 90.30           C  
ATOM   2169  C   PRO A 282     -10.248  10.979  18.527  1.00 90.30           C  
ATOM   2170  O   PRO A 282     -10.274  11.631  19.562  1.00 90.30           O  
ATOM   2171  CB  PRO A 282     -12.550  10.202  17.854  1.00 90.30           C  
ATOM   2172  CG  PRO A 282     -13.538   9.459  18.751  1.00 90.30           C  
ATOM   2173  CD  PRO A 282     -12.762   9.294  20.046  1.00 90.30           C  
ATOM   2174  N   ALA A 283      -9.495  11.341  17.488  1.00 90.79           N  
ATOM   2175  CA  ALA A 283      -8.798  12.624  17.482  1.00 90.79           C  
ATOM   2176  C   ALA A 283      -9.805  13.794  17.404  1.00 90.79           C  
ATOM   2177  O   ALA A 283     -10.847  13.681  16.749  1.00 90.79           O  
ATOM   2178  CB  ALA A 283      -7.798  12.637  16.324  1.00 90.79           C  
ATOM   2179  N   GLY A 284      -9.482  14.944  18.007  1.00 89.54           N  
ATOM   2180  CA  GLY A 284     -10.387  16.102  18.112  1.00 89.54           C  
ATOM   2181  C   GLY A 284     -10.943  16.604  16.792  1.00 89.54           C  
ATOM   2182  O   GLY A 284     -12.140  16.840  16.633  1.00 89.54           O  
ATOM   2183  N   ASP A 285     -10.063  16.658  15.799  1.00 91.26           N  
ATOM   2184  CA  ASP A 285     -10.356  17.011  14.413  1.00 91.26           C  
ATOM   2185  C   ASP A 285     -11.368  16.060  13.728  1.00 91.26           C  
ATOM   2186  O   ASP A 285     -11.816  16.370  12.618  1.00 91.26           O  
ATOM   2187  CB  ASP A 285      -9.011  17.028  13.657  1.00 91.26           C  
ATOM   2188  CG  ASP A 285      -8.590  18.409  13.146  1.00 91.26           C  
ATOM   2189  OD1 ASP A 285      -8.213  18.463  11.952  1.00 91.26           O  
ATOM   2190  OD2 ASP A 285      -8.684  19.422  13.868  1.00 91.26           O1-
ATOM   2191  N   TRP A 286     -11.698  14.906  14.333  1.00 93.32           N  
ATOM   2192  CA  TRP A 286     -12.745  13.979  13.881  1.00 93.32           C  
ATOM   2193  C   TRP A 286     -14.077  14.236  14.582  1.00 93.32           C  
ATOM   2194  O   TRP A 286     -15.118  14.274  13.922  1.00 93.32           O  
ATOM   2195  CB  TRP A 286     -12.364  12.497  14.064  1.00 93.32           C  
ATOM   2196  CG  TRP A 286     -11.032  11.995  13.587  1.00 93.32           C  
ATOM   2197  CD1 TRP A 286     -10.079  12.688  12.921  1.00 93.32           C  
ATOM   2198  CD2 TRP A 286     -10.457  10.677  13.835  1.00 93.32           C  
ATOM   2199  CE2 TRP A 286      -9.098  10.693  13.409  1.00 93.32           C  
ATOM   2200  CE3 TRP A 286     -10.929   9.485  14.424  1.00 93.32           C  
ATOM   2201  NE1 TRP A 286      -8.931  11.927  12.823  1.00 93.32           N  
ATOM   2202  CZ2 TRP A 286      -8.226   9.624  13.645  1.00 93.32           C  
ATOM   2203  CZ3 TRP A 286     -10.072   8.389  14.630  1.00 93.32           C  
ATOM   2204  CH2 TRP A 286      -8.718   8.466  14.275  1.00 93.32           C  
ATOM   2205  N   ILE A 287     -14.038  14.467  15.898  1.00 92.87           N  
ATOM   2206  CA  ILE A 287     -15.206  14.849  16.698  1.00 92.87           C  
ATOM   2207  C   ILE A 287     -15.778  16.156  16.145  1.00 92.87           C  
ATOM   2208  O   ILE A 287     -16.914  16.190  15.672  1.00 92.87           O  
ATOM   2209  CB  ILE A 287     -14.843  14.966  18.199  1.00 92.87           C  
ATOM   2210  CG1 ILE A 287     -14.229  13.648  18.727  1.00 92.87           C  
ATOM   2211  CG2 ILE A 287     -16.091  15.356  19.007  1.00 92.87           C  
ATOM   2212  CD1 ILE A 287     -13.793  13.685  20.195  1.00 92.87           C  
ATOM   2213  N   MET A 288     -14.950  17.204  16.091  1.00 91.24           N  
ATOM   2214  CA  MET A 288     -15.365  18.548  15.689  1.00 91.24           C  
ATOM   2215  C   MET A 288     -15.953  18.586  14.275  1.00 91.24           C  
ATOM   2216  O   MET A 288     -16.977  19.224  14.057  1.00 91.24           O  
ATOM   2217  CB  MET A 288     -14.164  19.499  15.818  1.00 91.24           C  
ATOM   2218  CG  MET A 288     -14.564  20.966  15.619  1.00 91.24           C  
ATOM   2219  SD  MET A 288     -15.710  21.628  16.857  1.00 91.24           S  
ATOM   2220  CE  MET A 288     -14.573  21.814  18.259  1.00 91.24           C  
ATOM   2221  N   LYS A 289     -15.370  17.866  13.305  1.00 92.48           N  
ATOM   2222  CA  LYS A 289     -15.896  17.844  11.924  1.00 92.48           C  
ATOM   2223  C   LYS A 289     -17.176  17.025  11.778  1.00 92.48           C  
ATOM   2224  O   LYS A 289     -17.995  17.354  10.924  1.00 92.48           O  
ATOM   2225  CB  LYS A 289     -14.832  17.369  10.933  1.00 92.48           C  
ATOM   2226  CG  LYS A 289     -13.710  18.406  10.842  1.00 92.48           C  
ATOM   2227  CD  LYS A 289     -12.641  17.985   9.831  1.00 92.48           C  
ATOM   2228  CE  LYS A 289     -11.370  18.771  10.145  1.00 92.48           C  
ATOM   2229  NZ  LYS A 289     -10.237  17.866  10.390  1.00 92.48           N1+
ATOM   2230  N   THR A 290     -17.371  16.001  12.606  1.00 94.09           N  
ATOM   2231  CA  THR A 290     -18.633  15.248  12.621  1.00 94.09           C  
ATOM   2232  C   THR A 290     -19.747  16.092  13.238  1.00 94.09           C  
ATOM   2233  O   THR A 290     -20.793  16.251  12.615  1.00 94.09           O  
ATOM   2234  CB  THR A 290     -18.495  13.904  13.346  1.00 94.09           C  
ATOM   2235  CG2 THR A 290     -19.744  13.045  13.146  1.00 94.09           C  
ATOM   2236  OG1 THR A 290     -17.396  13.185  12.829  1.00 94.09           O  
ATOM   2237  N   LEU A 291     -19.496  16.722  14.393  1.00 91.47           N  
ATOM   2238  CA  LEU A 291     -20.444  17.654  15.017  1.00 91.47           C  
ATOM   2239  C   LEU A 291     -20.753  18.845  14.099  1.00 91.47           C  
ATOM   2240  O   LEU A 291     -21.919  19.169  13.905  1.00 91.47           O  
ATOM   2241  CB  LEU A 291     -19.906  18.125  16.381  1.00 91.47           C  
ATOM   2242  CG  LEU A 291     -19.761  17.020  17.447  1.00 91.47           C  
ATOM   2243  CD1 LEU A 291     -19.238  17.631  18.745  1.00 91.47           C  
ATOM   2244  CD2 LEU A 291     -21.075  16.301  17.752  1.00 91.47           C  
ATOM   2245  N   LEU A 292     -19.743  19.427  13.445  1.00 90.24           N  
ATOM   2246  CA  LEU A 292     -19.941  20.490  12.458  1.00 90.24           C  
ATOM   2247  C   LEU A 292     -20.825  20.028  11.290  1.00 90.24           C  
ATOM   2248  O   LEU A 292     -21.709  20.771  10.884  1.00 90.24           O  
ATOM   2249  CB  LEU A 292     -18.568  21.002  11.986  1.00 90.24           C  
ATOM   2250  CG  LEU A 292     -18.615  22.174  10.989  1.00 90.24           C  
ATOM   2251  CD1 LEU A 292     -19.276  23.420  11.578  1.00 90.24           C  
ATOM   2252  CD2 LEU A 292     -17.191  22.545  10.571  1.00 90.24           C  
ATOM   2253  N   SER A 293     -20.665  18.800  10.783  1.00 91.27           N  
ATOM   2254  CA  SER A 293     -21.557  18.264   9.740  1.00 91.27           C  
ATOM   2255  C   SER A 293     -23.017  18.179  10.203  1.00 91.27           C  
ATOM   2256  O   SER A 293     -23.920  18.440   9.408  1.00 91.27           O  
ATOM   2257  CB  SER A 293     -21.088  16.879   9.291  1.00 91.27           C  
ATOM   2258  OG  SER A 293     -21.724  16.524   8.078  1.00 91.27           O  
ATOM   2259  N   ILE A 294     -23.256  17.843  11.475  1.00 92.24           N  
ATOM   2260  CA  ILE A 294     -24.598  17.797  12.074  1.00 92.24           C  
ATOM   2261  C   ILE A 294     -25.159  19.217  12.248  1.00 92.24           C  
ATOM   2262  O   ILE A 294     -26.291  19.468  11.847  1.00 92.24           O  
ATOM   2263  CB  ILE A 294     -24.574  17.013  13.407  1.00 92.24           C  
ATOM   2264  CG1 ILE A 294     -24.116  15.551  13.196  1.00 92.24           C  
ATOM   2265  CG2 ILE A 294     -25.966  17.021  14.062  1.00 92.24           C  
ATOM   2266  CD1 ILE A 294     -23.768  14.818  14.499  1.00 92.24           C  
ATOM   2267  N   VAL A 295     -24.368  20.160  12.770  1.00 88.56           N  
ATOM   2268  CA  VAL A 295     -24.756  21.576  12.945  1.00 88.56           C  
ATOM   2269  C   VAL A 295     -25.084  22.230  11.598  1.00 88.56           C  
ATOM   2270  O   VAL A 295     -26.117  22.882  11.465  1.00 88.56           O  
ATOM   2271  CB  VAL A 295     -23.641  22.347  13.685  1.00 88.56           C  
ATOM   2272  CG1 VAL A 295     -23.867  23.864  13.735  1.00 88.56           C  
ATOM   2273  CG2 VAL A 295     -23.517  21.874  15.140  1.00 88.56           C  
ATOM   2274  N   LEU A 296     -24.262  22.002  10.568  1.00 90.37           N  
ATOM   2275  CA  LEU A 296     -24.522  22.487   9.211  1.00 90.37           C  
ATOM   2276  C   LEU A 296     -25.806  21.873   8.629  1.00 90.37           C  
ATOM   2277  O   LEU A 296     -26.553  22.574   7.948  1.00 90.37           O  
ATOM   2278  CB  LEU A 296     -23.311  22.184   8.305  1.00 90.37           C  
ATOM   2279  CG  LEU A 296     -22.018  22.965   8.626  1.00 90.37           C  
ATOM   2280  CD1 LEU A 296     -20.875  22.414   7.770  1.00 90.37           C  
ATOM   2281  CD2 LEU A 296     -22.120  24.460   8.356  1.00 90.37           C  
ATOM   2282  N   TYR A 297     -26.107  20.599   8.893  1.00 90.58           N  
ATOM   2283  CA  TYR A 297     -27.372  19.982   8.472  1.00 90.58           C  
ATOM   2284  C   TYR A 297     -28.589  20.498   9.258  1.00 90.58           C  
ATOM   2285  O   TYR A 297     -29.642  20.696   8.661  1.00 90.58           O  
ATOM   2286  CB  TYR A 297     -27.261  18.461   8.570  1.00 90.58           C  
ATOM   2287  CG  TYR A 297     -28.551  17.750   8.203  1.00 90.58           C  
ATOM   2288  CD1 TYR A 297     -29.357  17.185   9.209  1.00 90.58           C  
ATOM   2289  CD2 TYR A 297     -28.969  17.702   6.859  1.00 90.58           C  
ATOM   2290  CE1 TYR A 297     -30.568  16.549   8.873  1.00 90.58           C  
ATOM   2291  CE2 TYR A 297     -30.176  17.063   6.516  1.00 90.58           C  
ATOM   2292  CZ  TYR A 297     -30.975  16.480   7.525  1.00 90.58           C  
ATOM   2293  OH  TYR A 297     -32.136  15.856   7.197  1.00 90.58           O  
ATOM   2294  N   ALA A 298     -28.440  20.786  10.555  1.00 87.36           N  
ATOM   2295  CA  ALA A 298     -29.498  21.352  11.395  1.00 87.36           C  
ATOM   2296  C   ALA A 298     -29.826  22.813  11.028  1.00 87.36           C  
ATOM   2297  O   ALA A 298     -31.001  23.162  10.952  1.00 87.36           O  
ATOM   2298  CB  ALA A 298     -29.085  21.191  12.862  1.00 87.36           C  
ATOM   2299  N   ARG A 299     -28.816  23.636  10.688  1.00 86.16           N  
ATOM   2300  CA  ARG A 299     -29.015  24.905   9.948  1.00 86.16           C  
ATOM   2301  C   ARG A 299     -29.715  24.640   8.612  1.00 86.16           C  
ATOM   2302  O   ARG A 299     -30.648  25.332   8.222  1.00 86.16           O  
ATOM   2303  CB  ARG A 299     -27.657  25.604   9.693  1.00 86.16           C  
ATOM   2304  CG  ARG A 299     -27.021  26.310  10.898  1.00 86.16           C  
ATOM   2305  CD  ARG A 299     -27.844  27.512  11.386  1.00 86.16           C  
ATOM   2306  NE  ARG A 299     -27.365  27.998  12.695  1.00 86.16           N  
ATOM   2307  CZ  ARG A 299     -28.136  28.391  13.690  1.00 86.16           C  
ATOM   2308  NH1 ARG A 299     -29.414  28.572  13.562  1.00 86.16           N1+
ATOM   2309  NH2 ARG A 299     -27.663  28.630  14.874  1.00 86.16           N  
ATOM   2310  N   GLY A 300     -29.281  23.583   7.927  1.00 84.70           N  
ATOM   2311  CA  GLY A 300     -29.843  23.113   6.664  1.00 84.70           C  
ATOM   2312  C   GLY A 300     -28.966  23.367   5.441  1.00 84.70           C  
ATOM   2313  O   GLY A 300     -29.457  23.235   4.318  1.00 84.70           O  
ATOM   2314  N   ILE A 301     -27.700  23.718   5.657  1.00 84.50           N  
ATOM   2315  CA  ILE A 301     -26.689  24.039   4.637  1.00 84.50           C  
ATOM   2316  C   ILE A 301     -25.703  22.900   4.373  1.00 84.50           C  
ATOM   2317  O   ILE A 301     -25.028  22.881   3.345  1.00 84.50           O  
ATOM   2318  CB  ILE A 301     -25.956  25.339   5.019  1.00 84.50           C  
ATOM   2319  CG1 ILE A 301     -25.193  25.271   6.364  1.00 84.50           C  
ATOM   2320  CG2 ILE A 301     -27.016  26.431   5.062  1.00 84.50           C  
ATOM   2321  CD1 ILE A 301     -24.508  26.588   6.759  1.00 84.50           C  
ATOM   2322  N   GLY A 302     -25.634  21.929   5.284  1.00 85.18           N  
ATOM   2323  CA  GLY A 302     -24.973  20.653   5.054  1.00 85.18           C  
ATOM   2324  C   GLY A 302     -25.862  19.683   4.261  1.00 85.18           C  
ATOM   2325  O   GLY A 302     -27.090  19.762   4.354  1.00 85.18           O  
ATOM   2326  N   PRO A 303     -25.269  18.729   3.516  1.00 87.87           N  
ATOM   2327  CA  PRO A 303     -25.991  17.534   3.087  1.00 87.87           C  
ATOM   2328  C   PRO A 303     -26.418  16.711   4.313  1.00 87.87           C  
ATOM   2329  O   PRO A 303     -25.902  16.906   5.415  1.00 87.87           O  
ATOM   2330  CB  PRO A 303     -24.998  16.762   2.215  1.00 87.87           C  
ATOM   2331  CG  PRO A 303     -23.664  17.081   2.890  1.00 87.87           C  
ATOM   2332  CD  PRO A 303     -23.839  18.543   3.307  1.00 87.87           C  
ATOM   2333  N   ASN A 304     -27.328  15.758   4.123  1.00 90.76           N  
ATOM   2334  CA  ASN A 304     -27.732  14.833   5.176  1.00 90.76           C  
ATOM   2335  C   ASN A 304     -26.534  13.968   5.633  1.00 90.76           C  
ATOM   2336  O   ASN A 304     -26.007  13.207   4.816  1.00 90.76           O  
ATOM   2337  CB  ASN A 304     -28.889  13.995   4.619  1.00 90.76           C  
ATOM   2338  CG  ASN A 304     -29.344  12.887   5.542  1.00 90.76           C  
ATOM   2339  ND2 ASN A 304     -30.063  11.930   5.017  1.00 90.76           N  
ATOM   2340  OD1 ASN A 304     -29.041  12.841   6.722  1.00 90.76           O  
ATOM   2341  N   PRO A 305     -26.108  14.017   6.914  1.00 89.15           N  
ATOM   2342  CA  PRO A 305     -24.989  13.213   7.402  1.00 89.15           C  
ATOM   2343  C   PRO A 305     -25.202  11.706   7.227  1.00 89.15           C  
ATOM   2344  O   PRO A 305     -24.225  10.975   7.086  1.00 89.15           O  
ATOM   2345  CB  PRO A 305     -24.828  13.583   8.882  1.00 89.15           C  
ATOM   2346  CG  PRO A 305     -25.409  14.992   8.965  1.00 89.15           C  
ATOM   2347  CD  PRO A 305     -26.553  14.926   7.958  1.00 89.15           C  
ATOM   2348  N   ALA A 306     -26.461  11.243   7.188  1.00 89.09           N  
ATOM   2349  CA  ALA A 306     -26.798   9.836   6.980  1.00 89.09           C  
ATOM   2350  C   ALA A 306     -26.409   9.304   5.583  1.00 89.09           C  
ATOM   2351  O   ALA A 306     -26.217   8.097   5.431  1.00 89.09           O  
ATOM   2352  CB  ALA A 306     -28.289   9.636   7.268  1.00 89.09           C  
ATOM   2353  N   ASP A 307     -26.257  10.175   4.577  1.00 86.30           N  
ATOM   2354  CA  ASP A 307     -25.982   9.768   3.190  1.00 86.30           C  
ATOM   2355  C   ASP A 307     -24.542   9.228   3.006  1.00 86.30           C  
ATOM   2356  O   ASP A 307     -24.294   8.407   2.117  1.00 86.30           O  
ATOM   2357  CB  ASP A 307     -26.245  10.947   2.229  1.00 86.30           C  
ATOM   2358  CG  ASP A 307     -27.690  11.480   2.169  1.00 86.30           C  
ATOM   2359  OD1 ASP A 307     -27.877  12.525   1.506  1.00 86.30           O  
ATOM   2360  OD2 ASP A 307     -28.616  10.882   2.770  1.00 86.30           O1-
ATOM   2361  N   ASP A 308     -23.594   9.639   3.862  1.00 88.88           N  
ATOM   2362  CA  ASP A 308     -22.173   9.235   3.820  1.00 88.88           C  
ATOM   2363  C   ASP A 308     -21.727   8.416   5.052  1.00 88.88           C  
ATOM   2364  O   ASP A 308     -20.546   8.368   5.397  1.00 88.88           O  
ATOM   2365  CB  ASP A 308     -21.258  10.440   3.521  1.00 88.88           C  
ATOM   2366  CG  ASP A 308     -19.850  10.012   3.064  1.00 88.88           C  
ATOM   2367  OD1 ASP A 308     -18.848  10.552   3.598  1.00 88.88           O  
ATOM   2368  OD2 ASP A 308     -19.771   9.133   2.170  1.00 88.88           O1-
ATOM   2369  N   LEU A 309     -22.649   7.721   5.723  1.00 92.00           N  
ATOM   2370  CA  LEU A 309     -22.292   6.773   6.788  1.00 92.00           C  
ATOM   2371  C   LEU A 309     -21.918   5.398   6.228  1.00 92.00           C  
ATOM   2372  O   LEU A 309     -22.461   4.954   5.212  1.00 92.00           O  
ATOM   2373  CB  LEU A 309     -23.410   6.644   7.827  1.00 92.00           C  
ATOM   2374  CG  LEU A 309     -23.835   7.962   8.489  1.00 92.00           C  
ATOM   2375  CD1 LEU A 309     -24.893   7.695   9.558  1.00 92.00           C  
ATOM   2376  CD2 LEU A 309     -22.680   8.737   9.127  1.00 92.00           C  
ATOM   2377  N   ASP A 310     -20.987   4.712   6.883  1.00 92.54           N  
ATOM   2378  CA  ASP A 310     -20.713   3.296   6.657  1.00 92.54           C  
ATOM   2379  C   ASP A 310     -21.756   2.395   7.338  1.00 92.54           C  
ATOM   2380  O   ASP A 310     -22.723   2.856   7.945  1.00 92.54           O  
ATOM   2381  CB  ASP A 310     -19.249   2.964   7.013  1.00 92.54           C  
ATOM   2382  CG  ASP A 310     -18.927   2.734   8.495  1.00 92.54           C  
ATOM   2383  OD1 ASP A 310     -17.752   2.403   8.769  1.00 92.54           O  
ATOM   2384  OD2 ASP A 310     -19.820   2.810   9.365  1.00 92.54           O1-
ATOM   2385  N   VAL A 311     -21.564   1.080   7.222  1.00 89.23           N  
ATOM   2386  CA  VAL A 311     -22.505   0.081   7.745  1.00 89.23           C  
ATOM   2387  C   VAL A 311     -22.552   0.008   9.282  1.00 89.23           C  
ATOM   2388  O   VAL A 311     -23.340  -0.755   9.823  1.00 89.23           O  
ATOM   2389  CB  VAL A 311     -22.223  -1.271   7.064  1.00 89.23           C  
ATOM   2390  CG1 VAL A 311     -21.027  -2.013   7.674  1.00 89.23           C  
ATOM   2391  CG2 VAL A 311     -23.461  -2.166   7.013  1.00 89.23           C  
ATOM   2392  N   PHE A 312     -21.748   0.808   9.990  1.00 90.85           N  
ATOM   2393  CA  PHE A 312     -21.784   0.971  11.445  1.00 90.85           C  
ATOM   2394  C   PHE A 312     -22.160   2.389  11.883  1.00 90.85           C  
ATOM   2395  O   PHE A 312     -21.821   2.809  12.991  1.00 90.85           O  
ATOM   2396  CB  PHE A 312     -20.446   0.544  12.045  1.00 90.85           C  
ATOM   2397  CG  PHE A 312     -20.157  -0.912  11.848  1.00 90.85           C  
ATOM   2398  CD1 PHE A 312     -20.993  -1.855  12.468  1.00 90.85           C  
ATOM   2399  CD2 PHE A 312     -19.070  -1.320  11.056  1.00 90.85           C  
ATOM   2400  CE1 PHE A 312     -20.732  -3.218  12.316  1.00 90.85           C  
ATOM   2401  CE2 PHE A 312     -18.795  -2.687  10.919  1.00 90.85           C  
ATOM   2402  CZ  PHE A 312     -19.622  -3.621  11.564  1.00 90.85           C  
ATOM   2403  N   ASN A 313     -22.836   3.133  11.005  1.00 93.57           N  
ATOM   2404  CA  ASN A 313     -23.184   4.539  11.178  1.00 93.57           C  
ATOM   2405  C   ASN A 313     -21.959   5.466  11.380  1.00 93.57           C  
ATOM   2406  O   ASN A 313     -22.108   6.572  11.906  1.00 93.57           O  
ATOM   2407  CB  ASN A 313     -24.278   4.710  12.252  1.00 93.57           C  
ATOM   2408  CG  ASN A 313     -25.583   3.975  11.989  1.00 93.57           C  
ATOM   2409  ND2 ASN A 313     -26.499   4.051  12.924  1.00 93.57           N  
ATOM   2410  OD1 ASN A 313     -25.807   3.346  10.969  1.00 93.57           O  
ATOM   2411  N   ARG A 314     -20.745   5.054  10.974  1.00 93.32           N  
ATOM   2412  CA  ARG A 314     -19.523   5.872  11.087  1.00 93.32           C  
ATOM   2413  C   ARG A 314     -19.311   6.709   9.813  1.00 93.32           C  
ATOM   2414  O   ARG A 314     -19.435   6.156   8.721  1.00 93.32           O  
ATOM   2415  CB  ARG A 314     -18.279   5.006  11.357  1.00 93.32           C  
ATOM   2416  CG  ARG A 314     -18.362   3.991  12.510  1.00 93.32           C  
ATOM   2417  CD  ARG A 314     -17.081   3.139  12.606  1.00 93.32           C  
ATOM   2418  NE  ARG A 314     -16.892   2.304  11.405  1.00 93.32           N  
ATOM   2419  CZ  ARG A 314     -16.027   1.333  11.200  1.00 93.32           C  
ATOM   2420  NH1 ARG A 314     -15.215   0.878  12.111  1.00 93.32           N1+
ATOM   2421  NH2 ARG A 314     -15.951   0.805  10.017  1.00 93.32           N  
ATOM   2422  N   PRO A 315     -18.940   8.003   9.878  1.00 92.72           N  
ATOM   2423  CA  PRO A 315     -18.775   8.822   8.668  1.00 92.72           C  
ATOM   2424  C   PRO A 315     -17.629   8.365   7.739  1.00 92.72           C  
ATOM   2425  O   PRO A 315     -16.453   8.348   8.126  1.00 92.72           O  
ATOM   2426  CB  PRO A 315     -18.587  10.257   9.167  1.00 92.72           C  
ATOM   2427  CG  PRO A 315     -19.196  10.258  10.567  1.00 92.72           C  
ATOM   2428  CD  PRO A 315     -18.937   8.842  11.068  1.00 92.72           C  
ATOM   2429  N   LYS A 316     -17.934   8.035   6.477  1.00 90.98           N  
ATOM   2430  CA  LYS A 316     -16.968   7.472   5.509  1.00 90.98           C  
ATOM   2431  C   LYS A 316     -15.797   8.404   5.202  1.00 90.98           C  
ATOM   2432  O   LYS A 316     -14.701   7.912   4.933  1.00 90.98           O  
ATOM   2433  CB  LYS A 316     -17.678   7.134   4.196  1.00 90.98           C  
ATOM   2434  CG  LYS A 316     -18.599   5.911   4.273  1.00 90.98           C  
ATOM   2435  CD  LYS A 316     -19.517   5.924   3.045  1.00 90.98           C  
ATOM   2436  CE  LYS A 316     -20.394   4.674   2.947  1.00 90.98           C  
ATOM   2437  NZ  LYS A 316     -21.792   5.046   2.614  1.00 90.98           N1+
ATOM   2438  N   PHE A 317     -15.960   9.723   5.314  1.00 86.76           N  
ATOM   2439  CA  PHE A 317     -14.844  10.667   5.156  1.00 86.76           C  
ATOM   2440  C   PHE A 317     -13.693  10.482   6.172  1.00 86.76           C  
ATOM   2441  O   PHE A 317     -12.583  10.953   5.914  1.00 86.76           O  
ATOM   2442  CB  PHE A 317     -15.371  12.106   5.103  1.00 86.76           C  
ATOM   2443  CG  PHE A 317     -16.063  12.632   6.348  1.00 86.76           C  
ATOM   2444  CD1 PHE A 317     -17.469  12.588   6.439  1.00 86.76           C  
ATOM   2445  CD2 PHE A 317     -15.318  13.268   7.360  1.00 86.76           C  
ATOM   2446  CE1 PHE A 317     -18.123  13.189   7.530  1.00 86.76           C  
ATOM   2447  CE2 PHE A 317     -15.981  13.877   8.442  1.00 86.76           C  
ATOM   2448  CZ  PHE A 317     -17.380  13.825   8.537  1.00 86.76           C  
ATOM   2449  N   PHE A 318     -13.908   9.733   7.263  1.00 89.40           N  
ATOM   2450  CA  PHE A 318     -12.836   9.188   8.111  1.00 89.40           C  
ATOM   2451  C   PHE A 318     -12.702   7.665   8.013  1.00 89.40           C  
ATOM   2452  O   PHE A 318     -11.585   7.160   7.885  1.00 89.40           O  
ATOM   2453  CB  PHE A 318     -13.071   9.603   9.569  1.00 89.40           C  
ATOM   2454  CG  PHE A 318     -13.000  11.093   9.833  1.00 89.40           C  
ATOM   2455  CD1 PHE A 318     -11.907  11.857   9.372  1.00 89.40           C  
ATOM   2456  CD2 PHE A 318     -14.027  11.713  10.566  1.00 89.40           C  
ATOM   2457  CE1 PHE A 318     -11.838  13.231   9.649  1.00 89.40           C  
ATOM   2458  CE2 PHE A 318     -13.960  13.085  10.836  1.00 89.40           C  
ATOM   2459  CZ  PHE A 318     -12.869  13.843  10.378  1.00 89.40           C  
ATOM   2460  N   TYR A 319     -13.818   6.932   8.063  1.00 90.17           N  
ATOM   2461  CA  TYR A 319     -13.830   5.473   8.237  1.00 90.17           C  
ATOM   2462  C   TYR A 319     -13.931   4.678   6.916  1.00 90.17           C  
ATOM   2463  O   TYR A 319     -13.878   3.454   6.913  1.00 90.17           O  
ATOM   2464  CB  TYR A 319     -14.912   5.110   9.271  1.00 90.17           C  
ATOM   2465  CG  TYR A 319     -14.706   5.787  10.622  1.00 90.17           C  
ATOM   2466  CD1 TYR A 319     -13.799   5.248  11.556  1.00 90.17           C  
ATOM   2467  CD2 TYR A 319     -15.404   6.967  10.944  1.00 90.17           C  
ATOM   2468  CE1 TYR A 319     -13.594   5.892  12.793  1.00 90.17           C  
ATOM   2469  CE2 TYR A 319     -15.218   7.603  12.185  1.00 90.17           C  
ATOM   2470  CZ  TYR A 319     -14.308   7.065  13.116  1.00 90.17           C  
ATOM   2471  OH  TYR A 319     -14.115   7.690  14.307  1.00 90.17           O  
ATOM   2472  N   GLY A 320     -13.992   5.338   5.759  1.00 86.40           N  
ATOM   2473  CA  GLY A 320     -14.134   4.694   4.444  1.00 86.40           C  
ATOM   2474  C   GLY A 320     -12.867   4.047   3.863  1.00 86.40           C  
ATOM   2475  O   GLY A 320     -12.870   3.678   2.695  1.00 86.40           O  
ATOM   2476  N   ASN A 321     -11.764   3.961   4.617  1.00 87.07           N  
ATOM   2477  CA  ASN A 321     -10.532   3.255   4.225  1.00 87.07           C  
ATOM   2478  C   ASN A 321      -9.941   2.522   5.444  1.00 87.07           C  
ATOM   2479  O   ASN A 321     -10.028   3.017   6.573  1.00 87.07           O  
ATOM   2480  CB  ASN A 321      -9.480   4.232   3.655  1.00 87.07           C  
ATOM   2481  CG  ASN A 321      -9.834   4.886   2.330  1.00 87.07           C  
ATOM   2482  ND2 ASN A 321     -10.682   5.886   2.338  1.00 87.07           N  
ATOM   2483  OD1 ASN A 321      -9.293   4.584   1.281  1.00 87.07           O  
ATOM   2484  N   GLU A 322      -9.280   1.386   5.218  1.00 86.94           N  
ATOM   2485  CA  GLU A 322      -8.568   0.652   6.273  1.00 86.94           C  
ATOM   2486  C   GLU A 322      -7.431   1.484   6.889  1.00 86.94           C  
ATOM   2487  O   GLU A 322      -6.756   2.281   6.224  1.00 86.94           O  
ATOM   2488  CB  GLU A 322      -7.945  -0.634   5.725  1.00 86.94           C  
ATOM   2489  CG  GLU A 322      -8.941  -1.692   5.229  1.00 86.94           C  
ATOM   2490  CD  GLU A 322      -8.248  -2.804   4.421  1.00 86.94           C  
ATOM   2491  OE1 GLU A 322      -8.968  -3.686   3.912  1.00 86.94           O  
ATOM   2492  OE2 GLU A 322      -7.022  -2.695   4.173  1.00 86.94           O1-
ATOM   2493  N   THR A 323      -7.129   1.212   8.158  1.00 88.77           N  
ATOM   2494  CA  THR A 323      -5.960   1.760   8.855  1.00 88.77           C  
ATOM   2495  C   THR A 323      -4.674   1.340   8.156  1.00 88.77           C  
ATOM   2496  O   THR A 323      -3.754   2.144   8.080  1.00 88.77           O  
ATOM   2497  CB  THR A 323      -5.908   1.306  10.322  1.00 88.77           C  
ATOM   2498  CG2 THR A 323      -4.843   2.049  11.127  1.00 88.77           C  
ATOM   2499  OG1 THR A 323      -7.127   1.565  10.963  1.00 88.77           O  
ATOM   2500  N   HIS A 324      -4.609   0.124   7.598  1.00 84.82           N  
ATOM   2501  CA  HIS A 324      -3.493  -0.366   6.786  1.00 84.82           C  
ATOM   2502  C   HIS A 324      -3.328   0.431   5.487  1.00 84.82           C  
ATOM   2503  O   HIS A 324      -2.228   0.862   5.158  1.00 84.82           O  
ATOM   2504  CB  HIS A 324      -3.692  -1.856   6.479  1.00 84.82           C  
ATOM   2505  CG  HIS A 324      -2.524  -2.424   5.723  1.00 84.82           C  
ATOM   2506  CD2 HIS A 324      -2.394  -2.512   4.363  1.00 84.82           C  
ATOM   2507  ND1 HIS A 324      -1.347  -2.869   6.279  1.00 84.82           N  
ATOM   2508  CE1 HIS A 324      -0.527  -3.207   5.275  1.00 84.82           C  
ATOM   2509  NE2 HIS A 324      -1.109  -2.985   4.091  1.00 84.82           N  
ATOM   2510  N   GLN A 325      -4.422   0.719   4.783  1.00 84.07           N  
ATOM   2511  CA  GLN A 325      -4.388   1.499   3.543  1.00 84.07           C  
ATOM   2512  C   GLN A 325      -3.949   2.954   3.784  1.00 84.07           C  
ATOM   2513  O   GLN A 325      -3.319   3.557   2.918  1.00 84.07           O  
ATOM   2514  CB  GLN A 325      -5.766   1.434   2.877  1.00 84.07           C  
ATOM   2515  CG  GLN A 325      -6.126   0.003   2.435  1.00 84.07           C  
ATOM   2516  CD  GLN A 325      -7.587  -0.131   2.002  1.00 84.07           C  
ATOM   2517  NE2 GLN A 325      -8.076  -1.332   1.820  1.00 84.07           N  
ATOM   2518  OE1 GLN A 325      -8.272   0.855   1.772  1.00 84.07           O  
ATOM   2519  N   ASN A 326      -4.209   3.500   4.977  1.00 86.19           N  
ATOM   2520  CA  ASN A 326      -3.651   4.775   5.439  1.00 86.19           C  
ATOM   2521  C   ASN A 326      -2.280   4.642   6.145  1.00 86.19           C  
ATOM   2522  O   ASN A 326      -1.624   5.662   6.363  1.00 86.19           O  
ATOM   2523  CB  ASN A 326      -4.696   5.442   6.353  1.00 86.19           C  
ATOM   2524  CG  ASN A 326      -5.898   5.984   5.596  1.00 86.19           C  
ATOM   2525  ND2 ASN A 326      -7.085   5.722   6.081  1.00 86.19           N  
ATOM   2526  OD1 ASN A 326      -5.781   6.702   4.606  1.00 86.19           O  
ATOM   2527  N   CYS A 327      -1.852   3.432   6.529  1.00 86.03           N  
ATOM   2528  CA  CYS A 327      -0.684   3.176   7.377  1.00 86.03           C  
ATOM   2529  C   CYS A 327       0.589   3.518   6.620  1.00 86.03           C  
ATOM   2530  O   CYS A 327       0.901   2.866   5.624  1.00 86.03           O  
ATOM   2531  CB  CYS A 327      -0.625   1.710   7.835  1.00 86.03           C  
ATOM   2532  SG  CYS A 327       0.916   1.372   8.748  1.00 86.03           S  
ATOM   2533  N   PRO A 328       1.394   4.472   7.104  1.00 82.55           N  
ATOM   2534  CA  PRO A 328       2.497   4.959   6.316  1.00 82.55           C  
ATOM   2535  C   PRO A 328       3.610   3.905   6.181  1.00 82.55           C  
ATOM   2536  O   PRO A 328       4.400   4.004   5.258  1.00 82.55           O  
ATOM   2537  CB  PRO A 328       2.858   6.265   7.019  1.00 82.55           C  
ATOM   2538  CG  PRO A 328       2.663   5.940   8.487  1.00 82.55           C  
ATOM   2539  CD  PRO A 328       1.353   5.162   8.386  1.00 82.55           C  
ATOM   2540  N   ARG A 329       3.601   2.841   7.003  1.00 84.19           N  
ATOM   2541  CA  ARG A 329       4.487   1.664   6.925  1.00 84.19           C  
ATOM   2542  C   ARG A 329       4.018   0.527   5.991  1.00 84.19           C  
ATOM   2543  O   ARG A 329       4.682  -0.505   5.932  1.00 84.19           O  
ATOM   2544  CB  ARG A 329       4.826   1.167   8.345  1.00 84.19           C  
ATOM   2545  CG  ARG A 329       5.590   2.199   9.199  1.00 84.19           C  
ATOM   2546  CD  ARG A 329       5.992   1.568  10.540  1.00 84.19           C  
ATOM   2547  NE  ARG A 329       6.856   2.447  11.347  1.00 84.19           N  
ATOM   2548  CZ  ARG A 329       7.642   2.067  12.344  1.00 84.19           C  
ATOM   2549  NH1 ARG A 329       7.751   0.834  12.726  1.00 84.19           N1+
ATOM   2550  NH2 ARG A 329       8.376   2.915  13.003  1.00 84.19           N  
ATOM   2551  N   ALA A 330       2.923   0.675   5.236  1.00 83.33           N  
ATOM   2552  CA  ALA A 330       2.374  -0.419   4.411  1.00 83.33           C  
ATOM   2553  C   ALA A 330       3.243  -0.840   3.199  1.00 83.33           C  
ATOM   2554  O   ALA A 330       3.088  -1.948   2.689  1.00 83.33           O  
ATOM   2555  CB  ALA A 330       0.952  -0.054   3.980  1.00 83.33           C  
ATOM   2556  N   GLY A 331       4.203  -0.018   2.760  1.00 78.58           N  
ATOM   2557  CA  GLY A 331       5.174  -0.434   1.736  1.00 78.58           C  
ATOM   2558  C   GLY A 331       6.040  -1.609   2.184  1.00 78.58           C  
ATOM   2559  O   GLY A 331       6.145  -2.606   1.477  1.00 78.58           O  
ATOM   2560  N   PHE A 332       6.560  -1.543   3.412  1.00 83.42           N  
ATOM   2561  CA  PHE A 332       7.326  -2.637   4.008  1.00 83.42           C  
ATOM   2562  C   PHE A 332       6.499  -3.923   4.160  1.00 83.42           C  
ATOM   2563  O   PHE A 332       7.034  -5.011   3.983  1.00 83.42           O  
ATOM   2564  CB  PHE A 332       7.859  -2.181   5.370  1.00 83.42           C  
ATOM   2565  CG  PHE A 332       8.954  -1.136   5.364  1.00 83.42           C  
ATOM   2566  CD1 PHE A 332      10.082  -1.279   4.532  1.00 83.42           C  
ATOM   2567  CD2 PHE A 332       8.908  -0.083   6.297  1.00 83.42           C  
ATOM   2568  CE1 PHE A 332      11.157  -0.383   4.647  1.00 83.42           C  
ATOM   2569  CE2 PHE A 332       9.994   0.801   6.423  1.00 83.42           C  
ATOM   2570  CZ  PHE A 332      11.120   0.645   5.601  1.00 83.42           C  
ATOM   2571  N   PHE A 333       5.184  -3.821   4.399  1.00 83.42           N  
ATOM   2572  CA  PHE A 333       4.283  -4.984   4.388  1.00 83.42           C  
ATOM   2573  C   PHE A 333       4.223  -5.643   3.002  1.00 83.42           C  
ATOM   2574  O   PHE A 333       4.331  -6.864   2.902  1.00 83.42           O  
ATOM   2575  CB  PHE A 333       2.883  -4.553   4.840  1.00 83.42           C  
ATOM   2576  CG  PHE A 333       1.846  -5.660   4.910  1.00 83.42           C  
ATOM   2577  CD1 PHE A 333       1.076  -5.976   3.774  1.00 83.42           C  
ATOM   2578  CD2 PHE A 333       1.581  -6.305   6.132  1.00 83.42           C  
ATOM   2579  CE1 PHE A 333       0.056  -6.939   3.856  1.00 83.42           C  
ATOM   2580  CE2 PHE A 333       0.566  -7.276   6.212  1.00 83.42           C  
ATOM   2581  CZ  PHE A 333      -0.200  -7.589   5.076  1.00 83.42           C  
ATOM   2582  N   SER A 334       4.124  -4.842   1.931  1.00 77.91           N  
ATOM   2583  CA  SER A 334       4.177  -5.354   0.552  1.00 77.91           C  
ATOM   2584  C   SER A 334       5.509  -6.064   0.270  1.00 77.91           C  
ATOM   2585  O   SER A 334       5.513  -7.128  -0.345  1.00 77.91           O  
ATOM   2586  CB  SER A 334       3.976  -4.227  -0.469  1.00 77.91           C  
ATOM   2587  OG  SER A 334       2.714  -3.603  -0.321  1.00 77.91           O  
ATOM   2588  N   GLU A 335       6.628  -5.527   0.763  1.00 78.89           N  
ATOM   2589  CA  GLU A 335       7.972  -6.124   0.654  1.00 78.89           C  
ATOM   2590  C   GLU A 335       8.252  -7.267   1.653  1.00 78.89           C  
ATOM   2591  O   GLU A 335       9.348  -7.828   1.646  1.00 78.89           O  
ATOM   2592  CB  GLU A 335       9.039  -5.031   0.825  1.00 78.89           C  
ATOM   2593  CG  GLU A 335       9.005  -3.956  -0.264  1.00 78.89           C  
ATOM   2594  CD  GLU A 335      10.206  -3.011  -0.136  1.00 78.89           C  
ATOM   2595  OE1 GLU A 335      10.780  -2.675  -1.197  1.00 78.89           O  
ATOM   2596  OE2 GLU A 335      10.529  -2.614   1.006  1.00 78.89           O1-
ATOM   2597  N   GLY A 336       7.307  -7.627   2.527  1.00 79.39           N  
ATOM   2598  CA  GLY A 336       7.513  -8.653   3.557  1.00 79.39           C  
ATOM   2599  C   GLY A 336       8.587  -8.309   4.598  1.00 79.39           C  
ATOM   2600  O   GLY A 336       9.161  -9.217   5.206  1.00 79.39           O  
ATOM   2601  N   VAL A 337       8.880  -7.018   4.788  1.00 85.62           N  
ATOM   2602  CA  VAL A 337       9.846  -6.503   5.764  1.00 85.62           C  
ATOM   2603  C   VAL A 337       9.093  -6.058   7.017  1.00 85.62           C  
ATOM   2604  O   VAL A 337       8.258  -5.153   6.990  1.00 85.62           O  
ATOM   2605  CB  VAL A 337      10.710  -5.367   5.183  1.00 85.62           C  
ATOM   2606  CG1 VAL A 337      11.860  -5.045   6.144  1.00 85.62           C  
ATOM   2607  CG2 VAL A 337      11.351  -5.733   3.839  1.00 85.62           C  
ATOM   2608  N   PHE A 338       9.389  -6.701   8.141  1.00 85.81           N  
ATOM   2609  CA  PHE A 338       8.666  -6.513   9.396  1.00 85.81           C  
ATOM   2610  C   PHE A 338       9.626  -6.127  10.522  1.00 85.81           C  
ATOM   2611  O   PHE A 338      10.777  -6.556  10.521  1.00 85.81           O  
ATOM   2612  CB  PHE A 338       7.880  -7.790   9.719  1.00 85.81           C  
ATOM   2613  CG  PHE A 338       6.916  -8.237   8.635  1.00 85.81           C  
ATOM   2614  CD1 PHE A 338       5.727  -7.518   8.416  1.00 85.81           C  
ATOM   2615  CD2 PHE A 338       7.210  -9.357   7.834  1.00 85.81           C  
ATOM   2616  CE1 PHE A 338       4.842  -7.912   7.397  1.00 85.81           C  
ATOM   2617  CE2 PHE A 338       6.321  -9.753   6.818  1.00 85.81           C  
ATOM   2618  CZ  PHE A 338       5.139  -9.028   6.597  1.00 85.81           C  
ATOM   2619  N   ALA A 339       9.133  -5.331  11.470  1.00 88.90           N  
ATOM   2620  CA  ALA A 339       9.840  -5.019  12.710  1.00 88.90           C  
ATOM   2621  C   ALA A 339      10.003  -6.282  13.577  1.00 88.90           C  
ATOM   2622  O   ALA A 339       9.146  -7.172  13.541  1.00 88.90           O  
ATOM   2623  CB  ALA A 339       9.034  -3.937  13.438  1.00 88.90           C  
ATOM   2624  N   TYR A 340      11.054  -6.358  14.387  1.00 82.54           N  
ATOM   2625  CA  TYR A 340      11.260  -7.423  15.371  1.00 82.54           C  
ATOM   2626  C   TYR A 340      11.137  -6.912  16.809  1.00 82.54           C  
ATOM   2627  O   TYR A 340      10.630  -7.643  17.661  1.00 82.54           O  
ATOM   2628  CB  TYR A 340      12.611  -8.099  15.110  1.00 82.54           C  
ATOM   2629  CG  TYR A 340      12.625  -8.924  13.835  1.00 82.54           C  
ATOM   2630  CD1 TYR A 340      12.106 -10.233  13.846  1.00 82.54           C  
ATOM   2631  CD2 TYR A 340      13.115  -8.374  12.634  1.00 82.54           C  
ATOM   2632  CE1 TYR A 340      12.083 -10.998  12.663  1.00 82.54           C  
ATOM   2633  CE2 TYR A 340      13.097  -9.134  11.449  1.00 82.54           C  
ATOM   2634  CZ  TYR A 340      12.582 -10.446  11.462  1.00 82.54           C  
ATOM   2635  OH  TYR A 340      12.557 -11.191  10.323  1.00 82.54           O  
ATOM   2636  N   GLU A 341      11.518  -5.658  17.062  1.00 88.00           N  
ATOM   2637  CA  GLU A 341      11.452  -5.002  18.373  1.00 88.00           C  
ATOM   2638  C   GLU A 341      10.768  -3.628  18.280  1.00 88.00           C  
ATOM   2639  O   GLU A 341      10.615  -3.046  17.202  1.00 88.00           O  
ATOM   2640  CB  GLU A 341      12.863  -4.909  18.987  1.00 88.00           C  
ATOM   2641  CG  GLU A 341      13.393  -6.312  19.332  1.00 88.00           C  
ATOM   2642  CD  GLU A 341      14.771  -6.350  20.007  1.00 88.00           C  
ATOM   2643  OE1 GLU A 341      15.412  -7.424  19.904  1.00 88.00           O  
ATOM   2644  OE2 GLU A 341      15.150  -5.360  20.669  1.00 88.00           O1-
ATOM   2645  N   PHE A 342      10.312  -3.088  19.414  1.00 89.05           N  
ATOM   2646  CA  PHE A 342       9.744  -1.739  19.437  1.00 89.05           C  
ATOM   2647  C   PHE A 342      10.850  -0.687  19.260  1.00 89.05           C  
ATOM   2648  O   PHE A 342      11.901  -0.752  19.891  1.00 89.05           O  
ATOM   2649  CB  PHE A 342       8.874  -1.538  20.685  1.00 89.05           C  
ATOM   2650  CG  PHE A 342       7.463  -2.072  20.499  1.00 89.05           C  
ATOM   2651  CD1 PHE A 342       6.536  -1.340  19.729  1.00 89.05           C  
ATOM   2652  CD2 PHE A 342       7.080  -3.307  21.056  1.00 89.05           C  
ATOM   2653  CE1 PHE A 342       5.237  -1.835  19.520  1.00 89.05           C  
ATOM   2654  CE2 PHE A 342       5.777  -3.799  20.852  1.00 89.05           C  
ATOM   2655  CZ  PHE A 342       4.856  -3.065  20.082  1.00 89.05           C  
ATOM   2656  N   GLY A 343      10.609   0.270  18.360  1.00 87.45           N  
ATOM   2657  CA  GLY A 343      11.602   1.242  17.892  1.00 87.45           C  
ATOM   2658  C   GLY A 343      12.096   0.984  16.463  1.00 87.45           C  
ATOM   2659  O   GLY A 343      12.518   1.932  15.798  1.00 87.45           O  
ATOM   2660  N   ASP A 344      11.963  -0.245  15.947  1.00 88.04           N  
ATOM   2661  CA  ASP A 344      12.260  -0.573  14.545  1.00 88.04           C  
ATOM   2662  C   ASP A 344      11.415   0.278  13.567  1.00 88.04           C  
ATOM   2663  O   ASP A 344      10.226   0.530  13.820  1.00 88.04           O  
ATOM   2664  CB  ASP A 344      11.972  -2.059  14.273  1.00 88.04           C  
ATOM   2665  CG  ASP A 344      13.096  -3.035  14.634  1.00 88.04           C  
ATOM   2666  OD1 ASP A 344      12.760  -4.230  14.818  1.00 88.04           O  
ATOM   2667  OD2 ASP A 344      14.273  -2.613  14.631  1.00 88.04           O1-
ATOM   2668  N   PRO A 345      11.965   0.711  12.413  1.00 87.01           N  
ATOM   2669  CA  PRO A 345      11.244   1.546  11.450  1.00 87.01           C  
ATOM   2670  C   PRO A 345      10.294   0.768  10.517  1.00 87.01           C  
ATOM   2671  O   PRO A 345       9.432   1.385   9.884  1.00 87.01           O  
ATOM   2672  CB  PRO A 345      12.334   2.297  10.682  1.00 87.01           C  
ATOM   2673  CG  PRO A 345      13.502   1.315  10.690  1.00 87.01           C  
ATOM   2674  CD  PRO A 345      13.374   0.628  12.050  1.00 87.01           C  
ATOM   2675  N   GLN A 346      10.394  -0.565  10.433  1.00 87.59           N  
ATOM   2676  CA  GLN A 346       9.653  -1.369   9.448  1.00 87.59           C  
ATOM   2677  C   GLN A 346       8.235  -1.767   9.912  1.00 87.59           C  
ATOM   2678  O   GLN A 346       7.736  -1.288  10.933  1.00 87.59           O  
ATOM   2679  CB  GLN A 346      10.495  -2.546   8.915  1.00 87.59           C  
ATOM   2680  CG  GLN A 346      11.940  -2.144   8.538  1.00 87.59           C  
ATOM   2681  CD  GLN A 346      12.910  -2.205   9.711  1.00 87.59           C  
ATOM   2682  NE2 GLN A 346      14.176  -1.918   9.516  1.00 87.59           N  
ATOM   2683  OE1 GLN A 346      12.543  -2.490  10.835  1.00 87.59           O  
ATOM   2684  N   CYS A 347       7.501  -2.571   9.132  1.00 88.51           N  
ATOM   2685  CA  CYS A 347       6.073  -2.802   9.382  1.00 88.51           C  
ATOM   2686  C   CYS A 347       5.804  -3.510  10.728  1.00 88.51           C  
ATOM   2687  O   CYS A 347       6.299  -4.610  10.962  1.00 88.51           O  
ATOM   2688  CB  CYS A 347       5.468  -3.580   8.208  1.00 88.51           C  
ATOM   2689  SG  CYS A 347       3.673  -3.705   8.457  1.00 88.51           S  
ATOM   2690  N   THR A 348       4.946  -2.925  11.576  1.00 87.79           N  
ATOM   2691  CA  THR A 348       4.606  -3.430  12.924  1.00 87.79           C  
ATOM   2692  C   THR A 348       3.553  -4.555  12.937  1.00 87.79           C  
ATOM   2693  O   THR A 348       2.974  -4.857  13.978  1.00 87.79           O  
ATOM   2694  CB  THR A 348       4.213  -2.273  13.872  1.00 87.79           C  
ATOM   2695  CG2 THR A 348       5.341  -1.257  14.037  1.00 87.79           C  
ATOM   2696  OG1 THR A 348       3.116  -1.536  13.372  1.00 87.79           O  
ATOM   2697  N   TYR A 349       3.287  -5.208  11.798  1.00 85.90           N  
ATOM   2698  CA  TYR A 349       2.360  -6.351  11.697  1.00 85.90           C  
ATOM   2699  C   TYR A 349       2.804  -7.543  12.566  1.00 85.90           C  
ATOM   2700  O   TYR A 349       1.998  -8.124  13.290  1.00 85.90           O  
ATOM   2701  CB  TYR A 349       2.241  -6.751  10.218  1.00 85.90           C  
ATOM   2702  CG  TYR A 349       1.406  -7.991   9.961  1.00 85.90           C  
ATOM   2703  CD1 TYR A 349       2.037  -9.237   9.774  1.00 85.90           C  
ATOM   2704  CD2 TYR A 349       0.000  -7.901   9.910  1.00 85.90           C  
ATOM   2705  CE1 TYR A 349       1.262 -10.393   9.554  1.00 85.90           C  
ATOM   2706  CE2 TYR A 349      -0.775  -9.052   9.666  1.00 85.90           C  
ATOM   2707  CZ  TYR A 349      -0.144 -10.305   9.507  1.00 85.90           C  
ATOM   2708  OH  TYR A 349      -0.878 -11.431   9.313  1.00 85.90           O  
ATOM   2709  N   SER A 350       4.104  -7.839  12.560  1.00 85.15           N  
ATOM   2710  CA  SER A 350       4.792  -8.799  13.438  1.00 85.15           C  
ATOM   2711  C   SER A 350       4.646  -8.492  14.934  1.00 85.15           C  
ATOM   2712  O   SER A 350       4.558  -9.416  15.736  1.00 85.15           O  
ATOM   2713  CB  SER A 350       6.284  -8.741  13.112  1.00 85.15           C  
ATOM   2714  OG  SER A 350       6.653  -7.377  13.022  1.00 85.15           O  
ATOM   2715  N   LEU A 351       4.588  -7.204  15.291  1.00 88.30           N  
ATOM   2716  CA  LEU A 351       4.374  -6.695  16.653  1.00 88.30           C  
ATOM   2717  C   LEU A 351       2.881  -6.582  17.020  1.00 88.30           C  
ATOM   2718  O   LEU A 351       2.541  -6.016  18.054  1.00 88.30           O  
ATOM   2719  CB  LEU A 351       5.097  -5.343  16.822  1.00 88.30           C  
ATOM   2720  CG  LEU A 351       6.610  -5.340  16.536  1.00 88.30           C  
ATOM   2721  CD1 LEU A 351       7.156  -3.928  16.742  1.00 88.30           C  
ATOM   2722  CD2 LEU A 351       7.380  -6.283  17.458  1.00 88.30           C  
ATOM   2723  N   GLY A 352       1.986  -7.092  16.169  1.00 87.98           N  
ATOM   2724  CA  GLY A 352       0.557  -7.227  16.449  1.00 87.98           C  
ATOM   2725  C   GLY A 352      -0.376  -6.173  15.862  1.00 87.98           C  
ATOM   2726  O   GLY A 352      -1.557  -6.145  16.204  1.00 87.98           O  
ATOM   2727  N   CYS A 353       0.100  -5.334  14.937  1.00 90.81           N  
ATOM   2728  CA  CYS A 353      -0.715  -4.294  14.309  1.00 90.81           C  
ATOM   2729  C   CYS A 353      -1.916  -4.850  13.509  1.00 90.81           C  
ATOM   2730  O   CYS A 353      -1.777  -5.240  12.348  1.00 90.81           O  
ATOM   2731  CB  CYS A 353       0.215  -3.426  13.448  1.00 90.81           C  
ATOM   2732  SG  CYS A 353      -0.708  -2.123  12.589  1.00 90.81           S  
ATOM   2733  N   LYS A 354      -3.123  -4.741  14.079  1.00 89.88           N  
ATOM   2734  CA  LYS A 354      -4.432  -5.142  13.517  1.00 89.88           C  
ATOM   2735  C   LYS A 354      -4.961  -4.197  12.415  1.00 89.88           C  
ATOM   2736  O   LYS A 354      -6.160  -4.038  12.209  1.00 89.88           O  
ATOM   2737  CB  LYS A 354      -5.454  -5.289  14.667  1.00 89.88           C  
ATOM   2738  CG  LYS A 354      -5.015  -6.081  15.919  1.00 89.88           C  
ATOM   2739  CD  LYS A 354      -4.579  -7.532  15.655  1.00 89.88           C  
ATOM   2740  CE  LYS A 354      -4.512  -8.353  16.957  1.00 89.88           C  
ATOM   2741  NZ  LYS A 354      -3.352  -8.026  17.829  1.00 89.88           N1+
ATOM   2742  N   GLY A 355      -4.067  -3.504  11.705  1.00 86.13           N  
ATOM   2743  CA  GLY A 355      -4.428  -2.392  10.813  1.00 86.13           C  
ATOM   2744  C   GLY A 355      -5.262  -2.784   9.584  1.00 86.13           C  
ATOM   2745  O   GLY A 355      -5.913  -1.921   9.000  1.00 86.13           O  
ATOM   2746  N   THR A 356      -5.234  -4.058   9.190  1.00 83.99           N  
ATOM   2747  CA  THR A 356      -5.995  -4.642   8.068  1.00 83.99           C  
ATOM   2748  C   THR A 356      -7.448  -4.978   8.416  1.00 83.99           C  
ATOM   2749  O   THR A 356      -8.196  -5.384   7.538  1.00 83.99           O  
ATOM   2750  CB  THR A 356      -5.298  -5.928   7.588  1.00 83.99           C  
ATOM   2751  CG2 THR A 356      -3.991  -5.622   6.856  1.00 83.99           C  
ATOM   2752  OG1 THR A 356      -4.957  -6.734   8.700  1.00 83.99           O  
ATOM   2753  N   GLU A 357      -7.842  -4.844   9.686  1.00 79.75           N  
ATOM   2754  CA  GLU A 357      -9.157  -5.258  10.210  1.00 79.75           C  
ATOM   2755  C   GLU A 357      -9.940  -4.083  10.829  1.00 79.75           C  
ATOM   2756  O   GLU A 357     -11.009  -4.271  11.406  1.00 79.75           O  
ATOM   2757  CB  GLU A 357      -8.945  -6.380  11.243  1.00 79.75           C  
ATOM   2758  CG  GLU A 357      -8.319  -7.642  10.621  1.00 79.75           C  
ATOM   2759  CD  GLU A 357      -7.926  -8.711  11.652  1.00 79.75           C  
ATOM   2760  OE1 GLU A 357      -7.575  -9.820  11.190  1.00 79.75           O  
ATOM   2761  OE2 GLU A 357      -7.880  -8.402  12.864  1.00 79.75           O1-
ATOM   2762  N   ALA A 358      -9.396  -2.865  10.733  1.00 85.70           N  
ATOM   2763  CA  ALA A 358      -9.930  -1.665  11.367  1.00 85.70           C  
ATOM   2764  C   ALA A 358      -9.807  -0.446  10.455  1.00 85.70           C  
ATOM   2765  O   ALA A 358      -8.770  -0.237   9.824  1.00 85.70           O  
ATOM   2766  CB  ALA A 358      -9.167  -1.434  12.671  1.00 85.70           C  
ATOM   2767  N   ASN A 359     -10.817   0.420  10.437  1.00 89.99           N  
ATOM   2768  CA  ASN A 359     -10.852   1.626   9.611  1.00 89.99           C  
ATOM   2769  C   ASN A 359     -10.377   2.849  10.407  1.00 89.99           C  
ATOM   2770  O   ASN A 359     -10.960   3.158  11.444  1.00 89.99           O  
ATOM   2771  CB  ASN A 359     -12.282   1.849   9.105  1.00 89.99           C  
ATOM   2772  CG  ASN A 359     -12.891   0.652   8.398  1.00 89.99           C  
ATOM   2773  ND2 ASN A 359     -13.040   0.693   7.097  1.00 89.99           N  
ATOM   2774  OD1 ASN A 359     -13.284  -0.312   9.035  1.00 89.99           O  
ATOM   2775  N   SER A 360      -9.354   3.572   9.950  1.00 88.01           N  
ATOM   2776  CA  SER A 360      -8.912   4.805  10.618  1.00 88.01           C  
ATOM   2777  C   SER A 360      -8.065   5.694   9.704  1.00 88.01           C  
ATOM   2778  O   SER A 360      -7.208   5.185   8.970  1.00 88.01           O  
ATOM   2779  CB  SER A 360      -8.073   4.486  11.862  1.00 88.01           C  
ATOM   2780  OG  SER A 360      -7.819   5.673  12.593  1.00 88.01           O  
ATOM   2781  N   PRO A 361      -8.213   7.029   9.787  1.00 86.91           N  
ATOM   2782  CA  PRO A 361      -7.343   7.973   9.101  1.00 86.91           C  
ATOM   2783  C   PRO A 361      -6.119   8.386   9.941  1.00 86.91           C  
ATOM   2784  O   PRO A 361      -5.235   9.050   9.396  1.00 86.91           O  
ATOM   2785  CB  PRO A 361      -8.268   9.149   8.797  1.00 86.91           C  
ATOM   2786  CG  PRO A 361      -9.118   9.222  10.063  1.00 86.91           C  
ATOM   2787  CD  PRO A 361      -9.305   7.751  10.437  1.00 86.91           C  
ATOM   2788  N   ALA A 362      -6.020   8.005  11.227  1.00 87.40           N  
ATOM   2789  CA  ALA A 362      -4.963   8.459  12.149  1.00 87.40           C  
ATOM   2790  C   ALA A 362      -3.529   8.348  11.596  1.00 87.40           C  
ATOM   2791  O   ALA A 362      -2.778   9.318  11.705  1.00 87.40           O  
ATOM   2792  CB  ALA A 362      -5.062   7.713  13.489  1.00 87.40           C  
ATOM   2793  N   PRO A 363      -3.112   7.249  10.935  1.00 86.31           N  
ATOM   2794  CA  PRO A 363      -1.743   7.156  10.430  1.00 86.31           C  
ATOM   2795  C   PRO A 363      -1.440   8.150   9.299  1.00 86.31           C  
ATOM   2796  O   PRO A 363      -0.285   8.535   9.105  1.00 86.31           O  
ATOM   2797  CB  PRO A 363      -1.598   5.717   9.955  1.00 86.31           C  
ATOM   2798  CG  PRO A 363      -2.714   4.942  10.644  1.00 86.31           C  
ATOM   2799  CD  PRO A 363      -3.814   5.989  10.717  1.00 86.31           C  
ATOM   2800  N   ARG A 364      -2.477   8.602   8.581  1.00 85.94           N  
ATOM   2801  CA  ARG A 364      -2.408   9.547   7.460  1.00 85.94           C  
ATOM   2802  C   ARG A 364      -2.679  10.995   7.865  1.00 85.94           C  
ATOM   2803  O   ARG A 364      -2.175  11.885   7.193  1.00 85.94           O  
ATOM   2804  CB  ARG A 364      -3.390   9.070   6.378  1.00 85.94           C  
ATOM   2805  CG  ARG A 364      -3.593  10.066   5.225  1.00 85.94           C  
ATOM   2806  CD  ARG A 364      -4.597   9.481   4.239  1.00 85.94           C  
ATOM   2807  NE  ARG A 364      -5.011  10.458   3.218  1.00 85.94           N  
ATOM   2808  CZ  ARG A 364      -5.789  10.166   2.194  1.00 85.94           C  
ATOM   2809  NH1 ARG A 364      -6.228   8.955   1.997  1.00 85.94           N1+
ATOM   2810  NH2 ARG A 364      -6.148  11.097   1.352  1.00 85.94           N  
ATOM   2811  N   LEU A 365      -3.473  11.254   8.902  1.00 86.88           N  
ATOM   2812  CA  LEU A 365      -3.802  12.616   9.344  1.00 86.88           C  
ATOM   2813  C   LEU A 365      -3.008  13.070  10.572  1.00 86.88           C  
ATOM   2814  O   LEU A 365      -2.862  14.271  10.754  1.00 86.88           O  
ATOM   2815  CB  LEU A 365      -5.317  12.747   9.586  1.00 86.88           C  
ATOM   2816  CG  LEU A 365      -6.196  12.599   8.331  1.00 86.88           C  
ATOM   2817  CD1 LEU A 365      -7.655  12.876   8.703  1.00 86.88           C  
ATOM   2818  CD2 LEU A 365      -5.816  13.561   7.199  1.00 86.88           C  
ATOM   2819  N   GLY A 366      -2.460  12.145  11.359  1.00 87.07           N  
ATOM   2820  CA  GLY A 366      -1.988  12.420  12.715  1.00 87.07           C  
ATOM   2821  C   GLY A 366      -3.135  12.381  13.729  1.00 87.07           C  
ATOM   2822  O   GLY A 366      -4.207  11.833  13.456  1.00 87.07           O  
ATOM   2823  N   TRP A 367      -2.876  12.964  14.894  1.00 91.18           N  
ATOM   2824  CA  TRP A 367      -3.764  13.108  16.045  1.00 91.18           C  
ATOM   2825  C   TRP A 367      -4.035  14.595  16.321  1.00 91.18           C  
ATOM   2826  O   TRP A 367      -5.178  15.033  16.235  1.00 91.18           O  
ATOM   2827  CB  TRP A 367      -3.122  12.392  17.244  1.00 91.18           C  
ATOM   2828  CG  TRP A 367      -4.089  11.836  18.232  1.00 91.18           C  
ATOM   2829  CD1 TRP A 367      -4.450  12.391  19.412  1.00 91.18           C  
ATOM   2830  CD2 TRP A 367      -4.840  10.592  18.124  1.00 91.18           C  
ATOM   2831  CE2 TRP A 367      -5.627  10.439  19.304  1.00 91.18           C  
ATOM   2832  CE3 TRP A 367      -4.935   9.584  17.139  1.00 91.18           C  
ATOM   2833  NE1 TRP A 367      -5.336  11.551  20.063  1.00 91.18           N  
ATOM   2834  CZ2 TRP A 367      -6.459   9.331  19.497  1.00 91.18           C  
ATOM   2835  CZ3 TRP A 367      -5.775   8.469  17.324  1.00 91.18           C  
ATOM   2836  CH2 TRP A 367      -6.534   8.343  18.501  1.00 91.18           C  
ATOM   2837  N   LEU A 368      -2.969  15.386  16.507  1.00 87.53           N  
ATOM   2838  CA  LEU A 368      -2.990  16.841  16.707  1.00 87.53           C  
ATOM   2839  C   LEU A 368      -1.983  17.505  15.757  1.00 87.53           C  
ATOM   2840  O   LEU A 368      -0.895  16.969  15.563  1.00 87.53           O  
ATOM   2841  CB  LEU A 368      -2.638  17.134  18.175  1.00 87.53           C  
ATOM   2842  CG  LEU A 368      -2.720  18.608  18.601  1.00 87.53           C  
ATOM   2843  CD1 LEU A 368      -4.104  19.171  18.328  1.00 87.53           C  
ATOM   2844  CD2 LEU A 368      -2.427  18.723  20.093  1.00 87.53           C  
ATOM   2845  N   GLY A 369      -2.345  18.609  15.094  1.00 83.92           N  
ATOM   2846  CA  GLY A 369      -1.448  19.372  14.199  1.00 83.92           C  
ATOM   2847  C   GLY A 369      -0.836  18.620  12.995  1.00 83.92           C  
ATOM   2848  O   GLY A 369      -0.039  19.177  12.241  1.00 83.92           O  
ATOM   2849  N   GLY A 370      -1.177  17.343  12.787  1.00 85.85           N  
ATOM   2850  CA  GLY A 370      -0.483  16.427  11.867  1.00 85.85           C  
ATOM   2851  C   GLY A 370       0.560  15.509  12.530  1.00 85.85           C  
ATOM   2852  O   GLY A 370       1.006  14.542  11.901  1.00 85.85           O  
ATOM   2853  N   VAL A 371       0.912  15.787  13.788  1.00 89.75           N  
ATOM   2854  CA  VAL A 371       1.744  14.982  14.703  1.00 89.75           C  
ATOM   2855  C   VAL A 371       0.927  13.799  15.251  1.00 89.75           C  
ATOM   2856  O   VAL A 371      -0.293  13.798  15.131  1.00 89.75           O  
ATOM   2857  CB  VAL A 371       2.280  15.870  15.860  1.00 89.75           C  
ATOM   2858  CG1 VAL A 371       3.503  15.212  16.513  1.00 89.75           C  
ATOM   2859  CG2 VAL A 371       2.692  17.278  15.389  1.00 89.75           C  
ATOM   2860  N   GLY A 372       1.549  12.758  15.809  1.00 86.98           N  
ATOM   2861  CA  GLY A 372       0.835  11.577  16.321  1.00 86.98           C  
ATOM   2862  C   GLY A 372       0.464  10.536  15.254  1.00 86.98           C  
ATOM   2863  O   GLY A 372       1.090  10.509  14.209  1.00 86.98           O  
ATOM   2864  N   GLY A 373      -0.547   9.690  15.469  1.00 86.46           N  
ATOM   2865  CA  GLY A 373      -1.036   8.660  14.536  1.00 86.46           C  
ATOM   2866  C   GLY A 373      -0.492   7.246  14.804  1.00 86.46           C  
ATOM   2867  O   GLY A 373       0.682   6.963  14.584  1.00 86.46           O  
ATOM   2868  N   CYS A 374      -1.363   6.317  15.214  1.00 86.89           N  
ATOM   2869  CA  CYS A 374      -0.974   5.126  15.986  1.00 86.89           C  
ATOM   2870  C   CYS A 374       0.092   4.198  15.364  1.00 86.89           C  
ATOM   2871  O   CYS A 374       1.011   3.769  16.054  1.00 86.89           O  
ATOM   2872  CB  CYS A 374      -2.237   4.305  16.310  1.00 86.89           C  
ATOM   2873  SG  CYS A 374      -3.573   5.371  16.928  1.00 86.89           S  
ATOM   2874  N   THR A 375      -0.001   3.876  14.068  1.00 88.43           N  
ATOM   2875  CA  THR A 375       0.905   2.901  13.415  1.00 88.43           C  
ATOM   2876  C   THR A 375       2.256   3.484  12.996  1.00 88.43           C  
ATOM   2877  O   THR A 375       3.040   2.826  12.310  1.00 88.43           O  
ATOM   2878  CB  THR A 375       0.242   2.176  12.238  1.00 88.43           C  
ATOM   2879  CG2 THR A 375      -1.034   1.453  12.649  1.00 88.43           C  
ATOM   2880  OG1 THR A 375      -0.154   3.074  11.232  1.00 88.43           O  
ATOM   2881  N   ARG A 376       2.563   4.714  13.419  1.00 87.61           N  
ATOM   2882  CA  ARG A 376       3.861   5.373  13.238  1.00 87.61           C  
ATOM   2883  C   ARG A 376       4.894   4.884  14.272  1.00 87.61           C  
ATOM   2884  O   ARG A 376       5.644   5.694  14.785  1.00 87.61           O  
ATOM   2885  CB  ARG A 376       3.652   6.906  13.259  1.00 87.61           C  
ATOM   2886  CG  ARG A 376       2.824   7.428  12.079  1.00 87.61           C  
ATOM   2887  CD  ARG A 376       2.790   8.960  12.096  1.00 87.61           C  
ATOM   2888  NE  ARG A 376       1.694   9.485  11.257  1.00 87.61           N  
ATOM   2889  CZ  ARG A 376       1.241  10.725  11.193  1.00 87.61           C  
ATOM   2890  NH1 ARG A 376       1.660  11.709  11.931  1.00 87.61           N1+
ATOM   2891  NH2 ARG A 376       0.325  10.989  10.327  1.00 87.61           N  
ATOM   2892  N   GLY A 377       4.930   3.594  14.605  1.00 85.67           N  
ATOM   2893  CA  GLY A 377       5.825   3.018  15.629  1.00 85.67           C  
ATOM   2894  C   GLY A 377       5.102   2.154  16.665  1.00 85.67           C  
ATOM   2895  O   GLY A 377       5.664   1.178  17.150  1.00 85.67           O  
ATOM   2896  N   GLY A 378       3.824   2.438  16.931  1.00 86.74           N  
ATOM   2897  CA  GLY A 378       2.941   1.532  17.665  1.00 86.74           C  
ATOM   2898  C   GLY A 378       2.315   0.442  16.786  1.00 86.74           C  
ATOM   2899  O   GLY A 378       2.404   0.451  15.548  1.00 86.74           O  
ATOM   2900  N   ALA A 379       1.613  -0.483  17.437  1.00 89.11           N  
ATOM   2901  CA  ALA A 379       0.678  -1.402  16.796  1.00 89.11           C  
ATOM   2902  C   ALA A 379      -0.726  -0.769  16.715  1.00 89.11           C  
ATOM   2903  O   ALA A 379      -1.138  -0.026  17.601  1.00 89.11           O  
ATOM   2904  CB  ALA A 379       0.686  -2.725  17.574  1.00 89.11           C  
ATOM   2905  N   CYS A 380      -1.506  -1.049  15.668  1.00 91.75           N  
ATOM   2906  CA  CYS A 380      -2.940  -0.740  15.696  1.00 91.75           C  
ATOM   2907  C   CYS A 380      -3.674  -1.778  16.556  1.00 91.75           C  
ATOM   2908  O   CYS A 380      -3.598  -2.962  16.244  1.00 91.75           O  
ATOM   2909  CB  CYS A 380      -3.508  -0.716  14.271  1.00 91.75           C  
ATOM   2910  SG  CYS A 380      -5.248  -0.201  14.297  1.00 91.75           S  
ATOM   2911  N   ILE A 381      -4.425  -1.330  17.565  1.00 90.12           N  
ATOM   2912  CA  ILE A 381      -5.279  -2.182  18.417  1.00 90.12           C  
ATOM   2913  C   ILE A 381      -6.758  -2.190  17.989  1.00 90.12           C  
ATOM   2914  O   ILE A 381      -7.626  -2.528  18.780  1.00 90.12           O  
ATOM   2915  CB  ILE A 381      -5.084  -1.855  19.916  1.00 90.12           C  
ATOM   2916  CG1 ILE A 381      -5.523  -0.418  20.282  1.00 90.12           C  
ATOM   2917  CG2 ILE A 381      -3.625  -2.141  20.307  1.00 90.12           C  
ATOM   2918  CD1 ILE A 381      -5.501  -0.151  21.793  1.00 90.12           C  
ATOM   2919  N   ALA A 382      -7.055  -1.780  16.750  1.00 90.84           N  
ATOM   2920  CA  ALA A 382      -8.391  -1.815  16.138  1.00 90.84           C  
ATOM   2921  C   ALA A 382      -9.532  -1.087  16.893  1.00 90.84           C  
ATOM   2922  O   ALA A 382     -10.707  -1.348  16.645  1.00 90.84           O  
ATOM   2923  CB  ALA A 382      -8.722  -3.263  15.771  1.00 90.84           C  
ATOM   2924  N   CYS A 383      -9.212  -0.100  17.735  1.00 91.84           N  
ATOM   2925  CA  CYS A 383     -10.174   0.617  18.585  1.00 91.84           C  
ATOM   2926  C   CYS A 383     -11.306   1.394  17.881  1.00 91.84           C  
ATOM   2927  O   CYS A 383     -12.143   1.991  18.551  1.00 91.84           O  
ATOM   2928  CB  CYS A 383      -9.398   1.530  19.536  1.00 91.84           C  
ATOM   2929  SG  CYS A 383      -8.477   2.823  18.638  1.00 91.84           S  
ATOM   2930  N   THR A 384     -11.341   1.410  16.547  1.00 92.76           N  
ATOM   2931  CA  THR A 384     -12.413   2.015  15.743  1.00 92.76           C  
ATOM   2932  C   THR A 384     -13.502   1.030  15.315  1.00 92.76           C  
ATOM   2933  O   THR A 384     -14.518   1.440  14.747  1.00 92.76           O  
ATOM   2934  CB  THR A 384     -11.841   2.681  14.488  1.00 92.76           C  
ATOM   2935  CG2 THR A 384     -10.743   3.700  14.787  1.00 92.76           C  
ATOM   2936  OG1 THR A 384     -11.247   1.721  13.643  1.00 92.76           O  
ATOM   2937  N   ALA A 385     -13.290  -0.270  15.526  1.00 90.23           N  
ATOM   2938  CA  ALA A 385     -14.201  -1.333  15.124  1.00 90.23           C  
ATOM   2939  C   ALA A 385     -15.069  -1.819  16.305  1.00 90.23           C  
ATOM   2940  O   ALA A 385     -14.621  -1.780  17.455  1.00 90.23           O  
ATOM   2941  CB  ALA A 385     -13.367  -2.465  14.515  1.00 90.23           C  
ATOM   2942  N   PRO A 386     -16.286  -2.334  16.039  1.00 88.97           N  
ATOM   2943  CA  PRO A 386     -16.967  -3.232  16.972  1.00 88.97           C  
ATOM   2944  C   PRO A 386     -16.063  -4.421  17.326  1.00 88.97           C  
ATOM   2945  O   PRO A 386     -15.147  -4.754  16.573  1.00 88.97           O  
ATOM   2946  CB  PRO A 386     -18.248  -3.689  16.263  1.00 88.97           C  
ATOM   2947  CG  PRO A 386     -18.468  -2.628  15.187  1.00 88.97           C  
ATOM   2948  CD  PRO A 386     -17.050  -2.213  14.808  1.00 88.97           C  
ATOM   2949  N   GLY A 387     -16.318  -5.097  18.444  1.00 88.62           N  
ATOM   2950  CA  GLY A 387     -15.464  -6.186  18.924  1.00 88.62           C  
ATOM   2951  C   GLY A 387     -14.237  -5.731  19.715  1.00 88.62           C  
ATOM   2952  O   GLY A 387     -13.513  -6.580  20.226  1.00 88.62           O  
ATOM   2953  N   PHE A 388     -13.993  -4.424  19.845  1.00 90.83           N  
ATOM   2954  CA  PHE A 388     -12.885  -3.884  20.633  1.00 90.83           C  
ATOM   2955  C   PHE A 388     -13.208  -3.826  22.143  1.00 90.83           C  
ATOM   2956  O   PHE A 388     -14.241  -3.255  22.504  1.00 90.83           O  
ATOM   2957  CB  PHE A 388     -12.501  -2.499  20.093  1.00 90.83           C  
ATOM   2958  CG  PHE A 388     -11.421  -1.815  20.911  1.00 90.83           C  
ATOM   2959  CD1 PHE A 388     -11.761  -0.828  21.857  1.00 90.83           C  
ATOM   2960  CD2 PHE A 388     -10.075  -2.190  20.751  1.00 90.83           C  
ATOM   2961  CE1 PHE A 388     -10.761  -0.229  22.645  1.00 90.83           C  
ATOM   2962  CE2 PHE A 388      -9.078  -1.607  21.554  1.00 90.83           C  
ATOM   2963  CZ  PHE A 388      -9.420  -0.627  22.501  1.00 90.83           C  
ATOM   2964  N   PRO A 389     -12.321  -4.321  23.035  1.00 90.34           N  
ATOM   2965  CA  PRO A 389     -10.996  -4.896  22.749  1.00 90.34           C  
ATOM   2966  C   PRO A 389     -10.995  -6.399  22.412  1.00 90.34           C  
ATOM   2967  O   PRO A 389     -10.065  -6.860  21.757  1.00 90.34           O  
ATOM   2968  CB  PRO A 389     -10.183  -4.614  24.014  1.00 90.34           C  
ATOM   2969  CG  PRO A 389     -11.225  -4.753  25.117  1.00 90.34           C  
ATOM   2970  CD  PRO A 389     -12.473  -4.146  24.475  1.00 90.34           C  
ATOM   2971  N   ASP A 390     -12.026  -7.143  22.820  1.00 90.22           N  
ATOM   2972  CA  ASP A 390     -12.036  -8.609  22.969  1.00 90.22           C  
ATOM   2973  C   ASP A 390     -11.643  -9.441  21.726  1.00 90.22           C  
ATOM   2974  O   ASP A 390     -11.125 -10.545  21.871  1.00 90.22           O  
ATOM   2975  CB  ASP A 390     -13.449  -9.033  23.416  1.00 90.22           C  
ATOM   2976  CG  ASP A 390     -13.935  -8.310  24.675  1.00 90.22           C  
ATOM   2977  OD1 ASP A 390     -14.305  -7.114  24.593  1.00 90.22           O  
ATOM   2978  OD2 ASP A 390     -13.970  -8.920  25.762  1.00 90.22           O1-
ATOM   2979  N   LEU A 391     -11.878  -8.954  20.499  1.00 88.37           N  
ATOM   2980  CA  LEU A 391     -11.469  -9.651  19.263  1.00 88.37           C  
ATOM   2981  C   LEU A 391     -10.016  -9.386  18.835  1.00 88.37           C  
ATOM   2982  O   LEU A 391      -9.519 -10.043  17.918  1.00 88.37           O  
ATOM   2983  CB  LEU A 391     -12.414  -9.289  18.103  1.00 88.37           C  
ATOM   2984  CG  LEU A 391     -13.836  -9.869  18.167  1.00 88.37           C  
ATOM   2985  CD1 LEU A 391     -14.475  -9.661  16.793  1.00 88.37           C  
ATOM   2986  CD2 LEU A 391     -13.889 -11.372  18.459  1.00 88.37           C  
ATOM   2987  N   TYR A 392      -9.353  -8.409  19.450  1.00 89.34           N  
ATOM   2988  CA  TYR A 392      -8.071  -7.858  19.001  1.00 89.34           C  
ATOM   2989  C   TYR A 392      -6.929  -8.070  20.007  1.00 89.34           C  
ATOM   2990  O   TYR A 392      -5.768  -7.781  19.697  1.00 89.34           O  
ATOM   2991  CB  TYR A 392      -8.300  -6.385  18.645  1.00 89.34           C  
ATOM   2992  CG  TYR A 392      -9.384  -6.186  17.594  1.00 89.34           C  
ATOM   2993  CD1 TYR A 392      -9.194  -6.665  16.282  1.00 89.34           C  
ATOM   2994  CD2 TYR A 392     -10.588  -5.535  17.928  1.00 89.34           C  
ATOM   2995  CE1 TYR A 392     -10.186  -6.470  15.304  1.00 89.34           C  
ATOM   2996  CE2 TYR A 392     -11.590  -5.342  16.955  1.00 89.34           C  
ATOM   2997  CZ  TYR A 392     -11.386  -5.805  15.637  1.00 89.34           C  
ATOM   2998  OH  TYR A 392     -12.323  -5.599  14.674  1.00 89.34           O  
ATOM   2999  N   GLU A 393      -7.253  -8.619  21.176  1.00 90.15           N  
ATOM   3000  CA  GLU A 393      -6.317  -9.162  22.158  1.00 90.15           C  
ATOM   3001  C   GLU A 393      -5.775 -10.546  21.694  1.00 90.15           C  
ATOM   3002  O   GLU A 393      -6.503 -11.314  21.059  1.00 90.15           O  
ATOM   3003  CB  GLU A 393      -7.024  -9.268  23.524  1.00 90.15           C  
ATOM   3004  CG  GLU A 393      -7.392  -7.890  24.120  1.00 90.15           C  
ATOM   3005  CD  GLU A 393      -8.314  -7.975  25.351  1.00 90.15           C  
ATOM   3006  OE1 GLU A 393      -8.330  -7.040  26.185  1.00 90.15           O  
ATOM   3007  OE2 GLU A 393      -9.102  -8.936  25.491  1.00 90.15           O1-
ATOM   3008  N   PRO A 394      -4.512 -10.911  21.994  1.00 89.25           N  
ATOM   3009  CA  PRO A 394      -3.509 -10.057  22.607  1.00 89.25           C  
ATOM   3010  C   PRO A 394      -3.026  -8.961  21.648  1.00 89.25           C  
ATOM   3011  O   PRO A 394      -2.813  -9.202  20.449  1.00 89.25           O  
ATOM   3012  CB  PRO A 394      -2.386 -10.977  23.093  1.00 89.25           C  
ATOM   3013  CG  PRO A 394      -2.517 -12.202  22.194  1.00 89.25           C  
ATOM   3014  CD  PRO A 394      -3.994 -12.255  21.807  1.00 89.25           C  
ATOM   3015  N   PHE A 395      -2.842  -7.739  22.153  1.00 90.27           N  
ATOM   3016  CA  PHE A 395      -2.518  -6.594  21.293  1.00 90.27           C  
ATOM   3017  C   PHE A 395      -1.165  -6.775  20.595  1.00 90.27           C  
ATOM   3018  O   PHE A 395      -1.043  -6.455  19.411  1.00 90.27           O  
ATOM   3019  CB  PHE A 395      -2.564  -5.284  22.090  1.00 90.27           C  
ATOM   3020  CG  PHE A 395      -3.931  -4.898  22.638  1.00 90.27           C  
ATOM   3021  CD1 PHE A 395      -5.085  -4.948  21.826  1.00 90.27           C  
ATOM   3022  CD2 PHE A 395      -4.048  -4.477  23.975  1.00 90.27           C  
ATOM   3023  CE1 PHE A 395      -6.339  -4.584  22.349  1.00 90.27           C  
ATOM   3024  CE2 PHE A 395      -5.301  -4.119  24.501  1.00 90.27           C  
ATOM   3025  CZ  PHE A 395      -6.445  -4.166  23.687  1.00 90.27           C  
ATOM   3026  N   TYR A 396      -0.203  -7.387  21.287  1.00 90.18           N  
ATOM   3027  CA  TYR A 396       1.177  -7.599  20.836  1.00 90.18           C  
ATOM   3028  C   TYR A 396       1.412  -8.896  20.033  1.00 90.18           C  
ATOM   3029  O   TYR A 396       2.557  -9.311  19.852  1.00 90.18           O  
ATOM   3030  CB  TYR A 396       2.115  -7.472  22.044  1.00 90.18           C  
ATOM   3031  CG  TYR A 396       1.916  -6.185  22.814  1.00 90.18           C  
ATOM   3032  CD1 TYR A 396       2.480  -4.984  22.340  1.00 90.18           C  
ATOM   3033  CD2 TYR A 396       1.097  -6.173  23.957  1.00 90.18           C  
ATOM   3034  CE1 TYR A 396       2.255  -3.777  23.032  1.00 90.18           C  
ATOM   3035  CE2 TYR A 396       0.864  -4.971  24.638  1.00 90.18           C  
ATOM   3036  CZ  TYR A 396       1.461  -3.775  24.198  1.00 90.18           C  
ATOM   3037  OH  TYR A 396       1.266  -2.632  24.900  1.00 90.18           O  
ATOM   3038  N   ALA A 397       0.351  -9.552  19.537  1.00 86.66           N  
ATOM   3039  CA  ALA A 397       0.448 -10.689  18.613  1.00 86.66           C  
ATOM   3040  C   ALA A 397      -0.155 -10.369  17.230  1.00 86.66           C  
ATOM   3041  O   ALA A 397      -1.173  -9.667  17.163  1.00 86.66           O  
ATOM   3042  CB  ALA A 397      -0.240 -11.913  19.214  1.00 86.66           C  
ATOM   3043  N   PRO A 398       0.421 -10.879  16.119  1.00 80.42           N  
ATOM   3044  CA  PRO A 398      -0.138 -10.714  14.773  1.00 80.42           C  
ATOM   3045  C   PRO A 398      -1.595 -11.195  14.643  1.00 80.42           C  
ATOM   3046  O   PRO A 398      -1.994 -12.117  15.357  1.00 80.42           O  
ATOM   3047  CB  PRO A 398       0.772 -11.520  13.839  1.00 80.42           C  
ATOM   3048  CG  PRO A 398       2.107 -11.515  14.572  1.00 80.42           C  
ATOM   3049  CD  PRO A 398       1.697 -11.575  16.041  1.00 80.42           C  
ATOM   3050  N   PRO A 399      -2.378 -10.635  13.699  1.00 73.83           N  
ATOM   3051  CA  PRO A 399      -3.677 -11.181  13.305  1.00 73.83           C  
ATOM   3052  C   PRO A 399      -3.633 -12.677  12.961  1.00 73.83           C  
ATOM   3053  O   PRO A 399      -2.629 -13.194  12.463  1.00 73.83           O  
ATOM   3054  CB  PRO A 399      -4.126 -10.358  12.095  1.00 73.83           C  
ATOM   3055  CG  PRO A 399      -3.421  -9.022  12.300  1.00 73.83           C  
ATOM   3056  CD  PRO A 399      -2.093  -9.428  12.940  1.00 73.83           C  
ATOM   3057  N   ASN A 400      -4.746 -13.372  13.199  1.00 63.47           N  
ATOM   3058  CA  ASN A 400      -4.830 -14.821  13.026  1.00 63.47           C  
ATOM   3059  C   ASN A 400      -4.773 -15.234  11.544  1.00 63.47           C  
ATOM   3060  O   ASN A 400      -5.430 -14.652  10.685  1.00 63.47           O  
ATOM   3061  CB  ASN A 400      -6.081 -15.351  13.748  1.00 63.47           C  
ATOM   3062  CG  ASN A 400      -5.860 -15.432  15.246  1.00 63.47           C  
ATOM   3063  ND2 ASN A 400      -6.280 -14.451  16.012  1.00 63.47           N  
ATOM   3064  OD1 ASN A 400      -5.286 -16.387  15.734  1.00 63.47           O  
ATOM   3065  N   ALA A 401      -4.003 -16.284  11.245  1.00 60.39           N  
ATOM   3066  CA  ALA A 401      -3.755 -16.772   9.886  1.00 60.39           C  
ATOM   3067  C   ALA A 401      -4.306 -18.201   9.671  1.00 60.39           C  
ATOM   3068  O   ALA A 401      -4.512 -18.923  10.650  1.00 60.39           O  
ATOM   3069  CB  ALA A 401      -2.251 -16.645   9.613  1.00 60.39           C  
ATOM   3070  N   PRO A 402      -4.550 -18.645   8.413  1.00 62.52           N  
ATOM   3071  CA  PRO A 402      -5.237 -19.908   8.125  1.00 62.52           C  
ATOM   3072  C   PRO A 402      -4.561 -21.118   8.776  1.00 62.52           C  
ATOM   3073  O   PRO A 402      -3.449 -21.499   8.402  1.00 62.52           O  
ATOM   3074  CB  PRO A 402      -5.286 -20.031   6.596  1.00 62.52           C  
ATOM   3075  CG  PRO A 402      -5.220 -18.581   6.124  1.00 62.52           C  
ATOM   3076  CD  PRO A 402      -4.330 -17.914   7.171  1.00 62.52           C  
ATOM   3077  N   THR A 403      -5.235 -21.726   9.753  1.00 61.96           N  
ATOM   3078  CA  THR A 403      -4.684 -22.859  10.504  1.00 61.96           C  
ATOM   3079  C   THR A 403      -4.487 -24.088   9.613  1.00 61.96           C  
ATOM   3080  O   THR A 403      -5.070 -24.229   8.534  1.00 61.96           O  
ATOM   3081  CB  THR A 403      -5.511 -23.189  11.759  1.00 61.96           C  
ATOM   3082  CG2 THR A 403      -5.366 -22.114  12.833  1.00 61.96           C  
ATOM   3083  OG1 THR A 403      -6.877 -23.321  11.461  1.00 61.96           O  
ATOM   3084  N   ILE A 404      -3.614 -24.995  10.052  1.00 67.79           N  
ATOM   3085  CA  ILE A 404      -3.248 -26.211   9.315  1.00 67.79           C  
ATOM   3086  C   ILE A 404      -3.751 -27.424  10.106  1.00 67.79           C  
ATOM   3087  O   ILE A 404      -3.634 -27.423  11.333  1.00 67.79           O  
ATOM   3088  CB  ILE A 404      -1.725 -26.253   9.045  1.00 67.79           C  
ATOM   3089  CG1 ILE A 404      -1.288 -24.914   8.406  1.00 67.79           C  
ATOM   3090  CG2 ILE A 404      -1.339 -27.455   8.158  1.00 67.79           C  
ATOM   3091  CD1 ILE A 404       0.103 -24.929   7.786  1.00 67.79           C  
ATOM   3092  N   PRO A 405      -4.287 -28.480   9.455  1.00 68.84           N  
ATOM   3093  CA  PRO A 405      -4.570 -29.737  10.139  1.00 68.84           C  
ATOM   3094  C   PRO A 405      -3.338 -30.227  10.903  1.00 68.84           C  
ATOM   3095  O   PRO A 405      -2.234 -30.210  10.356  1.00 68.84           O  
ATOM   3096  CB  PRO A 405      -4.947 -30.747   9.048  1.00 68.84           C  
ATOM   3097  CG  PRO A 405      -5.382 -29.884   7.867  1.00 68.84           C  
ATOM   3098  CD  PRO A 405      -4.578 -28.594   8.034  1.00 68.84           C  
ATOM   3099  N   SER A 406      -3.525 -30.734  12.124  1.00 62.18           N  
ATOM   3100  CA  SER A 406      -2.421 -31.345  12.869  1.00 62.18           C  
ATOM   3101  C   SER A 406      -1.733 -32.429  12.029  1.00 62.18           C  
ATOM   3102  O   SER A 406      -2.371 -33.150  11.252  1.00 62.18           O  
ATOM   3103  CB  SER A 406      -2.886 -31.869  14.233  1.00 62.18           C  
ATOM   3104  OG  SER A 406      -3.836 -32.913  14.112  1.00 62.18           O  
ATOM   3105  N   THR A 407      -0.411 -32.544  12.157  1.00 63.79           N  
ATOM   3106  CA  THR A 407       0.430 -33.394  11.291  1.00 63.79           C  
ATOM   3107  C   THR A 407      -0.044 -34.854  11.248  1.00 63.79           C  
ATOM   3108  O   THR A 407      -0.045 -35.484  10.187  1.00 63.79           O  
ATOM   3109  CB  THR A 407       1.896 -33.319  11.748  1.00 63.79           C  
ATOM   3110  CG2 THR A 407       2.519 -31.956  11.449  1.00 63.79           C  
ATOM   3111  OG1 THR A 407       1.973 -33.507  13.143  1.00 63.79           O  
ATOM   3112  N   THR A 408      -0.562 -35.362  12.368  1.00 70.73           N  
ATOM   3113  CA  THR A 408      -1.215 -36.675  12.508  1.00 70.73           C  
ATOM   3114  C   THR A 408      -2.426 -36.851  11.577  1.00 70.73           C  
ATOM   3115  O   THR A 408      -2.594 -37.903  10.954  1.00 70.73           O  
ATOM   3116  CB  THR A 408      -1.685 -36.863  13.964  1.00 70.73           C  
ATOM   3117  CG2 THR A 408      -1.840 -38.335  14.335  1.00 70.73           C  
ATOM   3118  OG1 THR A 408      -0.756 -36.309  14.868  1.00 70.73           O  
ATOM   3119  N   LEU A 409      -3.264 -35.818  11.445  1.00 74.13           N  
ATOM   3120  CA  LEU A 409      -4.471 -35.802  10.609  1.00 74.13           C  
ATOM   3121  C   LEU A 409      -4.120 -35.774   9.112  1.00 74.13           C  
ATOM   3122  O   LEU A 409      -4.727 -36.490   8.311  1.00 74.13           O  
ATOM   3123  CB  LEU A 409      -5.335 -34.588  11.030  1.00 74.13           C  
ATOM   3124  CG  LEU A 409      -6.705 -34.989  11.604  1.00 74.13           C  
ATOM   3125  CD1 LEU A 409      -7.295 -33.854  12.439  1.00 74.13           C  
ATOM   3126  CD2 LEU A 409      -7.691 -35.325  10.483  1.00 74.13           C  
ATOM   3127  N   PHE A 410      -3.090 -35.008   8.744  1.00 68.48           N  
ATOM   3128  CA  PHE A 410      -2.574 -34.943   7.374  1.00 68.48           C  
ATOM   3129  C   PHE A 410      -2.015 -36.298   6.901  1.00 68.48           C  
ATOM   3130  O   PHE A 410      -2.348 -36.773   5.808  1.00 68.48           O  
ATOM   3131  CB  PHE A 410      -1.524 -33.826   7.308  1.00 68.48           C  
ATOM   3132  CG  PHE A 410      -1.079 -33.482   5.901  1.00 68.48           C  
ATOM   3133  CD1 PHE A 410       0.063 -34.093   5.345  1.00 68.48           C  
ATOM   3134  CD2 PHE A 410      -1.794 -32.527   5.155  1.00 68.48           C  
ATOM   3135  CE1 PHE A 410       0.488 -33.746   4.050  1.00 68.48           C  
ATOM   3136  CE2 PHE A 410      -1.366 -32.177   3.863  1.00 68.48           C  
ATOM   3137  CZ  PHE A 410      -0.224 -32.784   3.311  1.00 68.48           C  
ATOM   3138  N   ALA A 411      -1.236 -36.977   7.752  1.00 71.48           N  
ATOM   3139  CA  ALA A 411      -0.689 -38.305   7.462  1.00 71.48           C  
ATOM   3140  C   ALA A 411      -1.789 -39.364   7.231  1.00 71.48           C  
ATOM   3141  O   ALA A 411      -1.690 -40.176   6.304  1.00 71.48           O  
ATOM   3142  CB  ALA A 411       0.243 -38.696   8.614  1.00 71.48           C  
ATOM   3143  N   ALA A 412      -2.870 -39.327   8.018  1.00 76.19           N  
ATOM   3144  CA  ALA A 412      -4.002 -40.243   7.871  1.00 76.19           C  
ATOM   3145  C   ALA A 412      -4.721 -40.090   6.514  1.00 76.19           C  
ATOM   3146  O   ALA A 412      -5.046 -41.093   5.868  1.00 76.19           O  
ATOM   3147  CB  ALA A 412      -4.954 -40.024   9.052  1.00 76.19           C  
ATOM   3148  N   ALA A 413      -4.914 -38.855   6.032  1.00 74.43           N  
ATOM   3149  CA  ALA A 413      -5.527 -38.593   4.726  1.00 74.43           C  
ATOM   3150  C   ALA A 413      -4.677 -39.130   3.557  1.00 74.43           C  
ATOM   3151  O   ALA A 413      -5.212 -39.741   2.622  1.00 74.43           O  
ATOM   3152  CB  ALA A 413      -5.783 -37.086   4.601  1.00 74.43           C  
ATOM   3153  N   ALA A 414      -3.349 -38.982   3.634  1.00 74.75           N  
ATOM   3154  CA  ALA A 414      -2.424 -39.550   2.653  1.00 74.75           C  
ATOM   3155  C   ALA A 414      -2.475 -41.092   2.637  1.00 74.75           C  
ATOM   3156  O   ALA A 414      -2.610 -41.698   1.568  1.00 74.75           O  
ATOM   3157  CB  ALA A 414      -1.016 -39.018   2.945  1.00 74.75           C  
ATOM   3158  N   ALA A 415      -2.453 -41.736   3.810  1.00 76.63           N  
ATOM   3159  CA  ALA A 415      -2.555 -43.191   3.934  1.00 76.63           C  
ATOM   3160  C   ALA A 415      -3.882 -43.736   3.366  1.00 76.63           C  
ATOM   3161  O   ALA A 415      -3.881 -44.696   2.587  1.00 76.63           O  
ATOM   3162  CB  ALA A 415      -2.367 -43.567   5.408  1.00 76.63           C  
ATOM   3163  N   ALA A 416      -5.010 -43.082   3.665  1.00 76.94           N  
ATOM   3164  CA  ALA A 416      -6.312 -43.424   3.091  1.00 76.94           C  
ATOM   3165  C   ALA A 416      -6.325 -43.293   1.553  1.00 76.94           C  
ATOM   3166  O   ALA A 416      -6.861 -44.163   0.859  1.00 76.94           O  
ATOM   3167  CB  ALA A 416      -7.376 -42.534   3.745  1.00 76.94           C  
ATOM   3168  N   GLY A 417      -5.681 -42.254   1.008  1.00 75.45           N  
ATOM   3169  CA  GLY A 417      -5.509 -42.065  -0.436  1.00 75.45           C  
ATOM   3170  C   GLY A 417      -4.733 -43.211  -1.094  1.00 75.45           C  
ATOM   3171  O   GLY A 417      -5.147 -43.720  -2.141  1.00 75.45           O  
ATOM   3172  N   ILE A 418      -3.654 -43.678  -0.456  1.00 74.67           N  
ATOM   3173  CA  ILE A 418      -2.860 -44.830  -0.919  1.00 74.67           C  
ATOM   3174  C   ILE A 418      -3.700 -46.112  -0.891  1.00 74.67           C  
ATOM   3175  O   ILE A 418      -3.745 -46.828  -1.895  1.00 74.67           O  
ATOM   3176  CB  ILE A 418      -1.550 -44.962  -0.101  1.00 74.67           C  
ATOM   3177  CG1 ILE A 418      -0.627 -43.752  -0.376  1.00 74.67           C  
ATOM   3178  CG2 ILE A 418      -0.809 -46.272  -0.443  1.00 74.67           C  
ATOM   3179  CD1 ILE A 418       0.564 -43.636   0.583  1.00 74.67           C  
ATOM   3180  N   ILE A 419      -4.421 -46.382   0.203  1.00 73.27           N  
ATOM   3181  CA  ILE A 419      -5.285 -47.568   0.341  1.00 73.27           C  
ATOM   3182  C   ILE A 419      -6.371 -47.586  -0.745  1.00 73.27           C  
ATOM   3183  O   ILE A 419      -6.564 -48.607  -1.408  1.00 73.27           O  
ATOM   3184  CB  ILE A 419      -5.880 -47.636   1.770  1.00 73.27           C  
ATOM   3185  CG1 ILE A 419      -4.760 -47.947   2.791  1.00 73.27           C  
ATOM   3186  CG2 ILE A 419      -6.993 -48.700   1.874  1.00 73.27           C  
ATOM   3187  CD1 ILE A 419      -5.168 -47.710   4.252  1.00 73.27           C  
ATOM   3188  N   VAL A 420      -7.044 -46.459  -0.998  1.00 69.92           N  
ATOM   3189  CA  VAL A 420      -8.076 -46.365  -2.048  1.00 69.92           C  
ATOM   3190  C   VAL A 420      -7.467 -46.465  -3.453  1.00 69.92           C  
ATOM   3191  O   VAL A 420      -8.057 -47.104  -4.331  1.00 69.92           O  
ATOM   3192  CB  VAL A 420      -8.936 -45.100  -1.847  1.00 69.92           C  
ATOM   3193  CG1 VAL A 420      -9.903 -44.854  -3.014  1.00 69.92           C  
ATOM   3194  CG2 VAL A 420      -9.782 -45.270  -0.576  1.00 69.92           C  
ATOM   3195  N   GLY A 421      -6.261 -45.931  -3.668  1.00 70.63           N  
ATOM   3196  CA  GLY A 421      -5.482 -46.135  -4.890  1.00 70.63           C  
ATOM   3197  C   GLY A 421      -5.170 -47.616  -5.148  1.00 70.63           C  
ATOM   3198  O   GLY A 421      -5.527 -48.157  -6.196  1.00 70.63           O  
ATOM   3199  N   VAL A 422      -4.567 -48.314  -4.183  1.00 65.73           N  
ATOM   3200  CA  VAL A 422      -4.196 -49.738  -4.304  1.00 65.73           C  
ATOM   3201  C   VAL A 422      -5.430 -50.651  -4.364  1.00 65.73           C  
ATOM   3202  O   VAL A 422      -5.465 -51.592  -5.161  1.00 65.73           O  
ATOM   3203  CB  VAL A 422      -3.230 -50.144  -3.170  1.00 65.73           C  
ATOM   3204  CG1 VAL A 422      -2.878 -51.637  -3.219  1.00 65.73           C  
ATOM   3205  CG2 VAL A 422      -1.907 -49.371  -3.281  1.00 65.73           C  
ATOM   3206  N   GLY A 423      -6.497 -50.347  -3.622  1.00 61.99           N  
ATOM   3207  CA  GLY A 423      -7.778 -51.055  -3.717  1.00 61.99           C  
ATOM   3208  C   GLY A 423      -8.401 -50.931  -5.112  1.00 61.99           C  
ATOM   3209  O   GLY A 423      -8.769 -51.933  -5.736  1.00 61.99           O  
ATOM   3210  N   SER A 424      -8.427 -49.713  -5.662  1.00 60.29           N  
ATOM   3211  CA  SER A 424      -8.830 -49.443  -7.048  1.00 60.29           C  
ATOM   3212  C   SER A 424      -7.924 -50.180  -8.056  1.00 60.29           C  
ATOM   3213  O   SER A 424      -8.422 -50.757  -9.032  1.00 60.29           O  
ATOM   3214  CB  SER A 424      -8.842 -47.922  -7.242  1.00 60.29           C  
ATOM   3215  OG  SER A 424      -9.283 -47.537  -8.532  1.00 60.29           O  
ATOM   3216  N   TYR A 425      -6.616 -50.289  -7.774  1.00 56.64           N  
ATOM   3217  CA  TYR A 425      -5.650 -51.093  -8.537  1.00 56.64           C  
ATOM   3218  C   TYR A 425      -6.058 -52.559  -8.608  1.00 56.64           C  
ATOM   3219  O   TYR A 425      -6.296 -53.076  -9.704  1.00 56.64           O  
ATOM   3220  CB  TYR A 425      -4.214 -50.913  -7.984  1.00 56.64           C  
ATOM   3221  CG  TYR A 425      -3.120 -51.208  -8.991  1.00 56.64           C  
ATOM   3222  CD1 TYR A 425      -2.762 -52.536  -9.281  1.00 56.64           C  
ATOM   3223  CD2 TYR A 425      -2.430 -50.153  -9.618  1.00 56.64           C  
ATOM   3224  CE1 TYR A 425      -1.800 -52.804 -10.272  1.00 56.64           C  
ATOM   3225  CE2 TYR A 425      -1.514 -50.416 -10.649  1.00 56.64           C  
ATOM   3226  CZ  TYR A 425      -1.236 -51.745 -11.015  1.00 56.64           C  
ATOM   3227  OH  TYR A 425      -0.437 -51.988 -12.089  1.00 56.64           O  
ATOM   3228  N   ALA A 426      -6.207 -53.217  -7.459  1.00 54.64           N  
ATOM   3229  CA  ALA A 426      -6.577 -54.624  -7.376  1.00 54.64           C  
ATOM   3230  C   ALA A 426      -7.951 -54.902  -8.014  1.00 54.64           C  
ATOM   3231  O   ALA A 426      -8.103 -55.863  -8.773  1.00 54.64           O  
ATOM   3232  CB  ALA A 426      -6.535 -55.036  -5.900  1.00 54.64           C  
ATOM   3233  N   PHE A 427      -8.948 -54.043  -7.786  1.00 50.33           N  
ATOM   3234  CA  PHE A 427     -10.317 -54.261  -8.275  1.00 50.33           C  
ATOM   3235  C   PHE A 427     -10.469 -54.051  -9.795  1.00 50.33           C  
ATOM   3236  O   PHE A 427     -11.309 -54.692 -10.443  1.00 50.33           O  
ATOM   3237  CB  PHE A 427     -11.271 -53.372  -7.468  1.00 50.33           C  
ATOM   3238  CG  PHE A 427     -12.651 -53.970  -7.305  1.00 50.33           C  
ATOM   3239  CD1 PHE A 427     -13.767 -53.411  -7.957  1.00 50.33           C  
ATOM   3240  CD2 PHE A 427     -12.824 -55.062  -6.434  1.00 50.33           C  
ATOM   3241  CE1 PHE A 427     -15.052 -53.942  -7.730  1.00 50.33           C  
ATOM   3242  CE2 PHE A 427     -14.104 -55.596  -6.215  1.00 50.33           C  
ATOM   3243  CZ  PHE A 427     -15.220 -55.035  -6.860  1.00 50.33           C  
ATOM   3244  N   SER A 428      -9.620 -53.198 -10.374  1.00 48.45           N  
ATOM   3245  CA  SER A 428      -9.433 -53.023 -11.821  1.00 48.45           C  
ATOM   3246  C   SER A 428      -8.600 -54.161 -12.440  1.00 48.45           C  
ATOM   3247  O   SER A 428      -8.930 -54.652 -13.530  1.00 48.45           O  
ATOM   3248  CB  SER A 428      -8.741 -51.674 -12.024  1.00 48.45           C  
ATOM   3249  OG  SER A 428      -8.584 -51.344 -13.387  1.00 48.45           O  
ATOM   3250  N   ARG A 429      -7.565 -54.631 -11.718  1.00 46.41           N  
ATOM   3251  CA  ARG A 429      -6.671 -55.745 -12.092  1.00 46.41           C  
ATOM   3252  C   ARG A 429      -7.296 -57.130 -12.022  1.00 46.41           C  
ATOM   3253  O   ARG A 429      -6.992 -57.950 -12.875  1.00 46.41           O  
ATOM   3254  CB  ARG A 429      -5.357 -55.722 -11.292  1.00 46.41           C  
ATOM   3255  CG  ARG A 429      -4.244 -54.843 -11.905  1.00 46.41           C  
ATOM   3256  CD  ARG A 429      -3.033 -55.714 -12.300  1.00 46.41           C  
ATOM   3257  NE  ARG A 429      -1.829 -54.940 -12.673  1.00 46.41           N  
ATOM   3258  CZ  ARG A 429      -0.591 -55.416 -12.706  1.00 46.41           C  
ATOM   3259  NH1 ARG A 429      -0.321 -56.688 -12.603  1.00 46.41           N1+
ATOM   3260  NH2 ARG A 429       0.423 -54.610 -12.809  1.00 46.41           N  
ATOM   3261  N   ARG A 430      -8.249 -57.405 -11.132  1.00 41.96           N  
ATOM   3262  CA  ARG A 430      -8.975 -58.697 -11.125  1.00 41.96           C  
ATOM   3263  C   ARG A 430      -9.869 -58.925 -12.359  1.00 41.96           C  
ATOM   3264  O   ARG A 430     -10.578 -59.918 -12.430  1.00 41.96           O  
ATOM   3265  CB  ARG A 430      -9.710 -58.886  -9.785  1.00 41.96           C  
ATOM   3266  CG  ARG A 430      -8.722 -59.275  -8.670  1.00 41.96           C  
ATOM   3267  CD  ARG A 430      -9.446 -59.506  -7.338  1.00 41.96           C  
ATOM   3268  NE  ARG A 430      -8.523 -59.998  -6.295  1.00 41.96           N  
ATOM   3269  CZ  ARG A 430      -8.837 -60.362  -5.061  1.00 41.96           C  
ATOM   3270  NH1 ARG A 430     -10.057 -60.303  -4.602  1.00 41.96           N1+
ATOM   3271  NH2 ARG A 430      -7.921 -60.801  -4.247  1.00 41.96           N  
ATOM   3272  N   ARG A 431      -9.845 -58.002 -13.329  1.00 37.50           N  
ATOM   3273  CA  ARG A 431     -10.405 -58.141 -14.683  1.00 37.50           C  
ATOM   3274  C   ARG A 431      -9.404 -57.666 -15.764  1.00 37.50           C  
ATOM   3275  O   ARG A 431      -9.817 -57.060 -16.751  1.00 37.50           O  
ATOM   3276  CB  ARG A 431     -11.771 -57.420 -14.769  1.00 37.50           C  
ATOM   3277  CG  ARG A 431     -12.834 -57.876 -13.745  1.00 37.50           C  
ATOM   3278  CD  ARG A 431     -12.898 -57.012 -12.470  1.00 37.50           C  
ATOM   3279  NE  ARG A 431     -14.084 -57.341 -11.646  1.00 37.50           N  
ATOM   3280  CZ  ARG A 431     -14.591 -56.608 -10.667  1.00 37.50           C  
ATOM   3281  NH1 ARG A 431     -14.074 -55.465 -10.313  1.00 37.50           N1+
ATOM   3282  NH2 ARG A 431     -15.639 -57.015 -10.004  1.00 37.50           N  
ATOM   3283  N   ARG A 432      -8.084 -57.773 -15.519  1.00 36.63           N  
ATOM   3284  CA  ARG A 432      -7.039 -57.135 -16.356  1.00 36.63           C  
ATOM   3285  C   ARG A 432      -6.771 -57.830 -17.660  1.00 36.63           C  
ATOM   3286  O   ARG A 432      -6.817 -57.166 -18.689  1.00 36.63           O  
ATOM   3287  CB  ARG A 432      -5.675 -56.969 -15.657  1.00 36.63           C  
ATOM   3288  CG  ARG A 432      -5.373 -55.491 -15.491  1.00 36.63           C  
ATOM   3289  CD  ARG A 432      -5.130 -54.797 -16.829  1.00 36.63           C  
ATOM   3290  NE  ARG A 432      -5.931 -53.569 -16.898  1.00 36.63           N  
ATOM   3291  CZ  ARG A 432      -5.857 -52.608 -16.009  1.00 36.63           C  
ATOM   3292  NH1 ARG A 432      -4.788 -52.414 -15.303  1.00 36.63           N1+
ATOM   3293  NH2 ARG A 432      -6.885 -51.863 -15.774  1.00 36.63           N  
ATOM   3294  N   THR A 433      -6.433 -59.105 -17.567  1.00 34.26           N  
ATOM   3295  CA  THR A 433      -6.246 -59.959 -18.722  1.00 34.26           C  
ATOM   3296  C   THR A 433      -7.459 -59.751 -19.632  1.00 34.26           C  
ATOM   3297  O   THR A 433      -8.594 -59.865 -19.144  1.00 34.26           O  
ATOM   3298  CB  THR A 433      -6.092 -61.430 -18.270  1.00 34.26           C  
ATOM   3299  CG2 THR A 433      -4.619 -61.782 -18.076  1.00 34.26           C  
ATOM   3300  OG1 THR A 433      -6.706 -61.674 -17.015  1.00 34.26           O  
ATOM   3301  N   PRO A 434      -7.285 -59.435 -20.934  1.00 35.81           N  
ATOM   3302  CA  PRO A 434      -8.210 -60.005 -21.905  1.00 35.81           C  
ATOM   3303  C   PRO A 434      -8.516 -61.441 -21.469  1.00 35.81           C  
ATOM   3304  O   PRO A 434      -7.569 -62.154 -21.116  1.00 35.81           O  
ATOM   3305  CB  PRO A 434      -7.478 -60.025 -23.256  1.00 35.81           C  
ATOM   3306  CG  PRO A 434      -6.011 -59.751 -22.911  1.00 35.81           C  
ATOM   3307  CD  PRO A 434      -6.103 -58.933 -21.629  1.00 35.81           C  
ATOM   3308  N   PRO A 435      -9.782 -61.906 -21.474  1.00 35.80           N  
ATOM   3309  CA  PRO A 435      -9.969 -63.345 -21.594  1.00 35.80           C  
ATOM   3310  C   PRO A 435      -9.115 -63.732 -22.798  1.00 35.80           C  
ATOM   3311  O   PRO A 435      -9.274 -63.116 -23.855  1.00 35.80           O  
ATOM   3312  CB  PRO A 435     -11.465 -63.563 -21.824  1.00 35.80           C  
ATOM   3313  CG  PRO A 435     -11.919 -62.257 -22.477  1.00 35.80           C  
ATOM   3314  CD  PRO A 435     -10.996 -61.201 -21.864  1.00 35.80           C  
ATOM   3315  N   ALA A 436      -8.115 -64.590 -22.573  1.00 33.04           N  
ATOM   3316  CA  ALA A 436      -7.071 -64.805 -23.562  1.00 33.04           C  
ATOM   3317  C   ALA A 436      -7.716 -65.134 -24.905  1.00 33.04           C  
ATOM   3318  O   ALA A 436      -8.846 -65.644 -24.942  1.00 33.04           O  
ATOM   3319  CB  ALA A 436      -6.136 -65.929 -23.093  1.00 33.04           C  
ATOM   3320  N   LEU A 437      -6.985 -64.900 -25.991  1.00 33.24           N  
ATOM   3321  CA  LEU A 437      -7.295 -65.596 -27.225  1.00 33.24           C  
ATOM   3322  C   LEU A 437      -7.157 -67.093 -26.945  1.00 33.24           C  
ATOM   3323  O   LEU A 437      -6.098 -67.679 -27.085  1.00 33.24           O  
ATOM   3324  CB  LEU A 437      -6.393 -65.108 -28.372  1.00 33.24           C  
ATOM   3325  CG  LEU A 437      -7.156 -64.264 -29.398  1.00 33.24           C  
ATOM   3326  CD1 LEU A 437      -6.141 -63.693 -30.376  1.00 33.24           C  
ATOM   3327  CD2 LEU A 437      -8.180 -65.083 -30.186  1.00 33.24           C  
ATOM   3328  N   LYS A 438      -8.271 -67.685 -26.518  1.00 33.34           N  
ATOM   3329  CA  LYS A 438      -8.859 -68.752 -27.284  1.00 33.34           C  
ATOM   3330  C   LYS A 438      -9.291 -68.089 -28.606  1.00 33.34           C  
ATOM   3331  O   LYS A 438     -10.252 -67.327 -28.578  1.00 33.34           O  
ATOM   3332  CB  LYS A 438     -10.062 -69.353 -26.526  1.00 33.34           C  
ATOM   3333  CG  LYS A 438      -9.757 -69.832 -25.098  1.00 33.34           C  
ATOM   3334  CD  LYS A 438     -10.982 -70.542 -24.501  1.00 33.34           C  
ATOM   3335  CE  LYS A 438     -10.665 -71.045 -23.087  1.00 33.34           C  
ATOM   3336  NZ  LYS A 438     -11.698 -71.994 -22.595  1.00 33.34           N1+
ATOM   3337  N   GLN A 439      -8.664 -68.297 -29.766  1.00 30.26           N  
ATOM   3338  CA  GLN A 439      -7.976 -69.530 -30.151  1.00 30.26           C  
ATOM   3339  C   GLN A 439      -8.753 -70.723 -29.543  1.00 30.26           C  
ATOM   3340  O   GLN A 439      -8.256 -71.421 -28.675  1.00 30.26           O  
ATOM   3341  CB  GLN A 439      -6.446 -69.508 -29.938  1.00 30.26           C  
ATOM   3342  CG  GLN A 439      -5.728 -68.599 -30.964  1.00 30.26           C  
ATOM   3343  CD  GLN A 439      -4.201 -68.704 -30.936  1.00 30.26           C  
ATOM   3344  NE2 GLN A 439      -3.506 -68.247 -31.956  1.00 30.26           N  
ATOM   3345  OE1 GLN A 439      -3.597 -69.170 -29.992  1.00 30.26           O  
ATOM   3346  N   THR A 440     -10.063 -70.918 -29.789  1.00 29.53           N  
ATOM   3347  CA  THR A 440     -10.898 -70.489 -30.938  1.00 29.53           C  
ATOM   3348  C   THR A 440     -10.087 -70.288 -32.225  1.00 29.53           C  
ATOM   3349  O   THR A 440     -10.061 -69.204 -32.801  1.00 29.53           O  
ATOM   3350  CB  THR A 440     -12.027 -69.460 -30.687  1.00 29.53           C  
ATOM   3351  CG2 THR A 440     -12.828 -69.759 -29.423  1.00 29.53           C  
ATOM   3352  OG1 THR A 440     -11.691 -68.097 -30.674  1.00 29.53           O  
ATOM   3353  N   GLU A 441      -9.275 -71.265 -32.649  1.00 28.48           N  
ATOM   3354  CA  GLU A 441      -9.443 -72.729 -32.495  1.00 28.48           C  
ATOM   3355  C   GLU A 441     -10.910 -73.214 -32.438  1.00 28.48           C  
ATOM   3356  O   GLU A 441     -11.306 -73.858 -31.472  1.00 28.48           O  
ATOM   3357  CB  GLU A 441      -8.558 -73.425 -31.438  1.00 28.48           C  
ATOM   3358  CG  GLU A 441      -7.042 -73.307 -31.660  1.00 28.48           C  
ATOM   3359  CD  GLU A 441      -6.279 -74.399 -30.884  1.00 28.48           C  
ATOM   3360  OE1 GLU A 441      -5.335 -74.066 -30.148  1.00 28.48           O  
ATOM   3361  OE2 GLU A 441      -6.662 -75.585 -31.039  1.00 28.48           O1-
ATOM   3362  N   LYS A 442     -11.844 -72.871 -33.337  1.00 26.24           N  
ATOM   3363  CA  LYS A 442     -11.852 -72.076 -34.590  1.00 26.24           C  
ATOM   3364  C   LYS A 442     -10.504 -71.734 -35.279  1.00 26.24           C  
ATOM   3365  O   LYS A 442     -10.178 -70.548 -35.361  1.00 26.24           O  
ATOM   3366  CB  LYS A 442     -12.791 -70.854 -34.465  1.00 26.24           C  
ATOM   3367  CG  LYS A 442     -14.251 -71.243 -34.158  1.00 26.24           C  
ATOM   3368  CD  LYS A 442     -15.234 -70.163 -34.640  1.00 26.24           C  
ATOM   3369  CE  LYS A 442     -16.687 -70.642 -34.507  1.00 26.24           C  
ATOM   3370  NZ  LYS A 442     -17.604 -69.850 -35.372  1.00 26.24           N1+
ATOM   3371  N   ARG A 443      -9.631 -72.675 -35.677  1.00 25.60           N  
ATOM   3372  CA  ARG A 443      -9.937 -73.994 -36.279  1.00 25.60           C  
ATOM   3373  C   ARG A 443     -10.991 -73.787 -37.361  1.00 25.60           C  
ATOM   3374  O   ARG A 443     -12.178 -74.042 -37.075  1.00 25.60           O  
ATOM   3375  CB  ARG A 443     -10.248 -75.156 -35.300  1.00 25.60           C  
ATOM   3376  CG  ARG A 443      -9.046 -75.745 -34.536  1.00 25.60           C  
ATOM   3377  CD  ARG A 443      -9.524 -76.703 -33.430  1.00 25.60           C  
ATOM   3378  NE  ARG A 443      -8.437 -77.057 -32.500  1.00 25.60           N  
ATOM   3379  CZ  ARG A 443      -8.068 -78.227 -32.027  1.00 25.60           C  
ATOM   3380  NH1 ARG A 443      -8.640 -79.347 -32.370  1.00 25.60           N1+
ATOM   3381  NH2 ARG A 443      -7.086 -78.261 -31.182  1.00 25.60           N  
ATOM   3382  OXT ARG A 443     -10.584 -73.200 -38.376  1.00 25.60           O1-
TER   
ATOM   3383  N   MET B   1     -37.521  32.294  38.313  1.00 31.04           N  
ATOM   3384  CA  MET B   1     -37.662  31.598  37.013  1.00 31.04           C  
ATOM   3385  C   MET B   1     -39.108  31.119  36.906  1.00 31.04           C  
ATOM   3386  O   MET B   1     -39.861  31.338  37.855  1.00 31.04           O  
ATOM   3387  CB  MET B   1     -36.654  30.434  36.944  1.00 31.04           C  
ATOM   3388  CG  MET B   1     -35.188  30.873  36.807  1.00 31.04           C  
ATOM   3389  SD  MET B   1     -34.617  32.348  37.715  1.00 31.04           S  
ATOM   3390  CE  MET B   1     -32.834  32.156  37.440  1.00 31.04           C  
ATOM   3391  N   ALA B   2     -39.521  30.444  35.829  1.00 33.14           N  
ATOM   3392  CA  ALA B   2     -40.525  29.401  36.047  1.00 33.14           C  
ATOM   3393  C   ALA B   2     -39.903  28.420  37.050  1.00 33.14           C  
ATOM   3394  O   ALA B   2     -38.737  28.062  36.885  1.00 33.14           O  
ATOM   3395  CB  ALA B   2     -40.867  28.711  34.719  1.00 33.14           C  
ATOM   3396  N   THR B   3     -40.618  28.010  38.095  1.00 36.11           N  
ATOM   3397  CA  THR B   3     -40.193  26.839  38.868  1.00 36.11           C  
ATOM   3398  C   THR B   3     -40.479  25.620  38.005  1.00 36.11           C  
ATOM   3399  O   THR B   3     -41.481  24.929  38.192  1.00 36.11           O  
ATOM   3400  CB  THR B   3     -40.866  26.744  40.243  1.00 36.11           C  
ATOM   3401  CG2 THR B   3     -40.382  27.844  41.186  1.00 36.11           C  
ATOM   3402  OG1 THR B   3     -42.262  26.869  40.096  1.00 36.11           O  
ATOM   3403  N   THR B   4     -39.607  25.403  37.019  1.00 41.73           N  
ATOM   3404  CA  THR B   4     -39.306  24.056  36.553  1.00 41.73           C  
ATOM   3405  C   THR B   4     -38.998  23.291  37.855  1.00 41.73           C  
ATOM   3406  O   THR B   4     -38.185  23.785  38.649  1.00 41.73           O  
ATOM   3407  CB  THR B   4     -38.151  24.039  35.510  1.00 41.73           C  
ATOM   3408  CG2 THR B   4     -38.020  25.305  34.661  1.00 41.73           C  
ATOM   3409  OG1 THR B   4     -36.905  23.785  36.098  1.00 41.73           O  
ATOM   3410  N   PRO B   5     -39.724  22.210  38.197  1.00 43.75           N  
ATOM   3411  CA  PRO B   5     -39.467  21.502  39.454  1.00 43.75           C  
ATOM   3412  C   PRO B   5     -38.012  21.022  39.517  1.00 43.75           C  
ATOM   3413  O   PRO B   5     -37.413  20.988  40.587  1.00 43.75           O  
ATOM   3414  CB  PRO B   5     -40.491  20.366  39.519  1.00 43.75           C  
ATOM   3415  CG  PRO B   5     -41.612  20.836  38.591  1.00 43.75           C  
ATOM   3416  CD  PRO B   5     -40.881  21.643  37.523  1.00 43.75           C  
ATOM   3417  N   TYR B   6     -37.431  20.818  38.337  1.00 44.59           N  
ATOM   3418  CA  TYR B   6     -36.046  20.495  38.069  1.00 44.59           C  
ATOM   3419  C   TYR B   6     -34.996  21.512  38.561  1.00 44.59           C  
ATOM   3420  O   TYR B   6     -33.812  21.166  38.594  1.00 44.59           O  
ATOM   3421  CB  TYR B   6     -35.894  20.201  36.561  1.00 44.59           C  
ATOM   3422  CG  TYR B   6     -37.020  19.421  35.889  1.00 44.59           C  
ATOM   3423  CD1 TYR B   6     -36.942  17.684  35.724  1.00 44.59           C  
ATOM   3424  CD2 TYR B   6     -38.410  20.279  35.280  1.00 44.59           C  
ATOM   3425  CE1 TYR B   6     -38.253  16.815  34.970  1.00 44.59           C  
ATOM   3426  CE2 TYR B   6     -39.694  19.430  34.472  1.00 44.59           C  
ATOM   3427  CZ  TYR B   6     -39.626  17.676  34.330  1.00 44.59           C  
ATOM   3428  OH  TYR B   6     -40.620  17.005  33.693  1.00 44.59           O  
ATOM   3429  N   TYR B   7     -35.379  22.726  38.989  1.00 45.71           N  
ATOM   3430  CA  TYR B   7     -34.473  23.604  39.736  1.00 45.71           C  
ATOM   3431  C   TYR B   7     -34.352  23.188  41.199  1.00 45.71           C  
ATOM   3432  O   TYR B   7     -35.295  23.300  41.984  1.00 45.71           O  
ATOM   3433  CB  TYR B   7     -34.840  25.094  39.612  1.00 45.71           C  
ATOM   3434  CG  TYR B   7     -34.375  25.656  38.290  1.00 45.71           C  
ATOM   3435  CD1 TYR B   7     -33.001  25.624  37.985  1.00 45.71           C  
ATOM   3436  CD2 TYR B   7     -35.308  26.059  37.317  1.00 45.71           C  
ATOM   3437  CE1 TYR B   7     -32.578  25.828  36.664  1.00 45.71           C  
ATOM   3438  CE2 TYR B   7     -34.876  26.307  35.999  1.00 45.71           C  
ATOM   3439  CZ  TYR B   7     -33.518  26.122  35.659  1.00 45.71           C  
ATOM   3440  OH  TYR B   7     -33.140  26.149  34.354  1.00 45.71           O  
ATOM   3441  N   PHE B   8     -33.133  22.808  41.578  1.00 48.20           N  
ATOM   3442  CA  PHE B   8     -32.725  22.669  42.969  1.00 48.20           C  
ATOM   3443  C   PHE B   8     -32.798  24.012  43.697  1.00 48.20           C  
ATOM   3444  O   PHE B   8     -31.844  24.785  43.731  1.00 48.20           O  
ATOM   3445  CB  PHE B   8     -31.310  22.085  43.041  1.00 48.20           C  
ATOM   3446  CG  PHE B   8     -31.299  20.581  42.960  1.00 48.20           C  
ATOM   3447  CD1 PHE B   8     -31.331  19.833  44.151  1.00 48.20           C  
ATOM   3448  CD2 PHE B   8     -31.277  19.936  41.711  1.00 48.20           C  
ATOM   3449  CE1 PHE B   8     -31.301  18.433  44.096  1.00 48.20           C  
ATOM   3450  CE2 PHE B   8     -31.250  18.536  41.656  1.00 48.20           C  
ATOM   3451  CZ  PHE B   8     -31.241  17.797  42.850  1.00 48.20           C  
ATOM   3452  N   THR B   9     -33.927  24.272  44.348  1.00 50.71           N  
ATOM   3453  CA  THR B   9     -33.972  25.220  45.458  1.00 50.71           C  
ATOM   3454  C   THR B   9     -33.286  24.580  46.660  1.00 50.71           C  
ATOM   3455  O   THR B   9     -33.830  23.684  47.306  1.00 50.71           O  
ATOM   3456  CB  THR B   9     -35.407  25.662  45.783  1.00 50.71           C  
ATOM   3457  CG2 THR B   9     -35.821  26.828  44.888  1.00 50.71           C  
ATOM   3458  OG1 THR B   9     -36.358  24.640  45.566  1.00 50.71           O  
ATOM   3459  N   PHE B  10     -32.068  25.034  46.959  1.00 55.91           N  
ATOM   3460  CA  PHE B  10     -31.347  24.604  48.152  1.00 55.91           C  
ATOM   3461  C   PHE B  10     -32.126  25.005  49.411  1.00 55.91           C  
ATOM   3462  O   PHE B  10     -32.205  26.173  49.789  1.00 55.91           O  
ATOM   3463  CB  PHE B  10     -29.920  25.166  48.154  1.00 55.91           C  
ATOM   3464  CG  PHE B  10     -28.979  24.462  47.197  1.00 55.91           C  
ATOM   3465  CD1 PHE B  10     -28.498  23.177  47.519  1.00 55.91           C  
ATOM   3466  CD2 PHE B  10     -28.592  25.072  45.989  1.00 55.91           C  
ATOM   3467  CE1 PHE B  10     -27.652  22.501  46.624  1.00 55.91           C  
ATOM   3468  CE2 PHE B  10     -27.735  24.396  45.102  1.00 55.91           C  
ATOM   3469  CZ  PHE B  10     -27.265  23.111  45.419  1.00 55.91           C  
ATOM   3470  N   ASP B  11     -32.708  24.015  50.083  1.00 61.46           N  
ATOM   3471  CA  ASP B  11     -33.213  24.177  51.441  1.00 61.46           C  
ATOM   3472  C   ASP B  11     -32.047  24.016  52.416  1.00 61.46           C  
ATOM   3473  O   ASP B  11     -31.732  22.908  52.840  1.00 61.46           O  
ATOM   3474  CB  ASP B  11     -34.353  23.191  51.716  1.00 61.46           C  
ATOM   3475  CG  ASP B  11     -34.908  23.298  53.144  1.00 61.46           C  
ATOM   3476  OD1 ASP B  11     -35.827  22.500  53.434  1.00 61.46           O  
ATOM   3477  OD2 ASP B  11     -34.422  24.112  53.963  1.00 61.46           O1-
ATOM   3478  N   TRP B  12     -31.431  25.137  52.783  1.00 58.73           N  
ATOM   3479  CA  TRP B  12     -30.295  25.209  53.707  1.00 58.73           C  
ATOM   3480  C   TRP B  12     -30.611  24.793  55.153  1.00 58.73           C  
ATOM   3481  O   TRP B  12     -29.709  24.763  55.988  1.00 58.73           O  
ATOM   3482  CB  TRP B  12     -29.716  26.627  53.671  1.00 58.73           C  
ATOM   3483  CG  TRP B  12     -29.288  27.082  52.315  1.00 58.73           C  
ATOM   3484  CD1 TRP B  12     -30.086  27.620  51.365  1.00 58.73           C  
ATOM   3485  CD2 TRP B  12     -27.974  26.943  51.696  1.00 58.73           C  
ATOM   3486  CE2 TRP B  12     -28.107  27.226  50.310  1.00 58.73           C  
ATOM   3487  CE3 TRP B  12     -26.694  26.565  52.152  1.00 58.73           C  
ATOM   3488  NE1 TRP B  12     -29.383  27.717  50.183  1.00 58.73           N  
ATOM   3489  CZ2 TRP B  12     -27.075  26.995  49.400  1.00 58.73           C  
ATOM   3490  CZ3 TRP B  12     -25.620  26.441  51.248  1.00 58.73           C  
ATOM   3491  CH2 TRP B  12     -25.815  26.615  49.872  1.00 58.73           C  
ATOM   3492  N   THR B  13     -31.869  24.468  55.482  1.00 63.10           N  
ATOM   3493  CA  THR B  13     -32.182  23.761  56.738  1.00 63.10           C  
ATOM   3494  C   THR B  13     -31.863  22.263  56.650  1.00 63.10           C  
ATOM   3495  O   THR B  13     -31.760  21.584  57.675  1.00 63.10           O  
ATOM   3496  CB  THR B  13     -33.631  23.978  57.198  1.00 63.10           C  
ATOM   3497  CG2 THR B  13     -34.053  25.448  57.192  1.00 63.10           C  
ATOM   3498  OG1 THR B  13     -34.563  23.253  56.435  1.00 63.10           O  
ATOM   3499  N   LYS B  14     -31.658  21.755  55.429  1.00 71.89           N  
ATOM   3500  CA  LYS B  14     -31.051  20.461  55.110  1.00 71.89           C  
ATOM   3501  C   LYS B  14     -29.578  20.669  54.707  1.00 71.89           C  
ATOM   3502  O   LYS B  14     -29.181  21.788  54.384  1.00 71.89           O  
ATOM   3503  CB  LYS B  14     -31.826  19.784  53.964  1.00 71.89           C  
ATOM   3504  CG  LYS B  14     -33.351  19.734  54.165  1.00 71.89           C  
ATOM   3505  CD  LYS B  14     -33.982  18.845  53.083  1.00 71.89           C  
ATOM   3506  CE  LYS B  14     -35.513  18.832  53.139  1.00 71.89           C  
ATOM   3507  NZ  LYS B  14     -36.090  20.046  52.517  1.00 71.89           N1+
ATOM   3508  N   PRO B  15     -28.754  19.606  54.690  1.00 80.09           N  
ATOM   3509  CA  PRO B  15     -27.402  19.687  54.151  1.00 80.09           C  
ATOM   3510  C   PRO B  15     -27.379  20.132  52.678  1.00 80.09           C  
ATOM   3511  O   PRO B  15     -28.153  19.638  51.857  1.00 80.09           O  
ATOM   3512  CB  PRO B  15     -26.803  18.292  54.339  1.00 80.09           C  
ATOM   3513  CG  PRO B  15     -27.587  17.724  55.518  1.00 80.09           C  
ATOM   3514  CD  PRO B  15     -28.983  18.294  55.274  1.00 80.09           C  
ATOM   3515  N   VAL B  16     -26.447  21.030  52.365  1.00 81.48           N  
ATOM   3516  CA  VAL B  16     -26.082  21.489  51.016  1.00 81.48           C  
ATOM   3517  C   VAL B  16     -25.611  20.295  50.194  1.00 81.48           C  
ATOM   3518  O   VAL B  16     -25.001  19.382  50.753  1.00 81.48           O  
ATOM   3519  CB  VAL B  16     -24.935  22.519  51.068  1.00 81.48           C  
ATOM   3520  CG1 VAL B  16     -24.875  23.335  49.772  1.00 81.48           C  
ATOM   3521  CG2 VAL B  16     -25.048  23.474  52.263  1.00 81.48           C  
ATOM   3522  N   LEU B  17     -25.889  20.274  48.890  1.00 83.02           N  
ATOM   3523  CA  LEU B  17     -25.772  19.050  48.098  1.00 83.02           C  
ATOM   3524  C   LEU B  17     -25.405  19.322  46.631  1.00 83.02           C  
ATOM   3525  O   LEU B  17     -26.282  19.435  45.780  1.00 83.02           O  
ATOM   3526  CB  LEU B  17     -27.109  18.302  48.258  1.00 83.02           C  
ATOM   3527  CG  LEU B  17     -27.081  16.839  47.802  1.00 83.02           C  
ATOM   3528  CD1 LEU B  17     -26.074  16.018  48.615  1.00 83.02           C  
ATOM   3529  CD2 LEU B  17     -28.478  16.258  48.027  1.00 83.02           C  
ATOM   3530  N   ILE B  18     -24.108  19.412  46.343  1.00 86.88           N  
ATOM   3531  CA  ILE B  18     -23.594  19.727  45.002  1.00 86.88           C  
ATOM   3532  C   ILE B  18     -23.256  18.413  44.292  1.00 86.88           C  
ATOM   3533  O   ILE B  18     -22.265  17.768  44.635  1.00 86.88           O  
ATOM   3534  CB  ILE B  18     -22.377  20.687  45.067  1.00 86.88           C  
ATOM   3535  CG1 ILE B  18     -22.597  21.872  46.039  1.00 86.88           C  
ATOM   3536  CG2 ILE B  18     -22.077  21.196  43.647  1.00 86.88           C  
ATOM   3537  CD1 ILE B  18     -21.378  22.790  46.187  1.00 86.88           C  
ATOM   3538  N   GLU B  19     -24.085  17.986  43.332  1.00 83.66           N  
ATOM   3539  CA  GLU B  19     -23.848  16.792  42.506  1.00 83.66           C  
ATOM   3540  C   GLU B  19     -24.531  16.912  41.120  1.00 83.66           C  
ATOM   3541  O   GLU B  19     -25.763  16.978  41.062  1.00 83.66           O  
ATOM   3542  CB  GLU B  19     -24.338  15.530  43.246  1.00 83.66           C  
ATOM   3543  CG  GLU B  19     -23.908  14.226  42.539  1.00 83.66           C  
ATOM   3544  CD  GLU B  19     -24.131  12.951  43.374  1.00 83.66           C  
ATOM   3545  OE1 GLU B  19     -24.035  11.826  42.825  1.00 83.66           O  
ATOM   3546  OE2 GLU B  19     -24.401  13.040  44.599  1.00 83.66           O1-
ATOM   3547  N   PRO B  20     -23.782  16.889  39.998  1.00 83.08           N  
ATOM   3548  CA  PRO B  20     -22.327  16.781  39.913  1.00 83.08           C  
ATOM   3549  C   PRO B  20     -21.630  18.111  40.241  1.00 83.08           C  
ATOM   3550  O   PRO B  20     -22.173  19.187  39.983  1.00 83.08           O  
ATOM   3551  CB  PRO B  20     -22.050  16.361  38.466  1.00 83.08           C  
ATOM   3552  CG  PRO B  20     -23.153  17.080  37.690  1.00 83.08           C  
ATOM   3553  CD  PRO B  20     -24.340  17.032  38.656  1.00 83.08           C  
ATOM   3554  N   ILE B  21     -20.391  18.024  40.730  1.00 86.29           N  
ATOM   3555  CA  ILE B  21     -19.433  19.132  40.618  1.00 86.29           C  
ATOM   3556  C   ILE B  21     -18.898  19.167  39.176  1.00 86.29           C  
ATOM   3557  O   ILE B  21     -18.531  18.127  38.621  1.00 86.29           O  
ATOM   3558  CB  ILE B  21     -18.314  19.030  41.682  1.00 86.29           C  
ATOM   3559  CG1 ILE B  21     -18.931  19.111  43.098  1.00 86.29           C  
ATOM   3560  CG2 ILE B  21     -17.253  20.134  41.494  1.00 86.29           C  
ATOM   3561  CD1 ILE B  21     -17.912  19.007  44.235  1.00 86.29           C  
ATOM   3562  N   VAL B  22     -18.859  20.355  38.567  1.00 84.77           N  
ATOM   3563  CA  VAL B  22     -18.367  20.604  37.198  1.00 84.77           C  
ATOM   3564  C   VAL B  22     -16.958  21.202  37.199  1.00 84.77           C  
ATOM   3565  O   VAL B  22     -16.452  21.628  38.239  1.00 84.77           O  
ATOM   3566  CB  VAL B  22     -19.339  21.472  36.370  1.00 84.77           C  
ATOM   3567  CG1 VAL B  22     -20.737  20.843  36.320  1.00 84.77           C  
ATOM   3568  CG2 VAL B  22     -19.418  22.924  36.843  1.00 84.77           C  
ATOM   3569  N   ARG B  23     -16.300  21.230  36.029  1.00 85.81           N  
ATOM   3570  CA  ARG B  23     -14.881  21.639  35.868  1.00 85.81           C  
ATOM   3571  C   ARG B  23     -13.901  20.839  36.736  1.00 85.81           C  
ATOM   3572  O   ARG B  23     -12.787  21.264  37.019  1.00 85.81           O  
ATOM   3573  CB  ARG B  23     -14.713  23.159  36.017  1.00 85.81           C  
ATOM   3574  CG  ARG B  23     -15.354  23.914  34.851  1.00 85.81           C  
ATOM   3575  CD  ARG B  23     -15.238  25.428  35.035  1.00 85.81           C  
ATOM   3576  NE  ARG B  23     -16.063  25.916  36.158  1.00 85.81           N  
ATOM   3577  CZ  ARG B  23     -15.640  26.471  37.278  1.00 85.81           C  
ATOM   3578  NH1 ARG B  23     -14.391  26.518  37.640  1.00 85.81           N1+
ATOM   3579  NH2 ARG B  23     -16.488  27.029  38.083  1.00 85.81           N  
ATOM   3580  N   ILE B  24     -14.320  19.636  37.094  1.00 84.22           N  
ATOM   3581  CA  ILE B  24     -13.487  18.518  37.527  1.00 84.22           C  
ATOM   3582  C   ILE B  24     -13.723  17.381  36.533  1.00 84.22           C  
ATOM   3583  O   ILE B  24     -14.558  17.503  35.629  1.00 84.22           O  
ATOM   3584  CB  ILE B  24     -13.832  18.106  38.977  1.00 84.22           C  
ATOM   3585  CG1 ILE B  24     -15.270  17.562  39.116  1.00 84.22           C  
ATOM   3586  CG2 ILE B  24     -13.622  19.300  39.920  1.00 84.22           C  
ATOM   3587  CD1 ILE B  24     -15.505  16.810  40.428  1.00 84.22           C  
ATOM   3588  N   LYS B  25     -13.075  16.232  36.727  1.00 70.20           N  
ATOM   3589  CA  LYS B  25     -13.585  15.002  36.119  1.00 70.20           C  
ATOM   3590  C   LYS B  25     -14.648  14.390  37.031  1.00 70.20           C  
ATOM   3591  O   LYS B  25     -14.356  14.238  38.219  1.00 70.20           O  
ATOM   3592  CB  LYS B  25     -12.438  14.059  35.832  1.00 70.20           C  
ATOM   3593  CG  LYS B  25     -12.564  13.557  34.399  1.00 70.20           C  
ATOM   3594  CD  LYS B  25     -11.291  12.788  34.155  1.00 70.20           C  
ATOM   3595  CE  LYS B  25     -11.348  12.041  32.850  1.00 70.20           C  
ATOM   3596  NZ  LYS B  25     -10.095  11.288  32.693  1.00 70.20           N1+
ATOM   3597  N   PRO B  26     -15.852  14.085  36.524  1.00 57.38           N  
ATOM   3598  CA  PRO B  26     -17.062  14.273  37.310  1.00 57.38           C  
ATOM   3599  C   PRO B  26     -17.520  12.961  37.955  1.00 57.38           C  
ATOM   3600  O   PRO B  26     -16.702  12.102  38.265  1.00 57.38           O  
ATOM   3601  CB  PRO B  26     -18.045  14.955  36.346  1.00 57.38           C  
ATOM   3602  CG  PRO B  26     -17.549  14.602  34.949  1.00 57.38           C  
ATOM   3603  CD  PRO B  26     -16.241  13.842  35.141  1.00 57.38           C  
ATOM   3604  N   GLU B  27     -18.813  12.843  38.259  1.00 72.09           N  
ATOM   3605  CA  GLU B  27     -19.371  11.799  39.124  1.00 72.09           C  
ATOM   3606  C   GLU B  27     -18.870  11.883  40.585  1.00 72.09           C  
ATOM   3607  O   GLU B  27     -18.854  10.885  41.304  1.00 72.09           O  
ATOM   3608  CB  GLU B  27     -19.288  10.396  38.477  1.00 72.09           C  
ATOM   3609  CG  GLU B  27     -19.832  10.340  37.034  1.00 72.09           C  
ATOM   3610  CD  GLU B  27     -18.803  10.730  35.961  1.00 72.09           C  
ATOM   3611  OE1 GLU B  27     -19.004  11.773  35.297  1.00 72.09           O  
ATOM   3612  OE2 GLU B  27     -17.827   9.976  35.744  1.00 72.09           O1-
ATOM   3613  N   LEU B  28     -18.525  13.089  41.063  1.00 81.33           N  
ATOM   3614  CA  LEU B  28     -18.514  13.440  42.492  1.00 81.33           C  
ATOM   3615  C   LEU B  28     -19.784  14.215  42.855  1.00 81.33           C  
ATOM   3616  O   LEU B  28     -20.130  15.195  42.189  1.00 81.33           O  
ATOM   3617  CB  LEU B  28     -17.257  14.258  42.859  1.00 81.33           C  
ATOM   3618  CG  LEU B  28     -17.261  14.896  44.271  1.00 81.33           C  
ATOM   3619  CD1 LEU B  28     -17.324  13.876  45.412  1.00 81.33           C  
ATOM   3620  CD2 LEU B  28     -16.031  15.764  44.530  1.00 81.33           C  
ATOM   3621  N   GLY B  29     -20.394  13.829  43.976  1.00 85.57           N  
ATOM   3622  CA  GLY B  29     -21.248  14.703  44.773  1.00 85.57           C  
ATOM   3623  C   GLY B  29     -20.686  14.954  46.170  1.00 85.57           C  
ATOM   3624  O   GLY B  29     -20.200  14.020  46.813  1.00 85.57           O  
ATOM   3625  N   ILE B  30     -20.794  16.185  46.675  1.00 88.96           N  
ATOM   3626  CA  ILE B  30     -20.540  16.499  48.090  1.00 88.96           C  
ATOM   3627  C   ILE B  30     -21.830  16.900  48.805  1.00 88.96           C  
ATOM   3628  O   ILE B  30     -22.640  17.663  48.283  1.00 88.96           O  
ATOM   3629  CB  ILE B  30     -19.396  17.522  48.285  1.00 88.96           C  
ATOM   3630  CG1 ILE B  30     -19.024  17.579  49.786  1.00 88.96           C  
ATOM   3631  CG2 ILE B  30     -19.759  18.915  47.741  1.00 88.96           C  
ATOM   3632  CD1 ILE B  30     -17.743  18.341  50.118  1.00 88.96           C  
ATOM   3633  N   GLN B  31     -21.996  16.396  50.028  1.00 91.48           N  
ATOM   3634  CA  GLN B  31     -22.979  16.886  50.989  1.00 91.48           C  
ATOM   3635  C   GLN B  31     -22.270  17.665  52.100  1.00 91.48           C  
ATOM   3636  O   GLN B  31     -21.328  17.138  52.691  1.00 91.48           O  
ATOM   3637  CB  GLN B  31     -23.766  15.702  51.551  1.00 91.48           C  
ATOM   3638  CG  GLN B  31     -24.887  16.125  52.501  1.00 91.48           C  
ATOM   3639  CD  GLN B  31     -25.466  14.906  53.195  1.00 91.48           C  
ATOM   3640  NE2 GLN B  31     -25.002  14.596  54.390  1.00 91.48           N  
ATOM   3641  OE1 GLN B  31     -26.288  14.185  52.652  1.00 91.48           O  
ATOM   3642  N   VAL B  32     -22.742  18.869  52.427  1.00 90.92           N  
ATOM   3643  CA  VAL B  32     -22.143  19.749  53.446  1.00 90.92           C  
ATOM   3644  C   VAL B  32     -23.202  20.215  54.442  1.00 90.92           C  
ATOM   3645  O   VAL B  32     -24.263  20.691  54.053  1.00 90.92           O  
ATOM   3646  CB  VAL B  32     -21.441  20.965  52.802  1.00 90.92           C  
ATOM   3647  CG1 VAL B  32     -20.643  21.751  53.847  1.00 90.92           C  
ATOM   3648  CG2 VAL B  32     -20.477  20.552  51.683  1.00 90.92           C  
ATOM   3649  N   THR B  33     -22.919  20.122  55.736  1.00 91.38           N  
ATOM   3650  CA  THR B  33     -23.721  20.758  56.791  1.00 91.38           C  
ATOM   3651  C   THR B  33     -23.106  22.119  57.113  1.00 91.38           C  
ATOM   3652  O   THR B  33     -21.909  22.207  57.390  1.00 91.38           O  
ATOM   3653  CB  THR B  33     -23.806  19.871  58.039  1.00 91.38           C  
ATOM   3654  CG2 THR B  33     -24.807  20.411  59.060  1.00 91.38           C  
ATOM   3655  OG1 THR B  33     -24.261  18.578  57.697  1.00 91.38           O  
ATOM   3656  N   TYR B  34     -23.913  23.181  57.053  1.00 88.71           N  
ATOM   3657  CA  TYR B  34     -23.486  24.568  57.260  1.00 88.71           C  
ATOM   3658  C   TYR B  34     -24.062  25.140  58.558  1.00 88.71           C  
ATOM   3659  O   TYR B  34     -25.255  25.007  58.831  1.00 88.71           O  
ATOM   3660  CB  TYR B  34     -23.895  25.406  56.042  1.00 88.71           C  
ATOM   3661  CG  TYR B  34     -23.488  26.867  56.115  1.00 88.71           C  
ATOM   3662  CD1 TYR B  34     -24.428  27.849  56.488  1.00 88.71           C  
ATOM   3663  CD2 TYR B  34     -22.172  27.245  55.789  1.00 88.71           C  
ATOM   3664  CE1 TYR B  34     -24.065  29.209  56.491  1.00 88.71           C  
ATOM   3665  CE2 TYR B  34     -21.811  28.606  55.774  1.00 88.71           C  
ATOM   3666  CZ  TYR B  34     -22.766  29.591  56.101  1.00 88.71           C  
ATOM   3667  OH  TYR B  34     -22.426  30.906  56.049  1.00 88.71           O  
ATOM   3668  N   ASP B  35     -23.221  25.799  59.354  1.00 87.94           N  
ATOM   3669  CA  ASP B  35     -23.621  26.486  60.578  1.00 87.94           C  
ATOM   3670  C   ASP B  35     -23.784  27.991  60.338  1.00 87.94           C  
ATOM   3671  O   ASP B  35     -22.820  28.757  60.278  1.00 87.94           O  
ATOM   3672  CB  ASP B  35     -22.625  26.171  61.698  1.00 87.94           C  
ATOM   3673  CG  ASP B  35     -22.896  26.956  62.984  1.00 87.94           C  
ATOM   3674  OD1 ASP B  35     -21.955  27.064  63.793  1.00 87.94           O  
ATOM   3675  OD2 ASP B  35     -24.010  27.499  63.171  1.00 87.94           O1-
ATOM   3676  N   PHE B  36     -25.042  28.425  60.282  1.00 85.85           N  
ATOM   3677  CA  PHE B  36     -25.438  29.831  60.165  1.00 85.85           C  
ATOM   3678  C   PHE B  36     -24.994  30.731  61.328  1.00 85.85           C  
ATOM   3679  O   PHE B  36     -25.025  31.951  61.181  1.00 85.85           O  
ATOM   3680  CB  PHE B  36     -26.965  29.885  60.015  1.00 85.85           C  
ATOM   3681  CG  PHE B  36     -27.419  29.514  58.624  1.00 85.85           C  
ATOM   3682  CD1 PHE B  36     -27.284  30.468  57.601  1.00 85.85           C  
ATOM   3683  CD2 PHE B  36     -27.901  28.224  58.330  1.00 85.85           C  
ATOM   3684  CE1 PHE B  36     -27.606  30.132  56.280  1.00 85.85           C  
ATOM   3685  CE2 PHE B  36     -28.246  27.895  57.007  1.00 85.85           C  
ATOM   3686  CZ  PHE B  36     -28.090  28.849  55.983  1.00 85.85           C  
ATOM   3687  N   SER B  37     -24.602  30.174  62.479  1.00 86.42           N  
ATOM   3688  CA  SER B  37     -24.115  30.960  63.621  1.00 86.42           C  
ATOM   3689  C   SER B  37     -22.616  31.274  63.553  1.00 86.42           C  
ATOM   3690  O   SER B  37     -22.185  32.274  64.125  1.00 86.42           O  
ATOM   3691  CB  SER B  37     -24.504  30.289  64.942  1.00 86.42           C  
ATOM   3692  OG  SER B  37     -23.722  29.154  65.253  1.00 86.42           O  
ATOM   3693  N   THR B  38     -21.836  30.476  62.814  1.00 87.60           N  
ATOM   3694  CA  THR B  38     -20.386  30.672  62.605  1.00 87.60           C  
ATOM   3695  C   THR B  38     -20.003  30.979  61.152  1.00 87.60           C  
ATOM   3696  O   THR B  38     -18.848  31.313  60.883  1.00 87.60           O  
ATOM   3697  CB  THR B  38     -19.579  29.466  63.111  1.00 87.60           C  
ATOM   3698  CG2 THR B  38     -19.695  29.269  64.621  1.00 87.60           C  
ATOM   3699  OG1 THR B  38     -19.987  28.279  62.481  1.00 87.60           O  
ATOM   3700  N   ASN B  39     -20.964  30.906  60.223  1.00 88.56           N  
ATOM   3701  CA  ASN B  39     -20.800  31.054  58.773  1.00 88.56           C  
ATOM   3702  C   ASN B  39     -19.743  30.116  58.155  1.00 88.56           C  
ATOM   3703  O   ASN B  39     -18.962  30.514  57.285  1.00 88.56           O  
ATOM   3704  CB  ASN B  39     -20.673  32.540  58.375  1.00 88.56           C  
ATOM   3705  CG  ASN B  39     -21.992  33.288  58.428  1.00 88.56           C  
ATOM   3706  ND2 ASN B  39     -21.984  34.511  58.903  1.00 88.56           N  
ATOM   3707  OD1 ASN B  39     -23.035  32.809  58.006  1.00 88.56           O  
ATOM   3708  N   ARG B  40     -19.717  28.859  58.619  1.00 91.20           N  
ATOM   3709  CA  ARG B  40     -18.772  27.813  58.192  1.00 91.20           C  
ATOM   3710  C   ARG B  40     -19.463  26.467  58.006  1.00 91.20           C  
ATOM   3711  O   ARG B  40     -20.480  26.181  58.637  1.00 91.20           O  
ATOM   3712  CB  ARG B  40     -17.640  27.680  59.225  1.00 91.20           C  
ATOM   3713  CG  ARG B  40     -16.707  28.893  59.193  1.00 91.20           C  
ATOM   3714  CD  ARG B  40     -15.640  28.812  60.275  1.00 91.20           C  
ATOM   3715  NE  ARG B  40     -14.868  30.064  60.321  1.00 91.20           N  
ATOM   3716  CZ  ARG B  40     -13.660  30.278  59.830  1.00 91.20           C  
ATOM   3717  NH1 ARG B  40     -12.983  29.412  59.134  1.00 91.20           N1+
ATOM   3718  NH2 ARG B  40     -13.071  31.414  60.053  1.00 91.20           N  
ATOM   3719  N   ALA B  41     -18.875  25.616  57.174  1.00 93.23           N  
ATOM   3720  CA  ALA B  41     -19.201  24.192  57.160  1.00 93.23           C  
ATOM   3721  C   ALA B  41     -18.737  23.495  58.461  1.00 93.23           C  
ATOM   3722  O   ALA B  41     -17.726  23.884  59.046  1.00 93.23           O  
ATOM   3723  CB  ALA B  41     -18.582  23.581  55.906  1.00 93.23           C  
ATOM   3724  N   ASN B  42     -19.474  22.474  58.918  1.00 89.77           N  
ATOM   3725  CA  ASN B  42     -19.177  21.745  60.165  1.00 89.77           C  
ATOM   3726  C   ASN B  42     -19.256  20.204  60.073  1.00 89.77           C  
ATOM   3727  O   ASN B  42     -18.753  19.522  60.966  1.00 89.77           O  
ATOM   3728  CB  ASN B  42     -20.048  22.321  61.302  1.00 89.77           C  
ATOM   3729  CG  ASN B  42     -21.530  21.989  61.224  1.00 89.77           C  
ATOM   3730  ND2 ASN B  42     -22.321  22.543  62.108  1.00 89.77           N  
ATOM   3731  OD1 ASN B  42     -22.016  21.237  60.400  1.00 89.77           O  
ATOM   3732  N   ASP B  43     -19.823  19.641  59.002  1.00 93.37           N  
ATOM   3733  CA  ASP B  43     -19.744  18.212  58.655  1.00 93.37           C  
ATOM   3734  C   ASP B  43     -19.822  18.063  57.125  1.00 93.37           C  
ATOM   3735  O   ASP B  43     -20.542  18.823  56.476  1.00 93.37           O  
ATOM   3736  CB  ASP B  43     -20.854  17.406  59.375  1.00 93.37           C  
ATOM   3737  CG  ASP B  43     -20.567  15.897  59.482  1.00 93.37           C  
ATOM   3738  OD1 ASP B  43     -21.516  15.085  59.566  1.00 93.37           O  
ATOM   3739  OD2 ASP B  43     -19.378  15.501  59.490  1.00 93.37           O1-
ATOM   3740  N   ALA B  44     -19.085  17.121  56.528  1.00 94.18           N  
ATOM   3741  CA  ALA B  44     -19.021  16.964  55.068  1.00 94.18           C  
ATOM   3742  C   ALA B  44     -18.839  15.503  54.621  1.00 94.18           C  
ATOM   3743  O   ALA B  44     -18.043  14.768  55.206  1.00 94.18           O  
ATOM   3744  CB  ALA B  44     -17.887  17.844  54.527  1.00 94.18           C  
ATOM   3745  N   TYR B  45     -19.541  15.090  53.562  1.00 93.07           N  
ATOM   3746  CA  TYR B  45     -19.481  13.737  52.991  1.00 93.07           C  
ATOM   3747  C   TYR B  45     -19.221  13.804  51.485  1.00 93.07           C  
ATOM   3748  O   TYR B  45     -20.054  14.328  50.742  1.00 93.07           O  
ATOM   3749  CB  TYR B  45     -20.782  12.967  53.266  1.00 93.07           C  
ATOM   3750  CG  TYR B  45     -21.063  12.715  54.731  1.00 93.07           C  
ATOM   3751  CD1 TYR B  45     -20.675  11.504  55.332  1.00 93.07           C  
ATOM   3752  CD2 TYR B  45     -21.685  13.714  55.498  1.00 93.07           C  
ATOM   3753  CE1 TYR B  45     -20.870  11.304  56.712  1.00 93.07           C  
ATOM   3754  CE2 TYR B  45     -21.883  13.521  56.873  1.00 93.07           C  
ATOM   3755  CZ  TYR B  45     -21.452  12.329  57.489  1.00 93.07           C  
ATOM   3756  OH  TYR B  45     -21.564  12.198  58.838  1.00 93.07           O  
ATOM   3757  N   ALA B  46     -18.093  13.250  51.036  1.00 91.42           N  
ATOM   3758  CA  ALA B  46     -17.703  13.211  49.627  1.00 91.42           C  
ATOM   3759  C   ALA B  46     -18.016  11.829  49.032  1.00 91.42           C  
ATOM   3760  O   ALA B  46     -17.563  10.801  49.537  1.00 91.42           O  
ATOM   3761  CB  ALA B  46     -16.223  13.592  49.503  1.00 91.42           C  
ATOM   3762  N   ALA B  47     -18.808  11.791  47.960  1.00 87.37           N  
ATOM   3763  CA  ALA B  47     -19.358  10.556  47.418  1.00 87.37           C  
ATOM   3764  C   ALA B  47     -19.095  10.412  45.917  1.00 87.37           C  
ATOM   3765  O   ALA B  47     -19.679  11.120  45.095  1.00 87.37           O  
ATOM   3766  CB  ALA B  47     -20.849  10.519  47.751  1.00 87.37           C  
ATOM   3767  N   ALA B  48     -18.275   9.425  45.555  1.00 87.65           N  
ATOM   3768  CA  ALA B  48     -18.132   9.004  44.170  1.00 87.65           C  
ATOM   3769  C   ALA B  48     -19.416   8.298  43.697  1.00 87.65           C  
ATOM   3770  O   ALA B  48     -20.012   7.506  44.436  1.00 87.65           O  
ATOM   3771  CB  ALA B  48     -16.893   8.119  44.036  1.00 87.65           C  
ATOM   3772  N   GLY B  49     -19.852   8.621  42.482  1.00 84.98           N  
ATOM   3773  CA  GLY B  49     -21.146   8.257  41.907  1.00 84.98           C  
ATOM   3774  C   GLY B  49     -21.091   7.293  40.721  1.00 84.98           C  
ATOM   3775  O   GLY B  49     -22.147   6.946  40.204  1.00 84.98           O  
ATOM   3776  N   MET B  50     -19.910   6.839  40.298  1.00 89.65           N  
ATOM   3777  CA  MET B  50     -19.758   5.900  39.181  1.00 89.65           C  
ATOM   3778  C   MET B  50     -18.712   4.825  39.476  1.00 89.65           C  
ATOM   3779  O   MET B  50     -17.678   5.141  40.053  1.00 89.65           O  
ATOM   3780  CB  MET B  50     -19.405   6.677  37.907  1.00 89.65           C  
ATOM   3781  CG  MET B  50     -19.242   5.780  36.670  1.00 89.65           C  
ATOM   3782  SD  MET B  50     -18.547   6.600  35.216  1.00 89.65           S  
ATOM   3783  CE  MET B  50     -16.850   6.868  35.781  1.00 89.65           C  
ATOM   3784  N   PHE B  51     -18.956   3.593  39.019  1.00 92.31           N  
ATOM   3785  CA  PHE B  51     -18.009   2.470  39.058  1.00 92.31           C  
ATOM   3786  C   PHE B  51     -17.957   1.743  37.705  1.00 92.31           C  
ATOM   3787  O   PHE B  51     -19.005   1.419  37.145  1.00 92.31           O  
ATOM   3788  CB  PHE B  51     -18.435   1.522  40.188  1.00 92.31           C  
ATOM   3789  CG  PHE B  51     -17.686   0.205  40.266  1.00 92.31           C  
ATOM   3790  CD1 PHE B  51     -18.130  -0.913  39.533  1.00 92.31           C  
ATOM   3791  CD2 PHE B  51     -16.545   0.090  41.078  1.00 92.31           C  
ATOM   3792  CE1 PHE B  51     -17.454  -2.142  39.635  1.00 92.31           C  
ATOM   3793  CE2 PHE B  51     -15.853  -1.129  41.162  1.00 92.31           C  
ATOM   3794  CZ  PHE B  51     -16.317  -2.250  40.455  1.00 92.31           C  
ATOM   3795  N   ARG B  52     -16.754   1.441  37.182  1.00 92.08           N  
ATOM   3796  CA  ARG B  52     -16.581   0.683  35.920  1.00 92.08           C  
ATOM   3797  C   ARG B  52     -15.930  -0.687  36.141  1.00 92.08           C  
ATOM   3798  O   ARG B  52     -16.345  -1.645  35.488  1.00 92.08           O  
ATOM   3799  CB  ARG B  52     -15.815   1.520  34.882  1.00 92.08           C  
ATOM   3800  CG  ARG B  52     -16.506   2.864  34.538  1.00 92.08           C  
ATOM   3801  CD  ARG B  52     -15.561   3.858  33.848  1.00 92.08           C  
ATOM   3802  NE  ARG B  52     -14.421   4.137  34.729  1.00 92.08           N  
ATOM   3803  CZ  ARG B  52     -13.299   4.764  34.476  1.00 92.08           C  
ATOM   3804  NH1 ARG B  52     -13.062   5.466  33.413  1.00 92.08           N1+
ATOM   3805  NH2 ARG B  52     -12.373   4.681  35.362  1.00 92.08           N  
ATOM   3806  N   GLY B  53     -14.991  -0.809  37.083  1.00 91.28           N  
ATOM   3807  CA  GLY B  53     -14.514  -2.096  37.607  1.00 91.28           C  
ATOM   3808  C   GLY B  53     -13.273  -2.663  36.917  1.00 91.28           C  
ATOM   3809  O   GLY B  53     -13.211  -3.874  36.671  1.00 91.28           O  
ATOM   3810  N   PHE B  54     -12.282  -1.818  36.624  1.00 92.81           N  
ATOM   3811  CA  PHE B  54     -11.046  -2.218  35.928  1.00 92.81           C  
ATOM   3812  C   PHE B  54     -10.297  -3.356  36.645  1.00 92.81           C  
ATOM   3813  O   PHE B  54      -9.942  -4.356  36.014  1.00 92.81           O  
ATOM   3814  CB  PHE B  54     -10.157  -0.980  35.732  1.00 92.81           C  
ATOM   3815  CG  PHE B  54     -10.535  -0.105  34.547  1.00 92.81           C  
ATOM   3816  CD1 PHE B  54      -9.700  -0.068  33.414  1.00 92.81           C  
ATOM   3817  CD2 PHE B  54     -11.708   0.675  34.555  1.00 92.81           C  
ATOM   3818  CE1 PHE B  54     -10.037   0.740  32.313  1.00 92.81           C  
ATOM   3819  CE2 PHE B  54     -12.040   1.489  33.459  1.00 92.81           C  
ATOM   3820  CZ  PHE B  54     -11.200   1.525  32.335  1.00 92.81           C  
ATOM   3821  N   GLU B  55     -10.181  -3.289  37.978  1.00 94.05           N  
ATOM   3822  CA  GLU B  55      -9.585  -4.331  38.843  1.00 94.05           C  
ATOM   3823  C   GLU B  55     -10.248  -5.722  38.718  1.00 94.05           C  
ATOM   3824  O   GLU B  55      -9.738  -6.701  39.262  1.00 94.05           O  
ATOM   3825  CB  GLU B  55      -9.690  -3.899  40.317  1.00 94.05           C  
ATOM   3826  CG  GLU B  55      -8.864  -2.655  40.677  1.00 94.05           C  
ATOM   3827  CD  GLU B  55      -9.039  -2.266  42.156  1.00 94.05           C  
ATOM   3828  OE1 GLU B  55      -8.073  -1.795  42.792  1.00 94.05           O  
ATOM   3829  OE2 GLU B  55     -10.174  -2.391  42.680  1.00 94.05           O1-
ATOM   3830  N   ILE B  56     -11.401  -5.835  38.043  1.00 93.96           N  
ATOM   3831  CA  ILE B  56     -12.185  -7.069  37.887  1.00 93.96           C  
ATOM   3832  C   ILE B  56     -12.099  -7.611  36.459  1.00 93.96           C  
ATOM   3833  O   ILE B  56     -11.829  -8.802  36.277  1.00 93.96           O  
ATOM   3834  CB  ILE B  56     -13.646  -6.828  38.323  1.00 93.96           C  
ATOM   3835  CG1 ILE B  56     -13.695  -6.421  39.813  1.00 93.96           C  
ATOM   3836  CG2 ILE B  56     -14.512  -8.074  38.073  1.00 93.96           C  
ATOM   3837  CD1 ILE B  56     -15.067  -5.917  40.252  1.00 93.96           C  
ATOM   3838  N   PHE B  57     -12.322  -6.772  35.441  1.00 92.23           N  
ATOM   3839  CA  PHE B  57     -12.316  -7.235  34.047  1.00 92.23           C  
ATOM   3840  C   PHE B  57     -10.909  -7.396  33.453  1.00 92.23           C  
ATOM   3841  O   PHE B  57     -10.753  -8.112  32.466  1.00 92.23           O  
ATOM   3842  CB  PHE B  57     -13.269  -6.408  33.173  1.00 92.23           C  
ATOM   3843  CG  PHE B  57     -12.958  -4.930  33.023  1.00 92.23           C  
ATOM   3844  CD1 PHE B  57     -13.859  -3.970  33.525  1.00 92.23           C  
ATOM   3845  CD2 PHE B  57     -11.810  -4.506  32.323  1.00 92.23           C  
ATOM   3846  CE1 PHE B  57     -13.620  -2.601  33.320  1.00 92.23           C  
ATOM   3847  CE2 PHE B  57     -11.561  -3.136  32.137  1.00 92.23           C  
ATOM   3848  CZ  PHE B  57     -12.476  -2.186  32.621  1.00 92.23           C  
ATOM   3849  N   MET B  58      -9.869  -6.817  34.068  1.00 93.41           N  
ATOM   3850  CA  MET B  58      -8.474  -7.074  33.676  1.00 93.41           C  
ATOM   3851  C   MET B  58      -7.930  -8.420  34.203  1.00 93.41           C  
ATOM   3852  O   MET B  58      -6.902  -8.901  33.731  1.00 93.41           O  
ATOM   3853  CB  MET B  58      -7.586  -5.870  34.045  1.00 93.41           C  
ATOM   3854  CG  MET B  58      -8.033  -4.606  33.292  1.00 93.41           C  
ATOM   3855  SD  MET B  58      -6.894  -3.195  33.302  1.00 93.41           S  
ATOM   3856  CE  MET B  58      -6.627  -2.914  35.076  1.00 93.41           C  
ATOM   3857  N   ARG B  59      -8.638  -9.101  35.121  1.00 93.57           N  
ATOM   3858  CA  ARG B  59      -8.230 -10.420  35.644  1.00 93.57           C  
ATOM   3859  C   ARG B  59      -8.221 -11.485  34.538  1.00 93.57           C  
ATOM   3860  O   ARG B  59      -9.173 -11.620  33.767  1.00 93.57           O  
ATOM   3861  CB  ARG B  59      -9.120 -10.850  36.829  1.00 93.57           C  
ATOM   3862  CG  ARG B  59      -9.051  -9.874  38.015  1.00 93.57           C  
ATOM   3863  CD  ARG B  59      -9.955 -10.308  39.180  1.00 93.57           C  
ATOM   3864  NE  ARG B  59     -10.023  -9.244  40.198  1.00 93.57           N  
ATOM   3865  CZ  ARG B  59     -10.867  -9.103  41.199  1.00 93.57           C  
ATOM   3866  NH1 ARG B  59     -11.679 -10.043  41.582  1.00 93.57           N1+
ATOM   3867  NH2 ARG B  59     -10.938  -7.974  41.837  1.00 93.57           N  
ATOM   3868  N   ASN B  60      -7.178 -12.307  34.509  1.00 92.26           N  
ATOM   3869  CA  ASN B  60      -6.878 -13.342  33.510  1.00 92.26           C  
ATOM   3870  C   ASN B  60      -6.631 -12.840  32.069  1.00 92.26           C  
ATOM   3871  O   ASN B  60      -6.354 -13.669  31.202  1.00 92.26           O  
ATOM   3872  CB  ASN B  60      -7.905 -14.497  33.567  1.00 92.26           C  
ATOM   3873  CG  ASN B  60      -8.072 -15.105  34.943  1.00 92.26           C  
ATOM   3874  ND2 ASN B  60      -8.959 -14.573  35.753  1.00 92.26           N  
ATOM   3875  OD1 ASN B  60      -7.435 -16.072  35.307  1.00 92.26           O  
ATOM   3876  N   LYS B  61      -6.712 -11.530  31.782  1.00 92.97           N  
ATOM   3877  CA  LYS B  61      -6.282 -10.983  30.481  1.00 92.97           C  
ATOM   3878  C   LYS B  61      -4.746 -11.052  30.343  1.00 92.97           C  
ATOM   3879  O   LYS B  61      -4.062 -11.243  31.353  1.00 92.97           O  
ATOM   3880  CB  LYS B  61      -6.793  -9.543  30.295  1.00 92.97           C  
ATOM   3881  CG  LYS B  61      -8.290  -9.455  29.946  1.00 92.97           C  
ATOM   3882  CD  LYS B  61      -8.604  -8.007  29.546  1.00 92.97           C  
ATOM   3883  CE  LYS B  61     -10.059  -7.725  29.161  1.00 92.97           C  
ATOM   3884  NZ  LYS B  61     -10.369  -8.114  27.766  1.00 92.97           N1+
ATOM   3885  N   PRO B  62      -4.186 -10.922  29.125  1.00 92.03           N  
ATOM   3886  CA  PRO B  62      -2.738 -10.904  28.925  1.00 92.03           C  
ATOM   3887  C   PRO B  62      -2.077  -9.728  29.658  1.00 92.03           C  
ATOM   3888  O   PRO B  62      -2.457  -8.578  29.455  1.00 92.03           O  
ATOM   3889  CB  PRO B  62      -2.525 -10.820  27.406  1.00 92.03           C  
ATOM   3890  CG  PRO B  62      -3.844 -11.319  26.817  1.00 92.03           C  
ATOM   3891  CD  PRO B  62      -4.865 -10.836  27.839  1.00 92.03           C  
ATOM   3892  N   GLY B  63      -1.050 -10.007  30.461  1.00 91.26           N  
ATOM   3893  CA  GLY B  63      -0.329  -9.027  31.277  1.00 91.26           C  
ATOM   3894  C   GLY B  63       0.123  -7.788  30.502  1.00 91.26           C  
ATOM   3895  O   GLY B  63      -0.273  -6.686  30.873  1.00 91.26           O  
ATOM   3896  N   PRO B  64       0.849  -7.923  29.376  1.00 91.00           N  
ATOM   3897  CA  PRO B  64       1.285  -6.769  28.587  1.00 91.00           C  
ATOM   3898  C   PRO B  64       0.145  -5.876  28.076  1.00 91.00           C  
ATOM   3899  O   PRO B  64       0.350  -4.677  27.873  1.00 91.00           O  
ATOM   3900  CB  PRO B  64       2.092  -7.358  27.430  1.00 91.00           C  
ATOM   3901  CG  PRO B  64       2.626  -8.667  28.006  1.00 91.00           C  
ATOM   3902  CD  PRO B  64       1.466  -9.142  28.876  1.00 91.00           C  
ATOM   3903  N   ASP B  65      -1.059  -6.425  27.884  1.00 92.99           N  
ATOM   3904  CA  ASP B  65      -2.216  -5.655  27.424  1.00 92.99           C  
ATOM   3905  C   ASP B  65      -2.786  -4.753  28.530  1.00 92.99           C  
ATOM   3906  O   ASP B  65      -3.415  -3.746  28.200  1.00 92.99           O  
ATOM   3907  CB  ASP B  65      -3.304  -6.573  26.843  1.00 92.99           C  
ATOM   3908  CG  ASP B  65      -2.911  -7.299  25.551  1.00 92.99           C  
ATOM   3909  OD1 ASP B  65      -3.663  -8.209  25.156  1.00 92.99           O  
ATOM   3910  OD2 ASP B  65      -1.900  -6.957  24.896  1.00 92.99           O1-
ATOM   3911  N   VAL B  66      -2.511  -5.026  29.817  1.00 92.13           N  
ATOM   3912  CA  VAL B  66      -2.943  -4.175  30.945  1.00 92.13           C  
ATOM   3913  C   VAL B  66      -2.468  -2.731  30.766  1.00 92.13           C  
ATOM   3914  O   VAL B  66      -3.273  -1.834  30.975  1.00 92.13           O  
ATOM   3915  CB  VAL B  66      -2.509  -4.731  32.319  1.00 92.13           C  
ATOM   3916  CG1 VAL B  66      -2.990  -3.856  33.483  1.00 92.13           C  
ATOM   3917  CG2 VAL B  66      -3.096  -6.127  32.566  1.00 92.13           C  
ATOM   3918  N   ILE B  67      -1.255  -2.487  30.241  1.00 90.58           N  
ATOM   3919  CA  ILE B  67      -0.770  -1.132  29.882  1.00 90.58           C  
ATOM   3920  C   ILE B  67      -1.766  -0.410  28.966  1.00 90.58           C  
ATOM   3921  O   ILE B  67      -2.080   0.761  29.163  1.00 90.58           O  
ATOM   3922  CB  ILE B  67       0.627  -1.210  29.211  1.00 90.58           C  
ATOM   3923  CG1 ILE B  67       1.680  -1.682  30.236  1.00 90.58           C  
ATOM   3924  CG2 ILE B  67       1.072   0.142  28.615  1.00 90.58           C  
ATOM   3925  CD1 ILE B  67       3.029  -2.077  29.638  1.00 90.58           C  
ATOM   3926  N   MET B  68      -2.298  -1.098  27.957  1.00 90.73           N  
ATOM   3927  CA  MET B  68      -3.265  -0.490  27.046  1.00 90.73           C  
ATOM   3928  C   MET B  68      -4.640  -0.329  27.698  1.00 90.73           C  
ATOM   3929  O   MET B  68      -5.335   0.630  27.366  1.00 90.73           O  
ATOM   3930  CB  MET B  68      -3.344  -1.290  25.738  1.00 90.73           C  
ATOM   3931  CG  MET B  68      -2.041  -1.186  24.936  1.00 90.73           C  
ATOM   3932  SD  MET B  68      -1.660   0.489  24.336  1.00 90.73           S  
ATOM   3933  CE  MET B  68       0.155   0.414  24.393  1.00 90.73           C  
ATOM   3934  N   LEU B  69      -5.029  -1.215  28.617  1.00 91.99           N  
ATOM   3935  CA  LEU B  69      -6.335  -1.200  29.279  1.00 91.99           C  
ATOM   3936  C   LEU B  69      -6.410  -0.165  30.415  1.00 91.99           C  
ATOM   3937  O   LEU B  69      -7.250   0.730  30.332  1.00 91.99           O  
ATOM   3938  CB  LEU B  69      -6.684  -2.620  29.756  1.00 91.99           C  
ATOM   3939  CG  LEU B  69      -6.782  -3.678  28.639  1.00 91.99           C  
ATOM   3940  CD1 LEU B  69      -6.940  -5.058  29.261  1.00 91.99           C  
ATOM   3941  CD2 LEU B  69      -7.953  -3.444  27.683  1.00 91.99           C  
ATOM   3942  N   SER B  70      -5.525  -0.222  31.417  1.00 91.04           N  
ATOM   3943  CA  SER B  70      -5.525   0.647  32.613  1.00 91.04           C  
ATOM   3944  C   SER B  70      -5.397   2.136  32.277  1.00 91.04           C  
ATOM   3945  O   SER B  70      -6.004   2.990  32.914  1.00 91.04           O  
ATOM   3946  CB  SER B  70      -4.399   0.233  33.567  1.00 91.04           C  
ATOM   3947  OG  SER B  70      -3.125   0.431  32.975  1.00 91.04           O  
ATOM   3948  N   SER B  71      -4.741   2.460  31.160  1.00 90.58           N  
ATOM   3949  CA  SER B  71      -4.728   3.800  30.553  1.00 90.58           C  
ATOM   3950  C   SER B  71      -6.120   4.448  30.406  1.00 90.58           C  
ATOM   3951  O   SER B  71      -6.229   5.674  30.417  1.00 90.58           O  
ATOM   3952  CB  SER B  71      -4.073   3.652  29.183  1.00 90.58           C  
ATOM   3953  OG  SER B  71      -3.741   4.891  28.586  1.00 90.58           O  
ATOM   3954  N   ARG B  72      -7.195   3.649  30.287  1.00 92.25           N  
ATOM   3955  CA  ARG B  72      -8.585   4.119  30.141  1.00 92.25           C  
ATOM   3956  C   ARG B  72      -9.293   4.410  31.463  1.00 92.25           C  
ATOM   3957  O   ARG B  72     -10.422   4.896  31.429  1.00 92.25           O  
ATOM   3958  CB  ARG B  72      -9.416   3.176  29.255  1.00 92.25           C  
ATOM   3959  CG  ARG B  72      -9.003   3.236  27.785  1.00 92.25           C  
ATOM   3960  CD  ARG B  72      -7.757   2.407  27.459  1.00 92.25           C  
ATOM   3961  NE  ARG B  72      -7.568   2.403  26.008  1.00 92.25           N  
ATOM   3962  CZ  ARG B  72      -6.565   2.974  25.396  1.00 92.25           C  
ATOM   3963  NH1 ARG B  72      -5.353   2.937  25.863  1.00 92.25           N1+
ATOM   3964  NH2 ARG B  72      -6.812   3.602  24.288  1.00 92.25           N  
ATOM   3965  N   GLU B  73      -8.642   4.196  32.603  1.00 90.01           N  
ATOM   3966  CA  GLU B  73      -9.150   4.624  33.907  1.00 90.01           C  
ATOM   3967  C   GLU B  73      -9.381   6.143  33.899  1.00 90.01           C  
ATOM   3968  O   GLU B  73     -10.533   6.577  33.973  1.00 90.01           O  
ATOM   3969  CB  GLU B  73      -8.180   4.196  35.013  1.00 90.01           C  
ATOM   3970  CG  GLU B  73      -8.221   2.681  35.250  1.00 90.01           C  
ATOM   3971  CD  GLU B  73      -7.045   2.177  36.098  1.00 90.01           C  
ATOM   3972  OE1 GLU B  73      -6.567   1.064  35.778  1.00 90.01           O  
ATOM   3973  OE2 GLU B  73      -6.638   2.895  37.044  1.00 90.01           O1-
ATOM   3974  N   CYS B  74      -8.340   6.955  33.668  1.00 89.09           N  
ATOM   3975  CA  CYS B  74      -8.449   8.412  33.541  1.00 89.09           C  
ATOM   3976  C   CYS B  74      -7.791   8.949  32.259  1.00 89.09           C  
ATOM   3977  O   CYS B  74      -6.662   9.413  32.283  1.00 89.09           O  
ATOM   3978  CB  CYS B  74      -7.884   9.068  34.819  1.00 89.09           C  
ATOM   3979  SG  CYS B  74      -8.066  10.876  35.052  1.00 89.09           S  
ATOM   3980  N   GLY B  75      -8.555   9.067  31.164  1.00 85.19           N  
ATOM   3981  CA  GLY B  75      -8.198   9.856  29.967  1.00 85.19           C  
ATOM   3982  C   GLY B  75      -8.182  11.382  30.183  1.00 85.19           C  
ATOM   3983  O   GLY B  75      -8.937  12.106  29.548  1.00 85.19           O  
ATOM   3984  N   ILE B  76      -7.402  11.837  31.163  1.00 84.94           N  
ATOM   3985  CA  ILE B  76      -6.743  13.159  31.190  1.00 84.94           C  
ATOM   3986  C   ILE B  76      -5.253  12.905  31.462  1.00 84.94           C  
ATOM   3987  O   ILE B  76      -4.415  13.411  30.738  1.00 84.94           O  
ATOM   3988  CB  ILE B  76      -7.343  14.159  32.218  1.00 84.94           C  
ATOM   3989  CG1 ILE B  76      -8.816  14.497  31.901  1.00 84.94           C  
ATOM   3990  CG2 ILE B  76      -6.531  15.466  32.215  1.00 84.94           C  
ATOM   3991  CD1 ILE B  76      -9.475  15.565  32.787  1.00 84.94           C  
ATOM   3992  N   CYS B  77      -4.943  12.029  32.426  1.00 86.53           N  
ATOM   3993  CA  CYS B  77      -3.593  11.557  32.741  1.00 86.53           C  
ATOM   3994  C   CYS B  77      -3.403  10.064  32.379  1.00 86.53           C  
ATOM   3995  O   CYS B  77      -2.779   9.300  33.121  1.00 86.53           O  
ATOM   3996  CB  CYS B  77      -3.272  11.914  34.208  1.00 86.53           C  
ATOM   3997  SG  CYS B  77      -4.566  11.353  35.363  1.00 86.53           S  
ATOM   3998  N   GLY B  78      -3.955   9.616  31.244  1.00 88.64           N  
ATOM   3999  CA  GLY B  78      -4.003   8.191  30.868  1.00 88.64           C  
ATOM   4000  C   GLY B  78      -2.640   7.622  30.467  1.00 88.64           C  
ATOM   4001  O   GLY B  78      -2.427   6.408  30.503  1.00 88.64           O  
ATOM   4002  N   GLU B  79      -1.706   8.509  30.150  1.00 90.13           N  
ATOM   4003  CA  GLU B  79      -0.261   8.345  30.037  1.00 90.13           C  
ATOM   4004  C   GLU B  79       0.375   7.885  31.353  1.00 90.13           C  
ATOM   4005  O   GLU B  79       1.242   7.013  31.359  1.00 90.13           O  
ATOM   4006  CB  GLU B  79       0.348   9.727  29.736  1.00 90.13           C  
ATOM   4007  CG  GLU B  79       0.093  10.366  28.372  1.00 90.13           C  
ATOM   4008  CD  GLU B  79      -1.375  10.482  27.928  1.00 90.13           C  
ATOM   4009  OE1 GLU B  79      -1.665  10.066  26.778  1.00 90.13           O  
ATOM   4010  OE2 GLU B  79      -2.249  10.775  28.783  1.00 90.13           O1-
ATOM   4011  N   HIS B  80      -0.051   8.467  32.477  1.00 91.75           N  
ATOM   4012  CA  HIS B  80       0.600   8.291  33.774  1.00 91.75           C  
ATOM   4013  C   HIS B  80       0.294   6.892  34.321  1.00 91.75           C  
ATOM   4014  O   HIS B  80       1.223   6.195  34.727  1.00 91.75           O  
ATOM   4015  CB  HIS B  80       0.236   9.450  34.723  1.00 91.75           C  
ATOM   4016  CG  HIS B  80       0.595  10.821  34.191  1.00 91.75           C  
ATOM   4017  CD2 HIS B  80       0.035  11.450  33.112  1.00 91.75           C  
ATOM   4018  ND1 HIS B  80       1.566  11.671  34.685  1.00 91.75           N  
ATOM   4019  CE1 HIS B  80       1.602  12.760  33.893  1.00 91.75           C  
ATOM   4020  NE2 HIS B  80       0.681  12.666  32.931  1.00 91.75           N  
ATOM   4021  N   HIS B  81      -0.949   6.416  34.137  1.00 93.13           N  
ATOM   4022  CA  HIS B  81      -1.322   5.002  34.295  1.00 93.13           C  
ATOM   4023  C   HIS B  81      -0.414   4.064  33.476  1.00 93.13           C  
ATOM   4024  O   HIS B  81       0.119   3.105  34.029  1.00 93.13           O  
ATOM   4025  CB  HIS B  81      -2.775   4.784  33.854  1.00 93.13           C  
ATOM   4026  CG  HIS B  81      -3.824   5.415  34.728  1.00 93.13           C  
ATOM   4027  CD2 HIS B  81      -4.443   6.616  34.515  1.00 93.13           C  
ATOM   4028  ND1 HIS B  81      -4.455   4.823  35.797  1.00 93.13           N  
ATOM   4029  CE1 HIS B  81      -5.433   5.646  36.208  1.00 93.13           C  
ATOM   4030  NE2 HIS B  81      -5.481   6.746  35.437  1.00 93.13           N  
ATOM   4031  N   GLN B  82      -0.171   4.340  32.181  1.00 93.33           N  
ATOM   4032  CA  GLN B  82       0.741   3.507  31.372  1.00 93.33           C  
ATOM   4033  C   GLN B  82       2.174   3.525  31.909  1.00 93.33           C  
ATOM   4034  O   GLN B  82       2.850   2.497  31.881  1.00 93.33           O  
ATOM   4035  CB  GLN B  82       0.787   3.931  29.892  1.00 93.33           C  
ATOM   4036  CG  GLN B  82      -0.545   3.725  29.178  1.00 93.33           C  
ATOM   4037  CD  GLN B  82      -0.467   3.584  27.655  1.00 93.33           C  
ATOM   4038  NE2 GLN B  82      -1.582   3.696  26.965  1.00 93.33           N  
ATOM   4039  OE1 GLN B  82       0.569   3.408  27.034  1.00 93.33           O  
ATOM   4040  N   TYR B  83       2.643   4.674  32.400  1.00 93.37           N  
ATOM   4041  CA  TYR B  83       3.995   4.819  32.930  1.00 93.37           C  
ATOM   4042  C   TYR B  83       4.202   3.966  34.187  1.00 93.37           C  
ATOM   4043  O   TYR B  83       5.226   3.290  34.285  1.00 93.37           O  
ATOM   4044  CB  TYR B  83       4.294   6.300  33.200  1.00 93.37           C  
ATOM   4045  CG  TYR B  83       5.768   6.645  33.358  1.00 93.37           C  
ATOM   4046  CD1 TYR B  83       6.520   6.172  34.456  1.00 93.37           C  
ATOM   4047  CD2 TYR B  83       6.376   7.507  32.426  1.00 93.37           C  
ATOM   4048  CE1 TYR B  83       7.859   6.580  34.631  1.00 93.37           C  
ATOM   4049  CE2 TYR B  83       7.710   7.922  32.607  1.00 93.37           C  
ATOM   4050  CZ  TYR B  83       8.454   7.458  33.707  1.00 93.37           C  
ATOM   4051  OH  TYR B  83       9.739   7.853  33.881  1.00 93.37           O  
ATOM   4052  N   ILE B  84       3.263   3.976  35.140  1.00 93.37           N  
ATOM   4053  CA  ILE B  84       3.392   3.175  36.370  1.00 93.37           C  
ATOM   4054  C   ILE B  84       3.057   1.700  36.155  1.00 93.37           C  
ATOM   4055  O   ILE B  84       3.753   0.850  36.709  1.00 93.37           O  
ATOM   4056  CB  ILE B  84       2.629   3.788  37.558  1.00 93.37           C  
ATOM   4057  CG1 ILE B  84       1.113   3.903  37.322  1.00 93.37           C  
ATOM   4058  CG2 ILE B  84       3.277   5.136  37.911  1.00 93.37           C  
ATOM   4059  CD1 ILE B  84       0.379   4.510  38.515  1.00 93.37           C  
ATOM   4060  N   GLU B  85       2.111   1.378  35.272  1.00 95.32           N  
ATOM   4061  CA  GLU B  85       1.866  -0.001  34.843  1.00 95.32           C  
ATOM   4062  C   GLU B  85       3.128  -0.612  34.215  1.00 95.32           C  
ATOM   4063  O   GLU B  85       3.549  -1.710  34.574  1.00 95.32           O  
ATOM   4064  CB  GLU B  85       0.692  -0.007  33.850  1.00 95.32           C  
ATOM   4065  CG  GLU B  85       0.282  -1.421  33.428  1.00 95.32           C  
ATOM   4066  CD  GLU B  85      -0.069  -2.318  34.606  1.00 95.32           C  
ATOM   4067  OE1 GLU B  85       0.235  -3.528  34.479  1.00 95.32           O  
ATOM   4068  OE2 GLU B  85      -0.631  -1.765  35.577  1.00 95.32           O1-
ATOM   4069  N   ARG B  86       3.815   0.145  33.348  1.00 94.05           N  
ATOM   4070  CA  ARG B  86       5.126  -0.233  32.806  1.00 94.05           C  
ATOM   4071  C   ARG B  86       6.135  -0.533  33.926  1.00 94.05           C  
ATOM   4072  O   ARG B  86       6.767  -1.582  33.864  1.00 94.05           O  
ATOM   4073  CB  ARG B  86       5.593   0.869  31.841  1.00 94.05           C  
ATOM   4074  CG  ARG B  86       6.987   0.623  31.251  1.00 94.05           C  
ATOM   4075  CD  ARG B  86       7.613   1.902  30.675  1.00 94.05           C  
ATOM   4076  NE  ARG B  86       7.916   2.893  31.734  1.00 94.05           N  
ATOM   4077  CZ  ARG B  86       8.951   2.864  32.560  1.00 94.05           C  
ATOM   4078  NH1 ARG B  86       9.887   1.971  32.469  1.00 94.05           N1+
ATOM   4079  NH2 ARG B  86       9.067   3.747  33.509  1.00 94.05           N  
ATOM   4080  N   ILE B  87       6.264   0.316  34.957  1.00 94.31           N  
ATOM   4081  CA  ILE B  87       7.168   0.053  36.101  1.00 94.31           C  
ATOM   4082  C   ILE B  87       6.803  -1.270  36.798  1.00 94.31           C  
ATOM   4083  O   ILE B  87       7.687  -2.094  37.043  1.00 94.31           O  
ATOM   4084  CB  ILE B  87       7.174   1.216  37.131  1.00 94.31           C  
ATOM   4085  CG1 ILE B  87       7.701   2.538  36.529  1.00 94.31           C  
ATOM   4086  CG2 ILE B  87       8.016   0.855  38.377  1.00 94.31           C  
ATOM   4087  CD1 ILE B  87       7.486   3.758  37.435  1.00 94.31           C  
ATOM   4088  N   ALA B  88       5.517  -1.495  37.091  1.00 95.76           N  
ATOM   4089  CA  ALA B  88       5.055  -2.711  37.761  1.00 95.76           C  
ATOM   4090  C   ALA B  88       5.397  -3.972  36.944  1.00 95.76           C  
ATOM   4091  O   ALA B  88       5.897  -4.959  37.492  1.00 95.76           O  
ATOM   4092  CB  ALA B  88       3.548  -2.587  38.025  1.00 95.76           C  
ATOM   4093  N   GLN B  89       5.210  -3.925  35.622  1.00 95.00           N  
ATOM   4094  CA  GLN B  89       5.533  -5.047  34.740  1.00 95.00           C  
ATOM   4095  C   GLN B  89       7.035  -5.267  34.557  1.00 95.00           C  
ATOM   4096  O   GLN B  89       7.475  -6.414  34.556  1.00 95.00           O  
ATOM   4097  CB  GLN B  89       4.836  -4.879  33.386  1.00 95.00           C  
ATOM   4098  CG  GLN B  89       3.319  -4.938  33.594  1.00 95.00           C  
ATOM   4099  CD  GLN B  89       2.526  -5.277  32.349  1.00 95.00           C  
ATOM   4100  NE2 GLN B  89       1.283  -4.879  32.303  1.00 95.00           N  
ATOM   4101  OE1 GLN B  89       2.986  -5.978  31.456  1.00 95.00           O  
ATOM   4102  N   GLU B  90       7.844  -4.214  34.447  1.00 95.45           N  
ATOM   4103  CA  GLU B  90       9.304  -4.348  34.352  1.00 95.45           C  
ATOM   4104  C   GLU B  90       9.911  -4.941  35.634  1.00 95.45           C  
ATOM   4105  O   GLU B  90      10.827  -5.768  35.564  1.00 95.45           O  
ATOM   4106  CB  GLU B  90       9.932  -2.987  34.037  1.00 95.45           C  
ATOM   4107  CG  GLU B  90       9.612  -2.511  32.612  1.00 95.45           C  
ATOM   4108  CD  GLU B  90      10.145  -1.099  32.338  1.00 95.45           C  
ATOM   4109  OE1 GLU B  90       9.845  -0.546  31.250  1.00 95.45           O  
ATOM   4110  OE2 GLU B  90      10.803  -0.494  33.212  1.00 95.45           O1-
ATOM   4111  N   MET B  91       9.344  -4.600  36.795  1.00 95.04           N  
ATOM   4112  CA  MET B  91       9.695  -5.181  38.092  1.00 95.04           C  
ATOM   4113  C   MET B  91       9.316  -6.669  38.183  1.00 95.04           C  
ATOM   4114  O   MET B  91      10.148  -7.496  38.567  1.00 95.04           O  
ATOM   4115  CB  MET B  91       9.015  -4.339  39.180  1.00 95.04           C  
ATOM   4116  CG  MET B  91       9.437  -4.739  40.594  1.00 95.04           C  
ATOM   4117  SD  MET B  91       8.536  -3.863  41.901  1.00 95.04           S  
ATOM   4118  CE  MET B  91       9.103  -2.158  41.639  1.00 95.04           C  
ATOM   4119  N   ALA B  92       8.099  -7.037  37.763  1.00 95.49           N  
ATOM   4120  CA  ALA B  92       7.641  -8.431  37.696  1.00 95.49           C  
ATOM   4121  C   ALA B  92       8.399  -9.269  36.639  1.00 95.49           C  
ATOM   4122  O   ALA B  92       8.509 -10.493  36.754  1.00 95.49           O  
ATOM   4123  CB  ALA B  92       6.130  -8.412  37.434  1.00 95.49           C  
ATOM   4124  N   GLN B  93       8.988  -8.613  35.633  1.00 94.78           N  
ATOM   4125  CA  GLN B  93       9.893  -9.201  34.639  1.00 94.78           C  
ATOM   4126  C   GLN B  93      11.374  -9.199  35.085  1.00 94.78           C  
ATOM   4127  O   GLN B  93      12.282  -9.217  34.255  1.00 94.78           O  
ATOM   4128  CB  GLN B  93       9.664  -8.546  33.265  1.00 94.78           C  
ATOM   4129  CG  GLN B  93       8.277  -8.853  32.669  1.00 94.78           C  
ATOM   4130  CD  GLN B  93       8.025  -8.086  31.374  1.00 94.78           C  
ATOM   4131  NE2 GLN B  93       6.789  -7.896  30.972  1.00 94.78           N  
ATOM   4132  OE1 GLN B  93       8.932  -7.683  30.660  1.00 94.78           O  
ATOM   4133  N   ALA B  94      11.617  -9.209  36.402  1.00 88.50           N  
ATOM   4134  CA  ALA B  94      12.934  -9.303  37.042  1.00 88.50           C  
ATOM   4135  C   ALA B  94      13.909  -8.142  36.741  1.00 88.50           C  
ATOM   4136  O   ALA B  94      15.120  -8.357  36.665  1.00 88.50           O  
ATOM   4137  CB  ALA B  94      13.520 -10.709  36.822  1.00 88.50           C  
ATOM   4138  N   GLY B  95      13.396  -6.911  36.619  1.00 90.83           N  
ATOM   4139  CA  GLY B  95      14.206  -5.708  36.383  1.00 90.83           C  
ATOM   4140  C   GLY B  95      14.416  -5.413  34.897  1.00 90.83           C  
ATOM   4141  O   GLY B  95      15.529  -5.121  34.463  1.00 90.83           O  
ATOM   4142  N   ASN B  96      13.353  -5.516  34.096  1.00 94.30           N  
ATOM   4143  CA  ASN B  96      13.385  -5.287  32.650  1.00 94.30           C  
ATOM   4144  C   ASN B  96      13.379  -3.783  32.285  1.00 94.30           C  
ATOM   4145  O   ASN B  96      12.499  -3.320  31.563  1.00 94.30           O  
ATOM   4146  CB  ASN B  96      12.250  -6.096  31.989  1.00 94.30           C  
ATOM   4147  CG  ASN B  96      12.298  -6.008  30.473  1.00 94.30           C  
ATOM   4148  ND2 ASN B  96      11.208  -6.248  29.784  1.00 94.30           N  
ATOM   4149  OD1 ASN B  96      13.326  -5.742  29.872  1.00 94.30           O  
ATOM   4150  N   ALA B  97      14.333  -3.006  32.802  1.00 94.40           N  
ATOM   4151  CA  ALA B  97      14.398  -1.565  32.551  1.00 94.40           C  
ATOM   4152  C   ALA B  97      14.632  -1.223  31.058  1.00 94.40           C  
ATOM   4153  O   ALA B  97      15.338  -1.961  30.359  1.00 94.40           O  
ATOM   4154  CB  ALA B  97      15.493  -0.960  33.433  1.00 94.40           C  
ATOM   4155  N   PRO B  98      14.113  -0.083  30.551  1.00 94.67           N  
ATOM   4156  CA  PRO B  98      14.381   0.358  29.190  1.00 94.67           C  
ATOM   4157  C   PRO B  98      15.867   0.682  28.979  1.00 94.67           C  
ATOM   4158  O   PRO B  98      16.525   1.194  29.888  1.00 94.67           O  
ATOM   4159  CB  PRO B  98      13.510   1.601  28.955  1.00 94.67           C  
ATOM   4160  CG  PRO B  98      12.432   1.501  30.030  1.00 94.67           C  
ATOM   4161  CD  PRO B  98      13.185   0.840  31.181  1.00 94.67           C  
ATOM   4162  N   PRO B  99      16.409   0.487  27.761  1.00 94.64           N  
ATOM   4163  CA  PRO B  99      17.716   1.029  27.403  1.00 94.64           C  
ATOM   4164  C   PRO B  99      17.748   2.557  27.612  1.00 94.64           C  
ATOM   4165  O   PRO B  99      16.714   3.200  27.420  1.00 94.64           O  
ATOM   4166  CB  PRO B  99      17.921   0.663  25.932  1.00 94.64           C  
ATOM   4167  CG  PRO B  99      16.983  -0.522  25.709  1.00 94.64           C  
ATOM   4168  CD  PRO B  99      15.815  -0.216  26.640  1.00 94.64           C  
ATOM   4169  N   PRO B 100      18.902   3.179  27.929  1.00 94.96           N  
ATOM   4170  CA  PRO B 100      18.947   4.572  28.385  1.00 94.96           C  
ATOM   4171  C   PRO B 100      18.237   5.586  27.476  1.00 94.96           C  
ATOM   4172  O   PRO B 100      17.448   6.386  27.964  1.00 94.96           O  
ATOM   4173  CB  PRO B 100      20.435   4.885  28.559  1.00 94.96           C  
ATOM   4174  CG  PRO B 100      21.022   3.536  28.958  1.00 94.96           C  
ATOM   4175  CD  PRO B 100      20.199   2.547  28.135  1.00 94.96           C  
ATOM   4176  N   LEU B 101      18.425   5.520  26.152  1.00 96.01           N  
ATOM   4177  CA  LEU B 101      17.723   6.408  25.210  1.00 96.01           C  
ATOM   4178  C   LEU B 101      16.209   6.128  25.134  1.00 96.01           C  
ATOM   4179  O   LEU B 101      15.427   7.041  24.877  1.00 96.01           O  
ATOM   4180  CB  LEU B 101      18.391   6.282  23.829  1.00 96.01           C  
ATOM   4181  CG  LEU B 101      17.855   7.280  22.784  1.00 96.01           C  
ATOM   4182  CD1 LEU B 101      18.269   8.717  23.102  1.00 96.01           C  
ATOM   4183  CD2 LEU B 101      18.377   6.930  21.396  1.00 96.01           C  
ATOM   4184  N   GLY B 102      15.791   4.882  25.373  1.00 95.02           N  
ATOM   4185  CA  GLY B 102      14.383   4.513  25.508  1.00 95.02           C  
ATOM   4186  C   GLY B 102      13.748   5.150  26.742  1.00 95.02           C  
ATOM   4187  O   GLY B 102      12.671   5.724  26.623  1.00 95.02           O  
ATOM   4188  N   LEU B 103      14.439   5.134  27.889  1.00 95.13           N  
ATOM   4189  CA  LEU B 103      13.969   5.806  29.105  1.00 95.13           C  
ATOM   4190  C   LEU B 103      13.816   7.317  28.881  1.00 95.13           C  
ATOM   4191  O   LEU B 103      12.733   7.844  29.118  1.00 95.13           O  
ATOM   4192  CB  LEU B 103      14.896   5.485  30.294  1.00 95.13           C  
ATOM   4193  CG  LEU B 103      14.426   6.104  31.630  1.00 95.13           C  
ATOM   4194  CD1 LEU B 103      13.064   5.567  32.081  1.00 95.13           C  
ATOM   4195  CD2 LEU B 103      15.438   5.789  32.728  1.00 95.13           C  
ATOM   4196  N   GLU B 104      14.833   7.997  28.338  1.00 95.49           N  
ATOM   4197  CA  GLU B 104      14.734   9.438  28.043  1.00 95.49           C  
ATOM   4198  C   GLU B 104      13.592   9.753  27.052  1.00 95.49           C  
ATOM   4199  O   GLU B 104      12.909  10.764  27.189  1.00 95.49           O  
ATOM   4200  CB  GLU B 104      16.063   9.986  27.491  1.00 95.49           C  
ATOM   4201  CG  GLU B 104      17.305   9.795  28.380  1.00 95.49           C  
ATOM   4202  CD  GLU B 104      17.137  10.293  29.821  1.00 95.49           C  
ATOM   4203  OE1 GLU B 104      17.670   9.622  30.739  1.00 95.49           O  
ATOM   4204  OE2 GLU B 104      16.545  11.372  29.990  1.00 95.49           O1-
ATOM   4205  N   GLY B 105      13.320   8.869  26.081  1.00 95.08           N  
ATOM   4206  CA  GLY B 105      12.172   8.996  25.171  1.00 95.08           C  
ATOM   4207  C   GLY B 105      10.806   8.837  25.850  1.00 95.08           C  
ATOM   4208  O   GLY B 105       9.841   9.478  25.437  1.00 95.08           O  
ATOM   4209  N   ILE B 106      10.717   8.027  26.909  1.00 95.18           N  
ATOM   4210  CA  ILE B 106       9.508   7.897  27.737  1.00 95.18           C  
ATOM   4211  C   ILE B 106       9.346   9.131  28.641  1.00 95.18           C  
ATOM   4212  O   ILE B 106       8.230   9.633  28.775  1.00 95.18           O  
ATOM   4213  CB  ILE B 106       9.537   6.575  28.545  1.00 95.18           C  
ATOM   4214  CG1 ILE B 106       9.550   5.332  27.628  1.00 95.18           C  
ATOM   4215  CG2 ILE B 106       8.307   6.470  29.458  1.00 95.18           C  
ATOM   4216  CD1 ILE B 106      10.025   4.053  28.328  1.00 95.18           C  
ATOM   4217  N   VAL B 107      10.438   9.639  29.224  1.00 94.46           N  
ATOM   4218  CA  VAL B 107      10.447  10.811  30.124  1.00 94.46           C  
ATOM   4219  C   VAL B 107      10.091  12.099  29.374  1.00 94.46           C  
ATOM   4220  O   VAL B 107       9.226  12.843  29.824  1.00 94.46           O  
ATOM   4221  CB  VAL B 107      11.801  10.931  30.850  1.00 94.46           C  
ATOM   4222  CG1 VAL B 107      11.892  12.179  31.735  1.00 94.46           C  
ATOM   4223  CG2 VAL B 107      12.034   9.725  31.773  1.00 94.46           C  
ATOM   4224  N   LEU B 108      10.638  12.308  28.171  1.00 95.72           N  
ATOM   4225  CA  LEU B 108      10.257  13.429  27.297  1.00 95.72           C  
ATOM   4226  C   LEU B 108       8.752  13.451  26.970  1.00 95.72           C  
ATOM   4227  O   LEU B 108       8.188  14.527  26.780  1.00 95.72           O  
ATOM   4228  CB  LEU B 108      11.075  13.353  25.994  1.00 95.72           C  
ATOM   4229  CG  LEU B 108      12.538  13.802  26.152  1.00 95.72           C  
ATOM   4230  CD1 LEU B 108      13.360  13.366  24.937  1.00 95.72           C  
ATOM   4231  CD2 LEU B 108      12.648  15.322  26.247  1.00 95.72           C  
ATOM   4232  N   GLY B 109       8.097  12.289  26.908  1.00 94.38           N  
ATOM   4233  CA  GLY B 109       6.639  12.216  26.803  1.00 94.38           C  
ATOM   4234  C   GLY B 109       5.933  12.634  28.096  1.00 94.38           C  
ATOM   4235  O   GLY B 109       5.043  13.479  28.059  1.00 94.38           O  
ATOM   4236  N   ILE B 110       6.347  12.093  29.248  1.00 93.36           N  
ATOM   4237  CA  ILE B 110       5.596  12.268  30.501  1.00 93.36           C  
ATOM   4238  C   ILE B 110       5.762  13.652  31.138  1.00 93.36           C  
ATOM   4239  O   ILE B 110       4.821  14.153  31.745  1.00 93.36           O  
ATOM   4240  CB  ILE B 110       5.895  11.119  31.489  1.00 93.36           C  
ATOM   4241  CG1 ILE B 110       4.686  10.792  32.385  1.00 93.36           C  
ATOM   4242  CG2 ILE B 110       7.103  11.402  32.396  1.00 93.36           C  
ATOM   4243  CD1 ILE B 110       3.453  10.267  31.643  1.00 93.36           C  
ATOM   4244  N   ASP B 111       6.920  14.292  30.978  1.00 93.92           N  
ATOM   4245  CA  ASP B 111       7.165  15.636  31.519  1.00 93.92           C  
ATOM   4246  C   ASP B 111       6.428  16.705  30.674  1.00 93.92           C  
ATOM   4247  O   ASP B 111       5.970  17.730  31.191  1.00 93.92           O  
ATOM   4248  CB  ASP B 111       8.682  15.883  31.593  1.00 93.92           C  
ATOM   4249  CG  ASP B 111       9.462  14.976  32.565  1.00 93.92           C  
ATOM   4250  OD1 ASP B 111      10.699  15.141  32.627  1.00 93.92           O  
ATOM   4251  OD2 ASP B 111       8.872  14.118  33.269  1.00 93.92           O1-
ATOM   4252  N   ALA B 112       6.205  16.423  29.382  1.00 94.33           N  
ATOM   4253  CA  ALA B 112       5.281  17.194  28.546  1.00 94.33           C  
ATOM   4254  C   ALA B 112       3.815  16.996  28.982  1.00 94.33           C  
ATOM   4255  O   ALA B 112       3.071  17.972  29.030  1.00 94.33           O  
ATOM   4256  CB  ALA B 112       5.503  16.831  27.072  1.00 94.33           C  
ATOM   4257  N   ALA B 113       3.417  15.777  29.368  1.00 93.41           N  
ATOM   4258  CA  ALA B 113       2.073  15.489  29.882  1.00 93.41           C  
ATOM   4259  C   ALA B 113       1.796  16.158  31.250  1.00 93.41           C  
ATOM   4260  O   ALA B 113       0.728  16.741  31.439  1.00 93.41           O  
ATOM   4261  CB  ALA B 113       1.874  13.970  29.922  1.00 93.41           C  
ATOM   4262  N   MET B 114       2.768  16.174  32.177  1.00 93.38           N  
ATOM   4263  CA  MET B 114       2.650  16.921  33.446  1.00 93.38           C  
ATOM   4264  C   MET B 114       2.418  18.416  33.206  1.00 93.38           C  
ATOM   4265  O   MET B 114       1.474  19.009  33.734  1.00 93.38           O  
ATOM   4266  CB  MET B 114       3.910  16.780  34.314  1.00 93.38           C  
ATOM   4267  CG  MET B 114       4.163  15.410  34.944  1.00 93.38           C  
ATOM   4268  SD  MET B 114       3.043  14.826  36.253  1.00 93.38           S  
ATOM   4269  CE  MET B 114       3.426  16.031  37.565  1.00 93.38           C  
ATOM   4270  N   THR B 115       3.264  19.030  32.373  1.00 92.04           N  
ATOM   4271  CA  THR B 115       3.179  20.470  32.088  1.00 92.04           C  
ATOM   4272  C   THR B 115       1.959  20.836  31.238  1.00 92.04           C  
ATOM   4273  O   THR B 115       1.437  21.947  31.382  1.00 92.04           O  
ATOM   4274  CB  THR B 115       4.482  21.012  31.482  1.00 92.04           C  
ATOM   4275  CG2 THR B 115       5.613  20.960  32.503  1.00 92.04           C  
ATOM   4276  OG1 THR B 115       4.908  20.279  30.358  1.00 92.04           O  
ATOM   4277  N   TYR B 116       1.449  19.905  30.422  1.00 92.36           N  
ATOM   4278  CA  TYR B 116       0.139  19.998  29.779  1.00 92.36           C  
ATOM   4279  C   TYR B 116      -0.996  20.072  30.813  1.00 92.36           C  
ATOM   4280  O   TYR B 116      -1.733  21.057  30.812  1.00 92.36           O  
ATOM   4281  CB  TYR B 116      -0.086  18.822  28.805  1.00 92.36           C  
ATOM   4282  CG  TYR B 116      -1.559  18.568  28.545  1.00 92.36           C  
ATOM   4283  CD1 TYR B 116      -2.242  17.560  29.257  1.00 92.36           C  
ATOM   4284  CD2 TYR B 116      -2.275  19.452  27.722  1.00 92.36           C  
ATOM   4285  CE1 TYR B 116      -3.646  17.477  29.193  1.00 92.36           C  
ATOM   4286  CE2 TYR B 116      -3.678  19.376  27.655  1.00 92.36           C  
ATOM   4287  CZ  TYR B 116      -4.364  18.391  28.397  1.00 92.36           C  
ATOM   4288  OH  TYR B 116      -5.719  18.323  28.313  1.00 92.36           O  
ATOM   4289  N   ASP B 117      -1.138  19.073  31.691  1.00 93.74           N  
ATOM   4290  CA  ASP B 117      -2.317  18.916  32.560  1.00 93.74           C  
ATOM   4291  C   ASP B 117      -2.380  20.055  33.589  1.00 93.74           C  
ATOM   4292  O   ASP B 117      -3.412  20.709  33.747  1.00 93.74           O  
ATOM   4293  CB  ASP B 117      -2.244  17.523  33.208  1.00 93.74           C  
ATOM   4294  CG  ASP B 117      -3.530  16.984  33.865  1.00 93.74           C  
ATOM   4295  OD1 ASP B 117      -3.611  15.752  34.076  1.00 93.74           O  
ATOM   4296  OD2 ASP B 117      -4.469  17.736  34.195  1.00 93.74           O1-
ATOM   4297  N   ALA B 118      -1.229  20.425  34.168  1.00 92.79           N  
ATOM   4298  CA  ALA B 118      -1.113  21.615  35.007  1.00 92.79           C  
ATOM   4299  C   ALA B 118      -1.538  22.898  34.264  1.00 92.79           C  
ATOM   4300  O   ALA B 118      -2.296  23.698  34.812  1.00 92.79           O  
ATOM   4301  CB  ALA B 118       0.327  21.710  35.523  1.00 92.79           C  
ATOM   4302  N   THR B 119      -1.121  23.080  33.003  1.00 93.66           N  
ATOM   4303  CA  THR B 119      -1.564  24.218  32.176  1.00 93.66           C  
ATOM   4304  C   THR B 119      -3.066  24.163  31.899  1.00 93.66           C  
ATOM   4305  O   THR B 119      -3.751  25.172  32.063  1.00 93.66           O  
ATOM   4306  CB  THR B 119      -0.787  24.297  30.851  1.00 93.66           C  
ATOM   4307  CG2 THR B 119      -1.270  25.433  29.946  1.00 93.66           C  
ATOM   4308  OG1 THR B 119       0.580  24.517  31.116  1.00 93.66           O  
ATOM   4309  N   ALA B 120      -3.609  23.008  31.512  1.00 92.50           N  
ATOM   4310  CA  ALA B 120      -5.029  22.833  31.219  1.00 92.50           C  
ATOM   4311  C   ALA B 120      -5.896  23.125  32.456  1.00 92.50           C  
ATOM   4312  O   ALA B 120      -6.859  23.891  32.365  1.00 92.50           O  
ATOM   4313  CB  ALA B 120      -5.243  21.414  30.678  1.00 92.50           C  
ATOM   4314  N   HIS B 121      -5.510  22.614  33.629  1.00 93.11           N  
ATOM   4315  CA  HIS B 121      -6.223  22.864  34.876  1.00 93.11           C  
ATOM   4316  C   HIS B 121      -6.194  24.349  35.278  1.00 93.11           C  
ATOM   4317  O   HIS B 121      -7.246  24.947  35.535  1.00 93.11           O  
ATOM   4318  CB  HIS B 121      -5.675  21.963  35.990  1.00 93.11           C  
ATOM   4319  CG  HIS B 121      -6.450  22.177  37.262  1.00 93.11           C  
ATOM   4320  CD2 HIS B 121      -6.251  23.186  38.167  1.00 93.11           C  
ATOM   4321  ND1 HIS B 121      -7.609  21.530  37.622  1.00 93.11           N  
ATOM   4322  CE1 HIS B 121      -8.097  22.138  38.715  1.00 93.11           C  
ATOM   4323  NE2 HIS B 121      -7.308  23.162  39.074  1.00 93.11           N  
ATOM   4324  N   LEU B 122      -5.004  24.964  35.279  1.00 94.11           N  
ATOM   4325  CA  LEU B 122      -4.797  26.378  35.630  1.00 94.11           C  
ATOM   4326  C   LEU B 122      -5.396  27.359  34.604  1.00 94.11           C  
ATOM   4327  O   LEU B 122      -5.514  28.546  34.903  1.00 94.11           O  
ATOM   4328  CB  LEU B 122      -3.287  26.637  35.812  1.00 94.11           C  
ATOM   4329  CG  LEU B 122      -2.637  25.930  37.019  1.00 94.11           C  
ATOM   4330  CD1 LEU B 122      -1.124  26.134  36.984  1.00 94.11           C  
ATOM   4331  CD2 LEU B 122      -3.147  26.450  38.360  1.00 94.11           C  
ATOM   4332  N   THR B 123      -5.789  26.882  33.417  1.00 93.44           N  
ATOM   4333  CA  THR B 123      -6.407  27.697  32.356  1.00 93.44           C  
ATOM   4334  C   THR B 123      -7.927  27.525  32.281  1.00 93.44           C  
ATOM   4335  O   THR B 123      -8.643  28.512  32.131  1.00 93.44           O  
ATOM   4336  CB  THR B 123      -5.782  27.369  30.988  1.00 93.44           C  
ATOM   4337  CG2 THR B 123      -6.218  28.334  29.896  1.00 93.44           C  
ATOM   4338  OG1 THR B 123      -4.382  27.493  31.025  1.00 93.44           O  
ATOM   4339  N   ALA B 124      -8.434  26.289  32.352  1.00 89.44           N  
ATOM   4340  CA  ALA B 124      -9.810  25.961  31.957  1.00 89.44           C  
ATOM   4341  C   ALA B 124     -10.662  25.266  33.036  1.00 89.44           C  
ATOM   4342  O   ALA B 124     -11.883  25.243  32.891  1.00 89.44           O  
ATOM   4343  CB  ALA B 124      -9.733  25.114  30.678  1.00 89.44           C  
ATOM   4344  N   LEU B 125     -10.058  24.722  34.101  1.00 91.61           N  
ATOM   4345  CA  LEU B 125     -10.774  23.948  35.128  1.00 91.61           C  
ATOM   4346  C   LEU B 125     -10.901  24.723  36.448  1.00 91.61           C  
ATOM   4347  O   LEU B 125     -11.976  25.249  36.745  1.00 91.61           O  
ATOM   4348  CB  LEU B 125     -10.127  22.560  35.298  1.00 91.61           C  
ATOM   4349  CG  LEU B 125     -10.097  21.680  34.034  1.00 91.61           C  
ATOM   4350  CD1 LEU B 125      -9.472  20.324  34.369  1.00 91.61           C  
ATOM   4351  CD2 LEU B 125     -11.486  21.422  33.445  1.00 91.61           C  
ATOM   4352  N   GLY B 126      -9.804  24.853  37.202  1.00 89.52           N  
ATOM   4353  CA  GLY B 126      -9.747  25.659  38.426  1.00 89.52           C  
ATOM   4354  C   GLY B 126      -9.493  27.146  38.163  1.00 89.52           C  
ATOM   4355  O   GLY B 126     -10.003  27.993  38.890  1.00 89.52           O  
ATOM   4356  N   GLY B 127      -8.764  27.489  37.092  1.00 91.77           N  
ATOM   4357  CA  GLY B 127      -8.475  28.885  36.719  1.00 91.77           C  
ATOM   4358  C   GLY B 127      -9.705  29.812  36.632  1.00 91.77           C  
ATOM   4359  O   GLY B 127      -9.651  30.918  37.173  1.00 91.77           O  
ATOM   4360  N   PRO B 128     -10.835  29.379  36.035  1.00 91.78           N  
ATOM   4361  CA  PRO B 128     -12.052  30.186  35.944  1.00 91.78           C  
ATOM   4362  C   PRO B 128     -12.666  30.653  37.271  1.00 91.78           C  
ATOM   4363  O   PRO B 128     -13.306  31.706  37.258  1.00 91.78           O  
ATOM   4364  CB  PRO B 128     -13.049  29.324  35.169  1.00 91.78           C  
ATOM   4365  CG  PRO B 128     -12.139  28.523  34.242  1.00 91.78           C  
ATOM   4366  CD  PRO B 128     -10.949  28.230  35.148  1.00 91.78           C  
ATOM   4367  N   ASP B 129     -12.476  29.946  38.393  1.00 91.84           N  
ATOM   4368  CA  ASP B 129     -13.028  30.367  39.701  1.00 91.84           C  
ATOM   4369  C   ASP B 129     -12.423  31.699  40.170  1.00 91.84           C  
ATOM   4370  O   ASP B 129     -13.095  32.523  40.788  1.00 91.84           O  
ATOM   4371  CB  ASP B 129     -12.811  29.277  40.772  1.00 91.84           C  
ATOM   4372  CG  ASP B 129     -13.695  28.042  40.570  1.00 91.84           C  
ATOM   4373  OD1 ASP B 129     -13.386  26.952  41.092  1.00 91.84           O  
ATOM   4374  OD2 ASP B 129     -14.691  28.114  39.817  1.00 91.84           O1-
ATOM   4375  N   TRP B 130     -11.176  31.957  39.775  1.00 91.67           N  
ATOM   4376  CA  TRP B 130     -10.417  33.166  40.097  1.00 91.67           C  
ATOM   4377  C   TRP B 130     -10.573  34.275  39.038  1.00 91.67           C  
ATOM   4378  O   TRP B 130      -9.870  35.287  39.071  1.00 91.67           O  
ATOM   4379  CB  TRP B 130      -8.962  32.762  40.364  1.00 91.67           C  
ATOM   4380  CG  TRP B 130      -8.818  31.563  41.261  1.00 91.67           C  
ATOM   4381  CD1 TRP B 130      -8.599  30.297  40.842  1.00 91.67           C  
ATOM   4382  CD2 TRP B 130      -9.005  31.471  42.710  1.00 91.67           C  
ATOM   4383  CE2 TRP B 130      -8.860  30.105  43.101  1.00 91.67           C  
ATOM   4384  CE3 TRP B 130      -9.311  32.396  43.730  1.00 91.67           C  
ATOM   4385  NE1 TRP B 130      -8.631  29.434  41.921  1.00 91.67           N  
ATOM   4386  CZ2 TRP B 130      -8.989  29.684  44.434  1.00 91.67           C  
ATOM   4387  CZ3 TRP B 130      -9.424  31.988  45.075  1.00 91.67           C  
ATOM   4388  CH2 TRP B 130      -9.265  30.636  45.430  1.00 91.67           C  
ATOM   4389  N   SER B 131     -11.489  34.095  38.078  1.00 93.48           N  
ATOM   4390  CA  SER B 131     -11.738  35.052  36.995  1.00 93.48           C  
ATOM   4391  C   SER B 131     -12.778  36.117  37.355  1.00 93.48           C  
ATOM   4392  O   SER B 131     -13.641  35.935  38.218  1.00 93.48           O  
ATOM   4393  CB  SER B 131     -12.109  34.332  35.694  1.00 93.48           C  
ATOM   4394  OG  SER B 131     -13.451  33.890  35.704  1.00 93.48           O  
ATOM   4395  N   SER B 132     -12.770  37.236  36.626  1.00 92.06           N  
ATOM   4396  CA  SER B 132     -13.748  38.314  36.816  1.00 92.06           C  
ATOM   4397  C   SER B 132     -15.190  37.907  36.475  1.00 92.06           C  
ATOM   4398  O   SER B 132     -16.123  38.642  36.804  1.00 92.06           O  
ATOM   4399  CB  SER B 132     -13.317  39.575  36.066  1.00 92.06           C  
ATOM   4400  OG  SER B 132     -13.493  39.426  34.676  1.00 92.06           O  
ATOM   4401  N   LEU B 133     -15.408  36.706  35.922  1.00 90.44           N  
ATOM   4402  CA  LEU B 133     -16.735  36.098  35.840  1.00 90.44           C  
ATOM   4403  C   LEU B 133     -17.411  36.081  37.220  1.00 90.44           C  
ATOM   4404  O   LEU B 133     -18.510  36.608  37.353  1.00 90.44           O  
ATOM   4405  CB  LEU B 133     -16.621  34.687  35.234  1.00 90.44           C  
ATOM   4406  CG  LEU B 133     -17.972  33.984  34.989  1.00 90.44           C  
ATOM   4407  CD1 LEU B 133     -18.853  34.741  33.990  1.00 90.44           C  
ATOM   4408  CD2 LEU B 133     -17.719  32.584  34.428  1.00 90.44           C  
ATOM   4409  N   PHE B 134     -16.732  35.594  38.262  1.00 88.77           N  
ATOM   4410  CA  PHE B 134     -17.297  35.507  39.616  1.00 88.77           C  
ATOM   4411  C   PHE B 134     -17.103  36.795  40.430  1.00 88.77           C  
ATOM   4412  O   PHE B 134     -18.021  37.226  41.131  1.00 88.77           O  
ATOM   4413  CB  PHE B 134     -16.727  34.263  40.309  1.00 88.77           C  
ATOM   4414  CG  PHE B 134     -17.111  32.979  39.594  1.00 88.77           C  
ATOM   4415  CD1 PHE B 134     -18.431  32.494  39.676  1.00 88.77           C  
ATOM   4416  CD2 PHE B 134     -16.165  32.286  38.816  1.00 88.77           C  
ATOM   4417  CE1 PHE B 134     -18.802  31.327  38.988  1.00 88.77           C  
ATOM   4418  CE2 PHE B 134     -16.536  31.117  38.126  1.00 88.77           C  
ATOM   4419  CZ  PHE B 134     -17.856  30.639  38.207  1.00 88.77           C  
ATOM   4420  N   PHE B 135     -15.957  37.470  40.285  1.00 90.51           N  
ATOM   4421  CA  PHE B 135     -15.624  38.690  41.045  1.00 90.51           C  
ATOM   4422  C   PHE B 135     -16.306  39.983  40.548  1.00 90.51           C  
ATOM   4423  O   PHE B 135     -16.222  41.008  41.224  1.00 90.51           O  
ATOM   4424  CB  PHE B 135     -14.094  38.850  41.100  1.00 90.51           C  
ATOM   4425  CG  PHE B 135     -13.403  37.881  42.040  1.00 90.51           C  
ATOM   4426  CD1 PHE B 135     -13.161  38.253  43.376  1.00 90.51           C  
ATOM   4427  CD2 PHE B 135     -13.036  36.594  41.601  1.00 90.51           C  
ATOM   4428  CE1 PHE B 135     -12.559  37.345  44.265  1.00 90.51           C  
ATOM   4429  CE2 PHE B 135     -12.452  35.683  42.495  1.00 90.51           C  
ATOM   4430  CZ  PHE B 135     -12.204  36.058  43.825  1.00 90.51           C  
ATOM   4431  N   LYS B 136     -16.952  39.976  39.372  1.00 90.15           N  
ATOM   4432  CA  LYS B 136     -17.492  41.195  38.726  1.00 90.15           C  
ATOM   4433  C   LYS B 136     -18.762  40.970  37.901  1.00 90.15           C  
ATOM   4434  O   LYS B 136     -19.646  41.818  37.954  1.00 90.15           O  
ATOM   4435  CB  LYS B 136     -16.354  41.777  37.871  1.00 90.15           C  
ATOM   4436  CG  LYS B 136     -16.649  42.968  36.937  1.00 90.15           C  
ATOM   4437  CD  LYS B 136     -15.545  42.925  35.870  1.00 90.15           C  
ATOM   4438  CE  LYS B 136     -15.452  44.118  34.920  1.00 90.15           C  
ATOM   4439  NZ  LYS B 136     -14.241  43.949  34.069  1.00 90.15           N1+
ATOM   4440  N   ILE B 137     -18.856  39.887  37.121  1.00 87.39           N  
ATOM   4441  CA  ILE B 137     -19.973  39.687  36.171  1.00 87.39           C  
ATOM   4442  C   ILE B 137     -21.183  39.024  36.847  1.00 87.39           C  
ATOM   4443  O   ILE B 137     -22.286  39.561  36.775  1.00 87.39           O  
ATOM   4444  CB  ILE B 137     -19.504  38.929  34.903  1.00 87.39           C  
ATOM   4445  CG1 ILE B 137     -18.354  39.694  34.201  1.00 87.39           C  
ATOM   4446  CG2 ILE B 137     -20.680  38.710  33.930  1.00 87.39           C  
ATOM   4447  CD1 ILE B 137     -17.750  38.978  32.984  1.00 87.39           C  
ATOM   4448  N   ALA B 138     -20.976  37.891  37.520  1.00 84.58           N  
ATOM   4449  CA  ALA B 138     -21.998  37.163  38.274  1.00 84.58           C  
ATOM   4450  C   ALA B 138     -22.181  37.699  39.708  1.00 84.58           C  
ATOM   4451  O   ALA B 138     -23.218  37.469  40.321  1.00 84.58           O  
ATOM   4452  CB  ALA B 138     -21.623  35.676  38.265  1.00 84.58           C  
ATOM   4453  N   GLY B 139     -21.196  38.430  40.246  1.00 84.11           N  
ATOM   4454  CA  GLY B 139     -21.300  39.096  41.552  1.00 84.11           C  
ATOM   4455  C   GLY B 139     -21.283  38.148  42.757  1.00 84.11           C  
ATOM   4456  O   GLY B 139     -21.915  38.439  43.769  1.00 84.11           O  
ATOM   4457  N   TYR B 140     -20.577  37.018  42.651  1.00 89.60           N  
ATOM   4458  CA  TYR B 140     -20.493  36.014  43.717  1.00 89.60           C  
ATOM   4459  C   TYR B 140     -19.704  36.553  44.922  1.00 89.60           C  
ATOM   4460  O   TYR B 140     -20.118  36.366  46.065  1.00 89.60           O  
ATOM   4461  CB  TYR B 140     -19.873  34.718  43.156  1.00 89.60           C  
ATOM   4462  CG  TYR B 140     -20.827  33.760  42.447  1.00 89.60           C  
ATOM   4463  CD1 TYR B 140     -20.649  32.368  42.604  1.00 89.60           C  
ATOM   4464  CD2 TYR B 140     -21.915  34.228  41.675  1.00 89.60           C  
ATOM   4465  CE1 TYR B 140     -21.557  31.460  42.021  1.00 89.60           C  
ATOM   4466  CE2 TYR B 140     -22.820  33.322  41.088  1.00 89.60           C  
ATOM   4467  CZ  TYR B 140     -22.647  31.933  41.263  1.00 89.60           C  
ATOM   4468  OH  TYR B 140     -23.513  31.061  40.681  1.00 89.60           O  
ATOM   4469  N   PHE B 141     -18.605  37.270  44.671  1.00 90.56           N  
ATOM   4470  CA  PHE B 141     -17.730  37.861  45.693  1.00 90.56           C  
ATOM   4471  C   PHE B 141     -18.008  39.356  45.941  1.00 90.56           C  
ATOM   4472  O   PHE B 141     -18.580  40.023  45.076  1.00 90.56           O  
ATOM   4473  CB  PHE B 141     -16.271  37.640  45.275  1.00 90.56           C  
ATOM   4474  CG  PHE B 141     -15.869  36.184  45.296  1.00 90.56           C  
ATOM   4475  CD1 PHE B 141     -15.778  35.511  46.529  1.00 90.56           C  
ATOM   4476  CD2 PHE B 141     -15.621  35.496  44.093  1.00 90.56           C  
ATOM   4477  CE1 PHE B 141     -15.455  34.147  46.559  1.00 90.56           C  
ATOM   4478  CE2 PHE B 141     -15.289  34.133  44.126  1.00 90.56           C  
ATOM   4479  CZ  PHE B 141     -15.217  33.464  45.358  1.00 90.56           C  
ATOM   4480  N   PRO B 142     -17.565  39.923  47.086  1.00 90.13           N  
ATOM   4481  CA  PRO B 142     -17.583  41.367  47.315  1.00 90.13           C  
ATOM   4482  C   PRO B 142     -16.916  42.135  46.166  1.00 90.13           C  
ATOM   4483  O   PRO B 142     -15.720  41.974  45.910  1.00 90.13           O  
ATOM   4484  CB  PRO B 142     -16.856  41.593  48.648  1.00 90.13           C  
ATOM   4485  CG  PRO B 142     -16.985  40.258  49.376  1.00 90.13           C  
ATOM   4486  CD  PRO B 142     -17.011  39.233  48.243  1.00 90.13           C  
ATOM   4487  N   LYS B 143     -17.680  43.007  45.493  1.00 91.36           N  
ATOM   4488  CA  LYS B 143     -17.211  43.810  44.346  1.00 91.36           C  
ATOM   4489  C   LYS B 143     -15.969  44.650  44.675  1.00 91.36           C  
ATOM   4490  O   LYS B 143     -15.138  44.909  43.807  1.00 91.36           O  
ATOM   4491  CB  LYS B 143     -18.360  44.694  43.826  1.00 91.36           C  
ATOM   4492  CG  LYS B 143     -18.825  45.735  44.861  1.00 91.36           C  
ATOM   4493  CD  LYS B 143     -19.777  46.777  44.265  1.00 91.36           C  
ATOM   4494  CE  LYS B 143     -19.977  47.968  45.214  1.00 91.36           C  
ATOM   4495  NZ  LYS B 143     -18.699  48.671  45.489  1.00 91.36           N1+
ATOM   4496  N   GLU B 144     -15.821  45.028  45.944  1.00 93.63           N  
ATOM   4497  CA  GLU B 144     -14.678  45.747  46.498  1.00 93.63           C  
ATOM   4498  C   GLU B 144     -13.353  45.012  46.232  1.00 93.63           C  
ATOM   4499  O   GLU B 144     -12.339  45.670  46.026  1.00 93.63           O  
ATOM   4500  CB  GLU B 144     -14.877  45.934  48.013  1.00 93.63           C  
ATOM   4501  CG  GLU B 144     -15.952  46.958  48.427  1.00 93.63           C  
ATOM   4502  CD  GLU B 144     -17.402  46.566  48.094  1.00 93.63           C  
ATOM   4503  OE1 GLU B 144     -18.215  47.501  47.894  1.00 93.63           O  
ATOM   4504  OE2 GLU B 144     -17.701  45.356  47.986  1.00 93.63           O1-
ATOM   4505  N   ILE B 145     -13.341  43.673  46.159  1.00 94.58           N  
ATOM   4506  CA  ILE B 145     -12.132  42.893  45.839  1.00 94.58           C  
ATOM   4507  C   ILE B 145     -11.655  43.205  44.418  1.00 94.58           C  
ATOM   4508  O   ILE B 145     -10.469  43.465  44.213  1.00 94.58           O  
ATOM   4509  CB  ILE B 145     -12.374  41.376  46.028  1.00 94.58           C  
ATOM   4510  CG1 ILE B 145     -12.754  41.074  47.493  1.00 94.58           C  
ATOM   4511  CG2 ILE B 145     -11.120  40.577  45.617  1.00 94.58           C  
ATOM   4512  CD1 ILE B 145     -13.219  39.639  47.741  1.00 94.58           C  
ATOM   4513  N   TYR B 146     -12.566  43.250  43.441  1.00 95.07           N  
ATOM   4514  CA  TYR B 146     -12.226  43.610  42.063  1.00 95.07           C  
ATOM   4515  C   TYR B 146     -11.864  45.105  41.944  1.00 95.07           C  
ATOM   4516  O   TYR B 146     -10.904  45.447  41.256  1.00 95.07           O  
ATOM   4517  CB  TYR B 146     -13.360  43.175  41.124  1.00 95.07           C  
ATOM   4518  CG  TYR B 146     -13.067  43.431  39.657  1.00 95.07           C  
ATOM   4519  CD1 TYR B 146     -13.555  44.607  39.062  1.00 95.07           C  
ATOM   4520  CD2 TYR B 146     -12.276  42.536  38.902  1.00 95.07           C  
ATOM   4521  CE1 TYR B 146     -13.219  44.912  37.735  1.00 95.07           C  
ATOM   4522  CE2 TYR B 146     -11.929  42.845  37.568  1.00 95.07           C  
ATOM   4523  CZ  TYR B 146     -12.372  44.060  36.999  1.00 95.07           C  
ATOM   4524  OH  TYR B 146     -12.029  44.443  35.740  1.00 95.07           O  
ATOM   4525  N   GLU B 147     -12.538  45.996  42.682  1.00 94.00           N  
ATOM   4526  CA  GLU B 147     -12.176  47.426  42.761  1.00 94.00           C  
ATOM   4527  C   GLU B 147     -10.767  47.650  43.361  1.00 94.00           C  
ATOM   4528  O   GLU B 147     -10.044  48.550  42.921  1.00 94.00           O  
ATOM   4529  CB  GLU B 147     -13.231  48.205  43.580  1.00 94.00           C  
ATOM   4530  CG  GLU B 147     -14.612  48.302  42.900  1.00 94.00           C  
ATOM   4531  CD  GLU B 147     -15.712  48.934  43.782  1.00 94.00           C  
ATOM   4532  OE1 GLU B 147     -16.914  48.778  43.450  1.00 94.00           O  
ATOM   4533  OE2 GLU B 147     -15.410  49.582  44.808  1.00 94.00           O1-
ATOM   4534  N   ILE B 148     -10.342  46.827  44.329  1.00 95.72           N  
ATOM   4535  CA  ILE B 148      -8.981  46.825  44.900  1.00 95.72           C  
ATOM   4536  C   ILE B 148      -7.978  46.181  43.924  1.00 95.72           C  
ATOM   4537  O   ILE B 148      -6.857  46.679  43.779  1.00 95.72           O  
ATOM   4538  CB  ILE B 148      -8.980  46.135  46.289  1.00 95.72           C  
ATOM   4539  CG1 ILE B 148      -9.777  46.959  47.330  1.00 95.72           C  
ATOM   4540  CG2 ILE B 148      -7.551  45.939  46.829  1.00 95.72           C  
ATOM   4541  CD1 ILE B 148     -10.174  46.150  48.576  1.00 95.72           C  
ATOM   4542  N   ALA B 149      -8.369  45.121  43.209  1.00 96.72           N  
ATOM   4543  CA  ALA B 149      -7.539  44.461  42.199  1.00 96.72           C  
ATOM   4544  C   ALA B 149      -7.222  45.394  41.013  1.00 96.72           C  
ATOM   4545  O   ALA B 149      -6.090  45.401  40.532  1.00 96.72           O  
ATOM   4546  CB  ALA B 149      -8.241  43.172  41.750  1.00 96.72           C  
ATOM   4547  N   GLN B 150      -8.176  46.247  40.613  1.00 95.91           N  
ATOM   4548  CA  GLN B 150      -7.985  47.328  39.629  1.00 95.91           C  
ATOM   4549  C   GLN B 150      -7.009  48.414  40.095  1.00 95.91           C  
ATOM   4550  O   GLN B 150      -6.341  49.047  39.279  1.00 95.91           O  
ATOM   4551  CB  GLN B 150      -9.345  47.974  39.305  1.00 95.91           C  
ATOM   4552  CG  GLN B 150     -10.220  47.114  38.383  1.00 95.91           C  
ATOM   4553  CD  GLN B 150     -11.486  47.834  37.942  1.00 95.91           C  
ATOM   4554  NE2 GLN B 150     -11.863  47.711  36.688  1.00 95.91           N  
ATOM   4555  OE1 GLN B 150     -12.152  48.545  38.676  1.00 95.91           O  
ATOM   4556  N   GLN B 151      -6.906  48.635  41.405  1.00 94.35           N  
ATOM   4557  CA  GLN B 151      -6.000  49.620  42.004  1.00 94.35           C  
ATOM   4558  C   GLN B 151      -4.638  49.024  42.402  1.00 94.35           C  
ATOM   4559  O   GLN B 151      -3.748  49.760  42.831  1.00 94.35           O  
ATOM   4560  CB  GLN B 151      -6.713  50.287  43.190  1.00 94.35           C  
ATOM   4561  CG  GLN B 151      -7.857  51.190  42.704  1.00 94.35           C  
ATOM   4562  CD  GLN B 151      -8.692  51.712  43.863  1.00 94.35           C  
ATOM   4563  NE2 GLN B 151      -9.901  51.228  44.021  1.00 94.35           N  
ATOM   4564  OE1 GLN B 151      -8.271  52.554  44.640  1.00 94.35           O  
ATOM   4565  N   THR B 152      -4.453  47.710  42.245  1.00 96.58           N  
ATOM   4566  CA  THR B 152      -3.235  46.995  42.639  1.00 96.58           C  
ATOM   4567  C   THR B 152      -2.406  46.629  41.403  1.00 96.58           C  
ATOM   4568  O   THR B 152      -2.714  45.639  40.734  1.00 96.58           O  
ATOM   4569  CB  THR B 152      -3.579  45.764  43.489  1.00 96.58           C  
ATOM   4570  CG2 THR B 152      -2.326  45.019  43.949  1.00 96.58           C  
ATOM   4571  OG1 THR B 152      -4.228  46.208  44.660  1.00 96.58           O  
ATOM   4572  N   PRO B 153      -1.348  47.395  41.070  1.00 96.64           N  
ATOM   4573  CA  PRO B 153      -0.439  47.038  39.987  1.00 96.64           C  
ATOM   4574  C   PRO B 153       0.423  45.832  40.378  1.00 96.64           C  
ATOM   4575  O   PRO B 153       0.781  45.675  41.550  1.00 96.64           O  
ATOM   4576  CB  PRO B 153       0.399  48.289  39.725  1.00 96.64           C  
ATOM   4577  CG  PRO B 153       0.479  48.938  41.106  1.00 96.64           C  
ATOM   4578  CD  PRO B 153      -0.892  48.624  41.711  1.00 96.64           C  
ATOM   4579  N   LEU B 154       0.836  45.022  39.399  1.00 96.05           N  
ATOM   4580  CA  LEU B 154       1.706  43.860  39.644  1.00 96.05           C  
ATOM   4581  C   LEU B 154       3.030  44.278  40.304  1.00 96.05           C  
ATOM   4582  O   LEU B 154       3.526  43.593  41.192  1.00 96.05           O  
ATOM   4583  CB  LEU B 154       1.972  43.097  38.333  1.00 96.05           C  
ATOM   4584  CG  LEU B 154       0.731  42.569  37.590  1.00 96.05           C  
ATOM   4585  CD1 LEU B 154       1.177  41.670  36.436  1.00 96.05           C  
ATOM   4586  CD2 LEU B 154      -0.248  41.809  38.486  1.00 96.05           C  
ATOM   4587  N   SER B 155       3.539  45.469  39.977  1.00 95.01           N  
ATOM   4588  CA  SER B 155       4.717  46.073  40.613  1.00 95.01           C  
ATOM   4589  C   SER B 155       4.556  46.430  42.102  1.00 95.01           C  
ATOM   4590  O   SER B 155       5.564  46.709  42.753  1.00 95.01           O  
ATOM   4591  CB  SER B 155       5.137  47.314  39.825  1.00 95.01           C  
ATOM   4592  OG  SER B 155       4.100  48.280  39.828  1.00 95.01           O  
ATOM   4593  N   LYS B 156       3.335  46.413  42.671  1.00 94.93           N  
ATOM   4594  CA  LYS B 156       3.121  46.402  44.134  1.00 94.93           C  
ATOM   4595  C   LYS B 156       3.255  44.980  44.677  1.00 94.93           C  
ATOM   4596  O   LYS B 156       3.954  44.791  45.664  1.00 94.93           O  
ATOM   4597  CB  LYS B 156       1.762  47.032  44.528  1.00 94.93           C  
ATOM   4598  CG  LYS B 156       1.604  47.126  46.066  1.00 94.93           C  
ATOM   4599  CD  LYS B 156       0.190  47.499  46.549  1.00 94.93           C  
ATOM   4600  CE  LYS B 156       0.105  47.292  48.077  1.00 94.93           C  
ATOM   4601  NZ  LYS B 156      -1.290  47.234  48.591  1.00 94.93           N1+
ATOM   4602  N   VAL B 157       2.613  43.993  44.047  1.00 95.79           N  
ATOM   4603  CA  VAL B 157       2.622  42.592  44.519  1.00 95.79           C  
ATOM   4604  C   VAL B 157       4.033  41.996  44.470  1.00 95.79           C  
ATOM   4605  O   VAL B 157       4.483  41.382  45.434  1.00 95.79           O  
ATOM   4606  CB  VAL B 157       1.631  41.708  43.734  1.00 95.79           C  
ATOM   4607  CG1 VAL B 157       1.424  40.390  44.482  1.00 95.79           C  
ATOM   4608  CG2 VAL B 157       0.252  42.365  43.565  1.00 95.79           C  
ATOM   4609  N   ALA B 158       4.783  42.311  43.412  1.00 95.34           N  
ATOM   4610  CA  ALA B 158       6.192  41.974  43.218  1.00 95.34           C  
ATOM   4611  C   ALA B 158       7.122  42.366  44.389  1.00 95.34           C  
ATOM   4612  O   ALA B 158       8.178  41.766  44.547  1.00 95.34           O  
ATOM   4613  CB  ALA B 158       6.630  42.687  41.933  1.00 95.34           C  
ATOM   4614  N   GLN B 159       6.749  43.347  45.223  1.00 92.49           N  
ATOM   4615  CA  GLN B 159       7.544  43.776  46.387  1.00 92.49           C  
ATOM   4616  C   GLN B 159       7.428  42.822  47.589  1.00 92.49           C  
ATOM   4617  O   GLN B 159       8.191  42.958  48.543  1.00 92.49           O  
ATOM   4618  CB  GLN B 159       7.140  45.202  46.802  1.00 92.49           C  
ATOM   4619  CG  GLN B 159       7.415  46.229  45.693  1.00 92.49           C  
ATOM   4620  CD  GLN B 159       6.831  47.608  45.982  1.00 92.49           C  
ATOM   4621  NE2 GLN B 159       6.374  48.306  44.967  1.00 92.49           N  
ATOM   4622  OE1 GLN B 159       6.775  48.105  47.095  1.00 92.49           O  
ATOM   4623  N   TYR B 160       6.481  41.880  47.549  1.00 92.93           N  
ATOM   4624  CA  TYR B 160       6.191  40.918  48.617  1.00 92.93           C  
ATOM   4625  C   TYR B 160       6.475  39.462  48.206  1.00 92.93           C  
ATOM   4626  O   TYR B 160       6.272  38.555  49.009  1.00 92.93           O  
ATOM   4627  CB  TYR B 160       4.738  41.119  49.084  1.00 92.93           C  
ATOM   4628  CG  TYR B 160       4.481  42.503  49.657  1.00 92.93           C  
ATOM   4629  CD1 TYR B 160       4.702  42.747  51.026  1.00 92.93           C  
ATOM   4630  CD2 TYR B 160       4.088  43.556  48.810  1.00 92.93           C  
ATOM   4631  CE1 TYR B 160       4.537  44.044  51.549  1.00 92.93           C  
ATOM   4632  CE2 TYR B 160       3.935  44.859  49.323  1.00 92.93           C  
ATOM   4633  CZ  TYR B 160       4.161  45.104  50.693  1.00 92.93           C  
ATOM   4634  OH  TYR B 160       3.990  46.355  51.199  1.00 92.93           O  
ATOM   4635  N   SER B 161       6.957  39.240  46.979  1.00 94.64           N  
ATOM   4636  CA  SER B 161       7.331  37.922  46.461  1.00 94.64           C  
ATOM   4637  C   SER B 161       8.835  37.675  46.605  1.00 94.64           C  
ATOM   4638  O   SER B 161       9.650  38.486  46.168  1.00 94.64           O  
ATOM   4639  CB  SER B 161       6.922  37.809  44.993  1.00 94.64           C  
ATOM   4640  OG  SER B 161       7.313  36.558  44.475  1.00 94.64           O  
ATOM   4641  N   GLU B 162       9.210  36.518  47.153  1.00 93.76           N  
ATOM   4642  CA  GLU B 162      10.586  36.001  47.081  1.00 93.76           C  
ATOM   4643  C   GLU B 162      10.825  35.116  45.839  1.00 93.76           C  
ATOM   4644  O   GLU B 162      11.949  34.661  45.618  1.00 93.76           O  
ATOM   4645  CB  GLU B 162      10.950  35.233  48.367  1.00 93.76           C  
ATOM   4646  CG  GLU B 162      11.154  36.138  49.596  1.00 93.76           C  
ATOM   4647  CD  GLU B 162      11.769  35.378  50.789  1.00 93.76           C  
ATOM   4648  OE1 GLU B 162      11.395  35.669  51.947  1.00 93.76           O  
ATOM   4649  OE2 GLU B 162      12.653  34.515  50.563  1.00 93.76           O1-
ATOM   4650  N   ALA B 163       9.795  34.855  45.024  1.00 95.45           N  
ATOM   4651  CA  ALA B 163       9.809  33.776  44.037  1.00 95.45           C  
ATOM   4652  C   ALA B 163      10.712  33.998  42.822  1.00 95.45           C  
ATOM   4653  O   ALA B 163      11.072  33.024  42.156  1.00 95.45           O  
ATOM   4654  CB  ALA B 163       8.378  33.470  43.603  1.00 95.45           C  
ATOM   4655  N   PHE B 164      11.118  35.244  42.560  1.00 95.41           N  
ATOM   4656  CA  PHE B 164      11.929  35.626  41.401  1.00 95.41           C  
ATOM   4657  C   PHE B 164      13.225  36.347  41.831  1.00 95.41           C  
ATOM   4658  O   PHE B 164      13.335  37.565  41.656  1.00 95.41           O  
ATOM   4659  CB  PHE B 164      11.051  36.461  40.450  1.00 95.41           C  
ATOM   4660  CG  PHE B 164       9.689  35.851  40.161  1.00 95.41           C  
ATOM   4661  CD1 PHE B 164       9.597  34.638  39.454  1.00 95.41           C  
ATOM   4662  CD2 PHE B 164       8.522  36.440  40.689  1.00 95.41           C  
ATOM   4663  CE1 PHE B 164       8.353  33.998  39.308  1.00 95.41           C  
ATOM   4664  CE2 PHE B 164       7.277  35.808  40.527  1.00 95.41           C  
ATOM   4665  CZ  PHE B 164       7.198  34.573  39.864  1.00 95.41           C  
ATOM   4666  N   PRO B 165      14.235  35.639  42.384  1.00 93.75           N  
ATOM   4667  CA  PRO B 165      15.466  36.246  42.915  1.00 93.75           C  
ATOM   4668  C   PRO B 165      16.275  37.109  41.930  1.00 93.75           C  
ATOM   4669  O   PRO B 165      17.055  37.958  42.359  1.00 93.75           O  
ATOM   4670  CB  PRO B 165      16.304  35.066  43.426  1.00 93.75           C  
ATOM   4671  CG  PRO B 165      15.238  34.060  43.846  1.00 93.75           C  
ATOM   4672  CD  PRO B 165      14.203  34.226  42.746  1.00 93.75           C  
ATOM   4673  N   MET B 166      16.086  36.927  40.618  1.00 93.22           N  
ATOM   4674  CA  MET B 166      16.724  37.731  39.562  1.00 93.22           C  
ATOM   4675  C   MET B 166      15.935  38.996  39.161  1.00 93.22           C  
ATOM   4676  O   MET B 166      16.431  39.804  38.375  1.00 93.22           O  
ATOM   4677  CB  MET B 166      16.992  36.836  38.344  1.00 93.22           C  
ATOM   4678  CG  MET B 166      18.073  35.794  38.660  1.00 93.22           C  
ATOM   4679  SD  MET B 166      18.418  34.609  37.335  1.00 93.22           S  
ATOM   4680  CE  MET B 166      18.930  35.697  35.979  1.00 93.22           C  
ATOM   4681  N   GLY B 167      14.726  39.180  39.697  1.00 91.68           N  
ATOM   4682  CA  GLY B 167      13.814  40.278  39.379  1.00 91.68           C  
ATOM   4683  C   GLY B 167      12.397  39.769  39.111  1.00 91.68           C  
ATOM   4684  O   GLY B 167      12.184  38.939  38.232  1.00 91.68           O  
ATOM   4685  N   ALA B 168      11.424  40.285  39.861  1.00 94.29           N  
ATOM   4686  CA  ALA B 168      10.013  39.941  39.715  1.00 94.29           C  
ATOM   4687  C   ALA B 168       9.353  40.780  38.596  1.00 94.29           C  
ATOM   4688  O   ALA B 168       9.511  42.005  38.599  1.00 94.29           O  
ATOM   4689  CB  ALA B 168       9.358  40.128  41.088  1.00 94.29           C  
ATOM   4690  N   PRO B 169       8.625  40.168  37.636  1.00 94.84           N  
ATOM   4691  CA  PRO B 169       8.116  40.862  36.452  1.00 94.84           C  
ATOM   4692  C   PRO B 169       7.054  41.913  36.786  1.00 94.84           C  
ATOM   4693  O   PRO B 169       6.055  41.619  37.444  1.00 94.84           O  
ATOM   4694  CB  PRO B 169       7.580  39.769  35.527  1.00 94.84           C  
ATOM   4695  CG  PRO B 169       7.189  38.661  36.500  1.00 94.84           C  
ATOM   4696  CD  PRO B 169       8.288  38.754  37.558  1.00 94.84           C  
ATOM   4697  N   THR B 170       7.245  43.137  36.301  1.00 91.83           N  
ATOM   4698  CA  THR B 170       6.377  44.289  36.625  1.00 91.83           C  
ATOM   4699  C   THR B 170       5.187  44.491  35.674  1.00 91.83           C  
ATOM   4700  O   THR B 170       4.236  45.193  36.023  1.00 91.83           O  
ATOM   4701  CB  THR B 170       7.211  45.572  36.730  1.00 91.83           C  
ATOM   4702  CG2 THR B 170       8.129  45.549  37.951  1.00 91.83           C  
ATOM   4703  OG1 THR B 170       8.019  45.775  35.591  1.00 91.83           O  
ATOM   4704  N   GLU B 171       5.212  43.854  34.503  1.00 94.43           N  
ATOM   4705  CA  GLU B 171       4.141  43.781  33.501  1.00 94.43           C  
ATOM   4706  C   GLU B 171       4.241  42.422  32.786  1.00 94.43           C  
ATOM   4707  O   GLU B 171       5.344  41.932  32.544  1.00 94.43           O  
ATOM   4708  CB  GLU B 171       4.284  44.954  32.500  1.00 94.43           C  
ATOM   4709  CG  GLU B 171       3.270  44.928  31.341  1.00 94.43           C  
ATOM   4710  CD  GLU B 171       3.388  46.147  30.412  1.00 94.43           C  
ATOM   4711  OE1 GLU B 171       3.792  45.997  29.232  1.00 94.43           O  
ATOM   4712  OE2 GLU B 171       2.960  47.255  30.813  1.00 94.43           O1-
ATOM   4713  N   LEU B 172       3.108  41.822  32.409  1.00 94.32           N  
ATOM   4714  CA  LEU B 172       3.057  40.643  31.534  1.00 94.32           C  
ATOM   4715  C   LEU B 172       2.316  40.984  30.229  1.00 94.32           C  
ATOM   4716  O   LEU B 172       1.556  41.949  30.162  1.00 94.32           O  
ATOM   4717  CB  LEU B 172       2.426  39.445  32.282  1.00 94.32           C  
ATOM   4718  CG  LEU B 172       3.155  38.984  33.562  1.00 94.32           C  
ATOM   4719  CD1 LEU B 172       2.343  37.881  34.246  1.00 94.32           C  
ATOM   4720  CD2 LEU B 172       4.549  38.426  33.270  1.00 94.32           C  
ATOM   4721  N   GLU B 173       2.504  40.188  29.177  1.00 94.36           N  
ATOM   4722  CA  GLU B 173       1.720  40.283  27.938  1.00 94.36           C  
ATOM   4723  C   GLU B 173       1.272  38.880  27.518  1.00 94.36           C  
ATOM   4724  O   GLU B 173       2.123  38.028  27.280  1.00 94.36           O  
ATOM   4725  CB  GLU B 173       2.538  41.003  26.846  1.00 94.36           C  
ATOM   4726  CG  GLU B 173       1.709  41.345  25.596  1.00 94.36           C  
ATOM   4727  CD  GLU B 173       2.527  42.121  24.549  1.00 94.36           C  
ATOM   4728  OE1 GLU B 173       2.564  41.676  23.373  1.00 94.36           O  
ATOM   4729  OE2 GLU B 173       3.116  43.177  24.900  1.00 94.36           O1-
ATOM   4730  N   MET B 174      -0.036  38.623  27.445  1.00 92.74           N  
ATOM   4731  CA  MET B 174      -0.624  37.326  27.069  1.00 92.74           C  
ATOM   4732  C   MET B 174      -1.590  37.510  25.900  1.00 92.74           C  
ATOM   4733  O   MET B 174      -2.388  38.445  25.910  1.00 92.74           O  
ATOM   4734  CB  MET B 174      -1.359  36.685  28.255  1.00 92.74           C  
ATOM   4735  CG  MET B 174      -0.401  36.190  29.339  1.00 92.74           C  
ATOM   4736  SD  MET B 174      -1.269  35.513  30.775  1.00 92.74           S  
ATOM   4737  CE  MET B 174       0.129  34.875  31.736  1.00 92.74           C  
ATOM   4738  N   ALA B 175      -1.501  36.671  24.866  1.00 91.52           N  
ATOM   4739  CA  ALA B 175      -2.306  36.773  23.639  1.00 91.52           C  
ATOM   4740  C   ALA B 175      -2.294  38.182  22.980  1.00 91.52           C  
ATOM   4741  O   ALA B 175      -3.227  38.568  22.277  1.00 91.52           O  
ATOM   4742  CB  ALA B 175      -3.713  36.213  23.908  1.00 91.52           C  
ATOM   4743  N   GLY B 176      -1.233  38.970  23.212  1.00 91.68           N  
ATOM   4744  CA  GLY B 176      -1.099  40.367  22.767  1.00 91.68           C  
ATOM   4745  C   GLY B 176      -1.741  41.426  23.681  1.00 91.68           C  
ATOM   4746  O   GLY B 176      -1.634  42.618  23.391  1.00 91.68           O  
ATOM   4747  N   VAL B 177      -2.375  41.027  24.786  1.00 93.96           N  
ATOM   4748  CA  VAL B 177      -2.959  41.908  25.810  1.00 93.96           C  
ATOM   4749  C   VAL B 177      -1.962  42.114  26.950  1.00 93.96           C  
ATOM   4750  O   VAL B 177      -1.402  41.153  27.472  1.00 93.96           O  
ATOM   4751  CB  VAL B 177      -4.283  41.329  26.351  1.00 93.96           C  
ATOM   4752  CG1 VAL B 177      -4.946  42.278  27.359  1.00 93.96           C  
ATOM   4753  CG2 VAL B 177      -5.288  41.077  25.218  1.00 93.96           C  
ATOM   4754  N   LYS B 178      -1.745  43.369  27.362  1.00 94.66           N  
ATOM   4755  CA  LYS B 178      -0.864  43.714  28.490  1.00 94.66           C  
ATOM   4756  C   LYS B 178      -1.602  43.616  29.823  1.00 94.66           C  
ATOM   4757  O   LYS B 178      -2.636  44.253  29.991  1.00 94.66           O  
ATOM   4758  CB  LYS B 178      -0.258  45.111  28.301  1.00 94.66           C  
ATOM   4759  CG  LYS B 178       0.785  45.090  27.179  1.00 94.66           C  
ATOM   4760  CD  LYS B 178       1.438  46.469  27.006  1.00 94.66           C  
ATOM   4761  CE  LYS B 178       2.661  46.413  26.079  1.00 94.66           C  
ATOM   4762  NZ  LYS B 178       3.673  45.446  26.571  1.00 94.66           N1+
ATOM   4763  N   ILE B 179      -1.017  42.882  30.763  1.00 95.48           N  
ATOM   4764  CA  ILE B 179      -1.496  42.654  32.129  1.00 95.48           C  
ATOM   4765  C   ILE B 179      -0.606  43.475  33.073  1.00 95.48           C  
ATOM   4766  O   ILE B 179       0.606  43.253  33.147  1.00 95.48           O  
ATOM   4767  CB  ILE B 179      -1.458  41.138  32.438  1.00 95.48           C  
ATOM   4768  CG1 ILE B 179      -2.321  40.326  31.441  1.00 95.48           C  
ATOM   4769  CG2 ILE B 179      -1.885  40.819  33.881  1.00 95.48           C  
ATOM   4770  CD1 ILE B 179      -2.274  38.810  31.664  1.00 95.48           C  
ATOM   4771  N   LYS B 180      -1.199  44.456  33.759  1.00 95.04           N  
ATOM   4772  CA  LYS B 180      -0.515  45.475  34.582  1.00 95.04           C  
ATOM   4773  C   LYS B 180      -0.993  45.490  36.034  1.00 95.04           C  
ATOM   4774  O   LYS B 180      -0.277  45.979  36.906  1.00 95.04           O  
ATOM   4775  CB  LYS B 180      -0.800  46.856  33.976  1.00 95.04           C  
ATOM   4776  CG  LYS B 180      -0.237  47.056  32.562  1.00 95.04           C  
ATOM   4777  CD  LYS B 180      -0.837  48.345  31.982  1.00 95.04           C  
ATOM   4778  CE  LYS B 180      -0.287  48.660  30.590  1.00 95.04           C  
ATOM   4779  NZ  LYS B 180       1.125  49.095  30.663  1.00 95.04           N1+
ATOM   4780  N   THR B 181      -2.192  44.979  36.285  1.00 96.63           N  
ATOM   4781  CA  THR B 181      -2.897  44.952  37.571  1.00 96.63           C  
ATOM   4782  C   THR B 181      -3.395  43.546  37.892  1.00 96.63           C  
ATOM   4783  O   THR B 181      -3.453  42.686  37.011  1.00 96.63           O  
ATOM   4784  CB  THR B 181      -4.096  45.914  37.562  1.00 96.63           C  
ATOM   4785  CG2 THR B 181      -3.719  47.365  37.268  1.00 96.63           C  
ATOM   4786  OG1 THR B 181      -5.034  45.500  36.599  1.00 96.63           O  
ATOM   4787  N   VAL B 182      -3.796  43.302  39.140  1.00 95.76           N  
ATOM   4788  CA  VAL B 182      -4.389  42.007  39.517  1.00 95.76           C  
ATOM   4789  C   VAL B 182      -5.756  41.806  38.845  1.00 95.76           C  
ATOM   4790  O   VAL B 182      -6.078  40.686  38.452  1.00 95.76           O  
ATOM   4791  CB  VAL B 182      -4.462  41.834  41.046  1.00 95.76           C  
ATOM   4792  CG1 VAL B 182      -4.998  40.445  41.409  1.00 95.76           C  
ATOM   4793  CG2 VAL B 182      -3.073  41.977  41.686  1.00 95.76           C  
ATOM   4794  N   SER B 183      -6.529  42.873  38.595  1.00 95.48           N  
ATOM   4795  CA  SER B 183      -7.774  42.743  37.821  1.00 95.48           C  
ATOM   4796  C   SER B 183      -7.535  42.313  36.377  1.00 95.48           C  
ATOM   4797  O   SER B 183      -8.378  41.615  35.825  1.00 95.48           O  
ATOM   4798  CB  SER B 183      -8.588  44.033  37.801  1.00 95.48           C  
ATOM   4799  OG  SER B 183      -7.849  45.106  37.260  1.00 95.48           O  
ATOM   4800  N   ASP B 184      -6.396  42.676  35.774  1.00 96.36           N  
ATOM   4801  CA  ASP B 184      -6.063  42.217  34.421  1.00 96.36           C  
ATOM   4802  C   ASP B 184      -5.814  40.698  34.395  1.00 96.36           C  
ATOM   4803  O   ASP B 184      -6.115  40.061  33.392  1.00 96.36           O  
ATOM   4804  CB  ASP B 184      -4.836  42.947  33.852  1.00 96.36           C  
ATOM   4805  CG  ASP B 184      -4.938  44.470  33.782  1.00 96.36           C  
ATOM   4806  OD1 ASP B 184      -3.903  45.111  34.090  1.00 96.36           O  
ATOM   4807  OD2 ASP B 184      -6.011  45.012  33.460  1.00 96.36           O1-
ATOM   4808  N   ILE B 185      -5.319  40.098  35.490  1.00 96.33           N  
ATOM   4809  CA  ILE B 185      -5.219  38.633  35.636  1.00 96.33           C  
ATOM   4810  C   ILE B 185      -6.628  38.027  35.738  1.00 96.33           C  
ATOM   4811  O   ILE B 185      -6.946  37.084  35.014  1.00 96.33           O  
ATOM   4812  CB  ILE B 185      -4.323  38.225  36.839  1.00 96.33           C  
ATOM   4813  CG1 ILE B 185      -2.891  38.793  36.681  1.00 96.33           C  
ATOM   4814  CG2 ILE B 185      -4.277  36.690  36.983  1.00 96.33           C  
ATOM   4815  CD1 ILE B 185      -1.955  38.529  37.869  1.00 96.33           C  
ATOM   4816  N   MET B 186      -7.501  38.607  36.570  1.00 94.96           N  
ATOM   4817  CA  MET B 186      -8.890  38.153  36.727  1.00 94.96           C  
ATOM   4818  C   MET B 186      -9.689  38.241  35.412  1.00 94.96           C  
ATOM   4819  O   MET B 186     -10.387  37.295  35.054  1.00 94.96           O  
ATOM   4820  CB  MET B 186      -9.591  38.971  37.825  1.00 94.96           C  
ATOM   4821  CG  MET B 186      -8.996  38.760  39.221  1.00 94.96           C  
ATOM   4822  SD  MET B 186      -9.710  39.862  40.473  1.00 94.96           S  
ATOM   4823  CE  MET B 186      -9.077  39.046  41.965  1.00 94.96           C  
ATOM   4824  N   ASP B 187      -9.579  39.342  34.662  1.00 94.60           N  
ATOM   4825  CA  ASP B 187     -10.208  39.489  33.340  1.00 94.60           C  
ATOM   4826  C   ASP B 187      -9.549  38.567  32.285  1.00 94.60           C  
ATOM   4827  O   ASP B 187     -10.221  38.089  31.368  1.00 94.60           O  
ATOM   4828  CB  ASP B 187     -10.185  40.970  32.893  1.00 94.60           C  
ATOM   4829  CG  ASP B 187     -11.179  41.909  33.615  1.00 94.60           C  
ATOM   4830  OD1 ASP B 187     -10.817  43.060  33.937  1.00 94.60           O  
ATOM   4831  OD2 ASP B 187     -12.379  41.580  33.790  1.00 94.60           O1-
ATOM   4832  N   ALA B 188      -8.255  38.247  32.417  1.00 95.35           N  
ATOM   4833  CA  ALA B 188      -7.556  37.321  31.524  1.00 95.35           C  
ATOM   4834  C   ALA B 188      -7.936  35.840  31.734  1.00 95.35           C  
ATOM   4835  O   ALA B 188      -7.825  35.064  30.782  1.00 95.35           O  
ATOM   4836  CB  ALA B 188      -6.044  37.550  31.657  1.00 95.35           C  
ATOM   4837  N   LEU B 189      -8.405  35.451  32.925  1.00 94.72           N  
ATOM   4838  CA  LEU B 189      -8.831  34.081  33.269  1.00 94.72           C  
ATOM   4839  C   LEU B 189     -10.267  33.726  32.824  1.00 94.72           C  
ATOM   4840  O   LEU B 189     -10.707  32.596  33.028  1.00 94.72           O  
ATOM   4841  CB  LEU B 189      -8.643  33.872  34.787  1.00 94.72           C  
ATOM   4842  CG  LEU B 189      -7.182  33.678  35.239  1.00 94.72           C  
ATOM   4843  CD1 LEU B 189      -7.099  33.786  36.761  1.00 94.72           C  
ATOM   4844  CD2 LEU B 189      -6.637  32.305  34.837  1.00 94.72           C  
ATOM   4845  N   VAL B 190     -11.020  34.656  32.223  1.00 92.17           N  
ATOM   4846  CA  VAL B 190     -12.413  34.405  31.803  1.00 92.17           C  
ATOM   4847  C   VAL B 190     -12.471  33.326  30.698  1.00 92.17           C  
ATOM   4848  O   VAL B 190     -11.788  33.474  29.677  1.00 92.17           O  
ATOM   4849  CB  VAL B 190     -13.108  35.707  31.361  1.00 92.17           C  
ATOM   4850  CG1 VAL B 190     -14.543  35.469  30.868  1.00 92.17           C  
ATOM   4851  CG2 VAL B 190     -13.198  36.693  32.536  1.00 92.17           C  
ATOM   4852  N   PRO B 191     -13.293  32.261  30.837  1.00 88.55           N  
ATOM   4853  CA  PRO B 191     -13.350  31.154  29.878  1.00 88.55           C  
ATOM   4854  C   PRO B 191     -13.574  31.573  28.422  1.00 88.55           C  
ATOM   4855  O   PRO B 191     -14.362  32.472  28.136  1.00 88.55           O  
ATOM   4856  CB  PRO B 191     -14.497  30.254  30.346  1.00 88.55           C  
ATOM   4857  CG  PRO B 191     -14.494  30.464  31.854  1.00 88.55           C  
ATOM   4858  CD  PRO B 191     -14.104  31.934  32.006  1.00 88.55           C  
ATOM   4859  N   ILE B 192     -12.935  30.862  27.486  1.00 85.83           N  
ATOM   4860  CA  ILE B 192     -13.133  30.950  26.022  1.00 85.83           C  
ATOM   4861  C   ILE B 192     -12.703  32.290  25.374  1.00 85.83           C  
ATOM   4862  O   ILE B 192     -12.454  32.310  24.165  1.00 85.83           O  
ATOM   4863  CB  ILE B 192     -14.570  30.463  25.658  1.00 85.83           C  
ATOM   4864  CG1 ILE B 192     -14.782  29.000  26.133  1.00 85.83           C  
ATOM   4865  CG2 ILE B 192     -14.868  30.562  24.153  1.00 85.83           C  
ATOM   4866  CD1 ILE B 192     -16.195  28.436  25.935  1.00 85.83           C  
ATOM   4867  N   ILE B 193     -12.562  33.384  26.135  1.00 85.68           N  
ATOM   4868  CA  ILE B 193     -12.251  34.733  25.613  1.00 85.68           C  
ATOM   4869  C   ILE B 193     -11.122  35.484  26.332  1.00 85.68           C  
ATOM   4870  O   ILE B 193     -10.581  36.432  25.765  1.00 85.68           O  
ATOM   4871  CB  ILE B 193     -13.522  35.612  25.581  1.00 85.68           C  
ATOM   4872  CG1 ILE B 193     -14.140  35.831  26.985  1.00 85.68           C  
ATOM   4873  CG2 ILE B 193     -14.532  35.010  24.591  1.00 85.68           C  
ATOM   4874  CD1 ILE B 193     -15.263  36.872  27.016  1.00 85.68           C  
ATOM   4875  N   GLY B 194     -10.765  35.102  27.559  1.00 91.52           N  
ATOM   4876  CA  GLY B 194      -9.730  35.776  28.342  1.00 91.52           C  
ATOM   4877  C   GLY B 194      -8.322  35.588  27.761  1.00 91.52           C  
ATOM   4878  O   GLY B 194      -8.015  34.573  27.138  1.00 91.52           O  
ATOM   4879  N   ALA B 195      -7.438  36.566  27.968  1.00 93.54           N  
ATOM   4880  CA  ALA B 195      -6.080  36.546  27.415  1.00 93.54           C  
ATOM   4881  C   ALA B 195      -5.211  35.380  27.938  1.00 93.54           C  
ATOM   4882  O   ALA B 195      -4.444  34.798  27.170  1.00 93.54           O  
ATOM   4883  CB  ALA B 195      -5.436  37.902  27.712  1.00 93.54           C  
ATOM   4884  N   TYR B 196      -5.376  35.004  29.213  1.00 94.10           N  
ATOM   4885  CA  TYR B 196      -4.751  33.817  29.805  1.00 94.10           C  
ATOM   4886  C   TYR B 196      -5.380  32.558  29.208  1.00 94.10           C  
ATOM   4887  O   TYR B 196      -4.658  31.651  28.806  1.00 94.10           O  
ATOM   4888  CB  TYR B 196      -4.896  33.842  31.342  1.00 94.10           C  
ATOM   4889  CG  TYR B 196      -4.076  32.800  32.082  1.00 94.10           C  
ATOM   4890  CD1 TYR B 196      -4.450  31.441  32.051  1.00 94.10           C  
ATOM   4891  CD2 TYR B 196      -2.944  33.192  32.820  1.00 94.10           C  
ATOM   4892  CE1 TYR B 196      -3.652  30.471  32.688  1.00 94.10           C  
ATOM   4893  CE2 TYR B 196      -2.148  32.227  33.463  1.00 94.10           C  
ATOM   4894  CZ  TYR B 196      -2.486  30.862  33.375  1.00 94.10           C  
ATOM   4895  OH  TYR B 196      -1.669  29.938  33.938  1.00 94.10           O  
ATOM   4896  N   PHE B 197      -6.713  32.526  29.065  1.00 91.14           N  
ATOM   4897  CA  PHE B 197      -7.413  31.396  28.448  1.00 91.14           C  
ATOM   4898  C   PHE B 197      -6.914  31.112  27.024  1.00 91.14           C  
ATOM   4899  O   PHE B 197      -6.617  29.968  26.688  1.00 91.14           O  
ATOM   4900  CB  PHE B 197      -8.935  31.593  28.488  1.00 91.14           C  
ATOM   4901  CG  PHE B 197      -9.689  30.329  28.110  1.00 91.14           C  
ATOM   4902  CD1 PHE B 197      -9.855  29.976  26.755  1.00 91.14           C  
ATOM   4903  CD2 PHE B 197     -10.170  29.469  29.114  1.00 91.14           C  
ATOM   4904  CE1 PHE B 197     -10.482  28.765  26.410  1.00 91.14           C  
ATOM   4905  CE2 PHE B 197     -10.830  28.275  28.767  1.00 91.14           C  
ATOM   4906  CZ  PHE B 197     -10.981  27.920  27.417  1.00 91.14           C  
ATOM   4907  N   LEU B 198      -6.786  32.143  26.186  1.00 92.73           N  
ATOM   4908  CA  LEU B 198      -6.377  32.000  24.785  1.00 92.73           C  
ATOM   4909  C   LEU B 198      -4.901  31.595  24.630  1.00 92.73           C  
ATOM   4910  O   LEU B 198      -4.587  30.763  23.778  1.00 92.73           O  
ATOM   4911  CB  LEU B 198      -6.684  33.310  24.038  1.00 92.73           C  
ATOM   4912  CG  LEU B 198      -8.187  33.621  23.882  1.00 92.73           C  
ATOM   4913  CD1 LEU B 198      -8.355  35.025  23.298  1.00 92.73           C  
ATOM   4914  CD2 LEU B 198      -8.899  32.632  22.955  1.00 92.73           C  
ATOM   4915  N   GLU B 199      -3.991  32.140  25.445  1.00 94.28           N  
ATOM   4916  CA  GLU B 199      -2.574  31.753  25.386  1.00 94.28           C  
ATOM   4917  C   GLU B 199      -2.310  30.395  26.060  1.00 94.28           C  
ATOM   4918  O   GLU B 199      -1.511  29.607  25.548  1.00 94.28           O  
ATOM   4919  CB  GLU B 199      -1.692  32.883  25.937  1.00 94.28           C  
ATOM   4920  CG  GLU B 199      -0.219  32.664  25.558  1.00 94.28           C  
ATOM   4921  CD  GLU B 199       0.652  33.855  25.962  1.00 94.28           C  
ATOM   4922  OE1 GLU B 199       1.365  33.770  26.985  1.00 94.28           O  
ATOM   4923  OE2 GLU B 199       0.648  34.885  25.250  1.00 94.28           O1-
ATOM   4924  N   GLY B 200      -3.045  30.051  27.121  1.00 92.53           N  
ATOM   4925  CA  GLY B 200      -3.050  28.714  27.716  1.00 92.53           C  
ATOM   4926  C   GLY B 200      -3.613  27.652  26.761  1.00 92.53           C  
ATOM   4927  O   GLY B 200      -3.016  26.588  26.622  1.00 92.53           O  
ATOM   4928  N   ALA B 201      -4.671  27.970  26.003  1.00 92.00           N  
ATOM   4929  CA  ALA B 201      -5.238  27.101  24.960  1.00 92.00           C  
ATOM   4930  C   ALA B 201      -4.303  26.876  23.760  1.00 92.00           C  
ATOM   4931  O   ALA B 201      -4.378  25.846  23.086  1.00 92.00           O  
ATOM   4932  CB  ALA B 201      -6.583  27.682  24.508  1.00 92.00           C  
ATOM   4933  N   TYR B 202      -3.398  27.816  23.480  1.00 91.85           N  
ATOM   4934  CA  TYR B 202      -2.275  27.578  22.573  1.00 91.85           C  
ATOM   4935  C   TYR B 202      -1.196  26.705  23.239  1.00 91.85           C  
ATOM   4936  O   TYR B 202      -0.710  25.748  22.633  1.00 91.85           O  
ATOM   4937  CB  TYR B 202      -1.715  28.928  22.101  1.00 91.85           C  
ATOM   4938  CG  TYR B 202      -0.411  28.799  21.342  1.00 91.85           C
[truncated: 804,734 more chars]
