# Supplementary material for: Trace gas oxidation sustains energy needs of a thermophilic archaeon at suboptimal temperatures
Source: Nat Commun. 2024 Apr 15;15:3219. doi: 10.1038/s41467-024-47324-2 (PMC11018855; doi:10.1038/s41467-024-47324-2)
Supplement: Supplementary file 11 — Source Data [file 41467_2024_47324_MOESM11_ESM.zip]

Archive with 5 entries (4 files):
- Source Data/
- Source Data/desktop.ini
- Source Data/Fig.3.nwk
- Source Data/Fig.S8.nwk
- Source Data/Source data.xlsx
