# Supplementary material for: Trace gas oxidation sustains energy needs of a thermophilic archaeon at suboptimal temperatures
Source: Nat Commun. 2024 Apr 15;15:3219. doi: 10.1038/s41467-024-47324-2 (PMC11018855; doi:10.1038/s41467-024-47324-2)
Supplement: Supplementary file 11 — Source Data [file 41467_2024_47324_MOESM11_ESM.zip › Source Data/Fig.3.nwk]

(MTER01000113.1_4 - Altarchaeum sp002083985 [Altarchaeota_Altarchaeales]:0.3157079527,(((MCBD01000005.1_12 - WOR-SM1-SCG sp001723835 [Altarchaeota_IMC4]:0.0000010693,MCBC01000067.1_52 - WOR-SM1-SCG sp001723855 [Altarchaeota_IMC4]:0.0000010693)100:0.2404272760,MCBF01000001.1_547 - IMC4 sp001742785 [Altarchaeota_IMC4]:0.2555407233)72:0.0405681366,(((LUCA01000014.1_6 - B23 sp001593875 [Thermoproteota_TCS64]:0.2121443003,(QMXQ01000078.1_7 - B46-G15 sp003662205 [Thermoproteota_TCS64]:0.1763644703,JACNKW010000063.1_2 - GCA-2726865 sp014381835 [Thermoproteota_TCS64]:0.4888780988)92:0.1082694113)100:0.2029614009,(((((RXIE01000127.1_42 - ANME-1-THS sp004212135 [Halobacteriota_ANME-1]:0.1703810991,DSCO01000066.1_4 - JACGMN01 sp011049045 [Halobacteriota_ANME-1]:0.2600013893)100:0.0680573511,PIXU01000194.1_6 - QEXZ01 sp003601795 [Halobacteriota_ANME-1]:0.1574904750)100:0.0642177383,QMVQ01000115.1_6 - B39-G2 sp003661185 [Halobacteriota_ANME-1]:0.3090769394)100:0.0784739703,LYOR01000002.1_90 - Syntropharchaeum butanivorans [Halobacteriota_Syntropharchaeales]:0.2793060518)100:0.4375890846,(QMQV01000013.1_30 - B66-G16 sp003649085 [Thermoproteota_Methanomethylicales]:0.8004224835,((QMYD01000052.1_5 - B25 sp003662485 [Thermoproteota_B25]:0.8094598267,((((((QMZF01000199.1_3 - Archaeoglobus_C sp003663055 [Halobacteriota_Archaeoglobales]:0.2282549847,((MTMJ01000104.1_3 - JdFR-22 sp002010045 [Halobacteriota_Archaeoglobales]:0.2657387417,((MTMY01000018.1_41 - JdFR-37 sp002010215 [Halobacteriota_Archaeoglobales]:0.1938326774,WP_012965344.1 - Ferroglobus placidus - Group 1j:0.2633518893)100:0.0898673199,WP_010878877.1 - Archaeoglobus fulgidus - Group 1j:0.2833845391)100:0.1477987968)100:0.0721448186,(((MTML01000068.1_31 - Archaeoglobus_A sp002011215 [Halobacteriota_Archaeoglobales]:0.1009928695,((MTMT01000108.1_35 - Archaeoglobus_A sp002010195 [Halobacteriota_Archaeoglobales]:0.0721606796,DACH01000005.1_247 - Archaeoglobus_A sp002494625 [Halobacteriota_Archaeoglobales]:0.0527056868)100:0.0400410845,WP_015591799.1 - Archaeoglobus sulfaticallidus - Group 1j:0.1018504072)100:0.0737156896)100:0.1286100530,WP_013682857.1 - Archaeoglobus veneficus - Group 1j:0.0827161203)100:0.1231380518,(QMZC01000012.1_38 - B5-G16 sp003662995 [Halobacteriota_Archaeoglobales]:0.3848846664,(QMZE01000284.1_3 - Archaeoglobus_B sp003663025 [Halobacteriota_Archaeoglobales]:0.1666828733,WP_012940402.1 - Archaeoglobus profundus - Group 1j:0.0739508024)100:0.3714892429)99:0.0405656952)100:0.2467294320)100:0.1454463437)100:0.3054456790,((QMWA01000164.1_5 - B14-G2 sp003661385 [Thermoproteota_Korarchaeales]:0.1827567371,DTMX01000001.1_70 - JACAEJ01 sp011358735 [Thermoproteota_Nitrososphaerales]:0.2450373885)58:0.0710057416,MTMB01000002.1_248 - JDFR-14 sp002011085 [Thermoproteota_Geothermarchaeales]:0.2103282614)100:0.5435798075)100:1.0508935830,(((((WP_015407385.1 - Dehalococcoides mccartyi - Group 1a:0.3751905870,WP_013217520.1 - Dehalogenimonas lykanthroporepellens - Group 1a:0.4590557888)100:0.1880154475,WP_029915207.1 - Pelobacter seleniigenes - Group 1a:0.6812724681)100:0.2643033183,(((((((WP_020589054.1 - Desulfobacter curvatus - Group 1a:0.0581555824,WP_004071552.1 - Desulfobacter postgatei - Group 1a:0.0805597401)100:0.1062228151,(WP_022664892.1 - Desulfospira joergensenii - Group 1a:0.0800552418,WP_024335307.1 - Desulfotignum balticum - Group 1a:0.1203608895)80:0.0442669880)100:0.3721315489,((WP_027185047.1 - Desulfovibrio inopinatus - Group 1a:0.3532663802,(WP_014261065.1 - Desulfovibrio africanus - Group 1a:0.3473743597,(WP_027178658.1 - Desulfovibrio bastinii - Group 1a:0.1968662023,((WP_015336980.1 - Desulfovibrio hydrothermalis - Group 1a:0.0793242234,WP_027722757.1 - Desulfovibrio zosterae - Group 1a:0.0701926409)100:0.0522384032,WP_015851925.1 - Desulfovibrio salexigens - Group 1a:0.0643975132)100:0.0954185695)100:0.1874282360)99:0.0909795604)77:0.0571757234,((WP_015774148.1 - Desulfomicrobium baculatum - Group 1a:0.0834388444,WP_028575942.1 - Desulfomicrobium escambiense - Group 1a:0.0929412300)100:0.2861044349,((((WP_027360998.1 - Desulfovibrio acrylicus - Group 1a:0.0031946879,WP_020001710.1 - Desulfovibrio desulfuricans - Group 1a:0.0000020891)100:0.3507481280,WP_010939204.1 - Desulfovibrio vulgaris - Group 1a:0.2401546893)47:0.0863216895,(((WP_009368189.1 - Bilophila sp. 4_1_30 - Group 1a:0.0000010693,WP_005027974.1 - Bilophila wadsworthia - Group 1a:0.0033799676)100:0.2616152817,(WP_009380431.1 - Bilophila sp. 4_1_30 - Group 1a:0.0045880124,WP_005028324.1 - Bilophila wadsworthia - Group 1a:0.0026820543)100:0.7644782007)100:0.1700818999,WP_006003971.1 - Desulfovibrio piger - Group 1a:0.4768090630)71:0.1194831481)100:0.0611852181,WP_011368032.1 - Desulfovibrio alaskensis - Group 1a:0.2156064083)100:0.1106446835)95:0.0676723598)93:0.0909584833)99:0.1315672858,(WP_028573845.1 - Desulfonatronovibrio hydrogenovorans - Group 1a:0.2861933096,WP_029968792.1 - Desulfonauticus sp. A7A - Group 1a:0.1130450363)96:0.1063077239)100:0.7668764243,((WP_012032862.1 - Pelotomaculum thermopropionicum - Group 1a:0.4943235635,(WP_015739219.1 - Ammonifex degensii - Group 1a:0.3600444053,WP_015739752.1 - Ammonifex degensii - Group 1a:0.4511573287)100:0.1273584829)100:0.1332679734,((WP_013174572.1 - Syntrophothermus lipocalidus - Group 1a:0.6170052246,WP_015049787.1 - Thermacetogenium phaeum - Group 1a:0.3595543972)98:0.1248570532,(WP_028052542.1 - Carboxydothermus ferrireducens - Group 1a:0.0174167189,WP_011344452.1 - Carboxydothermus hydrogenoformans - Group 1a:0.0920510539)100:0.4151686075)87:0.1008173820)87:0.1182206163)100:0.1075525753,((WP_007288048.1 - Thermosinus carboxydivorans - Group 1a:0.8109925964,((((WP_025694942.1 - Paenibacillus durus - Group 1a:0.0260045480,WP_025690867.1 - Paenibacillus zanthoxyli - Group 1a:0.0134334276)100:0.0215398306,WP_025334897.1 - Paenibacillus sabinae - Group 1a:0.0161890435)100:0.0353113742,WP_025697751.1 - Paenibacillus forsythiae - Group 1a:0.0399846376)100:0.2819432801,((WP_010233943.1 - Clostridium arbusti - Group 1a:0.0649006253,WP_015614971.1 - Clostridium pasteurianum - Group 1a:0.0378434408)100:0.0930982190,WP_015394142.1 - Clostridium saccharoperbutylacetonicum - Group 1a:0.2000080263)100:0.1464769810)100:0.9968607752)100:0.2443670352,((WP_027365812.1 - Desulfotomaculum alcoholivorax - Group 1a:1.1459251004,(WP_021169773.1 - Sporomusa ovata - Group 1a:1.1023823138,((WP_014792614.1 - Desulfitobacterium dehalogenans - Group 1a:0.0946469018,WP_005808602.1 - Desulfitobacterium hafniense - Group 1a:0.0896610659)100:0.3109028364,(WP_014825623.1 - Desulfosporosinus acidiphilus - Group 1a:0.2744257333,((WP_014901287.1 - Desulfosporosinus meridiei - Group 1a:0.1916113089,WP_014182845.1 - Desulfosporosinus orientis - Group 1a:0.1529559728)100:0.1177382430,WP_007778579.1 - Desulfosporosinus youngiae - Group 1a:0.1622893951)100:0.0741165997)100:0.3700022614)100:1.1814477200)89:0.2005274110)54:0.0775588288,(((((WP_026688533.1 - Bacillus aurantiacus - Group 1a:0.3370205861,WP_012959609.1 - Bacillus pseudofirmus - Group 1a:0.2827530732)86:0.0341025316,((WP_025219113.1 - Lysinibacillus sp. GY32 - Group 1a:0.0111488473,WP_024363302.1 - Lysinibacillus sphaericus - Group 1a:0.0000021616)100:0.2937895958,WP_017379378.1 - Paenisporosarcina sp. TG-14 - Group 1a:0.1595311674)100:0.0724458553)100:0.2294824568,(WP_019123746.1 - Brevibacillus massiliensis - Group 1a:0.3657646207,WP_028784867.1 - Thalassobacillus devorans - Group 1a:0.4756296853)100:0.1531599389)100:0.1116033235,((((WP_010244488.1 - Acetivibrio cellulolyticus - Group 1a:0.1281000591,(WP_015924586.1 - Clostridium cellulolyticum - Group 1a:0.1176478933,WP_004615979.1 - Clostridium papyrosolvens - Group 1a:0.2118082664)100:0.1010261287)100:0.0918924526,WP_014254247.1 - Clostridium clariflavum - Group 1a:0.8122785134)100:0.1230231014,(WP_024346501.1 - Clostridium methoxybenzovorans - Group 1a:0.1109554342,WP_013272840.1 - Clostridium saccharolyticum - Group 1a:0.0944858242)100:0.4322365986)95:0.0947336802,WP_014116604.1 - Oscillibacter valericigenes - Group 1a:0.5313777526)100:0.0580906775)100:0.3768364041,(((WP_008909589.1 - Caloramator australicus - Group 1a:0.8878267285,(((WP_010890826.1 - Clostridium acetobutylicum - Group 1a:0.5233865698,(WP_015958012.1 - Clostridium botulinum - Group 1a:0.1189044342,WP_027623849.1 - Clostridium lundense - Group 1a:0.0277740642)100:0.3371815243)100:0.1902784187,(WP_017209204.1 - Clostridium beijerinckii - Group 1a:0.2186190037,WP_016206881.1 - Clostridium sartagoforme - Group 1a:0.2738165598)100:0.2921029995)100:0.0850640033,WP_003493671.1 - Clostridium sporogenes - Group 1a:0.5773971807)100:0.1390615917)100:0.1573345295,(WP_027639785.1 - Clostridium cadaveris - Group 1a:0.0982509703,WP_029159252.1 - Clostridium scatologenes - Group 1a:0.0486912634)100:1.0195086860)100:0.1359482473,(WP_010076234.1 - Clostridium cellulovorans - Group 1a:0.8220353563,WP_017413313.1 - Clostridium tunisiense - Group 1a:1.0313495425)100:0.1534430219)100:0.1911260952)100:0.7033918200)100:0.3032235032)98:0.2123423057)98:0.1260047739,((((WP_004072606.1 - Desulfobacter postgatei - Group 1a:0.3604413556,WP_014959255.1 - Desulfobacula toluolica - Group 1a:0.2825375303)100:0.2319406032,WP_013162757.1 - Desulfurivibrio alkaliphilus - Group 1a:0.2854774993)100:0.6718586297,(WP_013011808.1 - Denitrovibrio acetiphilus - Group 1a:0.9874301199,WP_013885747.1 - Flexistipes sinusarabici - Group 1a:0.9419498212)100:1.2237407890)98:0.1786360538,(WP_011187404.1 - Desulfotalea psychrophila - Group 1a:1.0109303013,WP_025324287.1 - Deferrisoma camini - Group 1a:1.3788226889)51:0.1824936818)98:0.2879638686)92:0.0694662761)93:0.1129699939,(((WP_013218717.1 - Dehalogenimonas lykanthroporepellens - Group 1a:0.9651581657,WP_013755712.1 - Thermodesulfobium narugense - Group 1a:0.7811624653)100:0.1372147276,(((((WP_025205213.1 - Dehalobacter restrictus - Group 1a:0.0031722887,WP_019225238.1 - Dehalobacter sp. E1 - Group 1a:0.0000010693)100:0.0155493173,WP_020491267.1 - Dehalobacter sp. FTH1 - Group 1a:0.0037214207)100:0.3398113444,((WP_015262308.1 - Desulfitobacterium dichloroeliminans - Group 1a:0.0660788014,WP_005811612.1 - Desulfitobacterium hafniense - Group 1a:0.0603219290)100:0.2288339983,(WP_014828375.1 - Desulfosporosinus acidiphilus - Group 1a:0.0950493406,(((WP_014901856.1 - Desulfosporosinus meridiei - Group 1a:0.0491060851,WP_014183412.1 - Desulfosporosinus orientis - Group 1a:0.0745474437)100:0.0212731318,WP_007779707.1 - Desulfosporosinus youngiae - Group 1a:0.0470973858)100:0.0263886768,WP_009616484.1 - Desulfosporosinus sp. OT - Group 1a:0.1060205555)100:0.0699128195)100:0.1360247522)100:0.1042928628)100:0.1684077945,WP_013119172.1 - Thermincola potens - Group 1a:0.4042947881)98:0.0934229591,(((WP_014794526.1 - Desulfitobacterium dehalogenans - Group 1a:0.0032975358,WP_019850824.1 - Desulfitobacterium sp. PCE1 - Group 1a:0.0000024643)100:0.0889620678,WP_005812775.1 - Desulfitobacterium hafniense - Group 1a:0.1083458888)100:0.1258731280,WP_015262676.1 - Desulfitobacterium dichloroeliminans - Group 1a:0.2610326498)100:0.6020682044)100:0.1754533271)100:0.3122576338,WP_013119653.1 - Thermincola potens - Group 1a:0.4689763841)100:0.4224636747)100:0.1768118335,(((((((((((WP_012675774.1 - Persephonella marina - Group 1b:0.0957462306,(WP_029520216.1 - Persephonella sp. IF05-L8 - Group 1b:0.0052624852,WP_029523035.1 - Persephonella sp. KM09-Lau-8 - Group 1b:0.0162316893)100:0.1312574494)100:0.1450556759,(WP_012674350.1 - Sulfurihydrogenibium azorense - Group 1b:0.0153106312,WP_028949938.1 - Sulfurihydrogenibium subterraneum - Group 1b:0.0201347873)100:0.3544919156)100:0.1193118285,((WP_014468937.1 - Arcobacter butzleri - Group 1b:0.1396084112,WP_013135164.1 - Arcobacter nitrofigilis - Group 1b:0.1511190169)100:0.1780801115,(((WP_013460908.1 - Sulfuricurvum kujiense - Group 1b:0.1848480203,WP_012083422.1 - Sulfurovum sp. NBC37-1 - Group 1b:0.2312057443)100:0.1046898589,WP_012082337.1 - Nitratiruptor sp. SB155-2 - Group 1b:0.2458167661)99:0.0549011906,WP_013553045.1 - Nitratifractor salsuginis - Group 1b:0.3054211951)100:0.0726058821)100:0.0966158149)100:0.1798523928,WP_007474315.1 - Caminibacter mediatlanticus - Group 1b:0.8582774270)100:0.1837968639,(((((((WP_027390843.1 - Chrysiogenes arsenatis - Group 1b:0.1357424709,WP_013163129.1 - Desulfurivibrio alkaliphilus - Group 1b:0.2450760902)100:0.0746645671,WP_013505701.1 - Desulfurispirillum indicum - Group 1b:0.2762592014)100:0.2127132995,(((WP_014468932.1 - Arcobacter butzleri - Group 1b:0.2308709152,WP_013135169.1 - Arcobacter nitrofigilis - Group 1b:0.1909889957)100:0.1752092376,((WP_011373064.1 - Sulfurimonas denitrificans - Group 1b:0.0662989175,WP_021286544.1 - Sulfurimonas sp. AST-10 - Group 1b:0.1039471443)100:0.0577864807,WP_008339404.1 - Sulfurimonas gotlandica - Group 1b:0.1379125394)100:0.2332566124)100:0.0865906679,((((((((WP_011577655.1 - Helicobacter acinonychis - Group 1b:0.0217420896,WP_000038050.1 - Helicobacter pylori - Group 1b:0.0328898158)100:0.0599789735,WP_014661358.1 - Helicobacter cetorum - Group 1b:0.0799223301)100:0.1009479785,((WP_013890446.1 - Helicobacter bizzozeronii - Group 1b:0.0703518752,WP_006564409.1 - Helicobacter suis - Group 1b:0.1088773082)100:0.0504653016,WP_013469730.1 - Helicobacter felis - Group 1b:0.1064735310)100:0.1356346802)100:0.1079748225,WP_013023319.1 - Helicobacter mustelae - Group 1b:0.1811463563)100:0.0882951370,((WP_023929963.1 - Helicobacter canis - Group 1b:0.0985387281,WP_023949825.1 - Helicobacter fennelliae - Group 1b:0.1177303040)100:0.0266941164,WP_023926858.1 - Helicobacter macacae - Group 1b:0.1381887597)100:0.1454924295)58:0.0457387950,WP_004087140.1 - Helicobacter bilis - Group 1b:0.3290482478)100:0.1023625000,(WP_002956442.1 - Helicobacter cinaedi - Group 1b:0.0741834166,WP_011114900.1 - Helicobacter hepaticus - Group 1b:0.0661603283)100:0.1818175115)100:0.0913428803,((((WP_006655925.1 - Helicobacter canadensis - Group 1b:0.0436281901,WP_005020543.1 - Helicobacter pullorum - Group 1b:0.0434394464)81:0.0296478408,WP_006802201.1 - Helicobacter winghamensis - Group 1b:0.0884399622)48:0.0179489085,WP_026944262.1 - Helicobacter rodentium - Group 1b:0.0653396766)100:0.1682461034,WP_011139497.1 - Wolinella succinogenes - Group 1b:0.2177498507)100:0.1004579002)100:0.0964527883)88:0.0703719004)19:0.0382814404,(((((((WP_020975057.1 - Campylobacter coli - Group 1b:0.0480002181,WP_002869087.1 - Campylobacter jejuni - Group 1b:0.0199267416)100:0.0387230474,(WP_004277637.1 - Campylobacter upsaliensis - Group 1b:0.0665996139,WP_027305891.1 - Campylobacter cuniculorum - Group 1b:0.1246497777)100:0.0256580915)100:0.0720824748,WP_012661425.1 - Campylobacter lari - Group 1b:0.1798764987)100:0.1533456829,((WP_021091366.1 - Campylobacter concisus - Group 1b:0.1402767080,WP_018136329.1 - Campylobacter curvus - Group 1b:0.0969256870)100:0.0925090157,WP_002952687.1 - Campylobacter showae - Group 1b:0.1563722215)100:0.1044632164)91:0.0370329675,WP_002849472.1 - Campylobacter fetus - Group 1b:0.1736596411)91:0.0617782837,(WP_005870439.1 - Campylobacter gracilis - Group 1b:0.2229215523,(WP_016647003.1 - Campylobacter ureolyticus - Group 1b:0.1733266799,WP_012108717.1 - Campylobacter hominis - Group 1b:0.2435541802)97:0.0674878928)100:0.0816671066)100:0.1138126216,(WP_024954007.1 - Sulfurospirillum arcachonense - Group 1b:0.1977297039,(WP_014769320.1 - Sulfurospirillum barnesii - Group 1b:0.0144097128,(WP_025344560.1 - Sulfurospirillum multivorans - Group 1b:0.0507917425,WP_012856887.1 - Sulfurospirillum deleyianum - Group 1b:0.0802038737)99:0.0281866547)100:0.1292311634)100:0.1570261733)100:0.1419462118)31:0.0364530380,((WP_007473991.1 - Caminibacter mediatlanticus - Group 1b:0.1606564945,WP_024789021.1 - Lebetimonas sp. JH292 - Group 1b:0.1235231003)100:0.0602263906,WP_012663540.1 - Nautilia profundicola - Group 1b:0.1105348995)100:0.3010244395)100:0.2241543178,(WP_013344606.1 - Ferrimonas balearica - Group 1b:0.2317244444,(((WP_028110915.1 - Ferrimonas futtsuensis - Group 1b:0.0583838809,WP_028112170.1 - Ferrimonas kyonanensis - Group 1b:0.0746083238)100:0.1612671112,((((((WP_011759792.1 - Shewanella amazonensis - Group 1b:0.0603841803,((WP_014620707.1 - Shewanella baltica - Group 1b:0.0100681378,WP_028760177.1 - Shewanella putrefaciens - Group 1b:0.0120281695)100:0.0203194138,((WP_023267287.1 - Shewanella decolorationis - Group 1b:0.0132136971,WP_011622592.1 - Shewanella sp. MR-4 - Group 1b:0.0117898896)96:0.0083841532,WP_011072162.1 - Shewanella oneidensis - Group 1b:0.0173260184)96:0.0173656095)100:0.0503221966)100:0.0300370383,(((WP_028762126.1 - Shewanella colwelliana - Group 1b:0.0199823398,WP_011865562.1 - Shewanella loihica - Group 1b:0.0679156577)94:0.0230089437,WP_028774221.1 - Shewanella waksmanii - Group 1b:0.0741274248)88:0.0363886498,WP_012142253.1 - Shewanella sediminis - Group 1b:0.0868507502)86:0.0267170692)100:0.0372669680,(((WP_028768898.1 - Shewanella fidelis - Group 1b:0.0500833056,WP_012155268.1 - Shewanella pealeana - Group 1b:0.0353114594)85:0.0233382880,WP_012277350.1 - Shewanella halifaxensis - Group 1b:0.1692243912)99:0.0223566417,WP_020912731.1 - Shewanella piezotolerans - Group 1b:0.0555515632)94:0.0331574007)99:0.0422780398,WP_011637560.1 - Shewanella frigidimarina - Group 1b:0.1493567625)99:0.0548502926,((WP_005368230.1 - Photobacterium angustum - Group 1b:0.0235896058,WP_008987220.1 - Photobacterium leiognathi - Group 1b:0.0247490326)100:0.1071511284,WP_005299657.1 - Photobacterium damselae - Group 1b:0.1621591226)100:0.4051367927)100:0.0833147553,WP_023403981.1 - Vibrio halioticoli - Group 1b:0.4380894791)93:0.0644585764)93:0.0867494781,WP_028115083.1 - Ferrimonas senticii - Group 1b:0.2250959332)81:0.0861684267)100:0.2996861559)100:0.2598277381,((WP_013460913.1 - Sulfuricurvum kujiense - Group 1b:0.3250156286,WP_011371454.1 - Thiomicrospira crunogena - Group 1b:0.3613496333)100:0.1900165536,WP_013327110.1 - Sulfurimonas autotrophica - Group 1b:0.5787975496)100:0.5358031559)82:0.1150991125)78:0.0367845427,(WP_014353799.1 - Sulfobacillus acidophilus - Group 1b:0.0029645840,WP_020374232.1 - Sulfobacillus thermosulfidooxidans - Group 1b:0.0083443028)100:0.8963058577)87:0.1589549970,(WP_025391229.1 - Desulfurella acetivorans - Group 1b:0.2990269160,(WP_022670762.1 - Hippea alviniae - Group 1b:0.0684904899,(WP_013682101.1 - Hippea maritima - Group 1b:0.0594230866,WP_025270233.1 - Hippea sp. KM1 - Group 1b:0.0615261427)100:0.0558803305)100:0.1790877925)100:0.7706432854)99:0.0946518134,WP_025322049.1 - Deferrisoma camini - Group 1b:0.8196922658)100:0.1828316040,(((((((((((((((((((WP_023457248.1 - Asticcacaulis sp. AC466 - Group 1d:0.1858032371,WP_013913761.1 - Oligotropha carboxidovorans - Group 1d:0.1290555669)99:0.0304307692,((((WP_018391449.1 - Ancylobacter sp. FA202 - Group 1d:0.0570013141,((WP_012169130.1 - Azorhizobium caulinodans - Group 1d:0.0452596829,WP_029004862.1 - Azorhizobium doebereinerae - Group 1d:0.0184452181)100:0.0630975710,(WP_012114202.1 - Xanthobacter autotrophicus - Group 1d:0.0477961796,(WP_024276826.1 - Xanthobacter sp. 126 - Group 1d:0.0025187954,WP_029556065.1 - Xanthobacter sp. 91 - Group 1d:0.0000010693)100:0.0146447949)100:0.0337698209)100:0.0524158227)98:0.0234637963,(WP_012384150.1 - Beijerinckia indica - Group 1d:0.0885847540,((WP_025825897.1 - Acetobacter okinawensis - Group 1d:0.0830842413,WP_025861579.1 - Acetobacter papayae - Group 1d:0.0775764491)100:0.0415968588,WP_025813214.1 - Komagataeibacter kakiaceti - Group 1d:0.0793411001)100:0.0286510658)100:0.1557773785)98:0.0387535250,WP_029356678.1 - Bosea sp. 117 - Group 1d:0.1223935893)97:0.0448425370,(WP_029009006.1 - Azospirillum halopraeferens - Group 1d:0.0855415937,WP_014249365.1 - Azospirillum lipoferum - Group 1d:0.1254425019)100:0.0854181984)100:0.0588026512)99:0.0299288066,(WP_029908155.1 - Hydrogenovibrio marinus - Group 1d:0.0738800295,WP_029939087.1 - Thiomicrospira sp. MA2-6 - Group 1d:0.0614485649)100:0.2394405924)15:0.0134460742,(WP_013124489.1 - Thiomonas intermedia - Group 1d:0.1773044912,WP_020394857.1 - Thiothrix disciformis - Group 1d:0.1657778299)100:0.0679674359)98:0.0414489050,((((((((((((WP_026436975.1 - Acidovorax sp. JHL-9 - Group 1d:0.0344581614,WP_018314860.1 - Cupriavidus sp. UYPR2.512 - Group 1d:0.0707425009)100:0.0197012691,WP_011516064.1 - Cupriavidus metallidurans - Group 1d:0.0455383671)100:0.0805998679,WP_008063479.1 - Methyloversatilis universalis - Group 1d:0.0225683511)82:0.0306490819,WP_026224841.1 - Methyloversatilis sp. NVD - Group 1d:0.0280778048)82:0.0449187491,WP_022981892.1 - Ideonella sp. B508-1 - Group 1d:0.0812853883)28:0.0312797544,WP_014429772.1 - Rubrivivax gelatinosus - Group 1d:0.0609565162)57:0.0282963389,((WP_011830409.1 - Methylibium petroleiphilum - Group 1d:0.0546328842,WP_011801364.1 - Polaromonas naphthalenivorans - Group 1d:0.0918276554)28:0.0278847363,WP_018904264.1 - Variovorax paradoxus - Group 1d:0.0584661527)100:0.0805291601)92:0.0178346742,WP_028309978.1 - Derxia gummosa - Group 1d:0.1160377711)67:0.0220390602,(WP_011153927.1 - Ralstonia eutropha - Group 1d:0.1106125522,WP_028999751.1 - Azohydromonas australica - Group 1d:0.1164881239)100:0.0379660697)57:0.0253011051,(WP_028007256.1 - Solimonas flava - Group 1d:0.0049327114,WP_020647929.1 - Solimonas variicoloris - Group 1d:0.0000021086)100:0.0777675188)100:0.0475436557,AAB25780.1 - Alcaligenes hydrogenophilus - Group 1d:0.3024326400)57:0.0320402230,(((WP_028215130.1 - Burkholderia mimosarum - Group 1d:0.0171758945,WP_028209126.1 - Burkholderia nodosa - Group 1d:0.0257914122)100:0.0038316503,WP_018435806.1 - Burkholderia sp. JPY251 - Group 1d:0.1184097894)100:0.1329437956,((WP_023105852.1 - Pseudomonas aeruginosa - Group 1d:0.0575107946,WP_024762404.1 - Pseudomonas nitroreducens - Group 1d:0.0483351286)100:0.0347165145,(WP_010563027.1 - Pseudomonas extremaustralis - Group 1d:0.0023358752,WP_017845591.1 - Pseudomonas veronii - Group 1d:0.0025623400)100:0.0453263592)100:0.0800940012)100:0.0905435398)100:0.1645639375)98:0.0538807986,((WP_020745479.1 - Alteromonas macleodii - Group 1d:0.1176575629,WP_028293254.1 - Oceanobacter kriegii - Group 1d:0.1319646050)100:0.0452341932,((WP_027859843.1 - Marinobacterium jannaschii - Group 1d:0.1458454496,((WP_027853880.1 - Marinobacterium litorale - Group 1d:0.0410690560,WP_012703499.1 - Azotobacter vinelandii - Group 1d:0.1361026346)100:0.0330339642,WP_028302021.1 - Oceanospirillum beijerinckii - Group 1d:0.0798451664)100:0.0358412140)94:0.0293161283,WP_007019929.1 - Neptuniibacter caesariensis - Group 1d:0.0732740200)94:0.0217581203)100:0.2030495645)100:0.1647656662,(((((WP_023664202.1 - Rhodobacter sp. CACIA14H1 - Group 1d:0.0712583857,WP_008282509.1 - Roseovarius sp. TM1035 - Group 1d:0.1210293045)70:0.0231150370,WP_008030831.1 - Rhodobacter sp. SW2 - Group 1d:0.1021629374)70:0.0209722030,WP_002720659.1 - Rhodobacter sphaeroides - Group 1d:0.0723189989)71:0.0291139675,((((WP_009505608.1 - Citreicella sp. 357 - Group 1d:0.0837312823,WP_007796504.1 - Pelagibaca bermudensis - Group 1d:0.0232522242)100:0.0473489873,WP_008886699.1 - Citreicella sp. SE45 - Group 1d:0.0587029840)100:0.0411623167,WP_020041893.1 - Salipiger mucosus - Group 1d:0.1059839072)100:0.0378786861,WP_005863657.1 - Sagittula stellata - Group 1d:0.0581462381)99:0.0530668444)72:0.0205615067,(WP_028714011.1 - Paracoccus sp. J55 - Group 1d:0.0624577464,WP_028717753.1 - Paracoccus yeei - Group 1d:0.0591840712)100:0.0458850262)99:0.1363892673)99:0.0732895619,((((WP_008838370.1 - Mesorhizobium alhagi - Group 1d:0.1404537162,WP_006939138.1 - Labrenzia aggregata - Group 1d:0.1156519122)100:0.0289530578,(WP_028877918.1 - Terasakiella pusilla - Group 1d:0.1625881561,WP_008068262.1 - Novosphingobium nitrogenifigens - Group 1d:0.1714175148)100:0.0598508613)100:0.0630916462,WP_015597373.1 - Hyphomicrobium denitrificans - Group 1d:0.1531177429)40:0.0330227199,(WP_013418645.1 - Rhodomicrobium vannielii - Group 1d:0.1927060271,(((WP_027157817.1 - Methylobacter luteus - Group 1d:0.0055486671,WP_020157432.1 - Methylobacter marinus - Group 1d:0.0233422798)100:0.0222501063,(WP_027149878.1 - Methylobacter tundripaludum - Group 1d:0.0300165034,WP_019865813.1 - Methylovulum miyakonense - Group 1d:0.0292434716)99:0.0174089589)100:0.0359567286,(WP_013818449.1 - Methylomonas methanica - Group 1d:0.0506383569,(WP_026603256.1 - Methylomonas sp. 11b - Group 1d:0.0077906610,WP_020483431.1 - Methylomonas sp. MK1 - Group 1d:0.0051397131)100:0.0430314336)100:0.0197326596)100:0.1543805881)100:0.0292102733)99:0.0922112518)100:0.0875905456,((((((WP_028336746.1 - Bradyrhizobium elkanii - Group 1d:0.2279237979,(((((WP_028135606.1 - Bradyrhizobium japonicum - Group 1d:0.0361963622,WP_022723664.1 - Rhodopseudomonas sp. B29 - Group 1d:0.0436788872)98:0.0143306366,WP_015668917.1 - Bradyrhizobium oligotrophicum - Group 1d:0.0317199943)100:0.0594349668,WP_014891816.1 - Methylocystis sp. SC2 - Group 1d:0.1323161421)52:0.0272049336,((((((WP_018240255.1 - Ensifer sp. BR816 - Group 1d:0.0447089319,WP_018098934.1 - Sinorhizobium meliloti - Group 1d:0.1017149678)100:0.0424493504,WP_028002579.1 - Sinorhizobium arboris - Group 1d:0.0630107047)100:0.0093150534,WP_020923409.1 - Rhizobium etli - Group 1d:0.1234072599)86:0.0024255477,WP_022718972.1 - Rhizobium mongolense - Group 1d:0.0401562098)96:0.0192083987,WP_018517046.1 - Rhizobium leguminosarum - Group 1d:0.0211048982)99:0.0274851173,(WP_006205723.1 - Mesorhizobium amorphae - Group 1d:0.1002318182,WP_028738633.1 - Rhizobium selenitireducens - Group 1d:0.1109798091)53:0.0206609051)100:0.0476560024)100:0.0568712392,((WP_026600032.1 - Methylocystis sp. LW5 - Group 1d:0.0054324992,(WP_024878508.1 - Methylosinus sp. LW3 - Group 1d:0.0027134962,WP_018266919.1 - Methylosinus sp. LW4 - Group 1d:0.0104682862)92:0.0051042633)97:0.0420240560,WP_003612200.1 - Methylosinus trichosporium - Group 1d:0.0378575325)100:0.1016254568)99:0.0378806979)99:0.0229590833,(WP_026783388.1 - Pleomorphomonas koreensis - Group 1d:0.0347205347,WP_026790280.1 - Pleomorphomonas oryzae - Group 1d:0.0374029369)100:0.1197695513)87:0.0404683121,WP_016919626.1 - Methylocystis parvus - Group 1d:0.0853687550)87:0.0269600644,((WP_021130964.1 - Phaeospirillum fulvum - Group 1d:0.0438577690,WP_002725307.1 - Phaeospirillum molischianum - Group 1d:0.0269642159)100:0.0962436943,WP_011156496.1 - Rhodopseudomonas palustris - Group 1d:0.1537591448)99:0.0628580346)98:0.0581042079,(WP_011388917.1 - Rhodospirillum rubrum - Group 1d:0.2579337817,WP_009540200.1 - Caenispirillum salinarum - Group 1d:0.3094061688)100:0.0987582301)88:0.0570317308,(((WP_011767509.1 - Azoarcus sp. BH72 - Group 1d:0.0962877931,((WP_028993715.1 - Azonexus hydrophilus - Group 1d:0.0787724615,WP_011289709.1 - Dechloromonas aromatica - Group 1d:0.0440697482)100:0.0639550942,WP_026685892.1 - Azovibrio restrictus - Group 1d:0.1107602251)100:0.1535244799)95:0.0525306805,(WP_014450582.1 - Leptospirillum ferrooxidans - Group 1d:0.3212910754,((WP_015004151.1 - Burkholderia phenoliruptrix - Group 1d:0.0055364726,WP_012406417.1 - Burkholderia phymatum - Group 1d:0.0021795780)100:0.2749605969,(WP_023226188.1 - Salmonella enterica - Group 1d:0.2643113210,((((((WP_003830872.1 - Citrobacter freundii - Group 1d:0.0128020249,WP_006685852.1 - Citrobacter youngae - Group 1d:0.0169255939)100:0.0235076034,(WP_000070977.1 - Salmonella bongori - Group 1d:0.0127565758,WP_023228007.1 - Salmonella enterica - Group 1d:0.0267956192)100:0.0327288550)100:0.0362454730,((WP_024524424.1 - Edwardsiella hoshinae - Group 1d:0.0025369553,WP_005282283.1 - Edwardsiella tarda - Group 1d:0.0025586675)100:0.0046379570,WP_015872618.1 - Edwardsiella ictaluri - Group 1d:0.0061312430)100:0.0336504152)100:0.0358039950,((WP_000107397.1 - Escherichia albertii - Group 1d:0.0102567071,(WP_000107363.1 - Escherichia fergusonii - Group 1d:0.0025748252,(((WP_000107372.1 - Shigella boydii - Group 1d:0.0051248165,WP_000107390.1 - Shigella sonnei - Group 1d:0.0051262960)17:0.0000028738,WP_000107401.1 - Shigella flexneri - Group 1d:0.0025650470)31:0.0000023188,WP_005028143.1 - Shigella dysenteriae - Group 1d:0.0061621051)88:0.0025539840)67:0.0025689142)63:0.0025474870,WP_021522685.1 - Escherichia coli - Group 1d:0.0051377028)100:0.0299261960)100:0.1620261692,WP_010863916.1 - Plesiomonas shigelloides - Group 1d:0.0847188832)100:0.1462433903,((WP_009378513.1 - Bilophila sp. 4_1_30 - Group 1d:0.0000021272,WP_005026843.1 - Bilophila wadsworthia - Group 1d:0.0077136887)100:0.3147272650,WP_011526524.1 - Lawsonia intracellularis - Group 1d:0.3141688012)100:0.2841591916)100:0.2277498105)99:0.0497027180)100:0.1295658738)94:0.0279492531)99:0.0497560611,(((WP_020502968.1 - Lamprocystis purpurea - Group 1d:0.1028731701,((WP_014779996.1 - Thiocystis violascens - Group 1d:0.0601825646,WP_007039718.1 - Thiorhodococcus drewsii - Group 1d:0.0578633772)95:0.0342943246,((WP_007190983.1 - Thiocapsa marina - Group 1d:0.0078455250,AAA27410.1 - Thiocapsa roseopersicina - Group 1d:0.0319660584)100:0.0709410628,WP_015282042.1 - Thioflavicoccus mobilis - Group 1d:0.1466091624)98:0.0322882353)98:0.0351469617)96:0.0346367060,WP_009149949.1 - Thiorhodovibrio sp. 970 - Group 1d:0.1424067500)100:0.0690407540,((WP_002706872.1 - Thiothrix nivea - Group 1d:0.1294627130,WP_002683184.1 - Beggiatoa alba - Group 1d:0.2675099399)93:0.0334152737,WP_011629764.1 - Alkalilimnicola ehrlichii - Group 1d:0.2834614312)72:0.0158109606)35:0.0273985679)35:0.0264400410)34:0.0305822147)6:0.0273445715,(WP_026610556.1 - Methylocaldum szegediense - Group 1d:0.1123252517,WP_017366017.1 - Methylococcus capsulatus - Group 1d:0.0901987157)100:0.1100225290)99:0.1054313464,(WP_009059758.1 - Methylacidiphilum fumariolicum - Group 1d:0.2082671491,WP_012463656.1 - Methylacidiphilum infernorum - Group 1d:0.1580207854)100:0.2822244393)100:0.1799195933,((WP_010880393.1 - Aquifex aeolicus - Group 1d:0.1446196035,((WP_008286892.1 - Hydrogenivirga sp. 128-5-R1-1 - Group 1d:0.1115185762,((WP_012963651.1 - Hydrogenobacter thermophilus - Group 1d:0.0704838285,WP_025306136.1 - Thermocrinis ruber - Group 1d:0.0749174884)100:0.0278740328,WP_012992146.1 - Thermocrinis albus - Group 1d:0.0962956799)100:0.0535248364)100:0.0672715989,WP_012513102.1 - Hydrogenobaculum sp. Y04AAS1 - Group 1d:0.2963801674)100:0.0701735666)100:0.1547874909,(((WP_004573252.1 - Acetonema longum - Group 1d:0.1690669538,WP_007290417.1 - Thermosinus carboxydivorans - Group 1d:0.1867135630)100:0.0610241943,((WP_007954318.1 - Pelosinus fermentans - Group 1d:0.1977097623,(WP_021167302.1 - Sporomusa ovata - Group 1d:0.2130440198,(WP_027937761.1 - Anaeroarcus burkinensis - Group 1d:0.0014451532,WP_018702099.1 - Anaeromusa acidaminophila - Group 1d:0.0031231905)100:0.3884166174)74:0.0558421737)100:0.0505512258,(WP_019554568.1 - Zymophilus raffinosivorans - Group 1d:0.1702174476,(((((WP_006305436.1 - Centipeda periodontii - Group 1d:0.0237989902,WP_006692428.1 - Selenomonas infelix - Group 1d:0.0139713327)100:0.0272804770,(WP_006690835.1 - Selenomonas flueggei - Group 1d:0.0769436351,WP_026762838.1 - Selenomonas artemidis - Group 1d:0.1128024161)94:0.0253856627)94:0.0225541142,WP_006696448.1 - Selenomonas noxia - Group 1d:0.0499918497)100:0.2247404642,(((WP_005840788.1 - Mitsuokella multacida - Group 1d:0.1689661708,WP_019542170.1 - Selenomonas bovis - Group 1d:0.1520438250)59:0.0413648026,WP_029541750.1 - Selenomonas ruminantium - Group 1d:0.1856546653)100:0.0769128528,WP_006192752.1 - Selenomonas sputigena - Group 1d:0.3142111264)100:0.0651976776)100:0.0924886453,WP_027889016.1 - Megamonas hypermegale - Group 1d:0.4632226831)98:0.1078071311)95:0.0909197449)95:0.0368480006)100:0.1303844972,((((WP_005376164.1 - Veillonella atypica - Group 1d:0.0483120229,WP_004696380.1 - Veillonella parvula - Group 1d:0.0141743418)82:0.0108517921,WP_005386103.1 - Veillonella dispar - Group 1d:0.0133565793)100:0.1597547919,WP_028257253.1 - Veillonella montpellierensis - Group 1d:0.1735038754)85:0.0753222334,(WP_028254735.1 - Veillonella magna - Group 1d:0.0932830558,WP_006555093.1 - Veillonella ratti - Group 1d:0.1236189230)100:0.0581293167)100:0.2886233520)100:0.1657741934)100:0.7057556652)100:0.1921254672,((WP_012502532.1 - Chlorobaculum parvum - Group 1d:0.1545553369,(((WP_006366944.1 - Chlorobium ferrooxidans - Group 1d:0.0778237355,WP_011358178.1 - Pelodictyon luteolum - Group 1d:0.1430191364)98:0.0224648889,WP_012508571.1 - Pelodictyon phaeoclathratiforme - Group 1d:0.0512548602)98:0.0446529232,(WP_012465814.1 - Chlorobium limicola - Group 1d:0.0662948280,WP_011744848.1 - Chlorobium phaeobacteroides - Group 1d:0.1054403238)100:0.0419111323)99:0.0414325827)100:0.0522926069,(WP_012505437.1 - Prosthecochloris aestuarii - Group 1d:0.1614710862,WP_012501193.1 - Chloroherpeton thalassium - Group 1d:0.1934355763)100:0.0510151012)100:0.3424103522)19:0.0832115247,(((WP_025206080.1 - Dehalobacter restrictus - Group 1d:0.0074597792,(WP_019226053.1 - Dehalobacter sp. E1 - Group 1d:0.0121422392,WP_026156348.1 - Dehalobacter sp. FTH1 - Group 1d:0.0200713885)100:0.0041391803)100:0.1840408068,(((WP_014794600.1 - Desulfitobacterium dehalogenans - Group 1d:0.0029199481,WP_019850866.1 - Desulfitobacterium sp. PCE1 - Group 1d:0.0028469522)100:0.0336244746,WP_005811167.1 - Desulfitobacterium hafniense - Group 1d:0.0506981158)100:0.0613012089,WP_015261076.1 - Desulfitobacterium dichloroeliminans - Group 1d:0.1235419148)100:0.0935910094)99:0.0773107229,(WP_014826810.1 - Desulfosporosinus acidiphilus - Group 1d:0.0918279044,((WP_014904046.1 - Desulfosporosinus meridiei - Group 1d:0.0660880101,WP_009623566.1 - Desulfosporosinus sp. OT - Group 1d:0.1000412964)100:0.0367287746,WP_014186363.1 - Desulfosporosinus orientis - Group 1d:0.0969590403)100:0.0488049613)100:0.1036248915)100:0.4587422747)90:0.0328990332,(WP_012281726.1 - Heliobacterium modesticaldum - Group 1d:0.2490591285,WP_012282567.1 - Heliobacterium modesticaldum - Group 1d:0.2434620975)100:0.2754967718)36:0.0497319721,((((((WP_008862337.1 - Barnesiella intestinihominis - Group 1d:0.0531665328,WP_025279286.1 - Barnesiella viscericola - Group 1d:0.1436685326)100:0.2257002727,(WP_022602547.1 - Coprobacter fastidiosus - Group 1d:0.0000010693,WP_009317267.1 - Tannerella sp. 6_1_58FAA_CT1 - Group 1d:0.0027481222)100:0.1640533055)100:0.3942993767,((WP_007653239.1 - Parabacteroides goldsteinii - Group 1d:0.0476888205,WP_028728436.1 - Parabacteroides gordonii - Group 1d:0.0587309204)100:0.1737575855,(WP_008157836.1 - Parabacteroides johnsonii - Group 1d:0.0106401568,WP_005643376.1 - Parabacteroides merdae - Group 1d:0.0558348755)100:0.0976335159)100:0.2942690943)100:0.1144669483,(WP_012025884.1 - Flavobacterium johnsoniae - Group 1d:0.4472518606,(WP_013764260.1 - Haliscomenobacter hydrossis - Group 1d:0.1755212787,(WP_008510449.1 - Mucilaginibacter paludis - Group 1d:0.1669569494,WP_014217548.1 - Niastella koreensis - Group 1d:0.2027405957)100:0.1137653477)100:0.1299166993)100:0.1030898374)100:0.1304277792,WP_006930451.1 - Caldithrix abyssi - Group 1d:0.3972749772)100:0.0890419807,(WP_027414715.1 - Aneurinibacillus terranovensis - Group 1d:0.5690815177,((((((WP_003397243.1 - Anoxybacillus flavithermus - Group 1d:0.0271910192,((WP_019416530.1 - Anoxybacillus kamchatkensis - Group 1d:0.0028244462,WP_009361199.1 - Anoxybacillus sp. DT3-1 - Group 1d:0.0000010693)100:0.0028263597,WP_021094790.1 - Anoxybacillus sp. SK3-4 - Group 1d:0.0028272379)100:0.0145192467)100:0.0471427953,(WP_013400922.1 - Geobacillus sp. Y4.1MC1 - Group 1d:0.0033353845,WP_013876989.1 - Geobacillus thermoglucosidasius - Group 1d:0.0023715518)100:0.1108996954)100:0.0667976020,WP_028552966.1 - Paenibacillus sp. UNC451MF - Group 1d:0.2841108727)96:0.0437089868,WP_003330153.1 - Bacillus azotoformans - Group 1d:0.2345155959)96:0.0588057507,(WP_015594636.1 - Bacillus sp. 1NLA3E - Group 1d:0.1729604121,(WP_020062534.1 - Bacillus sp. 123MFChir2 - Group 1d:0.1924960643,WP_019241710.1 - Bacillus massilioanorexius - Group 1d:0.2512292731)99:0.0448884989)99:0.0495262303)96:0.0906016116,(WP_023510524.1 - Sporolactobacillus laevolacticus - Group 1d:0.2564292758,WP_010631937.1 - Sporolactobacillus vineae - Group 1d:0.1244191735)100:0.2442880686)100:0.1728121589)100:0.2170525102)36:0.0419058264)94:0.0656873580,((((((((WP_008030254.1 - Rhodobacter sp. SW2 - Group 1e:0.2935360138,((WP_015258842.1 - Thioalkalivibrio nitratireducens - Group 1e:0.1375323828,WP_026340838.1 - Thioalkalivibrio sp. ALJT - Group 1e:0.1863535074)100:0.1716992159,((WP_018952796.1 - Thioalkalivibrio sp. ALJ17 - Group 1e:0.0026900245,WP_012637835.1 - Thioalkalivibrio sulfidiphilus - Group 1e:0.0110077271)100:0.1361742298,WP_006786088.1 - Thiorhodospira sibirica - Group 1e:0.2849696058)63:0.0351675189)100:0.0820700479)100:0.0623844199,WP_012537694.1 - Acidithiobacillus ferrooxidans - Group 1e:0.4075696918)86:0.0569266532,(WP_013029748.1 - Sideroxydans lithotrophicus - Group 1e:0.1701121037,(WP_018077111.1 - Thiobacillus denitrificans - Group 1e:0.0795544652,WP_018508052.1 - Thiobacillus thioparus - Group 1e:0.0470672927)100:0.1914666750)97:0.0825396448)83:0.0433704782,((WP_020503980.1 - Lamprocystis purpurea - Group 1e:0.1532162149,(WP_014777800.1 - Thiocystis violascens - Group 1e:0.0887560862,WP_007039027.1 - Thiorhodococcus drewsii - Group 1e:0.1949834232)100:0.1000034662)100:0.0704959230,WP_015279763.1 - Thioflavicoccus mobilis - Group 1e:0.3033264750)100:0.1430900164)80:0.0724389556,((WP_028490337.1 - Thiothrix lacustris - Group 1e:0.0602238223,WP_002706902.1 - Thiothrix nivea - Group 1e:0.0418580326)100:0.1536061002,WP_002684413.1 - Beggiatoa alba - Group 1e:0.2864762356)99:0.0513543142)80:0.0507380917,(WP_029133715.1 - Sedimenticola selenatireducens - Group 1e:0.2466494626,(((WP_012971230.1 - Allochromatium vinosum - Group 1e:0.1812084898,(WP_020508075.1 - Lamprocystis purpurea - Group 1e:0.1964745607,((WP_007191025.1 - Thiocapsa marina - Group 1e:0.0109114500,AAC38282.1 - Thiocapsa roseopersicina - Group 1e:0.0028115284)100:0.0998174392,(WP_014779054.1 - Thiocystis violascens - Group 1e:0.0745992915,WP_007039064.1 - Thiorhodococcus drewsii - Group 1e:0.1212520923)100:0.0356690518)100:0.0458171163)46:0.0248862158)99:0.0727154274,WP_015282140.1 - Thioflavicoccus mobilis - Group 1e:0.2549768333)92:0.0481398997,WP_009147062.1 - Thiorhodovibrio sp. 970 - Group 1e:0.2608102039)100:0.0666386028)99:0.0448846456)81:0.1157269933,(((WP_015066016.1 - Alteromonas macleodii - Group 1e:0.0192481202,WP_006991846.1 - Glaciecola mesophila - Group 1e:0.0000020894)100:0.0645101072,WP_013755279.1 - Glaciecola sp. 4H-3-7+YE-5 - Group 1e:0.0305851386)100:0.4526732631,WP_018610610.1 - Uliginosibacterium gangwonense - Group 1e:0.8648671349)66:0.0770765042)100:0.1840009889,(((WP_010880593.1 - Aquifex aeolicus - Group 1e:0.2200576370,WP_008287448.1 - Hydrogenivirga sp. 128-5-R1-1 - Group 1e:0.2198318355)100:0.0971342280,WP_012992451.1 - Thermocrinis albus - Group 1e:0.3951040156)100:0.1057256725,WP_012962745.1 - Hydrogenobacter thermophilus - Group 1e:0.2890463918)100:0.4398256479)99:0.0964967540)100:0.1570851196,(((((((WP_005509950.1 - Corynebacterium amycolatum - Group 1f:0.0086453464,WP_016422186.1 - Corynebacterium sp. HFH0082 - Group 1f:0.0050218637)100:0.2825373942,(WP_005388873.1 - Corynebacterium glucuronolyticum - Group 1f:0.0837725127,WP_016458088.1 - Corynebacterium pyruviciproducens - Group 1f:0.0503939288)100:0.3114113143)94:0.0791249545,((WP_014310124.1 - Corynebacterium diphtheriae - Group 1f:0.2522128065,WP_025252525.1 - Corynebacterium vitaeruminis - Group 1f:0.4475093227)72:0.0869265043,(WP_006062526.1 - Corynebacterium durum - Group 1f:0.2373388626,WP_027012481.1 - Corynebacterium freiburgense - Group 1f:0.2239327222)72:0.0485659985)100:0.0957791997)94:0.1215506768,(((WP_004007712.1 - Mobiluncus curtisii - Group 1f:0.0834850444,WP_022865058.1 - Varibaculum cambriense - Group 1f:0.1100498280)100:0.0850120415,WP_004013385.1 - Mobiluncus mulieris - Group 1f:0.2415079471)100:0.1980344000,WP_020489980.1 - Dehalobacter sp. FTH1 - Group 1f:0.2839288362)98:0.1053091053)100:0.4428623113,(WP_012421152.1 - Akkermansia muciniphila - Group 1f:0.0361500841,WP_022397361.1 - Akkermansia sp. CAG_344 - Group 1f:0.0103325144)100:0.6972950626)100:0.1190325235,(WP_012529798.1 - Geobacter bemidjiensis - Group 1f:0.0052352999,WP_026840074.1 - Geobacter bremensis - Group 1f:0.0092508738)100:0.6199914713)100:0.3406467452,(((((WP_011688559.1 - Solibacter usitatus - Group 1c:0.2731569536,WP_011525039.1 - Koribacter versatilis - Group 1c:0.5779985774)100:0.1479673502,((WP_011419537.1 - Anaeromyxobacter dehalogenans - Group 1c:0.0197281664,WP_012524582.1 - Anaeromyxobacter sp. K - Group 1c:0.0080986177)100:0.3923187536,WP_012098324.1 - Anaeromyxobacter sp. Fw109-5 - Group 1c:0.3366752685)100:0.1442536723)100:0.1091101149,(((((WP_011714122.1 - Magnetococcus marinus - Group 1c:0.3728186163,WP_029132834.1 - Sedimenticola selenatireducens - Group 1c:0.1837674684)100:0.1512038299,((WP_024080419.1 - Magnetospirillum gryphiswaldense - Group 1c:0.1386105744,(WP_011384056.1 - Magnetospirillum magneticum - Group 1c:0.0238267080,WP_008620025.1 - Magnetospirillum sp. SO-1 - Group 1c:0.0444478066)100:0.1223943715)100:0.2100479144,((WP_011466351.1 - Rhodoferax ferrireducens - Group 1c:0.2716228643,(WP_015437386.1 - Azoarcus sp. KH32C - Group 1c:0.2429597276,(WP_014238024.1 - Azospira oryzae - Group 1c:0.2155163380,(((WP_027457220.1 - Dechloromonas agitata - Group 1c:0.0376726654,WP_011289692.1 - Dechloromonas aromatica - Group 1c:0.0416306394)100:0.1526436618,WP_015766767.1 - Accumulibacter phosphatis - Group 1c:0.2289229969)100:0.0556024367,WP_004378930.1 - Thauera phenylacetica - Group 1c:0.2317533627)100:0.0281716343)100:0.0646323340)100:0.0664800609)100:0.0911357961,WP_009206448.1 - Sulfuricella denitrificans - Group 1c:0.2240514002)100:0.0704742250)100:0.1012888485)99:0.0905705108,(WP_014198378.1 - Azospirillum brasilense - Group 1c:0.1851301324,WP_029009764.1 - Azospirillum halopraeferens - Group 1c:0.1843113407)100:0.2739655264)99:0.0471153040,((((((((((WP_010674404.1 - Aeromonas caviae - Group 1c:0.0329808243,WP_017778886.1 - Aeromonas hydrophila - Group 1c:0.0228116377)100:0.0359750516,WP_021230237.1 - Aeromonas veronii - Group 1c:0.0213116638)15:0.0087646340,WP_005315108.1 - Aeromonas salmonicida - Group 1c:0.0165044442)100:0.1218653082,(((WP_024522506.1 - Edwardsiella hoshinae - Group 1c:0.0114252835,WP_005288177.1 - Edwardsiella tarda - Group 1c:0.0025521598)99:0.0140579283,WP_015871932.1 - Edwardsiella ictaluri - Group 1c:0.0175817353)100:0.1475888741,WP_004092218.1 - Hafnia alvei - Group 1c:0.0507782158)100:0.0672268733)100:0.1099845815,((WP_002435491.1 - Escherichia hermannii - Group 1c:0.1358874946,WP_002443827.1 - Shimwellia blattae - Group 1c:0.2699821296)100:0.0859042170,(WP_023580917.1 - Proteus hauseri - Group 1c:0.0328541892,(WP_004248989.1 - Proteus mirabilis - Group 1c:0.0221845686,WP_006535185.1 - Proteus penneri - Group 1c:0.0157230633)100:0.0250094149)100:0.2258634650)100:0.1144484779)27:0.0281640658,((WP_024528473.1 - Serratia fonticola - Group 1c:0.0598074918,((WP_013366452.1 - Enterobacter lignolyticus - Group 1c:0.0214033862,WP_006819763.1 - Yokenella regensburgei - Group 1c:0.0492336800)100:0.0676129599,WP_011092818.1 - Pectobacterium atrosepticum - Group 1c:0.1472813180)100:0.0562843667)100:0.1126998243,((((WP_004703021.1 - Yersinia aldovae - Group 1c:0.0142169187,WP_004389983.1 - Yersinia kristensenii - Group 1c:0.0059205372)98:0.0076067359,((WP_005275315.1 - Yersinia bercovieri - Group 1c:0.0128179315,WP_004877367.1 - Yersinia mollaretii - Group 1c:0.0266151232)99:0.0139981073,(WP_004716848.1 - Yersinia rohdei - Group 1c:0.0153741937,WP_004711883.1 - Yersinia frederiksenii - Group 1c:0.0547632925)98:0.0115218707)85:0.0061385002)67:0.0027945490,WP_005188096.1 - Yersinia intermedia - Group 1c:0.0188796707)65:0.0000020915,WP_013650389.1 - Yersinia enterocolitica - Group 1c:0.0189793088)99:0.0946795811)100:0.1268387705)48:0.0338004061,((((WP_013318689.1 - Dickeya dadantii - Group 1c:0.0084303232,WP_022634172.1 - Dickeya solani - Group 1c:0.0028224568)100:0.0043632571,WP_024106579.1 - Dickeya dianthicola - Group 1c:0.0131630075)100:0.0065399386,WP_027711563.1 - Erwinia chrysanthemi - Group 1c:0.0106649389)100:0.0075484604,WP_016941064.1 - Dickeya zeae - Group 1c:0.0178884762)100:0.1824066526)55:0.0398876382,(((WP_012073017.1 - Actinobacillus succinogenes - Group 1c:0.1331652351,(WP_011201506.1 - Mannheimia succiniciproducens - Group 1c:0.0786242458,WP_005760858.1 - Pasteurella bettyae - Group 1c:0.1306200495)100:0.0915459868)100:0.0671689578,(((WP_005576256.1 - Aggregatibacter actinomycetemcomitans - Group 1c:0.0449005633,((WP_012771488.1 - Aggregatibacter aphrophilus - Group 1c:0.0108577859,WP_014064532.1 - Haemophilus parainfluenzae - Group 1c:0.0027509962)100:0.0142972611,WP_006718275.1 - Aggregatibacter segnis - Group 1c:0.0049527517)100:0.0247545495)100:0.0436930718,WP_007243608.1 - Haemophilus pittmaniae - Group 1c:0.0908705521)100:0.0566251666,WP_005638557.1 - Haemophilus haemolyticus - Group 1c:0.1247782193)100:0.0209821776)100:0.0601901260,WP_005605173.1 - Actinobacillus pleuropneumoniae - Group 1c:0.1439478266)100:0.2403099793)97:0.0603236375,((WP_029095540.1 - Budvicia aquatica - Group 1c:0.1121778266,((((((WP_012135127.1 - Citrobacter koseri - Group 1c:0.0269681988,WP_012907588.1 - Citrobacter rodentium - Group 1c:0.0216764043)92:0.0124636323,((WP_021568771.1 - Escherichia coli - Group 1c:0.0027239548,((WP_000083070.1 - Escherichia fergusonii - Group 1c:0.0027233116,WP_000083052.1 - Shigella boydii - Group 1c:0.0027230367)18:0.0000010694,(WP_000083081.1 - Shigella flexneri - Group 1c:0.0027228253,WP_000083066.1 - Shigella sonnei - Group 1c:0.0027233303)2:0.0000010694)17:0.0000010694)81:0.0000026367,WP_005020299.1 - Shigella dysenteriae - Group 1c:0.0081765261)100:0.0495622413)92:0.0117849354,(WP_006688075.1 - Citrobacter youngae - Group 1c:0.0544698868,(WP_000083035.1 - Salmonella bongori - Group 1c:0.0036723461,WP_023228387.1 - Salmonella enterica - Group 1c:0.0072801502)100:0.0290438250)100:0.0269904037)100:0.0438694717,WP_027275754.1 - Leminorella grimontii - Group 1c:0.1690303129)100:0.0306510212,WP_007370146.1 - Kosakonia radicincitans - Group 1c:0.2196793436)100:0.0318176284,WP_004236380.1 - Morganella morganii - Group 1c:0.2265709406)100:0.0629733633)100:0.1004629077,((WP_006659162.1 - Providencia alcalifaciens - Group 1c:0.0097633713,WP_006814152.1 - Providencia rustigianii - Group 1c:0.0357341991)100:0.0254427642,((WP_008912430.1 - Providencia burhodogranariea - Group 1c:0.0400946118,WP_008916675.1 - Providencia sneebia - Group 1c:0.0591800502)98:0.0109107786,WP_004257943.1 - Providencia rettgeri - Group 1c:0.0333453358)98:0.0481588908)100:0.1386989261)100:0.0467762581)100:0.1170741243,WP_010863700.1 - Plesiomonas shigelloides - Group 1c:0.2453401300)100:0.4522458563)90:0.0684427468,((((WP_028581743.1 - Desulfobulbus japonicus - Group 1c:0.1784097403,WP_015725977.1 - Desulfobulbus propionicus - Group 1c:0.1327322942)100:0.2152721180,WP_027371077.1 - Desulfovermiculus halophilus - Group 1c:0.3255901714)97:0.0809467795,(WP_028579802.1 - Desulfobulbus japonicus - Group 1c:0.2313336362,WP_028583198.1 - Desulfobulbus mediterraneus - Group 1c:0.1433467341)100:0.4979982135)87:0.0474030518,((WP_026199142.1 - Lamprocystis purpurea - Group 1c:0.1128878509,WP_014780162.1 - Thiocystis violascens - Group 1c:0.0768641587)100:0.1596831499,WP_009150983.1 - Thiorhodovibrio sp. 970 - Group 1c:0.1561098151)100:0.3363705501)90:0.0453763062)100:0.1851171726)100:0.0524206855,(((WP_022846122.1 - Desulfurobacterium sp. TC5-1 - Group 1c:0.2672497612,(WP_013638066.1 - Desulfurobacterium thermolithotrophum - Group 1c:0.1078864012,WP_013537874.1 - Thermovibrio ammonificans - Group 1c:0.1562106165)100:0.0594969667)100:0.2506507273,((WP_022854121.1 - Thermodesulfatator atlanticus - Group 1c:0.1049859423,WP_013906919.1 - Thermodesulfatator indicus - Group 1c:0.0839087080)100:0.2298178148,(WP_013909681.1 - Thermodesulfobacterium geofontis - Group 1c:0.1848302004,WP_028840815.1 - Thermodesulfobacterium hveragerdense - Group 1c:0.1523650481)100:0.2304804153)100:0.0916305282)98:0.0542306110,(WP_015403419.1 - Desulfocapsa sulfexigens - Group 1c:0.2025650360,(WP_011187820.1 - Desulfotalea psychrophila - Group 1c:0.2574084537,WP_023408348.1 - Desulfofustis sp. PB-SRB1 - Group 1c:0.3086305252)100:0.1221183630)100:0.1681190373)98:0.0461676114)99:0.1384281670,((WP_013010514.1 - Denitrovibrio acetiphilus - Group 1c:0.3450101103,WP_022851983.1 - Geovibrio sp. L21-Ace-BES - Group 1c:0.3791264910)100:0.1071498401,((WP_010941450.1 - Geobacter sulfurreducens - Group 1c:0.1820233536,(((WP_015721386.1 - Geobacter sp. M18 - Group 1c:0.0551711935,WP_012774796.1 - Geobacter sp. M21 - Group 1c:0.0325188622)100:0.1313403621,WP_011938839.1 - Geobacter uraniireducens - Group 1c:0.0837480683)100:0.0840428341,WP_012468242.1 - Geobacter lovleyi - Group 1c:0.3027054397)99:0.0453845324)100:0.0752211945,WP_013886108.1 - Flexistipes sinusarabici - Group 1c:0.7879355296)100:0.0455762229)100:0.2342199933)100:0.4002702488)41:0.1640480858)24:0.0488297882,(((WP_015898101.1 - Acidobacterium capsulatum - Group 1f:0.2160370436,WP_026441619.1 - Acidobacterium sp. PMMR2 - Group 1f:0.2629538636)100:0.3464071065,((WP_018502767.1 - Frankia sp. BCU110501 - Group 1f:0.0088222634,WP_020460947.1 - Frankia sp. EAN1pec - Group 1f:0.0296977186)100:0.0982155045,(WP_018637732.1 - Frankia sp. BMG5.12 - Group 1f:0.0477450317,WP_006544185.1 - Frankia sp. EUN1f - Group 1f:0.0842524670)100:0.0522148380)100:0.8791683192)72:0.1156789115,((WP_006562194.1 - Oscillochloris trichoides - Group 1f:0.2787533675,(WP_012121625.1 - Roseiflexus castenholzii - Group 1f:0.0615920959,WP_011957045.1 - Roseiflexus sp. RS-1 - Group 1f:0.0485978718)100:0.2612662814)100:0.1853004964,(((((WP_013450229.1 - Calditerrivibrio nitroreducens - Group 1f:0.1217240198,(WP_013006836.1 - Deferribacter desulfuricans - Group 1f:0.1117511365,(WP_013885838.1 - Flexistipes sinusarabici - Group 1f:0.2597504287,(WP_013011747.1 - Denitrovibrio acetiphilus - Group 1f:0.2685536905,WP_022851572.1 - Geovibrio sp. L21-Ace-BES - Group 1f:0.2346644736)100:0.1530671862)99:0.0421833995)95:0.0462413255)100:0.2529299947,(((WP_012470110.1 - Geobacter lovleyi - Group 1f:0.1500110759,WP_015718812.1 - Geobacter sp. M18 - Group 1f:0.2230681708)100:0.0866592963,WP_011937483.1 - Geobacter uraniireducens - Group 1f:0.1436833004)100:0.0976557288,(WP_004512555.1 - Geobacter metallireducens - Group 1f:0.0635774801,WP_010940798.1 - Geobacter sulfurreducens - Group 1f:0.1093857732)100:0.2131277776)99:0.0661583369)90:0.0774894862,WP_025324524.1 - Deferrisoma camini - Group 1f:0.5001960032)77:0.0235823518,(WP_027713781.1 - Desulfuromonas sp. TF - Group 1f:0.1828574282,WP_020678214.1 - Geopsychrobacter electrodiphilus - Group 1f:0.1687336492)100:0.2218505405)100:0.1166714001,((WP_028842875.1 - Thermodesulfovibrio islandicus - Group 1f:0.0000028708,WP_012546172.1 - Thermodesulfovibrio yellowstonii - Group 1f:0.0119315434)100:0.2488654053,WP_028845527.1 - Thermodesulfovibrio thiophilus - Group 1f:0.2076897567)100:0.3247222264)99:0.0483249967)100:0.0870064479)73:0.1031814395)100:0.2602902712)98:0.1111234620,((((WP_028324338.1 - Desulfatirhabdium butyrativorans - Group 1b:0.2015945629,(((WP_020585310.1 - Desulfobacter curvatus - Group 1b:0.2336358984,WP_022666958.1 - Desulfospira joergensenii - Group 1b:0.0797362130)100:0.0799923203,WP_006964156.1 - Desulfotignum phosphitoxidans - Group 1b:0.1998161543)100:0.1031424868,WP_015904103.1 - Desulfobacterium autotrophicum - Group 1b:0.3143723012)100:0.2793672934)88:0.0800747467,WP_028320012.1 - Desulfobacterium anilini - Group 1b:0.3639265769)100:0.1771613491,(WP_011699790.1 - Syntrophobacter fumaroxidans - Group 1b:0.4198091489,(((((((((((WP_009380705.1 - Bilophila sp. 4_1_30 - Group 1b:0.0000010693,WP_005027591.1 - Bilophila wadsworthia - Group 1b:0.0059781345)100:0.3193803123,WP_006008218.1 - Desulfovibrio piger - Group 1b:0.3365488579)100:0.1871209914,WP_027188779.1 - Desulfovibrio cuneatus - Group 1b:0.6384495310)83:0.0747743878,WP_010939208.1 - Desulfovibrio vulgaris - Group 1b:0.1451635772)82:0.0650992888,(WP_027361001.1 - Desulfovibrio acrylicus - Group 1b:0.0000024567,WP_020001707.1 - Desulfovibrio desulfuricans - Group 1b:0.0028655627)100:0.5903496092)99:0.0633363637,WP_011368035.1 - Desulfovibrio alaskensis - Group 1b:0.1727069005)99:0.1003206340,(((WP_015750727.1 - Desulfohalobium retbaense - Group 1b:0.2798278694,((WP_015772985.1 - Desulfomicrobium baculatum - Group 1b:0.0726797454,WP_028577451.1 - Desulfomicrobium escambiense - Group 1b:0.0796031031)100:0.1890117726,(WP_027179541.1 - Desulfovibrio bastinii - Group 1b:0.1468410932,((WP_015337220.1 - Desulfovibrio hydrothermalis - Group 1b:0.0446897414,WP_027722919.1 - Desulfovibrio zosterae - Group 1b:0.0625319377)100:0.0487951150,WP_015851793.1 - Desulfovibrio salexigens - Group 1b:0.0974930685)100:0.0856301684)100:0.1377036543)100:0.0739337900)92:0.0582040662,(((WP_020888131.1 - Desulfovibrio alkalitolerans - Group 1b:0.0678025919,WP_020879797.1 - Desulfovibrio sp. X2 - Group 1b:0.1333006524)100:0.1772901290,WP_021760964.1 - Desulfovibrio gigas - Group 1b:0.4352925067)69:0.0602052837,(WP_027175156.1 - Desulfovibrio aminophilus - Group 1b:0.3186258238,(WP_022660651.1 - Desulfovibrio longus - Group 1b:0.3526697030,((WP_013515487.1 - Desulfovibrio aespoeensis - Group 1b:0.1140466743,WP_015414692.1 - Desulfovibrio piezophilus - Group 1b:0.0991724386)100:0.1472142878,WP_018126002.1 - Desulfovibrio oxyclinae - Group 1b:0.1725392935)100:0.3746542359)92:0.0780178632)99:0.0956869757)71:0.0501581757)74:0.0554581939,(WP_014261062.1 - Desulfovibrio africanus - Group 1b:0.2423233417,(WP_027191085.1 - Desulfovibrio putealis - Group 1b:0.2688662800,(WP_027182711.1 - Desulfovibrio inopinatus - Group 1b:0.2259235287,((WP_029459118.1 - Desulfovibrio alcoholivorans - Group 1b:0.0276018705,WP_005996860.1 - Desulfovibrio fructosivorans - Group 1b:0.0562295623)100:0.0636190777,WP_015860257.1 - Desulfovibrio magneticus - Group 1b:0.0763745605)100:0.3835614159)100:0.0884576707)100:0.0748635074)97:0.0433354397)64:0.0329895980)85:0.0402083461,WP_029966051.1 - Desulfonauticus sp. A7A - Group 1b:0.2797363013)91:0.0334201664,(WP_028574549.1 - Desulfonatronovibrio hydrogenovorans - Group 1b:0.2735690579,WP_028572157.1 - Desulfonatronum lacustre - Group 1b:0.2346821498)100:0.1186747616)100:0.0816776891,WP_028586938.1 - Desulfocurvus vexinensis - Group 1b:0.5774610678)100:0.0982520783,(((WP_011369403.1 - Desulfovibrio alaskensis - Group 1b:0.2506259328,(WP_018125512.1 - Desulfovibrio oxyclinae - Group 1b:0.2698415922,WP_015415315.1 - Desulfovibrio piezophilus - Group 1b:0.1694721584)100:0.0870695344)100:0.1136261319,WP_027177852.1 - Desulfovibrio bastinii - Group 1b:0.1903261935)100:0.3861061334,WP_010939796.1 - Desulfovibrio vulgaris - Group 1b:0.6849900988)100:0.5951117411)100:0.1933499891)97:0.0853451504)87:0.0765489098,WP_013258222.1 - Desulfarculus baarsii - Group 1b:0.6067752288)100:0.1795116620)100:0.2981141959,((((((WP_022740096.1 - Adlercreutzia equolifaciens - Group 1i:0.1065058269,(WP_016308995.1 - Enterorhabdus caecimuris - Group 1i:0.0517633840,WP_028026422.1 - Enterorhabdus mucosicola - Group 1i:0.0726004831)100:0.0407214869)100:0.3387543090,((WP_009304598.1 - Eggerthella lenta - Group 1i:0.0736022725,WP_015539897.1 - Gordonibacter pamelaeae - Group 1i:0.0624121881)100:0.0552022877,WP_013979648.1 - Eggerthella sp. YY7918 - Group 1i:0.1291507346)100:0.1398490296)100:0.0902298434,WP_012803243.1 - Cryptobacterium curtum - Group 1i:0.3759329635)97:0.0524320348,((WP_006361856.1 - Slackia exigua - Group 1i:0.0029311051,WP_009077692.1 - Slackia sp. CM382 - Group 1i:0.0000010693)100:0.3234940979,(WP_012798421.1 - Slackia heliotrinireducens - Group 1i:0.2742016538,WP_009139069.1 - Slackia piriformis - Group 1i:0.1630870974)100:0.0491725803)100:0.2009100942)97:0.1053600412,(((WP_022379409.1 - Cryptobacterium sp. CAG_338 - Group 1i:0.0449683862,WP_021900186.1 - Eggerthella sp. CAG_1427 - Group 1i:0.0288682933)100:0.0925136709,(WP_022370065.1 - Eggerthella sp. CAG_368 - Group 1i:0.1122992594,WP_022363273.1 - Eggerthella sp. CAG_298 - Group 1i:0.3403136530)99:0.0696204517)98:0.0267075402,WP_022184401.1 - Eggerthella sp. CAG_209 - Group 1i:0.1105713696)100:0.2050712295)100:0.3144628504,WP_009141216.1 - Collinsella tanakaei - Group 1i:0.9274711067)100:0.8908625034)100:0.3007345443)100:0.2371124691)79:0.1634315543,(((((((((NC_013849.1_1633 - Ferroglobus placidus [Halobacteriota_Archaeoglobales]:0.2069296190,MTMY01000041.1_11 - JdFR-37 sp002010215 [Halobacteriota_Archaeoglobales]:0.3295415356)98:0.0732006316,((NZ_CP009552.1_1706 - Geoglobus acetivorans [Halobacteriota_Archaeoglobales]:0.0810082766,NZ_CP011267.1_900 - Geoglobus ahangari [Halobacteriota_Archaeoglobales]:0.0978878695)100:0.0683692130,DACG01000010.1_43 - Geoglobus sp002494725 [Halobacteriota_Archaeoglobales]:0.1327123566)100:0.0800925928)98:0.2954767140,(NZ_CP009552.1_713 - Geoglobus acetivorans [Halobacteriota_Archaeoglobales]:0.0699598091,NZ_CP011267.1_2007 - Geoglobus ahangari [Halobacteriota_Archaeoglobales]:0.0974280641)100:0.4128265211)100:0.7370772536,BDTI01000137.1_7 - SZUA-236 sp002923215 [Hydrothermarchaeota_Hydrothermarchaeales]:0.5126102211)100:0.2582658022,MTMF01000001.1_293 - Hydrothermarchaeum profundi [Hydrothermarchaeota_Hydrothermarchaeales]:0.5101421943)94:0.1173584074,PGYG01000082.1_6 - Methanoperedens_A sp002839545 [Halobacteriota_Methanosarcinales]:0.7098335547)100:0.0852975639,(((((NZ_SBIU01000006.1_184 - Halorussus sp004765805 [Halobacteriota_Halobacteriales]:0.0860254677,NZ_QKNY01000009.1_11 - Halonotius sp003605575 [Halobacteriota_Halobacteriales]:0.1015164188)100:0.1038576241,((NZ_FNFC01000006.1_153 - Halovenus aranensis [Halobacteriota_Halobacteriales]:0.1006907295,NZ_JACDNQ010000004.1_54 - Natronomonas sp013839515 [Halobacteriota_Halobacteriales]:0.1063512962)100:0.0388535706,NZ_FOKW01000009.1_65 - Halobiforma haloterrestris [Halobacteriota_Halobacteriales]:0.0965245349)100:0.0540566778)100:0.1320910345,NZ_CP046866.1_141 - Salinibaculum litoreum [Halobacteriota_Halobacteriales]:0.2874764695)100:0.3215324788,(NZ_WPCA01000075.1_7 - Halapricum sp009741825 [Halobacteriota_Halobacteriales]:0.4142192326,(NZ_FNBK01000008.1_33 - Halorientalis regularis [Halobacteriota_Halobacteriales]:0.3166331014,NZ_WUUT01000005.1_278 - Halovenus sp009831575 [Halobacteriota_Halobacteriales]:0.3274385541)100:0.2246407278)100:0.2855955106)54:0.1311945458,(NZ_CAAHFB010000006.1_276 - Halorhabdus rudnickae [Halobacteriota_Halobacteriales]:0.4367335455,(((((LKNH01000002.1_8 - Halovenus sp001564135 [Halobacteriota_Halobacteriales]:0.1875138163,(NZ_CP024046.1_119 - Natrarchaeobaculum sulfurireducens [Halobacteriota_Halobacteriales]:0.0256033053,(LKNF01000172.1_3 - Tc-Br11 sp001564285 [Halobacteriota_Halobacteriales]:0.0030451899,PUKM01000281.1_2 - Tc-Br11 sp003552325 [Halobacteriota_Halobacteriales]:0.0031082134)100:0.0778084927)100:0.0773113896)95:0.0232844497,PUPA01000140.1_6 - Tc-Br11-E2g8 sp003552885 [Halobacteriota_Halobacteriales]:0.1755235248)100:0.0698121842,(PUMG01000015.1_5 - Halovenus sp003551265 [Halobacteriota_Halobacteriales]:0.1224818087,LKND01000005.1_30 - Tc-Br11 sp001564275 [Halobacteriota_Halobacteriales]:0.1331392556)100:0.1109240101)100:0.0643031361,(NZ_CP025066.1_602 - Halalkaliarchaeum desulfuricum [Halobacteriota_Halobacteriales]:0.1043429927,NZ_CP016804.1_674 - Halodesulfurarchaeum formicicum [Halobacteriota_Halobacteriales]:0.3373449802)85:0.0252101060)100:0.1888018000,NC_019792.1_2110 - Natronobacterium gregoryi [Halobacteriota_Halobacteriales]:0.3640570500)91:0.0822902059)100:0.1380743676)100:0.8616676504)100:0.1866268089,(JAADFM010000050.1_3 - JAADFM01 sp013152845 [Hydrothermarchaeota_Hydrothermarchaeales]:0.9483797724,MTMJ01000055.1_40 - JdFR-22 sp002010045 [Halobacteriota_Archaeoglobales]:1.9490222362)100:0.3765807777)100:0.3514517816,((((DSSI01000071.1_15 - RBG-16-68-12 sp011362635 [Thermoplasmatota_RBG-16-68-12]:0.2407666852,MEMY01000100.1_3 - FEN-987 sp001768965 [Thermoproteota_40CM-2-53-6]:0.2709187218)100:0.3894490830,MEZD01000016.1_80 - RBG-13-38-9 sp001775955 [Thermoproteota_40CM-2-53-6]:0.8041342489)100:0.1526556461,(DTJL01000020.1_2 - DTJL01 sp011333845 [Thermoproteota_Conexivisphaerales]:0.3115000259,PLUF01000043.1_78 - BOG-1369 sp003164815 [Thermoproteota_Nitrososphaerales]:0.4811074283)100:1.1919453390)100:0.2402065857,((QMSI01000001.1_66 - B40-G2 sp003649615 [Thermoproteota_Nezhaarchaeales]:0.3019086135,DRYY01000200.1_8 - DRYY01 sp011375665 [Thermoproteota_Nezhaarchaeales]:0.2634729576)100:0.6215064848,DRZC01000057.1_8 - DRZC01 fontis [Thermoproteota_Sulfolobales]:0.6516960869)100:0.5454426595)100:0.3372970965)100:0.1869420413)80:0.1624972793,(((((MTND01000029.1_62 - JdFR-42 sp002010305 [Halobacteriota_Archaeoglobales]:0.1025804099,JAADFX010000010.1_46 - JAADFX01 sp013152685 [Hydrothermarchaeota_Hydrothermarchaeales]:0.0674656183)100:0.1799151206,(BDTY01000039.1_4 - BMS3B sp002897955 [Hydrothermarchaeota_Hydrothermarchaeales]:0.0688478816,QIGD01000209.1_1 - BMS3B sp003229935 [Hydrothermarchaeota_Hydrothermarchaeales]:0.0608293434)100:0.2908120036)100:0.5044605805,(LYOS01000004.1_192 - Syntropharchaeum_A caldarius [Halobacteriota_Syntropharchaeales]:0.5990985832,(((((DAHG01000041.1_27 - UBA148 sp002495885 [Halobacteriota_Methanocellales]:0.1018162605,JAAEEL010000039.1_11 - UBA148 sp013415795 [Halobacteriota_Methanocellales]:0.0668439901)100:0.3639359236,DUGO01000118.1_16 - UBA10536 sp10536u [Halobacteriota_Methanosarcinales]:0.3604667761)100:0.0969360231,((((((NZ_SNYS01000005.1_23 - Methanimicrococcus blatticola [Halobacteriota_Methanosarcinales]:0.1231376398,(WRDC01000097.1_4 - Methanimicrococcus sp009783635 [Halobacteriota_Methanosarcinales]:0.0564926162,WRCE01000014.1_10 - Methanimicrococcus sp009784005 [Halobacteriota_Methanosarcinales]:0.0659794273)100:0.1005981877)100:0.0951458229,JAAYST010000052.1_38 - Methanimicrococcus sp012518265 [Halobacteriota_Methanosarcinales]:0.4489704468)100:0.1086834237,(WRNK01000004.1_12 - Methanimicrococcus sp009776675 [Halobacteriota_Methanosarcinales]:0.0000023954,WRNK01000015.1_9 - Methanimicrococcus sp009776675 [Halobacteriota_Methanosarcinales]:0.0000024608)100:0.2151570083)100:0.4391922373,((((NZ_JRHO01000014.1_40 - Methanococcoides methylutens [Halobacteriota_Methanosarcinales]:0.0994721525,NZ_CP009518.1_1405 - Methanococcoides methylutens [Halobacteriota_Methanosarcinales]:0.1125771102)100:0.1504256657,NZ_FOHQ01000001.1_414 - Methanococcoides vulcani [Halobacteriota_Methanosarcinales]:0.1173432360)100:0.1195447872,(SKZM01000222.1_3 - Methanosalsum sp007127385 [Halobacteriota_Methanosarcinales]:0.1112893759,WP_013898215.1 - Methanosalsum zhilinae - Group 1k:0.1661485686)100:0.5414318860)100:0.3006449966,((((((((((((NZ_CP009528.1_2785 - Methanosarcina barkeri [Halobacteriota_Methanosarcinales]:0.0198862245,(((NZ_CP009517.1_2783 - Methanosarcina barkeri [Halobacteriota_Methanosarcinales]:0.0042525440,NZ_LMVP01000523.1_8 - Methanosarcina spelaei [Halobacteriota_Methanosarcinales]:0.0359793911)100:0.0177062952,NZ_CP009520.1_2722 - Methanosarcina vacuolata [Halobacteriota_Methanosarcinales]:0.0485540751)100:0.0200940982,DAVG01000103.1_84 - Methanosarcina sp002505485 [Halobacteriota_Methanosarcinales]:0.0606778685)70:0.0304928553)44:0.0193921600,WP_011306833.1 - Methanosarcina barkeri - Group 1k:0.0386653124)98:0.0333113254,(WP_011034101.1 - Methanosarcina mazei - Group 1k:0.0142518316,WP_011034107.1 - Methanosarcina mazei - Group 1k:0.0294692337)100:0.0931918054)68:0.0225117835,(DAKJ01000022.1_13 - Methanosarcina sp002496565 [Halobacteriota_Methanosarcinales]:0.0860374899,(NZ_CP032683.1_2108 - Methanosarcina flavescens [Halobacteriota_Methanosarcinales]:0.0455183112,NZ_CP009501.1_1204 - Methanosarcina thermophila [Halobacteriota_Methanosarcinales]:0.0521489358)100:0.0284871266)36:0.0178714115)33:0.0098525168,NZ_SCHL01000003.1_138 - Methanosarcina sp004099695 [Halobacteriota_Methanosarcinales]:0.0649217545)95:0.0732778668,MDTP02000107.1_13 - Methanosarcina sp001714685 [Halobacteriota_Methanosarcinales]:0.1646202588)99:0.1098109996,(NZ_CP009516.1_3431 - Methanosarcina horonobensis [Halobacteriota_Methanosarcinales]:0.0622935642,DUIO01000082.1_14 - Methanosarcina sp8098u [Halobacteriota_Methanosarcinales]:0.0535773745)100:0.0810507882)67:0.0261889209,DUGS01000133.1_38 - Methanosarcina sp10923u [Halobacteriota_Methanosarcinales]:0.0941262697)76:0.0384265076,NZ_CP009515.1_1074 - Methanosarcina lacustris [Halobacteriota_Methanosarcinales]:0.1054836705)68:0.0185848021,(DALS01000058.1_23 - Methanosarcina sp002499445 [Halobacteriota_Methanosarcinales]:0.0446861592,DADO01000157.1_4 - Methanosarcina sp002509325 [Halobacteriota_Methanosarcinales]:0.0232628553)100:0.1774122446)99:0.0571923557,PLUB01000075.1_52 - Methanosarcina sp003164755 [Halobacteriota_Methanosarcinales]:0.2105142754)100:0.0713349721,(((NZ_CP009506.1_1147 - Methanosarcina siciliae [Halobacteriota_Methanosarcinales]:0.0269896393,WP_011021166.1 - Methanosarcina acetivorans - Group 1k:0.0191360005)100:0.0420651766,(NZ_CP009503.1_2943 - Methanosarcina sp000969965 [Halobacteriota_Methanosarcinales]:0.0566575220,NZ_JJOY01000039.1_28 - Methanosarcina sp000979455 [Halobacteriota_Methanosarcinales]:0.0409090065)100:0.0240643231)100:0.0579151982,NZ_CP009505.1_2614 - MTP4 sp000970045 [Halobacteriota_Methanosarcinales]:0.1443984420)100:0.0659759047)100:0.1334430800)80:0.0526983652)96:0.0534709673,(((((((NC_003552.1_1179 - Methanosarcina acetivorans [Halobacteriota_Methanosarcinales]:0.0000010693,WP_011021171.1 - Methanosarcina acetivorans - Group 1k:0.0000010693)100:0.0273294628,NZ_CP009506.1_1142 - Methanosarcina siciliae [Halobacteriota_Methanosarcinales]:0.0626512718)100:0.0318765428,NZ_CP009503.1_2948 - Methanosarcina sp000969965 [Halobacteriota_Methanosarcinales]:0.0335219422)100:0.0764766897,DUGS01000133.1_34 - Methanosarcina sp10923u [Halobacteriota_Methanosarcinales]:0.1356718172)100:0.0496353049,(NZ_CP009516.1_3426 - Methanosarcina horonobensis [Halobacteriota_Methanosarcinales]:0.1481662636,(((NZ_CP009517.1_2776 - Methanosarcina barkeri [Halobacteriota_Methanosarcinales]:0.1310642225,((NZ_CP032683.1_2113 - Methanosarcina flavescens [Halobacteriota_Methanosarcinales]:0.0218519874,NZ_CP009501.1_1199 - Methanosarcina thermophila [Halobacteriota_Methanosarcinales]:0.0293265972)100:0.0465423531,NZ_SCHL01000003.1_132 - Methanosarcina sp004099695 [Halobacteriota_Methanosarcinales]:0.0630516177)100:0.0387946693)99:0.0337907420,DALS01000058.1_18 - Methanosarcina sp002499445 [Halobacteriota_Methanosarcinales]:0.0930564787)99:0.0379259573,WP_011034237.1 - Methanosarcina mazei - Group 1k:0.1821111850)100:0.0724362190)99:0.0448912986)99:0.0513923805,((((NZ_CP009528.1_2791 - Methanosarcina barkeri [Halobacteriota_Methanosarcinales]:0.0233533094,NZ_CP009520.1_2728 - Methanosarcina vacuolata [Halobacteriota_Methanosarcinales]:0.0329840362)100:0.0173128271,((WP_011306827.1 - Methanosarcina barkeri - Group 1k:0.0387602097,NZ_LMVP01000523.1_2 - Methanosarcina spelaei [Halobacteriota_Methanosarcinales]:0.0881810692)100:0.0253485280,DUGT01000006.1_17 - Methanosarcina sp11020u [Halobacteriota_Methanosarcinales]:0.0632629850)100:0.0182061599)100:0.0376223312,(MDTP02000107.1_4 - Methanosarcina sp001714685 [Halobacteriota_Methanosarcinales]:0.0613135367,DAKJ01000022.1_8 - Methanosarcina sp002496565 [Halobacteriota_Methanosarcinales]:0.0403824803)100:0.0231979622)100:0.0281458575,DAVG01000103.1_79 - Methanosarcina sp002505485 [Halobacteriota_Methanosarcinales]:0.1037259193)100:0.0884514534)100:0.2361353512,((NZ_CP009515.1_735 - Methanosarcina lacustris [Halobacteriota_Methanosarcinales]:0.0719586892,NZ_JJOY01000039.1_24 - Methanosarcina sp000979455 [Halobacteriota_Methanosarcinales]:0.0657315361)100:0.1208209961,(NZ_CP009505.1_2610 - MTP4 sp000970045 [Halobacteriota_Methanosarcinales]:0.0261052817,DUKH01000204.1_6 - MTP4 sp9310u [Halobacteriota_Methanosarcinales]:0.0208618439)100:0.1420672950)100:0.1606454070)100:0.2523077484)96:0.0739828261,(NZ_FOUJ01000002.1_24 - Methanolobus profundi [Halobacteriota_Methanosarcinales]:0.3684434901,(((NZ_FOUJ01000001.1_843 - Methanolobus profundi [Halobacteriota_Methanosarcinales]:0.0877669618,WP_023846630.1 - Methanolobus tindarius - Group 1k:0.1268518257)100:0.1192794558,NZ_VIAQ01000017.1_13 - Methanolobus vulcani [Halobacteriota_Methanosarcinales]:0.2275519157)100:0.1245777967,DAKU01000124.1_19 - Methanomethylovorans sp002508425 [Halobacteriota_Methanosarcinales]:0.2746434835)100:0.0814313642)100:0.2148408264)100:0.2024500251)100:0.2310580894,((MVRA01000101.1_3 - Methanocella_A sp002067315 [Halobacteriota_Methanocellales]:0.3044899654,WP_012036281.1 - Methanocella arvoryzae - Group 1k:0.3016955043)100:0.3489211663,(WP_014405075.1 - Methanocella conradii - Group 1k:0.4000876879,WP_012901677.1 - Methanocella paludicola - Group 1k:0.3378459413)100:0.3689768219)100:1.1965826640)100:0.5149426370,((MSDW01000002.1_55 - Methanohalarchaeum thermophilum [Halobacteriota_Methanonatronarchaeales]:0.3679551010,PZKD01000125.1_52 - PZKD01 sp003034855 [Halobacteriota_Methanonatronarchaeales]:0.2701087894)100:0.2099339741,(RYFX01000063.1_2 - Methanonatronarchaeum sp004212035 [Halobacteriota_Methanonatronarchaeales]:0.1480359878,NZ_MRZU01000003.1_370 - Methanonatronarchaeum thermophilum [Halobacteriota_Methanonatronarchaeales]:0.0751262379)100:0.3191252505)100:1.2271274280)100:0.2595045008)99:0.2426036338)34:0.1183282232,MTMG01000017.1_44 - JdFR-19 sp002010075 [Halobacteriota_Methanosarcinales]:0.9342894804)36:0.1286598896,((((((((((((WP_011603008.1 - Frankia alni - Group 2a:0.0307619983,WP_009739903.1 - Frankia sp. QA3 - Group 2a:0.0127264700)100:0.2503421602,(((WP_006594684.1 - Kineosphaera limosa - Group 2a:0.1517428097,WP_028656395.1 - Nocardioides sp. J54 - Group 2a:0.2250647111)100:0.1029586523,(WP_006368950.1 - Gordonia polyisoprenivorans - Group 2a:0.0915697948,WP_006335051.1 - Gordonia rhizosphera - Group 2a:0.0764630023)100:0.2022591403)100:0.0551345384,((((WP_005626347.1 - Mycobacterium hassiacum - Group 2a:0.0716716636,WP_003888964.1 - Mycobacterium phlei - Group 2a:0.0913456120)99:0.0740320435,(((WP_024444663.1 - Mycobacterium iranicum - Group 2a:0.1169673978,(WP_003893634.1 - Mycobacterium smegmatis - Group 2a:0.0837167827,WP_011779592.1 - Mycobacterium vanbaalenii - Group 2a:0.0702669051)100:0.0482086187)74:0.0366598599,WP_006242868.1 - Mycobacterium tusciae - Group 2a:0.1095267641)70:0.0168644507,WP_003925668.1 - Mycobacterium thermoresistibile - Group 2a:0.1125472451)98:0.0180350951)82:0.0158484924,((WP_028931752.1 - Pseudonocardia asaccharolytica - Group 2a:0.0547634495,WP_013678342.1 - Pseudonocardia dioxanivorans - Group 2a:0.0695572375)100:0.0720141763,WP_013133447.1 - Thermobispora bispora - Group 2a:0.1500231008)84:0.0166492935)100:0.0424181838,WP_005476263.1 - Streptomyces bottropensis - Group 2a:0.1936916594)76:0.0265825983)93:0.0716422139)100:0.1222690272,((WP_012615778.1 - Chloroflexus aggregans - Group 2a:0.0219691014,WP_028460308.1 - Chloroflexus sp. Y-396-1 - Group 2a:0.0349497119)100:0.1652547779,WP_012681902.1 - Gemmatimonas aurantiaca - Group 2a:0.3438406668)100:0.1491488727)97:0.0639332118,WP_012122267.1 - Roseiflexus castenholzii - Group 2a:0.3330160066)100:0.1022117129,((WP_014511332.1 - Thermus thermophilus - Group 2a:0.1692949810,((WP_029421095.1 - Alicyclobacillus macrosporangiidus - Group 2a:0.1174529397,((WP_027417151.1 - Aneurinibacillus terranovensis - Group 2a:0.1202314432,WP_028986316.1 - Thermicanus aegyptius - Group 2a:0.1393601219)100:0.0273078341,WP_003250668.1 - Geobacillus thermoglucosidasius - Group 2a:0.0511548111)100:0.0443404971)100:0.0905597342,WP_013076467.1 - Kyrpidia tusciae - Group 2a:0.1581115831)100:0.0950238200)80:0.0694843640,WP_013987182.1 - Sulfobacillus acidophilus - Group 2a:0.2574270923)100:0.1508840022)81:0.0715016690,(WP_012963102.1 - Hydrogenobacter thermophilus - Group 2a:0.0756715935,WP_012992443.1 - Thermocrinis albus - Group 2a:0.1192441373)100:0.5147506374)100:0.2006568877,((((WP_009185102.1 - Cecembia lonarensis - Group 2a:0.2127303551,(WP_015029646.1 - Emticicia oligotrophica - Group 2a:0.1191475607,(WP_028526813.1 - Runella limosa - Group 2a:0.0000021818,WP_028664870.1 - Runella zeae - Group 2a:0.0060792944)100:0.1158498155)100:0.0495506025)84:0.0512696180,((WP_026993787.1 - Flectobacillus major - Group 2a:0.0698959281,WP_013921615.1 - Runella slithyformis - Group 2a:0.0691162621)100:0.0605985947,WP_012928387.1 - Spirosoma linguale - Group 2a:0.0864958179)99:0.0476473916)85:0.1494230976,WP_013993526.1 - Zobellia galactanivorans - Group 2a:0.1988116124)100:0.4239894736,(((((WP_013896580.1 - Mesorhizobium opportunistum - Group 2a:0.1349624495,WP_012592713.1 - Methylocella silvestris - Group 2a:0.1725501947)100:0.0326679606,(WP_026607801.1 - Methylocapsa acidiphila - Group 2a:0.0971067609,WP_020176873.1 - Methyloferula stellata - Group 2a:0.0522910397)100:0.0935231522)75:0.0327089924,(WP_007015744.1 - Novosphingobium pentaromativorans - Group 2a:0.0694094952,WP_011536525.1 - Sphingopyxis alaskensis - Group 2a:0.0087280593)100:0.2311807060)99:0.1163630223,WP_012536298.1 - Acidithiobacillus ferrooxidans - Group 2a:0.3279487531)100:0.1045414739,(((((WP_007308441.1 - Crocosphaera watsonii - Group 2a:0.0347747889,WP_012361536.1 - Cyanothece sp. ATCC 51142 - Group 2a:0.0158311161)38:0.0097946356,WP_008275259.1 - Cyanothece sp. CCY0110 - Group 2a:0.0003372483)100:0.2095845430,(WP_012599193.1 - Cyanothece sp. PCC 7424 - Group 2a:0.0834355231,WP_013321766.1 - Cyanothece sp. PCC 7822 - Group 2a:0.0684703186)100:0.0854432422)92:0.0326468843,((WP_023069054.1 - Lyngbya aestuarii - Group 2a:0.0251901175,WP_009782476.1 - Lyngbya sp. PCC 8106 - Group 2a:0.0260094775)100:0.0996567361,WP_011612815.1 - Trichodesmium erythraeum - Group 2a:0.2444745884)98:0.0611652198)95:0.0426695150,(WP_017716714.1 - Oscillatoria sp. PCC 10802 - Group 2a:0.1455138958,((((((((WP_015079360.1 - Anabaena sp. 90 - Group 2a:0.0435607277,WP_006278427.1 - Cylindrospermopsis raciborskii - Group 2a:0.1646082640)99:0.0180094877,WP_013192388.1 - Trichormus azollae - Group 2a:0.0579192710)100:0.1060278722,WP_015115410.1 - Nostoc sp. PCC 7107 - Group 2a:0.0614704917)97:0.0152777928,(WP_017656008.1 - Microchaete sp. PCC 7126 - Group 2a:0.0906242905,(WP_006194531.1 - Nodularia spumigena - Group 2a:0.0718978340,WP_012407177.1 - Nostoc punctiforme - Group 2a:0.0585378110)97:0.0247680886)95:0.0236571532)100:0.0456076018,((WP_011321261.1 - Anabaena variabilis - Group 2a:0.0000010693,WP_010994852.1 - Nostoc sp. PCC 7120 - Group 2a:0.0182470519)100:0.0396824202,WP_015137522.1 - Nostoc sp. PCC 7524 - Group 2a:0.0621716326)100:0.0593293857)100:0.0491043033,((WP_016875640.1 - Chlorogloeopsis fritschii - Group 2a:0.0310718071,(WP_016860569.1 - Fischerella muscicola - Group 2a:0.0132404363,WP_026722320.1 - Fischerella sp. PCC 9431 - Group 2a:0.0111708284)100:0.0619592462)98:0.0161757538,WP_026731079.1 - Fischerella sp. PCC 9605 - Group 2a:0.0479605258)100:0.0780306404)99:0.0264139183,(WP_017747421.1 - Scytonema hofmanni - Group 2a:0.0899264467,WP_008235596.1 - Richelia intracellularis - Group 2a:0.1688235189)99:0.0442235204)99:0.0189485232,((((WP_015122102.1 - Rivularia sp. PCC 7116 - Group 2a:0.1456999514,WP_017315132.1 - Mastigocladopsis repens - Group 2a:0.0734987689)92:0.0400179277,WP_017747426.1 - Scytonema hofmanni - Group 2a:0.0856597971)100:0.0359877891,WP_026092924.1 - Calothrix sp. PCC 7103 - Group 2a:0.2444183002)89:0.0284140405,WP_027846705.1 - Mastigocoleus testarum - Group 2a:0.2008682968)100:0.0285690166)99:0.0387169949)99:0.0226562488)99:0.1042687505)100:0.4859152335)99:0.1363483845)100:0.4645967438,((((DFR85_RS29945 - Acidianus_B brierleyi [Thermoproteota_Sulfolobales]:0.2978636862,NZ_CP020477.1_905 - Acidianus manzaensis [Thermoproteota_Sulfolobales]:0.1982726645)100:0.1335202032,(QEFD01000207.1_8 - Acidianus hospitalis [Thermoproteota_Sulfolobales]:0.0538898393,NZ_WFIY01000004.1_1454 - Acidianus infernus [Thermoproteota_Sulfolobales]:0.0472305114)100:0.3149343328)91:0.0638970531,((WP_012020882.1 - Metallosphaera sedula - Group 2e:0.2647305424,WP_009070398.1 - Metallosphaera yellowstonensis - Group 2e:0.3365305635)99:0.1678707179,NZ_JFZT01000057.1_13 - Acidianus copahuensis [Thermoproteota_Sulfolobales]:0.4676202048)37:0.0707043055)99:0.2401106551,(NZ_CP017006.1_50 - Saccharolobus sp001719125 [Thermoproteota_Sulfolobales]:0.2966731047,((NZ_CP045484.1_1118 - Sulfurisphaera ohwakuensis [Thermoproteota_Sulfolobales]:0.0314347868,NZ_CP035730.1_1419 - Sulfurisphaera sp012222305 [Thermoproteota_Sulfolobales]:0.0304275035)100:0.1359793486,WP_016729728.1 - Sulfolobus islandicus - Group 2e:0.2252575904)100:0.3324286673)100:0.3061065570)100:1.0538355050)100:0.1873441534,((((WP_010880487.1 - Aquifex aeolicus - Group 2d:0.8482596163,(WP_012963643.1 - Hydrogenobacter thermophilus - Group 2d:0.4152791249,(WP_012992449.1 - Thermocrinis albus - Group 2d:0.0000010693,WP_025306143.1 - Thermocrinis ruber - Group 2d:0.0000010693)100:0.9964945686)99:0.2737202606)100:0.3830285179,((WP_020848144.1 - Arcobacter butzleri - Group 2d:0.7244249971,WP_013135162.1 - Arcobacter nitrofigilis - Group 2d:0.7182932102)100:0.5170640168,(((WP_013460910.1 - Sulfuricurvum kujiense - Group 2d:0.3913956825,WP_015654358.1 - Sulfuricurvum sp. RIFRC-1 - Group 2d:0.2178637278)100:1.1086321290,(((WP_011373066.1 - Sulfurimonas denitrificans - Group 2d:0.4259670757,WP_008339288.1 - Sulfurimonas gotlandica - Group 2d:0.3015028792)100:0.3917578867,WP_013553042.1 - Nitratifractor salsuginis - Group 2d:1.2094630295)100:0.3609720010,(WP_007473987.1 - Caminibacter mediatlanticus - Group 2d:0.4896870708,((WP_024789023.1 - Lebetimonas sp. JH292 - Group 2d:0.0039592217,WP_024786773.1 - Lebetimonas sp. JH369 - Group 2d:0.0110427398)100:0.4609706722,WP_012663437.1 - Nautilia profundicola - Group 2d:0.5161794524)100:0.2625536946)100:1.0775836670)100:0.3089152650)98:0.1448748083,WP_025344558.1 - Sulfurospirillum multivorans - Group 2d:1.3263653328)100:0.3720879631)100:0.4046965180)88:0.1182752265,(WP_012676217.1 - Persephonella marina - Group 2d:0.6500858459,((WP_029520218.1 - Persephonella sp. IF05-L8 - Group 2d:0.0603242231,WP_029523037.1 - Persephonella sp. KM09-Lau-8 - Group 2d:0.0711398445)100:0.5365450530,(WP_012673603.1 - Sulfurihydrogenibium azorense - Group 2d:0.0778742664,WP_028949944.1 - Sulfurihydrogenibium subterraneum - Group 2d:0.0379411564)100:0.6912242047)85:0.1395408442)100:0.2018102765)100:0.2954459072,(WP_008286852.1 - Hydrogenivirga sp. 128-5-R1-1 - Group 2d:0.8056345021,WP_012514441.1 - Hydrogenobaculum sp. Y04AAS1 - Group 2d:1.6714820369)100:0.2636219323)100:1.3560530980)99:0.1388202015,((((WP_011383527.1 - Magnetospirillum magneticum - Group 2c:0.7059806134,((WP_028584585.1 - Desulfobulbus mediterraneus - Group 2c:0.4887321976,(WP_024334199.1 - Desulfotignum balticum - Group 2c:0.0000010693,WP_006965253.1 - Desulfotignum phosphitoxidans - Group 2c:0.0066051925)100:0.6698648491)100:0.1698949393,WP_008870999.1 - Desulfonatronospira thiodismutans - Group 2c:0.7225323463)100:0.1723625248)100:0.1204122903,(WP_028315676.1 - Desulfatibacillum aliphaticivorans - Group 2c:0.0000010693,WP_015947049.1 - Desulfatibacillum alkenivorans - Group 2c:0.0032206204)100:0.9529971777)99:0.1042870796,WP_015724478.1 - Desulfobulbus propionicus - Group 2c:1.1911455654)100:0.2834468217,((((((WP_022980127.1 - Ideonella sp. B508-1 - Group 2c:0.3645300861,WP_012346378.1 - Leptothrix cholodnii - Group 2c:0.1474941647)100:0.2435893782,((WP_014150136.1 - Methylomicrobium alcaliphilum - Group 2c:0.0101384726,WP_017841795.1 - Methylomicrobium buryatense - Group 2c:0.0000028020)100:0.2169235331,WP_013818241.1 - Methylomonas methanica - Group 2c:0.1836429516)100:0.1541010225)100:0.2330061370,WP_005505415.1 - Grimontia hollisae - Group 2c:0.6881835779)48:0.1306098377,((WP_027150633.1 - Methylobacter tundripaludum - Group 2c:0.0792814651,WP_019867142.1 - Methylovulum miyakonense - Group 2c:0.1431338635)100:0.0901587924,WP_005373434.1 - Methylomicrobium album - Group 2c:0.1956580588)100:0.4484724610)45:0.0721028686,(WP_011288617.1 - Dechloromonas aromatica - Group 2c:0.3763862956,WP_007041459.1 - Thiorhodococcus drewsii - Group 2c:0.4119269393)100:0.2665901440)100:0.3179875038,WP_007019558.1 - Neptuniibacter caesariensis - Group 2c:0.9765144413)100:0.4952430537)100:0.2444128289)98:0.1400778051,((((((((((WP_011714112.1 - Magnetococcus marinus - Group 2b:0.6221072319,WP_028877931.1 - Terasakiella pusilla - Group 2b:0.7038001584)99:0.1028206729,WP_028302096.1 - Oceanospirillum beijerinckii - Group 2b:1.0798460639)85:0.0996811124,(WP_013124503.1 - Thiomonas intermedia - Group 2b:0.5382658475,WP_020394871.1 - Thiothrix disciformis - Group 2b:0.7767381270)93:0.1176713349)72:0.0535498067,((WP_020745474.1 - Alteromonas macleodii - Group 2b:0.6650798671,WP_027856391.1 - Marinobacterium jannaschii - Group 2b:0.3757265415)100:0.1931228874,(WP_027854268.1 - Marinobacterium litorale - Group 2b:0.3472466052,WP_028293252.1 - Oceanobacter kriegii - Group 2b:0.5860840001)100:0.2637409176)86:0.1519816961)87:0.0995690341,(((WP_020503142.1 - Lamprocystis purpurea - Group 2b:0.3221971496,WP_007041639.1 - Thiorhodococcus drewsii - Group 2b:0.4354839040)100:0.1352465753,(WP_007194465.1 - Thiocapsa marina - Group 2b:0.0944244449,AAX40740.1 - Thiocapsa roseopersicina - Group 2b:0.0716348291)100:0.2688811439)100:0.1029634973,WP_002706876.1 - Thiothrix nivea - Group 2b:0.6075061423)54:0.0451697244)48:0.0613688780,(WP_015597392.1 - Hyphomicrobium denitrificans - Group 2b:0.4645376532,WP_013418661.1 - Rhodomicrobium vannielii - Group 2b:0.5600322553)100:0.2293955878)99:0.0803132974,(WP_011629746.1 - Alkalilimnicola ehrlichii - Group 2b:0.5401540928,WP_019642787.1 - Thioalkalivibrio sp. ALSr1 - Group 2b:0.6867620995)98:0.2578816306)94:0.0404138463,(((((WP_018391446.1 - Ancylobacter sp. FA202 - Group 2b:0.2477413043,WP_029356684.1 - Bosea sp. 117 - Group 2b:0.2308481542)100:0.1040326563,((WP_012169127.1 - Azorhizobium caulinodans - Group 2b:0.1838508009,WP_029004859.1 - Azorhizobium doebereinerae - Group 2b:0.1571353502)100:0.1412903418,(WP_011996000.1 - Xanthobacter autotrophicus - Group 2b:0.1186006295,(WP_024281261.1 - Xanthobacter sp. 126 - Group 2b:0.0167760495,WP_029556474.1 - Xanthobacter sp. 91 - Group 2b:0.0168333801)100:0.1606844511)100:0.1650919357)78:0.0528189350)78:0.0898512736,(WP_012384146.1 - Beijerinckia indica - Group 2b:0.2845136163,WP_025825893.1 - Acetobacter okinawensis - Group 2b:0.7973915978)100:0.1923107169)100:0.1368365116,(WP_029009282.1 - Azospirillum halopraeferens - Group 2b:0.2783254339,WP_012976476.1 - Azospirillum lipoferum - Group 2b:0.3012868320)100:0.2215115753)100:0.2660659355,((((((WP_009505605.1 - Citreicella sp. 357 - Group 2b:0.2777113634,(WP_008886444.1 - Citreicella sp. SE45 - Group 2b:0.1900010153,WP_007796497.1 - Pelagibaca bermudensis - Group 2b:0.1679247071)100:0.0647285274)100:0.1601889675,WP_020043467.1 - Salipiger mucosus - Group 2b:0.3110782582)100:0.1437243120,WP_005863651.1 - Sagittula stellata - Group 2b:0.4572681667)99:0.1080939184,WP_008282513.1 - Roseovarius sp. TM1035 - Group 2b:0.3533503369)100:0.0860693158,((((((WP_011749363.1 - Paracoccus denitrificans - Group 2b:0.0000027997,WP_024844879.1 - Paracoccus pantotrophus - Group 2b:0.0038072591)99:0.0089969934,WP_028714014.1 - Paracoccus sp. J55 - Group 2b:0.0139819189)100:0.2529189701,WP_028717756.1 - Paracoccus yeei - Group 2b:0.2700095738)100:0.1539027178,(WP_008030826.1 - Rhodobacter sp. SW2 - Group 2b:0.3175940941,WP_023918084.1 - Rhodobacter capsulatus - Group 2b:0.3948917845)99:0.0941712305)99:0.0650228512,(WP_009566015.1 - Rhodobacter sp. AKP1 - Group 2b:0.0331336341,WP_002720656.1 - Rhodobacter sphaeroides - Group 2b:0.0162563279)100:0.2723239171)95:0.0568541208,WP_023664198.1 - Rhodobacter sp. CACIA14H1 - Group 2b:0.2944947589)100:0.1343725847)100:0.2504137124,WP_013913763.1 - Oligotropha carboxidovorans - Group 2b:0.7740274105)100:0.1582441843)100:0.2107223949)85:0.0738218219,((((WP_027457230.1 - Dechloromonas agitata - Group 2b:0.3395561804,WP_026685912.1 - Azovibrio restrictus - Group 2b:0.5268229661)100:0.1020495497,WP_028993698.1 - Azonexus hydrophilus - Group 2b:0.4444129656)100:0.1382826465,(WP_011767530.1 - Azoarcus sp. BH72 - Group 2b:0.2965488937,WP_015437371.1 - Azoarcus sp. KH32C - Group 2b:0.2925065103)100:0.2320250938)98:0.1111534337,((WP_024080410.1 - Magnetospirillum gryphiswaldense - Group 2b:0.5602690619,(WP_011384345.1 - Magnetospirillum magneticum - Group 2b:0.1554048965,WP_008622301.1 - Magnetospirillum sp. SO-1 - Group 2b:0.2008077460)100:0.2969716918)100:0.2700941501,((WP_004274639.1 - Azospirillum amazonense - Group 2b:0.3187701153,WP_008068222.1 - Novosphingobium nitrogenifigens - Group 2b:0.3582459820)100:0.3972132183,(((((WP_011089681.1 - Bradyrhizobium diazoefficiens - Group 2b:0.0381162099,WP_028135604.1 - Bradyrhizobium japonicum - Group 2b:0.0731909066)100:0.0874052974,WP_022723662.1 - Rhodopseudomonas sp. B29 - Group 2b:0.1183681642)100:0.1874514731,WP_015668919.1 - Bradyrhizobium oligotrophicum - Group 2b:0.2628484172)100:0.2745572823,WP_011662668.1 - Rhodopseudomonas palustris - Group 2b:0.5064926994)99:0.1533653305,(((((WP_026600034.1 - Methylocystis sp. LW5 - Group 2b:0.0000010693,WP_024878510.1 - Methylosinus sp. LW3 - Group 2b:0.0113246782)100:0.0510272789,WP_018266917.1 - Methylosinus sp. LW4 - Group 2b:0.0268726377)100:0.1626908982,WP_003612204.1 - Methylosinus trichosporium - Group 2b:0.2344901503)100:0.3706836972,WP_008386856.1 - Rhodovulum sp. PH10 - Group 2b:0.5949718765)68:0.0911192611,(WP_014891818.1 - Methylocystis sp. SC2 - Group 2b:0.5826215140,WP_028738631.1 - Rhizobium selenitireducens - Group 2b:0.7783546165)62:0.1210101042)84:0.0451728793)100:0.3283640981)95:0.1343368186)91:0.0614267821)88:0.0654625857)94:0.1000272295,(((((((WP_026436955.1 - Acidovorax sp. JHL-9 - Group 2b:0.3275130592,(WP_011830389.1 - Methylibium petroleiphilum - Group 2b:0.1400662974,WP_011801344.1 - Polaromonas naphthalenivorans - Group 2b:0.2316954952)100:0.1089404301)69:0.0544555346,WP_018904285.1 - Variovorax paradoxus - Group 2b:0.3027497753)69:0.0481606807,(WP_018412518.1 - Methyloversatilis sp. NVD - Group 2b:0.2097042328,WP_020162849.1 - Methyloversatilis universalis - Group 2b:0.1112999876)100:0.1219292972)100:0.0710150047,(WP_027476516.1 - Curvibacter gracilis - Group 2b:0.0000028978,WP_019574255.1 - Curvibacter lanceolatus - Group 2b:0.0147466190)100:0.4396649714)100:0.0985125188,(((WP_014725822.1 - Burkholderia sp. KJ006 - Group 2b:0.0071834553,WP_011880080.1 - Burkholderia vietnamiensis - Group 2b:0.0038656170)100:0.3223834476,((WP_023105857.1 - Pseudomonas aeruginosa - Group 2b:0.1295373191,WP_024762399.1 - Pseudomonas nitroreducens - Group 2b:0.1822617924)100:0.1249605322,(WP_010563032.1 - Pseudomonas extremaustralis - Group 2b:0.0492560642,WP_017845586.1 - Pseudomonas veronii - Group 2b:0.0454834488)100:0.1828001053)100:0.3046795474)100:0.0793514348,WP_011153946.1 - Ralstonia eutropha - Group 2b:0.4047398482)34:0.0675331391)33:0.0597675002,AAB49361.1 - Alcaligenes hydrogenophilus - Group 2b:0.5086278243)98:0.0344059900,(WP_028999766.1 - Azohydromonas australica - Group 2b:0.4105877263,(WP_014429792.1 - Rubrivivax gelatinosus - Group 2b:0.3688344388,(WP_011466381.1 - Rhodoferax ferrireducens - Group 2b:0.4942150061,WP_028309992.1 - Derxia gummosa - Group 2b:0.6144067343)73:0.0869415894)96:0.0778360004)79:0.0596140876)97:0.2081073822)100:1.2254697360)100:0.2007500947,PKTL01000084.1_28 - BM511 sp002867475 [Nanoarchaeota_Woesearchaeales]:1.6019652781)89:0.1789056810)100:0.4292622703)80:0.3826659707,(((WP_013638061.1 - Desulfurobacterium thermolithotrophum - Group 3a:2.3462235292,WP_013296467.1 - Methanothermobacter marburgensis - Group 3a:1.3156641433)100:0.6237775345,((WP_003895383.1 - Mycobacterium smegmatis - Group 3b:1.9609938111,WP_011012029.1 - Pyrococcus furiosus - Group 3b:1.8142008517)100:1.0533547200,((WP_010936390.1 - Dehalococcoides mccartyi - Group 3c:1.0349200847,WP_014407035.1 - Methanocella conradii - Group 3c:0.6739194324)99:0.2511901942,(WP_015789840.1 - Halorhabdus utahensis - Group 3d:1.0133463525,WP_011154013.1 - Ralstonia eutropha - Group 3d:1.3106388958)100:0.1639292065)100:1.1772993810)100:0.4043793427)100:0.4817862317,(((WP_011751858.1 - Thermofilum pendens - Group 4a:0.4048249098,WP_014639275.1 - Escherichia coli - Group 4a:1.0043748266)100:0.9643019258,WP_009200527.1 - Anaerobaculum hydrogeniformans - Group 4d:1.0783298232)97:0.1621699661,WP_011012581.1 - Pyrococcus furiosus - Group 4d:1.1501522939)100:2.5954070140)99:0.5217968693)100:1.0003115700)91:0.2016382086,((((((PXQY01000012.1_6 - Natronomonas sp003021745 [Halobacteriota_Halobacteriales]:0.2519670990,(PXRN01000014.1_28 - Halococcus sp003021045 [Halobacteriota_Halobacteriales]:0.1552654664,WP_081985438.1 - Halopiger salifodinae - Group 1l:0.2241924858)68:0.0564035890)70:0.0722450549,((NZ_KE386573.1_799 - Haloplanus natans [Halobacteriota_Halobacteriales]:0.0217976015,NZ_CP034345.1_496 - Haloplanus rallus [Halobacteriota_Halobacteriales]:0.0120505639)100:0.0292155613,WP_094527870.1 - Halorubrum sp. Ea8 - Group 1l:0.0330087610)100:0.2863798180)100:0.4845014130,(((((WP_012813797.1 - Robiginitalea biformata - Group 1l:0.1803610320,WP_084445239.1 - Hymenobacter roseosalivarius - Group 1l:0.2463219270)100:0.1739863480,((WP_074837615.1 - Marinovum algicola - Group 1l:0.1753440910,WP_050532427.1 - Pseudaestuariivita atlantica - Group 1l:0.1394429884)100:0.0656939103,(WP_089935866.1 - Candidatus Entotheonella palauensis - Group 1l:0.2720756853,(WP_015667470.1 - Bradyrhizobium oligotrophicum - Group 1l:0.6126197050,WP_114847305.1 - Dyella sp. L4-6 - Group 1l:0.9159743269)100:0.1717918820)100:0.3613845234)100:0.1718671941)100:0.1409038203,WP_114794724.1 - Gaiella occulta - Group 1l:0.4402060791)100:0.0725388640,WP_119066980.1 - Rubrobacter indioceani - Group 1l:0.4535995426)100:0.0906763522,(((WP_100498150.1 - Geodermatophilus chilensis - Group 1l:0.1089725496,WP_104527565.1 - Blastococcus saxobsidens - Group 1l:0.1018622582)100:0.0442152251,WP_091544924.1 - Modestobacter sp. DSM 44400 - Group 1l:0.0746417502)100:0.1759787188,WP_091677034.1 - Amycolatopsis marina - Group 1l:0.2103072044)100:0.3866564623)100:0.1946463839)100:0.1517581428,(NZ_CP017006.1_102 - Saccharolobus sp001719125 [Thermoproteota_Sulfolobales]:0.1637318786,WP_080561888.1 - Sulfolobus islandicus - Group 1l:0.2616502694)100:0.3569101023)100:0.2423317373,(((((((WP_014267363.1 - Granulicella mallensis - Group 1h:0.1956041882,(WP_011153987.1 - Ralstonia eutropha - Group 1h:0.1327076591,(WP_016920676.1 - Methylocystis parvus - Group 1h:0.1139709715,(WP_003612931.1 - Methylosinus trichosporium - Group 1h:0.1059201465,(WP_029651411.1 - Methylocystis sp. SB2 - Group 1h:0.0209482530,WP_014892893.1 - Methylocystis sp. SC2 - Group 1h:0.0135231033)100:0.1278438650)95:0.0318859516)100:0.1010696870)96:0.0249177833)93:0.0384528991,((WP_011688202.1 - Solibacter usitatus - Group 1h:0.1600183643,WP_015247797.1 - Singulisphaera acidiphila - Group 1h:0.1008091761)100:0.0683321101,WP_010587703.1 - Schlesneria paludicola - Group 1h:0.1489494738)78:0.0476699701)97:0.0476357112,(WP_020375837.1 - Sulfobacillus thermosulfidooxidans - Group 1h:0.1878771374,(((((WP_021597135.1 - Actinomadura madurae - Group 1h:0.1824863698,(((((WP_005443931.1 - Saccharomonospora azurea - Group 1h:0.0416832099,WP_005461984.1 - Saccharomonospora glauca - Group 1h:0.0187476510)100:0.0145678680,(WP_006237565.1 - Saccharomonospora xinjiangensis - Group 1h:0.0444217677,WP_012796301.1 - Saccharomonospora viridis - Group 1h:0.0548872641)69:0.0098414819)69:0.0097776136,WP_005454024.1 - Saccharomonospora cyanea - Group 1h:0.0144526215)100:0.0395331106,(WP_019807844.1 - Saccharomonospora halophila - Group 1h:0.0294666723,WP_019819110.1 - Saccharomonospora saliphila - Group 1h:0.0517048891)100:0.0195588425)100:0.1501491332,(WP_009945368.1 - Saccharopolyspora erythraea - Group 1h:0.0828484585,WP_010696688.1 - Saccharopolyspora spinosa - Group 1h:0.0521566315)100:0.0959191689)100:0.0649599899)100:0.0747945595,(WP_028062027.1 - Solirubrobacter soli - Group 1h:0.1665222429,WP_028059415.1 - Solirubrobacter sp. URHD0082 - Group 1h:0.0449022948)100:0.2128258942)67:0.0251393976,((((WP_026402909.1 - Actinomadura rifamycini - Group 1h:0.1230809827,(WP_020540932.1 - Nonomuraea coxensis - Group 1h:0.0918305282,WP_012854897.1 - Thermomonospora curvata - Group 1h:0.1141425724)100:0.0455210989)97:0.0439254963,((WP_027944444.1 - Amycolatopsis taiwanensis - Group 1h:0.1273776365,WP_014376814.1 - Blastococcus saxobsidens - Group 1h:0.1206875431)75:0.0255230850,(WP_011603554.1 - Frankia alni - Group 1h:0.0215701539,WP_009739394.1 - Frankia sp. QA3 - Group 1h:0.0298828638)100:0.1861695236)39:0.0287825803)60:0.0132058430,WP_007516725.1 - Frankia sp. CN3 - Group 1h:0.1486283276)100:0.0476288961,(((((WP_020274692.1 - Streptomyces afghaniensis - Group 1h:0.0124226028,WP_003988175.1 - Streptomyces viridochromogenes - Group 1h:0.0512219538)100:0.0200626233,WP_015655687.1 - Streptomyces davawensis - Group 1h:0.0198375465)100:0.0142160970,((WP_020938041.1 - Streptomyces collinus - Group 1h:0.0121895739,WP_014670577.1 - Streptomyces hygroscopicus - Group 1h:0.0711747213)100:0.0143269755,WP_023553242.1 - Streptomyces roseochromogenes - Group 1h:0.0670690072)100:0.0428079602)100:0.0767549526,WP_014150953.1 - Streptomyces cattleya - Group 1h:0.1148446298)100:0.0520697772,WP_009155165.1 - Saccharomonospora marina - Group 1h:0.1585270291)99:0.0565977250)100:0.1048914496)100:0.0547373126,WP_013132859.1 - Thermobispora bispora - Group 1h:0.1803103291)100:0.0462659129,(WP_008474746.1 - Nitrolancea hollandica - Group 1h:0.1440226869,WP_012872944.1 - Sphaerobacter thermophilus - Group 1h:0.1556577937)100:0.0563976479)100:0.1100286995)95:0.0480649498)65:0.0195156861,(((((((WP_018330638.1 - Actinomycetospora chiangmaiensis - Group 1h:0.1462464132,WP_028930304.1 - Pseudonocardia asaccharolytica - Group 1h:0.0986322910)100:0.0573820268,WP_028936742.1 - Pseudonocardia spinosispora - Group 1h:0.1108337485)98:0.0234178950,((WP_026468830.1 - Amycolatopsis balhimycina - Group 1h:0.0260714993,(WP_013225646.1 - Amycolatopsis mediterranei - Group 1h:0.0174716396,WP_004559486.1 - Amycolatopsis vancoresmycina - Group 1h:0.0342063750)100:0.0226184923)100:0.0953145164,WP_007034607.1 - Amycolatopsis decaplanina - Group 1h:0.0960904351)100:0.0546447388)100:0.0668954493,((WP_020516695.1 - Actinoplanes globisporus - Group 1h:0.0548498705,WP_023543351.1 - Streptomyces niveus - Group 1h:0.0974517905)100:0.0441467104,((((((((((WP_013806771.1 - Amycolicicoccus subflavus - Group 1h:0.1036779744,((WP_007300863.1 - Rhodococcus imtechensis - Group 1h:0.0000030158,WP_011596968.1 - Rhodococcus jostii - Group 1h:0.0088700713)100:0.0022076024,WP_012691719.1 - Rhodococcus opacus - Group 1h:0.0000027616)100:0.0469886599)98:0.0195946403,(((WP_007775170.1 - Mycobacterium colombiense - Group 1h:0.0094267336,(WP_014942609.1 - Mycobacterium indicus - Group 1h:0.0072129006,WP_020823195.1 - Mycobacterium yongonense - Group 1h:0.0233246985)100:0.0145258116)100:0.0177405745,WP_007171456.1 - Mycobacterium parascrofulaceum - Group 1h:0.0265599499)100:0.0251564321,(WP_023372393.1 - Mycobacterium kansasii - Group 1h:0.0480404736,(WP_015355236.1 - Mycobacterium liflandii - Group 1h:0.0044905811,WP_020728307.1 - Mycobacterium marinum - Group 1h:0.0000010693)100:0.0175485205)85:0.0066885918)100:0.0409037135)83:0.0093472667,((WP_006334825.1 - Gordonia rhizosphera - Group 1h:0.0638054949,WP_025349261.1 - Nocardia nova - Group 1h:0.0651695127)89:0.0192122559,((WP_014815377.1 - Mycobacterium chubuense - Group 1h:0.0555694707,WP_005141693.1 - Mycobacterium rhodesiae - Group 1h:0.0470621686)100:0.0239347820,WP_018161883.1 - Smaragdicoccus niigatensis - Group 1h:0.0776006253)97:0.0206612787)64:0.0108489103)66:0.0161310459,(WP_011724971.1 - Mycobacterium avium - Group 1h:0.0621701903,WP_003922139.1 - Mycobacterium xenopi - Group 1h:0.0840520715)97:0.0139486858)69:0.0204843323,WP_006242884.1 - Mycobacterium tusciae - Group 1h:0.0492600955)15:0.0054469131,((WP_003894103.1 - Mycobacterium smegmatis  - Group 1h:0.0427224675,WP_003933589.1 - Mycobacterium vaccae - Group 1h:0.0696164996)80:0.0199432732,WP_003926809.1 - Mycobacterium thermoresistibile - Group 1h:0.0892036238)99:0.0213199449)100:0.0584036500,((WP_020907450.1 - Rhodococcus erythropolis - Group 1h:0.0000010693,WP_007735075.1 - Rhodococcus qingshengii - Group 1h:0.0044673136)100:0.0660481894,WP_003935326.1 - Rhodococcus ruber - Group 1h:0.0508328455)82:0.0230425138)48:0.0151864272,WP_005517441.1 - Rhodococcus equi - Group 1h:0.1487412346)44:0.0148794084,WP_003801347.1 - Arthrobacter globiformis - Group 1h:0.1160255535)93:0.0330223834,(WP_017611790.1 - Nocardiopsis salina - Group 1h:0.0937194028,WP_020500148.1 - Sciscionella marina - Group 1h:0.0548672953)100:0.1546162117)90:0.0183186326)100:0.0888640919)17:0.0432592388,((((WP_016573948.1 - Streptomyces albulus - Group 1h:0.0204182665,WP_006608003.1 - Streptomyces auratus - Group 1h:0.0347455151)100:0.0301282488,(WP_010988762.1 - Streptomyces avermitilis - Group 1h:0.0145702868,((((WP_005474054.1 - Streptomyces bottropensis - Group 1h:0.0046030470,WP_013006069.1 - Streptomyces scabiei - Group 1h:0.0046110354)100:0.0230124257,WP_020124082.1 - Streptomyces canus - Group 1h:0.0026926609)76:0.0074777168,WP_007380332.1 - Streptomyces sviceus - Group 1h:0.0044500370)90:0.0109314852,WP_004921512.1 - Streptomyces griseoflavus - Group 1h:0.0702358999)93:0.0143561194)100:0.0279284625)100:0.0175662329,WP_026219116.1 - Streptomyces scabrisporus - Group 1h:0.0864065909)100:0.0205791206,(WP_003957662.1 - Streptomyces clavuligerus - Group 1h:0.0482068064,WP_006350699.1 - Streptomyces tsukubaensis - Group 1h:0.0403295631)94:0.0165088921)100:0.0944535852)15:0.0234989465,(WP_012890477.1 - Streptosporangium roseum - Group 1h:0.1622450612,(((WP_018502886.1 - Frankia sp. BCU110501 - Group 1h:0.0362422114,WP_020460087.1 - Frankia sp. EAN1pec - Group 1h:0.0241627849)100:0.0646337606,WP_006543203.1 - Frankia sp. EUN1f - Group 1h:0.0789890618)100:0.0726587665,WP_013423858.1 - Frankia sp. EuI1c - Group 1h:0.1506807649)100:0.0903585048)33:0.0285731265)100:0.0742563541,(WP_015922819.1 - Thermomicrobium roseum - Group 1h:0.0962165381,WP_009061231.1 - Methylacidiphilum fumariolicum - Group 1h:0.3155318349)100:0.0747137966)100:0.0958925518)92:0.0577651594,WP_007904650.1 - Ktedonobacter racemifer - Group 1h:0.1898226414)61:0.0322629264,WP_007412921.1 - Pedosphaera parvula - Group 1h:0.1869966718)100:0.2170053765,WP_012934014.1 - Conexibacter woesei - Group 1h:0.3694300615)100:0.6489536447)100:0.2046809370,((DSGI01000013.1_17 - Korarchaeum sp011056255 [Thermoproteota_Korarchaeales]:0.4859992434,(((((NZ_RCOS01000005.1_10 - Methanodesulfokores washburnensis [Thermoproteota_Korarchaeales]:0.5190488690,((((DTFI01000109.1_16 - Thermofilum_C pendens_B [Thermoproteota_Thermofilales]:0.0479288663,(DRZM01000170.1_5 - Thermofilum_C pendens_A [Thermoproteota_Thermofilales]:0.0361176544,DSMT01000014.1_19 - Thermofilum_C sp011047595 [Thermoproteota_Thermofilales]:0.0615703858)100:0.0429293251)100:0.1399072932,NDWX01000013.1_5 - Thermofilum_A sp002855745 [Thermoproteota_Thermofilales]:0.0664261029)100:0.0386862203,NZ_CP009961.1_1336 - Thermofilum_A uzonense [Thermoproteota_Thermofilales]:0.0758686691)100:0.0465165256,(WP_011752262.1 - Thermofilum pendens - Group 1g:0.0921315128,WP_020962524.1 - Thermofilum sp. 1910b - Group 1g:0.1005390490)100:0.0290259162)100:0.1094509298)100:0.1294423899,(JAADGB010000063.1_2 - JAADGB01 sp013152575 [Thermoproteota_Sulfolobales]:0.4207154225,((WYEQ01000001.1_14 - WYEQ01 sp009904015 [Thermoproteota_Sulfolobales]:0.2797055174,DSZB01000178.1_2 - Thermofilum_C sp011364825 [Thermoproteota_Thermofilales]:0.5283732243)100:0.1499207719,(((((NZ_CP013011.1_675 - Pyrodictium delaneyi [Thermoproteota_Sulfolobales]:0.1379550553,NZ_LNTB01000001.1_644 - Pyrodictium occultum [Thermoproteota_Sulfolobales]:0.1228472225)98:0.0551833104,JAADFC010000152.1_8 - QNYQ01 sp013153105 [Thermoproteota_Sulfolobales]:0.2457164997)100:0.1518215214,(WP_011822511.1 - Hyperthermus butylicus - Group 1g:0.2586019962,WP_014025627.1 - Pyrolobus fumarii - Group 1g:0.2761815214)100:0.2770367836)100:0.0995185617,JABXKE010000002.1_869 - QNYQ01 sp013540595 [Thermoproteota_Sulfolobales]:0.1587098666)99:0.0587278612,QNYQ01000046.1_18 - QNYQ01 sp003978665 [Thermoproteota_Sulfolobales]:0.2863277647)100:0.0557779822)100:0.0490433762)100:0.1172889663)100:0.1509862551,JAADEY010000014.1_8 - JAADEY01 sp013153145 [Thermoproteota_Sulfolobales]:0.7442252862)98:0.1131150967,(NZ_CP006867.1_60 - Ignicoccus islandicus [Thermoproteota_Sulfolobales]:0.2588374755,WP_012123507.1 - Ignicoccus hospitalis - Group 1g:0.1949585264)100:0.4007743335)98:0.0753688991,(((((WYEI01000308.1_14 - Pyrobaculum sp009903905 [Thermoproteota_Thermoproteales]:0.0451275313,((WP_011900768.1 - Pyrobaculum arsenaticum - Group 1g:0.0043143085,WP_014346469.1 - Pyrobaculum oguniense - Group 1g:0.0109211500)100:0.0565673424,((WP_011761956.1 - Pyrobaculum islandicum - Group 1g:0.0414654147,WP_012349775.1 - Thermoproteus neutrophilus - Group 1g:0.0204756005)100:0.0998525196,WP_011850254.1 - Pyrobaculum calidifontis - Group 1g:0.1692833560)87:0.0744567721)67:0.0399207633)67:0.0141685777,((NZ_LCWM02000028.1_12 - Thermoproteus sp002077075 [Thermoproteota_Thermoproteales]:0.0036502512,WYEF01000075.1_6 - Thermoproteus sp009903945 [Thermoproteota_Thermoproteales]:0.0032843376)100:0.0209917304,WP_013680997.1 - Thermoproteus uzoniensis - Group 1g:0.0231661052)99:0.0270881923)67:0.0590863218,WP_014125970.1 - Thermoproteus tenax - Group 1g:0.1190664101)100:0.1976409253,(JZWT01000053.1_6 - Thermoproteus sp000960885 [Thermoproteota_Thermoproteales]:0.2720542540,WP_013337401.1 - Vulcanisaeta distributa - Group 1g:0.2871410003)100:0.1091364955)100:0.4138390350,(((((((APJY01000004.1_28 - Acd1 sp000389735 [Thermoproteota_Sulfolobales]:0.0930243261,(NZ_CP045482.1_1590 - Acidianus ambivalens [Thermoproteota_Sulfolobales]:0.0064483582,QEFD01000111.1_7 - Acidianus hospitalis [Thermoproteota_Sulfolobales]:0.0020960809)99:0.0029827191)99:0.0091958781,NZ_WFIY01000004.1_1359 - Acidianus infernus [Thermoproteota_Sulfolobales]:0.0443373609)100:0.0892910194,(NZ_CP045484.1_1305 - Sulfurisphaera ohwakuensis [Thermoproteota_Sulfolobales]:0.0244990212,NZ_CP035730.1_1573 - Sulfurisphaera sp012222305 [Thermoproteota_Sulfolobales]:0.0117939018)100:0.1739629647)99:0.0292401163,(NZ_CP020477.1_844 - Acidianus manzaensis [Thermoproteota_Sulfolobales]:0.0259326554,NZ_CP029288.2_801 - Acidianus sulfidivorans [Thermoproteota_Sulfolobales]:0.0565326736)100:0.0684210656)99:0.0277748671,NZ_JFZT01000066.1_22 - Acidianus copahuensis [Thermoproteota_Sulfolobales]:0.1476224296)99:0.0494075317,DFR85_RS19635 - Acidianus_B brierleyi [Thermoproteota_Sulfolobales]:0.0515803082)99:0.0513348692,NZ_CP045483.1_1434 - Stygiolobus azoricus [Thermoproteota_Sulfolobales]:0.0360347540)100:0.6626169184)100:0.1682619332)100:0.2249939881)100:0.4190014887,((((((APJY01000001.1_277 - Acd1 sp000389735 [Thermoproteota_Sulfolobales]:0.1734716402,((NZ_CP045482.1_1658 - Acidianus ambivalens [Thermoproteota_Sulfolobales]:0.0188313016,QEFD01000037.1_7 - Acidianus hospitalis [Thermoproteota_Sulfolobales]:0.0173982900)100:0.0887545203,NZ_WFIY01000004.1_1427 - Acidianus infernus [Thermoproteota_Sulfolobales]:0.0860123501)93:0.0417230363)100:0.2609465208,(((DFR85_RS19415 - Acidianus_B brierleyi [Thermoproteota_Sulfolobales]:0.0729481581,ASRH01000041.1_2 - Aramenus sulfurataquae [Thermoproteota_Sulfolobales]:0.1561538212)100:0.0697738166,NZ_CP029288.2_788 - Acidianus sulfidivorans [Thermoproteota_Sulfolobales]:0.1922885533)100:0.0709421416,NZ_JFZT01000066.1_32 - Acidianus copahuensis [Thermoproteota_Sulfolobales]:0.5056298809)100:0.0564970207)100:0.0759761508,NZ_CP020477.1_881 - Acidianus manzaensis [Thermoproteota_Sulfolobales]:0.1730624958)100:0.2287061567,NZ_JH597761.1_409 - Metallosphaera yellowstonensis [Thermoproteota_Sulfolobales]:0.7684674101)100:0.1885684123,(NZ_CP045483.1_1278 - Stygiolobus azoricus [Thermoproteota_Sulfolobales]:0.5121876619,(NZ_CP045484.1_1129 - Sulfurisphaera ohwakuensis [Thermoproteota_Sulfolobales]:0.0473619096,NZ_CP035730.1_1430 - Sulfurisphaera sp012222305 [Thermoproteota_Sulfolobales]:0.0661378638)100:0.3214862479)100:0.1749747217)100:1.7806138810,((((DFR85_RS30060 - Acidianus_B brierleyi [Thermoproteota_Sulfolobales]:0.0723426811,NZ_WFIY01000004.1_1432 - Acidianus infernus [Thermoproteota_Sulfolobales]:0.0652887337)100:0.0611075245,(NC_009440.1_973 - Metallosphaera sedula [Thermoproteota_Sulfolobales]:0.0474185536,NZ_JH597761.1_394 - Metallosphaera yellowstonensis [Thermoproteota_Sulfolobales]:0.0649174539)100:0.0674928213)100:0.0361170851,NZ_JFZT01000057.1_34 - Acidianus copahuensis [Thermoproteota_Sulfolobales]:0.1100626716)100:0.2132276634,((NZ_LT549890.1_1268 - Saccharolobus solfataricus [Thermoproteota_Sulfolobales]:0.0927780296,(NZ_CP045484.1_1107 - Sulfurisphaera ohwakuensis [Thermoproteota_Sulfolobales]:0.0113156226,NZ_CP035730.1_1408 - Sulfurisphaera sp012222305 [Thermoproteota_Sulfolobales]:0.0104976557)100:0.0406561384)100:0.0916186767,NZ_CP017006.1_76 - Saccharolobus sp001719125 [Thermoproteota_Sulfolobales]:0.1473651391)100:0.0984748809)100:1.7140079570)93:0.1489865479)94:0.2004076843)94:0.1580184557)97:0.1075322791)100:0.2507871988)98:0.1097641341)99:0.0825749149,(QMVU01000097.1_5 - QMVU01 sp003661265 [Thermoproteota_Korarchaeales]:0.0874477846,QMVZ01000018.1_2 - QMVU01 sp003661365 [Thermoproteota_Korarchaeales]:0.0693158315)100:0.3381195599)100:0.3850336308)100:0.0818022149,MCBE01000232.1_3 - WOR-SM1-SCG-A sp001723845 [Altarchaeota_IMC4]:0.1615657734);
