# Supplementary material for: Trace gas oxidation sustains energy needs of a thermophilic archaeon at suboptimal temperatures
Source: Nat Commun. 2024 Apr 15;15:3219. doi: 10.1038/s41467-024-47324-2 (PMC11018855; doi:10.1038/s41467-024-47324-2)
Supplement: Supplementary file 11 — Source Data [file 41467_2024_47324_MOESM11_ESM.zip › Source Data/Fig.S8.nwk]

((((((((('WP 097109259.1 - Hoeflea halophila (Proteobacteria)':0.07451506,'WP 013913730.1 - Afipia carboxidovorans (Proteobacteria)':0.05871464)0.9200:0.02941788,('WP 020174914.1 - Methyloferula stellata (Proteobacteria)':0.07930768,'WP 109921662.1 - Zavarzinia compransoris (Proteobacteria)':0.06571046)1.0000:0.05669164)0.9800:0.04184424,'WP 115834954.1 - Methylovirgula ligni (Proteobacteria)':0.10968135)0.7200:0.02668839,('WP 006934453.1 - Labrenzia aggregata (Proteobacteria)':0.09073824,('WP 073987086.1 - Mesorhizobium plurifarium (Proteobacteria)':0.03766111,('WP 014491996.1 - Bradyrhizobium japonicum (Proteobacteria)':0.04519082,'WP 109574864.1 - Aminobacter sp. AP02 (Proteobacteria)':0.07228748)0.5400:0.01337122)1.0000:0.07617757)0.9800:0.03222125)1.0000:0.06560596,('WP 028465373.1 - Nisaea denitrificans (Proteobacteria)':0.09880076,(('WP 092428353.1 - Yangia pacifica (Proteobacteria)':0.04787709,'WP 050661212.1 - Roseovarius tolerans (Proteobacteria)':0.04459720)1.0000:0.02955339,('WP 049643603.1 - Rhodobacter lobularis (Proteobacteria)':0.06325829,('WP 012177884.1 - Dinoroseobacter shibae (Proteobacteria)':0.07973695,('WP 013961672.1 - Roseobacter litoralis (Proteobacteria)':0.06544948,('WP 038005787.1 - Thalassobacter stenotrophicus (Proteobacteria)':0.04285627,('WP 058289936.1 - Epibacterium multivorans (Proteobacteria)':0.02598437,'WP 011048110.1 - Ruegeria pomeroyi (Proteobacteria)':0.02674486)0.9400:0.02320782)0.7600:0.01826674)0.6600:0.03411450)0.4200:0.02107736)0.4600:0.02403452)1.0000:0.09431884)1.0000:0.06877003)1.0000:0.07456543,(('WP 011629305.1 - Alkalilimnicola ehrlichii (Proteobacteria)':0.12337130,'WP 067562346.1 - Halofilum ochraceum (Proteobacteria)':0.09857766)1.0000:0.14898113,(('WP 006009537.1 - Glaciecola pallidula (Proteobacteria)':0.10267378,'WP 084387668.1 - Grimontia marina (Proteobacteria)':0.27735272)0.5600:0.05302614,(('WP 133155858.1 - Hydrogenophaga pseudoflava (Proteobacteria)':0.04081843,'WP 053169259.1 - Limnohabitans planktonicus (Proteobacteria)':0.03997830)1.0000:0.11596922,('WP 059411061.1 - Cupriavidus basilensis (Proteobacteria)':0.05173782,('WP 090544347.1 - Paraburkholderia caballeronis (Proteobacteria)':0.04907680,('WP 031358603.1 - Caballeronia sordidicola (Proteobacteria)':0.02952880,'WP 007181871.1 - Burkholderia sp. Ch1-1 (Proteobacteria)':0.02187981)0.6800:0.01577654)0.8800:0.02231967)1.0000:0.13445331)0.7400:0.03431588)0.8400:0.05411085)0.8800:0.05959413)1.0000:0.18019533,((((((((('WP 026962960.1 - Alicyclobacillus herbarius (Firmicutes)':0.05049168,'WP 100668643.1 - Kyrpidia spormannii (Firmicutes)':0.03816918)0.7000:0.01956808,'WP 066197428.1 - Hydrogenibacillus schlegelii (Firmicutes)':0.07840933)0.7400:0.01015027,('WP 004434061.1 - Bacillus methanolicus (Firmicutes)':0.03299184,'WP 089097610.1 - Geobacillus galactosidasius (Firmicutes)':0.02830479)1.0000:0.03572833)1.0000:0.04727412,'WP 019121972.1 - Brevibacillus massiliensis (Firmicutes)':0.10279858)1.0000:0.06588596,'WP 081503161.1 - Sulfobacillus thermosulfidooxidans (Firmicutes)':0.18237798)1.0000:0.04855812,('WP 013013659.1 - Meiothermus ruber (Deinococcota)':0.16431127,'WP 046845200.1 - Deinococcus soli (Deinococcota)':0.21478306)1.0000:0.08971393)0.6400:0.03391288,('WP 006903629.1 - Thermaerobacter subterraneus (Firmicutes)':0.09356217,'WP 088571377.1 - Thermoflexus hugenholtzii (Chloroflexota)':0.14290873)0.9400:0.05690318)1.0000:0.07294931,'WP 035348617.1 - Edaphobacter aggregans (Acidobacteriota)':0.18038850)0.6400:0.04032796,(('WP 007909428.1 - Ktedonobacter racemifer (Chloroflexota)':0.09638223,'WP 052889641.1 - Thermogemmatispora carboxidivorans (Chloroflexota)':0.05052549)1.0000:0.14116646,(('WP 012873228.1 - Sphaerobacter thermophilus (Chloroflexota)':0.09061438,'WP 012642423.1 - Thermomicrobium roseum (Chloroflexota)':0.07580998)1.0000:0.09648043,(((('WP 110271952.1 - Acidianus brierleyi (Crenarchaeota)':0.06729680,'WP 009990994.1 - Saccharolobus solfataricus (Crenarchaeota)':0.02052043)0.6200:0.01672349,'WP 012715912.1 - Sulfolobus islandicus (Crenarchaeota)':0.02590888)1.0000:0.13396733,'PSN96219.1 - Candidatus Marsarchaeota G2 archaeon ECH B 2 (Marsarchaeota)':0.12893276)1.0000:0.15829767,('OLD93897.1 - Candidatus Rokubacteria bacterium (Methylomirabilota)':0.12810744,('WP 012845246.1 - Rhodothermus marinus (Bacteroidota)':0.09095395,('WP 081147516.1 - Niastella vici (Bacteroidota)':0.11548778,('WP 013767647.1 - Haliscomenobacter hydrossis (Bacteroidota)':0.08235207,'WP 079512197.1 - Maribacter arcticus (Bacteroidota)':0.19919796)0.7000:0.03165694)1.0000:0.08180563)0.9000:0.04287909)0.9200:0.04625013)0.2400:0.03391152)0.7600:0.05423228)0.5200:0.04686344)0.7000:0.04749631)0.9400:0.06792758,(((((((('WP 043833835.1 - Amycolatopsis orientalis (Actinobacteriota)':0.12508560,'WP 052668717.1 - Nitriliruptor alkaliphilus (Actinobacteriota)':0.07069138)0.3000:0.02220178,'WP 049774518.1 - Nocardioides sp. JS614 (Actinobacteriota)':0.07492496)0.3200:0.02279973,'WP 088318002.1 - Kineosporia sp. R H 3 (Actinobacteriota)':0.05621423)0.6800:0.03969323,'WP 028850717.1 - Thermocrispum municipale (Actinobacteriota)':0.11425008)0.4000:0.02426195,'WP 067068110.1 - Streptomyces thermoautotrophicus (Actinobacteriota)':0.07735912)0.4000:0.04356350,'WP 085911866.1 - Pseudonocardia autotrophica (Actinobacteriota)':0.08908224)1.0000:0.26843424,('WP 116716838.1 - Euzebya tangerina (Actinobacteriota)':0.19671278,'WP 012827153.1 - Haliangium ochraceum (Myxococcota)':0.17360071)0.9600:0.06859357)1.0000:0.08998038,('WP 028067433.1 - Solirubrobacter soli (Actinobacteriota)':0.20637006,((((((('WP 085911871.1 - Pseudonocardia autotrophica (Actinobacteriota)':0.13572788,'WP 013674785.1 - Pseudonocardia dioxanivorans (Actinobacteriota)':0.14610599)0.9800:0.05773006,'WP 028850711.1 - Thermocrispum municipale (Actinobacteriota)':0.16230878)1.0000:0.08012852,'WP 020541099.1 - Nonomuraea coxensis (Actinobacteriota)':0.08556051)0.4800:0.02911063,('WP 017981208.1 - Amycolatopsis methanolica (Actinobacteriota)':0.07519233,'WP 009152492.1 - Saccharomonospora marina (Actinobacteriota)':0.07195518)0.4200:0.02388900)0.6200:0.03152419,'WP 089247735.1 - Asanoa hainanensis (Proteobacteria)':0.11394518)0.8000:0.03394189,'WP 052603923.1 - Acidithrix ferrooxidans (Actinobacteriota)':0.14152684)0.9400:0.04527743,(('WP 012934497.1 - Conexibacter woesei (Actinobacteriota)':0.09968710,'WP 028067427.1 - Solirubrobacter soli (Actinobacteriota)':0.20359078)0.7600:0.04401725,((('WP 116765780.1 - Arthrobacter humicola (Actinobacteriota)':0.07643663,'WP 035856707.1 - Cryptosporangium arvum (Actinobacteriota)':0.10083690)0.3800:0.02121705,('WP 091942519.1 - Blastococcus endophyticus (Actinobacteriota)':0.05762203,'WP 091326237.1 - Geodermatophilus ruber (Actinobacteriota)':0.03797119)0.9200:0.02495799)1.0000:0.07687550,((('WP 020518569.1 - Actinoplanes globisporus (Actinobacteriota)':0.05820769,'WP 030270917.1 - Micromonospora globosa (Actinobacteriota)':0.04051944)0.9400:0.03193609,'WP 019056033.1 - Streptomyces prunicolor (Actinobacteriota)':0.08157181)0.8800:0.02224028,('WP 005512167.1 - Rhodococcus hoagii (Actinobacteriota)':0.05803308,('WP 005258490.1 - Rhodococcus opacus (Actinobacteriota)':0.06078118,('WP 039805115.1 - Nocardia araoensis (Actinobacteriota)':0.05028742,(('WP 003892166.1 - Mycobacterium smegmatis (Actinobacteriota)':0.04188251,'WP 006247553.1 - Mycobacterium tusciae (Actinobacteriota)':0.03977899)0.9800:0.02130879,('WP 003901841.1 - Mycobacterium tuberculosis (Actinobacteriota)':0.03785294,('WP 011738501.1 - Mycobacterium ulcerans (Actinobacteriota)':0.04077105,'WP 085288222.1 - Mycobacterium vulneris (Actinobacteriota)':0.02668053)0.5600:0.01328947)1.0000:0.01842789)0.8400:0.01458469)0.5800:0.01185880)0.8800:0.02223389)1.0000:0.04187779)1.0000:0.10266959)0.5600:0.03544614)0.6200:0.02719643)1.0000:0.08049951)1.0000:0.14929583)0.3600:0.04861727)0.4200:0.05226286,('WP 103426113.1 - Salinigranum rubrum (Halobacterota)':0.11857075,(('WP 097379611.1 - Natrinema ejinorense (Halobacterota)':0.02392943,'WP 006067999.1 - Natronorubrum bangense (Halobacterota)':0.03767018)1.0000:0.06212167,('WP 073310280.1 - Halobaculum gomorrense (Halobacterota)':0.08375553,(('WP 089767509.1 - Halobellus clavatus (Halobacterota)':0.03472846,'WP 114587205.1 - Haloplanus sp. CBA1112 (Halobacterota)':0.02807473)0.6600:0.01417702,('WP 121820670.1 - Halostella salina (Halobacterota)':0.04227226,('WP 089670017.1 - Halobacterium jilantaiense (Halobacterota)':0.05134344,'WP 094557719.1 - Halorubrum sp. Ea1 (Halobacterota)':0.02591900)0.3800:0.00736101)0.5200:0.01393110)0.8400:0.02412498)0.5800:0.03324798)1.0000:0.09225532)1.0000:0.20439640,('WP 012893108.1 - Streptosporangium roseum (Type II Outgroup)':0.88613077,('ACL50613.1 - Aeropyrum pernix (Crenarchaeota)':0.31966209,('WP 012950878.1 - Geodermatophilus obscurus (Type II Outgroup)':0.52282029,('WP 013159081.1- Meiothermus silvanus (Type II Outgroup)':0.40888623,'WP 013076571.1 - Kyrpidia tusciae (Type II Outgroup)':0.26088448)0.5000:0.06684970)0.2800:0.04186246)0.6400:0.10182832)1.0000:0.30418648);
