# Supplementary material for: Trace gas oxidation sustains energy needs of a thermophilic archaeon at suboptimal temperatures
Source: Nat Commun. 2024 Apr 15;15:3219. doi: 10.1038/s41467-024-47324-2 (PMC11018855; doi:10.1038/s41467-024-47324-2)
Supplement: Supplementary file 11 — Source Data [file 41467_2024_47324_MOESM11_ESM.zip › Source Data/Source data.xlsx]

## Sheet: Fig. 1A
Incubation time (hr:min:s)	OD600 (Replicate 1)	OD600 (Replicate 2)	OD600 (Replicate 3)
0:00:00	-0.0005	0.0005	0.001
13:32:00	0	0	0
19:32:00	0	0	0
23:17:00	0	0.001	0
37:42:00	0.0035	0.004	0.003
45:15:00	0.0095	0.013	0.009
63:42:00	0.0305	0.028	0.027
71:15:00	0.046	0.037	0.0415
88:42:00	0.061	0.0575	0.054
111:33:00	0.08	0.076	0.067
137:42:00	0.1195	0.1285	0.103
163:32:00	0.134	0.12	0.124
184:07:00	0.1005	0.0985	0.103
211:42:00	0.084	0.0825	0.081

## Sheet: Fig. 1B
Culture	Incubation temp (⁰C)	Start OD600	Growth phase	Replicate	Culture volume (ml)	Incubation time (h)	H2 conc (ppm)
A.brierleyi	70	0.06	Exponential	1	30	0	13.6961
A.brierleyi	70	0.06	Exponential	1	30	2.21667	10.6989
A.brierleyi	70	0.06	Exponential	1	30	6.13333	3.31394
A.brierleyi	70	0.06	Exponential	1	30	10.9994	0.796868
A.brierleyi	70	0.06	Exponential	1	30	24.0133	0.229826
A.brierleyi	70	0.06	Exponential	1	30	71.435	0.24225
A.brierleyi	70	0.06	Exponential	2	30	0	13.7144
A.brierleyi	70	0.06	Exponential	2	30	2.21667	11.008
A.brierleyi	70	0.06	Exponential	2	30	6.13333	3.6605
A.brierleyi	70	0.06	Exponential	2	30	10.9994	0.479322
A.brierleyi	70	0.06	Exponential	2	30	24.0133	0.161284
A.brierleyi	70	0.06	Exponential	2	30	71.435	0.253636
A.brierleyi	70	0.06	Exponential	3	30	0	12.9798
A.brierleyi	70	0.06	Exponential	3	30	2.21667	10.3273
A.brierleyi	70	0.06	Exponential	3	30	6.13333	3.72229
A.brierleyi	70	0.06	Exponential	3	30	10.9994	0.624999
A.brierleyi	70	0.06	Exponential	3	30	24.0133	0.172311
A.brierleyi	70	0.06	Exponential	3	30	71.435	0.250192
A.brierleyi killed control	70	-	-	1	30	0	14.2741
A.brierleyi killed control	70	-	-	1	30	2.225	13.7258
A.brierleyi killed control	70	-	-	1	30	5.925	13.7393
A.brierleyi killed control	70	-	-	1	30	9.56667	13.5957
A.brierleyi killed control	70	-	-	1	30	25.3875	13.6402
A.brierleyi killed control	70	-	-	1	30	73.1633	13.5953
M.sedula	70	0.047	Exponential	1	30	0	12.4704
M.sedula	70	0.047	Exponential	1	30	2	10.9648
M.sedula	70	0.047	Exponential	1	30	3.77	9.94563
M.sedula	70	0.047	Exponential	1	30	11.36	6.62051
M.sedula	70	0.047	Exponential	1	30	23.76	2.98077
M.sedula	70	0.047	Exponential	1	30	29.89	2.31008
M.sedula	70	0.047	Exponential	1	30	53.07	0.489404
M.sedula	70	0.047	Exponential	1	30	71.31	0.180624
M.sedula	70	0.047	Exponential	1	30	96.19	0.152623
M.sedula	70	0.047	Exponential	1	30	145.04	0.0873055
M.sedula	70	0.047	Exponential	2	30	0	12.6391
M.sedula	70	0.047	Exponential	2	30	2	11.0838
M.sedula	70	0.047	Exponential	2	30	3.77	9.96957
M.sedula	70	0.047	Exponential	2	30	11.36	6.49341
M.sedula	70	0.047	Exponential	2	30	23.76	2.83662
M.sedula	70	0.047	Exponential	2	30	29.89	1.93198
M.sedula	70	0.047	Exponential	2	30	53.07	0.350884
M.sedula	70	0.047	Exponential	2	30	71.31	0.179609
M.sedula	70	0.047	Exponential	2	30	96.19	0.150662
M.sedula	70	0.047	Exponential	2	30	145.04	0.100505
M.sedula	70	0.047	Exponential	3	30	0	12.5447
M.sedula	70	0.047	Exponential	3	30	2	10.9671
M.sedula	70	0.047	Exponential	3	30	3.77	9.87508
M.sedula	70	0.047	Exponential	3	30	11.36	6.42408
M.sedula	70	0.047	Exponential	3	30	23.76	2.84795
M.sedula	70	0.047	Exponential	3	30	29.89	1.90397
M.sedula	70	0.047	Exponential	3	30	53.07	0.449165
M.sedula	70	0.047	Exponential	3	30	71.31	0.289673
M.sedula	70	0.047	Exponential	3	30	96.19	0.26396
M.sedula	70	0.047	Exponential	3	30	145.04	0.110208
M.sedula killed control	70	-	-	1	30	0	11.724
M.sedula killed control	70	-	-	1	30	1.6	11.609
M.sedula killed control	70	-	-	1	30	3.37	11.5229
M.sedula killed control	70	-	-	1	30	11	11.5686
M.sedula killed control	70	-	-	1	30	23.37	11.7663
M.sedula killed control	70	-	-	1	30	29.47	11.7452
M.sedula killed control	70	-	-	1	30	52.67	11.8076
M.sedula killed control	70	-	-	1	30	71	11.8692
M.sedula killed control	70	-	-	1	30	95.8875	12.0165
M.sedula killed control	70	-	-	1	30	144.689	12.5414

## Sheet: Fig. 1C
[H2] (nM)	Rate (nmol µg protein-1 h-1)
5.21548	0.00432809
8.91704	0.0112219
5.4307	0.00863009
4.63566	0.0045194
12.2363	0.0108352
11.2064	0.0126697
13.084	0.0155964
11.1659	0.0135326
27.82	0.0302466
24.1974	0.034967
27.9082	0.044409
27.6063	0.0445844
55.3045	0.0750106
53.0763	0.0828155
50.5656	0.0997693
51.0256	0.0914782
109.737	0.163296
117.371	0.141381
107.675	0.142843
114.028	0.17108
248.26	0.342459
246.624	0.453253
237.038	0.349123
238.147	0.382961
480.21	0.667239
546.87	1.02081
504.828	0.75098
531.054	0.61445
1044.73	0.816183
1048.52	1.2106
1092.72	1.12181
1070.51	0.79803
2331.55	3.13377
2403.69	3.33158
2408.66	2.65847
5075.38	5.27261
5147.97	4.56107
5043.84	3.37494
7865.74	5.43845
7796.67	3.02532
7750.62	2.92175

## Sheet: Fig. 1D
[H2] (nM)	Rate (nmol µg protein-1 h-1)
41.0391	0.261685
37.0842	0.294356
37.2159	0.225045
61.0108	0.425122
64.2063	0.582729
63.536	0.447091
137.509	0.426626
125.504	0.342189
124.742	0.732367
126.696	0.471628
305.427	0.624932
299.847	0.638798
299.35	0.977442
540.983	1.24345
487.249	1.36429
484.049	2.78421
1215.43	2.84598
1313.17	2.04842
1775.61	2.88976

## Sheet: Fig. 2A
Culture	Incubation temp (⁰C)	Start OD600	Growth phase	Replicate	Culture volume (ml)	Incubation time (h)	H2 conc (ppm)	CO conc (ppm)	CH4 conc (ppm)
A.brierleyi	70	0.06	Exponential	1	30	0	14.16	12.6357	14.7328
A.brierleyi	70	0.06	Exponential	1	30	4.70417	7.81944	10.4498	13.5309
A.brierleyi	70	0.06	Exponential	1	30	23.9479	0.0496004	5.43408	13.2312
A.brierleyi	70	0.06	Exponential	1	30	28.3812	0.0486067	4.90082	12.902
A.brierleyi	70	0.06	Exponential	1	30	47.9292	0.133822	3.48305	13.6604
A.brierleyi	70	0.06	Exponential	1	30	77.5708	0.418774	2.68839	12.7883
A.brierleyi	70	0.06	Exponential	1	30	123.279	0.207597	3.19088	14.8221
A.brierleyi	70	0.06	Exponential	1	30	220.029	0.548039	2.25137	14.3657
A.brierleyi	70	0.06	Exponential	1	30	292.608	0.525995	2.11189	13.2898
A.brierleyi	70	0.06	Exponential	2	30	0	12.7883	11.9489	13.744
A.brierleyi	70	0.06	Exponential	2	30	4.70417	8.09128	9.943	12.8137
A.brierleyi	70	0.06	Exponential	2	30	23.9479	0.227357	5.51736	12.362
A.brierleyi	70	0.06	Exponential	2	30	28.3812	0.194335	4.86409	12.306
A.brierleyi	70	0.06	Exponential	2	30	47.9292	0.15199	3.31306	13.2824
A.brierleyi	70	0.06	Exponential	2	30	77.5708	0.430928	2.25352	11.795
A.brierleyi	70	0.06	Exponential	2	30	123.279	0.165846	2.4503	14.0348
A.brierleyi	70	0.06	Exponential	2	30	220.029	0.536743	1.96205	13.647
A.brierleyi	70	0.06	Exponential	2	30	292.608	0.521043	2.40538	12.3568
A.brierleyi	70	0.06	Exponential	3	30	0	12.54	11.7466	13.8008
A.brierleyi	70	0.06	Exponential	3	30	4.70417	6.48527	9.43844	12.5463
A.brierleyi	70	0.06	Exponential	3	30	23.9479	0.0569762	4.63591	12.3604
A.brierleyi	70	0.06	Exponential	3	30	28.3812	0.0699914	4.0613	12.2516
A.brierleyi	70	0.06	Exponential	3	30	47.9292	0.152836	2.86698	12.9176
A.brierleyi	70	0.06	Exponential	3	30	77.5708	0.442289	2.07234	11.5308
A.brierleyi	70	0.06	Exponential	3	30	123.279	0.194615	2.47482	14.0967
A.brierleyi	70	0.06	Exponential	3	30	220.029	0.551013	1.98768	13.3791
A.brierleyi	70	0.06	Exponential	3	30	292.608	0.527457	1.88198	12.109
Killed control	70	-	-	1	30	0	14.2741	13.1057	14.8524
Killed control	70	-	-	1	30	2.225	13.7258	12.7737	13.6876
Killed control	70	-	-	1	30	5.925	13.7393	12.749	13.2276
Killed control	70	-	-	1	30	9.56667	13.5957	12.9622	13.5044
Killed control	70	-	-	1	30	25.3875	13.6402	14.0682	13.9459
Killed control	70	-	-	1	30	49.2708	13.6069	15.6959	13.6545
Killed control	70	-	-	1	30	73.1633	13.5953	17.295	12.7148
Killed control	70	-	-	1	30	121.904	13.9124	22.9028	11.8441
Killed control	70	-	-	1	30	217.22	13.6493	29.7294	12.5854
Killed control	70	-	-	1	30	339.965	14.8063	39.3605	13.1919
Medium control	70	-	-	1	29	0	13.2157	12.3498	13.709
Medium control	70	-	-	1	29	4.70417	12.648	12.1082	13.181
Medium control	70	-	-	1	29	23.9479	12.6751	13.3198	13.2794
Medium control	70	-	-	1	29	28.3812	12.6918	13.4846	12.8035
Medium control	70	-	-	1	29	47.9292	13.2727	15.6805	13.5229
Medium control	70	-	-	1	29	77.5708	12.7066	17.1741	11.9685
Medium control	70	-	-	1	29	123.279	14.7312	23.5408	14.4343
Medium control	70	-	-	1	29	220.029	15.5187	32.528	13.9243
Medium control	70	-	-	1	29	292.608	14.6653	35.0428	12.8201
A.brierleyi	70	0.041	Stationary	1	30	0	14.4712	13.3827	15.1408
A.brierleyi	70	0.041	Stationary	1	30	2.225	12.5781	12.2632	14.1085
A.brierleyi	70	0.041	Stationary	1	30	5.925	10.9659	11.27	13.9502
A.brierleyi	70	0.041	Stationary	1	30	9.56667	9.393	10.4809	14.0461
A.brierleyi	70	0.041	Stationary	1	30	25.3875	3.51496	7.95486	13.9612
A.brierleyi	70	0.041	Stationary	1	30	49.2708	1.06941	5.47083	13.5087
A.brierleyi	70	0.041	Stationary	1	30	73.1633	0.732468	4.31597	13.4802
A.brierleyi	70	0.041	Stationary	1	30	121.904	0.540777	2.74303	12.1375
A.brierleyi	70	0.041	Stationary	1	30	217.22	0.517722	1.02169	12.8434
A.brierleyi	70	0.041	Stationary	2	30	0	14.4638	13.4424	14.9156
A.brierleyi	70	0.041	Stationary	2	30	2.225	12.817	12.4322	14.763
A.brierleyi	70	0.041	Stationary	2	30	5.925	10.7569	11.1467	13.6018
A.brierleyi	70	0.041	Stationary	2	30	9.56667	8.34932	10.0889	14.1768
A.brierleyi	70	0.041	Stationary	2	30	25.3875	1.65004	6.62044	14.0081
A.brierleyi	70	0.041	Stationary	2	30	49.2708	0.684281	4.24217	13.7548
A.brierleyi	70	0.041	Stationary	2	30	73.1633	0.624872	3.22138	12.439
A.brierleyi	70	0.041	Stationary	2	30	121.904	0.52119	2.29404	12.2019
A.brierleyi	70	0.041	Stationary	2	30	217.22	0.221054	1.56981	13.1148
A.brierleyi	70	0.041	Stationary	3	30	0	14.5201	13.4801	14.9535
A.brierleyi	70	0.041	Stationary	3	30	2.225	12.5495	12.298	13.7719
A.brierleyi	70	0.041	Stationary	3	30	5.925	10.4788	11.0302	14.1675
A.brierleyi	70	0.041	Stationary	3	30	9.56667	8.78673	10.1401	13.9432
A.brierleyi	70	0.041	Stationary	3	30	25.3875	3.43747	7.17012	14.3311
A.brierleyi	70	0.041	Stationary	3	30	49.2708	1.25555	4.55396	13.7609
A.brierleyi	70	0.041	Stationary	3	30	73.1633	0.744002	3.23312	13.5641
A.brierleyi	70	0.041	Stationary	3	30	121.904	0.538279	2.29063	12.1085
A.brierleyi	70	0.041	Stationary	3	30	217.22	0.150849	1.21245	13.1373

## Sheet: Fig. 2B
Culture	Incubation temp (⁰C)	Start OD600	Growth phase	Replicate	Culture volume (ml)	Incubation time (h)	H2 conc (ppm)	CO conc (ppm)	CH4 conc (ppm)
A.brierleyi	37	0.06	Exponential	1	30	0	11.8408	10.3496	12.3588
A.brierleyi	37	0.06	Exponential	1	30	4.70417	8.82588	9.09088	11.3737
A.brierleyi	37	0.06	Exponential	1	30	23.9479	2.86235	5.95802	11.4559
A.brierleyi	37	0.06	Exponential	1	30	28.3812	2.25552	5.33114	11.0262
A.brierleyi	37	0.06	Exponential	1	30	47.9292	0.828905	3.63592	11.7137
A.brierleyi	37	0.06	Exponential	1	30	77.5708	0.519779	1.57366	10.3925
A.brierleyi	37	0.06	Exponential	1	30	123.279	0.128093	0.504845	12.3268
A.brierleyi	37	0.06	Exponential	1	30	220.029	0.330288	0.0213555	12.0459
A.brierleyi	37	0.06	Exponential	1	30	292.608	0.382168	0.00803164	11.152
A.brierleyi	37	0.06	Exponential	2	30	0	12.6818	10.6396	12.8003
A.brierleyi	37	0.06	Exponential	2	30	4.70417	10.1806	9.54771	11.5479
A.brierleyi	37	0.06	Exponential	2	30	23.9479	3.54184	7.35238	11.0469
A.brierleyi	37	0.06	Exponential	2	30	28.3812	3.01881	6.95986	11.2192
A.brierleyi	37	0.06	Exponential	2	30	47.9292	1.43967	6.01155	11.8004
A.brierleyi	37	0.06	Exponential	2	30	77.5708	0.657467	4.13168	10.8335
A.brierleyi	37	0.06	Exponential	2	30	123.279	0.00860606	2.11653	12.1903
A.brierleyi	37	0.06	Exponential	2	30	220.029	0.298509	0.107288	12.2456
A.brierleyi	37	0.06	Exponential	2	30	292.608	0.277042	-0.0258997	11.2706
A.brierleyi	37	0.06	Exponential	3	30	0	12.3232	10.3331	12.3791
A.brierleyi	37	0.06	Exponential	3	30	4.70417	9.40273	9.11235	11.2436
A.brierleyi	37	0.06	Exponential	3	30	23.9479	2.23694	6.28322	10.8345
A.brierleyi	37	0.06	Exponential	3	30	28.3812	1.62001	5.70627	10.9602
A.brierleyi	37	0.06	Exponential	3	30	47.9292	0.405655	3.99139	11.854
A.brierleyi	37	0.06	Exponential	3	30	77.5708	0.401028	1.87273	10.8071
A.brierleyi	37	0.06	Exponential	3	30	123.279	-0.00416453	0.549167	12.1978
A.brierleyi	37	0.06	Exponential	3	30	220.029	0.309669	-0.0270579	11.8093
A.brierleyi	37	0.06	Exponential	3	30	292.608	0.378791	-0.0193935	10.8938
Medium control	37	-	-	1	27	0	12.3352	10.2959	12.1867
Medium control	37	-	-	1	27	4.70417	11.6097	9.84342	10.7941
Medium control	37	-	-	1	27	23.9479	11.5624	10.0218	11.2493
Medium control	37	-	-	1	27	28.3812	11.5257	9.92378	10.7666
Medium control	37	-	-	1	27	47.9292	11.8993	10.5754	11.3392
Medium control	37	-	-	1	27	77.5708	11.3203	10.2285	10.7189
Medium control	37	-	-	1	27	123.279	12.7648	11.6245	12.0832
Medium control	37	-	-	1	27	220.029	12.6342	12.0686	13.8667
Medium control	37	-	-	1	27	292.608	11.3303	11.0088	10.9119
Killed control	37	-	-	1	30	0	11.577	10.5422	11.5439
Killed control	37	-	-	1	30	12.4282	11.1753	10.5297	11.5026
Killed control	37	-	-	1	30	37.9303	11.2448	10.5665	11.4779
Killed control	37	-	-	1	30	44.2484	11.1241	10.3176	11.1291
Killed control	37	-	-	1	30	65.5923	11.1924	10.3688	11.2873
Killed control	37	-	-	1	30	111.971	11.0907	10.6455	11.8678
Killed control	37	-	-	1	30	161.309	11.1452	10.8131	11.1314
Killed control	37	-	-	1	30	282.092	10.991	11.1219	11.7364
Killed control	37	-	-	1	30	557.183	10.8853	11.179	10.7914
A.brierleyi	37	0.063	Stationary	1	30	0	12.0119	11.0519	12.0622
A.brierleyi	37	0.063	Stationary	1	30	12.4282	6.88843	9.78858	12.1254
A.brierleyi	37	0.063	Stationary	1	30	37.9303	1.5473	7.67921	11.911
A.brierleyi	37	0.063	Stationary	1	30	44.2484	1.14102	7.2341	11.7348
A.brierleyi	37	0.063	Stationary	1	30	65.5923	0.581085	6.33152	11.7325
A.brierleyi	37	0.063	Stationary	1	30	111.971	0.426011	5.01004	12.0079
A.brierleyi	37	0.063	Stationary	1	30	161.309	0.483336	3.85377	12.0393
A.brierleyi	37	0.063	Stationary	1	30	282.092	0.460258	2.2026	11.6878
A.brierleyi	37	0.063	Stationary	1	30	557.183	0.479125	2.18134	11.3049
A.brierleyi	37	0.063	Stationary	2	30	0	12.5022	11.4752	12.5132
A.brierleyi	37	0.063	Stationary	2	30	12.4282	7.37585	9.90128	12.2464
A.brierleyi	37	0.063	Stationary	2	30	37.9303	2.87595	7.92459	12.0554
A.brierleyi	37	0.063	Stationary	2	30	44.2484	2.30369	7.44844	11.7376
A.brierleyi	37	0.063	Stationary	2	30	65.5923	1.21009	6.5462	11.8953
A.brierleyi	37	0.063	Stationary	2	30	111.971	0.545236	5.3922	12.2423
A.brierleyi	37	0.063	Stationary	2	30	161.309	0.503384	4.31936	12.2825
A.brierleyi	37	0.063	Stationary	2	30	282.092	0.478019	2.52767	11.8252
A.brierleyi	37	0.063	Stationary	2	30	557.183	0.506381	2.65368	11.8959
A.brierleyi	37	0.063	Stationary	3	30	0	12.079	11.2281	12.3946
A.brierleyi	37	0.063	Stationary	3	30	12.4282	6.87584	9.71887	11.6381
A.brierleyi	37	0.063	Stationary	3	30	37.9303	1.16554	8.05309	12.1254
A.brierleyi	37	0.063	Stationary	3	30	44.2484	0.856742	7.50881	11.5158
A.brierleyi	37	0.063	Stationary	3	30	65.5923	0.506314	6.71631	11.5674
A.brierleyi	37	0.063	Stationary	3	30	111.971	0.321394	5.69645	11.8164
A.brierleyi	37	0.063	Stationary	3	30	161.309	0.480041	4.82246	11.9198
A.brierleyi	37	0.063	Stationary	3	30	282.092	0.485482	3.22247	11.5411
A.brierleyi	37	0.063	Stationary	3	30	557.183	0.476333	3.03388	10.7597

## Sheet: Fig. 2C
Culture	Incubation temp (⁰C)	Start OD600	Growth phase	Replicate	Culture volume (ml)	Incubation time (h)	H2 conc (ppm)
A.brierleyi	10	0.052	Exponential	1	30	0	10.3002
A.brierleyi	10	0.052	Exponential	1	30	3.54535	9.07113
A.brierleyi	10	0.052	Exponential	1	30	20.3788	8.1497
A.brierleyi	10	0.052	Exponential	1	30	44.724	7.08159
A.brierleyi	10	0.052	Exponential	1	30	68.9059	6.11567
A.brierleyi	10	0.052	Exponential	1	30	170.278	1.88867
A.brierleyi	10	0.052	Exponential	1	30	313.15	0.156385
A.brierleyi	10	0.052	Exponential	2	30	0	10.5241
A.brierleyi	10	0.052	Exponential	2	30	3.54535	9.51151
A.brierleyi	10	0.052	Exponential	2	30	20.3788	8.53115
A.brierleyi	10	0.052	Exponential	2	30	44.724	7.50035
A.brierleyi	10	0.052	Exponential	2	30	68.9059	6.52931
A.brierleyi	10	0.052	Exponential	2	30	170.278	2.38395
A.brierleyi	10	0.052	Exponential	2	30	313.15	0.287914
A.brierleyi	10	0.052	Exponential	3	30	0	10.6964
A.brierleyi	10	0.052	Exponential	3	30	3.54535	9.3898
A.brierleyi	10	0.052	Exponential	3	30	20.3788	8.44756
A.brierleyi	10	0.052	Exponential	3	30	44.724	7.31317
A.brierleyi	10	0.052	Exponential	3	30	68.9059	6.28448
A.brierleyi	10	0.052	Exponential	3	30	170.278	2.04927
A.brierleyi	10	0.052	Exponential	3	30	313.15	0.217292
Killed control	10	-	-	1	30	0	10.7562
Killed control	10	-	-	1	30	3.54535	9.73399
Killed control	10	-	-	1	30	20.3788	9.6994
Killed control	10	-	-	1	30	44.724	9.8737
Killed control	10	-	-	1	30	68.9059	10.0588
Killed control	10	-	-	1	30	170.278	9.90021
Killed control	10	-	-	1	30	313.15	9.95689
Medium control	10	-	-	1	30	0	12.289
Medium control	10	-	-	1	30	22.9769	11.0665
Medium control	10	-	-	1	30	69.5069	11.5271
Medium control	10	-	-	1	30	143.957	11.7601
Medium control	10	-	-	1	30	234.566	11.6543
Medium control	10	-	-	1	30	405.677	11.4221
A.brierleyi	10	0.0705	Stationary	1	30	0	10.4919
A.brierleyi	10	0.0705	Stationary	1	30	24.2834	7.46057
A.brierleyi	10	0.0705	Stationary	1	30	70.8219	4.52148
A.brierleyi	10	0.0705	Stationary	1	30	145.268	1.41501
A.brierleyi	10	0.0705	Stationary	1	30	235.84	0.528777
A.brierleyi	10	0.0705	Stationary	1	30	406.966	0.38236
A.brierleyi	10	0.0705	Stationary	2	30	0	10.6454
A.brierleyi	10	0.0705	Stationary	2	30	24.2834	7.53631
A.brierleyi	10	0.0705	Stationary	2	30	70.8219	4.60076
A.brierleyi	10	0.0705	Stationary	2	30	145.268	1.43488
A.brierleyi	10	0.0705	Stationary	2	30	235.84	0.535747
A.brierleyi	10	0.0705	Stationary	2	30	406.966	0.372095
A.brierleyi	10	0.0705	Stationary	3	30	0	11.3241
A.brierleyi	10	0.0705	Stationary	3	30	24.2834	8.21831
A.brierleyi	10	0.0705	Stationary	3	30	70.8219	5.14966
A.brierleyi	10	0.0705	Stationary	3	30	145.268	1.60558
A.brierleyi	10	0.0705	Stationary	3	30	235.84	0.597922
A.brierleyi	10	0.0705	Stationary	3	30	406.966	0.37411
A.brierleyi	25	0.052	Exponential	1	30	0	10.9888
A.brierleyi	25	0.052	Exponential	1	30	3.73458	9.62832
A.brierleyi	25	0.052	Exponential	1	30	20.5787	6.08575
A.brierleyi	25	0.052	Exponential	1	30	44.9491	2.99108
A.brierleyi	25	0.052	Exponential	1	30	69.4888	1.69942
A.brierleyi	25	0.052	Exponential	1	30	143.794	0.308697
A.brierleyi	25	0.052	Exponential	1	30	405.962	0.343121
A.brierleyi	25	0.052	Exponential	2	30	0	11.2107
A.brierleyi	25	0.052	Exponential	2	30	3.73458	10.1642
A.brierleyi	25	0.052	Exponential	2	30	20.5787	6.67496
A.brierleyi	25	0.052	Exponential	2	30	44.9491	3.67947
A.brierleyi	25	0.052	Exponential	2	30	69.4888	2.14087
A.brierleyi	25	0.052	Exponential	2	30	143.794	0.435318
A.brierleyi	25	0.052	Exponential	2	30	405.962	0.36231
A.brierleyi	25	0.052	Exponential	3	30	0	10.6409
A.brierleyi	25	0.052	Exponential	3	30	3.73458	9.39586
A.brierleyi	25	0.052	Exponential	3	30	20.5787	6.09571
A.brierleyi	25	0.052	Exponential	3	30	44.9491	3.2593
A.brierleyi	25	0.052	Exponential	3	30	69.4888	1.98913
A.brierleyi	25	0.052	Exponential	3	30	143.794	0.408391
A.brierleyi	25	0.052	Exponential	3	30	405.962	0.397612
Killed control	25	-	-	1	30	0	8.80524
Killed control	25	-	-	1	30	3.73458	10.804
Killed control	25	-	-	1	30	20.5787	10.8021
Killed control	25	-	-	1	30	44.9491	11.0061
Killed control	25	-	-	1	30	69.4888	11.0892
Killed control	25	-	-	1	30	143.794	10.9225
Killed control	25	-	-	1	30	308.99	11.114
Killed control	25	-	-	1	30	405.962	9.86041
Medium control	25	-	-	1	30	0	11.0816
Medium control	25	-	-	1	30	24.3101	10.2259
Medium control	25	-	-	1	30	48.6085	10.9683
Medium control	25	-	-	1	30	70.9003	10.6627
Medium control	25	-	-	1	30	147.181	10.8416
Medium control	25	-	-	1	30	338.655	10.9105
A.brierleyi	25	0.0705	Stationary	1	30	0	11.6295
A.brierleyi	25	0.0705	Stationary	1	30	24.3101	4.33845
A.brierleyi	25	0.0705	Stationary	1	30	48.6085	2.23867
A.brierleyi	25	0.0705	Stationary	1	30	70.9003	0.895982
A.brierleyi	25	0.0705	Stationary	1	30	147.181	0.190655
A.brierleyi	25	0.0705	Stationary	1	30	338.655	0.42426
A.brierleyi	25	0.0705	Stationary	2	30	0	10.5726
A.brierleyi	25	0.0705	Stationary	2	30	24.3101	4.55157
A.brierleyi	25	0.0705	Stationary	2	30	48.6085	2.52232
A.brierleyi	25	0.0705	Stationary	2	30	70.9003	1.03216
A.brierleyi	25	0.0705	Stationary	2	30	147.181	0.181071
A.brierleyi	25	0.0705	Stationary	2	30	338.655	0.439041
A.brierleyi	25	0.0705	Stationary	3	30	0	11.1366
A.brierleyi	25	0.0705	Stationary	3	30	24.3101	4.38097
A.brierleyi	25	0.0705	Stationary	3	30	48.6085	2.36428
A.brierleyi	25	0.0705	Stationary	3	30	70.9003	0.940167
A.brierleyi	25	0.0705	Stationary	3	30	147.181	0.143998
A.brierleyi	25	0.0705	Stationary	3	30	338.655	0.455247
Culture	25	0.063	Exponential (ambient H2)	1	30	0	0.652259
Culture	25	0.063	Exponential (ambient H2)	1	30	3.5	0.500421
Culture	25	0.063	Exponential (ambient H2)	1	30	24.48	0.434265
Culture	25	0.063	Exponential (ambient H2)	1	30	97.08	0.299245
Culture	25	0.063	Exponential (ambient H2)	1	30	166.62	0.255554
Culture	25	0.063	Exponential (ambient H2)	2	30	0	0.615616
Culture	25	0.063	Exponential (ambient H2)	2	30	3.5	0.517429
Culture	25	0.063	Exponential (ambient H2)	2	30	24.48	0.327446
Culture	25	0.063	Exponential (ambient H2)	2	30	97.08	0.258584
Culture	25	0.063	Exponential (ambient H2)	2	30	166.62	0.256616
Culture	25	0.063	Exponential (ambient H2)	3	30	0	0.60447
Culture	25	0.063	Exponential (ambient H2)	3	30	3.5	0.507387
Culture	25	0.063	Exponential (ambient H2)	3	30	24.48	0.507732
Culture	25	0.063	Exponential (ambient H2)	3	30	97.08	0.263428
Culture	25	0.063	Exponential (ambient H2)	3	30	166.62	0.190315
Killed control	25	0.063	ambient H2	1	30	0	0.627933
Killed control	25	0.063	ambient H2	1	30	3.5	0.519065
Killed control	25	0.063	ambient H2	1	30	97.08	0.585383
Killed control	25	0.063	ambient H2	1	30	166.62	0.681005

## Sheet: Fig. 2D
				Relative level of cellular ATP level (nmol / mg protein) compared to day 0
Culture	Temp (°C)	H2 (ppmv)	Replicate	Day 0	Day 5	Day 10	Day 15	Day 20
Stationary culture	70	0	1	1	0.857722	0.520058	0.332105	0.318949
Stationary culture	70	0	2	1	0.8065	0.542821	0.337452	0.322126
Stationary culture	70	0	3	1	0.899851	0.482247	0.293174	0.274422
Stationary culture	70	0.6	1	1	0.959506	0.531622	0.343007	0.295791
Stationary culture	70	0.6	2	1	0.864428	0.603424	0.332132	0.315134
Stationary culture	70	0.6	3	1	0.860428	0.569214	0.324953	0.339259
Stationary culture	70	5	1	1	0.949221	0.512732	0.319303	0.316685
Stationary culture	70	5	2	1	0.730916	0.54661	0.277395	0.301516
Stationary culture	70	5	3	1	0.852275	0.488803	0.265483	0.284614
Stationary culture	70	50	1	1	1.0056	0.84611	0.486373	0.416144
Stationary culture	70	50	2	1	0.818881	0.683071	0.343638	0.384951
Stationary culture	70	50	3	1	0.909557	0.538314	0.313596	0.349813

## Sheet: Fig. 2E
				Relative level of cellular ATP level (nmol / mg protein) compared to day 0
Culture	Temp (°C)	H2 (ppmv)	Replicate	Day 0	Day 5	Day 10	Day 15	Day 20
Stationary culture	25	0	1	1	0.735022	0.20804	0.136771	0.127066
Stationary culture	25	0	2	1	1.00223	0.434362	0.104421	0.0818308
Stationary culture	25	0	3	1	0.860481	0.316626	0.0943416	0.088064
Stationary culture	25	0.6	1	1	0.852732	0.519361	0.222172	0.145124
Stationary culture	25	0.6	2	1	0.995939	0.473756	0.198819	0.147936
Stationary culture	25	0.6	3	1	0.791576	0.432153	0.134026	0.117383
Stationary culture	25	5	1	1	1.07545	0.586353	0.251411	0.208486
Stationary culture	25	5	2	1	1.08236	0.525682	0.249065	0.208721
Stationary culture	25	5	3	1	0.895144	0.542732	0.261976	0.262058
Stationary culture	25	50	1	1	1.16773	0.973308	0.851667	0.854626
Stationary culture	25	50	2	1	1.27625	1.05942	0.87443	0.815085
Stationary culture	25	50	3	1	1.34402	1.1224	1.04334	1.08865
			Mean relative level of cellular ATP level (nmol / mg protein) compared to day 0
			Day 0		Day 5		Day 10		Day 15		Day 20
Culture	Temp (°C)	H2 (ppmv)	Mean	p value	Mean	p value	Mean	p value	Mean	p value	Mean	p value
Stationary culture	70	0	1	-	0.854691	-	0.515042	-	0.32091	-	0.305166	-
Stationary culture	70	0.6	1	-	0.894787	0.197687	0.568086	0.0616674	0.333364	0.225252	0.316728	0.296023
Stationary culture	70	5	1	-	0.844137	0.442654	0.516048	0.484515	0.287394	0.0967865	0.300938	0.412781
Stationary culture	70	50	1	-	0.911346	0.200279	0.689165	0.0635647	0.381203	0.167631	0.383636	0.0165708
Stationary culture	25	0	1	-	0.865912	-	0.319676	-	0.111845	-	0.0989871	-
Stationary culture	25	0.6	1	-	0.880082	0.446069	0.47509	0.0453533	0.185006	0.0335165	0.136814	0.0462807
Stationary culture	25	5	1	-	1.01765	0.0992457	0.551589	0.0133849	0.254151	0.000222541	0.226421	0.00249607
Stationary culture	25	50	1	-	1.26267	0.00642398	1.05171	0.000365256	0.923146	9.71882e-05	0.919452	0.000345143
Note: p value shows if H2 amended culture has significantly higher viability than culture without H2 supplementation (one-sided Student's T test)

## Sheet: Fig. 3
MTER01000113.1_4 - Altarchaeota_Altarchaeales_Altarchaeum sp002083985	MAKEIIIEPLTRIEGHLAIHAIADEKTNKYIDAHSYGTMFRGFETILKNREPADAIWITQRICGVCPVPHATASVECVEMVYDAPPPTVGIALRNFTLMAEELYDAPLGCCILEGPDYSEVMLNKYAPDVLKEAQKTKAEHSSMHGFSTIADICKALNPITGALWLKALEMSKLGRKMASLLAGKHPHVNSFVPGGIGKTLTASDLEQYADMLSRHVSFSKEFILIFDDLLNFMDKFYGETGKREAIFLSAGCYESLDDYNAKYADMTKWGEKRAVTPGVFADGKITTNDLIKINLGIREYVNHSYYEDWDGKDVEKDPLGNELDKNHPWNEQTNPKPQEAKKWDDKYTWLKCPRWQNKDGKIYVVEVGPIARMYITAVSKKVPESTGKSLKFTLPRTN…
MCBF01000001.1_547 - Altarchaeota_IMC4_IMC4 sp001742785	MAAKTKTQGKEITIEPLTRIEGHLAVHATADNDGKKYTDAHSYGTMFRGFERILKGREPADAIWITQRICGVCPLPHATASAQCIDMTYNVSPPPVGIALRNFTLMSEELYDSPLGCAILEGPDYSAQILGKYAPDVLTRARVTKAEHAGLHGYATIGDIAEGLNPITGSIWLRALGMSKLGRKMASLLAGKHPHVNSFVPGGIGKTIRASDLEQYASMLFQHVAFSKEFVPLFDDLINFMMPYYGENGVRAPNMMAMGCYEDLSAYNAQYEDMGTWGIKRAVTPGVVIDGEIVTNDLIEINLGVREYVNHSYYEDWSALDMKTDPAGNALDKNHPWNEQTIAKPGPAKNWGGKYTWLKAPRWADSKGKTHVVEVGPVARMYTTAKSKKVDASTGKSLK…
MCBD01000005.1_12 - Altarchaeota_IMC4_WOR-SM1-SCG sp001723835	MAAETKGKEITIEPLTRIEGHLAVHAKADEAGKKYTDAHSYATMFRGFEVILKDREPADAIWITQRICGVCPLPHATASVECVDMCYNASPPPVGIALRNFTLIAEELYDSPLGCAILEGPDYSEGILKKYDPGVLKEADETRAEHADSHGYATIGDISRGLTPITGSLWLKALEMSKLGRKMACLVAGKHPHVHSFVPGGMGRTISATVLEQFASMLFKHVAFTKEFIAVFDDLIDFMLPYYDDVGVRDADLLSFGCYEDLGAYNASYSDMSSWGEKRAITPGVVSKGDLLTNDLVELNLGVREYVNHSYYDDWDGVEMSEDPLGNPLDKNHPWNEQTEPKPGPSKQWDGKYTWLKTPRWVANGDSYVVEVGPMARMYVTSLSKKVDESTGKSIKFTL…
MCBC01000067.1_52 - Altarchaeota_IMC4_WOR-SM1-SCG sp001723855	MAAETKGKEITIEPLTRIEGHLAVHAKADEAGKKYTDAHSYATMFRGFEVILKDREPADAIWITQRICGVCPLPHATASVECVDMCYNASPPPVGIALRNFTLIAEELYDSPLGCAILEGPDYSEGILKKYDPGVLKEADETRAEHADSHGYATIGDISRGLTPITGSLWLKALEMSKLGRKMACLVAGKHPHVHSFVPGGMGRTISATVLEQFASMLFKHVAFTKEFIAVFDDLIDFMLPYYDDVGVRDADLLSFGCYEDLGAYNASYSDMSSWGEKRAITPGVVSKGDLLTNDLVELNLGVREYVNHSYYDDWDGVEMSEDPLGNPLDKNHPWNEQTEPKPGPSKQWDGKYTWLKTPRWVANGDSYVVEVGPMARMYVTSLSKKVDESTGKSIKFTL…
MCBE01000232.1_3 - Altarchaeota_IMC4_WOR-SM1-SCG-A sp001723845	MAKELIIEPLTRIEGHLAMHVKADEKTKKYTDAHSYATMFRGFEIILRNREPADAIWITQRICGVCPLPHATASAQCVDMTYNAPPPPVGIALRNFTLIAEELYDSPLGCCILEGPDYSEQILGKYAPDVLNDAQKTKANNSDKHGYAKVGDILTGLNPITGSIWLKALGMSKLGRKMASLLAGKHPHVNSFVPGGIGKTINASDLEEYAGMLFEHVAFSKEFISIFDDLIDFMQGYYEDVGVREPIFLSGGCYEDLGAYNANYRDMNDWGEKRAVTPGVFADGKIITNNLIDINLGVREFVDHSHYEDWDSIEMESDPLGNKVDKNHPWNEQTKPKPGPPKNWDDKYTWLKTPRWAENKKTHVVEVGPLARMFITAKSRKVPEATGKSLKFTLPSSRR…
QMZF01000199.1_3 - Halobacteriota_Archaeoglobales_Archaeoglobus_C sp003663055	MATTVVVDPVTRIEGHLRIEMDVKDVETSTGVWQVVGTARSSGTLFRGFEIFLKGRDPRDAWFITQRICGVCPAAHAETSIQAIERAFGVQPTPAAILMRNILHGAFFIYDHITHTYVLVGPELGIICKHPPMVPPALGKAGVAKLSLGSSYVKAIEIQRKATEIVALWGGKFPHHASEYPGGMTVRPTADRIANTLARMVEIWEFVAKTMVGDLLTLVNASERVGEKLSEILGINIRGLEDIGVSTGNFLCYGIFPAHDDYDDWYDPSKRRKALFHSGAWDGNFKRFDESKITEYVKYSWYTSPSGLHPSVGETEPNKGKGGAYSWIKAPRYENKVYEVGPLARMVNTFGLKWRIPRVHPITGEDYGDFVYEMRNPKGSLLDRIAARVACTLIIANKM…
NC_015320.1_140 - Halobacteriota_Archaeoglobales_Archaeoglobus_C veneficus	MAKVVMDPVTRIEGHLGISMETQDITTSTGTWTVVKEAYSHTNLFRGFEIILRGRDPRDAFFITQRICGVCPAPHGETAIQALDHAYGVTPPPAAILIRNILHGAYYVYDHMIHTYLLIGPELGVICKYPPMVPPALGKPGIAKLGLGSSYVKCIEMQRKANEIVALWGGKFPHHTSEYPGGVTVKPTLDRIATTLTNMTELWDFAVNTMVPDLMALVERNEHVGEAVSALLDIDFRGLQDLGPTYGNFLSYGLFPDVNDYDKWVEAQDGKPTYRDNALIKAGAWDGDFKKFDLSKIAEYVKYSRYDDSISGRHPREGDVIVRKDKPGAYAWMKAPRYEGKVYEVGPLARMINTFGLHWKIDVTNPVTGETFTFKWDVLNPKGSVIDRVAARVAQTVWF…
NC_021169.1_2196 - Halobacteriota_Archaeoglobales_Archaeoglobus_A sulfaticallidus	MAEVVMDPITRIEGHLGARMETKDITTSTGTWTIVDKAYSLTNLFRGWEIILKGRDPRDAFFITQRICGVCPAPHGETAIQALDHAYGVTPPPAAVLMRNILHGAYYVYDHMIHTYLLIGPELGVLAKYPPMVPPALGKKGIKALGLGSSYAACIEMQRKVNRVVALWGGKFPHHTSEYPGGMTVKPTLDRIANTLSAMTELWDFVVNVMVPDLMAIVSKNDHIAETVSSLLDIDFNGLQDLGQTYGNFLSFGLFPDYNDYDKWVRVQDGEEGYRENALIRAGAWDGSPKKFTHKKIREYVKYSRYDDSATGLHPSEGVTKPVKDKPGAYAWMKAPRYDGKVYEVGPLARMINTFGLKWKIDVTNPVNGKSFTFEWNVLNPKGSVIDRVAARVAQTLLF…
NC_013741.1_1014 - Halobacteriota_Archaeoglobales_Archaeoglobus_B profundus	MARVWVDPITRIEGHLGVTMETKEVNTGKMTIDVVDKAYSHTNLFRGFEIILRGRDPRDAFYITQRICGVCPAPHGEAAIQALDHAYDVTPTPTAVLIRNILQAAYYVYDHLIHTYLLVGPEIGVVCKYPPMVPPALGKEGIRKLGLGSSYVQCVDIQRKANEIVALWGGKFPHHMCEYPGGVTVKPTGDRIAQTLAKATELWEWCAHVALKDLIAIKERNEIVSERLSELLGIEHRAFADIGASWGNYLSYGIFPDPENYDDWVKAQDGQPSFRKSAVIYAGSWQNGELKPFERDKIVEYVKYSRYKDEISGMKPWDVEMTNDIVWKDKPNAYAWMKAPRYDGKVHEVGPLARMIVTYGLRWKFDVTNPITGETVSVDWEVMNPKGSVIDRVASRVVQ…
MTML01000068.1_31 - Halobacteriota_Archaeoglobales_Archaeoglobus_A sp002011215	MAKVVMDPVTRIEGHLGVTMETKDVTTSTGTWTVVDKAYSNTNLFRGWELILKGRDPRDAFFITQRICGVCPAPHGETAIQALDHAYGATPPPVSILTRNILHGAYYVYDHMIHTYLLIGPELGVLAKYPPMVPPALGKEGIAKLGLGSSYAACIDKQRKANKIVALWGGKFPHHTSEYPGGMTVKPTLDRIATTLSNMTELWDFAVHRMVPDLMAIVSKNDHIGEAVSGLLDINFRGLQDLGATYGNFLSYGLFPDVNDYDKWVEAQDGKPTYRDNALIKAGAWDGDFKKFDHNKIVEYVKWSRYDDSITGRHPTQGETIPVKNKPNAYAWMKAPRYDGKVYEVGPLARMINTFGLKWNIDVTNPITGESFTFKWNVLNPNGSIIDRVAARVAQTVLF…
MTMT01000108.1_35 - Halobacteriota_Archaeoglobales_Archaeoglobus_A sp002010195	MAKVVMDPVTRIEGHLGVTMETKDVTTSTGTWTVVDKAYSHTNLFRGWEIILRGRDPRDAFFLTQRICGVCPAPHGETAIQALDHAYGAVPPPTAILIRNILHGAYYVYDHMIHTYLLIGPELGVLAKXPPMVPPALGKDGIRALGLGSSYAACIEMQRKANKVVALWGGKFPHHTSEYPTGVTVKPTLDRIANTLSNMTELWDFAVNVMVPDLMAIVSKNDHIAETVSSLLDIDFNGLQDLGPTYGNFLSYGLFPDYNDYDKWVAVQDGEEGYRDNALIKAGAWDGDFKKFTHTKIKEYVKYSRYDDSITGRHPSQGDVIVVKDKPGAYAWMKAPRYEDKVYEVGPLARMINTYGXNWKIDVTNPVTGESFTFKWKVLNPKGSVIDRVAARVAQTVLF…
DACH01000005.1_247 - Halobacteriota_Archaeoglobales_Archaeoglobus_A sp002494625	MATVKMDPVTRIEGHLGVTMETKDITTSTGTWTVVDKAYSHTNLFRGWEIILKGRDPRDAFFLTQRICGVCPAPHGETAIQALDHAYGMTPPPAAILARNILHGAYYVYDHMIHTYLLIGPELGVLAKYPPMVPPALGKDGIKALGLGSSYAACIQMQRKANKVVALWGGKFPHHTSEYPSGMTVKPTLDRIANTISNMTELWDFVVNVMVPDFMAIVSKNDHIAETVSTLLDIDFNGLQDLGPTYGNFLSYGLFPDYNDYDKWVAVQDGEEGYRDNALIKAGAWDGDFKKFTHTKIKEYVKYSRYDDSITGRHPSQGDVKVVKDKPGAYGWMKAPRYEDKVYEVGPLARMINTYGLNWKIDVTNPVTGESFTFKWKVLNPKGSVVDRVAARVAQTVLF…
QMZE01000284.1_3 - Halobacteriota_Archaeoglobales_Archaeoglobus_B sp003663025	ETKEVDTGKMKIDLVEKAYSHTNLFRGFEIILRGRDPRDAFYITQRICGVCPAPHGETAIQALDQAYGVYPTSKAVLIRNIIQAAYYVYDHLIHTYILVGPEIGVVCKYPPMVPPALGKYGIRKLGLGLSYVQCLDIQRKANEIVALWGGKFPHHTSEYPGGVTVKATKDRIAQTLTKAAEIWEWCAKVALEDIMTIRERNETLSERLSEILGIEHRAFADIGASWGNFLSYGIFPDPENYDDWVKAQYGEPSYRRSAVIYAGSWQNGTLKPLERDKIVEYVKYSRYKDEISGMKPWDVEMSVDVVWKDKPNAYAWAKAPRYEGKVHEVGPLARMIVTYGLRWNFEVKNPVTEETVTVDWEVMNPKGSVIDRVASRVIQALIFTTKIMEWAVQLKEYIS…
NC_000917.1_1428 - Halobacteriota_Archaeoglobales_Archaeoglobus fulgidus	MSRIVIDPVTRIEGHLRVELSPEKLKTSTGEWDVVKEAYCSGTLFRGWETILRGRDPRDAWIITQRICGVCPAPHAEASIQAIEAAFNVTPTPVAVLIRNVLHGAYYIYDHIIHSYILLGPELGVVCKYPPMVPPALGKEGVSKLGIGSSYVGALEIQRKANEIVAIWGGKFPHHQSEYPGGMAVRPTEDRIASSLARMFEIWRWVAETMVKDFYNLLEANEKVGEAVSSLLDINFRGLQDVGASTGNFLSYGLFPDHENYDDWLSVLDSPSKRSSALIHAGAWDGSSKPLDISKIAEYVRYSWYDNESGLNPKDEDAPKPDKNKSEAYSWLKAPRYDGKVYEVGPLARMLNTYGTRWKIPIRNPVTGEDHGYFEYEVLNPKGSVIDRLAARVALTILT…
QMZC01000012.1_38 - Halobacteriota_Archaeoglobales_B5-G16 sp003662995	MAKVVVDPVTRIEGHLGITMETKEVKTSTGTWTLVDKAYSHTNLFRGFEIILKGRDPRDAYFLTQRICGVCHAVHGAASMQALDHAYGVTPPPAAVLVRNILHACFYCYDHMIHTYLLVGPELGVVAKYPPMVPPALGKAGIAKLGLGSSYAKCVEMQRIANEATALWGGRAPFPVAEYPGGVTVKPTLDRIAGTIGRMNQVWYFAVHTMYNDLMALVERNEHIGNAISTLLDVEFRGLQDLGPSYPYQLSYGLFPDPENYDDWVKAQDGEKSRRKSAVIHAGAWDGDFKPFELGKIKEYVKYSKYSNECTGLHPKDGKTIPDKNKPGAYAWAKAPRYDDKPYEVGPFARMVNTFGLRWKFEVTNPVTGESFTFDWKALNPNSSVIDRVAARVAQTILF…
NC_013849.1_1633 - Halobacteriota_Archaeoglobales_Ferroglobus placidus	MEVVIDPVTRIEGHHGVRLKVEDGVVKDAHSLATMFRGFERIVIGRDPKDAPILLQRICGVCHNDHRLASLFAIENAAKLTNEWGAGLPEPAVLLRNAIAALQFVFDHPVWAYALTGPDYCDAIHKTGLVRFDPIVGRGVKEAVLAQKRLHQAMTYIGGKVPHIMTPIPGGVSLEIDANIISKLISIVLDVKKWALGVGLGKTALEHARDVAGYVIDDVSKKLEKGVVEPPNDPEVGKGLYDLVSLILVMANLGLKDMGERTPTMLAYGFLADPNGELFFPSGFFNGKELEKFDYRNIGEDVKYSYYDDEAGGSYVGEEDTRKLIPKYGKAGAYTWAKAPRYKGMPAEVGPLARMVAKGYRDGWEVGDPLDLRKNLAGGRTASNALARNIARIQEELVL…
NC_013849.1_848 - Halobacteriota_Archaeoglobales_Ferroglobus placidus	MSNVVIDPVTRIEGHLRVEMHTKTLETSTGKWTVVDKAYCSGTMFRGIEIILKGRDPRDAWIITQRICGVCPAPHAEASMQAIEAAFDVKPTPLAILVRNILHGAYYIYDHIIHTYLLIGPELGVLAKYPPMVPPALGKEGIAKLNLGSSYAQALDIQRKANEIVAMWGGKFPHHQTEYPGGMAVKPTADKIAKTLSKMTEIWSWVANVMVRDFTKILEANERIGEAVSAILDVDFRGLQDLGASTGNFLSYGLFPDHENYDDWLSILYSPGYRKSALIQAGAWDGERKAFDLKKIEEYVKYSWYDNASGLHPSEEDLPKPNKEKSDAYSWLKAPRYDKKVYEVGPLARMINTFGMKWKIPITNPVTGEDFGYFEYEVQNPQGSVIDRVAARVAMTLLI…
NZ_CP009552.1_713 - Halobacteriota_Archaeoglobales_Geoglobus acetivorans	MEITIDPVTRLEGHHGVKINVEDGVVTDAKALALMFRGFERILIGRDIRDAPIITQRICGVCHNDHRLASLFAIENASGMADEWNVGMPPAATAFRNLVTTLQYVYDHPVWVYVLVGPDFSDSPHKTGLTRLNPIVGKGVKEAVWAQKELHKAMAIIGGKVPHMMTPAPGGMTLEIDEKIITQLVGIVADVKKWAVGVGIGQPAATNAEYVLDEVLKQMEEIKAGKRDAFEPKEGMGNALFDMVAMIAVAHDMGLNEQGVWEDSKMLAYGFLPDPESGELYFPSGFFNGSELENMDYRKISEDVTYSWYKDETQTGYVGTDLPPEPYYGKSGAYTWGKAPRYDGWPAEVGPLPRLVALYLKKSKELGDPLGLRKTFCGSATASTALSRMIARIQEELIM…
NZ_CP009552.1_1706 - Halobacteriota_Archaeoglobales_Geoglobus acetivorans	MEVVIDPVTRLEGHHGVKLNVEGGVVREAKALATMFRGFERIVVGRDVRDAPIILQRICGVCHNDHRLASLFAIENAAGLGNEWGHGLPEPALLLRNVIASLQYVFDHPVWAYALTGPDYCDQIHKTGLTRFNPLVGQGVKEAVFAQRRLHQAMAYIGGKVPHIMTPIHGGVTLEIDEKVISRLISIVLDVKKWAIGVGLGKTTLEHTADVAGYIIDDVSRKIQDGKEITPPSDPEIGRGLYDLVSLIVVMANMGLAEMGDRTPAMLAYGFLTDAEGKLFFPSGFFNGSELEKFDYRKISEDVKHSYYSDDAGGEYVGNEDTRKLVPKYGKSGAYTWAKAPRYAGKPAEVGPLARMVAKGFRDGWEYGDPLDLRKSLAGGRTASNALARNIARIQEELL…
NZ_CP011267.1_2007 - Halobacteriota_Archaeoglobales_Geoglobus ahangari	MEITIDPVTRLEGHHGVKINVDGGVITDAKALALMFRGFERLLVGRDIRDAPIITQRICGVCHNDHRLASLMAIENAAGIADEWNVGLPPAAIAFRNLVAALQYVYDHPVWVYVLAGPDFSDSPHGTGLTRLNPILGKGVREAVWAQRELHKAMALIGGKVPHMMTPAPGGMTLEIDEKIIAQLVGIISDVKKWAVGVGIGQPSATNAEYVLDEVLRQLEEIKAGKRKEFEPKEGMGNALFDMVAMIAVAHDMGLNEQGVWEDSKMLAYGFLPDPDTGELYFPPGFFNGRELERFDYRRISEDTTYAWYKDETQTGYVGTDLPPEPYYGKPNAYTWGKAPRYDGWPAEVGPLPRLVAMYFKKSKELGDPLGLRKTFCGSPTASTALSRMIARIQEELIM…
NZ_CP011267.1_900 - Halobacteriota_Archaeoglobales_Geoglobus ahangari	MEVVIDPVTRLEGHHGVRLNVEGGVVREAKALATMFRGFERIVVGRDIRDAPIILQRICGVCHNDHRLASLFAIENAAGLGNEWGHGIPEAALLMRNVIASLQFVFDHPVWAYALTGPDFCDQIHRTGLKRFDPLVGQGVKEAVFAQRRLHQAMAYIGGKVPHIMTPVPGGVTLEIDEKVISRLISIVLDVKKWAIGVGLSKGTLEHTADVAGYIIDDVSRKLEEGKEIAPPSDPEIGRGLYDLVSLIVVMARMGLADMGERTATMLAYGFLSDANGELFFPSGFFNGSDLEKFDYRKIGEDVTHSYYSDDAGGEYVGNEDTRKLVPKYGKSGAYTWAKAPRYDGKPAEVGPLARMVAKGFRDGWEYGDPLDLRKSLAGGRTASNALARNIARIQEELL…
DACG01000010.1_43 - Halobacteriota_Archaeoglobales_Geoglobus sp002494725	MEVVIDPVTRLEGHHGVRLNVENGTVKEAKALATMFRGFERIVINRDVKDAPIILQRICGVCHNDHRLASLFAIENAAGLANEWGHGLPEAAVLLRNTIAALQYVFDHPVWAYALTGPDYCDALFKTGLVRFDPLVGQGVKEAVEAQRRLHQAMAYIGGKVPHIMTPVPGGVTLRIDEKVITRLISIVLDVKKWALGVGLGKTALEQTADVAGYIIDDVSKKLEDGKEIIPPNDPEIGRGLYDLVSLMLVMANRGIGDMGERTPTMLAYGFLTDVDGKLFFPSGFFNGNELEKFDYRKISEDVTHSYYSDDAGGDYVGSEDTRKLVPKYGKERAYTWAKAPRYGGKAAEVGPLARMVAKGFRDGWKVGDPLDLRKNLAGGRTASNALARNIARIQEELV…
MTMJ01000055.1_40 - Halobacteriota_Archaeoglobales_JdFR-22 sp002010045	MADYVKITPLTRLEGHLGITAKIADDKVITAYSHGEMFRGFEKILIGRDPRDAPVITSRTCGVCHFIHRHTSLRAIETAAGFAFPFAQAFDDTTESGGFTGGNEPGSLYGDGINPRWLGPGRNTQQGASPSAIGGYSTVSLLPLGAQLARNIVHALTYVYSHAAHTIALAAPDYKDLIDTYIRQNKTALEANTNAYLSDAEKNGTESFFENFLAEAVVAQRIIHELLGALGGKVPHQMSAIPGGFTTQLSGGLATAALKIAAKRVPHAGKASNLASGGQSWPLLEDSGDGVVDLDTGNNLLTNSDWICARVVPFTLGLLYGVIQTEAHTWGVGSGNFVCAGTFDIVRADAGSVSITGDQYFRSGVYLGNSTDRGRAPGGDSRYRYGLDPTTGTSAGDAW…
MTMJ01000104.1_3 - Halobacteriota_Archaeoglobales_JdFR-22 sp002010045	MANVVIDPVTRIEGHLRIEMQPKDIETSTGTWQIVDKAWSSGTLFRGWETILRGRDPRDAWFLTQRICGVCPAPHAESSIQAIESAFGIQPTPVATMIRNILHGAYYIYDHMIHTYLLVGPELGVIAKXPPMVPPALGKDGIAKLGLGSSYAQCVTMQRKANEIVTMWGGKFPHHASEYPGGMTVKPTLDRIASTITRMAEIWPFVAKTMVGDLLALAEANEHVGEAVSSLLDIPFRGLQDVGVCTGNFLSYGIMPDPTNYDDWLAVYDRPGRRKSALIHAGAWDGDYKDFDLRKIVEYVKYSRYDNASGLTPDKEDAPKPNMNKAGAYSWLKAPRYGDKVYEVGPLARMINTFGMKWKIPRVNPLTGEDLGDFEYTVLNPKGSVIDRVAARVALTLLI…
MTMY01000041.1_11 - Halobacteriota_Archaeoglobales_JdFR-37 sp002010215	MVELVIDPVSRLEGHHGVKLEVEGGKVVKAKALATMFRGFERIVIGRDPRDAPILLQRICGVCHNDHRLVSLMAIENAAGVKIPEAGLLLRNIIASLQFVFDHPVWAYALTGPDYCDAIHKTGLVRFDPITGAGVKEAVAAQRRLHQAMAYIGGKVPHIMTPLPGGVSLEINGDIISKLVSIVEDVKKWAIGVGVGKTALEHTADIAGYIIDDVTSKLNAGKPVEPPKDPEIGRGLYDLVSLILVMANMGLKDMGERDPVMLAYGFLEDYDGNRYFPPGFFNGEKFEKFDEKNISEDVTHSFYVDDAGGSYVGDEDTRKLKPAYGKVGAYTWAKAPRYKGVPAEVGPLPRMVAKGFRDGWELGDPLNLRKDLAGGRTASNALARNIARIQEELLLIDYL…
MTMY01000018.1_41 - Halobacteriota_Archaeoglobales_JdFR-37 sp002010215	MSSNIVIDPVTRIEGHLRVEMKPTEVQTATGSWTIVDKAYCIGTMFRGIETILRGRDPRDAWFITQRICGVCPAPHGETSIQAIEAAFDVKPTPVTVLIRNILHGAYYIYDHIIHTYLLIGPELGILAKYLPMVPPALGKEGIEKLNLGSSYAQALEIQRKANEIVALWGGKFPHHQTEYPGGMTVRPTADRIASTLARMTELWSWVAKVMVRDFRSLLTANERIGEAVSTLLDIEFRGLQDLGTSTGNFLSYGLFPDHENYGDWLSLLDSPGKRESALIHAGAWDGSAKSFDLEKIAEFVKYSWYKNESGLNPKHETTPIPDKTKVEAYSWLKAPRYDNKVYEVGPLARMINTFGMKWKIPIRNPVTEEDLGYFEYGVLNPKGSVIDRVAARVALTLL…
MTND01000029.1_62 - Halobacteriota_Archaeoglobales_JdFR-42 sp002010305	MNEVKIMAELDLSPITRIEGHLDFKINVENGVVTDAKAIGALFRGFELILKGRDPLDALVITPRICGVCPTSHNDASARALDNALNASIPENGYLMRSILLGTENLMSHAAHMYVLFGPDLANKKYEGHEAYPELVKRFAPITGTSYKGAVFARIKLDEIFAIFGGKHPHTTFVPGGAPVRPQLNDITRALSIFMQVQDFLENTTLGCSVERWLENKSLKDVVSWLEEDEKHANSDLGLFIRFGTELGFHKLGPGPGNFLSYGVYAQADGKNWLPAGFYDGKHHSLDQSKIEEHIRYSWYTGYEGGRHPSEGVTEPYYEEGEKYTWAKCPRYQGMPVEVGPLARMIIDKDPVVLDLAKEYGPCVYTRVLARLHEAVRLAAKIKEWLLELDPGKPFFGSY…
NZ_SBIU01000006.1_184 - Halobacteriota_Halobacteriales_Halorussus sp004765805	MPEIEIDPTTRIEGHHSTTLEVEGGEVTAAKSHMDMFRGMELVVLNRPPSDAPVFTQRVCGVCFTVHRQTSLLAIENAAKSAGVFDGIPETARKMRNLLERMATLWNHAVHMFALVGPDYSDAVADTGLTRLDPMEGEGYKKALEAQRKLLQGFAEFGGKAPHPLTYAPGGMSANPTIEKLEQIRDQVEFVSDWLGPTDAVPQVLENVRNGEFDPSLGEGLHDAVSILLAAKEAGADEFGVGPGRYYCNGIYPDENGNDRVPSGVYVDGELSHPSDEEIKNAITESTARSWYTDDSGGSPMDESPPKPAPEKEDAYSWGKAPRYDGMNMETGSLARLVVTEQDPFDLRATLGGDPTKSSTLNRLVARAQESLLLRDRILELLDEIDPNGTVNTGWDDDF…
NZ_WPCA01000075.1_7 - Halobacteriota_Halobacteriales_Halapricum sp009741825	MPRIDIDPTTRIEGHHSTTLEVEDGVVTSAKSKMDMFRGIESIVLGRPPTDAPQFCQMVCGVCFTCHRQASILAIEDAARRAGVFDSVPLQGRLLRDVMEGMFLLWNHTVHLFTLAGPDYSEEVAATGFERLNPVDGGGYEDALRKQRVLLQAFAEFGGKAPHPLTYAPGGVATSPDQATIDDVVETVETVDEWLGPTEMVPEALANVRAGETDSEEAQGIHDLLSVLVGAAEVGAHEFGDGPDRFYANGMFHGLRDDGYVLPGGIYRDGGIERPDTEEMVENIREDTAYSWYTDDSAGHPGEAPAPDPDPEKEGAYSWGKAPRYDGDPMETGPLARMVAAERDPFDLRAELGGEAVASSTFHRLAARVQELLVVRDHLLEWLDALDPSGTFTADFDEE…
NZ_CAAHFB010000006.1_276 - Halobacteriota_Halobacteriales_Halorhabdus rudnickae	MPEITIDPTTRIEGHHATTLDVEDGVVQDAKSHMEMFRGVELVTLERPPSAVPDLTGKVCGVCFTCHRLTSSRAVEDAAMAAGVFDGVPRNAVLLRDAMEGIFYLWNHTIHLYALAGPDYSDAVAETGLTRLDPIEGDGYMEAMDHQRTLMKAFTEFGGRVPNSLTYVPGGMSADPDASTIQSIKDYVGTVSEWIGPTDAVPAVIENVRNGEFDPSLGSGLHDLVGMLYTAAEAGAAEYGVGPGRYYSNGVFRLPESEEFLFERGIYRDGSVEPKTKAEILDGITESTAYSWYTADSAGHPAEAKPPEPAPEKDGAYSWGKAPRYEGQTMEVGPLARLVVSDLDPFDLRAELGGGSAASSTLNRLIARTQEILIVRDNVLKLLDAIEPGKPFTAEWDDD…
NZ_FNBK01000008.1_33 - Halobacteriota_Halobacteriales_Halorientalis regularis	MPEIEIDPTTRIEGHHATTLEVEDGRVVRAESEMNMFRGIESITHGRTPSDVPQVTQMVCGVCFTCHRQASILALEDAARRAGVFDGVPVTGRLLRDVMEGLFLMWNHAVHLFVLAGPDYSDAVADTGFDRLDPVEGAGYQTALARQRDLLQAFTEFGGRAPHPLTYAPGGVTADPDEAALTAVREALSGVDEWLGPTEALPEHLERARDGGPVPEQGVGTYDLCCLLLAAADAGADGFGVGPGRFYANGMFYGTGDDSLVFPRGIYDGEALSRPSRDELIEGITEDVSHAWYTDASGGRIDEAPAPDPDPEKADAYSWGKAPRFEGETMETGPLARQIAARSDPFDLRADLGNGVAASSTFNRLAARVQELLATRDHLLRWLDAVDLDAPTKADWTDE…
NZ_FNFC01000006.1_153 - Halobacteriota_Halobacteriales_Halovenus aranensis	MPEIEIDPTTRIEGHHSTTLQVEDGHVTEAKSHIDMFRGMEMVVLDRPPSDAPVFTQRVCGVCFTVHRMSSLLAIENAAKRAGVFGGVPETARQMRNLLERIATLWNHAVHMFALVGPDYSDAVAGTGLDRLDPMEGEGYKRALEAQRELLQGFAEFGGKAPHPLTYAPGGMSATPTAGKLQNIRDQVEFVSDWLGPTDAIPEIIENVRNGEFDADLGEGLHDIVSLLFAAKEAGADDFGVGPGRYYCNGIYPDGDGGREIPAGIYVDGELTHPEKDDITSAIHESTARSWYTDDSGGHPMEESPPKPDPEKEDAYSWGKAPRYDGMNMETGSLARLIVTERDPFDLRATLGGDPTKSSTLNRLIARAQESVLLRDQILDVLDDIEPDSTVNRGWTDDF…
LKNH01000002.1_8 - Halobacteriota_Halobacteriales_Halovenus sp001564135	MVEITIDPTTRIEGHHGTVLEVEDGQVVEAKSQMKMFRGAEIITIGRQPNDAAQLTGMVCGVCFLCHRLCSSKASEDAAMNAGVYDGPPRNAVLLRDAAEGIFYLWNHAIHLFALAGPDYSDAVADTGFDRIDPLEGDGYQSALANQRKLMKALTEFGGRAPHPVGYIPGGLATKADASTIEQVKSRVREVSEWLGPTDAIPEVLENVQNGEFDPTLGEGLHDVVSILVGAAQMGAAELGEGPNRFYSNGIFEDPDTGELFLPRGVYRDGQVELMDKEEIVEGITEDTEYSWYTDESAGAPTEAPPPEPDLDKEDAYSWGKAPRFDGQSVEVGPLARLVVADLDPFDLRETLGGGSAESNTLNRLIARAQEVVLVRDQVLEWLDAIDPSEPFVNDFPKE…
PUMG01000015.1_5 - Halobacteriota_Halobacteriales_Halovenus sp003551265	MVEITIDPTTRIEGHHGTTLEVEDGEVVEAKSMMKMFRGAEIITVGRKPYDAAQLTGMVCGVCFLCHRLCSSKAAEDAAIEAGAFDGPPANAVLTRDASEGVFYLWNHAIHLFALVGPDYSDAVAETGFDRLDPLEGDGYLGALENQRKIMNALAEFGGRSPHPLSYVPGGLATRPDASTIEAVKSRVREVSNWLGPTDAVPQVLENVQNGEFDPELGEGLHDIVSILVAAAEEGAAEIGQGPNRYYSNGIFEHPETGELFLPRGVYRDGSRELLSKAEVVDGITEDTEYAWYTDDSGGHPTEAKPPEPDPEKEGAYSWGKAPRFDGQSMEVGPLARLVIADLDPFDLRETLGGGATESNTLNRLIARAQEALVVRDQVMEWLDAIDPAEPFMADDWPD…
NZ_WUUT01000005.1_278 - Halobacteriota_Halobacteriales_Halovenus sp009831575	MPEIEIDPTTRIEGHHSTTLSVSDGEVVRAESEMNMFRGIESIVLGRPPSDAPQVTQMVCGVCFTCHRQASILAIEDAARRAGMFDSVPLHGRLLRDIMEGMFLLWNHTIHLFTLAGPDYSEAVADTGFDRLDPVDGAGYRAALRRQRELLQAFSAFGGRAPHPLTYAPGGVTADPDPETVEEVRETVAAFRDWLGPTDALEAVLSTARDRGPVPDHAPGLYDLCSVLVAAEEAGATGFGVGPGRFYANGMFYGTGDRSLVLPRGIYADGRLRRPDREELIGGITEDVSHAWYTGDSGGPATTAPPPEPAPEKTDAYSWGKAPRFEGQSMETGPLARLIAADRDPGDIRASPGGDANRSSTFNRLAARVQELLIVTGLVESWLDELDVDEPMTGEWTDD…
PXQY01000012.1_6 - Halobacteriota_Halobacteriales_Natronomonas sp003021745	MDYEFRNLPIAFDDDGEPFVVDDRGFRVDRHHDNAERLDDMVPDGAGEVIGETEDAEELEKSTGEEIYDINIDPVTRVAGALAFHAKVDLEAKTVEAGHSQATLFRGYEIILEGRDPRDAIDLSSRACGVCGAVHSICSAYALEMAMDVVPPDFGLWIRNMGQAAAFIYDHPLHLHLLAGPDYSETMLEESNPDVLRAARNSPAPNADVHGYDTVGDIMEALNPLEGELYLRGLEVTRTGRQMASLMLGKYPHPSTIAPGGVTTTVTRQTFSEFYTRLTEMFDYAKETAYVWDDLIDFMLAEMDGYAEVGERPINLVGTGIWDDPDHYNARYDDADEWGRARLATPGVVIDGELRTTDLKVIDQGAEEFVDHSFYEDWTDEEPRFETNPAGDPISPYHP…
NZ_JACDNQ010000004.1_54 - Halobacteriota_Halobacteriales_Natronomonas sp013839515	MPEIEIDPTTRIEGHHSTTLQVEDGVVTEAKSHMDMFRGMEMVVLDRPPSDAPVFTQRVCGVCFSVHRMCSLLAIEDAARGAGTFEGVPETARQMRNLLEKMANLWNHAVHMFALVGPDYSDAVADTGLERINPMEGEGYKRALQAQRKLLQGFAEFGGKAPHPLTYAPGGMSATPTAGKIENIRDQVEFVSEWLGPTDAVPEVIENVRNDEFDASLGEGLHDIVSILFAAKAAGADDFGVGPGRYYCNGVYPDGKGGREIPSGLYVDGERSHPDKEAITSAITESTARSWYTDDSGGHPMEESPPKPDPEKEDAYSWGKAPRYNGMNMEVGSLARLIVTEQDPFDLRATLGGDPTKSSTLNRLIARAQESVVLRDQIVDLLDDIEPDSTVNHGWTDDF…
NZ_CP046866.1_141 - Halobacteriota_Halobacteriales_Salinibaculum litoreum	MPEIEIDPTTRIEGHHSTTLHVDDGVVTEAKSHMDMFRGMELVVLNRPPSDAPVFTQRVCGVCFTVHRYTSLRAIENAARKAGVFDDIPPTAKRMRNLMEAMFTLWNHAVHTFALVGPDYSSAVMGEDGVERLDPLEGDGYLTALEMQRQLLQGFAEFGGKAPHPLTYSPGGMAATPTAEKIQSIRDQLETVSEWLGPTDAVPEVVENVNNGQVESDFAQGLHDIVALLVTAKEVGADDFGVGPGRYYSNGKYYDMDGGKELEPGVYLDGKRQPKSKDEITSAITEDVSRAWYTDDSGGQPMEETPPKPDPEKEGAYSWGKAPRFNGKNMECGPLARLVLADSDPFDLRATLGDDPAKSSTLNRLIARAQESLWLRDKAMEWLDEIEAGGTVGQEWTDD…
NZ_CP016804.1_674 - Halobacteriota_Halobacteriales_Halodesulfurarchaeum formicicum	MPEIDIDPTTRIEGHHGITLQVDADGTVTEAKSKMEMFRGAEIVTLGRPPSDAPQITGMVCGVCFLCHRFCSSKAAEDAALNAEDVDFGGPPANAVRLRDTVEGIFYLWNHAVHLFALVGPDYSDAVAGTGFDRLDPLEGDGYMAAMANQRKVMKALAEFGGRAPHPVAYVPGGLATRPDVSTIQAVKSRVQEVSNWLGATENVPQVIENVQNGEFDPALGEGLHDIVSIILAAAEAGAADIGQGPDRFYSNGMFEDPESGELFLKRGVYRNGSAEELTKQEIIDGITEDTEYSWYTDDSGGAPTDAKPPEPAPEKDQAYSWGKAPRFEGQSMEVGPLARMTITGLDPFDLRATLGGGAAESNTLNRLIARAQETLVVRDQIMDWLDAIDPSEPFMADD…
PXRN01000014.1_28 - Halobacteriota_Halobacteriales_Halococcus sp003021045	MDHDYRNLPIAFDDDGTPYVLDDDGFAIDHDSIARSGVEDLVPDGAGQQVDAETEPAGEEHSESIHDVNIDPVTRVAGALAFHAKVDLDNEQVLEGHSQATLFRGYEIILEGRDPRDAIDLSSRACGVCGAVHSLCSSMALEMAFPVEPPPMGVWARNMGQAGAFLYDHTIHLFLLAGPDYSASLLGESNPDLLETARNTAAPHADVHGYESIGEVMAALDPLEGELYLKGLEKTRDARQMASLMLGKYPHPSTIAPGGVTTTLSRTTFMQFYSRLDDMFDWAKQVAFIWDDLMDFMLEHLEGFEQVGERPMNMIGTGIWDDPDAYNARYEDAEEWGRARLSTPGVIVDGELVTTSLHELDMGVEEFVDHSFYEDWTDENQRFETTPAGGPLSPYHPWN…
NZ_CP025066.1_602 - Halobacteriota_Halobacteriales_Halalkaliarchaeum desulfuricum	MPEITIDPTTRIEGHHGTTLQVEDGVVQEAKSEMKMFRGAEIITLGRPPTDAAQITGMVCGVCFLCHRLCSSKAAEDAAMNAGVFDGPPRNAVLLRDAAEGIFYLWNHAVHLFALVGPDYSDAVAGTGFDRLDPLEGDGYMGAIENQRKLMKALAEFGGRAPHPVGYVPGGLAVQPDASTIASVKSRVMEVSNWLGPTEAVPEVIENVQNGEFDPELGEGLHDIVSILVAAAEAGAADIGEGPNRYYSNGIFEDPDTGDLFLPRGVYRDGSVELMSKDEIVEGITEDTEYSWYTDDSGGDPRTAKPPEPDLDKEEAYSWGKAPRFDGESMEVGPIARLVIKEADPFDLREALGGGAAESNTLNRLIARAQEALLVRDQVVEWLDAIDPAEPFMADDWTD…
NZ_QKNY01000009.1_11 - Halobacteriota_Halobacteriales_Halonotius sp003605575	MPEIEIDPTTRIEGHHSTTLNVEGGVVTEAKSHMDMFRGMELVVLNRPPSDAPVFTQRVCGVCFTVHRQTALLAIENAAKNAGVFDGIPDTARKMRNLLERMATLWNHAVHMFALVAPDYSDAVADTGLTRLDPMDGAGYTAALEAQRKLLQGFAEFGGKAPHPLTYAPGGMSANPTIEKLQQISDQVEFVSDWLGPTDAVPEVIENVRNDRFDPTLGEGLHDIVSLLFAAKEAGADDFGVGPGRYYCNGIYPDENGEDQIPSGIYVDGELSHPSDEEIKNAITESTAHSWYTDDSGGSPMEESPPKPAPDKEGAYSWGKAPRYNGMNMETGSLARLIVTDRDPFDLRATLGGDPTKSSTLNRLIARAQEALLLRDQIVELLDDIDPNGTVNTGWSDDF…
NZ_KE386573.1_799 - Halobacteriota_Halobacteriales_Haloplanus natans	MFEHLPITRADDGSYRTVDGGTFRVDETHRSTAERVADMTGGDDAVHPDGAGLHEADPERDEQLHDIDIDPVTRVAGSLAFHANVDLEERTVREAHAQATLFRGYEIILEGRDPRDAIDLSSRACGVCGAVHSICSSMALEMALPVEPPPMGVWARNMGQAAAFLYDNSLHLHLLAGPDYSAAMMADTNPDLLATARETAAPHADIHGYETVGEIMEGLNPLEGDLYLSALEKTRDARQMASLMLGKYPHPSTIAPGGVTTTLSRSSFTQFYTRLDDMFDWAKQVAYLWDDLMDFMLEEQAGFEHVGEHPKNMIGTGVYDDPDVYNARYEDADEWGNARLATPGVVVDGELVTTNLTEIDIGMEEFVDHAYYEDWTDEAVPFETSPAGDPLSPYHPWNK…
NZ_CP034345.1_496 - Halobacteriota_Halobacteriales_Haloplanus rallus	MFENLPITRADDGSYRTVDGGTFRVDETHRSTADRVADMTGDDAAVHPDGAGLSEADPERDQQLHDIDIDPVTRVAGSLAFHANVDLEERTVREAHAQATLFRGYEIILEGRDPRDAIDLSSRACGVCGAVHSICSSMALEMALPVEPPPMGVWARNMGQAAAFLYDNSLHLHLLAGPDYSAAMMADTNPDLLATARETAAPHADIHGYETVGEIMEGLNPLEGDLYLSALEKTRDARQMASLMLGKYPHPSTIAPGGVTTTLSRSSFTQFYTRLDDMFDWAKQVAYLWDDLMDFMLEEQSGFEHVGEHPKNMIGTGVYDDPDVYNARYEDADEWGNARLATPGVIVDGELVTTNLTELDMGMEEFVDHAYYEDWTDEAVPFETSPAGDPLSPYHPWNK…
NZ_FOKW01000009.1_65 - Halobacteriota_Halobacteriales_Halobiforma haloterrestris	MPEIEIDPTTRIEGHHSTTLQVEDGVVTEAKSHMDMFRGMETVVLDRPPSDAPVFTQRVCGVCFTVHRMSSLLAIENAAREAGVFDGVPDTARKMRNLLEKIATLWNHAVHMFALVGPDYSDAVADTGLERLDPMEGEGYKKALDAQRQLLQGFAEFGGKAPHPLTYAPGGMSATPTEGKLQTIRRQVEYVSDWLGPTDAIPEVIGNVRNGEFDPSLGEGLHDIVSILFAAKEAGADDFGVGPGRYYCNGVYPDGEGDREVPAGIYVDGELSHPSKEEITSAITEDTTRAWYTDDSGGHPMEESPPKPDPEKDGAYSWGKAPRYDGMNMETGSLARLIVTDRDPFDLRADLGGDPTKSTTLNRLIARAQEAVLLRDGILELLEEIEPNATVNRGWTDDF…
NZ_CP024046.1_119 - Halobacteriota_Halobacteriales_Natrarchaeobaculum sulfurireducens	MVEVTIDPTTRIEGHHGTTLEVEDGQVVEANSQMKMFRGAEIITIGRTPRDAAQITGMVCGVCFLCHRLCSSKAAEDAAMNAGAFDGPPRNAVLLRDAAEGIFYLWNHAIHLFALVGPDYSDAVADTGFDRLDPLEGEGYQGALENQRQLMKALTEFGGRAPHPVGYIPGGLATNPDASTIEQVKSRVREVSEWLGPTEAVPEVLENVQNGEFDPDLGEGLHDVVSILVGAAELGAADIGAGPNRYYSNGIFEDPETEELFLPRGVYRDGEVELLSKAEIVEGITEDTEYSWYTDESGGPPTEAQPPEPDLDKDEAYSWGKAPRFDGQSMEVGPLARLVIADLDPFDLRDTLGGGATESNTLNRLIARAQETLVVRDQVLEWLDAIDPADPFMADFPDE…
NZ_FOIS01000003.1_31 - Halobacteriota_Halobacteriales_Natrinema salifodinae	MTFDNLPIEFDDDGNPIRSEERGFDVPGEHDGVAVNGLGKQETNGGERVAEEEAQRGREPSEGVKDVNIDPVTRIAGALAFHAKADLENEEVLEAHSQATLFRGYEIILEGRDPRDAIDLSSRACGVCGAVHSLCSSMALEMAFPVEPPPMGVWARNMGQAAAFLYDHSLHLFLLAGPDYSESLLSQSNPDVVEQAMETSAPHADVHGYETIGEIMTAMNPLEGELYLEALENTREARSAASLMLGKYPHPSTIAPGGLTTTLTRTSFQQFYTRLNHFFDYAKKIAFVWDDLLDFLLAELEDYEHVGERPVNLIGTGIWDDPDAYNARYEDADEWGLARLSTPGVIIDGELVTTNLTEIDMGVEEFVDHSFYEDWTDDEGPRFSETPAGGPISPYHPWN…
NC_019792.1_2110 - Halobacteriota_Halobacteriales_Natronobacterium gregoryi	MVEVTIDPTTRIEGHHGTELEIENGEVVNAKSQMKMFRGAEIITLGRPPYDAPMLTGKVCGVCFTCHRLASSKAVENAAQDAGVFEGPPRNAVLLRNALEGIFYLWNHAIHLYALVGPDYSDAVADTGLDRLDPIEGEGYQAALDQQRKLLKAFAEFGGRAPHPLTYVPGGMAGQPDPSTVESVKSRVAEVSEWIGPTEAAPEVLERYLAADEPGDVEVDPDLGEGLHDLVGLLVAAAQAGTAEHGVGPNRYYSNGVFDHADGDGLFLDRGIYRNGLVESKTRDEIIDAISEDTAYSWYTNDSGGDPAKAKPPEPAPDKDDAYSWGTAPRWNGQTMETGPLARLVIDDRDPFDLRADLGGGAAESNTLNRLIARAQEILLVRDEVLNWLDALDFDEPFV…
LKND01000005.1_30 - Halobacteriota_Halobacteriales_Tc-Br11 sp001564275	MVEVTIDPTTRIEGHHGTELEIEDGTVTEAKSMMKMFRGAEIITVGRTPRDAAQLTGTVCGVCFLCHRLCSSKAAEDAARNASAFDGPPANAVLTRDASEGIFYLWNHAIHLFALVGPDYSDAVAGTGFDRLDPLEGDGYMGALESQRKIMNALAEFGGRSPHPLSYVPGGLATRPDASTIEAVRSRVREVSNWLGPTEAVPEVLENVQNGTFDPELGEGLHDIVSILVAAAREGAADIGQGPNRYYSNGIFEDPETDELFFPRGVYRNGSVELLSKAEVVDGITEDTEYAWYTDDSGGSPTEAKPPEPEPDKEAAYSWGKAPRFDGESMEVGPLARLVIADMDPFNLREELGGGPAESNTLNRLVARAQETLLVRDQVLEWLDAIDPADPFMSDDWPA…
LKNF01000172.1_3 - Halobacteriota_Halobacteriales_Tc-Br11 sp001564285	MVEITIDPTTRIEGHHGTTLEVEDGQVVEAKSQMKMFRGAELITIGRTPRDAAQITGMVCGVCFLCHRLCSSKAAEDAAMNAGAFDGPPRNAVLLRDAAEGIFYLWNHAIHLFALVGPDYSDAVAETGFDRLDPLEGEGYLGALENQRQLMKALTEFGGRAPHPVGYIPGGLATKPDASTIEQVKSRVREVSEWLGPTEAVPEVLENVQNDEFDPTLGEGLHDIVSILVGAAELGAGDIGAGPNRYYSNGIFEDPETGDLFLPRGVYRDGQTERLSKAEVVEGITEDTEYSWYTDESGGPPTDAQPPEPDPDKDEAYSWGKAPRFDGQSMEVGPLARLVVADRDPFDLRETLGGGATESNTLNRLIARAQETLAVRDQVLEWLDAIDPADPFMAEFPAE…
PUKM01000281.1_2 - Halobacteriota_Halobacteriales_Tc-Br11 sp003552325	MVEITIDPTTRIEGHHGTTLEVEDGQVVEAKSQMKMFRGAEIITIGRTPRDAAQITGMVCGVCFLCHRLCSSKAAEDAAMNAGAFDGPPRNAVLLRDAAEGIFYLWNHAIHLFALVGPDYSDAVAETGFDRLDPLEGEGYLGALENQRQLMKALTEFGGRAPHPVGYIPGGLATKPDASTIEQVKSRVREVSEWLGPTEAVPEVLENVQNDEFDPTLGEGLHDIVSILVGAAELGAGDIGAGPNRYYSNGIFEDPETGDLFLPRGVYRDGQTERLSKAEVVEGITEDTEYSWYTDESGGPPTDAQPPEPDPDKDEAYSWGKAPRFDGQSMEVGPLARLVVADRDPFDLRETLGGGATESNTLNRLIARAQETLAVRDQVPEWLDAIDPADPFMAEFPAE…
PUPA01000140.1_6 - Halobacteriota_Halobacteriales_Tc-Br11-E2g8 sp003552885	MVEVTIDPTTRIEGHHGTTLEVDDGVVVSAESEMKMFRGAEIITIGRKPTDAAQITGMVCGVCFLCHRLCSSKAAEDAARNAGVFDGPPRNAVLLRDAAEGIFYLWNHAIHLFALVGPDYSDAVAGTGFDRLDPLEGEGYLSALENQRTLMKALTEFGGRAPHPVGYLPGGLATHPDPSTIQRVRSRVAEVSEWLGPTDAVPAVLENVQDGAFDPELGEGLHDVVSILAGAAELGAADIGEGPGRYYSNGIFEDPDSGELFFPRGVYRDGSVEHLSRDEVVAGITEDTEYSWYTDDSGGPPTEAKPPEPELGKEEAYSWGKAPRFDGQSMEVGPLARLVLAEQDPFDLRESLGGGAAESNTLNRLIARAQEVLVVRDRVLEWLDAIDPAEPFMTEFPDG…
MVRA01000101.1_3 - Halobacteriota_Methanocellales_Methanocella_A sp002067315	MVRIVIDPVTRTTGGLRFAAEMRDGSVVDARCSGTTYRGFEQMLVGRDPMDVVYYTQRICGMCSTPHAIAAAGAVESLCEASGEVPKDALVIRNILNGLAWIRSHVENLYLSFLPDLADPFYWELLKFSDTGTALYGELASRFNVPGYASAVMTAPGSAYADAVRCVKLIGETEAILSGRSPHGPAIVPGGVTARPTASDLSRLKSNYAAIVDFLERRLTAPLSLDQWLANTHAGTPDPNYILDHVNALPLKDLSAGKGWNDMMLFTVFGSRMMSSDFLALPVYIELDTLGGYPLLDQLIGFLNHGAFYRVRDGYAPLDAAQADAYQVAPGFTAGSLQNLFASAESPDPARIAEQVGSSFYTYSGAGLAVPPAGGETIPAGSAADIDYAGQKYSFVKAP…
NC_009464.1_1966 - Halobacteriota_Methanocellales_Methanocella_A arvoryzae	MKDGSVVDARCSGTTYRGFEQMMIGRDPMDAVYFTQRVCGMCSTPHATAAAGAVESLAGATGQIPKDALLVRNILNGLAWLRSHVENLYLSFLPDLADPIYGDLLRYSDVGTALTGELAGRFNVPGYASTGHTAPGSAYTDAIRFVKLTGEAEAILGGRSPHSPVIVPGGVTVRPSASDLMKLKGCYASIVDFLERRLTYPLSLDEWLENTHSTQANPDFILNRIKSLPTGDLSMEKGWNDMQLFSVFCSRMMSYDFLSMPIYVELDTLGGYPLYDQLIGFLNYGGFYRVRDRAGNFTDGYSPVDGEEGTFEIPSGFTPGSMPNLFDSPGKADPAMVAEQVSGSFFSYSGGETALKPEAGETSPSPRAADIDYSGHKYSFVKAPRYGNVPCETGPLARM…
NC_017034.1_469 - Halobacteriota_Methanocellales_Methanocella conradii	MRITLDPLTRLSSGLRISVELKDGFVVSAGCSGMVYRGLEQMLLNKSPMDAPYFTQRICGMCSSFHATASASAIESACEATGTVPKDALVIRNVLNGFGWLKSHLEHLYLGFMPDLADPMYRDILNSSDLGNLLWKELKNRYASPGGEACSDALRCIRSISRAEGILGGRSPGSPVIVPGGVTSRPTRGDIYVLKDCVEDIKAIVQKRLLGALSIEEWLESTHDNGGEHAFKYLESLSRDDLSEEKGWGDLPLFMMFCSRMLAKDTLSLPAYIGLDELGGYPLDDQLIGFLSYGSFYQVRDGYAPVEDSQAGSFVLPAGFTPGGLQNINSAADRLDPGLIVEHVYASFYEDGEGRTSEAPMDEETVTVEKADAIGYDGIKYSFIKAPRYGRVPCETGPL…
NC_013665.1_2984 - Halobacteriota_Methanocellales_Methanocella paludicola	MRITIDPVTRLSSGLRVTAELTDGAITSASSSGMIYRGLEQMLAGRSPEDAPYFTQRICGMCSASHATASVNAIESAAGAAGLIPRDALLVRNILNGLGWLKNHVEHLYMAFMPDLADPVYGDALNSSSLGNLLWQELKERYAVSGGQAYGEALRCIREIGRAEGVLGGRSPCSPAIVPGGVTVRPARGDIGALETCLENIDGFLQKRLVGAMTIGEWLANTHDQDAGFGYDYIEHLPMGDLSASKGWGDLPLFMMFFSRMFARDVLSLPAYIGLDDAGGYPLDDQLIGFLSYGSFYRVRDESGRLKDGYGTVEDGAFEMPAGFTPGGMQNIYLAADRVDPNLIVEHVAASFYDYSEERLSEAPLDGETVPAGRASSIELDGARYSFIKAPRYGRVPCE…
DAHG01000041.1_27 - Halobacteriota_Methanocellales_UBA148 sp002495885	MTIVVVDPLTRIEGHLRLTAEVSDGVITNAHSSGTMYRGLEQILKGRDPRDASRITQRICGVCPTCHAIASVSVLDDAFGITGSIPKDALVVRNILQGLNAIASHATHIWVLWLPDLTHPIYKTILETVNLKSVWDEFVGRFAPISYSIEGKAVPPGSSYLAAIPEKKALHEAEAILGGKMPHQMATIVGGVTCTPTIGDIGKIASYYVRVMEFVNHYALGLDALFGITDPLEVADAWLGLTHDVSKDKAVENLLGILGGLPTDDFSREAGWSDVALLAAFGSELIGETLLGLPASLKLDMIGGYPADPTKIGFLSYGWYYAIKEGYDPTSTKGERFITSGFTSGDLKYENFNHLNVTEHVAHSFYTSGNDLRPWNGETEPVKKAADIKYDDPTAKYSW…
JAAEEL010000039.1_11 - Halobacteriota_Methanocellales_UBA148 sp013415795	MTMVVVDPLTRIEGHLRLTAEVSDGVITNAQSSGTMFRGIEQILKGRDPRDASRITQRICGVCPTCHSMASANALDDAFGIAGSIPKDALVVRNILQGLNAVASHATSIWVLWLPDLAHPTYKTILETVNLKSVWNELVGRFAPISYSIEGNSVPPGSSYLAAIPEKKALQEAEAILGGKMPHQMATIVGGVTCTPTIGDIGKIASYYVRAMEFVNHYALGLDALLGITDPLEVADAWLGLTHDVNKDTAVSNVLDILGSLPTDNFSREVGWSDVALFAAFGSELIGETLLGLPASLKLDTIGGYPDDPTKIGFLSYGVYYAIKEGYDPTSPKGERFITSGFTSSDLKYENFDHRNVTEHVAHSFYTSGNDLHPWSGETEPVKKAADIKYDDPTSKYSW…
MSDW01000002.1_55 - Halobacteriota_Methanonatronarchaeales_Methanohalarchaeum thermophilum	MSEKEVVVDPLTRIEGHLKIRAKIDDSGNVVDESPYSSGTLYRGFENIMAGNDPVDAIHISSRFCGVCYLAHATASTRALEELYDVTPPKQGRIMRNIANGAQAIEDHAEIIYALGLPDLASPRYVDPDEGILANYSMLRKELIKRFAAINDPHGPGDSYLKAVEARKEVAKVPGIINGMSPHPRTFAPGGISYVPTYSDLSKMAGLWERAVKFVEEVALGRPGDPITYQTYMEKANEWSKSDQPLTDILEWVNTLIDEKGGISNIGDIPLILKYGALNDIKGEPNLKMHRYGNTNQLLMSYGGWEEWEDEEYLGSGVYDIQTGDLSEVDTGKIKEYVTNSYYKEGTGGHFSEETTEPKTDLKEEDFNTYEPEAEYTWTKAPRYNGKPAEVGPLARMAI…
RYFX01000063.1_2 - Halobacteriota_Methanonatronarchaeales_Methanonatronarchaeum sp004212035	MSKEVVIDPFTRIEGHLKIRAEVDEQGNVEDESAYSAGTLFRGFENIIEGHDPVDSIHIMSRICGVCNLAHAEAATRALEGIYDVQPPEQGALMRDITNGAQNVEDHAEIVYALQLPDLVNPRYVGDNGLVDDNAVRNELKNRFPAINDPLGPGESYLQAVETRKHMAQVVGIINGISPHPRTFVPGGIAFKPDSQSISKIAASWGKVVDFVENYALGRPRDPVSWEDWYDLVQEWGDSDQPLTDILEWINQQEEAKGTEGLGDVPLFLKYGALNDLHGGTNLQMHRYGVTQDLMMSYGGYEEYDDGWLEGGIFDLQDMEHKEIDTDQITEDVSKAFYEDDTGGHPSVGTTEPRTDLEDEDFGVWDPDEEYSWSKAPRYELDGEMRTVEVGPLARMIVD…
NZ_MRZU01000003.1_370 - Halobacteriota_Methanonatronarchaeales_Methanonatronarchaeum thermophilum	MSKEVVIDPFTRIEGHLKIRAEVDDDGNVLDDSAYSSGTLFRGFENIIKGHDPVDAIHIMSRICGVCHLAHAEAATRALEEIYEVQPPEQGALMRDISNGAQNVEDHAEIVYALQLPDLANPRYVGDNGLIPDNTLKNELKKRFPAINDPLGPGESYLKAVETRKHIAQVVGIINGIAPHPRTFVPGGIASKPDSNDISKIAASWGQVVDFVEQYALGRPRDPVSWETWYDLVQEWGESDTPLADILEWINELEDQKGTEGLGDVPLFLKYGALNDLQGGTNLQMHRYGVTDDLLMSFEGYEEYDESWIESGIFDLQDMDAGIQEVDTDQITEDVSRAFYEDDTGGHPSEGLTEPLTDLEDEDFGVWDPDEKYSWSKAPRYELNGEMRTVEVGPLARMV…
PZKD01000125.1_52 - Halobacteriota_Methanonatronarchaeales_PZKD01 sp003034855	MSKEVVVDPLTRIEGHLKVRAEIDEDGNVVDGSPYSVGTLFRNFENIIKGHEPTDAIHISSRFCGVCYLAHATTSTRALEELYDVEPPKQGRLMRNIANGAQAIEDHAEIIYALWLPDLANPLYTDPDDGILAPFSGLRKELVNRFAAINDPNGPGESYLKAVQTRKEVAKVPGIINGMSPHPRTFQPGGISYVPKEADVSKFASVWQRAVDFVEKVALGRPNNPIPYTAWFDLAEEWAGSSTPLADILEWINGIEDQNGISGLGDVPLLLKYGALNALQGGPNLRMHRYGITNDLLLSYGCWEEWNDEPYLSPGVVDLQDPATITEPDPVDTSQIREDVKNSFYEDGTGGHPSSESTKPLTDLTDEDFETYQADKKYTWSKAPRYNGRPAEVGPLARM…
PGYG01000082.1_6 - Halobacteriota_Methanosarcinales_Methanoperedens_A sp002839545	MATEINIDPVTRLEGHLGVSVSVEDGIVVDAKCSGTMFRGFETILIGRDPRDAPVLSQRICGVCHQSHRITGVRALENLAGTRVPDGARVMRNLIEAVTTVYSHALWFYALGGPDYSDAVTKNGLTRLDPITGQGYREAVANQRKLHEVMSILGAKVPHQMTYIHGGMTHQPSVEKIMQVKTRMLEVSDWVGSTANLPAVLEDKLAGKPNDYSKGHALNDVVDWAVYALSEGADKWGGGHGKYISYGVYDMADGSLFEPSGVWDGSKVIPMDEKKITEHVKYSWYTDDSGGTPASAPTPKTKHDKAGAYSWSKTPRYGTMAVEGGPLARLVIAGIDPFDLRKNLGGGSGKASTFNRTLARMQETLLLRDKIVEWLDELVPGQKTYTDFEVPEKGIGVGL…
DUGO01000118.1_16 - Halobacteriota_Methanosarcinales_UBA10536 sp10536u	MTTITIDPLTRIEGHLRITAEVDERGIVKSARSSGTLFRGIERIAQGRDPRDMARIASRICGVCPTCHSIASVSAQDDLFGVASSVPRDALVMRNILQGLNWVASHATHIYVLFAPDLANPGYRKVLESRNLGSVWKELAGRFAPISYAIEGQPVPPGSSYLAAIPARRKLHEAMAVLGGKMPDQMAAIVGGVTYRPTAADITKVASYWIDTAGFVNDYVLPGSKGVDLDTWLSLTHDGVSPEKAVENLLGYMGGLSLNDLSREAGWSDAVLFAAFGSELVGEKLLSLPASLKLDRLGGYGDASKIGFLSYGVFYNAEKDGFDPTSPAGERFLSSGFTSGDLKREAFDHMKVTEHVAHSFYTSGSDLHPWDGATEPVKAGSDIGFEGDKYSWLKAARYR…
NZ_SNYS01000005.1_23 - Halobacteriota_Methanosarcinales_Methanimicrococcus blatticola	MVKVTVDPLTRIEGHMKVSAEVDSSGLITSAQSGGMLFRGFERMLQGKDPRDASMHVARICGVCPISHSMTATNALDDLYGVAESVPQNALAVRNFIQAANTIASHATHIYILFGPDLANPRYRDVLTGSTLSLGATGQAVWNELLGRFAPLSYKLDGKAIPVGTSYLNAIPEKKRLQEAIALFGGKMPHQAVTVAGGVTCTPGLGEITKSAAIYLKVMEFVQNYTLGVPLDTWILNTAQAKSPDAAVKFVTDHLASLISKSSGNDFSRENGWKDVEFFAAFGSELVGEKILGLPASLRLDKLGGYQDPSKISFLSYGSFYDSTKDGYNPESPTGERFLTSGVVSGNLKFEDLDTTKITESIQCAFYEDDTPSRHPYDGTTVPVSKAEQINLEAGPTEK…
WRNK01000004.1_12 - Halobacteriota_Methanosarcinales_Methanimicrococcus sp009776675	MVKVTVDPLTRIEGHMRVSAEVDSSGIITSAQSGGMLFRGFERMLQGKDPRDAPQHVARICGVCPISHSMTSTNSLDDLYNVAESIPKDALAVRNFIQAVNMVASHATHIYVLAGPDLANPRYKDVLTSTQLGLGATGEAIWNELLGRFAPISYKIDGKAVPVGSGYLNAIPEKKRLQEIIALFGGKMPHQVATCVGGVTCQPTVADIAKAGAQYLKVMQFVRNYTLGVPLDDWIAGTANASSPDAAVKFVTDHLSNLISNTKNNDFSRANGWKDVEFFAAFGSELIGEKILGLPASLRLDKIGGYSDPSKICFLSYGAYYAYKDGYNPKSPTGERFWSSGIVTGNLEFKDLDTDKITESTKCAFYKDDGDALHPYIGVTDPVAPDLINYEGEIDSKYS…
WRNK01000015.1_9 - Halobacteriota_Methanosarcinales_Methanimicrococcus sp009776675	MVKVTVDPLTRIEGHMRVSAEVDSSGIITSAQSGGMLFRGFERMLQGKDPRDAPQHVARICGVCPISHSMTSTNSLDDLYNVAESIPKDALAVRNFIQAVNMVASHATHIYVLAGPDLANPRYKDVLTSTQLGLGATGEAIWNELLGRFAPISYKIDGKAVPVGSGYLNAIPEKKRLQEIIALFGGKMPHQVATCVGGVTCQPTVADIAKAGAQYLKVMQFVRNYTLGVPLDDWIAGTANASSPDAAVKFVTDHLSNLISNTKNNDFSRANGWKDVEFFAAFGSELIGEKILGLPASLRLDKIGGYSDPSKICFLSYGAYYAYKDGYNPKSPTGERFWSSGIVTGNLEFKDLDTDKITESTKCAFYKDDGDALHPYIGVTDPVAPDLINYEGEIDSKYS…
WRDC01000097.1_4 - Halobacteriota_Methanosarcinales_Methanimicrococcus sp009783635	HMKVMAEVDANGIITSAQSGGMLFRGFERMLQGKDPRDASLHVARICGVCPISHSMTATNALDDLYGVAESVPQNALAVRNFIQAANVIASHATHIYILFGPDLANPRYRDVLTGPTLKLGETGEAIWKELLGRFAPLSYKIDGTPVPVGSGYLNAIPEKKRLQEAIALFGGKMPHQAITVVGGVTCNPGLGEITKAAAHYLKVLEFVQKFTLGVPLETWVQNTAYAKSPDAAVKFVTDHLSSLISKTPGNQFTRENGWKDVELYAAFGSELIGEKILGLPASLRHDKIGGYSDPSKICFLSYGAYYKRGQDGYTPESPTGERFFTSGVVSGNLKFEDLDTAKITESIQCAFYEDDVPSRHPYDGTTVPVADHNKINLNAGPTEKYSWMKAPRYNGIAA…
WRCE01000014.1_10 - Halobacteriota_Methanosarcinales_Methanimicrococcus sp009784005	MVKVTVDPLTRIEGHMKVMAEVDANGIITSAQSGGMLFRGFERMLQGKDPRDASLHVARICGVCPISHSMTATNALDDLYGVAESVPQNALAVRNFIQASNTIASHATHIYILFGPDLANPRYRDVLTGPELSLGATGEAIWKELLGRFAPLSYKIDGVPVPVGSGYLNAIPEKKRLQEAIALFGGKMPHQAVTVAGGVTCDPGLGEITKAAAHYLKVLEFVQNYTLGVPLETWVQNTAYAKSPDAAVKFVTDHLASLVSKTTDNDFSRENGWKDVELYAAFGSELIGEKILGLPASLRLDKLGGYTDPDKICFLSYGAYYKRGQDGYTPESPTGERFFSSGVVSGDLKFEDLDTTKITESIQCAFYEDSVPSRHPYDGTTVPLADHNKIDLNAGPTEK…
JAAYST010000052.1_38 - Halobacteriota_Methanosarcinales_Methanimicrococcus sp012518265	MVKVTVDPLTRIEGHTRITAEVDSNGTIQYAQSGGLLFRGFERMLQGKDPRDSALFVQRICGVCPISHGLTSVNALDHLYGVAESVPQNALAVRNFIQAANMVASHATHIYVLWGPDLSNPRYRDVLTAPEMGLGEVGKNVWSEMVGRFTPLSYKMDGKAIPPGVSYMNALTAKRRCQEALAPFAGKMPHVAILYPGGVTCNPGLGEITKAAATYLKILDFVKDHVLGVDLDVWIENTMKAKSPDAAVNFVVEHLSGLISKADGKFTKENGFKDVEFFATFGSELVGERLLGLPVSLRLDKLGNYNDPSKIQFLSYGAYYKRGQDGYTPESADWERFVTSAITKGDLSREPFDSSKITESIACAFYTDDVQSRHPYNGTTVPVADHNLINFEGDVTSKY…
NZ_JRHO01000014.1_40 - Halobacteriota_Methanosarcinales_Methanococcoides methylutens	MVRVTVDPLTRVVGPLRLDTEVDENGIIKEARSSNMIFRGFERIYRGQDPRDSILLSQRICGVCPVAHSIAAVNALDELYGVAGSVPKDALVARNINQGLNTVSNHLLHFYILWAPDLANPAYGNVMSTFGDLGASVWKELLGRFAPISYKIGGELIPPGSSYVGVIPMKKRLHDAGAVIGGKMPHQTVTYPGGVTNNPTTSDIQTLSSIMSEVVDFLNKNVISIPFEDWIENTYKASSPKKAVDFFIEHLNELTEMSLQKNDLSRPNGWGDVELYSAFGSELIGEELLGLPISLKHDKMSGYNDLSKIGLLSYGGFYNVGHEGYDPTSPSGDRFQTSGFMTSSLEYHDFDSNKVTENVKHAFYDDYEGDRHPYEGVTEPFTDPDRINYDNFSEEKYTW…
NZ_CP009518.1_1405 - Halobacteriota_Methanosarcinales_Methanococcoides methylutens	MVRVTVDPLTRVVGPLRLDTEVDENGIITEARSSNMIFRGFERIYRGQDPRDSILLSQRICGVCPVAHSIAAVNALDDLYGVAESVPKDALVARNINHGLNTISNHLLHFYILWGPDLANPAYGDVLSTFGNLGSSVWKEFLGRFAPISYKIGGESIPPGSSYVGVIPMKKILHDAGAVIGGKMPHQTVMYPGGVTNNPTASDVETMSSIMSEVVDFLNATSIGIPFEEWVGNTYRASSPKKAVDFFIEHLHELTERSLRTNDLSRSNGWGDVELYSALGSELIGEQIMGLPISLKHDNMSGYNDLSKIGFLSYGDFYNVEHEGYEPTSPAGDRFQTSGFMTSSLEYHKFDSAKVTESVKHAFYDDYEGDKHPYEGVTEPFTDPGRIDYQDFSAEKYTW…
NZ_FOHQ01000001.1_414 - Halobacteriota_Methanosarcinales_Methanococcoides vulcani	MVRVTVDPLTRVVGPLRLDTEVNEEGIITQARSSNMIFRGFERIFQNQDPRDSVLLSQRICGVCPVAHSMASVNALDELFGVAQSVPKDALVSRNINQGLNTIANHMLHVNILWGPDLANPAYGNVLSTFGDMGGAIWKELLGRFAPISYKIDGAAIPPGSSYVDVIPVKKKIHDACAVIGGKMPHQTVTYPGGVTNKPTASDINSLSSIISDVINFFNSHTIGVPFEFWVENTYMATSPKKAVNFFIEHLNEITEKSLKTNDLSRSSGWGDVELYAAFGSELIGERLLGLPISLKHDKMGGYRDLSKIGFLSYGGFYNVEHEGYDPTSPSGDRFQTSGFMSSSFEYHKFDANKVTESVKHAFYKGDDSNKHPYDGVTEPYSDPNLINYQDSPDDKYTW…
NZ_FOUJ01000002.1_24 - Halobacteriota_Methanosarcinales_Methanolobus profundi	MTNVTIDPLTRIQGHFRLSTEVNENGVITDAQSSGMLFRGLERILVNRDPRDAARITQRVCGVCPTAHAITSANALEDLFGIADQIPKDALVTRNIMQSLNMIDSHATHTYALWLPDLVNPAYRDVFATADNMGTMLWRELLHRFAPLSYKIDGISIPPGQAYVNAIKEKRRLHGSIALIAGKMPHQMSTIFGGVTYKPTVADIGKLTYYHQQLMDFVDKYTLGIDHSTWLDNTYRASSPQRAVEFVTGHLQELTESSMSSNDFSYSAGWGDIDMLLAFGSETIGEDILGLPVSFKFDRTGTYSDPANIGFLSYGAYYDVENGDGYDPLKFGQNSFHKAAFITGSLEHKKFDHMKITEEVSHSFYTGEGDDHPFDGDTEPVRNADEIDYHGGSQSKYTW…
NZ_FOUJ01000001.1_843 - Halobacteriota_Methanosarcinales_Methanolobus profundi	MTKVVVDPLTRIEGHLRIATEVDSNGVITDAQSSGMLFRGIERILVNRDPRDAARLTQRICGLCPTAQSLASVNALDDLFGVAEEIPKDALVTRNIIQGLNTLTSHATHFYVLWMPDVVNPAYRDILATVDDTGSALWKELLSRFAPISYKMDGEAITPGTGYINAIKQKKNLEEAMALIAGRMPHQMSTITGGVTYLPNIGDIGKLTSYYLTLMDFINGSTLGVDAQTWLDNTYRASSPQKAVSFMLEHLQDVVDGSLSSQNFSKSKGWGDFELFAAFGSELIGEDTLGLPVSFKFDRTGQYAEDSDVGYLSYGVFYDVENGDGYDPTGFGQKSFQKAAFINSALEKKTFDHNYITEETTHGFYTHDEALHPFDGVTEPVRTADEITFEGGSDSRYSW…
NZ_AZAJ01000001.1_2933 - Halobacteriota_Methanosarcinales_Methanolobus tindarius	MTKVVVDPLTRIEGHLRVSTEVDDNGVITDAQSSGMLFRGIERIMMKRDPRDAARLVQRICGLCPTAQSMASVNALDDLFGVAESIPKDALVTRNIIQGLNTLTSHATHFYVLWMPDIVNPAYRDILATVDNTGPALWKELLSRFAPISYKMDGEAITPGAGYINAIKQKKNLEEAMALIGGKMPHQMSTIAGGVTYLPTVADIGKLTSYYLNLMDFVNTSTLSVGAETWLDNTFRASSPQKAVNFVMEHLQEVVDGSLASQNFSKAKGWGDLELFAAFGSELIGETLGLPATFKFDRTGQYAEDANVGYLTYGVFYDVENGDGYNPTEFGKSGFQQAAFINSSLEKKSFNHEYITEETTHAFYETDEGLHPFDGVTEPVRTADEISYEGGSDSKYTWM…
NZ_VIAQ01000017.1_13 - Halobacteriota_Methanosarcinales_Methanolobus vulcani	MTRVVVDPLTRIEGHLRVSTEVNANGEITDAQSSGMLFRGMERILVNRDPRDASRFTQRVCGICPTAQGMASVNALDDLYEVADQIPKDALVTRNIIQSINTMASHATHIYVLWGPDLVNPAYRDLLATVEGTGSVVWKELLSRFAPISYKLNGESITPGTAYINAIKEKKNLEEAMAVIGGKMPHQMATVTGGVTYRPNLADIGTLTGHYYKLMDFVNSSTLGVNAQTWLDNTYRASSPQKAVNFLLEHLQNLVDKSLSSNDFSFSAGWGDLELLSAFGSELIGEKTLGLPASLKIDKTGGYAEDANIGFLTYGAFYDVENGDGYDPVGFGQSAFQQAAFINSSFEKKAFDHKYVTEETSHGFYSSDDALHPYDGVTEPLTTASEITYEGGSDSRYSW…
DAKU01000124.1_19 - Halobacteriota_Methanosarcinales_Methanomethylovorans sp002508425	MTRVVVDPLTRIEGHLRVSTEVDENGVITEAKSSGTLFRGLERILLNRDPRDAARYTQRVCGVCPTGHALASANALDDLFGVAEQIPKDALVTRNIIAGLNMAASHATHIYVLWMPDIVNPAYRDALVTVGDTGNAIWNELLGRFAPISYKLNGTAITPGTAYINAIKEKKRIEEAMALIAGKMPHQMSTVVGGVTYPPTVADIGKLSSYYLQVMDFINGSTLGVDTTTWLNNTFRASSPQNAVKFLQEHLQGLVDKSLTTNDFSHAAGWGDVEMLAAFGSELVGEKLLGLPVSFKLDKVGGYSKESNVGYLSFGAFYDVENGEGYDPLTFGEKSFIKSAYINSAGEKQSFDQSKITEETSHGFYDGEGNLHPLEGITDPVKTAAEIDYTGDSTSKYTW…
SKZM01000222.1_3 - Halobacteriota_Methanosarcinales_Methanosalsum sp007127385	MVRVTIDPLTRIGGGVRLDTEVTDQGIIAQARVSNMDFRGFERIFQHGDPRDAALLSQRICGACPVAHSIASSSALDDLFGVAESVPKDALVVRNILQAMETIANNALHTYIMWTPDLLNPAYKEILSEFGNFGNMMWRELLKRFAPINYSINGITVEPGTTYMDILSLNTNLHEAGGILGGKMPHQVVNYPGGLTTRPKPSEIDKVSSIIGDVKKFFNIHTTGMAFEEWLDNTYRASTPSKAADFFIDHLQHLTEKAYSASNLSKYRGWGDLELYSVFCSELIGEQILGNPISFRLDKIGGYSNLSQINFLSYGGYYNVDYDGYDPANPQKDRFQNAGIVTGILEHEKFDVNKIKENVAHAFYKDDDDSYRNPFNGITEPYSDPDMIDYEDFSRKAYT…
NC_015676.1_923 - Halobacteriota_Methanosarcinales_Methanosalsum zhilinae	MVRVTIDPLTRIGGGVRLDTEVSEQGTITTARVSNMDFRGFERIFQYEDPRDAALLSQRICGACPVAHSIASSSALDDLFGVAESVPKDALVMRNILQAMETVANNALHTYIMWTPDLLNPSYRDILTEFSNTGVVMWKELLKRFAPINYSFRGVTVEPGRTYLDILSLNRSLHEAGGILGGKMPHQVVNYPGGLTAKPEQSKVNKVSSIIADVNKFFNTHTTSMTFQEWLDNTYRAPSSSKAISFFLEHLEQLTEKFHSSSNSTDYRGWGDLELYSVFCSELIGEQILGNPVSFRLDKIGGYSDLSQINFLSYGGYYNVDHEGYDPENPQKDRFQNAGIVKGTLSNEKFDVNKIGENVSHSFYKDDDENYRNPFRGVTEPYSDPDTIDYNDFSKKEYT…
NC_003552.1_1174 - Halobacteriota_Methanosarcinales_Methanosarcina acetivorans	MVNVTVDPLTRIEGHLRLSTEVDANGVITDSQSSCLMFRGFERILQNQDPRDAALLVQRICGVCPTSHSLTAANALDDLFGVADTIPKDALVARNINQALNFLASHATHIYILWGPDLANPAYRDVLTPLGETGTAVWKEMVGRFAPISYKIDGESVPVGSSYLAAIPEKKRLQEAIAVIGGKMPHQVTSYPGGYTYKPNVADIGKLSSYYLQVMDFVSSYTLRVPFDTWIENTYKASSPQKAVNFVVEHLTDLVDKSVTSNDFSREAGWGDTEFYAAFGSELVGETLLGLPASLKHDKIGGYSDPSKIAFLAYGGFFNPENGDGYDPSSPAGERFLTSGIVTGSLEYQNLDTSKITESVAHAFYEDTADLHPSKGETNPFTDPDAIRFDQGSDSRYSW…
NC_003552.1_1179 - Halobacteriota_Methanosarcinales_Methanosarcina acetivorans	MVQVTIDPLSRIEGHYRINTEVDEDGVITDAQSNALLFRGFEKFLLNQDPRDAALLTQRICGVCPVCHSIAAANALDELFGVIEEVPKDALVMRNIHQGFNFIASHAAHIYILWGPDLANPAYHNILMQYGEMGNAVWGELAGRFMPIVNQFNGIRYPAGSSYLGAIREQRHMHDAISLVAGKMPHSVLQHVGGVVYSPTIADINELVAYVEKTAEFVEAFTLGVSPDTWIENTYKASSPQKAVNFVLERLQELLDNSLVSNDFSHSSGWGDVPLFAAFGSELVGEQLLGLPISMKMDRAGVYPDPDKIGFLSYGVFFKPENGDGYDPTSPADERVIPSGYMNGNLELEEFDYRIISESITHSFYIDEEEDRSPWNGVTVPEGDPDKIDYTKGSESRYS…
NZ_CP009528.1_2791 - Halobacteriota_Methanosarcinales_Methanosarcina barkeri	MVQVTVDPVSRIEGHYRINTEVNGEGVITDAQSNGLQLRGFERLLQHQDPRDAALLSQRICGVCPVSHGIAAANALDELFGVAGEVPKDGLLMRNIHQALNFIASHAAHIYVLWGPDLANPAYRDILAKYGDVGNAVWKELQGRFAPLIYQIDGASYPAGSSYLGAIVEFRRLHEAISLIASKMPHPVLQHVGGVVYSPTVADIGQILSYVTKTMEFVKTFTLGVSPDTWIENTYRASSPQKAANFVLNHLQELLNKSLDSKDFSHSAGWGDVPLFAAFGSELIGEKLLGLPISMKMDLAGTYKDPDKIGFLSYGVFFKPEKGNGYDPTSPADSRVIPSGYMNGYFKLEKFDYKKISESISHSFYIDDVNDRSPWNGITVPEGNPENIDYTKGSKSRYS…
NZ_CP009528.1_2785 - Halobacteriota_Methanosarcinales_Methanosarcina barkeri	MVNVTVDPLTRIEGHQRISTEVGADGVITDAQSSSLIFRGFERILQHQDPRDAAFLTQRICGVCPLSHGLTATNALDDLYGVAESVPKDALMMRNIFQGLNMVASHATHIYVLFGPDLANPAYKNVLTTLGDTGNAVWKEMVGRFAPISYKMDGVAVPAGSSYLAAIPEKKRLAEMIALIAGRMPGPSALYPGGYTYPATVADVTKLASYYLQIMDFVSKHTLRVDFDTWIKNTYKASSPQKAVSFVTEHLQGLVDKSTASNDFSKDAGWGDVEFYAAFGSELVGEQILGLPASLKHDTIGGYKDPSKICFVAYGGYYKYKDGYDPRSPAGDRIFTSGVVSGNLEYQKFDPDKITESTAHSFYQNSSNDLAPTKGETVPFTDPNKIVYTGGSDSQYSWD…
NC_007355.1_1958 - Halobacteriota_Methanosarcinales_Methanosarcina barkeri	MVNVTVDPLTRIEGHQRISTEVGADGVITDAQSSSLIFRGFERILQHQDPRDAAFLTQRICGVCPLSHGLTATNALDDLYGVAEYVPKDALMMRNIFQGLNMAASHATHIYILFGPDLANPAYRNVLTPLGDTGTAVWKEMVGRFAPISYKMDGVAVPAGSSYLAAIPEKKRLQEMIALIAGRMPGPSALYPGGYTYPATVADITKLSSYYLQIMDFISKHTLKVDFDTWIENTYKASSPQKAVNFVTEHLQGLVDKSTASNDFSKDAGWGDVEFYAAFGSELVGEQILGLPASLKHDTIGGYKDPSKICFVAYGGYYKYKDGYDPKSPAGDRIFTSGVVSGNLEYQKFDPDKITESTAHSFYQNSSNDLAPTTGETVPFTDPDKIVFTGGSDSQYSWD…
NZ_CP009517.1_2783 - Halobacteriota_Methanosarcinales_Methanosarcina barkeri	MVNVTVDPLTRIEGHQRISTEVGADGFITDAQSSSLIFRGFERILQNQDPRDAAFLTQRICGVCPLSHGLASTNALDNLYGVAESVPKDALMMRNIFQGLNMVASHATHIYVLFGPDLANPAYKKVLTTLGDTGNAVWKEMVGRFAPISYKMDGVAVPVGSSYLAAIPEKKRLQEAIALIAGRMPGPSSLYPGGYTYPATVADITKLSSYYLQVMDFVSKHTLKVDFNTWIENTYKASSPQKAVSFVTEHLTDLINKSTSSNDFSKDAGWGDVEFYAAFGSELVGEKILGLPASLKHDTIGGYKDPSKICFVAYGGYYKYKDGYDPKSPAGDRIFTSGVVSGKLEYQKFDPEKITESTAHSFYQNSVNDLAPAKGETVPLTDPSKIVYTGGSNSQYSWD…
NZ_CP009517.1_2776 - Halobacteriota_Methanosarcinales_Methanosarcina barkeri	MVQVTVDPLSRIEGHYRINTEVSADGVITDAQSNGLVFRGFERSLQKHDPRDAVLFTMRICGVCPVCHSIAAANAMDDLFGVADQIPKDALVMRNIHQAMNYIASHAAHIYVLWGPDLANPAYHDILAKYGDVGNAVWGELSGRFMPIVNQFNGVRYPAGSSYVAALGEFRRLHKGIAIIGGKMPHTVLQHVGGVVYSPTVADIGKLISTVSETAKFVESFTLGVSPETWIENTYKASSPEKAVNFVIGRLQELLNNSLKNNNFSLSSGWGDVPLFAAFGSELIGETLLGLPVSLKLDRAGGYKDPDKIGFLSYGVFFKPENGDGYDPTSPADSKVIPSGYMNGHFQLEKFDYRKISENITHAFYLDQEMDRPPWNGVTNPEGNPDEIDYTRGSESRYS…
NC_007355.1_1952 - Halobacteriota_Methanosarcinales_Methanosarcina barkeri	MVQVTVDPLTRIEGHYRINTEVNEEGVITDAQSNGLQLRGFERLLQHQDPRDASLLSQRICGVCPVSHGIAAANALDDLFGVAGEVPIDGLLMRNVHQALNFIASHAAHIYLLWGPDLANPAYRDILAKYGDVGNAVWKELQGRFAPLIYQLDGTSYPAGSSYLGSIVEFRRLHEAISLIASKMPHPVLQHVGGVVYSPTVADIGQILSYITKTMEFVEAFTLGVSPDIWIENTYRASSPQKAANFVLNHLQELLNKSLDNKDFSHSAGWGDVPLFAAFGSELIGEKLLGLPISMKMDLAGTYKDPGKIGFLSYGVFFKPENGNGYDPTSPADSRVISSGYMNGYFKLEKFDYKKISESINHSFYIDDVKDRPPWNGVTVPEGNPENIDYTKGSKSRYS…
NZ_CP032683.1_2108 - Halobacteriota_Methanosarcinales_Methanosarcina flavescens	MVNVTVDPLTRIEGHQRVSTEVDANGVITDAQSSSLIFRGFERILQKQDPRDAAFLTQRICGVCPISHGITATNALDDLYGVAEHVPKDALVMRNILQGLNMIASHATHIYVLWGPDLSNPAYRDVLTTLGDTGNAVWKEMVGRFAPISYKIDGTAVPAGSSYLAAIPEKKRLHEAIALIAGRMPGPASLYPGGYTYPATVADITKLSTYYLEVMDFVSKHTLRVPFDTWIENTYKASSPQKAVSFVTEHLQGLVDKSTTSNDFSKEAGWGDVEFYAAFGSELVGETLLGLPASLKLDTIGGYKDPSKICFVSYGGYYKPKDGYDPRSPAGDRIFTSGVVSGNLEYLKFDPDKITESTAHSFYDNSNNDLPPLKGETVPFTDPDKIVYTGGSDSQYSWD…
NZ_CP032683.1_2113 - Halobacteriota_Methanosarcinales_Methanosarcina flavescens	MVEVTVDPLSRIEGHYRINTEVSEDGVITDAQSNGLVFRGFERALQHHDPRDAALFTMRICGVCPVCHSITAANALDDLFGVADQVPKNALVMRNVHQAMNFIASHAAHIYVLWGPDLANPAYRDLLTQYGDVGNAVWGELSGRFMPLVNQERGTRYPAGSSYVAALREFRRLHEGIALIAGKMPHPVLQHVGGVVYSPTVADIQKLISYISQTAKFVENFTLGVPPETWIENTYRASSPESAVNFVIERLQELLDDSLNSNDFSHASGWGDVPLFAAFGSELVGETLLGLPVSLKLDRSGGYKDPNTIGFLSYGVFFKPENGDGYDPTSPAEDKVIPSGYMNGNLQLEKFDHRKISENITHAFYIDEEADRPPWNGVTNPEDNPDEIDYTRGSESRYS…
NZ_CP009516.1_3431 - Halobacteriota_Methanosarcinales_Methanosarcina horonobensis	MVNVTVDPLTRIEGHLRVSTEVDANGVITDAQSSCTIFRGFERILQKQDPRDAALLVQRICGVCPISHSLAATNALDNLYGVAEYVPKDALVMRNIFQSLNTIASHATHIYVLWGPDLANPAYRDVLGTLGDTGNAVWKELVGRFAPISYKIDGAAISAGTSYMAAIPEKKRLQEAIALIAGRMPGPVTPYPGGYTYKPTAADIVKLSSYYLQVMDFVSKYTLQVPFDTWIENTYKASSPDKAVSFVTEHLQGLIDKSTTSNDFSREAGWGDVELYAAFGSELVGETLLGLPASLKHDKIGGYSDPSKISFLAYGGFYNVEDDGYDPKSPAGARFQTSGVVTGNLERKEFDSDKITESVAHSFYDDSKGDLHPSKGETIPFTDPEKISYTGGSESRYTW…
NZ_CP009516.1_3426 - Halobacteriota_Methanosarcinales_Methanosarcina horonobensis	MVQVTVDPLSRIEGHYRVNTEVDADGVITDAQSSGLVFRGFERLLQKHDPRDAALMTMRICGVCPVCHSIAAANALDDLFGVADQVPKDALVMRNIHQGMNLIASHAVHIYVLWGPDLANPAYRDILTQYGDVGNAVWGELVGRFAPLVNQYNGTTYPAGSSYLGAIRELRRLHVGISLIAGKMPHSVLQHVGGVVYSPNFGDIQKLEAYVSETAKFVETSTLGVSPGTWIENTYRASSPQKAVNFVLERLQELLDNSLSNNDFSHSSGWGDVPLFAAFGSELIGEKLLGLPISMKMEHAGVYTDPDKIGFLSYGLFFKPEKGEGYDPTSPADSRVIPSGYMNGHLELEKFDYRKISESTAHALYIDEERDRPPWNGITVPEDNPDEIDYTRGSESRYS…
NZ_CP009515.1_735 - Halobacteriota_Methanosarcinales_Methanosarcina lacustris	MVEVTVDQLTRIEGHYRITTQVNEEGVVTEAQSMGLMLRGFERFLQNQDPRDAALLTQRICGVCPTSHSIAAANALDQLFGVEDAVPKDALVMRNIHQSLNLIASHATHIYVLWGPDLANPAYKTLLGNYGDTGKAVWNELLGRFAPISYRLDGVDIPVGRGYVAAIGEKRRLHEAISLFGAKMPHSVAAHVGGVTYGPTVADIGQLAAYYWKFMDFVENFVLGVSPETWVENTRFASSPQKAVGFVVDRLQELVDASLVSNDFSYAAGWGDVPLYAAFGSELVGEEVLGLPVSMKLDRIGGYSDPSKIGYLVYGLFFKPELGDGYDPTCPPDSRIVPPGFLNGKLEFQKFDHSKITESIAHSFYVDSESDREPLEGTTQPEPEPDEIEYSRGIESRYS…
NZ_CP009515.1_1074 - Halobacteriota_Methanosarcinales_Methanosarcina lacustris	MVNVTVNPLTRIEGHLSVDTDVDANGVITDSRSSCLIFRGFERILQKQDPRDAALLTQRICGVCPISHGLASTNALDDLYGVADQVPKDALVMRNIFQGLNTIASHATHIYVLWGPDLANPAYRNVLATLGDTGNAVWKEMVGRFAPISYKIDGQSVPVGSSYIAAIPEKKRLQEAIALIAGRMPGSVSPYPGGYTYKANVGDIVKLSSYYLQVMDFVSKYTLQVPFDAWIANTYKASSPQKAVSFVVEHLKGLVDKSLTSNDFSREAGWGDAEFYAAFGSELVGETLLGLPASLKHDKIGGYSDPSKIAFLAYGGFYNTENGDGYDPTSPEGDRFQTSGIVTGKLEYQKFDSSKITESVAHSFYDDSKGDLHPTVGETIPFTDPAKIDYTGGSDSKYT…
NZ_CP009512.1_2687 - Halobacteriota_Methanosarcinales_Methanosarcina mazei	MVNVTVDPLTRIEGHQRISTEVDANGVITDAQSSSLIFRGFERILQHQDPRDAAFLTQRICGVCPLSHGLTATNALDELYGVAEHVPKDALVMRNIFQGLNMVASHATHIYVLFGPDLANPAYKKVLTPLGDTGSAVWDEMLGRFAPISYKMDGAAIPAGSSYMAAIPEKKRLQEMIALIAGRMPGPSSLYPGGYTYPATVADITKLSTYYLQVMDFVSAHTLKVDFNTWIENTYKASSPTKAVNFVTEHLTDLINKSTSSNDFSKEAGWGDVEFYAAFGSELVGEKLLGLPASLKHDTIGGYQDPSKICFVAYGGYYKPTDGYDPRSPAGDRIFTSGVVSGNLEYLKFDPDKITESTAHSFYQNSVNDLPPVKGETVPFTDPEKIVYTGGSDSQYSWD…
NZ_CP009512.1_2550 - Halobacteriota_Methanosarcinales_Methanosarcina mazei	MVNVTVDPLTRIEGHQRISTEVDANGVITDAQSSSLIFRGFERILQHQDPRDAAFLTQRICGVCPLSHGLTATNALDELYGVAEHVPKDALVMRNIFQGLNMAASHATHIYVLWAPDLANPAYKKVLTPLGDTGNAVWKEMVGRFAPISYKMDGVPIPAGSSYLAAIPEKKRLQEMIALIAGRMPGPSALYPGGYTYPATVADITKLSTYYLQIMDFISAHTLRVPFDTWIENTYKASSPTKAVSFVTEHLTDLINKSTTSNDFSKEAGWGDTEFYAAFGSELVGEKLLGLPASLKHDTIGGYQDPSKICFVAYGGYYKPTDGYDPRSPAGDRIFTSGVVSGNLEYLKFDPDKITESTAHSFYQNSVNDLPPVKGETVPFTDPEKIVYTGGSDSQYSWD…
NZ_CP009512.1_2681 - Halobacteriota_Methanosarcinales_Methanosarcina mazei	MVQVTVDPLSRIEGHYRINTEVDGNGVITDAQSNGTVFRGFERFLQNHDPRDAALMTMRICGVCPVCHSIAASNALDELFGVADQVPKDALVMRNIHQGMNFIASHAAHVYVLFGPDLANPAYHDILTQYGDTGNAVWDELSGRFMPLINHSNGTHYPAGSSYLGALREFRRLHEGISLVAGKMPHSVLQHVGGVVYSPTVADIQQLGVYLSQTLKFIESFTLGVPLETWLENTYRASSPERAVNFVVEHLQELVDNSLTNNDFSHSTGWGDAPLFAAFGSELVGETLLGLPVSLKLDRSGGYEDPNTIGFLSYGVFFKPEQGDGYDPTSPAEDRVIPSGYMDGNLQPEKFDHTKISENITHAFYIDEEADRPPWNGLTVPEDNPDEIDYTRGSESRYS…
NZ_CP009506.1_1147 - Halobacteriota_Methanosarcinales_Methanosarcina siciliae	MVNVTVDPLTRIEGHLRLSTEVDADGVISDAQSSCLMFRGFERILQNQDPRDAALLVQRICGVCPTSHSLTAANALDDLFGVADTIPKDALVARNINQALNFLASHATHIYILWGPDLANPAYRDVLTPLGETGTAVWKEMVGRFAPISYKIDGESVPVGSSYLAAIPEKKRLQEAIAVIGGKMPHQVTSYPGGYTYKPNIADIGKLSSYYLQVMDFVSSYTLRVPFDTWIENTYKASSPQKAVNFVVEHLTGLVDKSVTSNDFSREAGWGDTEFYAAFGSELVGETLLGLPASLKHDNIGGYSDPSKIDFLAYGGFFNPENGDGYDPSSPAGDRFLTSGIVTGNLEYQNLDASKITESVAHAFYEDTDDLHPSNGETNPLTDPDAIRFDQGSDSRYSW…
NZ_CP009506.1_1142 - Halobacteriota_Methanosarcinales_Methanosarcina siciliae	MVQVTVDPLSRIEGHYRINTEVDGDGVITDAQSSALLLRGFEKFLMNQDPRDAALLTQRICGVCPVSHSIAAANALDELFGVVEEVPQTALVMRNIHQGLNFIASHAAHIYILWGPDLANPAYHDILMQYGDTGNAVWGELAGRFMPIVNQFNGIRYPAGSSYLGAIGEQRNMHDAISLVAGKMPHAVLQHVGGVVYSPTIADINELAAYVEKTAKFVEAFTLGLSPDTWIENTYKASSPQKAVNFVLERLQELLDNSLVSNDFSHSSGWGDVPLFAAFGSELVGEQLLGLPISMKMDRAGAYPDPDKIGFLSYGVFFKPENGDGYDPTSPADDRVIPSGYMNGNLELEEFDYRIISESINHSFYIDEEGDRPPWNGVTVPERDPDKIDYTKGSESRYS…
NZ_CP009503.1_2943 - Halobacteriota_Methanosarcinales_Methanosarcina sp000969965	MVNVTVDPLTRIEGHLRLSTEVNAEGVITDAQSSCLMFRGFERILQNQDPRDAALLIQRICGVCPTSHSITAANALDQIFGVVDTVPKDALVARNINQALNFLASHATHIYILWGPDLSNPAYRDVLTPLGETGNAVWKEMVGRFAPISYKIDGQSVPVGSSYLAVIPEKKRLQEAVAVIGGKMPHQVTSYPGGYTYKPNVADIGKLSSYYLQVMDFISNYTLKVPFETWIENTYKASSPQKAVSFVVEHLKGLVDKSVDSNDFTREAGWGDTEFYAAFGSELVGETLLGLPASLKHDKIGGYSDPSKISFLSYGGFYNTENGDGYDPNSPAGDRFLTSGIVTGSLEYQNFDASKITESIAHAFYEGAADLHPSKGETNPFTDPEAIRFDKGSDSRYTW…
NZ_CP009503.1_2948 - Halobacteriota_Methanosarcinales_Methanosarcina sp000969965	MVQVTIDPLSRIEGHYRINTEVDGDGVITDAQSNALLFRGFERFLQNQDPRDAALLTQRICGVCPVCHSIAAANALDELFGVIEEVPKDALVMRNIHQGLNFIASHAAHIYVLWGPDLANPAYHDILMQHGEMGDAVWGELAGRFMPIVNQFKGIRYPAGSSYLGAIREQRHLHDAISLVAGKMPHSVLQHVGGVVYSPTIADINELAAYVSKTVEFVEAFTLGVSPDTWIENTYMASSPQKAVNFVLERLQELMDNSLSSNDFSHSSGWGDVPLFAAFGSELIGEQLLGLPISMKMDRAGVYPDPDKIGFLSYGVFFKPENGDGYDPTSPADDRVIPSGYMNGRLKLEEFDYRIISESVTHSFYIDEKEDRPPWNGVTVPEGNPDEIDYTKGSESRYS…
NZ_JJOY01000039.1_28 - Halobacteriota_Methanosarcinales_Methanosarcina sp000979455	MVNVTVDPLTRIEGHLRLSTEVNAEGVITDAQSSCLMFRGFERILQNQDPRDAALLVQRICGVCPTSHSLTAANALDQLFGVADTIPKDALVARNINQALNFIASHATHIYILWGPDLANPAYRDVLTPLGETGNAVWKEMVGRFAPISYKIDGQSVPVGSSYLAAIPEKKRLQEAIAVIGGKMPHQVTSYPGGYTYKPNVADIGKLSSYYLQVMDFVSNYTLKVPFETWIENTYNASSPQKAVSFVVEHLKGLVEKSVASNDFSREAGWGDAEFYAAFGSELVGETLLGLPASLKHDKIGGYSDPSKIAFLSYGGFYKPENGDGYDPNSPAGDRFLTSGVVTGSLEYQNFDASKITESVAHAFYDDTADLHPSKGETNPFTDPEAIRFDQGSESRYTW…
NZ_JJOY01000039.1_24 - Halobacteriota_Methanosarcinales_Methanosarcina sp000979455	MVEVTVDQLTRIEGHYRITTQVNEEGIVTEAQSIGLMLRGFERFLQNQDPRDAALLTQRICGVCPTTHSIAAANALDQLFGVTDAVPKDALVMRNIHQSLNLLASHATHFYVLWGPDLANPAYRTLLGNYGDAGKAVWDELLGRFAPVSYRLDGVDVPVGSGYVAALGEKRRLHEAISLFGAKMPHSVVAHVGGVTYGPTAADIGQLASYYWKFMDFVEDIALGVSPETWVENTRFASSPQKAVGFVVDRLQELVDASLVSNDFSYAAGWGDVPLYAAFGSELIGEEVLGLPVSMKLDRIGGYSDPSKIGFLAYGLFFKPELGDGYDPASPPESRVIPSGFLNGNLELQKFDHRKISESIAHSFYVDTESDRYPMEGTTQPEPEPDEIDYSRGVESRYS…
MDTP02000107.1_13 - Halobacteriota_Methanosarcinales_Methanosarcina sp001714685	MVNVTVDPLTRIEGHLRINTEVDSAGVITDAQSSCLIFRGFERILQGQDPRDAAFLVQRICGVCPLAHGLTATNALDQLYGVADQVPKDALVMRNIFQGLNMVASHATHIYVLWGPDLANPAYKNVLATLGDTGNAVWKEMVGRFAPISYSIDGVPVPVGSSYLAAIPEKKRLQEAIALIAGRMPGPSSLYAGGYTYKANVADITKISTYYLQVMDFVAKHTLKVPFDTWIANTYKASSPQKAVSFVVEHLQGLLAKSLTTNDFSKEAGWGDAEFYAAFGSELVGEKLLGLPASLKHDIIGGYKDPSKIQFLSYGGYYKPKDGYDPRSPAEDRIIPSGIVTGKLEHLKFDPDKITESTAHSFYQNSVDDLAPIKGETDPFTDPAKIVYDQGSKSKYSWD…
MDTP02000107.1_4 - Halobacteriota_Methanosarcinales_Methanosarcina sp001714685	MVQVTVDPLSRIEGHYRINTEVNGEGVITDAQSNGLQLRGFERLFQKHDPRDAALLVQRICGVCPVSHGITAANALDELFGVAGEVPKNALVMRNIHQSLNYIASHAAHIYVLWGPDLANPAYRDILAKYGDVGNAVWKELPRRFAPLIYQLNGTSYPAGSSYLGAIVEFRRLHEAISLIAGKMPHPVLQHVGGVVYSPTVADIGQIVGYVSKAMEFIEAFTLGVSPTTWIENTYRASSPQKAVNFVIGRLQELLNKSLASKDFSHSAGWGDVPLFAAFGSELVGEKLLGLPISMKMDRAGTYKDPDKIGFLSYGVFFKPEKGDGYDPTSPADSRVIPSGYMNGYFKPEKFDYEKISESTSHSFYIDGEKDRPPWNGVTVPEGDPEKIDYTKGSASRYS…
DAKJ01000022.1_13 - Halobacteriota_Methanosarcinales_Methanosarcina sp002496565	MVNVTVDPLTRIEGHQRISTEVDANGFITDAQSSSLIFRGFERILQKQDPRDAAFLTQRICGVCPISHGMTATNALDDLYGVADQVPKDALVMRNIFQGLNMIASHATHIYVLFGPDLANPAYKKVLTTLGDTGSAVWNEMVGRFAPISYKMDGAPVPVGSSYLAAIPEKKRLQEAIALIAGRMPGPSSLYPGGYTYPATVADITKLSTYYLQVMDFVSKHTLRVDFNTWIENTYKASSPQKAVSFVTEHLQGLVDKATTSNDFSKEAGWGDVEFYAAFGSELVGETLLGLPASLKHDTIGGYKDPSKICFVSYGGYYKPKDGYDPKSPAGDRIFTSGVVSGKLEYQKFDPEKITESTAHSFYNNSTKDLAPAKGETIPYTDPNKIAFTGGSDSQYSWD…
DAKJ01000022.1_8 - Halobacteriota_Methanosarcinales_Methanosarcina sp002496565	MVQVTVDPLSRIEGHYRINTEVNGEGVITDAQSNGLQLRGFERLLQKHDPRDAVLLTQRICGVCPVSHGITAANALDELFGVAGEVPKNALVMRNIHQSLNYIASHAAHIYVLWGPDLTNPAYRDILVKYGDVGNAVWKELQGRFTPLINQINGTSYPAGSSYLGAIVEFRRLHDAISLIAAKMPHPVLQHVGGVVYSPTVADIGQIVGYVSKTMKFIEAFTLGVSPDTWIENTYRASSPQKAVNFVIGHLQELLNKSLTSKDFSHSAGWGDVPLFAAFGSELIGEKLLGLPISMKMDLAGTYKDPDKIGFLSYGVFFKPEKGDGYDPTSPADSRVITSGYMNGYFKLEKFDYKKISESIHHSFYIDNIEDRPPWDGVTVPEGNPEKIDYTKGSKSRYS…
DALS01000058.1_23 - Halobacteriota_Methanosarcinales_Methanosarcina sp002499445	MVNVTVDPLTRIEGHLRVSTEVNADGVITDAQSSSVIFRGFERILQNQDPRDAGLLTQRICGVCPISHCLTATNALDQLYGVEDQVPKDALVMRNILQGLNFIASHATNIYVLWGPDLANPDYKKVLATLGDTGDAVWKELAGRFAPIGYKIDGVAVPAGTSNMAAIPAKKTLHEAIALIGGRMPGPVTPYPGGYTYKANVGDVVKLSSYYLKVMDFVSNYTLKVPFDTWIENTYQASSPQKAVNFVVEHLQSLVDKSLASNDFSREAGWGDAELFAAFGSELVGETLLGLPASLKLDNIGGYKDPSKICFVSYGGFYGAKDGYDSASPEGERVLTSGVVGGNLEYQKFDPSKITESVAHAFYDDSKGDLHPSKGETIPFTDPEKISYTGGSESRYTWD…
DALS01000058.1_18 - Halobacteriota_Methanosarcinales_Methanosarcina sp002499445	MVEVTVDPLSRIEGHYRINTEVSADGVITDAQSNGLVFRGFERFLQKHDPRDAALLTMRICGVCPVCHSISAANALDDLFGVADQVPKNGLVMRNIHQAMNFIASHAAHIYILWGPDLANPAYRDILTQYGNVGNAVWGELSGRFMPLVNQFNGTHYPAGSSYVAALREFRRLHDGISLVAGKMPHPVLQHVGGVVYSPTVADIQQLIAYISETAKFVESFTLGVPPETWIENTYRASSPEKAVNFVIGHLQELLNKSLTNNDFSHSSGWGDVPLFAAFGSELVGEKLLGLPVSLKLDRGGGYKDPDKIGFLSYGVFFKPEKGDGYDPASPADSRVIPSGYMNGRLQLEKFDHTKISENITHAFYIDQEEDRPPWNGVTEPESNPDEIDYTRGSESRYS…
DAVG01000103.1_84 - Halobacteriota_Methanosarcinales_Methanosarcina sp002505485	MVNVTVDPLTRIEGHQRISTEVGADGVITDAQSSSLIFRGFERILQKQDPRDAAFLTQRICGVCPLAHGLTATNALDDLYGVAGSVPKDALMMRNIFQGLNMVASHATHIYVLFGPDLANPAYKKVLTTLGDTGNAVWKEMVGRFAPISYKMDGVAVPVGSSYLAAIPEKKRLQEAIALIAGRMPGPSSLYPGGYTYPATVADVTKLASYYLQVMDFVSKHTLKVPFNDWINNTYKASSPQKAVSFVTEHLQGLVDKATTSNDFSKDAGWGDVEFYAAFGSKLVGEDILGLPASLKHDTIGGYKDPSKICFVAYGGYYKYKDGYDPKSPAGDRIFTSGVVSGKLEYQKFDPEKITESTAHSFYQNSANDLAPTKGETVPFTDPNKIAFTGGSNSQYSWD…
DAVG01000103.1_79 - Halobacteriota_Methanosarcinales_Methanosarcina sp002505485	MVQVTVDPLTRIEGHYRVNTEVNGEGVITDAQSNGLQLRGFERLLQHQDPRDAALLAQRICGVCPICHSISAANALDQLFGVAGQVPKNALVMRNIEQGFNYIASHAAHIYVLWGPDLANPAYRDILAKYGDVGNAVWKELSGRFAPLIYQLNGTSYPAGSSYVGAIAEFRRLHEAIALIAGKMPHQVLQHVGGVVYSPTVADIGQLVGYLSKTMEFVEAFTLGVSPDTWIANTYKASSPQKAANFVLNHLQELLNKSLTSKDFSHSAGWGDVPLFAAFGSELIGEKLLGLPISMKMDLAGAYKDPNKIGFLSYGAFFKPEKGDGYDPTSPADSRVIPSGYMNGNFKLEKFDYKKISESTRHAFYIDNVEDRPPWNGATVPEGDPGKIDYTKGSASRYS…
DADO01000157.1_4 - Halobacteriota_Methanosarcinales_Methanosarcina sp002509325	MVNVTVDPLTRIEGHLRVSTEVNADGVITDAQSSSVMFRGFERILQKQDPRDAGLLTQKICGVCPISHCLTATNALDQLYGVEDQVPKDALVMRNILQGLNFIASHATHIYVLWGPDLANPAYKNVLATLGDTGNAVWKELAGRFAPIGYKIDGVAVPAGTSYMGAIPAKKTLHEAIALIGGRMPGPVTPYPGGYTYRANVGDVVKLSSYYLKVMDFVSNYTLQVPFDTWIENTYQASSPQKAVSFVVEHLQGLVDKSLASNDFSREAGWGDAEFFAAFGSELVGETLLGLPASLKLDKIGGYTDPSKICFVAYGGFYGAKDGYDSASPEGERVLTSGVVGGNLEYQKFDPSKITESVTHAFYDDSKGDLHPSKGETIPFTDPEKISYTGGSESRYTWD…
PLUB01000075.1_52 - Halobacteriota_Methanosarcinales_Methanosarcina sp003164755	MVNVTIDPLTRIEGHQRVSTEVGADGVITDAQSSSLMFRGFERILQNQDPRDAAILVQRICGVCPISHCLAATNALDNLYGVAEHVPKDALVTRNIFQALNTIASHATHIYVLWGPDLANPAYRNVLATLKDTGNAIWKEMVGRFAPISYKIDGIPIPAGTSYLAAIPEKKRLQEAIAIIGGRMPGPVTPYPGGYFYKPTVADVVKISSYYLQVMDFVSKYTLQVPFDAWIANTYKASSPKKAVNFVVEHLQGLINKSLSTNDFSREAGWGDVEFYAAFGSQLVGETLLHLPASLKHDSIGGYSDPSKINFLSYGGFYKPENGDGYNPSSPAGDRFLTSGIVTGKLEHKDFDPSKVTESIAHSFYENNDNLPPAKGETVPFTDPGKIVYDQGPNSRYSW…
NZ_SCHL01000003.1_138 - Halobacteriota_Methanosarcinales_Methanosarcina sp004099695	MVNVTVDPLTRIEGHQRISTEVDANGVITDAQSSSLIFRGFERILQKQDPRDAAFLTQRICGVCPLSHGLTATNALDDLYGVAEHVPKDALVMRNIFQGLNMIASHATHIYVLFGPDLANPAYRNVLTTLGDTGNSVWKEMVGRFAPISYKMDGAAVPAGSSYLAALPEKKRLQEAIALIGGRMPGPSSLYPGGYTYPANVADITKLSTYYLEVMDFVSSHTLKVPFDTWIENTYKASSPQKAVSFVTEHLQGLVDKSVASNDFSKEAGWGDVEFYAAFGSELVGETLLGLPASLKHDTIGGYKDPSKICFVAYGGYYKPKDGYDPRSPEGDRIFTSGVVSGNLEYLKFDPDKITESTAHSFYKNSADDFAPAEGETVPFTDPEKIVFTGGSDSQYSWD…
NZ_SCHL01000003.1_132 - Halobacteriota_Methanosarcinales_Methanosarcina sp004099695	MVEVTVDPLSRIEGHYRVNTEVSEDGVITDAQSSGLVFRGFERSLQNHDPRDAALFTMRICGVCPVCHSIAAANALDDLFGVADQVPKDALVMRNIHQAMNFIASHAAHIYILWGPDLANPAYRDILTQYGDVGNAVWGELSGRFMPLVNQDRGTRYPAGSSYVAALREFRRLHEGIALIAGKMPHSVLQHVGGVVYSPTVADIQKLISYVSQTSKFVENFTLGVPPETWIENTYRASSPESAVNFVIERLQELLDDSLTSNDFSHASGWGDVPLFTAFGSELVGETLLGLPVSLKLDRSGGYNNPDQIGFLSYGVFFKPENGDGYDPASPADEKVIPSGYMNGSLQLESFDHTKISENITHAFYIDEEADRPPWNGVTNPEEDPDEIDYTRGSESRYT…
DUGS01000133.1_38 - Halobacteriota_Methanosarcinales_Methanosarcina sp10923u	MVNVTVDPLTRIEGHQRISTEVDANGVITDAQSSSLIFRGFERILQKQDPRDAALLVQRICGVCPISHSLTATNALDDLYGVAEHVPKDALVMRNIFQGLNTVASHATHIYVLWGPDLANPAYRDVLTTLEDTGNAVWKEMVGRFAPISYKMDGTAIPAGTSYMAAIPEKKRLQEAIALIAGRMPGPVTPYPGGYTYKATVGDIVKLSSYYLQVMDFVSKYTLQVPFNTWIENTYKASSPDKAVKFVVEHLQGLVDKSLASNDFSREAGWGDAEFYAAFGSELVGETLLGLPASLKHDKIGGYSDPSKICFISYGGYYNVEDDGYDPKSPEGSRFITSGVVTGKLEYQKFDSDKITESVSHAFYDDSKGDLHPSKGETIPFTDPDKIVYTEGSKSRYTW…
DUGS01000133.1_34 - Halobacteriota_Methanosarcinales_Methanosarcina sp10923u	MVQVTIDPLSRIEGHYRVNTEVSGEGVITDAQSNALVFRGFERFLQKQDPRDAALLTQRICGVCPVCHSISAANALDELFGVAGEIPKDALVVRNIHQGLNYIASHAAHIYVLWGPDLANPAYHDILMQQGDLGNAVWGELSGRFMPVVNQFDGIRLPPGSSYLGAVMELRRLHDAISLIGGKMPHAVLQHVGGVVYSPTVADIQQLASYVSKTVNFVEAFTLGVSPDTWIENTYRASSPQKAVDFVIGHLQDLLDKSLTNNDFSHSSGWGDVSLFAAFGSELIGEKLLGLPVSMKMDRAGVYPDPAKIGFLSYGVFFKPEKGDGYDPASPADGRVIPSGYMNGSLKLEKFDHQKISESINHSFYIDEKKDRPPWNGVTVPEENPEEIDYTRGSESRYS…
DUGT01000006.1_17 - Halobacteriota_Methanosarcinales_Methanosarcina sp11020u	MVQVTVDPLTRIEGHYRINTEVDGEGVITDAQSNGLQLRGFERLLQHQDPRDAALLSQRICGVCPVCHGITAANALDELFGVAGEVPKDALMMRNVQQGLNYIASHAAHIYVLWGPDLANPAYHDILAKYGDVGNAVWKELQGRFAPLIYQVNGTSYPAGSSYLGAIVEFRRLHEAISLIAAKMPHPVLQHVGGVVYSPTVADIGQIFSYVSKTMEFVKAFTLGISPDTWIANTYRASSPQKAADFVLNHLQELLNKSLTSKDFSHSAGWGDVPLFAAFGSELIGEKLLGLPISMKMDLAGTYKDPDKIGFLSYGVFFKPENGDGYDPTSPADSRVISSGYMNGHFKLEKFDYKKISESISHSFYIDDVNDRSPWNGVTVPEGNPDNIDYTKGSESRYS…
DUIO01000082.1_14 - Halobacteriota_Methanosarcinales_Methanosarcina sp8098u	MVNVTVDPLTRIEGHLRVSTEVDANGVITDAQSSCTIFRGFERILQKQDPRDAALLVQRICGVCPISHSLAATNALDNLYGVAEQVPKDALIARNIFQSLNFIASHATHIYVLWGPDLANPAYKNVLGTLGDTGNAVWKELVGRFAPISYKIDGAAVPAGSSYMAAIPEKKRLQEAIALIAGRMPGPVTPYPGGYTYRPTVADIVKLSSYYLQVMDFVSNYTLKVPFDTWIENTYKASSPEKAVSFVTEHLQGLIDKSVDSNDFSREAGWGDVELYAAFGSQLVGETLLGLPASLKHDKIGGYSDPSKISFLSYGGFYNAEDGYDPKSPAGERFITSGVVTGNLEYKEFDADKITESVAHAFYDDSKGDLHPLKGETIPFTDPEKITYSGGSESRYTWD…
NZ_LMVP01000523.1_8 - Halobacteriota_Methanosarcinales_Methanosarcina spelaei	MVNVTVDPLTRIEGHQRISTEVGADGTITDAQSSSLIFRGFERILQNQDPRDAAFLTQRICGVCPLSHGLASTNALDNLYGVAESVPKDALMMRNIFQGLNMVASHATHIYVLFGPDLANPAYKKVLTTLGDTGNAVWKEMVGRFAPISYKMDGVAVPAGSSYLAAIPEKKRLQEMIALIAGRMPGPSSLYPGGYTYPATVADVTKLASYYLQVMDFVSKHTLKVDFNTWIDNTYKASSPQKAVSFVTEHLTDLVNKSTSSNDFSKDAGWGDVEFYAAFGSKYIAETLGLPASLGHDTIGGYKDPSKICFVAYGGYYKYKDGYDPKSPAGDRIFTSGVVSGKLEYQKFDPEKITESTAHSFYQNSVNDLEPAKGETVPLTDPSKIVYTGGSNSQYSWDK…
NZ_LMVP01000523.1_2 - Halobacteriota_Methanosarcinales_Methanosarcina spelaei	MVQVTVDPLTRIEGHYRINTEVNDEGVITEAQSNGLQLRGFERLLQHQDPRDASLLSQRICGVCPVSHGIAAANALDDLFGVAGEVPITGLLMRNVHQALNFIASHAAHVYLLWGPDLANPAYHDILAKYGDVGNAVWKELQGRFAPLIYQVNGTSYPAGSSYLGAIVEFRRLHDAISLIAAKMPHPVLQHVGGVVYSPTIADIEQIISYVMKVMEFVKASTLGISPDTWIENTYRASSPEKAVNFVIGHLQELLNKSLTSKDFSHSAGWGDVPLFAAFGSELIGEKLLGLPISMKMDRGGTYKDPDKIGFLSYGVFFKPENGDGYDPTSPADSRVISSGYMNGYFKSDKFDYRKILESTNHSFYIDDINDRPPWNGVTVPEGNPENIDYTKGSKSRYS…
NZ_CP009501.1_1204 - Halobacteriota_Methanosarcinales_Methanosarcina thermophila	MVNVTVDPLTRIEGHQRISAEVDANGVITDAQSSSLIFRGFERILQKHDPRDAAFLTQRICGVCPISHGMAATNALDDLYGVAEHVPKDALVMRNILQGLNMVASHATHIYVLFGPDLANPAYRDVLTTLGDTGNAVWKEMVGRFAPISYKMDGVAVPAGSSYLAAIPEKKRLQEAIALIAGRMPGAASLYPGGYTYPATVADITKLSTYYLEVMDFVSKHTLKVDFNTWIENTYKASSPQKAVSFVTEHLQSLVDKSTTSNDFSKEAGWGDVEFFAAFGSELVGEKLLGLPASLKLDTIGGYKDPSKICFVSYGGYYKPKDGYDPRSPAGDRIFTSGVVTGNLEYLKFDPDKITESTAHSFYSNSSNDLPPTKGETVPFTDPDKIVFTGGSDSQYSWD…
NZ_CP009501.1_1199 - Halobacteriota_Methanosarcinales_Methanosarcina thermophila	MVEVTVDPLSRIEGHYRINTEVSEDGVITDAQSNGLVFRGFERALQHHDPRDAALFTMRICGVCPVCHSITAANALDDLFGVADQVPKNALVMRNVHQAMNFIASHAAHIYVLWGPDLANPAYRDILTQHGDLGNAVWGELSGRFMPLVNQEGGTRYPAGSSYVAALREFRRLHEGIALIAGKMPHPVLQHVGGVVYSPTVADIQKLISYVSQTARFVENFTLGVPPETWIENTYRASSPESAVNFVIERLQELLDNSLNNNDFSHASGWGDVPLFAAFGSELIGETMLGLPVSLKLDRSGGYKDPNTIGFLSYGVFFKPENGDGYDPTSPAEDKVIPSGYMNGNLQLEKFDHRKISENITHAFYIDEVADRPPWNGVTIPEDNPDEIDYTRGSESRYS…
NZ_CP009520.1_2728 - Halobacteriota_Methanosarcinales_Methanosarcina vacuolata	MVQVTVDPVSRIEGHYRINTEVNGEGVITDAQSNGLQLRGFERLLQRQDPRDAALLSQRICGVCPVSHGIAAANALDELFGVAGEVPKNGLLMRNIQQALNYIASHAAHVYVLWAPDLANSAYRDILAKYGDVGNSVWKELQGRFAPLIYQIDGASYPAGSSYLGAIVEFRRLHEAISLIASKMPHPVLQHVGGVVYSPTVADIGQILSYVTKTMEFVKAFTLGVSPDTWIENTYRASSPQKAANFVLNHLQELLNKSLDSKDFSHSAGWGDVPLFAAFGSELIGEKLLGLPISMKMDLAGTYKDPDKIGFLSYGVFFKPEKGDGYDPTSPADSRVIPSGYMDGYFKLEKFDYRKISESISHSFYIDDVNDRPPWNGVTVPEGTPENIDYTKGSKSRYS…
NZ_CP009520.1_2722 - Halobacteriota_Methanosarcinales_Methanosarcina vacuolata	MVNVTVDPLTRIEGHQRISTEVGADGVITDAQSSSLIFRGFERILQNQDPRDAAFLTQRICGVCPLAHGLASTNALDDLYGVAESVPKDALMMRNIFQGLNMVASHATHIYVLFGPDLANPAYKKVLTTLGDTGNAVWNEMVGRFAPISYKMDGAAVPVGSSYLAAIPEKKRLQEAIALIAGRMPGPSSLYPGGYTYPATVGDITKLSTYYLQVMDFVSKHTLKVDFNTWIKNTYQASSPQKAVSFVTEHLTDLYNKTSTSNDFSKDAGWGDVEFYAAFGSELVGEKILGLPASLKHDTIGGYKDPAKICFVSYGGYYKYKDGYDPKSPAGDRIFTSGVVTGKLEYQKFDPEKITESTAHSFYQNSSNDLAPAKGETVPYTDPNKIVYTGGSNSQYSWD…
NZ_CP009505.1_2614 - Halobacteriota_Methanosarcinales_MTP4 sp000970045	MVNVTVDPLTRIEGHLRLSTEVNAEGVITDAQSSCLMFRGFERMLQNQDPRDAALLTQRICGVCPTSHSLAAANALDQLFGVADSVPKDALVARNINQALNTLASHATHVYVLWGPDLANPSYRNVLTPLGETGSAVWKELVGRFAPISYRIDGNAIPPGSSYLAAIPEKKRLQEAIAVIGGKMPHQVTSYPGGYTYKPNIADIGKLSSYYLQVMDFVSSYTLRVPFETWIENTYKASSPQKAVNFVLEHLQGLVDSTVTSNNFSREAGWGDTEFYAAFGSELVGETLLGLPASLKHDRTGGYSDPSKINFLAFGAFYKTENGDGYDPNSPAGDRFQTSGIVTGNLEYKNFDASKITEGVSHAFYEDTGELHPSKGETNPIGDPAEIRYDRGSESRYTW…
NZ_CP009505.1_2610 - Halobacteriota_Methanosarcinales_MTP4 sp000970045	MVKVTVDQLTRIEGHYRIDTQVNEEGVITEAQSMGLMLRGFERFLQHQDPRDAALLTQRICGVCPTSHSLAATNALDQLFGVEDAVPKDALVVRNIHQGLNTIASNTTHIYVLWGTDLANPAYRDLFGNFGDTGKAVWDELLRRFAPISYRLNGVDIPVGVSYAAAIREKRRLHEAISLLGAKMPHSVLAHVGGVTYGPTLADIGQLASYYWQVMDFVENFALGVSPETWIENTRFASSPQKAVNFVVERLQELTAASLVSKDFSHAAGWGDVPLLAAFGSELIGEEVLGLPASMKLDRTGGYSNPDTIGYLSYGVFFKPEDGDGYDPTSPPGSRVISSGYMDGNLKLHKFDHRKISESIAHSFYVDSEADRFPWEGVTEPEPEPDEIDYSRGTESRYS…
DUKH01000204.1_6 - Halobacteriota_Methanosarcinales_MTP4 sp9310u	MVEVTVDQLTRIEGHYRIDTQVNEEGVITEAQSMGLMLRGFERFLQHQDPRDAALLTQRICGVCPTSHSLAAAGALDQLFGVEDAVPKDALVVRNIHQGLNTIASNTTHIYVLWGTDLANPAYRDLFGNFGDTGKAVWDELLRRYAPISYRLNGVDIPVGVSYAAAIREKRRLHEAISLMGAKMPHSVLAHVGGVTYGPTLADIGQLASYYWQVMDFVENFALGVSPETWIENTRFASSPQKAVNFVVERLQELTAASLVSNDFSHAAGWGDVPLLAAFGSELIGEEVLGLPASMKLDRTGGYSNPDTIGYLSYGVFYKPEDGDGYDPTSPPGSRVISSGYMDGNLKLHKFDHRKISESIAHSFYVDSEVDRFPWEGVTEPEPEPDEIDYSGGTESRYS…
MTMG01000017.1_44 - Halobacteriota_Methanosarcinales_JdFR-19 sp002010075	MAVKVVEVGPITRIEGHLDVKVEVEDGVVKSAYTSGTLVRGFENVMKGRDPKEAPTITQRVCGVCPIAHGIAASYAGDDAQGVEPPANATYVRNAIIASNYIMSHATHHYALFAPDMVNPKYKDLEGYDEIVEKFTPFTGTSHIKALRARILPHELIAIFGGKMPHVACFVPGGVTCSPGASEILKALSILQDIQEYVESTVLGCSVERWLENKTLDDVLKWLEEDEAHAHSDLGLYITFGQAMGLHTYGQGCGNFICYGGYPDPDGEKFFKSGVIIDGKKEPLDHTKISEFIEYSWYTGYEGGRHPFDGMTHPIWTSEKKYSYIKSYRYDGKPVETGPLARLLVSEEPLITDVVDKLGVNVFTRHLARLHETVLVIPKLKEYLESINPNEPFYKPHTE…
RXIE01000127.1_42 - Halobacteriota_ANME-1_ANME-1-THS sp004212135	MTKLLEKILGKKEAEAAPAPEAKGGEREISIEPVTRIEGHLGVHAKLDIGARRISDAYAYSPMFRGFEIILLGREPSEAAMITQRACGVCPVPHGFSSITACDQVYGVSPPPMGVVLRDFIHGAEQLYDAEVGVLNLEGPDYSEIAVKKFNPAWWTEAQKTKAERSAVHGFATIADIMTALNPLAGELYLRSLLVQKAGHDMAAIFGAKHPHVHSFIPGGIAKINLSMSDIASYLTLLMRHIAFTKELVSATDDLLDFVLAQGYEDVGARPLNLFAVGGYNDPEAYSAVYSEMTDWGRKRMVSPGVILNGNLVTTDLVEINAGVREFVGRGWYSSNWEQEIATDPAGNKIALEHPWNKRTIPEPGEAGKWNSKYTWVTSPRWWHWKGDGANHVVELGPL…
DSCO01000066.1_4 - Halobacteriota_ANME-1_JACGMN01 sp011049045	MSIEQLKGGERELTIEPITRIEGHLGVHAKIDTGARKIKDAYAYSPMFRGFEVILVGREPSEAVMITQRCCGVCPVPHALSSVTACDQTYGVTPPPMGTALRDLVHGAEHLYDAEVGVVNLEGPDYSEMAMKKFNPTWWDEAQKTKAEHSAVHGFATVADIMTALNPLAGELYLRSLLVQKDGHNMAAIFGAKHPHVHSFVPGGIAKWNLSMTDLESYLTLLMHHVAFTKELVTASDDLLNFVLEQGYEDVGARDLNLLSVGSYNDPTAYSAVYEEMTDWGRKRLISPGVILNGELVTTDLVEFNAGVREYIGSGWYEEQWAKEIEADPAGNTLEYEHPWNKRTLPQPGKYGEWASKYSWVTAPRWKNWKGDGKDYSLELGPLARLWVTAKAQLVPEST…
PIXU01000194.1_6 - Halobacteriota_ANME-1_QEXZ01 sp003601795	MMKGKGKEREITIEPITRIEGHLGVHVKVDTEARRITDAYAYSPMFRGFEIILKGREPSDAVMITQRSCGVCPVPHALASVNAIDQVYGVSPPPMSVVLRDLVHGAEQLYDVQVGVLNLECPDYCERAMKKYNPEWWEEAKKTKAPRSDVHGFDAISDILTALAPLSGELYLRSLLVQKAGHNMAAIFGAKHPHVHSFVPGGIAKINLSASDIESYLTLLMRHVAFAKELVAVTDDLLDFVLAQGYEDVGARTANLGSVGAYNDPEAYSAKYEEMTDWGRKRMVSPGVILDGELVTTDLIEFNVGVREFIGSGWYSSEWEQEVESDPLGNKIMKEHPWNKRTVPKPGEYGKWDSKYTWVTAPRWWHWKGDGKNHVIELGPLARMWVTAKAGLVPESTGN…
QMVQ01000115.1_6 - Halobacteriota_ANME-1_B39-G2 sp003661185	MAVRELTIEPITRIEGHLGAHVKIDTDARKITDAYVYSPMFRGFEIILVGREPSEAIMITQRSCGVCPVPHAYSSAMAVDQTYKVSPPPMAVALRVLVHGAEQLYDAEVGVVNLEGCDYSETLVKKFNPDWWEEAEKANAERVDIHGYEKISDIMRALNPFTGELYVQSLLIQKAGHNMAAIFGAKHPHVHSFVPGGISKANLSPSDFEAYLTLLMRHIAFSKKLVAATDDLLDFVLKQGYEDVGTREANLFSVGAYDAPEQYSAEYSDIGKFGKARLVSPGVILNGELVTTDLVEINVGVREFIGRGWYENDWEQEFSTDPLGNKIEREHPWNKRTKPKPGKYGDWTGAYSWVTASRWFKGGKSHVVELGPLARMWVTAKAGLVPESTGNSLRFELPA…
LYOS01000004.1_192 - Halobacteriota_Syntropharchaeales_Syntropharchaeum_A caldarius	MVEVTIDPLTRIEGHLKIRANVDGGKVTDAWSSGMMYRGLENILIGRDPRDASIITQRACGVCPVAHATASIRCLDDAFDASVPENAKLIRNIILGSNNIMSHATHFYALWAPDLANPVYKDILEAAGAGSVYNELSRRFAAFTGSSWIRAVMVRKKLHEIIAIFGGKMPHHMTYIPGGVTVRPDVGDIVKAYSLWLESKSFVEEQVLGCSVDRWLENRSLDDVVAWLDESESHANSDIGLLIRYGGPIEDINLGLHAYGGYGAGECGFLSYGAFYEGDGRWLKPGFYDGDFNAFDPEKVTEYIAYSWYSGYTGGKHPNEGFTEPIEDPDFTSKDKYTWMKAPRYNDMPTEVGPLARMINDRDPLVLDLATKLGANVYTRTLARLHEAVRVLAKLKEWL…
LYOR01000002.1_90 - Halobacteriota_Syntropharchaeales_Syntropharchaeum butanivorans	MMKEITIEPVTRIEGHLGIHATIDTESRRVKNAHAAGAMFRGLEIILRGREPSEAVLITQRACGVCPVPHAVASVIAVDQTYQASPPPMAVVIRNLVHGAEQLYDAEVGVINLEGPDYSEHAVKSFNPDWWDEAARTRAERSDIHGFRTIADIMRALNPMEGELYLRSLLVQKAGHNMAAIFGAKHPHVHSFVPGGVAKANLSPSDIESYLTLLMHHVAFTKELVTATDDLLDFVLAQGYDEVGKRPVNLASGGAFDDPDAYSAVYGEMTEWGRRRMVSPGMILNGELVTTDLLEINVGVREYTGSGWYSDDWEEEFKTDPAGKRISREHPWNKRTEPMPAEYGRWDDAYTWVTSPRWWNWKGDGRDHVIEVGPLARMWVTAKAGLVPASTGNSIRFEL…
BDTY01000039.1_4 - Hydrothermarchaeota_Hydrothermarchaeales_BMS3B sp002897955	MKELDISPISRIEGHLDFKIMIEDHKVVDAKAIGALFRGFEIILKGREPEDALIITPRICGVCPTSHNDASARALDCAYDAEVPPNGYLVRSTLLATENTMSHAAHIYVLFGPDLVNMKYSKHKAYPELAKRFSAITGTSYKGAVLTRIKLDEIFAIFGGKHPHTTFVPGGVPCRVKTSDITKAVGILMGVQDFIENTTLGCSVERWLENKSLKDVQAWLEEDEKHANSDLGLIIRYGPDLGLHKIGVGPGKFLAYGVYHQKDSKPWLPGGYFDGKLHELDQSRISEHIKHSWYEGYEGGRHPHEGVTKPYYDPESDDKYSWAKSPRYSDAPAEVGPLARQIIDKDALVLNLAENFGPCVFTRVLARAHEAVRTLAKIKEMLLELDVNEPFYKKPTKPK…
QIGD01000209.1_1 - Hydrothermarchaeota_Hydrothermarchaeales_BMS3B sp003229935	ICGVCPTSHNDASARALDSAYNAEVPPNGYLVRSILLATENTMSHAAHTYVLFCPDLANMKYSKHEAYSEFVKRFSVITGTSYKGAVLTRIKLDEIFAIFGGKHPHTTFVPGGVPCRVKTSDITKAVGILMGVQDFIENTTLGCSVERWLENKSLKDVQAWLEEDEKHANSDLGLIIRYGPDLGLHKIGVGPGKFLAYGVYHQKDGKPWLPGGYFDGELHELDQSRITEHIKHSWYEGYEGGKHPSEGITKPYYDPEGDDKYTWAKSPRYSDAPAEVGPLARQIVAQDALVLDLAANFGPCVFTRVLARAHEAVRTLVKIKEMLLELDVNEPFYKKPAAKPQNAEGIGLTEAARGALGHWISIKDGKIDNYQVITPTAWNVSPKDSFGHNGPIESAVIG…
JAADFX010000010.1_46 - Hydrothermarchaeota_Hydrothermarchaeales_JAADFX01 sp013152685	MAEIDLSPITRIEGHLDFKINVEEGKVTDAKAIGALFRGFEIILKGRDPLDALVITPRICGVCPTSHNDASARALDDALNASIPENGYLMRSILLGVENLMSHAAHTYVLFGPDLANKKYEKHEAYPELARRFAPITGTSYKGAVFARIKLDEIFAIFGGKHPHTTFVPGGAPVRPQLSDITKALSIFMQVQDFLENVTLGCSIERWLENRSLKDVQKWLEEDERHANSDLGLFIRYGPELGLDKLGRGPGNFLSYGVYAQADGKNWLPAGFYDGKHHTLDQSKIEEHIKYSWYTGYEGGRHPMEGITEPYYEEGEKYTWAKCPRYDGKPAEVGPLARMIIDKDPLVLDLAKEYGPCVYTRVLARLHEAVRLAAKIKEWLLEIDPAKPFFGSYERPSNV…
MTMF01000001.1_293 - Hydrothermarchaeota_Hydrothermarchaeales_Hydrothermarchaeum profundi	MVEIVIDPVNRIEGHLGVTVNIENNQVTDAKTHANMFRGFELIVRGRDPRDAPVLLQRICGVCHTEHRICSLRAIENAAGVTVPDGARKIRNIIEVVTTLYSHAIWFYALAGPDFSKSFAGTNLERINFLTGAGYKEAVRMQRTLHEVLAIFGAKVPHHMTTVPGGVTVKPSADNIGRALTRLVEVSNWIGATENVPAVIDNVVDGKFDPSLGSALHDIVGMVLVAKEIGADKWGQGPNKFISYGVYDMADGSSFEPAGFFDGKKAHPLDEKKITEDVKHSWYTDDSGGMYVGDAPPLKPALDKSGAYSWAKSPRYEGHAAEAGPLARMVMMNEIKGSALGDPFDLRKKLAGGATVANTLARIIARAQETLILRDALVEWMGELVPGEKVSVPYKVPDN…
JAADFM010000050.1_3 - Hydrothermarchaeota_Hydrothermarchaeales_JAADFM01 sp013152845	MAAKTITLDPMTRLEGALQITVTVEDGRVTDAWSVAPMFRGIENILLGRDPRDAPVITSRVCGVCHTVHRQASTRAIENAFGLTDQIPEGAKMLRNLECGIEYIYDHALHTIALAGPDYSYNLLKQDGVDMSGWPNSYIETVKGFNFLTGKIYKEAVAQQRKLHQCLALLGGRGVFNHSWVPGGVPQAITVKLAAQLLTRVLSVQAWVDQTLVPAVVTLYKIMTEELGAHTFGQGLNDFLSYGFFDDIENPGGLLMPGGVYSGGADHGYSEANVGETIAHSWYSPDMGNQDEPVYIGDEPTPKPDVSAIDMDNPVPQDPDGKYSWAKSTRYKLNGEWLPFEVGPLARLVINRKTIGNPLDLRIDENGNPSDTAANTLNRVIARIQETLLLLGSPSLGIE…
BDTI01000137.1_7 - Hydrothermarchaeota_Hydrothermarchaeales_SZUA-236 sp002923215	MAKLMIDPVTRIEGHLGIELDINEGKVTEAKTHSTLFRGFERIVVGRDPRDAPIILQRICGVCHTEHRLCSLRAIENAAGVTDEIPEQAKLIRNIIEAITFMYSHGIHLYALAGPDYSDGVAKTGLTRLNFLTGQGYREAVKAQRTLHECLALLGGKAPHFMTACPGGVTLQPDAALITRVTTRVLEVKKWAVGRTFDPSDDAATNVPAVLENVLAEAEQGSWKGPDPELGNALYDLISMLAVAKLKFGADKSGIGPGRYVAMGVFDKPGGGTYMPAGFYNGSSIEPFDEKNIIEDVKHSWYTAESGGMYVGDAPPLEPDYGKDVGYSWAKAPRYKGMSAEVGPLARLVSAGLDPLDLRKTLGGSATIGSTLTRNLARTQEILWLIDSLERWLLELKPG…
PKTL01000084.1_28 - Nanoarchaeota_Woesearchaeales_BM511 sp002867475	MNHKNVIDPLNRIEGDMAVEISVGKNNIIEDAKCLGFVYRGLENIFVGKKAFDAMRLSQRSCGVCPVSHGTAGAKSIESIHDFKIPRNAQLIRDIVLGTNIVVSHGTHFYFMWGPDLVNKDYKKSKLYDELIEKFDPLKSSHIKSILKEVRIPLHSVVALFGGKFPHPMHAVPGGVTCVPKQVELNKALTLLIEVKEFIEENVLNGVTIDNWKDVKSVGDVLELMKNKDFSKSDVGLFIRASQEFGLDSLGEGSPNNFLSYGFGELGEDLLFRSGYVENGKFHKLDSTHISEDTAKGYYETENKWRHPSEGKTNPLPNKEGAYSWIKSARYFGNVVETGPLARQIVNSDPLIIDLVKNFGVNTFTRTLARLHEILLILPQLIKWIEEIDLAKPFHYPFP…
DSSI01000071.1_15 - Thermoplasmatota_RBG-16-68-12_RBG-16-68-12 sp011362635	MSVTIAIDPIARIEGHLGIDVTVDSGAVIDARARGTLFRGTEIILLGRDPRDAPTITSYICGVCVSEHQIASVLSLEDAARVVAPRNAIVIRNIIEGATTLYSHLLHIFVLTGPDYGLYGLGNENWAKLMKDVVLPVQRLCHQIVAIWGGRSPHYYSSVAGGEGVVPTPENIVMTLARMFEVKKTIETYAPLVQGYLDAHPELQDFGVGPRNFLAYGVYPNPDNTEERLFKRGVVTAGTPLPLDPEKITEHVKYSWYSDDSGGGPAAEIPPQPAYGKQGAYTWAKAPRYDGKVHEVGPLARMIVSDYYVPKSRYGASVYDRLMARLLETAKIADAMFGWIEMLRPGEGVYEPYTTPSSASGRGLWEAPRGALGHWITIDGGKIGRYQVITPTAWNASPR…
MEMY01000100.1_3 - Thermoproteota_40CM-2-53-6_FEN-987 sp001768965	MPETITIDPVVRIEGHLGIDVTVDKGEVIDAHTHGTLFRGAEIILVGRDPRDAPTITSYICGVCVSEHQLASAFSLEDAAKVNIPRNAILIRNIIEGATTLYSHLLHIFVLTGPDYDLYGLGNDKWAELLKEVVIPVQVNCHQIVAIWGGRSPHYYATVAGGEGVVPKSELIGMTLARMNLIKRTIDEYGPLVLGYLDNHPELQDFGVGPTNFLAYGVYPNPDNLEERLFKRGVITSGVPQTLDTQRISEDVKHSWYSDRSGGHPAVEIPPEPAYGKQGAYTWAKAPRYYGRPHEVGPLARMMISGYYTPKSKHGASVYDRLMARLLETIKISQAMFDWIGMLKPDESVYEPYATPSAAAGMGLWEAPRGALGHWITISGGKIERYQVITPTAWNVSPR…
MEZD01000016.1_80 - Thermoproteota_40CM-2-53-6_RBG-13-38-9 sp001775955	MTQTVKIDPVARLEGHYSVKVEVDNGIVVDAKTSGTLFRGIETIVTGRDPRDAPTITSSVCGVCVSEHQIASARALDEAFGADPPRNGVLIRNIIEGATTLFSHAAHIFVLNGPDYDLYGLVPGLSKSEHFTDDYTKVLKNVVLPVSRLCHQIVALFGGKSPHYWSVVGGGESIRHEDLPRVGSLVKSRLSSIKKTVNEVAPAVLDYLDQNPQLQDYGVGPTNFLSYGVYPDPVSPPDMFLKRGVIINGEQRAMDPANIREDIKHSWYADDSGGNLKDESLPNPNYGKDEAYTWLKAPRYEGNVVEVGPLARMIVSGLYTAKSNKGASIYDRIYARAAEMLLIMEEMESWVDNIVPAEPVYTPTQVPESGEGLGLWGAPRGALTHYIKISEKKIANYQI…
QMYD01000052.1_5 - Thermoproteota_B25_B25 sp003662485	MTLREMVIEPVTRIEGHLAIRVLLDPDRRMVAEAYTSATMFRGFEIFLKGRQALDAQWIATRICGVCSAAHSIASAESLDMALKVSPPPLGILLRNLGQEADMIYDHTLHWFQLAGPDYSESVVRKANPGWLREAGRVKAEEASAYGYHTIYDIMAGLNPLEGRLYLKALRMGRLAREAATLILGKLPHPASVVPGGIAKNLTPGEVSAYASMLMHLIDWIKEWRAVAEDLCRFLDEKLNYVENGLREANLMSYGVYEDHEAYDGKRENMDAWAVKRWVTPGVMVNGEIKTVRLAEVNEGLTESIAHSWYGDWGKPQFSDVDGKHPWNKETLPAPDFRNWDGKYSWSTSPRWRDVAVEVGPLARMWITATAGKISEAGAGCLRFTLPKSSLPEVEVEYR…
LUCA01000014.1_6 - Thermoproteota_TCS64_B23 sp001593875	MVKREVLIEPMTRLEGHLGIQAVADLEKGVYVDAHSFVVMFRGFEIILKGREPADAIWITQRICGVCPYPHGIASAMAVDMAYQAPPPPMGVLLRNFMHGAEQLYDAPLGCLVLEGPDYSEAAVKKWNPEWWEKARKAKAPNADLHGYRTIADIMEALNPLSGGLWLRSLAVEKLGRKMAALFGGKHPHVNSLVPGGVAKTLTPTDLEQYAAMLAHHVAFAKEFIPVMDDLLDFVLSMGYEESGARKVNLISYGAYDDPEAYTARYDEMSEWGLRRAVSPGVVVDGQLVTQDLIEINVGVREFIDRSYYEEWAGPAVAEDPAGNPLDAKHPWNKETKPKPGPYKAWDSKYSWAGSPRWEDWRKRVDGFAHAVEAGPIARMWVTAKAGNVPESTGSSLKF…
QMXQ01000078.1_7 - Thermoproteota_TCS64_B46-G15 sp003662205	MAKQEVMIEPMTRLEGHLGIHASADMEKKAYVDAHSFITMFRGWEIILKNREPADAIWITQRVCGVCPVPHGMAAAMAVDMAYQAPPPPMGIAVRNFIFGAEQLYDSPLGCIVLEGPDYSQAIVEKANPDWWEAAKKEKAPHADLHGYKTIADIMTALNPITGSLWMRSLTIEKIGRKMAALMGAKHPHVNTLVPGGVAKTLTATDLEQYAAMLSQHVAFAKEFVPVMDDLLDFVLSMGYEDAGLRRTNLISYGGYDDPEAYNADYKDITDWGRKRRVSPGVVIDGELVTQDLAEINAGIREYVDRSYYSEWPGPAIREDPLGNPLHENHPWNKDTRPAPGPIKAWDSKYSWACSPRWEDWKKHVGGATHALEAGPIARMWTTAKGGLVSESTGSSVKF…
JACNKW010000063.1_2 - Thermoproteota_TCS64_GCA-2726865 sp014381835	MGKEITIEPVTRIEGHLGVQAEVSDDGKTYTDAHCFGTMFRGWEIILKGREPADAIWITQRTCGVCPTPHGVAAAMTVDMTYQSPPPPMGIALRNLLMGAEQLYDSALGCFILEGPDYSQAIVEKSNPDWWDAAQTADAPGAEYHGYVTIADIMTALNPISGALWVNSLGIEKVGRKMAALLGAKHPHVNTLVPGGVAKTLSPTDLEQYASMLSQHVAFSKGFIPVMNDLLDFVLSMGYEDAGAREPNLISYGTYEDPLAYNANYADMGEWAKKRKVSPGVILDGKLVTQDLIEINVGVQEMVERSYFEEWDGLRVKEDPVGNPLTKYHPWNKTTKPAPGEYKKWDGKYSWGTSVRWLDWNGSGELNTVELGPLARMWATAVGKLVPESTGSSLKFALP…
QMWA01000164.1_5 - Thermoproteota_Korarchaeales_B14-G2 sp003661385	VAAMVDVWEFVALTHIQDIMNLIEANERLKEVTGEVLGANVGLEDIGVTTGNFLSYGMLPWPEDYESDWLNTSKREKSVIKAGCWYDGSRHPLDENKITEDAKYSWYDVPDGLHPWEGQTVPNRNKPGAYTWTKAPRYDDRVCEVGPLARMLNTMGTEWRIPRIHPITGENYGDFVYKVRNPKGSVLDRVVARAACALICANVVFDFLKGLATLVKAGMTKNLNYKPVPKEAKGRGLWEAPRGALGHWVKIKDYKIDNWQAVVPGTWNWSPRDSKDRPGAGEHAIQCGTTWIPTLTVPELANALYPGWGDTIATALTRLNPKLADLNMEPTDTGEKVNATLPLIIVRSFDPCLACGVHIITPSKRTYVFELKHGLCSLC*
DSGI01000013.1_17 - Thermoproteota_Korarchaeales_Korarchaeum sp011056255	MLERELFIDPITRIEGHLGVKAIVDESTKKIKEAWSFGAMFRGFEVFLRGREPPDAVHLTSRVCGVCATAHANASVKANDMALGAVPKPFGVLVRNLAWAALDHIYDNPTHLSILAGPDYSGLIVSKLTPSVYDEAKRTKAEHSDVHGFSSIGDIMDALNPLQGKIYILALQMQKIARQMGVLFYGSHPHPRTLIPGGIGATVTEETLIEYSYRLTKLTAWAKFIATIWEDLANFYNSIGYERQGITYEKPNLISVGTYEDPEAYSSLGESFEEIYKNIDEAGRKRYMKPGLILDGELVTDKLTDMNIGTIELVDTSFYDEWDGLLVDKDPAGNPIVWGISELMKYHPWNKTTIPHPQAQDWRSKYSWNAIVRFVWKGKIYPIEAGPIARMWAHAMQNG…
NZ_RCOS01000005.1_10 - Thermoproteota_Korarchaeales_Methanodesulfokores washburnensis	MSMRKIVIEPITRIEGHLGAVVDVDEATRTPKDAHVFATMFRGFEVFLRTKPPEDAIAITSRICGVCGASHSNASMHAVDMAYGAVPQPLGVLLRNMGFLMTDHLYDHSIILNILGAPDYSSLYVKKLTPMVYQEAQETLSPRRDIHGFTRISDIMDGFVPVAGKIWNLTVRYQRFAKEAGIMIYGKHPHPSTIIPGGIATDLTNPDSLIVGYTFRLNLLTAWVKYVYAIWEDLVWFYEEVVGYRDQGKTYDKPNYVSGGLFDDPEAYSSLSSEPEEFYKGMDEVALKRGIKPGIMINGELVSTSYKEINVSISEDVKTSFYEEWSTLFTDKDPEGTPLLWGKVNPVHHPWNKTTIPSPQPRDFSKKYSWVADVRLVWKDGTITPFEVGPLARLTVTAY…
QMVU01000097.1_5 - Thermoproteota_Korarchaeales_QMVU01 sp003661265	MIMVKEIYIEPLTRIEGHLAIHAVGDLDKKKYVDAHSYAVMFRGFEIILKNREPADAIWITQRICGVCPTPHGLASVQCIDMTYNVSPPPFAVAIRNFIHISEQLYDAILGCGILEGPDYSEPVVKKLNPDWWDKAKDAAAENRDLHGYGTIADIMTALTPLKGTLWLRCLQMSKMGRKMAALLGGKHPHVNSFVPGGVAKTVTASDLEMFSAMLSQHIAFAKEFVSAFDDLLNFVLEMGYEDAGKREANLISYGSYDDPYAYTGKYEDLTKWGDKRKVTPGVVIKGNLVTTDLTEINLGIREFITHSYYEEWEHSRAHPLISDLSIWHPWNKETKPAPSRPRNWDGKYSWGTAPRWEDWKKRVDGKIHVVEAGPIARMWTTASAQKVDESTGTSVKFT…
QMVZ01000018.1_2 - Thermoproteota_Korarchaeales_QMVU01 sp003661365	MIMVAKEIYIEPLTRIEGHLAIHAVGDLEKKRYVDAHSYAVMFRGFEIILKNREPADAIWITQRICGVCPTPHGLASVQCVDMTYNVSPPPFGVAIRDFIHISEQLYDAVLGCGILEGPDYSEPVVKELNPDWWDKAKDTKAENRDLHGYGTIADIMSALTPLKGTLWLRCLQLSKMGRKMASLFGGKHPHVNSFVPGGVAKTVTPSDLEMFSAMLSQHIAFTKEFVTAFDDLLNFVLEMGYEEAGKREANLISYGSYEDPYAYTGKYEDLSKWGEKRKVTPGVVIKGNLVTTDLSEINLGIREFIAHSYYEEWEQTRAHPLISDLSVWHPWNKETKPAPGKPRDWDGKYSWGTSPRWEDWKKRFDGKIHAVEAGPISRMWTTAKAQKVDESTGSSVKF…
QMQV01000013.1_30 - Thermoproteota_Methanomethylicales_B66-G16 sp003649085	MTVKELMLDPITRLEGHAALHAKIDVEAKRYIDAHSVAGMFRGFEIILKGRDPPDATFITQRICGVCPVPHAYASALSLDMALKAPPPPLATILRNLTIAAELLYDHPIHLFQLAGPDYSAIIVKKFNKAWWSAAQLTLCEYRDVHGYTTIADLMEALNPLSGSLYLYTLKMERFSRKLASLLGAKHPHVNTFIPGGVARTWGASEAAQAFSMLLTLAGLSKLLVTVWEDLSRFLYDMGYEDAGLRPANLIAYGVMEDHETYDASYANMSKWGEKKYLTPGVVVNGELVTYDLKEIHRGIREYVEHSYYEAWSPEFTTDPEGVSLDSNHPWNKETLPSPQARSWDGKYTWASTPRWAYNGAIYVLEAGPAARIWAPALAGKVNFTCPFSEVKTGNGVVR…
QMSI01000001.1_66 - Thermoproteota_Nezhaarchaeales_B40-G2 sp003649615	MPEVVIDPMSRIEGHMAIKLMVEDGQVVDAWSMGMLWRGLERVVLNRDPRDAPIILSRICGVCHGVHRQTSILAIEHACMGEDYHPPDNAIRIRNIIEGIQEIWDHAAHLTVLAGPDYAVYGLAGKYCPGLRQPPWAPPTSTETATSSAPCLEIDINRYYSLLHNVILPVQKLCHEAMAIFGGKVPHHMTALPGGVTVTPSPADLALAYAKMREVKNIIEEVYNYVWGTFVPHLLDEHPDVVEAITNIGVGVKNFLAYGVCPVPENNYAKFLDGGVIINGDRYSIDLNEIEEQVKYSWYTDSSGGKPSQEPPPEPYYGKSGAYSWIKAPRYMGEPCEVGPLARMLVNNKYTPISNQGASLLDRVLARLEEAKLYAENILDWILSVKPGQPVYDTDFELR…
DRYY01000200.1_8 - Thermoproteota_Nezhaarchaeales_DRYY01 sp011375665	MVEITIEPMTRIEGHLAIRLSVEGGRVVEAHSMGTLWRGLERIVVGRDPRDAPIILSRICGVCHGVHRQTSVLAIEHACMGEHYHPPDNAIRIRNIIEGVQEVWDHAAHLTVLAGPDYAVYGLAGKRCPGLRQPPWAPPASSKPASTSAPCLEIDVDRYYQLLHSVILPAQKLCHEAMAIFSGKVPHHMTVVPGGATVVLTPADVALAYAKMKEVNAVIHAVYDYVWNDFVPHLREEHPDVVEALANMGIGVRNFLAYGVCPDPDRGYAKFLEGGVLLNYPANTTPEPVDLEEIEEQVKYSWYTDTSGGKVSREPMPEPYYGKPGAYSWAKAPRYRGKPCEVGPLARMLVNKKYKPLSPRGASVLDRTLARLEELKLYADAVLDWILNLGEHLGQPVYD…
DTJL01000020.1_2 - Thermoproteota_Conexivisphaerales_DTJL01 sp011333845	MKVVIDPVSRIEGHLKVQLEVDESSSIVKSAQCTATLFRGFENIVRGRDPRDCPPILSAICGVCHSDHHIASVKAVENAAGMLRYLEGYNYEGTTIPKNAVLSRNVIQGANMVYSHAAHLLVLAGPDYHLYDLLEVLKKSVVVNSYPDLLKWVIIPAQRLMHQLITLWGGKTPHQRGTIPGGNPVRPTPEIVAESIAKVSEFRKILDVAAPVIWNFVTLRASALAGLGSGTGNFLSLGAFPDPTTSSGTDRMPLALRRGVIMAPSTAPIPFDPSQVTEDTSLSWYDQPSSVPVIGEQLPVPDMSKPGAYSWAKSPRYMGKPAEVGPLSRLYVSGIYPKLGEVIHRVIPEVPGLPLNPRGSVFDRMACRALELVALVGSENTTPNLQVLGRPLGVSLVDV…
MTMB01000002.1_248 - Thermoproteota_Geothermarchaeales_JDFR-14 sp002011085	MPSFKVDPISRIEGHLKIECKIERVPDLNNEYFVTECRAPVTMFRGFEIFMVGRDPRDALLFTPRICGVCPNPHSITSAMALDDAFDAVPPPAAILVRNIEEAAYYIYDHLIHFYLLIGPELGVIMGPEYGAPILPPVAGTAGLAQGIGTHYAKCIEVQRRANEVVAMWGGKFPHVTSYYPGGVLVEPTLDRITNTITSLVPLWEFVALTHMQDIMNLLEANERLKEVTEAVLGVRVGLEDIGVGTGNFLSFGMMPQTDNYEGDWLETSNRNNSLIKAGAFYDGSRHSLDENKITEDVKYSFYDVPDGLHPWDGVTVPNKDKPGAYSWTKAPRYDNKVFEVGPLARMLNTFGMEWRIPRVHPITGENYGDFVYRVRNPKGSVLDRIVARAACVLLTANA…
DTMX01000001.1_70 - Thermoproteota_Nitrososphaerales_JACAEJ01 sp011358735	MPTFKVDPISRIEGHLNIKCNIEKNPELGNEYFVTECKASVTLFRGFEIFLIGRDPRDAIHITQRICGVCPNPHAMASTMALDDAFNAIPPPAAILIRNIVECAYYLYDHLIHFYLLIGPELGVLMGPDRGAPIIPPVLGTEGIKQGIGSHYAECVKVQREANEVVALWGGKFPHIMNYYPGGVLVEPTLDKITNSIVSLLDVWEFVALTHIEDINKLIEANERLKEVTEAVLGARVGLENIGFGNGNFLSFGMLPQPEDYESDWLDTSKRENSIIKAGAWKEGTGRRPLDENKITEDAKYSFYDVPDGLHPFDGQTVPDHNKAGAYSWTKAPRYDDEVYEVGPLARMLNTQGLEWRIPRIHPLTGEDYGDFVYSVKNTKGSVLDRVVARAATAMICAN…
PLUF01000043.1_78 - Thermoproteota_Nitrososphaerales_BOG-1369 sp003164815	MATIIIDPVTRIEGHLKLELQVENGAVASARNTAALYRGFENIVLNRDPRDCAPILSAICGVCHSDHHIASVRAVENAAGMTQYTNSYANETTSLPVNAVLARNVILGADWTYSHAAHILALAGPDYHLYGLLDALSQSIVVNSYADLLRVVIIPAQALMHQIITLWGGKAPHQRGSIPGGNPVKPTADVIENTLSRIATFRTTLDIAAPVVWNYLTANASLLAGLGPGTGSFISMGGFQDPTSSSGTSNMPLTIPRGVILNPSTTPVPFDPTQIIEDTTFSWYNQPTPENVIGEQTPVPDKTNSAAYTWAKAPKYNGQFCESGPLAREYVSGVYPALGKVIHGIIPAVLGLPLNPMGSVFDRMVARAVELVALVGSNNTTKNLQVLGYDLNLSLVDVL…
JAADGB010000063.1_2 - Thermoproteota_Sulfolobales_JAADGB01 sp013152575	MGLRIREMVIDPITRIEGHLGLRLVIDTDARKPVAEETRSFVTMFRGFEVFSLGRPPEDAVHITSRICGVCGASHANADVIAADMVYGVSPKPLGVVLRNLAFAVTDHIYDHSIILNMLEGPDFSAMTVSKLTPSVWDEAQNTLAEHRDIHGFTKISDIMEALNPINGKMWRLALRYQRIAREAGVLIYGRHSHPSTLIPGGISTDLTNAEYLLMGYTYRLVRLTAWAKFNYYVWHDLLSFYEKLGYNEQGKTYDKITGVSTGLFDDPSVLGGIGDVEPEEYYKAMDDVAGSRLIKPGIIIDGEIVSTKYTEINVSHMEHVEKSFYEDWADKVRSLEFYTEEDPAGNKLLWGNLDPVYHPWNKLTIPKRGAKDWASKYSWAATVRLVWKDGRILPFEVG…
DRZC01000057.1_8 - Thermoproteota_Sulfolobales_DRZC01 fontis	MPEVKIEPLTRIEGHASVRVLVEGGVVKDAWTKISLFRGIEIILIGRDPRDAPTITSRICGVCHDVHRMASLLALEDAAGVIPPENGVRVRNIIEAAQNAWDHLAHLTILAGPDYGVYGLASKPHPRELELDVEKYYKLLRSTIIPLQRTLHEIQAMFGGKVPHGTATVPGGATVEITTDRIGAAYNRYLTAKEAFYAIYDYLTNTFIPHLMAEHPDVVDVLLNIGVGVRNFLAYGFLPDPADPTNPDKMLFKRGVIIRGERGPLDVDKIAESVKHSWYTDRSGGRVRDEIPPEPHYGKPGAYSWCKAPRYDGVPCEVGPLARMLISGYYKPLSKHGASLLDRLLARLEETKVIMDSLGEMILDLRPGARVYNDYEVPRTAEGFGLWDAPRGALLHYVR…
WYEQ01000001.1_14 - Thermoproteota_Sulfolobales_WYEQ01 sp009904015	MARTIELKVDPITRIAGHLGVRAVIDVDTRKPIPETVRSFITMFRGVEVFSVGRPPEDMPHITSRLCGVCGSAHANGSIIAVDMAYGVTPLEFGVVLRNLAHAMTDHIYDHPHILNLLEGPDFSESIVSKLTPSVWEEAKKTRAEHRDIHGMTTIADIMRELNPVTGKMWQLAVLFQRIAREAGVLIYGRHSHPSTLIPGGISTDLTDAQSLLIAYTYRLTKLTAWAKFNYLVWEDLLRFYEDIGYALNGATYEKPNVMSAGLFDDVEAYSSIGDNKEWEDVYKGIDEATEKRTIVPGLMLDGELVSTKYTDMNVSTMEHVEHSFYDEWADKVRKQEWYTETDPLGNKLLWGHQDPAYHPWNKVTIPKPMAIDWNDKYTWGAHVRIVWKDGRVRPIEVG…
NC_009776.1_1415 - Thermoproteota_Sulfolobales_Ignicoccus_A hospitalis	MSEKVNRPVRKEEKKDPKMVLLAPNVKRIKGNTAEIFIDPITRIEGHLGLKAEVDVTSRKTTNTWVFATMFRGFEVFMRGRPPEDAIAISSRVCGVCGASHANAATMATDMALGAVPTPLGVVLRNMAFVMTDLLYDHAIILNLLGGPDYSEVAVSKLTPSCWEAAKTTPAEYSAVHGYRTIADIMKDMNPITGRIWQLTVKYQRIAREAGVLIYGRHSHPATLIPGGISTDLSTAQYLFEGYAFRLTQLTAWTKFVVAVWMDLADFYNKNCNYEDEGYTYSKPILYSSGVFDDPEAYSQLGDDYKTIYEKIDEVAKKRAAPPGLYIGGELVTENITEHQRNVVELVDSSFYEEWKDKTTLFTKTDPAGNPLVGGDETLVWYHPWNKTTIPRPTDSSWS…
NZ_CP006867.1_60 - Thermoproteota_Sulfolobales_Ignicoccus islandicus	MSEIFLPASNVKGIRNGVAELFIDPITRIEGHLALKAEIDVNQRKPKDTWVSATMFRGFEVFLRGRAPEDAIAISSRVCGVCGASHANAATIATDMALGAVPTELGVVLRNMAFAMTDHIYDHSIILNLLGGPDYSEIVVKKLTPKCWERALETEAKYSDIHGYRKIADIMKDLNPIVGKIWKLTVKYQRIAREAGVLLYGRHSHPSTLIPGGISTDLSTANSLLEAYTFRLVKLTAWAKFVTSFWMDLADFYNTECGYEKQGMTYPKPTLYSPGLMDDPETYSALGDNYIDIYKEFDKAAMNRGTPSGLYIAGELVSEKPSDMQRNVVELVDSSFYEEWKDKTSLFTKEDPAGQPLVGGNEELMWYHPWNKTTIPKPTDINWGNKYSWAATVRIYWNG…
NC_008818.1_1484 - Thermoproteota_Sulfolobales_Hyperthermus butylicus	MTRTSRTIRIHIDPITRIEGHLGLRLHVDAETRKPTGEAWTFVTMFRGFEIFSIGRPPEDLPHVTSRICGVCGASHANASVLAVDMAYGVSPKPMGVVLRNMAFAMTDHIYDHSIILGMLEGPDYSAAIVSKFTPSVYDHAKKVYAEHRDIHGFTTIADIMEALNPLTGKVWQYAVRFQRLAREAGVLIYGRHSHPSTLIPGGISTDISDAENLLLAYTTRLIKLTAWVKWFYALWEDLLSFFEKEVTLPGGLPYSCNGLSYAYTSEPSECPGMKTTVLAVTSSGIFDDPEAYGEDMPQYDPVEFYKAIDKAAIKRLLKPGIVIRGELVSTSLKEYQRSIMEHVERAFYEDWDKPRWYREQDPEGSPLLHGKYDAKYHPWNKVTIPKLEGKAINWSGKY…
JAADEY010000014.1_8 - Thermoproteota_Sulfolobales_JAADEY01 sp013153145	MGMKKLLFIDPVTRIEGHLGIRAVVDVSTGAVDPASARTFVTMFSGFEVFLRGRPPEDAIHITSRICGVCGASHANASTIANDMAYGVSPTPLGIALRNMAFAMTDHIYDHPLILNMLEGPDYSEMLVSRMTPSVWEEAKKYDDLVFVDIHGYKTAADIMRDLNPITGKIWRLTVKYQRIAREAGVLIYGRHSHPATLIPGGIATDLTNAEYLFTAYLGRLVHLTAWVKFVAAVWHDLWRFYTYAVGLPDGRMYEFPRPAWGKVPKDSYLYNGLTYYNSILVTAGLFDEPEGSYAECGDYKSAEEFYACMDRAAKERLIPIAMVYKGKVVSQKYSDINVSEIEHPMHTFFKDWKGVQPILADKDPNGTPIHYGKYDVAYHPWNMMTIPAPQKIDWNGKY…
NZ_CP013011.1_675 - Thermoproteota_Sulfolobales_Pyrodictium delaneyi	MPTREMLIDPITRIEGHLGLRVIVDTEARKPVKDSVRSFVTMFRGFEVFDLGRPPEDLPHINSRICGVCGASHANASVIAVDMAYGVSPYRMGVTLRNMAFAMTDHIYDHTIILNMLEGPDYSSAVVAFMTPSVYDQAKKTLAEHRDIHGFTTIAEIMDALTPITGKLWQLAAKFQRYAREAGVLIYGRHSHPSTLIPGGISTDLSNAEYLVTGYIFRLTKLTAWTKYMYTAWYDLLKFYEDLGYAENGISYHPDPAKSTVLAVASSGIFDDPETYESVGDYVEWEEFYKKMDENAKKRMIKPGIVLKGNLVTTSYADYNASIMEHTERAFFKDWKDKAKELPWYGELEARNFRDPLGNELLWGKYDPVYHPWIKVTIPEPSARDWAGKYSWVTHIRLV…
NZ_LNTB01000001.1_644 - Thermoproteota_Sulfolobales_Pyrodictium occultum	MPTREMIIDPITRIEGHLALRVIVDTEARRPIKDSVRSFVTMFRGFEVFDLGRPPEDLPHINSRICGVCGASHANASTLAVDMAYGVTPYRMGVALRSMAFAMTDHIYDHTIILNMLEGPDFSSPVVALMTPKVYDQAKKTLAEHRDIHGFTTIAEIMDALTPITGKMWQLAAKFQRYAREAGVLIYGRHSHPSTLIPGGISTDLTNAEYLLTGYMFRLTKLTAWGKFMYSVWHDLLKFYEDLGYAENGISYHPDPAKSTVGAVASSGIFYDPEVYESIGDYVEWEEFYRNIDKAAATRLLRPGIVLRGQLVTNKYTEYNASIMEHVERAFYKDWANKVRDLPWYDELAKNDFKDPLGNRLLWGKYNPAYHPWLKITIPNPTARDWAGKYSWVTHVRLV…
NC_015931.1_79 - Thermoproteota_Sulfolobales_Pyrolobus fumarii	MVREIKLHIDPVTRIEGHLGVRVHVDADTRKPTGKVWAFVTMFSGFEIFGIGRPPEDLAHVTSRICGVCGASHANASTLAVDMAYGVSPKPMGVVLRNMAFAMTDHIYDHTIILGMLEGPDYSAALVKKFTPKVYEAAKQTRAENRDIHGFTTIADIMEALNPVVGKVWQLAVKFQRIAREAGVLIYGRHSHPSTLLPGGIATDLSNAQYLFTGYTFRLAKLTAWAKWFYALWEDLMRFYEENVTLDPAGNLSYACNGLSYAYTEEPKECPGMRTTVLAAASSGLFDDPEVYGEGMPEYNPEEFYKSIDKAGRARMLKPGVIIKGKMVTDKLTEYQVSIMEHVERAFYKEWDMPDFGTDVDPAGNKLLWGRVDPRFHPWNKITVPEVTSKTIKWDGKYT…
QNYQ01000046.1_18 - Thermoproteota_Sulfolobales_QNYQ01 sp003978665	MVRFEMVIDPITRIEGHLGLRVVVDSDTRRPDPESVRSFATMFRGFEVFSVGRPPEDLPHITSRICGVCGASHANADVIAVDMAYGVSPLPLGVVLRNMAFAMTDHIYDHTIILNMLEGPDYSELMVSKLTPSVWSEAQKALAEHRDIHGFTTIADIMRALNPISGKMWQYAVKYQRLAREAGVLLYGRHSHPSTLIPGGISTDLTNAEYLVIGYTYRLTKLTAWAKFNYYVWHDLLSFYESIGYSDNGLTYDPPITVSGGLFDDPEEYSSIGDYADPEDFYKNMDKAMSKRIIKPGLVLNGRLVSKSYTEIQNSIMEHVETAFYHDWADKARGLEFYTEEDPAGRKLLWGRHDPAYHPWNKITLPNPQARDWAGKYSWVTNVRLVWKDGSKVPFEVGP…
JAADFC010000152.1_8 - Thermoproteota_Sulfolobales_QNYQ01 sp013153105	MVKKELLIDPITRIEGHLALRVIVDTNTRRPERESVRSYVTMFRGFEVFDIGRPPEDMPHINSRICGVCGASHANASVIAADMVYGVSPYRMGVALRNMAFAMTDHIYDHTIILNMLEGPDYSAPVVATMTPSVYAEAKKTLAPNRDKHGFTTIADIMAALTPITGKVWQLAAKFQRYAREAGVLIYGRHSHPSTLIPGGISTDLSNAEYLVIGYIYRLTKLTAWVKYMYYIWEDLLTFYRDTYKYEDNGISYHPDEAKSTVLAVASSGIFDDPETYEAVGDYVEWEEFYKAMEENAKKRMLKPGVVYKGELIHNSYAKYQASIVEYVDHAFYEDWADKVSTLPWYGELEKSDFADPLGNKLAGGKSELVPYHPWLKVTLPKLTARDWNGKYTWVAHVR…
JABXKE010000002.1_869 - Thermoproteota_Sulfolobales_QNYQ01 sp013540595	MVKKEMIIDPITRIEGHLGLRVIVDTETRRTDPESVRSFVTMFRGFEVFLRGRPPEDEPHIASRICGVCGASHANAGVKAVDMAYGVTPLPMGVVLRNLAWVMTDHLYDHSIILNMLEGPDYSEAIVSKLTPSVYEEAKKTYAEHRDIHGFTTIADIMKALNPISGKMWQLAVKYQRLAREAGVLIYGRHSHPSTLIPGGISTDLTNAEYLLVGYTYRLTKITAWVKFNYLVWEDLLRFFEDIGYADNGLTYDPPIVVSSGIFEDPEAYASIGDYADWEEVYKGIDGAAEARTLKPGIVLKGELVTTKYTEINVSIMEHVERAFYLDWADKVRNEEWYTEQDPLGRKLLWGHYDPAYHPWNKVTVPKPGARDWASKYSWAAHVRLVWKDGTIVPFEVGP…
APJY01000004.1_28 - Thermoproteota_Sulfolobales_Acd1 sp000389735	MSSPIKMRIDPITRVAGHLGLTVTVDPNTGQVVNNQAYTYVTMFRGFEVFLRGRQPPDAVHITSRSCGVCGAAHANGSVRANDMALGAVPHPLGHALRNLAYAMTDMTYDHPTILNVLEGPDFSAEVMQNYYPSCWQAAQQTQAEYSDVHGFTTIADIMTALNPFTGWLWQKTIKYQLIAREAGVLIYGRHSHPPMLIPGGIGTDLSVGESLFVQYMYRLTKLTAWTKVLVAAWMDLANFLINNCGYEKQGLTYAKPTYISSYGFESPVLYSNLGDNYVDIYKNYDSLANTADEGPQTVFRATIVRNGELLSKSFIDLNVAQLEFVNSSFYQDWAKITQPFTETDPIGNTLAWGLQNSDGINLYMYHPWNKTTIPNPIAPNFMEKYSWDAEPRLVWKDG…
APJY01000001.1_277 - Thermoproteota_Sulfolobales_Acd1 sp000389735	MELDLEPISRIEGHLGVHVKVEDGEYVDARVKVTMYRGFESLLKGKDLHLAPNVAGKICGVCGATHTLVSTEALEMAYGVYPSSDAIKFRNIAYSLADIMYNNVTVVYLFQAIDYSAEVVKKHTPSVYERAKETNCEFRDVHGYPKVSSILDNLYFGKEIYRSAFRVQTALRDLATAIWLRYPQPLSLKPGTITIRDPSIAEKVKKFMKEDREIEKLFYIMAELREFFAGYKRIEDDYVTYGLLESDEYDADYEGMDEWGSKREFPAALIINGELVEDRLSKILLSVRVYVDGTPYEDWDREYERDELGNELDRRHPWNKETKLKGKIVINNFVPTVKQYYNGKEYMPTTGDIARLYAYRLKKGKIRALGYEWEPRGNTVMERTFARIFTVAYLKEYLQ…
NZ_CP029289.2_801 - Thermoproteota_Sulfolobales_Acidianus_B brierleyi	MSSIKLTVDPVTRVAGHLGMTATVDTNTRQVINNQGYTYVTMFRGFEVFLRGRQPPDAVHITSRSCGVCGAAHANASVRANDMALGAVPYPLGQTLRNLAYAMTDMIYDHLIILNVLEGPDFSAQVMQTYYPSCWQTAQQTQAEYSDIHGFSTIADIMTALNPFAGWLWVHAVKAQILAREAGVLIYGRHSHPPMLIPGGIGTDLSVGESLFTQYMYRLTTLTAMAKVVIAAWMDLANFLINNCNYQYQGLTYSAPTYISSYGYESPELYSNLGDTYEDIYKNYDTLAQQASEGPQTVFRATIVRNGELLSKSFIDLNVGQLEFVNSSYYHNWAHITSPFTETDPIGNKLAWGLTESDGTPLYMYHPWNKTTIPNPQAMNFMDKYSWDAEPRLSWNDGT…
NZ_CP029289.2_2920 - Thermoproteota_Sulfolobales_Acidianus_B brierleyi	MATTPYYFTFDWTKPVLIEPIVRIKPELGIQVTYDFSTNRANDAYAAAGMFRGFEIFMRNKPGPDVIMLSSRECGICGEHHQYIERIAQEMAQAGNAPPPLGLEGIVLGIDAAMTYDATAHLTALGGPDWSSLFFKIAGYFPKEIYEIAQQTPLSKVAQYSEAFPMGAPTELEMAGVKIKTVSDIMDALVPIIGAYFLEGAYSWRILHEAELLYYLRIPHPITMVPGGIGVPPTVENLQRYLQRMINGTAWLMKQMAAYEYLDLFLADYNNVFGIQALYDKLNGTLGFAEEGNRPGNFVSYGQSDVSETPSVTPSTTKVAPYDATYANMGAWGRARVVKPGLVIQQSASSPPTLVTNDLIDINLGIREFVESSWYNPWYKDGSFASEVPSEVAGIEEDP…
NZ_CP029289.2_757 - Thermoproteota_Sulfolobales_Acidianus_B brierleyi	MVDLSLDPISRIEGHLGIHVKVENGEYTDSKVEVSMFRGFENLLKGKELHLAPNITAKICGVCGATHTLVSTEALEMASGLYPSERAIAFRNVAYSLADIMYNNVTVTYLFQSIDYSTEIVGKQTPKEYERAKNTPCKFKDVHGFSKISDILDNLYFGKSIYREAFKLQTNLRDLATAIWLRYPQPLSMKAGSITVRDPSIIDKVKKFMKEDKTIDKLFYIMADLRDFIDYYNNIDEDFVTYGLLEGGEYNADYEEMDSWAEERLFPPALIRKGEVIETNLSKILLGVRVYIGGTPYEKWDREYDKDELGNEIDEKHPWNKETKIKSLINTNFVPTVKQFHGEEFMPTTGDIARLYSMRLRRGKISALNYEWEPRGNNVIERTFARIFTVAFLKEFLEN…
NZ_CP029289.2_2897 - Thermoproteota_Sulfolobales_Acidianus_B brierleyi	MNEKIISPLNRVEGDLDLKVVFRGNKVIEAYPMSRLFRGIEIILKNKYPMDSLVITPRICGICGGSHLMSAVEALDMAYKAEVPPNAVLLRNIMALAEMGQNDVRHTYLMFMIDTVNKKYEKMDFYKDMVTRWAPFYGTSYKAAVKWSKRYTEIYAIFGGQWPHGSSMVPGGVTADPYPNDILKARGIINEITSEFIEKVMLGGPLDQFLQLKSVKDLDQWSQDYPNGDISKLWIYGREMKWDKIGKGSNFLMSFGHVPSAEDYTTENPKLRFKRGILNLDTMEFSSIDQANMLEFVTKSFYSYSNGDIGLHPFEGETNPLSPFSNDKYTFTKTFRYKLNGKLIAPEVGALSMMAVDNNPLIIDLLNKLGSNVLLREIARFVRLAIISEIIIEELEKFR…
NZ_CP045482.1_1590 - Thermoproteota_Sulfolobales_Acidianus ambivalens	MKIDPITRVAGHLGLTATVDPNTGQVINNQAYTYVTMFRGFEVFLRGRQPPDAVHIVSRSCGVCGAAHANASVRANDMALGAVPYPLGQALRNLAYAMTDMIYDHSIILNVLEGPDFSAEVMQQYYPSCWQAAQQTQAEYSDIHGFSTIADIMTALNPFTGWLWQKSVKYQIIAREAGVLIYGRHSHPPMLIPGGIGTDLSVGESLFTQYMYRLTKLTAWTKVVIAAWMDLANFLINNCDYETQGLTYAKPTYISSYGYESPVLYSNLGDNYQDIYKNYDSLANTADEGPQTVFRATIVRNGELLSKSFIDLNVAQLEFVNSSFYHDWAKITSPFTETDPIGNTLAWGLQDSDGVNLYMYHPWNKTTIPNPMAPNFMDKYSWDAEPRLVWKDGTMWAYE…
NZ_CP045482.1_1658 - Thermoproteota_Sulfolobales_Acidianus ambivalens	MDLDLDPISRIEGHLGVHVKVDNGEYVDAKVGVSMYRGFENLLKGKDIHLAPNIAGKICGVCGATHALVSTEALEMASGIYPSTQAIKYRNIAYSLADLMYNNITVTFLFQAIDYSTEIVSKYTPSVYDKAKDTSCEFKDIHGYPKISSILDNLYFGKEIYRTAFRLQTALRDLATAIWLRYPQPLSLKPGSITIRDPSVAEKVKKFMKEDKSIEKLLYIMADLREFFTEYKKIEDNYVTYGLLESEEYDADYEKMDEWSSKREFPPALIINGEIVEDRLSKILLGVRVYVDNTPYDEWDREYEKDELGNDIDRRHPWNKETKLRDKIIINNFVPTVRQYYDGKEYMPTTGDIARLYAYRLKKGKIRALGYKWEPRGNNVIERTFARMFTVAYLKEYLQ…
NZ_JFZT01000066.1_22 - Thermoproteota_Sulfolobales_Acidianus copahuensis	MSSNQNQIKLVVDPVTRVAGHLGLTASVNTDTRQVINDDAYTYVTMFRGFEVFLRGREPPDAVHITSRSCGVCGAAHANASVRANDMALGAVPYPLGQSLRNMAYAMTDMIYDHSIILNVLEGPDFSAQVIQQYYPTWWATAQQTKAEYTDIHGFSTIADIMTALNPFSGSLWVNAVKAQILAREAGVLIYGRHSHPPMLIPGGIGTDLSVGESLFSEYMYRLTSLTAWVKVIISSWMDLANFLIENFDYELQGLTYENPTYISSYGYESPVLYSELGESDSEIYGNYDNLSQNASEGPQSIFRPAIVRNGELLSKSFIDLNVGQLEFVNSSYYRDWAKITSPFSETDPIGNKLAWGLTAEDGTPLYMYHPWNKTTIPNPQGQNFMDKYSWDAEPRLVW…
NZ_JFZT01000057.1_34 - Thermoproteota_Sulfolobales_Acidianus copahuensis	MATSSPYYFTFDWTKPVLIEPVVRIKPELGIQVTYDSNISRATDAYASAGMFRGFEIFMRSKPAPDVIMLSSRECGICGEHHQYIERVAQEMAQGGNPPPPLGLEGIMLANDAAMSYDATAHLTALGGPDWSSLFFKIAGYFPPQIYEIAQQTPLSKVAQYSKAFPMGAPTQLQMAGTTINTIADLMDSLVPIIGAYFLEGAYSWRIWHEAEVLYYLRIPHPISMVPGGIGVPPTVENMQRYLQRMIDGTAWMMKQMAAYEYLDLFLADYDNVFGIQGLYDKLNGTLGFAEEGNRPGNFVSYGQSDVSEAPTVTPSSTTVSPYDATYENMGAWGRARVIKPGLVIQTSPTSAPQLVTNDLIDINLGVREFVESSWYTPWYSNGAFNSEVPSNVSGITED…
NZ_JFZT01000066.1_32 - Thermoproteota_Sulfolobales_Acidianus copahuensis	MKDISLDPISRIEGHLGVKVKYDHGEYVDARVEVTMFRGFENLLLGKEPQTAINLAGKICGVCGATHTLVATEAMEMASGVYPSEKVIAFRNIAYSLADVMYNNLVVSFLFQGIDYSTEILKEKSPKDYERGKDTSCQFKDIHGYNKISDIMDNLYFGKEIYKEAFKLQTNLRDLATLIWLRYPQPLSLRPGTLSIRDESAPQKIKEFLKGDKIIQKLLYIMADLRDFYTGFYKDIEEDFVSYGLLESSDYNADYENMDDWGKKRLFPPAIIRGREIVEDRLSKILLGIRVDVEGRPYENWKQEYTQDELGNELDEKHPWNKETKLGNLLNTNFIPTIKQYYNGQVFMPSTGDLARLYTMRLLKGKVKALGYEWEPRGNNVIERTFARVFTIAFLKEFL…
NZ_JFZT01000057.1_13 - Thermoproteota_Sulfolobales_Acidianus copahuensis	MSSKIISPFNRVEGDLDLKIEFSGNTVVKAYAISRLFRGIEIILKEKYPMDALVITPRVCGICGGSHLLASAQALDMAYKAEVPENGVRLRNVMSMAEMGQNDARHIYLMFLIDTVNRKYEKFPFYKDMVMRWAPFYGSSYKAAVVWSKRYTEIYAIFGGQWPHGSSIVPGGITCEPTPEDIIKAKAILKTIKENFIEKVLLGGPLTQFLELKSQSDLDQWSEDYPQGDISKIWIYGKEMEWDKLGSGSQYLMSFGHLPLAENYSQGKGELRFRSGILNLKTWEIFPLEQGNIAEFVTHSFYTYTKGNVGLHPFKGETIPIMPKENGKYTFTKAFRYSLNGEYIAPEVGSLAMLSVSLNPLIVDILRRRGKSVLVREISRILRLVLIHKFVEEELGNYE…
QEFD01000111.1_7 - Thermoproteota_Sulfolobales_Acidianus hospitalis	MKIDPITRVAGHLGLTATVDPNTGQVINNQAYTYVTMFRGFEVFLRGRQPPDAVHITSRSCGVCGAAHANASVRANDMALGAVPYPLGQALRNLAYAMTDMIYDHSIILNVLEGPDFSAEVMQQYYPSCWQAAQQTQAEYSDIHGFSTIADIMTALNPFTGWLWQKSVKYQIIAREAGVLIYGRHSHPPMLIPGGIGTDLSVGESLFTQYMYRLTKLTAWTKVVIAAWMDLANFLINNCDYETQGLTYAKPTYISSYGYESPVLYSNLGDNYQDIYKNYDSLANTADEGPQTVFRATIVRNGELLSKSFIDLNVAQLEFVNSSFYHDWAKITSPFTETDPVGNTLAWGLQDSDGVNLYMYHPWNKTTIPNPMAPNFMDKYSWDAEPRLVWKDGTMWAYE…
QEFD01000037.1_7 - Thermoproteota_Sulfolobales_Acidianus hospitalis	MDLDLDPISRIEGHLGVHVKVDNGEYVDAKVGVSMYRGFENLLKSKDLHLAPNIAGKICGVCGATHTLVSTEALEMASGIFPSVQAIKYRNIAYSLADLMYNNITVTFLFQAIDYSTEIVSKYTPSVYDKAKDTSCEFKDIHGYPKISSILDNLYFGKEIYRTAFRLQTALRDLATAIWLRYPQPLSLKPGSITIRDPSVAEKVKKFMKEDKSIEKLLYIMADLREFFTEYKKIEDNYVTYGLLESEEYDADYEKMDEWASKREFPPALIINGEIVEDRLSKILLGVRVYVDNTPYDEWDREYEKDELGNDIDRRHPWNKETKLKDKIIINNFVPTVRQYYDGKDYMPTTGDIARLYAYRLKKGKIRALGYEWEPRGNNVIERTFARMFTVAYLKEYLQ…
QEFD01000207.1_8 - Thermoproteota_Sulfolobales_Acidianus hospitalis	MNEKIISPLNRVEGDLDLKVVIEHNRVIKAYPMSRLFRGIEIILRNKYPMDSLVITPRICGICGASHLYATAQALDMAYNAHVPPNGVRLRNVMALAEMAQNDVRHIYLMFLIDTVNKKYENLPFYKDMVLRWAPYIGSSYKEAVKWSKKYTEIYAIFGGQWPHGSAMVPGGVTTEPYYNDIMKAKGILTHITEEFLEKTVLGGPLYQFLEINSLKGLEQWCIDYPNGDLCKIWNYGKDMGWLELGRGSNYLMSFGHVPLAEKYVPGKSKLIFEKGIINLENWEKIDLDQNNILEFVSNSYYTYYEGEKIGLHPFDGETNPLPPNINSSKYTFTKACRYKLGNSLIAPEVGVISMLTVGGNSLMVDLVRRFKSNVLLREIARIIRLALIHKIIMNELND…
NZ_WFIY01000004.1_1359 - Thermoproteota_Sulfolobales_Acidianus infernus	MSNPLTMKIDPITRVAGHLGLTATVDPNTRQVINNQAYTYVTMFRGFEVFLRGRQPPDAVHITSRSCGVCGAAHANASVRANDMALGAVPYPLGQALRNLAYAMTDTIYDHSIILNVLEGPDFSAEVMQQYYPSCWQAAQQTQAEYSDIHGFSTIADIMTALNPFTGWLWQKSVKYQIIAREAGVLIYGRHSHPPMLIPGGIGTDLSVGESLFTQYMYRLTKLTAWTKVVIAAWMDLANFLIDNCDYEKQGLTYAAPTYISSYGFESPVLYSNLGDNYQDIYKNYDSLANTAEEGPQTVFRATIVRDGEFLSNSFIDLNVSQLEFVNSSFYHDWAKITSPFTETDPIGNTLAWGLQDSDGVNLYMYHPWNKTTIPNPMAPNFMDKYSWDAEPRLVWKDG…
NZ_WFIY01000004.1_1432 - Thermoproteota_Sulfolobales_Acidianus infernus	MSSASSPYYFTFDWTKPVLIEPIVRIKPELGIQVTFDFNTNRATDAYASGGMFRGFEIFMRNKPGPDVIMLSSRECGICGEHHQYIERIAQEMAQGGNAPPPLGLEGIVLGIDAAMTYDATVHLSALGGPDWSSLFFKIAGYFPKEIYEIAQQTPLSKVAQYSEAFPMGAPSELEMAGVKLKTVADIMDALVPIVGAYFLEGAYSWRILHEAELLYYLRIPHPITMVPGGIGVPPTIENLQRYFQRMVDGTAWLMKQMAAYEYLDLFLADYDNVFGIQALYDKLNGTLGFAEEGNRPGNFVCYGQSDVSEAPVVTPSSTPVAPYDATYENMGDWGRARVVKPGLVIQQSSTSPPTLVTNDLIDINLGIREFVESSWYNPWVKDGTFASEVPSEVAGITE…
NZ_WFIY01000004.1_1427 - Thermoproteota_Sulfolobales_Acidianus infernus	MDLDLDPISRIEGHLGVHVKVDNGEYVDAKVGVSMYRGFENLLKGKDLHLAPNIAGKICGVCGATHVLVSTEAIEMASGIYPSPEAIKYRNLAYSLADLMYNNITVAFLFQAIDYSTEIVSKYTPNVYERAKNTSCEFKDVHGYPKISSILDNLYFGKEIYRSAFRLQTAFRDLATAIWLRYPQPLSLKPGSITIRDPSIVEKVKKFMKEDKEIEKLFYIMADLREFFTEYKKIEDDYVTYGLLESDDYDADYESMDMWGAKREFPPALIINGELVEDRLSKILLGVRVYVDNTPYDDWNKEYEKDELGNEIDKRHPWNKETRLKDKIIINNFVPTVKQYYKGKEYMPTTGDIARLYAYRLKKGKIRALGYEWEPRGNTVMERTFARVFTVAYLKEYLQ…
NZ_WFIY01000004.1_1454 - Thermoproteota_Sulfolobales_Acidianus infernus	MNEKIISPLNRVEGDLDLKVIIENNRVIRAYPMSRLFRGIEIILRNKYPMDSLVITPRICGICGASHLYATAQALDMAYNAYVPPNGVRLRNVMALAEMAQNDVRHTYLMFLIDTVNKKYENLPFYKDMVLRWAPYIGSSYKEAVKWSKKYTEIYAIFGGQWPHGSAMVPGGVTTDPYYNDIMKAKGILTHITVEFLEKTVLGGPLYQFLEINSLNGLEQWCTDYPNGDLCKIWNYGKDMGWLELGRGSNYLMSFGHVPLAEKYVPGNSKLMFDKGIINLENWEKIDLDQNNILEFVSSSYYTYDEGEKIGLHPFDGETKPLPPNASSSKYTFTKAFRYKLGNSLIAPEVGAISMLTVGGNSLMVDLVRRFKSNVLLREIARIIRLALIHKIIMDELND…
NZ_CP020477.1_844 - Thermoproteota_Sulfolobales_Acidianus manzaensis	MSNSNQNNQSNSSQINMVIDPITRVAGHLGLTATVDTTTKQVVNNNAYTYVTMFRGFEVFLRGRQPPDAVHITSRSCGVCGAAHANASVRSNDMALGAVPYPLGQALRNLAYAMTDMIYDHSIILNVLEGPDFSAQVMQTYYPSCWQTAQQTQATYSDIHGFSTIADIMTALNPFQGYLWVNSVKAQILAREAGVLIYGRHSHPPMLIPGGIGTDLSVGESLFTQYMYRLTTLTAWVKVVIAAWMDLANFLIDNCNYQYQGLTYSKPTYISSYGYESPELYSNLGDDYTTIYGNYDSLANKASEGPQTVFRATIVRNGELLSKSFIDLNVAQLEFVNSSYYHNWAHITSPFTETDPAGNKLAWGLSESDGTPYYMYHPWNKTTIPNPIAQNFMDKYSWD…
NZ_CP020477.1_881 - Thermoproteota_Sulfolobales_Acidianus manzaensis	MDLSLDPISRIEGHLGVNVKVEDGKYVEAKIGVSMFRGFENLLKGKDLHLAPNITAKICGVCGATHTLVSTEALEMATGVYPSERSIAFRNVAYSLADLMYNNVTVAFLFQGIDYSTEIVSKYTPKEFERAKNTSSEYKDVHGYSKISDIMDNLYFGKEIYKEAFKLQTSLRDLATSIWLRYPQPLSMKPGGITIRDPNVIQKVKDFMKQDKTIEKLLYVMADLREFYKDIYKKIDNNFVTYGLLESGEYNADYEEIDNWADKRVFPPALIRNGELIESNLSKILLGVRVYVKDTPYDEWNKDVEKDDLGNEIDVRHPWNKETKIKSLVTTNFVPTVKQFYKDEFMPATGDIARLYSYRLRRGKISALNYSWEYRANDVIERTFARVFTVAFLKEYLEN…
NZ_CP020477.1_905 - Thermoproteota_Sulfolobales_Acidianus manzaensis	MNEKIISPLNRVEGDLDLKVELKGNKVVKAYPMSRLFRGIEIILKNKSPMDSLVITPRVCGICGGSHLYSTVRALDMAYKAEVPPNGVLIRNIMSLAEMGQNDVRHTYLMFLIDSVNKKYESFPFYKDMVLRWAPFYGSSYKEAVKWSKKYTEIYAIFGGQWPHGSSMVPGGVTAEPYPDDIMKAKAIIKEISSELVEKVMIGGPTEQFLSVKSMKDLNQWCEDYPNGDICKIWIYGKEMKWDKLGKGSDYLMSFGHVPLDEKYNQENPELMFKSGILNLNNFETLQLNQENFLEFVSKSYYTYSSGDIGLHPFQGETNPIPPISKDKYTFTKAFRYKLKDKLIAPEVGALSMLAVGGNDLILDLLKHLGTNVLLREIARFIRIVLINKIIEEQLEKYK…
NZ_CP029288.2_801 - Thermoproteota_Sulfolobales_Acidianus sulfidivorans	MSNSSQNQSNSSQIKMVIDPITRVAGHLGLTATVDTTTGKVSNNEAYTYVTMFRGFEVFLRGRQPPDAVHITSRSCGVCGAAHANGSLRANDMALGAVPYPLGHALRNLAYAMTDMIYDHSIILNVLEGPDFSAQVMQQYYPSCWQAAQQTKATYSDIHGFSTIADIMTALNPFQGYLWVNSVKAQILAREAGVLIYGRHSHPSILIPGGIGTDLSVGESLFTQYMYRLTTLTAWVKVVISAWMDLANFLIDNCNYQYQGLTYSKPTYISSYGFESPELYSNLGDDYTTIYENYDSLAHTASEGPQTVFRATIVRNGELLSKSFIDLNVAQLEFVNSSYYHNWAHITSPFTETDPAGNKLAWGLQESDGTPYYMYHPWNKTTIPNPVAQSFMDKYSWDA…
NZ_CP029288.2_788 - Thermoproteota_Sulfolobales_Acidianus sulfidivorans	MVNLSLDPISRIEGHLGVFTKVEKGEYIDAKIEVSMFRGFENLLKGKDLHLAPNIAAKICGVCGATHTLVSTEALEMASGLYPSETSIAFRNIGYSLADIMYNNITVLYLFQAIDYSSEIMKDKAPKEYERAKNTSCEFKDIHGYSKISDIMDNLYFGKEIYKEAFKLQTDLRDLATAIWLRYPQPLSIKPGSITIRDPSITEKVKKYMKEDKIIDKLFYIMAELRNFVNYYNNIEEDFVTYGLMEGDEYNADYEDMDYWADKRLFPPALIRNKEIIETNLTKILLGVRVYVEGTPYEKWNKEYEKDELGNEIDEKHPWNKETKIKTLINTNFVPTVKQFKDIEFMPTTGDLARLYAMRLRRGKVVALNYKWEPRGNNVIERTFARMFTVAFLKEFLIN…
ASRH01000041.1_2 - Thermoproteota_Sulfolobales_Aramenus sulfurataquae	MVELSLDPISRVEGHLGVHVKVDNGEYTEAKVKVSMFRGFENLLKGKELHLAPNVAGKICGICGATHTLVSTEALEMATATYPSERAIAFRNVAYSLADIMYNNVTVVYLFQAIDYSSEIVKKQTPKEYERAKNTPCQFRDIHGYSKISDIMDNLYFGKSVYREAFKLQTNLRDLATAIWLRYPQPLSLKPGSITVRDPSIVDKVKKFMKEDKTIEKLFYIMADLRDFIDHYKNIEEDFVTYGLLEGGGYDADYEEMDIWADERLFPPALIRKGEVIETSLTKILLGVRVYVDGTPYEMWSKEYDKDELGNEVDEKHPWNKETRIKSLISTNFVPIVKQFNGEEFMPTTGDIARLYSMRLRRGKISALNYQWEPRGNNVIERTFARIFTVAFLKEYLEN…
NC_009440.1_973 - Thermoproteota_Sulfolobales_Metallosphaera sedula	MASSSPYYFTFDWTKPVLIEPIVRIKPELGIQVTYDSSSNRVTDAYAAAGMFRGFEIFMRNKPGPDVIMLSSRECGICGEHHQFIERIAQEMAQGGNAPPPLGLETIILANDAAMTYDATAHLTALGGPDWSSLFFKVAGYFPSQIYEIAQQTPLSKVAQESQAFPMGAPTQLEMAGVKLKTVSDLMDALVPIIGAYFLEGAYSWRILHEAELLYYLRVPHPITMVPGGIGVPATVENLQRYFQRMVDGTAWLMKQMAVYEYLTLFLADYNNTFGIQALYDKLNGTLGFAEEGNRPGNFVSYGQSDVSEAPSVTPSSTSVMPYDGTYENMGAWGRARVVKPGLVIQPNSNSPPQLVTNSLIDINLGIREFVESSFYTPWYENGSFNSEVPSSVSGIEED…
NC_009440.1_951 - Thermoproteota_Sulfolobales_Metallosphaera sedula	MNEKVISPLNRVEGDLDLKVVFEGKKVVKAFPMSRLFRGIEIILKGKFPMDSLVITPRICGICGGSHLLSAAKALEMAYGASVPPNAVRLRNVMTLAEMGQNDVRHTYLMFLIDTVNLKYEKMGFYRDIVLRWAPYLGQSYKQAVAWSKRYTEIYAIFGGQWPHGSAMVPGGVTTDPLSNDIIKAKSILASITAEFLEKVILGGPLDQFLQVKSKRDLDQWAKDYPNGDISKIWNYGLEMKWDKIGSGSQYLMSYGHVTLPEHYDPASHVEKKRFREGLLDLRTREIHQIKEENIVEFVSHSFYSYEQGDKVGLHPYNGETTPLPPESKGKYTFTKAFRYKLGGKYVAPEVGALAMMVVAGDPLMTDLVYRIGTSVLAREIARIVRLARIHEIMREELE…
NZ_JH597761.1_394 - Thermoproteota_Sulfolobales_Metallosphaera yellowstonensis	MATSSPYYFTFDWTKPVLIEPIVRIKPELGIQVTYDSVSGRASDAYAAAGMFRGFEIFMRNKPGPDVIMLSSRECGICGEHHQFIERIAQEMAQGGNAPPPLGLEGIVLATDAAMTYDATAHLTALGGPDWSSLFFKIAGYFPSQIYEIAQQTPLSKVAQESQAFPMGPPSEMEMAGVKLRTVADIMDALVPIIGAYFLEGAYAWRILHEAELLYFLRIPHPITMVPGGIGVPPTVENLQRYFQRMVDGTAWLMKQMAAYEYLTLFLADYNNAFGIQALYDKINGTLGFAEEGNRPGNFVSYGQSDVSEAPSVTPSSTSVSPYDGTYENMGAWGRARVVKPGLVIQKNSNSPPTLVTNDLVDINLGIRELVESSFYTPWYENGSFNSEVPSSVSGIEQD…
NZ_JH597761.1_409 - Thermoproteota_Sulfolobales_Metallosphaera yellowstonensis	MPEIDLTPVSRVEGHLSVRVKVEGDRYVEAKVSGEMFRGFELLLRGKKLAQAPNLVGKICGVCGATHTLVSTEVMEMLMGVYPSWRTVILRNAAYSLADIMYNNVVVTFLFQGLDFSTPLVTEKEYEKARETTCQFKDRHGFSKVSDLMGELYFGREIFRLAMKLQTELRELATAIWLRYPQPLSLKPGSITLRDPGVLEKVRKYMREDSKVERLLYVMAELREFYRGVFRDVGRDFVTYGLLEGEGYDADYSRMREWGDKRYFPPGLVKGGELVTGDLREILLGVEVLKRGGIEELRDPLGEKLSINHPWCIDATVPPKGEFIPKVLQNGISPTTGDIARLYVFSLRKGKPSALEYEWEYRSNDVIERSFARMFTVAMLKEVLENIEDPGGSLDPVKG…
NZ_JH597761.1_373 - Thermoproteota_Sulfolobales_Metallosphaera yellowstonensis	MNERVISPLNRVEGDLDLKVIFEGRKVVKAYPMSRLFRGIEVILKGKYPMDSLVITPRICGICGGSHLLSAAKSLDMAYGAKVPPNAVRLRNVLTLAEMGQNDVRHTYLMFMIDSVNRKYEKLPFYRDMVLRWAPYVGTSYKQAVVWSKRYAEIYAIFGGQWPHGSAMVPGGITAEPFPNDVVKAKGIIRQITAEFLERTVLGGPLDQFLELESVEDLEQWAKDYPEGDVSKVWNYGQSMGWHRIGKGSQFLMSYGHVNVPEDYDPANSREKLVFSRGILDLNSWDRFEVDPNNVLEFVAHSFYTYDLGDRIGLNPFMGQTNPLPPNGKGKYTFTKTFRYKLKDRYVAPEVGALSMLVVAGNRLMTDLVKRFGTNVLAREVARFVRLALIHELILNNLD…
NZ_LT549890.1_1268 - Thermoproteota_Sulfolobales_Saccharolobus solfataricus	MASSYLFKYDWTKPVVIEPIVRIKPELGIQVSVNIEGQNQVRAVEAYAGAGMFRGFEIFMRNKPAPDVIMLSSRECGICGEHHQFIERIAQEMAMGGYAPPPLGLETIMLANDAAMMYDHTAHLTALGGPDWSSLFFKIAGYYPPEIYQLAQQTPISKVLEYSEAFPNGAPSELKFSGVTMRTVADIMDGLVPIIGAIWLEGAYVWRIFHEAELLYYLRVPHPITMVPGGIGVPATVENLQQYLQRLVDGTAYLKKQVAYWEVLNLFLTDYGNAFGVQAYYDKYNNLGFAEMGNRPGNYLCYGQSDVAEPPSVTPSSTSVMEYDATYENMGAWGRARVVKPGLVIQTSPNSPPQLVTNSLIDINLGMRQFIESSFYEDWVNNPQVPSEVSGISQDPIGN…
NZ_CP017006.1_102 - Thermoproteota_Sulfolobales_Saccharolobus sp001719125	MCLDKLSPEECKELDPPGSQSSNVREIFWDPVSRVAGDLAFYVKVDLNARKVIEARSVAALFRGYEVILRGRDPRDAAMISSRACGVCGGVHSVTSVMAQEMAYGVTPPPLAVVMRNLAGAAEMMYDHPLHLFLLAGPDYSAAIVSKTNPTLYETAKKTPAEHRDIHGFSTIGDLMEALNPLSGKLYLEAIQITRIAREMFSLMLGRYPHPSTLVPGGVSTTLRPDLFTDYLVRLTKIYDWAKTVALIWEDLVNFFYKEVPEYENVGKASKINIICGGIYDDPELAESGDLYKYDKAKEWGERRMVTPGVIKDGQLETTSLIDANVGLEEFVTHSYYEEWEKQPKILEKDPLGNPLSVDHPWNKITIPKPGPLNWREKYTWDTAPRWNKLVVETGGGPL…
NZ_CP017006.1_76 - Thermoproteota_Sulfolobales_Saccharolobus sp001719125	MASSYLFKYDWTKPVVIEPIVRIKPELGIQVTVSTDENGSIRATEAYAGAGMFRGFEIFMRNKPAPDIIMLSSRECGICGEHHQFIERIAQEMAMGGYAPPPLGLETIMLANDAAMMYDHTAHLTALGGPDWSSLFFKIAGYYPPDIYQLATQTPISKVLDYSEAFPNGAPSQLQFAGVTMRTVADIMDGLVPIIGAIFLEGAYVWRIMHEAELLYYLRIPHPITMVPGGIGVPATVENLQAYLQRLIDGTAYMKKQAVVWEVLSLFLNDYDNVFGVQAYYDTHFNNLGFAELGNRPANFVSYGQSDVAEAPEVSPSSTTVAPYDATYENAGAWGRARVVKPGLVIQPSLTSPPQIVTNSYIDINLAVHEFVESSFQADWTQSPYSSQVPSEVSGIEVD…
NZ_CP017006.1_50 - Thermoproteota_Sulfolobales_Saccharolobus sp001719125	MTNITISPFNRVEGDLDVEVKYEKNKVVDVKFISRLFRGLEIILRNKDPWDALVITPRVCGICGGSHLYSSASALDMIYNAEVPKNAVKIRNVLAMAETCQNDIRHTYLMFLIDSTNRLYEKYEFYPEILKRWTPLVGSSYKEAIRWSKKYTEIYAIFGGQWPHGSAIIPGGVTTDPYPNEINKALGILKNITSNYLEKVILGGDLDQFLNTVKSVKDLDQWSEDFPESDLGKIWRFGNELGWHKLGFGSGIMLSYGHFPKDEYVKEVDREKDLIFRAGIYIVNKGELVRFDQKNIMEFINKSYYKYTKGDTIGLHPFEGETNPNMSGDKGKYTLTKCFRYNLNGELITPEVGALAMLTVGQNPLILDIVNKLGPSVLARVIARIVRVSIYHKLIEDEL…
NZ_CP045483.1_1434 - Thermoproteota_Sulfolobales_Stygiolobus azoricus	MSSSSTKNLTIDPITRVAGHLGMTATIDTNTRQVVNNQAYTYVTMFRGFEVFLRGRQPPDAVHITSRSCGVCGAAHANGSVRANDMALGAVPYPLGQVLRNMAYAMTDMTYDHPIILNVLEGPDFSAQVMQTYYPSCWQAAQQTKAEHSDIHGFSTIADIMTALNPFTGWLWIHAVKAQILAREAGVLIYGRHSHPPMLIPGGIGTDLSVGESLFVEYMYRLTTLTAWVKVVVAAWMDLANFLIDNCDYERQGLTYSAPTYISSYGFESPELYSNLGDTYENIYSNYDTLAQQASEGPQTIFRAAIVRNGELLSKSFIDLNVGQLEFVNSSYYQDWAHTTSPFTETDPIGNKLAWGLTDTDGTPLYMYHPWNKTTIPNPQAMNFMDKYSWDAEPRLIWK…
NZ_CP045483.1_1278 - Thermoproteota_Sulfolobales_Stygiolobus azoricus	MKLEPITRVEGHLGVDVKIDGNVYTEANVEITMFRGFEILLKSKKVELAPNLTEKICGVCGATHALVSTETLEMAKGVYPSEGYIDFRNIAYSLADIMYNNVVVAFMFEAIDFSSNFVSRYNPSLFNKAKETYCTYKDRHGYVRVSDLLQQLYFSGEIYKTALKVQTKIREMATLIWLRYPQPVSLRAGGLEIRDQNADQKIKDGIKGIKGDIDRLLYVAKELREFFVGMYKDIGEDFITYGLLEPHEYDATYENMSYWASKRYFPPALVKGGEIVSRDLREILLGVRVDVEGTPYEKWTRSIERDSLGNEVDERHPWNKETRLKVSGRNYLFHVRQNIGKEEFLPTTGDIARLYAYRKIKGKPKAFDEEWEYKSNDVMERFFARVFTVAFLAEYLLNV…
NZ_CP045484.1_1305 - Thermoproteota_Sulfolobales_Sulfurisphaera ohwakuensis	MYMSSPIKMVIDPITRVAGHLGLTAYVDPNTRQVVSDQAWTYVTMFRGFEVFLRGRQPPDAIHITSRSCGVCGAAHANGSTRANDMALGAVPYPLGVVLRNMAYVMTDTIYDHSIILNVLEGPDFSAQVFQNYYPSCWQTAKQTKAEYTDIHGFSTIADIMTALNPFTGWLWIHAVKAQILAREAGVLIYGRHSHPPMLIPGGIGTDLSVGESIFLQYMYRLTTLTAWTKLVIASWMDLANFLINNCDYEKQGLTFEKPTYITGYGYESPELYSNLGNDYTTIYQNIDSITQEASEGPQTVFRPTMVRNGELISKSFIDINVSSLEFVNSSFYSDWAKTTSPLTETDPAGNKLAWGLTASDGTPYYMYHLWNKTTIPNPVAPNFMEKYSWDAEPRLVWK…
NZ_CP045484.1_1107 - Thermoproteota_Sulfolobales_Sulfurisphaera ohwakuensis	MGSSYLFKYDWTKPVVIEPIVRIKPELGIQVSVSIEGENQVRATEAYAGAGMFRGFEIFMRNKPAPDVIMLSSRECGICGEHHQFIERIAQEMAMGGYAPPPLGLETIMLSNDAAMVYDATTHLTALGGPDWSSLFFKIAGYYPPEIYQLAQQTPISKVLEYSEAFPNGAPSELKFSGVTMRTVADIMDGLVPIIGAIWLEGAYVWRIMHEAELLYYLRIPHPITMVPGGIGVPATVENLQRYLYRLVDGTAYAKKQVAYWEVLNLFLNDYGNVFGVQAYYDKYFNNLGFAEMGNRPGNFLCYGQSDVSEAPSVTPSSTSVMPYDATYENMGAWGRARVVKPGLVIQKSPNSPPELVTNSLIDITLGMREFVESSFYEDWVNNSEVPPEVSGISQDPIG…
NZ_CP045484.1_1129 - Thermoproteota_Sulfolobales_Sulfurisphaera ohwakuensis	MKIEPITRVEGHLGVDVNIENNVYTDARVKITMFRGFELLLKNKKLNLAPNIAGKICGVCGATHTLVSIEALEMATGVYPSSGVIDLRNVAYALADIMYNNVTVAFLFEGIDFSSPIVASFTPSQYERALNTPCVYKDRHGYQKVSDLMDNLYYKGEIYRISLKISTKLRDLATLIWLRYPQPVSLRIGGIEVRDLNVVDKIKQGLSEIKNDIEKLFYVALELREFYKGIYKDIGANFVTYGLLESHDYNASYEEMDKWGSKRFIPPALVKNSELVSSNLRDILLGVRIYIEDSAYDQWSQTVFSDPLGNKVDLHHPWNKETKLKNFKGDYLFTVKQAFNSEEFMPSTGDIARLYAYRVVKGKPKAFDHEWEYVANDVIERFFARVFTIGLLHEYLLNV…
NZ_CP045484.1_1118 - Thermoproteota_Sulfolobales_Sulfurisphaera ohwakuensis	MSSKIISPFNRVEGDLDVEVKFERNKVVDAKIISRLFRGIEIILKGKNPLDALVITPRVCGICGASHLYASASALDMIYNAEVPINAIRLRNVLSMAETCQNDLRHTYFMFLIDVLNNKYRDYANFEEVIRRWAPIQGSSYKECFRWSKKYTEVYAIFGGQWPHGSAIVPGGITADPLPNEIQRAISILLDIKRNYLEKVILGGPIDQFLDTVKSYNDLLQWAEDYKEGDLAKILEFGLEANWHKLGYGSGIMLSYGHLPIEEYVGIPRKKYFKPGIYFAKEKEYKEFDQRNVLEFVNSSYYIYSKGDQAGLHPFEGETNPNLDEKNKNKYSLTKCFRYKLDGKLIAPEAGALAMLTVSGNPLILDLIDKIGPSVLSRVIARLVRVLIYNELMLQELNS…
NZ_CP035730.1_1573 - Thermoproteota_Sulfolobales_Sulfurisphaera sp012222305	MSSPIKMVIDPITRVAGHLGLTAYVDPNTRQVVSDQAWTYVTMFRGFEVFLRGRQPPDAIHITSRSCGVCGAAHANGSTRANDMALGAVPYPLGVVLRNMAYVMTDTIYDHSIILNVLEGPDFSAQVFQNYYSSCWQAAKQTKAEYTDIHGFSTIADIMAALNPFTGWLWIHAVKAQILAREAGVLIYGRHSHPPMLIPGGIGTDLSVGESIFLQYMYRLTILTAWTKLVIAAWMDLANFLIDNCDYEKQGLTFEKPTYITGYGYESPELYSNLGDNYTTIYQNIDSIIQEASEGPQTVFRPTMVRNGELLSKSFIDINVSSLEFVNSSFYSDWAKTTSPLTETDPVGNKLAWGLTAPDGTPYYMYHLWNKTTIPNPVAPNFMEKYSWDAEPRLVWKDG…
NZ_CP035730.1_1408 - Thermoproteota_Sulfolobales_Sulfurisphaera sp012222305	MGSSYLFKYDWTKPVVIEPIVRIKPELGIQVSVSIEGENQVRATEAYAGAGMFRGFEIFMRNKPAPDVIMLSSRECGICGEHHQFIERIAQEMAMGGYAPPPLGLETIMLANDAAMVYDATTHLTALGGPDWSSLFFKIAGYYPPEIYQLAQQTPISKVLEYSEAFPNGAPSELKFSGVTMRTVADIMDGLVPIIGAIWLEGAYTWRIMHEAELLYYLRVPHPITMVPGGIGVPATVENLQRYLYRLVDGTAYAKKQVAYWEVLNLFLNDYGNAFGVQAYYDKYFNNLGFAEMGNRPGNFLCYGQSDVSEAPSVTPSSTSVMPYDATYENMGAWGRARVVKPGLVIQKSPNSPPELVTNSLIDITLGMREFVESSFYEDWVNNSEVPSEVSGISQDPIG…
NZ_CP035730.1_1430 - Thermoproteota_Sulfolobales_Sulfurisphaera sp012222305	MKIEPITRVEGHLGVDVNIENKVYTDAKVKITMFRGFELLLKNKKLNLAPNIAGKICGVCGATHTLVSIEALEMTTGVYPSSGVIDLRNVAYALADIMYNNVTVAFLFEGIDFSSPIIASFTPSQYERALNTPCVYKDRHGYQKVSDLMDNLYYKGEIYKNSLKISTKLRDLATLIWLRYPQPVSLRIGGIDIRDLNVVDKIKQGLNEIKNDIEKLFYIALELREFYKGVYKDIGANFVTYGLLESHDYNASYEEMDKWGSTRFIPPALIKKGELVLTNLRDILLGVRVYIENSAYDQWNQTVFNDPLGNKVDLYHPWNKETKLKSFKGDYLFTVKQAFNSEEFMPSTGDIARLYAYRVIKGKPKAFDYEWEYIANDVTERFFARVFSVGLLYEYLMNV…
NZ_CP035730.1_1419 - Thermoproteota_Sulfolobales_Sulfurisphaera sp012222305	MSSKIISPFNRVEGDLDVEVKFERNKVIDAKIISRLFRGIEIILKGKNPLDALVITPRVCGICGASHLYASASALDMIYNAEVPINAIRLRNVLSMAETCQNDLRHTYFMFLIDVLNNKYHDYANFEEVIRRWAPIQGSSYKECFKWSKKYTEVYAIFGGQWPHGSAIIPGGITADPLPNEIQRAISILLDLKKNYLEKVILGGPINQFLDTVKSYNDLLQWAEDYKEGDLAKILEFGLEANWHKLGYGSGIMLSYGHLPTEEYVGTPSKKYFKPGIYFAKEKEYREFDQRNVLEFVNSSYYTYSKGDQTGLHPFEGETNPNLDEKNKKKYSLTKCFRYKLDGKLIAPEAGALAMLSVTGNPLILDLIDKIGPSVLSRVVARLVRVLIYNELMLQELNN…
NC_008698.1_602 - Thermoproteota_Thermofilales_Thermofilum_B pendens_A	MSVKEVFIDPITRIEGHLALRALVDTATKKPTDVWVFATMFRGFEVFLRGRPPEDAVHITSRICGVCGASHANASAHAVDMAYGVAPEPLGVVLRNMAFAMTDALYDHPLILNMLGGPDYSELIVKKLTPSVWSDAERTDAPNRDIHGFPKIADIMRALNPIEGRLWQLTVKYSRIAREAGVLIYGRHSHPSTLIPGGISTDLTNAEYLLIGYTYRLTKLTAWAKFLYAVWQDIVWFYEERHGYKEQGLTYRRHNMVSGGLFDDPEAYSALNGSPEDFYKNVDSAMSKRTIKPGAFVNGELVTKSYKEINLSIMEHVERSLYEDWKGKLPIYTEKDPEGNPLLWGKYDVAYHPWNKTTIPKPGAPDWNGKYNWATHVRFVWKDGTITPFEVGPIARLTV…
NZ_CP007493.1_1831 - Thermoproteota_Thermofilales_Thermofilum_B adornatum	MSQKEIFIDPITRIEGHLALRALVDTATRKPSDVWVFATMFRGFEVFLRGRPPEDAIHITSRICGVCGASHTNASMHAVDMAYGVAPEPLGVVLRNMAFAMTDALYDHPLILNMLGGPDYSELIVKKLTPSVWDDAQKTDAPHRDIHGFAKISDIMSALNPVSGKIWQLTMKYSRIAREAGVLIYGRHSHPSTVVPGGITTDLTNAEYLLVGYTYRLTKLTAWAKFLYAVWQDLVWFYEERHGYRDQGLTYKKHNMVSGGLFDDPEAYSSLDGSPEDFYKNVDQAASKRGIKPGAFVNGELVTKSYKEINLSIMEHVERAFYEDWKGAMPIYTEKDPEGNPLLWGKYDVAYHPWNKTTIPKPTARDWNGKYNWAAHVRFVWKDGTITPFEVGPIARLTV…
DTFI01000109.1_16 - Thermoproteota_Thermofilales_Thermofilum_C pendens_B	MSVKELFIDPITRIEGHLALRALVDVNTRKPTDVWVFATMFRGFEVFLRGRPPEDAIHITSRICGVCGASHANAAMHAVDMAYGVAPEPLGVTLRNMAFAMTDHIYDHPLILNMLGGPDYSEAVVKKLTPKVWADAQRVDAPRRDIHGFAKIADIMKALNPIEGKLWQLTVKYQRIAREAGVLIYGRHSHPSTIIPGGISTDLSNAEHLLVGYTYRLVKLTAWAKFLYAVWQDLVWFYEEHENYRDQGTTYRKHNMVSSGIFDDPEEYSALDGSPEDFYKNVDRAAAKRVVKPGAFVNGELVTRSYKEINVSIMEYVGASFYEDWAGKFPLYTESDSEGSKLLWGRQDPAYHPWNKVTIPKLSAKDWNGKYNWAATVRFVWKDGTVVPFEVGPIARLVV…
DRZM01000170.1_5 - Thermoproteota_Thermofilales_Thermofilum_C pendens_A	MSVRELFIDPITRIEGHLALRALVDVATRKPTNVWVFATMFRGFEVFLRGRPPEDAIHITSRVCGVCGASHANAAMHAVDMAYGVAPEPLGVVLRNMAFAMTDHIYDHPLILNMLGGPDYSEAIVKKLTPKVWADAQKVDAPRRDVHGFAKIADIMRALNPIEGKLWQLTVKYQRIAREAGVLLYGRHSHPSTIIPGGISTDLSNAEHLLVGYTYRLVKLTAWAKFLYAVWQDLVWFFEEHENYRDQGTTYRKHNMVSGGLFDNPEEYSALDGSPEDFYKGIDKAASKRVVKPGAFVNGELVTKSYKEINVSIMEHVGASFYEDWAGKFPLYTESDPEGTKLLWGKQDPALHPWNKVTIPKPEEKRWDGKYNWATTVRFTWKDGTVVPFEVGPIARLVA…
DSMT01000014.1_19 - Thermoproteota_Thermofilales_Thermofilum_C sp011047595	MSVKELFIDPITRIEGHLALRALVDVAARKPVEVWVFATMFRGFEVFLRGRPPEDAIHITSRICGVCGASHANAAMHAVDMAYGVAPEPLGVALRNMAFAMTDHIYDHPLILNMLGGPDYSEAVVKKLTPKVWADAQKVDAPRRDIHGFAKIADIMRALNPIEGRLWQLTVKYQRIAREAGVLLYGRHSHPSTIIPGGISTDLSNAEHILVGYTFRLVKLTAWAKFLYAVWQDLVWFFEEHENYRDQGTTYRKHNMVSGGLFDDPEEYSALDSSPEDFYKGIDKAAARRVVKPGAFVNGELVTKSYKEINVSIMEYVGASFYEDWAGRFPLYTESDPEGTKLLWGKQDPAFHPWNKVTIPKPEEKRWDGKYNWATTVRFVWKDGTVVPFEVGPIARLTI…
NZ_CP009961.1_1336 - Thermoproteota_Thermofilales_Thermofilum_A uzonense	MSVREVFIDPITRIEGHLALRALVDTTTRKPSEVWVYATMFRGFEVFLRGRPPEDAIHITSRICGVCGASHANASMHAVDMAYGVVPEPLGVVLRNMAFAMTDPLYDHPLILNMLGGPDYSELIVKKLTPRVWADAERTDAPHRDIHGFSKISDIMRALNPIEGKIWQLTVKYQRIAREGGVLIYGRHSHPSTIIPGGISTDLTNAEYLLIGYTYRLTKLTAWAKFLYAIWQDITWFYEEYENYKDQGLTYRRHNMVSGGVFDDPEVYSSLGETPEDIYKNIDKAASKRTIKPGAFVNGELVTKSYKEINLSIMEQVDRSFYEDWAGKFPLYTDKDPEGNPLLWGKQDPAYHPWNKITIPKPGARDWNGKYNWAATVRFVWKDGTVVPFEVGPIARLTV…
NDWX01000013.1_5 - Thermoproteota_Thermofilales_Thermofilum_A sp002855745	MSIKEVFIDPITRIEGHLALRALVDTTTRKPQNVWVYATMFRGFEVFLRGRPPEDAIHITSRICGVCGASHANASMHAVDMAYGVVPEPLGVVLRNMAFAMTDPLYDHPLILNMLGGPDYSELVVKKLTPKVWADAQMTDAPHRDIHGFAKISDIMRALNPIEGKIWQLTVKYQRIAREGGVLIYGRHSHPSTIIPGGISTDLSNLEYLLVGYTYRLTKLTAWAKFLYTVWQDIVWFYEEMENYKEQGLTYRRHNMVSSGFFDDPEEYSSLGETPEDVYKNIDKAAQKRSVKPGAFVNGELVTKSYKEINLSIMEYVGASFYDDWKGKFPLYTETDPEGNKLLWGKQDPAYHPWNKVTIPKPGARDWNGKYNWAATVRFVWKDGTVTPFEVGPIARLMA…
DSZB01000178.1_2 - Thermoproteota_Thermofilales_Thermofilum_C sp011364825	MSVRELLVDPITRVEGHIGARLIVDVATRKPDPASVRVFATMFTGFEVFLRGRPPEDAPAVTSRLCGVCGAAHANASTLAGDMAYGVSPEPLGVALRNIAYAMGEYLYDHSIILNLLEAPDYSELLVKKFTPSVWEAAAKTPAENRDRHGFATIADIMRAFNPVSGKVWQQTVLFQRIAREAGVIIYGKYPHPNALIPGGIQTDVFDIEEKLVAITYRLVKLTAWVKYNYYIWEDLLSFYKNIGYEMNGLTYEKPRVMSVGLFDDPESYSAIGDYVSWEDFYKSVDSTAEKRVFVPGLVLDGNLVTTKYTDMNVSTMEHVDTSFYLDWADKVKGEEWYTETDPLGNKLLWGKADPAYHPWNKVTLPNPAGRDWAKKYSWVVRVNIAWKDGSIGPIELGP…
NC_014537.1_2330 - Thermoproteota_Thermoproteales_Vulcanisaeta distributa	MSTIKIWLDPITRIEGHLAAYIEIDSSTKHVTSAYTSAMMFRGFEVFLRGRPPEDAIAITSRSCGVCGAAHANASVVANDVASGYTPTPLGVALRNMAYAMTDYIYDHSIILNMLGGPDYSELIVSKLTPSVWQEAQSTPTQYSNIHGYKTIADIMTDLNPVTGRIWRLTVEYQRIAREAGVLLYGRHSHPSTLVPGGISTDLSLAGSIFEQYYTRLTALTAWVKFVWAIWQDLHDFYVSIGYELNGKTHDPPSMFAAGWADDPEVYGSFAPTSSPAQWKTLWEHLDEIYQARLEKPGYAMGTNLVTKSVVEMNQGWLEFVDTSFYYDWYKHNVLPPWGYWIKEDPLGNPIAFGNDELMPYHPWNKTTMPKPQAINFTEKYSWDAEPRLMLKDGTIAPI…
NC_009376.1_1386 - Thermoproteota_Thermoproteales_Pyrobaculum arsenaticum	MSTIKLWIDPITRIEGHLGLYAEVDAATRAVSVAKTTVMMFRGFEVFLRGRPPEDAIAITSRSCGVCGAAHANASTRACDAAAGMTPLPMGNVLRNLAYAMTDYTYDHPLILNMLEGPDYSELIVSKLTPSVWQTAQQTPAKYSSIHGYRTIADIMRDLNPIQGRIWQLTVKYQRIAREAGVLIYGRHAHPATLIPGGISTDITNLASLLQEYYARLSLLTAWVKFVWAIWQDLYEFFRDHVSTPDGQPYALTQGKTHDPPVMLAGGWSDDPEVYSNIYDEAGGDWVKMYSLLDKAYNARWEKPGFAIGHEIYSPNPTEIQLGYLEFADSSFYEDWVKANVAPPYGWLKTDPLGRELAYGTDLYKYHMWNRTTIPKPGAINFAEKYTWAAEPRLLLKDG…
CP000561.1_1665 - Thermoproteota_Thermoproteales_Pyrobaculum calidifontis	MSTIKIWIDPITRIEGHLALYAEVDANTRRVGKAHTSVMMFRGFEVFLRGRPPEDAIAITSRTCGVCGAAHANASTRACDIASGFTPYPMGSVLRNLAYAMTDYTYDHPLILNMLEGPDYSEAIVSKLTPSVWKIAQETPAKYSDIHGYRTIADIMRDLNPITGRIWQLTVKYQRIAREAGVLIYGRHSHPATLIPGGIATDITNLPSLLQEYYARLSVLTAWVKFVWAIWQELYEFYRDHVSTPDGQSYALTQGKTHDPYVLLAGGFGDDPEVYSNAADEAKGDWRELYAKLDEIYNARAEKPGLAVGGELYSKSVIELNLGYMEFADSSFYEDWVKANVAPPYGWLDKDPLGNPLAFGTELYKYHMWNRTTMPKPGAINFADKYTWAAEARLMLRDK…
NC_008701.1_219 - Thermoproteota_Thermoproteales_Pyrobaculum islandicum	MSTVKIWIDPITRIEGHLALYAEIDTGTRAVKTARTTVMAFRGFEVFLRGRPPEDAPHIVSRTCGVCGAAHANASVIACDIAAGMTPYPMGSVLRTLAYSMTDYIYDHPLILNMLEGPDYSEVIISKLTPSVWKVAQETPANYTAIHGYRTIADIMKDLNPITGKIWQLTVKYQRIAREAGALIYGRHAHPSTLIPGGISTDITNLPSLLQEYYARLSQLTAWVKFVWAVWQDLYEFYRDHVTTPDGKPYATTQGKTHDPPVMLAGGFADDPEVYSNITDEARGNWRELYARLDQAYNARGEKPGFAIGHDIYSKNPTEIQLGYVEFADSSFYEDWVKSNVAPPTGWIKEDPIGRPLVNGTELFKYHMWNRTTIPKPGAINFAEKYSWAAEPRLVLKDG…
NC_010525.1_408 - Thermoproteota_Thermoproteales_Pyrobaculum neutrophilum	MSTVKIWIDPITRIEGHLALYAEINSASRAVQTARTTVMMFRGFEVFLRGRPPEDAPHIVSRTCGVCGAAHANASVRACDVAAGMTPYPMGNVLRTLAYAMTDYTYDHPLILNMLEGPDYSEAIVSKLTPSVWKIAQETPAQYSAIHGYRTIADIMKDLNPITGRIWQLTVKYQRIAREAGVLIYGRHSHPSTLIPAGISTDISNLPSLIQEYYARLSQLTAWVKFVWAIWQDLYEFYRDHVTTPDGKPYATTQGKTHDPPVMLAGGFADDPEVYSNITDEAKGDWRELYARLDQAYNARGEKPGFAIGHDIYSKNPTEIQLGYVEFADSSFYEDWVKSNVAPPTGWIKEDPIGRPLVNGTELFKYHMWNRTTIPKPGAINFAEKYSWAAEPRLVLKDG…
CP003316.1_927 - Thermoproteota_Thermoproteales_Pyrobaculum oguniense	MSTIKLLIDPITRIEGHLALYAEVDAATRAVSTAKTTAMMFRGFEVFLRGRSPEDAIAITSRSCGVCGAAHANASTRACDAAAGMTPLPMGNVLRNLAYAMTDYTYDHPLILNMLEGPDYSELIVSKLTPSVWQTGQQTPAKYSSIHGYRTIADIMRDLNPIQGRIWQLTVKYQRIAREAGVLIYGRHAHPATLIPGGISTDITNLASLLQEYYARLSLLTAWVKFVWAIWQDLYEFFRDHVSTPDGQPYALTQGKTHDPPVMLAGGWSDDPEVYSNIYDEAGGDWVKMYSLLDKAYNARWEKPGFAIGHEIYSPNPTEIQLGYLEFADSSFYEDWVKANVAPPYGWLKTDPLGRELAYGTDLYKYHMWNRTTIPKPGAINFAEKYTWDAEPRLLLKDG…
WYEI01000308.1_14 - Thermoproteota_Thermoproteales_Pyrobaculum sp009903905	MSIKLWIDPITRIEGHLALYAEVDSTTRAVSNAHTTVMMFRGFEVFLRGRPPEDAIHITSRTCGVCGAAHANASTRACDAAAGMTPLPMGNVLRNLAYAMTDYTYDHSIILNMLEGPDYSEAIVSKLTPSVWQTAQQTPANYSSIHGYRTIADIMRDLNPIQGRIWQLTVKHQRIAREAGVLIYGRHSHPSTLIPAGISTDVTLLASLLQEYYTRLSLLTAWAKFVWAIWQDLYEFFRDHVSTPDGQSYALTQGKTHDPPVMLAGGWADDPEIYSNITDEAGSDWKQLYALLDKAYNARWEKPGFAIGHEIYSKNPTEIQLGYLEFADSSFYEDWVKANVAPPYGWLKEDPLGRPLAYGNDALLKYHMWNRTTIPKPGAINFAEKYTWAAEPRLMLKDG…
JZWT01000053.1_6 - Thermoproteota_Thermoproteales_Thermoproteus sp000960885	MSTIKIWIDPITRIEGHLALYAEVDSSTKHVTYAKTVATMFRGFEVILRGRAPEDAIAITSRSCGVCGAAHANASVVATDVAAGLAPKPMGVALRALAYAMTDYIYDHSIILNLLGGPDYSEMIVSKLTPSVWQEAQSTPAKYSDIHGYRTIADIMADLNPIQGKIWQWTVYYQRIAREAGVLIYGRHSHPSTLIPGGISTDLSLGASLFEEYYTRLSRLTAWVKFVWAIWRDIYEFYKGLGYWEEGKTHDPPIEFAAGWADHPDVYYNAAASANGDWRKLYEQLDDVYRARAEKPGVAVGNQLVTTSMLETNRGWLEFVDTSFYVDWAKHNIAPPTGWISEDPTGQALVGGRSDLLPYHPWNKTTIPKPGAVDFAGKYSWDAEPRLLFLSGSYSGQIA…
NZ_LCWM02000028.1_12 - Thermoproteota_Thermoproteales_Thermoproteus sp002077075	MSTIKLWIDPITRIEGHLALYAEIDSAARAVSTAHTTVMMFRGFEVFLRGRPPEDAIHITSRTCGVCGAAHANASTRACDVAAGMTPLPMGNVLRNMAYAMTDYTYDHSIILNMLEGPDYSEAIVSKLTPSVWQTAQQTPANYSSIHGYRTIADIMRDLNPIQGRIWQLTVKHQRIAREAGVLIYGRHSHPSTLIPGGISTDITLLASLLQEYYTRLSLLTAWVKFVWAIWQDLYEFFRDHVSTPDGQSYALTQGKTHDPPVLLASGWSDDPEVYSDIYDEAGGDWVKLYSLLDNAYNARWEKPGFAIGHEIYSPNPTEIQLGYLEFADSSFYEDWVKADVAPPYGWLKEDPLGRPLAYGNDPLFKYHMWNRTTIPKPGAINFADKYTWAAEPRLLLKD…
WYEF01000075.1_6 - Thermoproteota_Thermoproteales_Thermoproteus sp009903945	MSTIKLWIDPITRIEGHLALYAEIDSAARAVSNAHTTVMMFRGFEVFLRGRPPEDAIHITSRTCGVCGAAHANASTRACDVAAGMTPLPMGNVLRNMAYAMTDYTYDHSIILNMLEGPDYSEAIVSKLTPSVWQTAQQTPANYSSIHGYRTIADIMRDLNPIQGRIWQLTVKHQRIAREAGVLIYGRHSHPSTLIPGGISTDITLLASLLQEYYTRLSLLTAWVKFVWAIWQDLYEFFRDHVSTPDGQSYALTQGKTHDPPVLLASGWSDDPEVYSGIYDEAGGDWVKLYSLLDEAYNARWEKPGFAIGHEIYSPNPTEIQLGYLEFADSSFYEDWVKADVAPPYGWLKEDPLGRPLAYGNDPLFKYHMWNRTTIPKPGAINFADKYTWAAEPRLLLKD…
NC_016070.1_35 - Thermoproteota_Thermoproteales_Thermoproteus tenax	MSTIKLWIDPITRIEGHLALYAEVDSSTRKVTTAHTTVMMFRGFEVFLRGRPPEDAIHITSRTCGVCGAAHANASTRACDVASGMTPYPMGNVLRTMAYAMTDYTYDHSIILNMLEGPDYSEAIVSKLTPSVWQTAQSTPANYSSIHGYRTIADIMRDLNPITGRIWQLTVKHQRLAREAGVLIYGRHSHPSTLIPGGISTDITLLGSMLEEYYARLSKLLAWVKFVWAIWQDLYEFFRDHVSTPDGKSYALTQGKTHDPPVLLASGWGDDPEVYSSITDEANGDWRQLYAKLDEAYNARWEKPGLAIGHQLYSPNPTEIQLGYVEFADSSFYEDWVKANVAPPYGWLTEDPIGRPLVNGDPTLQKYHMWNRTTIPKPGAINFADKYTWAAEPRIVLPM…
NC_015315.1_2166 - Thermoproteota_Thermoproteales_Thermoproteus uzoniensis	MSTIKLWIDPITRIEGHLALYAEIDSASRAVSKAHTTVMMFRGFEVFLRGRPPEDAIHITSRTCGVCGAAHANASTRACDAAAGMTPLPMGNVLRNMAYAMTDYTYDHSIILNMLEGPDYSEAIVSKLTPSVWETAKSTPANYSSIHGYRTIADIMRDLNPIQGRIWQLTVKHQRIAREAGVLIYGRHSHPSTLIPGGISTDITLLGSLLQEYYTRLSLLTAWVKFVWAIWQDLYEFFRDHVSTPDGQSYALTQGKTHDPPVLLASGWSDDPEVYSGIYDEAGGDWVKLYSLLDKAYNARWEKPGFAIGHEIYSPNPTEIQLGYLEFADSSFYEDWVKANVAPPYGWLKEDPLGRPLAYGNDPLFKYHMWNRTTIPRPGAINFAEKYTWAAEPRLLLKD…
WP_015407385.1 - Dehalococcoides mccartyi - [NiFe] Group 1a	MQKIVIDPITRIEGHLKIEATVDGGEVKDAKCVGTLFRGFEIFMKDRDPRDAVHITQRICGVCPTSHGTTAALNLDAAFGVADKIPNNGRILRNLIQGANYIASHIVHFYHLAALDYVDVTEVADYDGTDPELLKVKDFISRALAAGDMSMLAPFYPRYEGDYRLPKKVAQAAVAHYVEALNMRRLAHELSAIYSGRMPHSVAVVAGGVTSHPSIDSISSFMSKLNTLRHFIDNVYLPDVIAVAETYPDYFGIGVGCGNLLSYGVFDLEANGTNLATRQRLFTQGTVSASDLTLHTFDPNKITEDIKYGWFKGETNEYPLNEVTEPDHTKAEGYSWLKAPRYENTPYEVGPLARMVVNYVAGDPVVQKMVNDTLAHFGAGPAALFSTLGRHAARALECK…
WP_013218717.1 - Dehalogenimonas lykanthroporepellens - [NiFe] Group 1a	MTRIVVDPLTRIEGHLRIEVEVENGVITDAWSAGTMARGWEKILQGRDPWDAPYVTSRVCGVCEGVHTIASNQAIEDAFGIELTEAGRLMRNLFSAGYYVHDHFIHFYVLSALDFLDIMAIASYEGSDPGLLAVKSKIVGLVSAGDTSPFTPRYTPDEFSVNDPETVTTLVSHYLKAIELKAKSQKMLSYLTGIQPHPNALMPGGCTATPSVEVLQDLRKLWQEQADFVNNVYVPDVMAVGYGPLLPLAASGFGATNGNYLAFPMLPQGGSASAGDISFGGSNPMFRGGVVKANGERASRTDISNLTVEDVDYSQITESVTYSWYDYPAGVDALHPSEGVTDFNLQKQDAYSFLKAPRYNAETMEVGPLARGMVNQFPELVDFFNAGGREGVVARHLSR…
WP_013011808.1 - Denitrovibrio acetiphilus - [NiFe] Group 1a	MSKLLTVDPLTRIEGHMSVETAVESGKVSEVRIAGNMYRGFERMLLGRHPVDSARIAQRICGVCHEVHGVSSVMALEQIFGITPPANGIILRDMILGLHIVTDHILHFYNLCLPDYVNLSSAAGYNGKDRDLRNISDWLSSSGTAFMQNRTEGNYIKDKDSARRFALNYFEAIKIRSQAAGGLAILGAKVPFIHALMPGGITTEITTDALMKYYRALDATAEFVSSSFMPDVIEIAQRFPEYFDIGEAYNTFYAHQSFNSAKGDLFTQGVIADGEKVDFDYNKVKELIGSSYYKADGSPDENAEGAYSWIKAPRYDGIPLETGPIARAAVGNDEEFKSLLRRLGQKSIKSSVMGRLLARAHESVMLCNYLYGRTEEYVIGKPAIRAVDLQAPVSGEGIG…
WP_013885747.1 - Flexistipes sinusarabici - [NiFe] Group 1a	MSKNLKIDPLTRIEGHLKISVEEEAGTVIDAKVHGEMYRGFEKILHGRHPFDAARITQRVCGICHEVHGVASVKAIENLYNVGVPFNGLILRDLILGLHVITDHIIHFYNLCLPDYVDFNVISEYSGSDRNLLKIKELITRPSNPFLKRKENAKFIQDRDLCIRMVRNYFKAIDVRSKAASGLAILGAKTPFCQALLPGGITTDVTLDSLYKYHKVLEETADFVIQDYYGDVQILCEYFPEYFNIGSTYDRFFGYESLSMNGEPLFKEGVLHGSKLYPLDYSKISERLVSSYYDDEGKPHYGKNNAYSWIKAPRYDGLPMETGPIARLLINHNKTISAETAKYYKGDILSSTMSRLLARVVECKIILRYLFDLVSKYRPGDDNIITVDPNQKITGSAFA…
WP_004072606.1 - Desulfobacter postgatei - [NiFe] Group 1a	MKIDIGPVTRLEGHLNINTTVENNIITDAKSMGEMFRGFEVFLLGRDPLDAQQITQRICGVCPYAHAIASSYAQEAAYRLRTPPNGRILHNLIQGANHLYDYLLHFYQLSALDFIDVTAITGYTGKDRDLTHLKEWVNHALGSGDSHPAAPFLPRLSGTYVTDADINITALKHYVESLEIQKKANRASAIFGGRFPHATGIFPGGCTRPPDIDAISSYQALIHEVKHFIHHKYLPDLLAVAGAFPEYWHIGQSKGGFMSYGLLPFGPEPDSPRLLSPGVLIDGKVETVKTGAITEDVKFAKYSSPSGLKVTQGRLTPAPHKEGAYSWVKAPRYGGHVLEVGPAARILVDYLQGGNETVKQLVDRFAGMADIRPEQLNSVLGRHLCRAVSAVVIADFLLD…
WP_011187404.1 - Desulfotalea psychrophila - [NiFe] Group 1a	MSSIVKLDPFTRIEGHLAVSLNVQNNRVKDAQCTGEMVRGFEQILQGRSPLDAQQIVQRICGVCPVSHGIASVLAQEQAYGIQLPENARLQRNIMLASNYIQSHITHFYHLSALDFIDITAILDYKGGDAFLLAMQNWVKAELASKNLFPAAPFLPRYQGRYLKDVDFNITALRNYFIALEMRATAHQLIAIFAGKMPHMASIVPGGITEKVTTKKIIQCKSKLAQLKGFINNSYRNDLLAITAEFPSYLSIGKSCGNFLSFGAFGDANLEKSPLLPAGALLQGKLEEVDDISIKEDVSFSKYSSDSGREKTVPEPHKSGAYSWIKAPRYRGEAMEVGPLARLMVAQAKGNKKMQEASNAFLQKTDLSLTDLDSCLGRHIARFIELEVIIEKCEEWMEQ…
WP_027365812.1 - Desulfotomaculum alcoholivorax - [NiFe] Group 1a	MKKIVINPVTRANSPFVVEVTVSNGRVVGARCKCEIFRGFEIILRGRDPRDASYLTERVCGICSSAHGTAAAYALEDATGIRPPRNGNVLRNLIFGADLLQNHIRHFYLLGLPDYLRGPDLPPFVPCYKRDMRLSDRVNQEMLNNYYEAFEMARLAHELVALLGAKAPFPHGILAGGSTVAPSADVVMEFKFKLQKINNFINNKMAPDADRLAEAYADCYEIGRRKADMLVFGMFPKDEQDLERYFPFGYVQDGKVQNVKIDAIKEDISNSWYAGKKRLQDPAVDCTEPDRDKDGAYSWVKAPRYNGRAVEGGPLARLWVTGDYRRGVSAMDRIMARVKETCIVGSLMDSWLEELRPGEPVYNSFKLPDQAVGIGLTGAMRGPLGHWLRIEKGRIAHYQ…
WP_029915207.1 - Pelobacter seleniigenes - [NiFe] Group 1a	MSTKITIDPISRIEGHLKIEATLDGGIVKEAKSSGMLYRGLENILLGRDPRDAARIMQRICGVCPTSHGLAAAFALDQAYGVQGSITDNGRILRNLIQGANYLQSHILHFYQLAALDYVDVTAVADYSGTDPVLKKVQDFISRGHLGPFVPRYEGDYRLSKEENMAAVAHYVEALNMRRLAHETVALFGGKMPHNMAIVAGGVSTQPTRDKITQFIGKVDQLIDFIDTCYLPDVLLVAGRYSDYFEIGAGCRQFMSFGVFDLDSDPDLTKRKRYLPQGIVRGKDLSMERVDPLLITEDVQNSWYVDSGIRHPFEGVTEADHDKAGAYSWCKSPRYNGEVMEVGPLARMLASYVSGDVQIRRLIDGVLGRFNASPTALFSVLGRHAARAIETRVVAGKLR…
WP_015774148.1 - Desulfomicrobium baculatum - [NiFe] Group 1a	MSQAATPAADGKVKISIDPLTRVEGHLKIEVEVKDGKVVDAKCSGGMFRGFEQILRGRDPRDSSQIVQRICGVCPTAHCTASVMAQDDAFGVKVTTNGRITRNLIFGANYLQSHILHFYHLAALDYVKGPDVSPFVPRYANADLLTDRIKDGAKADATNTYGLNQYLKALEIRRICHEMVAMFGGRMPHVQGMVVGGATEIPTADKVAEYAARFKEVQKFVIEEYLPLIYTLGSVYTDLFETGIGWKNVIAFGVFPEDDDYKTFLLKPGVYIDGKDEEFDSKLVKEYVGHSFFDHSAPGGLHYSVGETNPNPDKPGAYSFVKAPRYKDKPCEVGPLARMWVQNPELSPVGQKLLKELYGIEAKNFRDLGDKAFSIMGRHVARAEETWLTAVAVEKWLKQ…
WP_025324287.1 - Deferrisoma camini - [NiFe] Group 1a	MATIVLDPVTRIEGHLRVETRWDGPRLAEARVAGEMFRGFESILRGRDALDAPVITQRICGVCPVSHAVASCRALEQALGIRVPPNGRLLRSLVLGANFLQSHLLHFYHLSALDFVDVGALLKSDDPDPAVRALRTWVEAEVRSNRVLPAAPFLPQWPAGLPSDGRWAGRALGHYLKALEVRQATHRMAARFGGRVPHTATLVPGGVTAGVDPLGVEGFRSELASVRGFVEQVYLPDALEVAARFPHLAGQGVGPDRYLAFGAFEEADGRPWLPAGVWAGDRLEPLDPGRITEETAHSRYRGAEPDPEKPGAYSWLKAPRYDGRPVEVGPLARLRVAAASGLPEVKEAGERWLAPAGLRLSELSGVTGRHLARALEAWMLARRMEAWLDRLDPAGPTVG…
WP_012959609.1 - Bacillus pseudofirmus - [NiFe] Group 1a	MNKKIVINPLTRISGFMEIDVYIENNRVVDAKTKGHLFRGFEQMLVGRSPFDAVYFTQRICGICSAAHSIASSLALEDALNIHPLEQGRYLRDIIHCCEFLQNHVRHFYQYTVPDYVKLESNSLFNTDHHDFRLPKQINDRISRHYFESLEYSRLAHQMLAILGGKAPHNHGVFIGGITTQATAENVVKLDDSLQKISRFINDKMIPDAYDIAAYYSDYYRLGGGYGNLLTYGAFNNYKDLGTLYVDPLISKMNANNNLVEPFQEKNIKEKIDYSWYKASNAAYRPDSEMAEPDMEMNEKAYSWVKAPRYEGLPFEVGPLARLILSGEYQNGISAMDRTLARALEAKKICEIMKELLHSVIPNVDLQKAYEIPEQASGRGLVDTIRGALGHWLKVENKK…
WP_025694942.1 - Paenibacillus durus - [NiFe] Group 1a	MSTIKLDPVTRLEGHLKVEVTLGADNTVASAQVAGMLFRDFENMLLNRPPRDASFLTQRICGVCPVPQAVASAKAVEKILGFKPNLQGLMLRNLIQGANFLDSGITHFYHLSLLDYIQGPQMSPWTGGYTQDLRFSAADTQTLTDHYISALQIRRKANEMAAIFSGKLPHAANIVPGGVTALPSATEITNFRNYLNDIQSFISSTYQSDVNMLASAYNDYYSVGTGYGNLITFGAFDTNTSGGLLFPAGTVTGGTVGAFNEANIKEYNKYSYFSSPSGQAPASGTTTASYGKSGAYTWLKSPRYNNTAFEAGPLARAWVSGDYRRGVSVMDRHMARYVEMAKLVSNMQTWLDQLTPGASGFTNIGDPVSGSASGLTEAPRGAIGHWLSVSSSKISKYQI…
WP_008909589.1 - Caloramator australicus - [NiFe] Group 1a	MGRIVVIDPITRMSGFLGIEVEVEGDKIIDAKAVGNLFRGFEKILKGRHALDAVYLTERICGICSSAHSVASTLALEDALEITPSLNVRYIRDLIHAFDIIQNHIRHFYLFTVPDYVKFDSINPVSETCHKDYRLPVNLNNKIQGDYIKSIEYSKLAHVGVSILGGKSPHNHGILPGVVTGSLDRFKIEELKSLINKIKDFVDNYMLEDVDIISNYYNDYFEKGDTYNNFLSFGLFDYEDFSYLKPSVIINGIRQEFDKDKIRENIAYSWYKIEDGQIVEDINKEGAYSFVKSPRYDKWAMEVGPLARMILSGRYKLQNSTMDRITARCLEASVILKIMQVLIERIEPVEERIKYQFKDKAEGIGLTDTTRGALLHFVSLERDIINGYDIITPSAWNFS…
WP_010890826.1 - Clostridium acetobutylicum - [NiFe] Group 1a	MKKTIIIDPITRISGFLETKVEVTESVITNAETSGLLFRGFEKMLKTRQPLDAIYFTERICGICSTAHAMASTLALEDALKVSVSINDLYVRDLIHSFEFMQNHIRQFYNLTVPSYVRMSKLDPLYSNQYSDYRLPNYENEIISKHSLESINYSRLAHEGLALFGGKAPHSHGIFVGGVTTSIDSYKLVKAKSIISSLKVFINNIMLEDMNTIAKYYSDYFNMGETYNNFMSYGLFDHYKDPEISYVSPSVMINYKKQSFDKNKITENILHSWYVSDTENEKPSNESADNIDLNKKQGYSFIKSPNYDGYPMEVGPLARMILSGDYKGKSSCMDRNVARVLEAKKIISIMEKLADKIELLPNSQKTYDIPINAFGAGLTDTTRGALGHWIKIENKLIKY…
WP_027639785.1 - Clostridium cadaveris - [NiFe] Group 1a	MATRITIEPITRISGPLSIEVEIEKNKIVNVKSSGVLFRGFESMLEGRPPLDAIYFTERICGICSTAHGVVASLALEDALKVKPDENGVRVRDFAHGADFIQNIIRQICLFVFPDYVKIKEVPGSIDYDFRLPDKLTRKISEDYLKALEYSRFAHEMVAIIGGKAPHSHGVFVGGTTANLDASKIIRLKYLLEQIYEFICSDMVEDINIISAYYPEYFKMGAGTKNLLTFGLFNDLPEKELVYVYPSVYIDDKKSGLDVDAIKEGVEYSWYKNTKSNTVPSEKPSELDIKKPGAYTFVKAPRYKGEVVQVGPLARMILSDNYKYSISTMDRLIARVLEGKLLSEKMLKLLDLITPTNAVQNQYIIPESAEGKGLYDAVRGALGHWIKIENGVIKNYDII…
WP_010076234.1 - Clostridium cellulovorans - [NiFe] Group 1a	MSEKIIINPLTRISGFLQIEITIENNLVTEAKNRGFLFRGFEEMLKGRSPLDAIYFTERICGICSTAHGFVSAIALEDALKVKVDENGTILREIMHGCEFLQNHIRHFYQFTMPDYAKIDAVSKDEERKYKVTKDYTKIFNRHYMESFKYSRDAHKMLAILGGKAPHNHGIFVGGATINIDASRIIELKALLNGIKTFVNTAMLPDVRAISYYYKEDFVHGHGYTNFLSYGAFDSDVHSDISYVKAGTLIDDKLEPFDASKISEEISHSYYSDEKEILSQGDNNWKVDVNKKNAYTWVKAARYRNLPLEVGPLARQWISGEYKNGVSTMDRTIARVLEAKKICDILDKLIDRVKLTPTVQEKWEIPDSAKGIGLRDTTRGALGHWINIEGKKIANYNII…
WP_014254247.1 - Clostridium clariflavum - [NiFe] Group 1a	MAQRIALNPVERVSGFIQVEAAIDNNRVVKAKSKGLLFQGAKKVLSGRNLLDAIYSRQGICGICSTAHSVASSLALENAIGIYPSQQERYLRDIIQGCDFLQNHIRHFYQYTLTDFVKLTENMSLWEAECEDFRLPRNKNFEIAEHYSESLNITRSIQEILALLGEKISHNNRTFVGGVTKDKITAIKSFLHRIRQFITEKMIPDAFVISHYYSDYYKIGSGCCNFLTYGCFYGYKEFGTLYVKPGVYIKGKESAFDASKITEEADYSCYIDKKGIYGAMDMITDEEIGNSDEYLWIKTPRYNGLPCEVGPLARQWLSGDYRNGTSTMDRIIARVLEAKKIVDIVDVLFENLHISKPYKKEYVIPIHSEGAGYIDTAKGALCHWLKIDNGIINCYRIIT…
WP_017413313.1 - Clostridium tunisiense - [NiFe] Group 1a	MATKVIINPITRISGYLQIEVEIENNVVVEAKSQGMMFRGFEKMLKGRVPSDAIYFTERICGICSTAHGLVSARALENALNITPSLNERILRDIMHSSEFIQNHLRHFYQFVLPDYVGNIGVDPVFEVISKDYRIPEKDSERLREDYFLSIEVSKKAHQLLALLGGKAPHTHGVFVGGVTCIINAEKVLEAQGIVTELIDFIENRMITDVNTIGKYYGDYYEIGESSGNFMSYGLFDSYADIKYVPRKIILNNGKELDIEPEKITQNIYNSWYSSEEEQFGVGSDNWQANPQKATGYSWIKAPRYDGMPMEVGPLARMYISGLYREGSSTMNRLMARALEAKEVAEGIKMLLQRVRIEPLSFKKFSMPIEALGFDLHDTTRGALAHFVGIKDKVIDRYT…
WP_025205213.1 - Dehalobacter restrictus - [NiFe] Group 1a	MSAQKIVIDPITRIEGHLKIEVEIENGVVSNSRVIGTMYRGLENLVIGRDPRDASYVTERACGVCSTVHGLASALALDAAFGAEVPYGGRLIRNLIYGATLLHNHPLHFYHLSALDYLDVMAIAQYKGNDAGLNGVKDKILKLVAANDTAPLTPRYNPDQYCVSDPELVTMAVAHYLKALEMQAKAKKMSAIFAGKQPHQSSIVVGGVTILPTLEQVFQYRSMLMEQIAFVENVYLQDVLTFGTGPLLPLAQAGVGGSHGNYMSYGGFAGDAEGKDLLFTSGIILDNNLATVHPFSIDKITEDITHAWYKSDKGRTPYEEDTVIDLDKKDAYTYVKAPRYEGKPMEVGPLARMLVMQPKVLMDVITKYNIKPGAVARHAARAVETILMAKKMLEWVDSL…
WP_005808602.1 - Desulfitobacterium hafniense - [NiFe] Group 1a	MSLLEKKVIFPFTRIHNPMLVEAYLENGVIQEAFISDTLYRGFEQILEGRPAFDMPYYTQRICGICSSVHAVAAAFAVEQALGMTVPSNGLIQRNLIMGSDFLQNHIRHFYLMSMPDYFKGPDIPPFTPHLEGDIRFNTEENQRMTEHYFQAVEISRDAHAAFGVFGGKAPHGHGIVPGGCTMHVDADKINRYRGYLIKILEFINNVMIPDIELLVKRYPEYVHLGKGNGSFLSVGGFTQPDGGTLFPHGIVLEDKHQPFDDRLILEEVTTSWYKPTPPAHPWQGITEPDKSQPQGYTWVKAPRYQGHALEVGPLARAVIAKEKIIGYGTLGRHWSRVMETKKIAEAAMIWLERLVPGAETLNTKVQQESGMGIGYVEAMRGTLGHWVKIEKGRVKHYQ…
WP_012032862.1 - Pelotomaculum thermopropionicum - [NiFe] Group 1a	MAQRIIVDPVTRIEGHLKIEVEVENNKVIDAKTSGTLFRGLEIILRGRDPRDACHYVQRICGVCPIAHGLTSILCLDDAFGVKPPANGRIVRNLIQGANYLQSHILHFYHLTALDYVKGPDTAPFIPRYEGDYRLPKEVNDKAVEHYIQALTMRKKAQEMLAVFGAKMPHVTAYTAGGVTEQVTPEKIAQFKNYLQEITSFIDNVYIPDVLAVAGVYGDDWFAIGTGCKNMLAYGGFRLTDEDDPDGQAQLFKRGRYTQGQYASVDKMKITEEVKYSWYEDSTTGKYPGEGATVPAPDKKGAYSWLKAPRYEGLPHEVGPLARQWVGKQKDVVNLGEKAFSVLGRHFARAIEASQVAHAMAEWLNQLVPGQPTYTPFNVPKEGAGVGLHEAPRGALGHW…
WP_013119653.1 - Thermincola potens - [NiFe] Group 1a	MAQKIVVDPITRIEGHLAIEVEVEGGVVKDAKCKGTLFRGLEIICQGKDPRDAAVLTSRSCGVCPAEHAHASVQQLDMAFGAEVPDNGRIIRNLVAGSNFIASHILHFYHLTALDYLDIMAIAQYNGSDPALLKVRDKVVALVKAGDTAPLTPRYNPDQFSVADPTVVTSAVHHYIQALEMRKKAQEMLAIFGGKMPHHVTYVAGGVTIQPTPDRIAAFRSRLLELIDFINNVYLKDVLYFGTGPLKPLHDMKVGAGCGNFLSYGNFDLGKSGDFNNRFLKAGTIFNGDLTKVNPLDPDKIHEEVKYSWYEDTTTGKHPYEGETKPDAQKEGAYSWLKAPRYDGNPMEVGPLARQLITQEKGFMDLVNKLGAWPSAVARHAARAWECKLIAEAMLKWVG…
WP_021169773.1 - Sporomusa ovata - [NiFe] Group 1a	MTVQTIFPVTRIHEPLRADVDVQNGQIVDAWLGAHLFRGFENMLTGRDPRDAALLTQRICGICSSAHAVAASMAQQQAFGVVPTPTGQQLTNLIFAADIIQNHLRHFYILVVYDYVKGPDMPPYIPRPQADFRLPPKVNAELLQHAKEAVIQAMRAHEAMAVFGAKAPMQQTIMPTGVTEQASVERLMAYSSILQELTEWVENFFINDVLVIADYYKDYYNIGVGYGNFMSYGMFPAPVTGERAFKPGLIVNQGQIEQLDANQIAEEIRYSWYKDEQERRTVPEGRTIPSRDKPDAYSWIKAPRYQALSVEGGPLARGYINGDYQRGVSVMDRLVARAKETLKICQLAQGWLNEIVPNTPSCQQFTPPEAGTGVGLTDAMRGALGHWMEYRHNKVTHYQ…
WP_007288048.1 - Thermosinus carboxydivorans - [NiFe] Group 1a	MRRISIDPVTRLEGHLKIEVTVDGRQVTDAHAVGTLYRGFEPILAGRDPRDAVFLTQRICGVCPVSHATAAALALDDVTGVAVPHNGRLLRNLILGGNYLQSHIIHFYQLSLPDYVQGPDIAPFAPRYSGDYRLNKETSDRLLGHYFKALEIRRKCHEMVAQFSGKMPHQASIIAGGVTQNATKERIAAYRKLLAEVAAFINNEYQEDVGVIASAYNDYFKLGRGPANFLVYGAFPLDDAGRDFLFTPGAYINGKLVTLDKEKITEDVTHAWYTSAGDGKPAEAVTQDQCNKAGAYSWVKAPRYDGMVCEVGPLARMWISGRYTNGVSVMDRIVARMLEAKLVAQTLPVWLDELEIGGPCEAAVEIPYMGVGVGLTEAPRGALGHWVVINNYRIERYQA…
WP_013755712.1 - Thermodesulfobium narugense - [NiFe] Group 1a	MANKIVIDPVTRIEGHLRIEVEVENGVVKDAWSSGTMARGFEAMLVGRQPMDAIYVTERSCGVCTMVHGLCSSRALDMAYGCKVPEAGILLRNLMLAALYMGDHIQIFYNLNAPDYIDITAVAGYKGNDPKLLAIKDKIVALVKANDTAPFTPAYKGDQYTLTDPEIVTTLVSHYIQAIEARAIAQKCIAIFGGKSPHQAGVIQGGVTYHPNLEDLVKYKEYIAKVIDFVQNVYWKDILFLGSGPLLPVGQAGLGGGYNNYLSGPEFPLDNSGKNFLWKGGVVTDGNLGAVQPLDGQKIAESVAHSWYDYSNNQPLLQPFEGETKFNLKKEGAYSFLKAPRYDGKPYEVGPLAWAMTVQPKEFMDIVTKLNIKPGFLARHAARAYQAVDVSKNVMKWVD…
WP_013258222.1 - Desulfarculus baarsii - [NiFe] Group 1b	MAKLTIDPITRIEGHLRIDVEIENGKVKDAWSSAQLFRGLEIILKGRDPRDAPHITQRACGVCTEVHALASIRALDDAAGVKIPDLARLTRNLLHGVQFIHDHITHFYVLHALDWVDVVNALQADPKKTAALADSLGNYPNSGVNDFRDVKARLQKFVDSGQLGPFANGYWGHPDYRLPAEANLLAAAHYIEWLRMQTRAARMMAMLGGKNPHVQVHVTGGVSCVQDVMDVERLSEFLWYLQAMRRFIDNVYLPDLLAVASFYKDWGGIGGTTNFLAYGNFPQKSGPYGQEDMWLPGGVIFDRDIAKPQPVDPARITEEVKRAWYADGEPRHPYQGVTEPILPDYDYEGKYSFFKAPRYEGRPMEVGPLAQMLMAYAGGVAPVKASVEAVLKHLDIPVT…
WP_028586938.1 - Desulfocurvus vexinensis - [NiFe] Group 1b	MAGCKTSKMPVTPVGNYNGKVVIDPVNRLEGHLRIEVEVENGRVKNAWSSSQLFRGLEIILQGRDPRDAKHFTQRACGVCTHTHALASTRCVDNAVGVQKDIPETGLVLRNLLLGAQFLHDHIVHFYHLHALDWVDVVSALSASPKKAAEIANTAGLGHRPHTVEELQATQDRVKKFVEQGQLGIFTNAYFLEPHASYKLPAELNLIATHHYLEALKIQILPSRMMAIIGGKNPHTQSLYEGGITCYDALKPENIAQFKALFKQTMEFVNNTYIPDVLAVAPYYLDWGGIGHTTHFAACGEFPMDESDLGSRYLPAGVIFNNDLSVVHDFDLKKIEEHVAHSWYKDGSPKHPWQGVTEPMYTSLDEMETGNTGKYSWMKAPRYDGKATEVGPLAQVLVA…
WP_027177852.1 - Desulfovibrio bastinii - [NiFe] Group 1b	MSQKSAVVAGKNLIIDPVTRIEGHLKIEVEIDNGRVKDAWVGAQLFRGIEKILKGRPPEDAPLFTQRTCGVCTNTHALTSIRAIEDALDIKAPPMAEVIRNLILSALVVHDHLVHFYHLHGLDWIDMASAISANPAKAGKLVAQTSNRSEDPSELYLIQKRLKDFVKTGQLGFLENAYFLGGNPAYHLTPEENLILSAHYFEGLRVQLELARAMALFAGKNPHAQSMVVGGVTCYDSLRPEIIEHFRHIWKITMEFVENAMMPDITMLTMKYPEALKYGSTSNFMAFSDFYDPETGKDPYFKSGIIWGNNLHKHDKMDLDNIAEHVARSWYEGDKARKPYEGETDPQYTSYEDKDKYSWAKAPRYKDEPMETGPLARRAIAYAKKESETTKLLDDFFKK…
WP_018126002.1 - Desulfovibrio oxyclinae - [NiFe] Group 1b	MSGCTPKGAPGMAHGEKVIVDPVTRIEGHLRVEAVVDNGKIVDVRSSSQLFRGLEIILKGRDPRDAQHFTQRSCGVCTYVHALGSIRCVDNAVGVDKVLPHNATIIRNLVLASQFMHDHIVHFYHLHALDFVNVANVLNADVNTAAEMANANYKMVNKDSSRVTTPADLQKVKDTIKGIIDSGRLGIFNNAYFLKPGGHPAYKLTPEVDLIGTAHYLEALHLQVKAARMMAVYGAKNPHTQFTVMGGVTCYEGLQEDTIQTFLDIYEEVKNFVVECYIPDLITVASFYKDWASIGGTRNFMSFGEFPAQGGEADLDSRYVKPGVIYDRNLGNVMDFDPSKIEEHVKHSWYKEDTPKHPYEGVTDPMYTSLDDPQRYSWMKAPRYEDKSVEVGPLATALV…
WP_010939796.1 - Desulfovibrio vulgaris - [NiFe] Group 1b	MTAKAFTGPITIDPITRIEGHLKIDVDVKDGKVANAWSSAQLFRGIEMIVQGRPPEDVHHYVQRVCGVCTTTHALTSIRAVENAIGLKPPPAAELVRLLILSTLDVHDHLVHFYHLHSLDFFDMADALKADAVAAAKLASEVSGRETQPGDFFIVQGRLKKFVEGGQLGWLNHAYSLGGHPAYRLSPEENLILATNYLEALKVQMKIARAMAIFSGKNPHAQTMQVGGVTCYESLRPERIAEFRALYEDTRAFINHNYVGDLTILGKRYPEVATYGRTTNFMDFSDFFDPETGKAPFFRGGVMWARDFKKVEEVNPEQIVEHVAHSWYVKGAPKPPYDGVTAPDYTGYDQNDRYSWAKAPRYRGEPVETGPLARRMLAYARGEQETVRRMDAWLAACGL…
WP_025391229.1 - Desulfurella acetivorans - [NiFe] Group 1b	MAKVQKEVNQHLVVDPITRIEGHLRIEVDIKNGKVVDAWSSGTLWRGIEPILQGRDIRDGGLLAQRICGVCTYSHYEGNTMATEVALGIRPPTNARLIRNLINATQFMHDHIVHFYALHSLDWADVAGALKADPQKAADLAYEFSKTPYNASVSHYREVKAKLEKFVASGQLGPFTNAYLGNPLYKMPPEADLVMISHYLDALHIQVIVAQMQAIYGAKNPHPQSLVIGGISSVMDMLDPNRLAEFQFKLDSVKNFIHNAYLPDIDMLVHFYKDEFVKGWGIGNYNFLSYGGFPETNDWEAKYRYLPQGVVYEGDLNIFEPTVDEKSITETVAHSWYEGPRVGLYPGIEETIPQYTGLNPDNTVKGDGKYSWVKAPRYKRKVMEVGPLARWVVGYAINH…
WP_025322049.1 - Deferrisoma camini - [NiFe] Group 1b	MARKIIDPITRIEGHLRIEVELDGNRVVDAWSSGMMFRGIETILRNRDPRDAPLMTQRICGVCTHVHYDASIWAVENAFGITPPPAARIVRNLILGTQLVQDHIIHFYHLHGLDWVDIVSALGADPKKAQDLAHQFADDPWNADAKHLEAVKNRLAAFAKSGQLGPFANGYWGNPSYKLPPEANLLIASHYLDALDVQRLGGQVLAVLGGKEPHTQTLVVGGVTCVEDLLNPKRIGDVLFRIRKLGEFVRRAYIPDVLLAGSVYAGEGLQGIGAGHGNYLAYGAYPLSDDLDRGKLLMPQGVILGKDLTRVYDFDPAKVSEYVTHSWYTYGDESQGIHPSKGVTQVNYTDLGPDGHVRADGKYSWLKAPRYDGRPMEVGPLARVLVAYARGVPEVRALV…
WP_013469730.1 - Helicobacter felis - [NiFe] Group 1b	MSKKIIVDPITRIEGHLRIEVVVDDNNVITDAHSCSTLFRGLETIIKNRDPRDAGFIAQRICGVCTYSHYKAGISAVEDALGIVPPLNAQLVRSLMNIALLLHDHVVHFYTLHGLDWCDLLSALKADPKKASQIAFDYCDYPLDTGEDTLKAVQKRVGDFAKQGALGPFANGYYGHKTYHLSPEQNLIVLSHYLNLLAIQREAAKMTAIFGAKQPHPQSLTVGGITSVRDVLDPTRLAEWKSKFEIVKNFVERAYYPDLVMAAQMFKNEQSVLHGCGVKNFIAHEEILLSRDKYLLSSGVVLNGDLNTLHPINEDWIKEDVTHSWYKYDSKETELHPYDGQTTPDYTGFKEGQSIGLSGKLEPSKVLDTQGKYSWIKAPRYNGMPIEVGPLASLVVGLA…
WP_013327110.1 - Sulfurimonas autotrophica - [NiFe] Group 1b	MTKKIVIDPITRIEGHLRAEIEVDEDGVVKDAYVSGQLFRGIEMILKGRDPRDAGLLAGRICGVCTNSHFRAAVTSVEDAYSLKLPKNAEIIRDLMAMALFIQDHVVHFYHLHSLDFVDVTTALKADPKATSKEAHKYTQKPFRNSHSHYEAVLEKLGNFVKAGKLGPFSNGYWGHVDYKLTPEQNLIMISHYLEALKFQTNISKAVAIFGGKTPHPQSIVVGGVTSVADMLNPQRLNDYLFIIKEAKDFIERAYLPDAKLLSIAYRDEVKAGIGRANGNFLSVGGYEFEGERKLFCDGVIYNHDFETIEDFDETKITEEVDRAWYKDKMNGNVREGTLGYDEVHYTDLNEDGSLKTAKNSDKYSWVKAPRYNGKTMESGPLARVLISYTKDNTLIKSF…
WP_007474315.1 - Caminibacter mediatlanticus - [NiFe] Group 1b	MANKIVIDPITRIEGHLRIEVVVDDNNIVTDAYSSSTMFRGIEPILKGRDPRDCGLIAMRICGVCTVTHYQRSIEAVENAYNIVVPKNARLVRNLIQSTLFMHDHLVHYYHLHSLDWIDVISALNANENDALNEATKYANIAGVTPYITLDDITSIKAKLKALNDAGKLGIFSKGYWGNSSYKLTPAQNLMAITNYFKAFEIQRFLGSMMATLGGKDPHPQSIVVGGVTSIKNILDNEKMTNFYNLALKVRDFIKRAYIPDMYMLADVYKDDMINQVGGGLKNFLVYGGFPLEDGDLNSVEMFFPQGVIYNANLDDIKDFDANLVTEDVTHAWYSGGNDSPYEADTIPNYTGFKEVVDNVAYLDTDGKYSWIKSPLYNDERMEVGPLARMLVGYKKSNT…
WP_012083422.1 - Sulfurovum sp. NBC37-1 - [NiFe] Group 1b	MPENNTTTVTEETAAAAESAAPKTEETKAPAAEAAPKVGKKHIIVDPITRIEGHLRIEAIIDENNKIVDAWSSSTMFRGIETILKGRDPRDCGLMAMRICGVCTGTHYQRSIEAVEDAFKITIPKNARLVRNLIQGALYVHDHLVHFYHLHALDFVDVVSATKANPTATAAEAQKWADVAGHKPSISGAADFKAVQDRIVKFVKEGRLGIFGNGYWGNPHYKLTPEQNLIGVAHYLKALDIQRDMAKMQAIFGGKNPHPQSIVVGGVTCVQDIKNPARIALFKQLLQESNEFIKGAYLPDIYMAGTMYADEATDKDATLKGVGGTGGGILSYMSYGDFRLDDTGFYNSEMLFPSGLVLDGDISKALDVDPNKITEDVTHSWYEGTGAPEHPYEGTTIPK…
WP_014353799.1 - Sulfobacillus acidophilus - [NiFe] Group 1b	MAQLKRFTIDPITRIEGHLRIEVDLDSNNVVKDAYSSSGMFRGIELIMQDRDFHDVGLFAQRICGVCTYTHYRVGTEAVEAALGVQIPTNARIVRNLLHASLFLHDHVVHFYQLHGMDWFDVVAALSADPEKAAAVALKYSPTPYNAGAGTFRAVQERVSALVASGELGPFANGYWGNPSYKLTPEQDLIMLSHYLDALAVQRTLAQAMAVFGGKNPHPQSLVVGGVTSIMDIVDPSRVAEFLGKMQSGAQFIQNAYLPDIRMIADAYIQEAKSGEGYGVPDFMSYGAFPIDNIPWPKGAMLFPSGVFNRNTGMVTDLNADQIKEDVTRAWYQGPNEGVYPGEESTIPDYTGYEADGALNRSGKYSWIKAPRYQGLPMETGPLARLLIGRARKDPLIEK…
WP_011371454.1 - Thiomicrospira crunogena - [NiFe] Group 1b	MTESTKKQKIVIDPVTRIEGHLRVEIEVDEHNTVTEAWASGQLFRGIETILKGRDPRDTGLIAQRICGVCTNSHYRASISAVENAYDIVPPRNAEIVRNLVSLALFVQDHLVHYYHLHSLDYVDVTSALEADCHKASEIAHQWHKHPYNCSQGDLAAVQEKLANFVNAGRLGLFANGYWGHAQYKLSPEENLIHMNHYLEALRIQREVSKAIAIFGGKTPHPQNLVVGGVTSVMDMLNPQRLNDYLFIIKDTQEFLKRAYLPDMKMVVAAYGDNIKAGEGRGHGNFMCSGGYQLSDDEPLFASGIIWGHDFSKIDAFDDTQITEEASRSWYADEAPTRPYDETTEPDYTDMNADGTLKTEGKYSWIKAPRYQGQPMEVGPAARMIIGYVKKAKTVRPYM…
WP_013537874.1 - Thermovibrio ammonificans - [NiFe] Group 1c	MANRVVVDPITRIEGHLRIEVVPENGYIKDAYSSSQMWRGIEVILQGRDPDDAWMFAQRICGVCTTVHAIASVRSVENALNLEVPYNAQMVRNIIIAAHALHDHIVHFYHLSALDWVDVVSALKADPHKAAKIAESYQNWRLNGASVFKAVQDKLKKFVDSGQLGPFANGYWGHPAMKLPPEVNLIAVTHYLQALDFQRKADQAIAILGGKNPHIQNLAVGGVSTAINPNNEATLNMERLYYIKQLLEEVRDFVHNCYLPDVIAISAFYKEWLQYGRGVDNYLAVPDLPQDPKGETFDMPGGTIFGGDLSTVKPIKRFGDEYFVKNVVENITHAWYKGDWTRHPWDEETVPDYTGMPGGYVDPNGKYSWTKAPRFRKGDTYVPMQVGPLAQVLVGYAQG…
WP_015437386.1 - Azoarcus sp. KH32C - [NiFe] Group 1c	MSQRITIDPVTRIEGHLRIDVEVDGGKVTKAWSSGTMWRGVENILIGRDPRDAWAITQRICGVCTTVHAICSVRAVENALKLDIPVNAQLIRNMIMLAHAVHDQIVHFYHLSALDWVDVVSALKADPDKAAALGESLSTWSGNSKHEMRKVKEKLASYVASGQLGIFTNGYWGHPAMKLSPEVNLLAVAHYLQALEIQRYANKIVSILGSKTPHIQNVAVGGVANPLSTDSQSVLTIERLMAIQEWMNKLDDFVKNVYMVDVAAIGAFYPEWTQVGRGVVNYLAAPDVPLDSAGTKFAIPGGYIPNGDLSQFKPITAFGDKFFEDGVSEAIKHSWYEYGAGDGKSLHPYQGETKPHYTDFQDDGKYSWLKSPTFLGKPAQVGPLARVLCGLAAKHDGIT…
WP_013886108.1 - Flexistipes sinusarabici - [NiFe] Group 1c	MSKKITIDPVTRIEGHLRIDVEVDNDRVTNAWSSAQMFRGIETILKGKRPEDAWSYAQRFCGVCTTVHAIASIRSVENALNVQVPLNGQYLRNLMIAMHSMQDHIVHFYHLSALDWVDITSCLKADPKKTSLLAESMSDFGGHGVDDFKNVQKKLKHFVDSGRLGIFASGYWGHQAMKLSPEENLLLFSHYLTALDYQKKAAQAVAVIGGKNPHIQNLVVGGVATAVNMDNMATLNVERLSLIRKKLGEVKKFIDKVYMNDLVLLADRYREWFDIGQSVGNYIAVPEYPLDIHSKEFLIQGGIFFNGEQNIHHKILDHSDDYLINNITESSEFAWYNNPAPLHPWEGSSDPRFTGYDHDSKYTWCKAPRFKEKAIETGPVAQILAGYHTGNEFIKREID…
WP_028579802.1 - Desulfobulbus japonicus - [NiFe] Group 1c	MSEQIVIDPITRIEGHLRIECEIEGNEVQDARSVGTMWRGIETILKGRDPREAWIIVQRICGVCTTVHAMASVRAVENALELEVPLNAQYIRNMIVGAHCLADNIIHFYVLSAVDWVDIASAALKADPKSASQLAQKLSPWKRNSYQEFKQVQEKLKKLIGSGQLGPFSSGYWGHPAMTLDPDVNLVAAVHYFQALEFQRKLNKIVTILGSKTPHIQNLAVGGVANPINLDSPATLTLEKLYYIKTLMDEVRDFVHQVYMVDAATLGASYPEWCSYGKGNGTYLSVPEMPLDPKGMTFAMPGGYIKGDDLSTFRRISSSQDPYFEDNVKESIKHSFYNGDWNRHPYVEETEPKYAAGETKGAYSWVKSPSFLNEPAEVGPVASVLAMHAARFEPALKYS…
WP_011419537.1 - Anaeromyxobacter dehalogenans - [NiFe] Group 1c	MSKLITIDPVTRIEGHLRIDVEVDGGAVKNAWSSGTMWRGIETILQGRDPRDAWIFTQRICGVCTTVHAIASVRSVENALGLEIPLNAQLIRNLIVTAHTLHDHIVHFYQLSALDWVDVTSALKADPVKAAQLAESISSWPGNSKHELAAVKARLEGFVKAGQMGIFTNGYWGHPAMKLSPEVNLLAVAHYLQALEIQRKANMAVAILGSKTPNIQNLAVGGVANAINLDSPAALNMEKLYQVKTLIDEVATFVQQCYLPDVAAIGGFYPDWFKYGAGVTNYLSVPELPLDEKMSKFDIPGGVLWNGKLELAHKLAGWNDDYLKQNVTESIAHAHYDGAWAKGPWEEDDKPKFAGEWKHETPAPDRYTWVKAPRLEGKPVQVGPLACVLVGLASGHEPT…
WP_005605173.1 - Actinobacillus pleuropneumoniae - [NiFe] Group 1c	MTTKQRITIDPVTRIEGHLRIDCEIEDGKVTNAWSSGTMWRGMENIIQGKDPRDAWMIMQRICGVCTTVHAIVSVRAVEDAIGAKVPLNAQYIRNMILAAHTMHDHIVHFYQLSAMDWVDITSALEADPEKAEAMLKGVSTWSLNSANEFRNVQNKLKALVASGQLGIFANGYFGHPAMKLPPEVNLIAVAHYLQALECQRDANRIVALLGSKTPHIQNLAIGGVANPINLDAQSVLNLERLMFVKSCIDKLNDFVNQVYKIDTAVIAAHYPEWLQLGKTSRNYLSVPEYPLNEDNTKFVLSGGYIENGDLSTFRNITDYKDEFLLKGIKESGKHAWYEDDEALEPWAGLTRPKYTGWQEDGKYSWVKAPSFYNKVVEVGPLAYLMCGLATENKLTVKH…
WP_014891816.1 - Methylocystis sp. SC2 - [NiFe] Group 1d	MTQQRISQNRAGQAAPAAAPAVAATASAGVDTPNGFKLDNSGKRIVVDPVTRIEGHLRVEVNVDSDNVIRNAVSTGTMWRGIEVILKNRDPRDAWAFTERICGVCTGTHALTSVRAVEDALGIAIPENANSIRNLMQLALQVHDHIVHFYHLHALDWVDVVSALSADPKATSALAQSISSWPLSSPGYYKDLQTRLKKFVESGQLGPFKNGYWGSKAYRLPPEANLMAVAHYLEALDFQKEIVKIHTIFGGKNPHPNWLVGGVPCAINIDGTGAVGAINMERLNLVDSIIDQLIEFNDKVYIPDIMAIGSFYKDWLYGGGLSGKSVLAYGDVPEHANDYTDKNLLLPRGAIINGKLDEIHPVDHRDPEEIQEFVTHSWYKYGDETKGLHPWDGVTEPHY…
WP_005643376.1 - Parabacteroides merdae - [NiFe] Group 1d	MMNLKVSRPFNLIFNLQLSRVMSERIVVDPLTRIEGHLRIEADIENGKIKDAYSSGTMVRGIETIVKDRDPRDAWVFVGRVCGVCTSIHSLCSVRAVENAFDIVIPPNAQMVRNIMTSVLYMHDHVVHFYQLHALDWVDVVSALKADPTEASLLAQKLSPWPKSSTGYFTALKERLNKFVGSGQLGIFANGYWGHPAYKLTPEQNLIAVAHYLEALEWQKEIVKVHAVFGGKNPHPNYLVGGMPCSIDLNEANAINTERLALVKQKLQEAKTFIDQVYIPDLLMIANAYKDEWSKLGGGVKNYLAYGDFPIYEYGETENYKMPRGIVLDRDLSKVYPVDANSPEEIKEYIYHSWYNYTQGDKIGLHPYDGETHLNYTGPRPPYTHLNVEDKYSWIKTPR…
WP_012025884.1 - Flavobacterium johnsoniae - [NiFe] Group 1d	MAERIVVDPITRIEGHLRAEVEISDGTIKEAFLSSTMVRGLENIVKDRNPKDVWAFVQRTCGVCTSTHATASVRAVEDALGIVVPPNAEIVRNIMLGALYLHDHVVHFYHLHAFDWVDVLSGLNADPVKTSQLAQSISNWPKSSPGYFSDLQKRLKKFVASGQLGIFANGYWGHPQMKLPPEANLMATAHYLEALEWQKEIVKVHAIFGGKNPHPNFLVGGMACSINLDDASGLNAERLAFVRQLLEEGKRFVEQVYLPDVLAIAGYYKDWGAIGGFHNFMTFGDFPTQGHNNTNNDTFKFPAGVILNKDLTKVHDLDLRDLKTVEEYVNNSWYDYEGDGNSGRQPWSGETKINYTGPKPPYTHLNVDEKYSFIKTPRWKGHAMEVGPLARMLVGYASG…
WP_019542170.1 - Selenomonas bovis - [NiFe] Group 1d	MKHVVVDPITRIEGHLRAEVTVDESGKVTDAVSSGTAWRGLELVMHNRDPRDAWAYIQRICGVCTTAHALASVRAVEDALQIRIPKNANYIRNIMAATLTVQDHLVHFYHLHALDWVSPVEALAADTIATANLQNTVLNTYKLPFRTPNASVTEAYEHDFPAATPQYFAEIQGKVKAIVESGQLGIFAANWWDHPDYKLLPPEVHLMAVAHYLEMLDKQRELVTPHVIFGGKNPHPHYVVGGMPCSISMTDGNAPVNAARLSIVDRAINMGRTLVNNYYLPDLLAIGTAYVKAGRVDGGGLADERVLAYGSYPLEPNKGTTNGDFFNNLLVRCNGVVENFKGGAKSAKFTEIAAEDITDPAVFTEGVEHSWYTYPDEQQDADLHPWSGVTNAQYTGPKV…
WP_018610610.1 - Uliginosibacterium gangwonense - [NiFe] Group 1e	MAASRTLVIDPVTRIEGHLRIQANTTANADGTYTISRASSSSTMVRGIELIMKGRDPREAWAFAQRICGVCTVVHGVTSARAVENALGITVPSNAEMIRNLMIASQYMHDHVMHFYLLHMLDWVDVTSAIKADPAKAATLQASMSTYANNTASYFTGVKSKLTTFINSGQLGIFAKGYWGHSAYKLSPEQNLVLMAHYLECLSWSRSIVKLHTIFGGKDPHPSVVVGGMPCAISSSGGGTGKISTGTAVNSASLKMVSDLITTMRNFVDQVYLPDAIMMCKAYTDAAKSGGTDWSTIGESVGNYLCYGEFPSTNINDPASFLIPRGVIIGRDLSKIYPIDVTNTSEFQEFVAHSWYDYKTASKNAGLHPWSGETTFNYTGPAPGYTTLPDNAESYSWIK…
WP_013755279.1 - Glaciecola sp. 4H-3-7+YE-5 - [NiFe] Group 1e	MDKTSNNDRLVVDPITRIEGHLRIEADLDGNTIKQAFSSGTSVRGIELILQGRDPRDAWAFAQRICGVCTLVHGMASVRAVEDALRKAWRTNAKLGVAIGHPAMTSMPKGPLQHGKKGKGHRHSGTVIGSLSEAEMAIPQNAQLIRNIMIGTQYVHDHVMHFYHLHALDWVDVVSALDADPAKTAALAGQLSDYPRSSPGYFKDMKQKVKTLVESGQLGIFNNAYWGHPGYKLPPEVNLMALAHYLDALTWQRDVVKVHTIFGGKNPHPNFVVGGVPSPINLNASTGINTRRLVQLQDAITQMKTFVDQVYYPDILAIAGYYKEWGTRGEGLGNFLTYGDLPTTSMDDPASFLFPRGAILGRDLSKVYEVDLDDPSEIQEFVSSSWYRYSGGNTSGLHP…
WP_015279763.1 - Thioflavicoccus mobilis - [NiFe] Group 1e	MSTRIVVDPVTRIEGHLRIEAELSGDTIAEAYSSGTMVRGIETILRGRDPRDAWAFAQRICGVCTLVHGIASVRAVEDALGYEIPANAQLIRNLMIGAQYVHDHVMHFYHLHALDWVDIVSALEADPKQTSALAQSISNYAKSSPGYFADVQKRLKGFVEGGQLGIFANGYWGHPGYRLPAEANLMAVAHYLEALAWQREVAELHAIFGGKNPHPNLCVGGMPCAISLESGKQAGTAVDVVGLERIRSLIAQMREFVHQVYVPDTLAIAGFYKDWFRRGEGIGNFLCYGDLPGTDVGDPGSYLLPAGVILDRDLSHIEPVDLDAEAEIEEFVARSWYAYEDGDDAGLHPYRGETAFAYTGPEPPYEQLDVANQYSWLKSPRWRGRPMEVGPLARILMLY…
WP_015898101.1 - Acidobacterium capsulatum - [NiFe] Group 1f	MARIVVDPVTRIEGHLRIEAEMKGNAVGDAWSSGTMFRGIELILRGRDPREAWIWAQRICGVCTTVHALASVRAVEDALGVEIPDNARLVRNIIAGAQNVQDHIIHFYHLHALDWVDVTLALKADPAKTSQIAQSISEWPKSSTTYFKAVQDRVKTLVGSGQLSLFASGYWGHPAYRLPPEVNLLAVAHYIEALDLQREFIRIHAVLGGKNPHPQTFLVGGMATAMDGNEPDAVINPERITLLNQLVAQGKTFVDQVYLPDVMAIAGYYKDWFGYGEGLGNFMSYGDFTSRYQNDPAQFLVPRGIVLGRDLSTVHKVEPEKITESVAHSWYHYSGGDETVRNPYEGETNPAYTGPKPPYEYLNVDEKYSWLKAPRYDGKAVEVGPLARVLVAYAAGHQG…
WP_018502767.1 - Frankia sp. BCU110501 - [NiFe] Group 1f	MSRLVIDPVSRIEGHLRVEVQVDGGQVTEAYASSTMWRGIETILTGRDPRDAWLFAQRICGVCTSVHALASVRAVEDAVGAVPPLNARLLRDLIATSLCVHDHVVHFYHLQALDWVDPTAALAADPARAAALAQSISDYPRSTAGLFASVQTRLKVFLESGKIGPFTNGYWGHPAYRLSPELNLIAFSHYLDALDFQREYIRVHALLGGKNPHPQTYVVGGMASPIDLNSQDAINANTLQEVAQILQRGLDFVEQVFLPDLQAIGAAYPEWTTYGRGLGSYMVFGDYSLSPPGIARPPRDGLFPGGIIRNGNLAAKPEPFDPSGIAESVAHSWFRYDDPGAALPPWKGETTPQYTGPEPPFEQLDVAGKYTWLKAPRYQGAAMEVGPVARMLVGYTSGD…
WP_004013385.1 - Mobiluncus mulieris - [NiFe] Group 1f	MATQKVVIDPLTRIEGHLRIELEEENGKIKKAWSESTQFRGLEKIVENRDPRDVWAFVQRICGVCTSVHAIASVTAVENAIGSKIPDNARLIRGLVMGSQEVQDHVIHFYHLHALDFVNVPNAAKADPEKTLEFAHSIGSKWRGNNLKRFTEVRQTIQQVLESGQLSVFTGGYWDHPDYRLPPEADLMCVAHYLDALEFQRSMIRICTVFGGKNPHPNFLVGGMACSIDPDSSESINQVQMDQVRTWIEETIEFVNDCYYPDVLAVAGVYKDYFDIGATHPNYLAVGLAGSMFGGDPSEARISGYGRGHGHDEVKPGVIMDGNLGQILPFNPKKIEEFVTSAWYEYSVGDDKGLTPDKGETIVKYTGPKPPFKWLGDNDKYTWSKAPRYDGKPMQVGPI…
WP_012529798.1 - Geobacter bemidjiensis - [NiFe] Group 1f	MATERIVIDPITRIEGHLRIELEAEGGRIGNAWACATQFRGIEKILEGRDPRDAWAFAQRICGVCTGVHAIASIRAVEDAIKCRIPESAELIRNLVSGMATLQDHVMHFYHLHALDWVDVMSALAADPAATSRLAASVSPWPNNSASWFKEVQQRVATSAKGGLGIFASGYWGHPAYRLPPEANLMAVAHYLEALKWQREIIKLHTIFAGKNPHPNYLVGGMATSINLDNQLTINKVRLDQLGELIREARRFVDEVYYPDVMAIAGFYPEYASIGVSSPTLMAVGESAFSCAGTPAGKPVAAGLLMDGDYRTSHPFNPRMVAEYVSSAWYLYPEGDRQGLHPWQGRTEPNYTGPKPPYRQLSDQEKYTWCKAPRYDGRPVQVGPNARIMLAYAQGHPDT…
WP_025324524.1 - Deferrisoma camini - [NiFe] Group 1f	MAKKIVVDPITRIEGHLRIEAKVEDGVITDAWSIGTMWRGIEKILHGRDPREAWYWTQRFCGVCTTVHSLASVRAVEDAVGMQVPLNAELIRNLIMGIQNVQDHVIHFYHLHALDWVDIVSALKADPGATAKLAQSISDWPKSSKDYFTAVQKRVAAFVGTKRLGPFANAYWGHPAYKLPPEANLMAVAHYLEALDWQREVIKVQAVLGAKNPHPQTFLTGGMSVPVDPNAQNALNADKLMMIREWLVQAREFVEKVYIPDLLAVASFYLDWAKYGAGVQNYLTFGDFPTAEGQRREDYWLKPGLVRKGEFPAAAAPQADKIAEYVTHSWYRYSGGDDKGLRPWQGETEPHYTGPKPPYPDQYVSDVDAKYSWVKAPRYDDTPFEVGPLARMVVGYAQG…
WP_012421152.1 - Akkermansia muciniphila - [NiFe] Group 1f	MSNYTSADVPESSRVVIDPVTRIEGHLRVEMEAGDGVIKNAWTSTTQYRGIEVIACKRDPRDVWAFVERICGVCTGTHAIAALAAVEDALQYPVPVQARLMRDLVSGALGIQDHVIHFYQLQAMDWVDVMSALKADPAETAAIAKSLSDWPLSSAAYFAGVQKKLKDSIAYGQYSIFTNGYWGHPAYKLPPEVNLLGVAHYLQALVWQRDMIKIHTILGGKNPHPNFLVGGMACAINMNNDQAINQFSLSYLKQLVQTCHDFIHKVYYPDIVAIAGFYKDYAHIGASNPNFFCTGAPSEINTGAPAGKGMIKPGVLLNGDYRNVLPFDQDKIREFVTSSWYRYTEGRDAGLAPYDGETNADYNGPRPPYKWLSDHPQYTWVKAPRYDGHAMAVGPNARM…
WP_011822511.1 - Hyperthermus butylicus - [NiFe] Group 1g	MTRTSRTIRIHIDPITRIEGHLGLRLHVDAETRKPTGEAWTFVTMFRGFEIFSIGRPPEDLPHVTSRICGVCGASHANASVLAVDMAYGVSPKPMGVVLRNMAFAMTDHIYDHSIILGMLEGPDYSAAIVSKFTPSVYDHAKKVYAEHRDIHGFTTIADIMEALNPLTGKVWQYAVRFQRLAREAGVLIYGRHSHPSTLIPGGISTDISDAENLLLAYTTRLIKLTAWVKWFYALWEDLLSFFEKEVTLPGGLPYSCNGLSYAYTSEPSECPGMKTTVLAVTSSGIFDDPEAYGEDMPQYDPVEFYKAIDKAAIKRLLKPGIVIRGELVSTSLKEYQRSIMEHVERAFYEDWDKPRWYREQDPEGSPLLHGKYDAKYHPWNKVTIPKLEGKAINWSGKY…
WP_012123507.1 - Ignicoccus hospitalis - [NiFe] Group 1g	MSEKVNRPVRKEEKKDPKMVLLAPNVKRIKGNTAEIFIDPITRIEGHLGLKAEVDVTSRKTTNTWVFATMFRGFEVFMRGRPPEDAIAISSRVCGVCGASHANAATMATDMALGAVPTPLGVVLRNMAFVMTDLLYDHAIILNLLGGPDYSEVAVSKLTPSCWEAAKTTPAEYSAVHGYRTIADIMKDMNPITGRIWQLTVKYQRIAREAGVLIYGRHSHPATLIPGGISTDLSTAQYLFEGYAFRLTQLTAWTKFVVAVWMDLADFYNKNCNYEDEGYTYSKPILYSSGVFDDPEAYSQLGDDYKTIYEKIDEVAKKRAAPPGLYIGGELVTENITEHQRNVVELVDSSFYEEWKDKTTLFTKTDPAGNPLVGGDETLVWYHPWNKTTIPRPTDSSWS…
WP_020962524.1 - Thermofilum sp. 1910b - [NiFe] Group 1g	MSQKEIFIDPITRIEGHLALRALVDTATRKPSDVWVFATMFRGFEVFLRGRPPEDAIHITSRICGVCGASHTNASMHAVDMAYGVAPEPLGVVLRNMAFAMTDALYDHPLILNMLGGPDYSELIVKKLTPSVWDDAQKTDAPHRDIHGFAKISDIMSALNPVSGKIWQLTMKYSRIAREAGVLIYGRHSHPSTVVPGGITTDLTNAEYLLVGYTYRLTKLTAWAKFLYAVWQDLVWFYEERHGYRDQGLTYKKHNMVSGGLFDDPEAYSSLDGSPEDFYKNVDQAASKRGIKPGAFVNGELVTKSYKEINLSIMEHVERAFYEDWKGAMPIYTEKDPEGNPLLWGKYDVAYHPWNKTTIPKPTARDWNGKYNWAAHVRFVWKDGTITPFEVGPIARLTV…
WP_014125970.1 - Thermoproteus tenax - [NiFe] Group 1g	MSTIKLWIDPITRIEGHLALYAEVDSSTRKVTTAHTTVMMFRGFEVFLRGRPPEDAIHITSRTCGVCGAAHANASTRACDVASGMTPYPMGNVLRTMAYAMTDYTYDHSIILNMLEGPDYSEAIVSKLTPSVWQTAQSTPANYSSIHGYRTIADIMRDLNPITGRIWQLTVKHQRLAREAGVLIYGRHSHPSTLIPGGISTDITLLGSMLEEYYARLSKLLAWVKFVWAIWQDLYEFFRDHVSTPDGKSYALTQGKTHDPPVLLASGWGDDPEVYSSITDEANGDWRQLYAKLDEAYNARWEKPGLAIGHQLYSPNPTEIQLGYVEFADSSFYEDWVKANVAPPYGWLTEDPIGRPLVNGDPTLQKYHMWNRTTIPKPGAINFADKYTWAAEPRIVLPM…
WP_029651411.1 - Methylocystis sp. SB2 - [NiFe] Group 1h	MVDLATRPSAPPSQRKASPNLVEMNWDPITRIVGSLGIFTKIDFENRQVAECHSTSSIFRGYSIFMKGKDPRDSHFITSRICGICGDNHATCSVYAQNMAYGIKPPPLADWIINLGEAAEYMFDHNIFQDNLVGVDFCEQMVKETNPSVWVKAQRTPARNSDAHGYRTIAEIMTALNPFSGEFYRETLIVSRYTREMFSLMEGRHVHPSTLYPGGVGTVPSNQLFTEYLTRLVRYAEFMKKCVPLHDDLFDFFYEALPGYEEVGRRRILLGCWGAFQDPNHCDYNYKHMTDWGRKMFVTPGVVVDGKLVTTDLVDINLQIRILRGQSYYEDWDNCETFVKTDPLGNTVDQKHPWNQTTIPRPQKRDFDKNYSWVMCPRWLDKSSGDHLPLDTGGGAFAR…
WP_009141216.1 - Collinsella tanakaei - [NiFe] Group 1i	MARSVVDPITRIEGHLSIEMEVEDGKVTEAWSCGNLYRGLENALVGRTPYDAALISERICGVCPVSHVHASCFAAEDAYGIKIPSAARLIRNLSEGGQILHSTILWFYNLAGLDYINPLDAVNANPADAYEVCRKYGTAGADFEGLSARLKAFAENGQLSIFSGNWFDCKDADGSSAFHLTPAENLVGTAHYFEGIDYQAKASQICAIIGGKMPHVMTSIPGGTSFVPTPEKLDEIIFRIRELKTWIQGTMIPDMFMIVEKYPNLVGMGKGEGRFVSFGVLDDESRELNCRYLPAGMVTLNEDGTMTIANVDASLITEDVTHAFYENHAPLNPVDGVTRPMWPKDGKNFSNKYTWCKAPRYDGEAYEAGGISRMLAAYVRGVEPVVKLMDDALAKTGLT…
WP_022363273.1 - Eggerthella sp. CAG:298 - [NiFe] Group 1i	MTRSIIDPITRIEGHLRVEMEVDNGVVTDAWVSGGCFRGMELVVQDRTPEDAAQIVQRICGVCPVSHTHASSLAGEAAYGIVIPNQARIIRNLVEGGQFLHSHILWLYTLAALDYVNPLNALNANVGKAYDLMEAAGTSCSTDLKTLMGTLTKFANNGQLSIFSGGWFLDGQAPEAYKLDPEADLICTAHYLEALNMQAKASEICGLIGGKMPHIMTLVPGGTAFVPTEEKLDELYSITREIRDWVDSTMLPDTKIIASAYPEALGFGRGCGRYVAWGVFQRENFEMADRYMPSGVVYTNDGLRLEDPDPAAIKEYVGHSWYVGDSNLNPKEGVTDPLYTEYYVAGTEHEENGHMIGTVNDRYTWSKGPSYNGECMEAGPFSRVLAAYLRGGEKNRYIV…
WP_013682857.1 - Archaeoglobus veneficus - [NiFe] Group 1j	MAKVVMDPVTRIEGHLGISMETQDITTSTGTWTVVKEAYSHTNLFRGFEIILRGRDPRDAFFITQRICGVCPAPHGETAIQALDHAYGVTPPPAAILIRNILHGAYYVYDHMIHTYLLIGPELGVICKYPPMVPPALGKPGIAKLGLGSSYVKCIEMQRKANEIVALWGGKFPHHTSEYPGGVTVKPTLDRIATTLTNMTELWDFAVNTMVPDLMALVERNEHVGEAVSALLDIDFRGLQDLGPTYGNFLSYGLFPDVNDYDKWVEAQDGKPTYRDNALIKAGAWDGDFKKFDLSKIAEYVKYSRYDDSISGRHPREGDVIVRKDKPGAYAWMKAPRYEGKVYEVGPLARMINTFGLHWKIDVTNPVTGETFTFKWDVLNPKGSVIDRVAARVAQTVWF…
WP_012036281.1 - Methanocella arvoryzae - [NiFe] Group 1k	MEMKDGSVVDARCSGTTYRGFEQMMIGRDPMDAVYFTQRVCGMCSTPHATAAAGAVESLAGATGQIPKDALLVRNILNGLAWLRSHVENLYLSFLPDLADPIYGDLLRYSDVGTALTGELAGRFNVPGYASTGHTAPGSAYTDAIRFVKLTGEAEAILGGRSPHSPVIVPGGVTVRPSASDLMKLKGCYASIVDFLERRLTYPLSLDEWLENTHSTQANPDFILNRIKSLPTGDLSMEKGWNDMQLFSVFCSRMMSYDFLSMPIYVELDTLGGYPLYDQLIGFLNYGGFYRVRDRAGNFTDGYSPVDGEEGTFEIPSGFTPGSMPNLFDSPGKADPAMVAEQVSGSFFSYSGGETALKPEAGETSPSPRAADIDYSGHKYSFVKAPRYGNVPCETGPLA…
WP_012901677.1 - Methanocella paludicola - [NiFe] Group 1k	MRITIDPVTRLSSGLRVTAELTDGAITSASSSGMIYRGLEQMLAGRSPEDAPYFTQRICGMCSASHATASVNAIESAAGAAGLIPRDALLVRNILNGLGWLKNHVEHLYMAFMPDLADPVYGDALNSSSLGNLLWQELKERYAVSGGQAYGEALRCIREIGRAEGVLGGRSPCSPAIVPGGVTVRPARGDIGALETCLENIDGFLQKRLVGAMTIGEWLANTHDQDAGFGYDYIEHLPMGDLSASKGWGDLPLFMMFFSRMFARDVLSLPAYIGLDDAGGYPLDDQLIGFLSYGSFYRVRDESGRLKDGYGTVEDGAFEMPAGFTPGGMQNIYLAADRVDPNLIVEHVAASFYDYSEERLSEAPLDGETVPAGRASSIELDGARYSFIKAPRYGRVPCE…
WP_023846630.1 - Methanolobus tindarius - [NiFe] Group 1k	MTKVVVDPLTRIEGHLRVSTEVDDNGVITDAQSSGMLFRGIERIMMKRDPRDAARLVQRICGLCPTAQSMASVNALDDLFGVAESIPKDALVTRNIIQGLNTLTSHATHFYVLWMPDIVNPAYRDILATVDNTGPALWKELLSRFAPISYKMDGEAITPGAGYINAIKQKKNLEEAMALIGGKMPHQMSTIAGGVTYLPTVADIGKLTSYYLNLMDFVNTSTLSVGAETWLDNTFRASSPQKAVNFVMEHLQEVVDGSLASQNFSKAKGWGDLELFAAFGSELIGETLGLPATFKFDRTGQYAEDANVGYLTYGVFYDVENGDGYNPTEFGKSGFQQAAFINSSLEKKSFNHEYITEETTHAFYETDEGLHPFDGVTEPVRTADEISYEGGSDSKYTWM…
WP_013898215.1 - Methanosalsum zhilinae - [NiFe] Group 1k	MVRVTIDPLTRIGGGVRLDTEVSEQGTITTARVSNMDFRGFERIFQYEDPRDAALLSQRICGACPVAHSIASSSALDDLFGVAESVPKDALVMRNILQAMETVANNALHTYIMWTPDLLNPSYRDILTEFSNTGVVMWKELLKRFAPINYSFRGVTVEPGRTYLDILSLNRSLHEAGGILGGKMPHQVVNYPGGLTAKPEQSKVNKVSSIIADVNKFFNTHTTSMTFQEWLDNTYRAPSSSKAISFFLEHLEQLTEKFHSSSNSTDYRGWGDLELYSVFCSELIGEQILGNPVSFRLDKIGGYSDLSQINFLSYGGYYNVDHEGYDPENPQKDRFQNAGIVKGTLSNEKFDVNKIGENVSHSFYKDDDENYRNPFRGVTEPYSDPDTIDYNDFSKKEYT…
WP_011021171.1 - Methanosarcina acetivorans - [NiFe] Group 1k	MVQVTIDPLSRIEGHYRINTEVDEDGVITDAQSNALLFRGFEKFLLNQDPRDAALLTQRICGVCPVCHSIAAANALDELFGVIEEVPKDALVMRNIHQGFNFIASHAAHIYILWGPDLANPAYHNILMQYGEMGNAVWGELAGRFMPIVNQFNGIRYPAGSSYLGAIREQRHMHDAISLVAGKMPHSVLQHVGGVVYSPTIADINELVAYVEKTAEFVEAFTLGVSPDTWIENTYKASSPQKAVNFVLERLQELLDNSLVSNDFSHSSGWGDVPLFAAFGSELVGEQLLGLPISMKMDRAGVYPDPDKIGFLSYGVFFKPENGDGYDPTSPADERVIPSGYMNGNLELEEFDYRIISESITHSFYIDEEEDRSPWNGVTVPEGDPDKIDYTKGSESRYS…
WP_084445239.1 - Hymenobacter roseosalivarius - [NiFe] Group 1l	MCFKNLPIEFDAEGNATLKEGVSNPYSYNVVDLGKNEDKLKDLLGKNGFLKNVDYDPVTRIAGALAFHSVVDLKEKKVISSNSMATLFRGYEIILKGRSPLDAAYISSRACGVCGGVHSTVSALAIEMALDIKPPPLAIVMRNILLAVEYLYDHPLHLFLLSGPDYSEQLVSETNPEIVERAKTTPANNSAAHGYKLMIDIMRDLNPLTGKLYIEALEMTRVAREAYVLIGGKYPHPQSVVPGGLSVTVNITVLNEVYQRLIKFFDYGQKVVGLWDDVFDFFLECNPDYAKVGARPATMIETGVWDHPDYYDASYKNCDTWGNARWSTPGVLIDGELVTTSLKQINVGLEEFVEHSYYEKWDGHRFKEDLEGRPLSPNHPWNKETIAKPGKQSWRDRYT…
WP_114794724.1 - Gaiella occulta - [NiFe] Group 1l	MCFKNLPIEFDEHGNARLRDGLADPYGYQVAELAPLGSPEGAEKLQKLLARNGHIRQVDFDPVTRVAGALAFHAIVDLENREVLETDSMATLFRGYEIILKGRDPRDAIFISSRACGVCGGVHATASALALEMAFGIHPPPMGVVARNLLLSVEYLYDHPLHLFLLAGPDMSEPAIRETNPELWDRAERTSAAGKETHGFATIGEIMTAMTPLTGKLYAEALHMTRVAREAYVIIGGKYPHPQTIVPGGVSATIDTSDMNEVMLRIVKFFDYGQKVVAIWDDLIEFFYDANPRYADIGKRPKNLIEPGQWDDPYSYDGTYENVDTWARDRWAPPAVIVDGELVTTSMQALNIGVEEFVEHSFYEDWADEGKGNGAYQFKTDPAGNPLSPYHPWNKQTIP…
WP_119066980.1 - Rubrobacter indioceani - [NiFe] Group 1l	MCFKNLPVEFDSEGKPYLRDDVPDPYATSHSPELNGSSVATLSRDQIEDLLVRNGHIQQKNFDPVTRVAGALAFHSVVDLEERKVLESRSVATLFRGYEIIMMGRDPRDAIYITSRACGVCGGTHSGTAALATEMAIGIKPPPLGIVTRNMLSVLEYLLDLPLHLFMLAGPDFSENVIRKTNPEVWELATRTEAPHAGVHGYATMGELMTDMNALSGSLYLEALGMTRVAKEAYALIGGKFPHPQTMVPGGVSATVNLSTMNEIYLRLQQFFDYAKKTAAIYDDICDFFYDANPRYRDVGRTPANLVDLGVWDDPYAYDATYENCNEWGEKRWATPGVIVDGQLVTTKLQNINLGMEEFIDHSFYEGWEGQTFKTDPLGAPLSPHHPWNKETKPRPQAP…
WP_100498150.1 - Geodermatophilus chilensis - [NiFe] Group 1l	MCFKTLPVEFDERGRATLRGGIPNPYDVTLTKPDVGMTEEERTARIARLVARNGHVKDLNMDPVTRIAGAMAVHVTADLENRAYLDSHAVATLFRGYEVILMGRDPRDAIFVASRACGVCGGVHAHAAAYAIESAMGIKPPPLGTVVRNMTEAAEMGYDNPLHLYLLAGPDYSESVVRTTNPELWPKAEAWKCPNVHIHGFATMADLMTALNPLTGKLYREGLEFTRLSREMVVLLTGKYPHPENVVPGGVSTTLTLQTLNEYHSRLGKIFDYAQRMMAVWDDIPAFFYEADDRFQLTGYRPTNHIDPGYWDDPHAYDATYENCNSWGEKRWSTPGVVIGGELLTTRLTDINIGWEEFVEHSYYEESSTTRFATDSLGNPLSPYHPWNKRTLPKPGAKN…
WP_081985438.1 - Halopiger salifodinae - [NiFe] Group 1l	MTFDNLPIEFDDDGNPIRSEERGFDVPGEHDGVAVNGLGKQETNGGERVAEEEAQRGREPSEGVKDVNIDPVTRIAGALAFHAKADLENEEVLEAHSQATLFRGYEIILEGRDPRDAIDLSSRACGVCGAVHSLCSSMALEMAFPVEPPPMGVWARNMGQAAAFLYDHSLHLFLLAGPDYSESLLSQSNPDVVEQAMETSAPHADVHGYETIGEIMTAMNPLEGELYLEALENTREARSAASLMLGKYPHPSTIAPGGLTTTLTRTSFQQFYTRLNHFFDYAKKIAFVWDDLLDFLLAELEDYEHVGERPVNLIGTGIWDDPDAYNARYEDADEWGLARLSTPGVIIDGELVTTNLTEIDMGVEEFVDHSFYEDWTDDEGPRFSETPAGGPISPYHPWN…
WP_015667470.1 - Bradyrhizobium oligotrophicum - [NiFe] Group 1l	MTSLTLPIPCETDDILAERASPVGPEAIACLAGRVGPGKALMAKIAQTNATLESDNSDPYRRIGGGLVLHCSIDLAERKVSDVASVATAYRGYESLLRNRGLQDAGLIGSTASGICGGVHAATSAQCLEMALGIRPPPLAIIARNLLLSCQYLNDNPMHLFVLCGPDYSEDVVKSANPEIWAVAQRTSTAHAAVHGYQTIGAIMTDLNRGCGKLFVEALDMMRTARAAYVLLGGRYPHSESICPGGVSLTLGTDQLDAFVQKLEPFVDYAKRCARIWDDVFDFLYSCNPAFRELGRGPASMIDFGQWDHEDYYDGTYANCDRWGEKRWSTPGAVIDGKLVTTDLRRLNSGIEEFVDRSFYDAWEGYPHRQDPAGNPVSQHHPWNKAINRNPAKNSNAPP…
WP_080561888.1 - Sulfolobus islandicus - [NiFe] Group 1l	MSRVAGDLAFYVKVDLSNRKVLDARSTAALFRGYEVILKGRDPIDAPMISSRACGVCGGVHSVTSVMAIEMAAGVTPPPLAIAMRNMAGAAEMMYDHPLHMFLLAGPDYSASIVSKTEPSLFQAAKNALAEHRDVHGFTKIVDIMEALNPLKGQLYLEAIQITRIAREMFSLMLGRYPHPSTLVVGGVSTTVLPNLFTDYLVRMTKLFDWAKRMALIWEDIINFWYKERPEYESVGKNPTGNIISGGIYDDSELAESGDLYKYEKANMWGERRLVTPGVIKNGQLVTTNLVDINLGIEEFVKYSYYEEWKERILETDPLGNKLSEYHPWNKMTIPKPGPLNWREKYTWDTAPRWRREVYETGGGPLARHWVTALAGKLPQNPYIKAGGGKLRITVPKGT…
WP_114847305.1 - Dyella sp. L4-6 - [NiFe] Group 1l	MNLKTPGEESLDTAGALSAAMMREMRARNRANLAAAAAQTDPLARLEGGLAVHCRVDLASRTVLESASMANLFKGYEALLPGRDLGKVGLISATASGICGGVHATASALCLEMALGLTPPPLGIVLRNLLLSCQYLNDSCLHLFVLAGPDYSRQAFESTNPEIWSRAVKAPCRRAQQHGYTRVGDLMAALDKGEGALYKEALQMAARARQAYTLLGGKYPHSESIVPGGVALPADAAKLAEFSAVLQPFAAYSQKTAAVWDDVFDFLLEAEPRYAELGRAPASMLDFGQWDHPDYYDGSYARCDMWGARRWSTPGALIDGQLACTALSLLNAGMEEHLDYSYQQRAAQSRAMIGTDPNGNPISRFHPWNKRTEPAKAHNPHAYSWGSSLAWRGHNFEVG…
WP_026993787.1 - Flectobacillus major - [NiFe] Group 2a	MAIKKELNISPVGRVEGDLDVKVYMEDGVVTRAHTQAAMFRGFEKIMEGKDPQSGLIVTPRICGICGGSHLYCASSALDTAWGTTLPPNALLLRAIGQATETIQSIPRWFYAIFATDMANKKFANKPLYDEVVRRFAAYVGTSFQKGVVASGRPVEVYAIFGGQWPHSSYMVPGGVMSSPTLKDVTRAFAIMNQFRKDWLETIWLGCSIERYMEIKTYDDLLAWVDENESQRNSDLGLFIRAGLEFGLHKFGQGVGKFIATGTYLHKDHYQKPTIEGRNAALISRSGFFDGKNYSEFDHLKIQEHVKHAWYKDTVAAHPWDEPLPTPLQSQPLASSDFGGKYSWSKAPRYNDYAAEAGPLSRVLMNANPDNLLPHQVYDPLFGDIYAKMGPSVFTRTLA…
WP_013192388.1 - Trichormus azollae - [NiFe] Group 2a	MGEDKRNEGDGEVIFIMPTNYQSPITNHPEVMPIQTLDISPVGRVEGDLDVRVEIENGYVTNAWTHAELFRGFEIILRGKDPQAGLIVTPRICGICGGSHLSSASWALDTAWGTEIPRNAILARNLGQIVETIQSIPRYFYGLFAIDLTNKNYRRSHFYDEACRRFAAFTGTSYEIGLTISAKPVEIYALLGGQWPHSSYMVPGGVMCAPTLTDITRAWAILEYFRTNWLEPVWLGCSLERYEEIQSYEEFQKWLNADVKHRESDLGLYWRMGLDIGLDRYGAGVGKYVTWGYIPHEDKYNKPTIDGRNAAVIMKSGVYDSFTDTHTLMNQSFARENLTHSWYDEGTEDWHPSDRTTLPTMNNNKDFGGAYSWAPAVLHQDLGRLEAGPLARQLVAGGK…
WP_013076467.1 - Kyrpidia tusciae - [NiFe] Group 2a	METKVHALGRVEGDLDVRVAIEDGVVVDAWTEATMFRGFEIILKGKDPQAGLIVTPRICGICGGSHLTKAVYALDTAWHTEVPPNATLVRNIAQASETLQSIPRWFYALFAIGLTHRKYASSKLYDEVVRRWAPFEGTSYEAGVAVSSKPVEIYAIFGGQWPHSSFMVPGGVMCGPTLSDVTRSISILEYYREAWLEKVWLGCSLERWLENKTWKDVLNWLDEKPEHRDSDLGLFIRYSMDVGLDKIGGGPGRYLAAGSFFNPEKYRYPSIEGRNDALIARSGVYDGENFHDFDQNRIREDHTHSFFRGGASLHPFEGLTEPLDPVAAQSEGKYTWAKAPRYDLPGVGEVSLEAGPLARQVVAGRPGAQSWQDYDPLFLDIVKEIGPSVMVRVLARMHE…
WP_014891818.1 - Methylocystis sp. SC2 - [NiFe] Group 2b	MTRLLVGPFNRVEGDLEVALDIEDDAIACARVTTPLYRGFEQILVGRPIADALAIAPRICGICSVSQSMAAAAALRALYGIAPARNGILAANLAHAAENMADHLTHFYIFFMPDFARAQYAGRSWHESATRRFKAIEGAAANEVLQARRRLLEIMGILAGKWPHSLAFQPGGTTSAIDLGQKAQLVAIARDFRRFLETTVFAAPLAAPLSLKTPEELERYCEGEGADGDFAAFCRIARALDLENLGRAANPLMSYGAYRDETGAFLDAGVFDPVASALSALDAHAIREDVSHAYMRDGPEEPSLARTEPYVDKPDAYSFAKAPRLQGRPAEVGALARLAVHGHPLVRALLARSRGSNVFARVVARLIELAMVAEATEGWAKALALNAPFCVVAPHDEDG…
WP_013913763.1 - Oligotropha carboxidovorans - [NiFe] Group 2b	MNEETRRIIAGPFNRVEGDLEIRLDINGSAVRAAYVNSPLFRGFEQILEGKDPRDALTIVPRICGICSVSQSMAAAHALAAAEGIAPPPNGERIAAIIHAAENIADHLTHFHIFFMADFARAIYAGESWYGMASEQFRAKNGSSVQDAMNARASLLHIMGLLAGKWPHTLSVQPGGATKAPDQRDRVRLLAIIRQFKDWIEKSIFAAPVERILAIDSLESLRAYHAEAPQHGSLRLFLTICDTLELGSMGLGPKRFMSYGAYPMDGRHLLPPGIWLNGKIMPVDTGLIAEDLTSAWMNGETAHPFEGRTLPDETMANGYSWCKAPRMAGQTVEVGAFARMLIADHPLAQGLLQDGAANVRARVVGRLFEIASTVLAMEQWAADIVPGEPAMVHGRIPQS…
WP_028738631.1 - Rhizobium selenitireducens - [NiFe] Group 2b	MSRIVAGPFNRVEGDLEVTLEINAGVIEKAEVTTTLYRGFEQILCGRPGLDALVIAPRICGICSVSQSIAASTALRNLAGGRAAPNGYLAANLAHAAENIADHLTHFYLFFMPDFARAEYAARPWHEETVNRFKAVSGSGSARFLPMRRRLLEVMGVVAGKWPHSLAFQPGGTTRAIDIGERVQLASLMGEFQLFLEEAVYGVSLDTILSMATVAELEDYAAGPSGADFALFLRLAEDLSLAKMGKGPGPLISFGAYHDSQSSLLPGGVTDARGEIRPLDVAGISEDVAHAWFADTDRRPDHSDTVPVVAKDGAYSWAKAPRLAGNPAETGAAARLAVAGHPLIAELLARDGGTSVRSRIVARLVETAILVHAMQGWLRQLRLKEEFCTHFALPDDAVA…
WP_028714014.1 - Paracoccus sp. J55 - [NiFe] Group 2b	MSGAGGETGQGQLIVGPFNRVEGDLEIRLDIAEGRVSAARINSPLYRGFERMLPGKDPRDALTIVPRICGICSISQSAAAARALAMAVGEVPEPQGERMAALIHAVENVSDHLTHFSLFFMPDFTRPQYQARGWYDRAVARFTAMEGSALKRAVEARAGLMHILGLMAGKWPHTLAIQPGGVTRAPSERDRLRILASLTAFRRYLEDTVFGAAVEDFAALSSVPALMGWQGGDAGLFLRIAADLDLADLGRGSGRYLSFGAYPLEGGHGFAPGIWDGGAQPLDIAAISEDLSHSWMLGPAAHPAQGVTDPDEDMRDTAYSWCKAPRLAGRTMETGALARQVIDGHPLALDLVRDGGGGVLARVAGRLLELARSQVLMEDLARGIVPEARFMAGPLKISD…
WP_025825893.1 - Acetobacter okinawensis - [NiFe] Group 2b	MVEQTKTRMVAGPFNRVEGDLEVRLDVVGHQVERAWVNAPLFRGIERVLEGRSPMDALVIAPRICGICSVSQSHAAALALGGVMGMVPTYNGQLATNLILATENLADHLTHFHLFFMPDFARPDYEGRHWYSRVHERFAALRGSAVRNILQTRALALHVMGILAGHWPHTLAIQPGGLSRGVEKQECARLWGILGGVRAALEETLYGTRLEDVTALEAPEDLWQWEGKQNGSDFGLFLQIARDLSLQKSGRSYDRFLSFGAYPGFESDSTQRHWRSGIFESGSLRALNIHDVREDHAFSHMAETVQPLPPFEGTTEPQMRDDTAYTWCKAPRMAGQPCETGALARQLMAGQPLVRGLVAEGGGNVLSRVVARLIEVARLVPLMEQWVRALQPGAPWCHA…
WP_008068222.1 - Novosphingobium nitrogenifigens - [NiFe] Group 2b	MSEPSRLIVGPFNRVEGDLEVRLDLAGDHVEAARVTSPLYRGFEAMLVGRPAMDALVYAPRICGICSVSQSVAAARALAGVRPTGLERRPLPANGAHATNLVHAVENLADHLTHFYLFFMPDFARATYAEEPWHAGAAERFTALKGTAAVQVLPARAGLMNLMGILAGKWPHTLSIQPGGSTRAITRAEQARLRLMIAGFRAFCETHLFAAPLEQVATLAHRDALYAWAEGSSGDFARFVMISRALDLARLGRTSLRHIAFGAYPSEDGPLFPRGMFDAGIGTAAHLPLSAITEDVSHAWYRGESGTPGKAAPVPDMGNPDAYSWCKAPRLDGRVAEVGALSRQLVAGHPLLRDMVAREGASVEARVVARVIEIALVTMAMEQWIAAIDPQAPFQDTSP…
WP_028309992.1 - Derxia gummosa - [NiFe] Group 2b	MAARMPASPDRRLILGPFNRVEGDLEVRLDIADGRVRRAEVNSPMYRGFEQMLEGREAADALVIVPRICGICSVSQSIAAARALAELAGIEPPPNGAHAINLMGAVENVADHLSHFYLFFMPDFARPAYAAEPWFAEAQRRYAALAGERSRAALAARQRWFTIVGTLGGKWPHTQSIVPGGSTRAIDAAERRRLLASVRELRRFLETTTFGAPLEAVAALDSRAAFDALLGGGAAAGDLGFFAQLADALALDALGPGPGRYLSVGAYPLPEGGEAFHSGFLDTHHGPAEIGERVPAPAGTDGLQGFADAPEPHHAPHPRPLSTAPRPWRLVMPDPAAVTEDVSHAWYAAAPDQPAPSPAAARTLPDIDRAGAYSWAKAPRYAGRVLETGAIARQLIDGQ…
WP_011466381.1 - Rhodoferax ferrireducens - [NiFe] Group 2b	MSRLILGPFNRVEGDLEVQLEVTDGRVTEARVNAPMFRGFELILNGRDPMDALSIAPRICGICSVSQSVAAAKALADASGVVVPPNGMHAINLMLACENFADHLTHFYLFFMPDFTRAVYAARPWFREAERRFAALAGSTSNGGLRSRAALAARARWFELIGTLGGKWPHTGAVLPGGTSRAIETTERIRLLARVREMRAFLEQTLFGTALEEVATLDSLAALQRWRARAAGSDMALFLDLAEATQLTNLGPGPGRYLSYGAYARFEGGHALARGVWDAALQQGLPLDPTQISEDARHAWYAESTSAQALHPMAGLTQPEPDKPGAYSWNKAPRLGSQVVETGAIARQLVDGQPLIRAAVLAHGGTVYTRVLARLLEMARILPLMEQWLLALQPHAPFH…
WP_007194465.1 - Thiocapsa marina - [NiFe] Group 2b	MVGHSGLEPVGRRPESGGWTPAVLPRMSTLTLGPFNRVEGDLEVQLEVADGRVREARVNSPLYRGFEQILQGKDPRDTLVITPRICGICSVSQSMAAAYALADAAGVAMPPNGELATNLVLACENLADHLTHFYLFFMPDFARPVYADRPWYADTEARFRALSGSAAGVVLPARAHFMHIMGLLAGKWPHSLSLQPGGTAKPVQAQERIRLLAILAAFRHFLERETFGDPLESVVAMDSARALDAWSARDPGRGDLRRFLRIADDLGLAELGRATDRFMSYGAYPGGGTRLFRSGLWSDNGPQPLDLATIAEDMSHSWMVGVDALHPADGVTIPDAEKARAYSWCKAPRLAGEVLEVGALARQLIDGHPLIRDLVAESGGNVSNRVIARLLEIARVLMA…
WP_028293252.1 - Oceanobacter kriegii - [NiFe] Group 2b	MSDNTRRLQVGPFNRVEGDLDIRLDIATDTSDASGKGNGKGTGTVNSARVNSTLFRGFEQMLVGKPAMDALVYTPRICGICSVAQSVACANALANAGGVQPTANGIRSQNLLLANESLTDLLTHFYLFFMPDMARPVYQQQSWYEPVAERFQAIKGNATKQVLPARAQFLHLMGLMAGHWPHSMAIQPGGSSKAVTRQERLRVISILAEFRRFLETTLFGADLDAINELDSVSALTNWAAQDSWQSSDLRTFLHLSDQLTFSQLGRATDKLMSMGNYPQPDLAGSSLSLQVSRGLWLPTAGLQPLNTDAIKEDVSHSWVEDGSGAEHPAQGHTEVSLASSEKPHAYSWCKAPRLNGEVVETGALARAVVSQRPLMTELMQQQGATVHTRMLARLLELAW…
WP_028302096.1 - Oceanospirillum beijerinckii - [NiFe] Group 2b	MSQRITLGPFNRVEGDLEVHLNIDSDIVQAAYVNSPLYRGFEQMLVGKSPLDALVLVPRICGICSVSQSTASALAIADLAGEKAPLNGELCRNLTLATENLADHLSHFYLFFMPDFARDHYQKLSSYQNTAQRFTAVKGSATQDVLPARANLLHLTGYLAGKWPHTLSVQPGGSTRPIQTQEILRMQLTLANFRQFLEQKLFGCTLQAFNGLENEQQLQAYWQTGRWQDHDLKHFLYLSEELGLAEQGKAYDRLLSYGCFQTENEAGLASGIWLPQTGYQKLELSAIQEDISHSWLAGDKALPPSQGQTLPIAEKDNAYSWCKSPRLANMPMETGAFARQVIDGHPLALSLMEQQGNNVRNRVIGRMIELARIVPMMQSWLTQIDPQAPFHKEIKLKDG…
WP_020394871.1 - Thiothrix disciformis - [NiFe] Group 2b	MTRKILGPFNRVEGDLEVHYEAEQGRITQAWVNSSLFRGFERILIGKAPSDALVYTPRICGICSVAQSVAAARALADAQGLKPAPNGQLATNLILACENVADHLSHFYLFFMPDFAREVYQTKAWYPVIAQRFKAQSGSAMPEVLKARAEWLHITSLLAGKWPHSLSIQAGGTTKTLEMQEWLRLQLLIRQFRLFLEKTVFADTLESVVSLSSYTELNAWLEQHPYGDFAQFLQLAHDLNLFALGRGYDQFLSYGAYAYQNQYAFAQSVWCKGEVTSLDTQGISEDISHAFMQGVQRVAHPQQGETVPHLEKENAYSLCKAPRLYQQVMETGALARQLIDGQALIHGVVEQFGGTVATRVIARLIELARVVLAMEQWCQQLQLKEAFCTHGKLPKQAEG…
WP_011383527.1 - Magnetospirillum magneticum - [NiFe] Group 2c	MAVRKILDVPVNRVEGDLELRLEIADGMVVDAWSAGTMFRGFERLLIGRGALDGLVVTPRICGICSTTHLMTAAKALDAVAGAKVPDNGVRLRNLALMAEHVQSDVRQGILMFLVDFANPAYRAQPLYDEAVRRYAPLAGEAVAEAVRETKHVVEIIAIIGGQWPHSSFMVPGGLSYAPPVAELLQCRHVLDGFRGWYERRILGCSLDRWRAVDSLEALDLWLEESAAHRDSDVGFLLRFGRTIGLDRLGGGHGNFLSCGSLDLPAETAARGVGGHLVPSGFARGAVVEGFDPAAIAEHVAASWYAAYEGGRHPAEGETEPYASGEEGRRYSWVKAARYLGTPAETGPFAERIVAGDPLFTDLLRRQGPNALARELARLTRPATLLPAMALWLGEVIAS…
WP_022980127.1 - Ideonella sp. B508-1 - [NiFe] Group 2c	MARIELNLDLNRVEGDLSVQVTLEDGVVVAARTQGTMYRGFEQILLGRAPRDAMVITPRVCGICGTAHLYAGVLALEQIWSTPVPPNATRIRNLCLIAEGLQNDLRQTFLFFAPDLCHPRYAADPLHAPLMAAFEPFKGSIYRETLTQTRQVLQIVAHFGGQWPHSSYMLPGGVVTPADTRRLVACRSVLLGLQRWYEQRILGGGLDAWLALDSAEAFEAWLAQPGPAAAALGLLTRFLRGQGLDRLGQGTPHLLAFGTWCEPEAWARGEARHALPAGFLDGVTGQVQPLDPTRIAEHVRHSWFRPYEGGRHPFEGETVPDYQPGTDRYTWAKAPRYDGRVVQTGPLAELLIAGDPLIRDLWVRQGGGAWLRQFARVRHIGVALRHGLRMLDELGAHLD…
WP_011288617.1 - Dechloromonas aromatica - [NiFe] Group 2c	MSRVTVDIDLNRVEGDLEFQLDLEDGVVVDARCIGTLYRGFEQIMIGRAPRDSLVITPRICGICGTAHLYAATLALEQIAGITPPAHAVHVRNLCLMAETLQSDLRQTFLFFTPDFCNPIYGSHPLATELSEAFAPLKGSVVRGCLKSTRELVGIVAIFGGQWPHSTYMLPGGISQPANNRRLLDSRDTLASVREWFEQTVIGGDLDEWLALDSGAALFRWLAASPTRNRSASGLFTRFARDIGLHQLGSGTGHLLSYGVNHRPDGSGSELPAGFFNADTQQVEPLDHLQINEHVRHSWFLDYPGGKHPWQGETIPNHQPGTDRYTWAKAPRYGNRVVQTGPLAELRIAGDPLITDLLTSEGDNTWLRQFARLRRAGWLLNSMAGTIKSLKALVNEPHF…
WP_028315676.1 - Desulfatibacillum aliphaticivorans - [NiFe] Group 2c	MMSARKKVVVPLNRVEGDLKVHLEYDGNKIYDAFSAGTMYRGFENIMKERGPLDGLVITPRICGICTTSHLYAAAKALDMISQAVVPDNATRVRNITLIAEQLQNDVRHHTMQFMVDATNPVYENAPFYEEAIERYTPIRGSSIVSAIQSTKRVLEIVSILGGQWPHSSFMVPGGVVSVPGANDIMQCKYVLRRFKSWYEKQILGCTCEEWNQVQSARDLEDWLESSPSRYSSDLGFYLRFGREAGLDRLGKGTENFISYGFLDMPRKTGVKSLGSTGYYFPAGFVSSGMVRQVNQHEIKEDISHSWFTNDETELHPYEGVTIPYATGSEGRRYSWAKAPRYDGHPAETGPLAQMMALQHPLFTDMVNQSAPSVFSRQLARIVRPALTISVMDQWLDEI…
WP_028584585.1 - Desulfobulbus mediterraneus - [NiFe] Group 2c	MKTLRDINIPFNRAEGDLEIRVDVEDGIVSDAWSVGTMFRGFEEMMHGRGALDGLVVTPRICGICSLTHLTAAVEALDDVAGSSPPDNARRLRNLALMVETIQSDLRQAVLMFMVDFANQEAYQDHPLGEQAQQRYSPLQGRAAIEVIRESKRLLQMVAIIGGQWPHTSFMVPGGVTSMPERSKLLQCGIILERFRGWYERSILGCSLERWLEVQSSRDLDGWLDEDPCHRESELGFFIRFARQAGLDTLGRGPNRFLSYGNFTLPQETGVQGVGGRLMAPGFAVGTEVSSFTASKISEDLSHSWYQQGDGPAHPFAGRTRPYASGQGGRSYSWIKAPRYGGEVVETGPLAEMVMAGNPLFKDLLAQAGPNVLVRELARLVRPAHFLEPMAIWVDELLH…
WP_015724478.1 - Desulfobulbus propionicus - [NiFe] Group 2c	MAETVCMPMNRVEGDLEVKVAIEDGMVTDAWMIGTMYRGIETMLIGRSSLDGLVITPRICGICSTSHLLAAAMALEDITRTAVSRNGLLVRRIALGAETLQNDFRHLFLMFAADFTATGYGRHPLYQEMIQRYRPYQGSTVVATILATKKLPEIIAILGGQWPHSSFIVPGGVTSQPSAADLRQCRLLLAEFRRWYEQEVLGCSLERFAAVHNRVQLEDWLEERPEHRASELGFFLRSAFPLALEHLGGWHGSFITGPPLPVDNPPSESMAGHVLHGDALNVLDQRHIAEEVRYAHYQDSDSGGHPSESETHPKESAASGTYSWCKAPRYNGSPAETGALAEALTRRDPLLTDLVAGHGTSALARELARIVRAGRLLMTMERDLRAIDPAEPFYQPTGV…
WP_008870999.1 - Desulfonatronospira thiodismutans - [NiFe] Group 2c	MSSKSVRTSLNIPLNRVEGDLEIQAAIEDGCITEARSSGTMYRGFENMMTGRGTLDGLVITPRICGICSLSHLTAAVEALEDISGTTPPDNARRLRNLALMVEMLQSDIRQSILMFMVDFTNEGAYASHPLSSLLMERYAPLSGTSAIQSIQETRRLLEVVAIIGGQWPHTSFMVPGGVTSSLGTPELLRCCMIIENFQSWYEKNVLGCSISRWHQVDSAQAMLDWLEEIESHRQGDLGLFLRLAYDAGLDTMGQGPDGFLCYGGLPLPEHTEVKGQQGQFIPAGFARHGSIQAFDPANIAEDISQCPYSQKHTSVHPWDSSTNPDPYAPRENSYSWIKAPRYNGHAVETGPLAEMLVRRDPLFTDLIQRQGSSVLSRQLARLTRPARLIPAMLAWLRE…
WP_027150633.1 - Methylobacter tundripaludum - [NiFe] Group 2c	MARRTIQIDLNRVEGDLDFQLELEDNKVVDARCIGSLYRGFEQILMSRKPKDSLVITPRICGICGTAQLNAAVLALEHIGRIPVPPTAIRIRNLCLMAETVQSDLRQSFMFFTADFCHSKYVDRPFYEKARAAFLPFKGSVHRGALEHSRHIVEIIALFGGQWPHSSYMLPGGVTTPASSRHIIDSLSILNKLTRWFEQAIIGTDLDAWLAIQSADEFFTWLTAKDTHADSAIGLFTLMSRDIGLHNTGFGTPHMISYGAYDDPDDAGTFPPHRKHLFKAGFLNGDTGDIEPFEQAEITEHVRYSWFQPYQGGRHPFQGQTIPDYQPHSDRYTWCKAPRYQDKVVQTGPLADALIDGEPLIRSLYQAEGGNAWLRQFARLHRTARLLHKMRETLRELAA…
WP_007019558.1 - Neptuniibacter caesariensis - [NiFe] Group 2c	MSRRIKLQLNRVEGDLEIELEIKNGIVTDARCIGTMYRGFEQILIGRAPMDALAITPRICGICSTAHLYASVLALESVSNIIPPANAIRVRNICLLSEEIQSDCRQTFLMFTPDLCHSSYSTLNDYQSIVAKFQDMQGELYQDAIRFSRDIIEIVAIFGGQWPHSSYMVPGGVTSLPDRRKVINSLAQLQRYTQWFEHKILGTSLADWSRITSLAELNNFTQSSDSAIAILHRFCRDMGLDSVGSGSEKMISYGSLIDPENPQERIRSDGTYNYKLKKHAPLDESKITEDITSSWYHDESQTARHPMQGLTQPKYDPDSEKYSWAKAPRYDKDVIQTGPLAQLAVAKDPLILDMLAQNGSSTWTRQFARIHRQASSLIILKDQLSSLLECLDAPTMIHC…
WP_005505415.1 - Grimontia hollisae - [NiFe] Group 2c	MVKKTLNIDLNRVEGDLEFELDVEDGVVVDARCIGVMYRGFEQIMIGRTPRDAAVITPRVCGICGTAHLYAATLALEQVWGIAPPPNATRIRNLCLLTESIQNDIRQSFLMFLVDFCHTAYQNHPLYNDIIDAFAPFKGKYHLDALAQSRDAVGIVALFGGQWPHSSYMLPGGVVGKPSIRKIIESRDIIAKLARWYENAVIGDSLDNWLSLSHADAFFDGWENNGQKANSALGLFTRFSRSIGLHQIGFGAGDMLSYGGVGYAKHHVMPGVYHSERGEVTPLDQSLIEEHVRYSWFRQYPGGRHPHKGETIPDYQHESDRYTWAKAPRYGGKVMQTGPMAELIISGDPLVSALHRKEGPSTWLRQFSRLRRIGFSLQQMKDTVDALADNLGGEFFLPP…
WP_010880487.1 - Aquifex aeolicus - [NiFe] Group 2d	MKIEKLVLTRVEGEASLNLVWERGVIKDAKISFYSTRGIEKVLRERPFMDALVINPRICGICGHAHLIATVRAIENAIGIKEIPEKAKITRLVTQITEMVQNHVKWFYLFVMPDFLKFKESLSQFEPFKGERWKRAVQFSSQIVKIIALFGGQWPHSSYAVPGGITSNFSEREVLKALNLVKEGKTFFEKNVSEDLELFLNLCEEFNLLSIGKAYNRFLSGGGLAYCFNPSYKKGKGKVCKFNVRYVQELEAADYSKANPVRYKGLPYETGPLARELISKNPLVLKLYKNYGDSYAVRVAARLAEIKDLLEILEKLLKELMNHLEEPSCLWEDRSDESGEGFGVVEAARGTLIHRVVIEKGKIKDYKVITPSQWNLGPRCKKYLGVAEKAIVGLDSELK…
WP_008286852.1 - Hydrogenivirga sp. 128-5-R1-1 - [NiFe] Group 2d	MKIERKVLNRVEGEIELKLLWKSGRVDDAFLCAMDYRGFERLLKGKPFLDALVIVPRVCGICGHAHLMACVKAIEDAYSSEGYPVQLSDKALEIRKLTLMCEMLQNHLRWFYMYLLPDIVKLEPSIAELYEPLRGRAWVEALRASNMPIKVIALFGGQWPHTSYAVPGGVVCDPTGYELSQAELFLERLKTFFESWLLGMPLEEYLSLKGRNYLKDIRGDLGRFTEVAIEHNLHEEGRSYDRFITGGELKPLFRSGFFTREGVSPFDADKVSENDEFTFFRRNGSAYTWSKAARYSGLPCETGPLARQLVSGNRVIGSLFRRFGSSVLVRVVARMDEAVRLFTEAQRTLHRIKLDEPSWNRPSVDEKVFSGRGVGVVEAARGTLIHELEIEGGRIRSYN…
WP_012963643.1 - Hydrogenobacter thermophilus - [NiFe] Group 2d	MRIEKRLLARVEGTAQLELVWENGRIRDARVRIPSSRGIERVLEGRPFMDALVITPRVCGICGHAHLMACVKALEDAIGHVRLSQKAKLVRDITLMVEMIQNHIKWFYLFVMPDFIRLGEKLDEFEPFRGKRWKEAISVASEAIKVIAIFGGQWPHSSYAVPGGITSNFTSTDVSKALALVSRVEGFFLESLVGMPVEAFLSLRKHGSWEGLKGDVKLFIDLCFKYGLERVGMSYGRLLTGGEVFPCITPGHFTGEKKLCSLNISKIREADGSPYSGAKRVRYNGMPYETGPLARQFLSGNPFVKRLHKMYGDSYMVRVLSRLLEVWELTSTVKEKLTSLYSFIKEPSCQIPFQKPERITGEGVGIVEAARGTLIHRVSIEKGVITRYHIITPSVWNLG…
WP_012514441.1 - Hydrogenobaculum sp. Y04AAS1 - [NiFe] Group 2d	MKITKTILNRLEGEVELKLEYSKGKIAKAHILGTSNRDFSSILKAKPYLDSIILIPRVCGICGHAHLMASVKAIEDAYKNECSDFHLSTKASLVRYITLLSEMIQNHIRWFYAYFMSEIPKLDRNMVDYLPFDGEKWRRGIAISNYPIKIIALFGGQWPHNSYAVPGGITSDFTYYELNAAKSFCKELLKSIETYIIGISIDKYLSFSKDELLNHKEGDIGDFIRLSSTFDFFHKGIAYKRFLTGGSIKGYVDAAVFENGIKESFDVKNIDTKEHEFKKIKEITGAVYNKKRFETGPLARKINSSNSLFLELLEEFGDSLFLRVMARVDEIVSLTLLIKDALDAIDIRKPSYIKPPIKEPFTGKGVGIVEAARGTLIHEINIENGFVKDYKIVTPTLWN…
WP_012676217.1 - Persephonella marina - [NiFe] Group 2d	MPKIERKVLHRVEGEIQLKLIWENRRIKDAFIQNLNFRGFEFILENRPPLDALVITPRICGICGHSHLIATVKALEDIYRKNGYSIDISYKASLIRNVTHTVEIIQNHIRWFYLFVMPDFLKLEKDKDILEDFTPLKGDKWKKALGISNEILKIISILSGQWPHTSYAVPGGVMSDPINTDIVEAISITDSVIRFFEEEIIGTDINTYLSVESFDQFMDKINKGDLRRFIELTFKNGMEKTGRAYDRFITVDAILPCVREGVKKKRSCKFDPSRIKEVDSHSFLTKDGTDFSRKRYSWAKAVRYDGLPMETGPLARKAVSKNSLFQDLISRFGDSYLVRIWARIDEIGRMALTLKSYLLSINTKEPSYIKPPVKIENLEGEGTGLIEAARGSLLHRLEL…
WP_029520218.1 - Persephonella sp. IF05-L8 - [NiFe] Group 2d	MAKIQKTVLNRVEGEIELKLLWENGRIKDAFIIAPNFRGFEFILEGKPPLDALVINPRICGICGHAHLIATVKALENLYENAGENIEIPEKAKLIRDLTLSSEIIQNHLRWFYLSVLPDFLKLDKNPKLRKYQPIKGSQWRKGLDYSSKIVKVVAIFGGQWPHTSYAIPGGVTSDPTTFEVAEAIAIVSSVLDFYEKNILGMPADKYLSVKNLDEYLENAKSSDLKAFLNLCLKHNLHKVGKAYHRFLTVCDISPSISKGTTKRKRKDFDINKVKEVDAYSFLTEKGFSFDKNRYSWAKAVRYDGLPYETSPLARRINNRDELFLNLVNDFKDSYMVRTWARIDEVLKLLLSMKKWLSQIDIKETSYIKPKKDVKELEGKAFGFCEAARGSLIHEIQVK…
WP_012673603.1 - Sulfurihydrogenibium azorense - [NiFe] Group 2d	MRVQKIVLNRVEGDVNLKLCWDQNGKISDAYVVAYNYRGFERILQGKDLLDALVINPRICGICGHAHLMATVNAIENLYKNSSIDIEITEKAKLIKQITLCSEIVQNHLKWFYLFVIPDFLNFFPSLETEKFKPFVGEKWKKALKFSSEIVKVIAIFGGQWPHTSYAIPGGITSEPLKTDIVDALSIVDRLIKYVEEEIFGMSYEDYLNVKDLEEFLSKSKGGDLTTFIDFCVKTGLDKEGQSYEHFITVSTVYPCINEGVIKKKKCKLNLKKIKEVKDFNILYNKETGYTYANGVRYDGLPMQTGPLARRLTSETELFLNLYRLYKDSYLVRVWARVDEILRILINMKDWLLKINVNEKSYIKPKDYKKLYGEAFGYVEASRGSLIHKVKVEKGVIKS…
WP_012992449.1 - Thermocrinis albus - [NiFe] Group 2d	MIVRRSVLSRVEGTAQLILEWKEGRITDAKISIPSARGIERVLIGRPIMDALVINPRVCGICGHAHLMATVRAIEAIIPKLKVPEKAQLLRDITLSLEILQNHIKWFYLFVLPDFTVFFPQLSPQLEPFKGSRWRSAVTQASLIGRGIALLSGQYPHNSYAVPGGITSCPGEGDIVQVLQVLRSTKDFFLRNVVGMEEEDFLKIRQSGDWEMLRGDVGMFIQLCGDLGMMSTGVSYGTFFTGGEIFPCIKPGHHTGKKKVCFVNLSKITVRSSFPYSSASYVRYNGTPYETGPLARQLINSNPFVKRMYQKYGGSYLVRVLARVLEIWEIITILEQKLKRLLEVSHERSCVPQETAHLSGEGWGVVEAARGTLIHRLVADRGTIVGYQIITPSQWNLGP…
WP_020848144.1 - Arcobacter butzleri - [NiFe] Group 2d	MKTVNLVERIEGEAKLNCSWKNGIIIDSRIDFLNFRGFEYILEDKSPLDALVYTPRICGICGQAHLNAAVEVLEKAYENIDEKLEITPKAKLLRQIGLNIEMIDSHIKWFYMFILPDIIKLNSNDLNIYEPLKGKKWLEACKVGSETIKALAIIAGQWPHSSYMIPGGVMSDPTKMDLINMQNYLQIAINFFEDSIVDTSLDNYLSFSSFDNFEKIGGDLKLFKDLAFKYELQNYGKSYNRFISLSETNLFKKGRFSSKVINKIDLSKILENSDSTFTLSGDNTQKHTWSKNVTYDDAFFETGPLARAIISNRKFVKDIHKNFDDSAFTRVLARLDELAFLLEDTKNLISKVNTNEASFIKPKISLNKIDKVEAASAVEATRGSLYHKIDIEKGKIKLY…
WP_013135162.1 - Arcobacter nitrofigilis - [NiFe] Group 2d	MKTVDIVERIEGEAKLNLIWKDKKVSDASIDFLNFRGFEYILENKPILDALVYTPRICGICGQAHLLATVNAIENLYKNSGNELQITNKAKILRELGLIIEIIDSHIKWFYMFIMPDVIEISKKQYEGYTPLKGEKWLGAQKGASEIIKALAIYAGQWPHTSYMLPGGVVSDPTLLDIVTCENYIDQTIKYFEKDIAGISIEKYLSLNSFEELTSLSSSLRDFVDISFETKLEQVGKAHNRHLVLSDMIGVKSGFFNKKISINLDLSKIKESEEYTFKLEKRNDKKAHTWSKSVQYNKQFYEVGPLSRAVINEREFITALHNKYADSTFTRVMSRVDEIAHLLIYSKKLIKQIDISEDSYIKPKVDLKSLENISATSTVEACRGSLVHTVSVNKGLITK…
WP_013460910.1 - Sulfuricurvum kujiense - [NiFe] Group 2d	MITHELIERIEGEAVLDFQTDKSGRVQEAAIRFLHFRGIEAILEGRNALDSLVIAPRVCGICGHSHLIAAVRMLESLYENAGYPVTLTPKAHALREITLSCELIQNHIKWLYLVMLHESGKLLGEEPPVALKALYVTSQVNQLCALFSGQWPHSSYALPGGVTCDPTHIEVMQALKILSEVERFIEDEVLGCGTELFESHMKNDTLGTLKGDFGTLLRNFERLELLDSGKSHGRFLVLGNERIAMAFDVRSNAQPDLVSEDASQTFENGGKTYAKNALYNGEFYEGGPLARALVQERAGISDLYRIHGDSAVTRLCARVEEMVLLCAQVRQLLTSLDLSQRSFIPPASIETISGSGIGIVEAPRGSLIHKARIEKGRIMEYSIITPTQWNLGNGPSDNP…
WP_008339288.1 - Sulfurimonas gotlandica - [NiFe] Group 2d	MIELIEKIEGEAKLNFSFAGEEIDFVDIEFMTARNIEKILEGKSALDALVINPRVCGICGHAHLIATVKALEDCYENIEISKKAEIIRELTLTFELIQNHFKWFYLTMRPLFGKKQEVLKATYPTQLMAKAIAVFGGQYPHTSYAIVGGVVCDITEIDIIKIKHYIEETIKFFETNLVQADTKDFLVCDNVDKVLKKNGDLPDILREIKKKKYLDHGKSYDRFIAFGENSYFTKGKSHKTITTHNISIDYVKEQDNLNSLAKNVTYKDKYYEVGPLARAMINKVPLVKDSHRRYGDNIFSRIIARVCEIPQLLNHSKELLEKLDLSEPSYIEPNIDISQINASGESAVEAARGSLIHKVELENGIIKNYEIITPTQWNLGNGTRENLGVSQQAMVGLKD…
WP_025344558.1 - Sulfurospirillum multivorans - [NiFe] Group 2d	MKITKEIIQRIEGEATLELEWEEQRVSFARIKFFNYRGIEEILQKRPILDALALTPRVCGICSHSHAIASVHAIEACYKNAGERLHVSQKAKDIREIALNAEKIHNHIKWYFFTILPELKRVSNPTYHGNAFKEKQWFHAQNAIMETLKMSAHFTGQWPHGSFVMAGGVTCDPLKSDVLSALGCLDAVIAFCEEHFYGMRLEELLEFDSALQVMSAPSALSHGIDEMLKHGFDRLGRSFDRFLALGESYMYEGSLKASKTTVLSADVKYVHESLEHTFFEDKHKGYTYSKSAMYKKSFCEVGPMARLMVAKEPLMRDFHRRFKDASLTRVVARAVECAHLLWRTKHLLERLNLKEPSFIPPKKEIHSLSGEGMGVVEAPRGSLIHHVKVHQGMIQSYDI…
WP_012663437.1 - Nautilia profundicola - [NiFe] Group 2d	MKINKKIINKIEGEATLKIEGDKKIDFVQIEFWQYHGIEEYLKNKNYMDALVINPRVCGICGHSHLHATVKVIEKVFKAKISKKAQIFREVTSLLEIVENHIKWFYITIYPTQIKDKEYLFKAVKFSSKISKAIAILAGQFPHNSYMVPGGVTCDPTYMEIMRLKDLIKEIKEEYIKEIMDENLTSHDLERFFENLPKDIGKSLNKFLVLGESNIFKSNGDYKNVKEERNKSLSKNALYNNEYYEVGPLARMIINKNKNIKKIYDIYSDSIYTRMCARIYEPLLLLDYIEQKLSEVDLCEPSFLKPNVRNGKAIVAVEAPRGSLIHEISIKNEKIDYYNIVVPTQFNLASSTKENPSPAQAALMNEDIAYVDSVFRCFDICAVCMSH
WP_013553042.1 - Nitratifractor salsuginis - [NiFe] Group 2d	MGRTRTRLELIEKIEGEAQVLYEYEGDRIAFAQIRFANSRHIEKILVGRDPMDALSINPRVCGICGHAHLIATVRALEACYDEIRLSDKAKAIREMTLSLELIQNHFKWFYLTILPLLGLEAPIERALEPSRLAGEMIALMAGQYPHNSYAIPGGISGEITPVDLFEFTQRLDRLKELFRRSLIDVDLDTFVRCDRIEVMLAKEGDLPRAMQTILDRGYERLGQSLDRFIVFGGGLFQPGKSIGTRIRESIDLRYLKEEAVEKSAARRVHYRNQYYETGPLARAMVMKTPLIREAHRRYKDSLFSRILARICEIPRLLDYLETLCRSIDLSEEAYIDPGPIPAEGHGAGIVEAARGSLVHQISIREGKIAAYRITTPTQWNLGNGTRENPCPAQKALMG…
WP_012020882.1 - Metallosphaera sedula - [NiFe] Group 2e	MNEKVISPLNRVEGDLDLKVVFEGKKVVKAFPMSRLFRGIEIILKGKFPMDSLVITPRICGICGGSHLLSAAKALEMAYGASVPPNAVRLRNVMTLAEMGQNDVRHTYLMFLIDTVNLKYEKMGFYRDIVLRWAPYLGQSYKQAVAWSKRYTEIYAIFGGQWPHGSAMVPGGVTTDPLSNDIIKAKSILASITAEFLEKVILGGPLDQFLQVKSKRDLDQWAKDYPNGDISKIWNYGLEMKWDKIGSGSQYLMSYGHVTLPEHYDPASHVEKKRFREGLLDLRTREIHQIKEENIVEFVSHSFYSYEQGDKVGLHPYNGETTPLPPESKGKYTFTKAFRYKLGGKYVAPEVGALAMMVVAGDPLMTDLVYRIGTSVLAREIARIVRLARIHEIMREELE…
WP_016729728.1 - Sulfolobus islandicus - [NiFe] Group 2e	MTSKIISPFNRVEGDLDVEVKFKENKVVDAKIVSRLFRGLELILRGKSPLDSLVITPRVCGICGASHLYASASALDMMFNAEVPRNAIRLRNVMSMAESCQNDLRHTYFMFLIDVVNKKYQEYINFEEVLKRFSPITGSSYKECFRWSKKYTEVYAIFGGQWPHGSAIIPGGVTSYPLPNEVQKAISILIDIRKNYLENVVLGGPVEQFLNTVKSYRDLLQWVEDYKDGDLSRIVEFGLEANWHKLGHGTGIMLSYGHLPFEEYVGSPSRKYFKPGIFFVKEKEYREFDQNNILEFVTTSYYTYSKGDEIGLHPFEGETNPSILDNSKKYSLTKCFRYKMDGNLLAPEVGALAMLTVSSNPLILDIMDKIGPNVLSRVIARLVRVIIYNELMINELKDY…
WP_010939204.1 - Desulfovibrio vulgaris - [NiFe] Group 1a	MSGCTPKAAPAGATGRTTIAIDPVTRIEGHLKAEVVVENGKVVDARLSGGMYRGFETILRGRDPRDASQIVQRICGVCPTAHSTASVLALDEAFGAKVPNNGRITRNLIFGANYLQSHILHFYHLSAQDFVQGPDTAPFVPRFPKSDLRLSKELNKAGVDQYIEALEVRRICHEMVALFGGRMPHVQGQVVGGATEIPTKEKLVEYAARFKKVRDFVEQKYVPVVYTIGSKYKDMFKVGQGFKAALCVGAFPLDNSGKKHLFMPGVYAKGKDMPFDPSKIKEYVKYSWFAEETTGLNYKEGKTIPAPDKAGAYSFVKAPRYDGLSLEVGPLARMWVNNPELSPVGKKLLKDLFGISAKKFRDLGEEAAFSLMGRHVARAEETYYMLGAIEGWLKEIKAG…
WP_021760964.1 - Desulfovibrio gigas - [NiFe] Group 1b	MSEMQGNKIVVDPITRIEGHLRIEVEVEGGKIKNAWSMSTLFRGLEMILKGRDPRDAQHFTQRACGVCTYVHALASVRAVDNCVGVKIPENATLMRNLTMGAQYMHDHLVHFYHLHALDWVNVANALNADPAKAARLANDLSPRKTTTESLKAVQAKVKALVESGQLGIFTNAYFLGGHPAYVLPAEVDLIATAHYLEALRVQVKAARAMAIFGAKNPHTQFTVVGGCTNYDSLRPERIAEFRKLYKEVREFIEQVYITDLLAVAGFYKNWAGIGKTSNFLTCGEFPTDEYDLNSRYTPQGVIWGNDLSKVDDFNPDLIEEHVKYSWYEGADAHHPYKGVTKPKWTEFHGEDRYSWMKAPRYKGEAFEVGPLASVLVAYAKKHEPTVKAVDLVLKTLGV…
WP_010939208.1 - Desulfovibrio vulgaris - [NiFe] Group 1b	MGGCKAKTAPGVPVTPQSSYTGPITIDPVTRIEGHLRIEVEVENGKVKRAYSSSTLFRGLEIILKGRDPRDAQHFTQRTCGVCTYTHALASTRCVDNAVGVHIPKNATYIRNLVLGAQYLHDHIVHFYHLHALDFVDVTNALKADPAKAAKIASSISPRKTTAADLKAVQDKLKAFVASGQLGPFTNAYFLGGHPAYYLEPELDLIATAHYLEALRLQVKAARAMAVFGAKNPHTQFTVVGGVTCYDALTPKRIQEFTDLWKETKAFVDEVYIPDLLAVASRYKDWTQYGGTTNFITFGEFPKDEYDLNSRFFKPGAVFKRDFQNIKPFDPMQIREHVRHSWYEGAEARHPWKGATEPKYTDLHGEDRYSWMKAPRYMDDPMETGPLAQVLVAYAQGHK…
WP_011153927.1 - Ralstonia eutropha - [NiFe] Group 1d	MSAYATQGFNLDDRGRRIVVDPVTRIEGHMRCEVNVDANNVIRNAVSTGTMWRGLEVILKGRDPRDAWAFVERICGVCTGCHALASVRAVENALDIRIPKNAHLIREIMAKTLQVHDHAVHFYHLHALDWVDVMSALKADPKRTSELQQLVSPAHPLSSAGYFRDIQNRLKRFVESGQLGPFMNGYWGSKAYVLPPEANLMAVTHYLEALDLQKEWVKIHTIFGGKNPHPNYLVGGVPCAINLDGIGAASAPVNMERLSFVKARIDEIIEFNKNVYVPDVLAIGTLYKQAGWLYGGGLAATNVLDYGEYPNVAYNKSTDQLPGGAILNGNWDEVFPVDPRDSQQVQEFVSHSWYKYADESVGLHPWDGVTEPNYVLGANTKGTRTRIEQIDESAKYSWI…
WP_021522685.1 - Escherichia coli - [NiFe] Group 1d	MSTQYETQGYTINNAGRRLVVDPITRIEGHMRCEVNINDQNVITNAVSCGTMFRGLEIILQGRDPRDAWAFVERICGVCTGVHALASVYAIEDAIGIKVPDNANIIRNIMLATLWCHDHLVHFYQLAGMDWIDVLDALKADPRKTSELAQSLSSWPKSSPGYFFDVQNRLKKFVEGGQLGIFRNGYWGHPQYKLPPEANLMGFAHYLEALDFQREIVKIHAVFGGKNPHPNWIVGGMPCAINIDESGAVGAVNMERLNLVQSIITRTADFINNVMIPDALAIGQFNKPWSEIGTGLSDKCVLSYGSFPDIANDFSEKSLLMPGGAVINGDFNNVLPVDLVDPQQVQEFVDHAWYRYPNDQVGRHPFDGITDPWYNPGDVKGSDTNIQQLNEQERYSWIK…
WP_029908155.1 - Hydrogenovibrio marinus - [NiFe] Group 1d	MSVLNTPNHYKMDNSGRRVVIDPVTRIEGHMRCEVNVDENNVIQNAVSTGTMWRGLEVILRGRDPRDAWAFVERICGVCTGCHALASVRAVEDALDIKIPHNATLIREIMAKTLQIHDHIVHFYHLHALDWVNPVNALKADPQATSELQKLVSPHHPMSSPGYFKDIQIRIQKFVDSGQLGIFKNGYWSNPAYKLSPEADLMAVTHYLEALDFQKEIVKIHAIFGGKNPHPNYMVGGVPCAINIDGDMAAGAPINMERLNFVKSLIEQGRTFNTNVYVPDVIAIAAFYRDWLYGGGLSATNVMDYGAYPKTPYDKSTDQLPGGAIINGDWGKIHPVDPRDPEQVQEFVTHSWYKYPDETKGLHPWDGITEPNYELGSKTKGSRTNIIEIDESAKYSWIK…
WP_012971230.1 - Allochromatium vinosum - [NiFe] Group 1e	MSERIVVDPITRIEGHLRIEAQMDGATIAQAYSSGTMVRGIETILKGRDPRDAWAFVQRICGVCTLVHGIASVRAVEDALRIELPLNAQLIRNLMIGAQYIHDHVMHFYHLHALDWVDVVSALSADPRATSELAQSISAWPKSSPGYFADTQKRIKTFVESGQLGIFANGYWGHPAYRLPPEANLMAVAHYLEALAWQRDTAKFHAIFGGKNPHPNFVVGGVPSPIDLDSDSALNAKRLAEVRNLIQSMRTFVDQVYVPDTLAIAGFYKDWGERGEGLGNFLCYGDLPTGASLDPATFLFPRGAILDRDLSTIHEVDLEATGEIQEFVNHSWYEYSVGNDRGLHPYEGQTNLEYDRRGGVAPPYKQLDVSDGYSWLKAPRWKGRSVEVGPLARVLMLYA…
WP_003894103.1 - Mycobacterium smegmatis - [NiFe] Group 1h	MTTTAPKPSDTEREPGQLVEMSWDPITRIVGSLGIYTKIDFENREVVECHSTSSIFRGYSLFMKGKDPRDAHFITSRICGICGDNHATCSCYAQNMAYGVQPPHVAEWIVNLGEAAEYMFDHNIFQENLVGVDFCEKMVSETNPSVLAKAENTEAPHAGMHGYRTIADIMRALNPFTGEFYREALQVSRWTREMFCLMEGRHVHPSTLYPGGVGTVATIQLMTDYMTRLMRYVEFMKKVVPMHDDLFDFFYEALPGYEQVGLRRTLLGCWGSFQDPEHCNFSYRDMEAWGRKMFVTPGVVVDGKLVTTSLVDINLGIRILLGHSYYDDWEDQEMFVKTDPLGNPVDRRHPWNQHTNPKPQKRDFDENYSWVMSPRWFDGKDHLALDTGGGPLARLWATA…
WP_005517441.1 - Rhodococcus equi - [NiFe] Group 1h	MTSTVPEPKQGATDDKGLVEMAWDPITRIVGSLGIYTKVDFKNKTVAECHSTSSIFRGYSLFMKGKDPRDAHFITSRICGICGDNHATCSCYAQNMAYGVQPPHLGEWIANLGEAAEYMFDHNIFQENLVAVDYCEKMVSETNPGVLAMAEKTAAPHSDAHGYRTVADIMRALNPFTGEFYREALLISRLTREMFCLMEGRHVHPSTLYPGGVGTVATVQLITDYTTRLMRYIEFMKKVVPMHDDLFDFFYEALPGYEHVGERRTLLGCWGAFQDPEVCNFAYKDMTDWGRKMFVTPGVVVDGKLVTTDLVDINLGIRIMLGSSYYDDWSDQEMFVTTDPLGNPVDRRHPWNQHTNPKPQKRDLEDKYSWVMSPRWFDGKDNLALDTGGGALARMWSTA…
WP_010988762.1 - Streptomyces avermitilis - [NiFe] Group 1h	MASTTKAAGDGSGLVEMAWDPITRIVGSLGIHTKIDFKQKRVAECYSTSSVFRGYSVFMRGKDPRDAHFITSRICGICGDNHATCSVYAQNMAYGVKPPHLGEWIINLGESAEYMFDHNIFQENLVGVDYCEKMVKETNPGVLELAERTEAPHAGDHGYRTIADIMRSLNPIEGDFYREALQVSRYTREMFCLMEGRHVHPSTLYPGGVGTIASVQLFTDYLSRLMRYVEFMKRVVPLHDDLFDFFYEALPGYEEVGRRRVLLGCWGALNDPEYCDFTYANMTDWGRRMFVTPGIIVDGKLVTNDLTEINLGIRILLGSSYYEDWQGQEQFVTHDPLGNPVDPRHPWNQHTIPAPQKRNFDDKYSWVMSPRWFDGKDHLALDTGGGPIARLWSTALSGL…
WP_011153987.1 - Ralstonia eutropha - [NiFe] Group 1h	MATIAAPGARPRAQAAPGKLVEMNWDPITRIVGSLGIYTKIDFENRRVAECYSTSSIFRGYSIFMKGKDPRDSHFITSRICGICGDNHATCSVYAQNMAYGVKPPPIADWIINLGEAAEYMFDHNIFQDNLVGVDFCEQMVRETNPGVWEKAKTAEAPHAAEHGYRTIADIMTALNPFTGEFYRETLLVSRYTREMFCLMEGRHVHPSTLYPGGVGTVPTIQLFTDYITRLMKYVEFMKKVVPLHDDLFDFFYEALPGYEEVGRRRILLGCWGSFQDPNVCDYNYRTMTKWGRGMFVTPGVVVDGELLTTDLVDINLNIRILLGSSFYQDWDHEETSVKNDPLGNAVDRKHPWNQTTLPRPQKRNFGGNYTWVMSPRWLDKRTGDHLALDTGGGPIARL…
WP_015922819.1 - Thermomicrobium roseum - [NiFe] Group 1h	MAEAGTTRELVEMSWDPITRIVGSLGIYTKIDFKQRRVVECYSTSSIFRGYSVFMRGKDPRDAHFITSRICGICGDNHATCSVYNQNMAYGVAPPPLGEWIINLGEAAEYMFDHNIFQENLVGVDFCERMVRETNPSVWEKAQQTAAPHAHLHGYRTIADIMRALNPLEGEFYRQALQMSRMTREMFCLMEGRHVHPSTLYPGGVGTVPTVQLFTDYLTRLMRYIEFMKKAVPLHDDLFDFFYQALPGYEEVGRRRILLGCWGAFNDPEYCDFKYEHMTEWGRRMFVTPGVIVDGKLVTNDLVQINLGIRILLGSSYYEDWEDQEMFVTRDPLGNPVDRRHPWNVHTIPKPQKRDFSDKYSWVMSPRWFDGENYLALDTGGGPIARLWSTALSGLVDIG…
WP_009061231.1 - Methylacidiphilum fumariolicum - [NiFe] Group 1h	MADTKTTEFEEEVSSKGNSRIVEMSWDPITRIVGSLGIYTKIDFSQRKVVECFSTSSIFRGYSIFMKGKDPRDAHFITSRICGICGDNHAACSVYNQNMAFKVRPPHLGEWICNLGEAAEYMFDHCIFQENLVAVDFCEKMVKETNPGVWEKATRTEAPNGHIHGYKTIADIMRAFNPIEGEFYREALVMSRVTREMFCLMEGRHVHPSTLYAGGVGTVPSVQLFTDYLTRLMKYIDWVKKAVPMHDDVFNFFYQALPGYEEVGKRRILLGCWSSLPDPEFCDFRYETMTDWARKSFVTPGIVVDGELLTTDLVEINLGIRILLGSSYYDDWVESNGHYRVTRDPLGNPVDPRHPWNVDTLPKPQKRDFKGKYSWVMSPRWFDKRSYLALDTGGGPLAR…
WP_003893634.1 - Mycobacterium smegmatis - [NiFe] Group 2a	MTELDLFVSPLGRVEGDLDVRVTINDGVVTSAWTEAAMFRGFEIILRGKDPQAGLIVCPRICGICGGSHLYKSAYALDTAWRTHMPPNATLIRNICQACETLQSIPRYFYALFAIDLTNKNYAKSKLYDEAVRRFAPYVGTSYQPGVVLSAKPVEVYAIFGGQWPHSSFMVPGGVMSAPTLSDVTRAIAILEHWNDNWLEKQWLGCSVDRWLENKTWNDVLAWVDENESQYNSDCGFFIRYCLDVGLDKYGQGVGNYLATGTYFEPSLYENPTIEGRNAALIGRSGVFADGRYFEFDQANVTEDVTHSFYEGNRPLHPFEGETIPINPEDGRRQGKYSWAKSPRYAVPGLGNVPLETGPLARRMAASAPDGETHQDDDPLFADIYNAIGPSVMVRQLAR…
WP_011536525.1 - Sphingopyxis alaskensis - [NiFe] Group 2a	MARSEARRTQNFGRITMAATQTLDISPVGRVEGDLDVRVDIENGIVTNAWTQAEMFRGFEVILKNKDPQAGLVVTPRACGICGASHLSCAAWALDTAWGTTVPRNAILARNLGQIVETIQSIPRHHYGLFMIDYTNQNYAKSKFYEEAVKRYAPFTGTSYEAGVTISGRPVEIYALLGGQWPHSSFMVPGGVMCAPTLTDVTRAWSILEHFRRNWIEPLFLGCSMERYEEIRTYDDLMAWLDEKPEHANSDLGMFIRMSLDIGLDKYGKGHGKFISWGYLPHEDRYNNPTIEGRNGAVIMKSGVFDGASDTFKLMDQGNTREDMQHAWYDEGDGLHPFDRTTNPVAKNDIDTDGKYSWSTAVRHSDNGRLEAGPLARQLIAGGDHGESWQHSDGLVLDM…
WP_012615778.1 - Chloroflexus aggregans - [NiFe] Group 2a	MVNSIENQATITGRDLRISPLGRVEGDLDLRVTIRDGVVTSAWTEASMFRGFEIILKGKDPQAGLIVTPRICGICGGSHLTKAVYALDTAWQTELPPNATLIRNIAQACETLQSIPRWFYALFAIDLTNKKYAHLPEYDEAVRRFAPFVGTSYEHGVTLSNKPVEIYAIFGGQWPHSSFMIPGGVMCAPTLADVTRAIAILEYWKDEWLEKKWLGCSVDRWLQNKSWADVMEWMNENERHYNSDCGFFIRFAMAAGLDKYGAGWNNYIATGTYFHPELYARPTIEGRNAALIARSGVYVNGQFYDFDQANVREDVTHSFYEGNHALHPFEGRTEPIDPAIGHRQGKYSWAKAPRYLIPGVGSQPVEAGPLARQVIAGRPGAANWQDYDPLFLDAVTTVG…
WP_012536298.1 - Acidithiobacillus ferrooxidans - [NiFe] Group 2a	MATAVQTLDISPVGRVEGDLDVRVDIRDGVVVEAYTQAELFRGFEVILRDKDPQAGLVVTPRACGICGASHLTCAAWALDTAWQTEVPRNAILARNIGQLVESLQSMPRHHYGLFMIDMVNENYRHGKFYDEAVRRYAPFTGTNYEIGVTISGKPVEIYALFGGQWPHSSYMVPGGVMCAPTLSDVTRSWSILEYFRTNWLEPVWLGCSMERYEQIKSYDDFMAWLNERPEHADSDLGMYYRISEDVGLMKFGGGLGKYVSWGYIPHEDRYQHPTIDTRQQSVVMKGGVYDAKADKFHPMNQSFTRESTTHGWYDEGSNPVHPFNRTTRPMQSNDRDFSGAYTWCTEVAHEQLGRMEAGPLSRQLIAGGDHGESWQHSDPFILDVYKKMGPSLWLRHFA…
WP_012681902.1 - Gemmatimonas aurantiaca - [NiFe] Group 2a	MPSDLRISPLGRVEGDLDLRVTIRDGVVTDAWTEASMFRGFEIILRGKDPQAGLIVTPRICGICGGSHLYKAAYALDTAWKTHLPHNATLIRNIAQACETLLSIPRWFYALFAVDLINKKYAHLPEYDEVVKRFAPFVGTSFEPGVTLSAKPVEVYAIFGGQWPHSSFMIPGGVMCAPSLSDVTRSIAILDMWRREWLEKQWLGCSIDRWLEIKSWNDMLAWAEENESQRNSDCGLFIRFAQRAGLDKYGQGVGAFLSTGTFFDPKLYERPTVEGRNAALMSRAGIYDGSAFHDFDHLNVREDTAHSFYRGDKSLHPWQGETDPIDPLDGHKQGKYSWAKSPRYDVPGKGAIPLEAGPLARQIIAGRGDAAAHQDYDPFILDAIQTVGPSILTRVMARM…
WP_013638061.1 - Desulfurobacterium thermolithotrophum - [NiFe] Group 3a	MRKIIKLEGIPLTEGHSGLYLDVVNGIVKKGYYYALVPIRGFETLLLDKEAVIAPVITSRVCGLCQITHSIASARAVESAAGIDVPLEAELLREVLGLAVRIYNNLLHQIVISEDIFPKREERFAFIRKVQRIRKFTGEVLESIGGEIIHAPNIKVGGISEPLEDFVREKILASCQEVKPLLKQVFEEFKENIDKFWQKENLEEDFGKHDLPFFATDKFYGKSIDKSKIEFKYPQELFHTSLKREITNIFPYVDGKIVETGPRARKVLFDNYKPIGGVKELHILRALESVEAIERIEEILSSRSFEVEMWNRTFPTSDGEIPGVGVHEAPRGTNIHIVKLDKRGRIVYYKIIVPTEFNFMVISKALEGIPVSKVEIVVRAYDPCTVCAAH
WP_013296467.1 - Methanothermobacter marburgensis - [NiFe] Group 3a	MSERIVISPTSRQEGHAELVMEVDDEGIVTKGRYFSITPVRGLEKMVTGKAPETAPVMVQRICGVCPIPHTLASVEAIDDSLDIEVPKAGRLLRELTLAAHHVNSHAIHHFLIAPDFVPENLMADAINSVSEIRKNAQYVVDMVAGEGIHPSDVRIGGMADNITELARKRLYARLKQLKPKVNEHVELMIGLIEDKGLPEGLGVHNQPTLASHQIYGDRTKFDLDRFTEIMPESWYDDPEIAKRACSTIPLYDGRNVEVGPRARMVEFQGFKERGVVAQHVARALEMKTALSRAIEILDELDTSAPVRADFDERGTGKLGIGAIEAPRGLDVHMAKVENGKIQFYSALVPTTWNIPTMGPATEGFHHEYGPHVIRAYDPCLSCATHVMVVDDEDKSVIK…
WP_003895383.1 - Mycobacterium smegmatis - [NiFe] Group 3b	MNPEVRTLSVGALARVEGEGALHVTLRDGAVVGTQLNIYEPPRFFEAFLRGRAHTEPPDLTARVCGICPVAYQVSACNAIEDACGVTVDPEIVQLRRLLYCGEWIHSHALHIFLLHLPDFLGHPDGISLAREHPELVERGLSLKKTGNRIMEQIGGRAIHPVNVRLGGFYSAPKPGDLKSLAALLRKSLDDALYTVREVADLDCPDVVFDHEFLALGTADAYPIESGAIVRSAGPSFPLADFTTHVGEAQVPHSTALHAALDDGRYLTGPLARYSLNSAHLPPIAREAATSAGLGAQCRNPFRSIVVRAVEVVFAIEEALRIIAEYQEPPRPFVEVPARAGVGHGVSEAPRGLLYHRYEIGHDGLVRTATLIPPTAQNQAAIEHELAVLVAANLDRDDA…
WP_011012029.1 - Pyrococcus furiosus - [NiFe] Group 3b	MKNLYLPITIDHIARVEGKGGVEIIIGDDGVKEVKLNIIEGPRFFEAITIGKKLEEALAIYPRICSFCSAAHKLTALEAAEKAVGFVPREEIQALREVLYIGDMIESHALHLYLLVLPDYRGYSSPLKMVNEYKREIEIALKLKNLGTWMMDILGSRAIHQENAVLGGFGKLPEKSVLEKMKAELREALPLAEYTFELFAKLEQYSEVEGPITHLAVKPRGDAYGIYGDYIKASDGEEFPSEKYRDYIKEFVVEHSFAKHSHYKGRPFMVGAISRVINNADLLYGKAKELYEANKDLLKGTNPFANNLAQALEIVYFIERAIDLLDEALAKWPIKPRDEVEIKDGFGVSTTEAPRGILVYALKVENGRVSYADIITPTAFNLAMMEEHVRMMAEKHYND…
WP_010936390.1 - Dehalococcoides mccartyi - [NiFe] Group 3c	MKQITIQPVTRIEGAAKVVINLDDNGNVSDARMHIIELRGFEKFCIGRPVEEMPRITPRICGVCPLSHHLCSAKACDNVFGVTPPSAGRKLRELANAAAYMEEHILHFFFLAGADLVMGPGENYSMRNVFGIAQKMPELGQKVIRSRHLASKLLDYLLGKDIHPVAAVAGGFSKPLTETEREKMMEMAKELLEFAKFSIAYAKENLFGKYEDLIKEIGVIKTGFLGTVDKNGALNQYDGHLRLMHPDGKFTEFDPKDYLDHITERVEDWSYAKFPYAKELGEFNMDLDNPSGILRVNTLARINVCERIATPLAQKELEEFRSKFGRPAQQSLLFNWARLIELLYNAERAVELLSDPEITSTNTRVPVTPKAGRGVGCIEAPRGTLIHDYTTDENGLVTD…
WP_014407035.1 - Methanocella conradii - [NiFe] Group 3c	MKQIKVAPVSRIEGHAQITIDVDESGKATDARLNIMEIRGFEKFLQGRPIEEAPRTVTQICGICPVSHHLASAKAVDDNFGVETAPTAKLLRELMQYGQYIHSHALHFYFLAAPDFVFGPDSDPKQRNVFGIIAANPELAVQAVKHRKIGQQIVEATGGRSISPVTFVPGGITKGLTKEDVDRLLPMAKQAVEYSKSALALAKPIFNQYIDAIKQLGSAESMHLGLVKNGNLELYDGTLRLLGKDGSIVKEFNPKDYLQYIAEYVYPHSYLKAPYWKEMGWENGMYRVSPLSRINVCDKISTPLANAELQEFRKAFGRPAQHTLLYHYARLIELLYASERAVEMLSDPAIMGKDLRAPVKPRAATGVGVIEAPRGTLIHDYDTDEKGFITRANIIVATA…
WP_011154013.1 - Ralstonia eutropha - [NiFe] Group 3d	MSRKLVIDPVTRIEGHGKVVVHLDDDNKVVDAKLHVVEFRGFEKFVQGHPFWEAPMFLQRICGICFVSHHLCGAKALDDMVGVGLKSGIHVTPTAEKMRRLGHYAQMLQSHTTAYFYLIVPEMLFGMDAPPAQRNVLGLIEANPDLVKRVVMLRKWGQEVIKAVFGKKMHGINSVPGGVNNNLSIAERDRFLNGEEGLLSVDQVIDYAQDGLRLFYDFHQKHRAQVDSFADVPALSMCLVGDDDNVDYYHGRLRIIDDDKHIVREFDYHDYLDHFSEAVEEWSYMKFPYLKELGREQGSVRVGPLGRMNVTKSLPTPLAQEALERFHAYTKGRTNNMTLHTNWARAIEILHAAEVVKELLHDPDLQKDQLVLTPPPNAWTGEGVGVVEAPRGTLLHHYR…
WP_015789840.1 - Halorhabdus utahensis - [NiFe] Group 3d	MSKKEVIDPVTRVEGHGKITIHLDDEGSVEDAQFHVTEFRGFEEFVEGRPIWEMPEITARICGICPVSHQLAAAKAADDVMDADVPESAHKLRELMHMGQVLQSHALSFFYLSSPDLVLGYDADPADRNIEGVLAENPQLAERGIDLRSFGQNVIAALGEKKVHPDFAVAGGVSNTLDREDGEDLLEESQPLAGYVRETIDLLKDIFEEMDDDTLDYATYPTGYMGLVTEEGGLEHYDGDIRLVDESGDQLEEIDDGAYRDIIAERSKEWSYLKFPYYKDRGFEDGQYRVGPLARLNAVDDVRTPQAHEEWVEFMDAAEGAVHERSTYYHWARLIEMLYCVERIQELLEDDDVYDGITNIPTKPKAGTGVGVIEAPRGTLIHEYTIDDGGKVENANFIV…

[truncated: 13 more sheets: Fig. 4, Fig. 5A & S5, Fig. 5B, Fig. 6 & 7, Fig. S1, Fig. S2, Fig. S3A, Fig. S3B, Fig. S3C, Fig. S3D, Fig. S6, Fig. S9, Fig. S10]
